# Supplementary material for: Dietary change without caloric restriction maintains a youthful profile in ageing yeast
Source: PLoS Biol. 2023 Aug 29;21(8):e3002245. doi: 10.1371/journal.pbio.3002245 (PMC10464975; doi:10.1371/journal.pbio.3002245)
Supplement: S1 File — (XLSX) [file pbio.3002245.s009.xlsx]

## Sheet: Fig 2D pc1 high rotation
GO Term	Description	P-value	FDR q-value	Enrichment	N	B	n	b	Genes
GO:0031505	fungal-type cell wall organization	2.06e-17	1.07e-13	4.77	5845	185	265	40	[IRC18 - irc18p, LOH1 - loh1p, PAU19 - pau19p, PAU23 - pau23p, GAS4 - gas4p, PAU24 - pau24p, PIR3 - pir3p, SPS2 - sps2p, PFS1 - pfs1p, PAU4 - pau4p, SPS22 - sps22p, DTR1 - dtr1p, NCA3 - nca3p, SPO75 - spo75p, CSR2 - csr2p, PAU2 - pau2p, PAU5 - pau5p, DAN1 - dan1p, SPO77 - spo77p, DIT1 - dit1p, SPS100 - sps100p, PAU1 - pau1p, RRT12 - rrt12p, PAU11 - pau11p, OSW1 - osw1p, PAU10 - pau10p, SPI1 - spi…
GO:0071555	cell wall organization	2.06e-17	5.34e-14	4.24	5845	234	265	45	[IRC18 - irc18p, LOH1 - loh1p, PAU23 - pau23p, PAU19 - pau19p, GAS4 - gas4p, PAU24 - pau24p, PIR3 - pir3p, SPS2 - sps2p, PFS1 - pfs1p, PAU4 - pau4p, YGP1 - ygp1p, SPS22 - sps22p, DTR1 - dtr1p, NCA3 - nca3p, SPO75 - spo75p, ECM11 - ecm11p, CSR2 - csr2p, PAU2 - pau2p, DAN1 - dan1p, SPO77 - spo77p, PAU5 - pau5p, DIT1 - dit1p, SHC1 - shc1p, SPS100 - sps100p, PAU1 - pau1p, RRT12 - rrt12p, PAU11 - pau1…
GO:0045229	external encapsulating structure organization	2.06e-17	3.56e-14	4.24	5845	234	265	45	[IRC18 - irc18p, LOH1 - loh1p, PAU23 - pau23p, PAU19 - pau19p, GAS4 - gas4p, PAU24 - pau24p, PIR3 - pir3p, SPS2 - sps2p, PFS1 - pfs1p, PAU4 - pau4p, YGP1 - ygp1p, SPS22 - sps22p, DTR1 - dtr1p, NCA3 - nca3p, SPO75 - spo75p, ECM11 - ecm11p, CSR2 - csr2p, PAU2 - pau2p, DAN1 - dan1p, SPO77 - spo77p, PAU5 - pau5p, DIT1 - dit1p, SHC1 - shc1p, SPS100 - sps100p, PAU1 - pau1p, RRT12 - rrt12p, PAU11 - pau1…
GO:0071554	cell wall organization or biogenesis	1.32e-16	1.71e-13	4.05	5845	245	265	45	[IRC18 - irc18p, LOH1 - loh1p, PAU23 - pau23p, PAU19 - pau19p, GAS4 - gas4p, PAU24 - pau24p, PIR3 - pir3p, SPS2 - sps2p, PFS1 - pfs1p, PAU4 - pau4p, YGP1 - ygp1p, SPS22 - sps22p, DTR1 - dtr1p, NCA3 - nca3p, SPO75 - spo75p, ECM11 - ecm11p, CSR2 - csr2p, PAU2 - pau2p, DAN1 - dan1p, SPO77 - spo77p, PAU5 - pau5p, DIT1 - dit1p, SHC1 - shc1p, SPS100 - sps100p, PAU1 - pau1p, RRT12 - rrt12p, PAU11 - pau1…
GO:0071852	fungal-type cell wall organization or biogenesis	3.1e-16	3.21e-13	4.43	5845	199	265	40	[IRC18 - irc18p, LOH1 - loh1p, PAU23 - pau23p, PAU19 - pau19p, GAS4 - gas4p, PAU24 - pau24p, PIR3 - pir3p, SPS2 - sps2p, PFS1 - pfs1p, PAU4 - pau4p, SPS22 - sps22p, DTR1 - dtr1p, NCA3 - nca3p, SPO75 - spo75p, CSR2 - csr2p, PAU2 - pau2p, SPO77 - spo77p, PAU5 - pau5p, DAN1 - dan1p, DIT1 - dit1p, SPS100 - sps100p, PAU1 - pau1p, RRT12 - rrt12p, PAU11 - pau11p, OSW1 - osw1p, PAU10 - pau10p, SPI1 - spi…
GO:0070726	cell wall assembly	1.45e-14	1.25e-11	8.65	5845	51	265	20	[IRC18 - irc18p, DIT1 - dit1p, LOH1 - loh1p, SPS100 - sps100p, RRT12 - rrt12p, GAS4 - gas4p, OSW1 - osw1p, YAL018C - hypothetical protein, SPS2 - sps2p, PFS1 - pfs1p, YGP1 - ygp1p, SPS22 - sps22p, DTR1 - dtr1p, OSW2 - osw2p, YOL047C - hypothetical protein, SPO75 - spo75p, AMA1 - ama1p, CDA1 - chitin deacetylase cda1, SPO77 - spo77p, CDA2 - chitin deacetylase cda2]
GO:0030435	sporulation resulting in formation of a cellular spore	6.94e-14	5.13e-11	4.85	5845	141	265	31	[IRC18 - irc18p, RIM4 - rim4p, LOH1 - loh1p, CSM4 - csm4p, SPO19 - spo19p, SPO20 - spo20p, SPS2 - sps2p, PFS1 - pfs1p, SPR28 - septin spr28, SPS22 - sps22p, DTR1 - dtr1p, SPO75 - spo75p, SPR3 - septin spr3, SPO77 - spo77p, DIT1 - dit1p, SHC1 - shc1p, SMA1 - sma1p, SPS100 - sps100p, RRT12 - rrt12p, SPO74 - spo74p, OSW1 - osw1p, YAL018C - hypothetical protein, SGA1 - glucan 1,4-alpha-glucosidase, O…
GO:0043934	sporulation	8.52e-14	5.52e-11	4.82	5845	142	265	31	[IRC18 - irc18p, RIM4 - rim4p, LOH1 - loh1p, CSM4 - csm4p, SPO19 - spo19p, SPO20 - spo20p, SPS2 - sps2p, PFS1 - pfs1p, SPR28 - septin spr28, SPS22 - sps22p, DTR1 - dtr1p, SPO75 - spo75p, SPR3 - septin spr3, SPO77 - spo77p, DIT1 - dit1p, SHC1 - shc1p, SMA1 - sma1p, SPS100 - sps100p, RRT12 - rrt12p, SPO74 - spo74p, OSW1 - osw1p, YAL018C - hypothetical protein, SGA1 - glucan 1,4-alpha-glucosidase, O…
GO:0030476	ascospore wall assembly	8.71e-14	5.01e-11	8.55	5845	49	265	19	[IRC18 - irc18p, DIT1 - dit1p, LOH1 - loh1p, SPS100 - sps100p, RRT12 - rrt12p, GAS4 - gas4p, OSW1 - osw1p, YAL018C - hypothetical protein, SPS2 - sps2p, PFS1 - pfs1p, SPS22 - sps22p, OSW2 - osw2p, DTR1 - dtr1p, YOL047C - hypothetical protein, SPO75 - spo75p, AMA1 - ama1p, CDA1 - chitin deacetylase cda1, SPO77 - spo77p, CDA2 - chitin deacetylase cda2]
GO:0042244	spore wall assembly	8.71e-14	4.51e-11	8.55	5845	49	265	19	[IRC18 - irc18p, DIT1 - dit1p, LOH1 - loh1p, SPS100 - sps100p, RRT12 - rrt12p, GAS4 - gas4p, OSW1 - osw1p, YAL018C - hypothetical protein, SPS2 - sps2p, PFS1 - pfs1p, SPS22 - sps22p, OSW2 - osw2p, DTR1 - dtr1p, YOL047C - hypothetical protein, SPO75 - spo75p, AMA1 - ama1p, CDA1 - chitin deacetylase cda1, SPO77 - spo77p, CDA2 - chitin deacetylase cda2]
GO:0030154	cell differentiation	1.28e-13	6.02e-11	4.75	5845	144	265	31	[IRC18 - irc18p, RIM4 - rim4p, LOH1 - loh1p, CSM4 - csm4p, SPO19 - spo19p, SPO20 - spo20p, SPS2 - sps2p, PFS1 - pfs1p, SPR28 - septin spr28, SPS22 - sps22p, DTR1 - dtr1p, SPO75 - spo75p, SPR3 - septin spr3, SPO77 - spo77p, DIT1 - dit1p, SHC1 - shc1p, SMA1 - sma1p, SPS100 - sps100p, RRT12 - rrt12p, SPO74 - spo74p, OSW1 - osw1p, YAL018C - hypothetical protein, SGA1 - glucan 1,4-alpha-glucosidase, O…
GO:0071940	fungal-type cell wall assembly	1.35e-13	5.82e-11	8.38	5845	50	265	19	[IRC18 - irc18p, DIT1 - dit1p, LOH1 - loh1p, SPS100 - sps100p, RRT12 - rrt12p, GAS4 - gas4p, OSW1 - osw1p, YAL018C - hypothetical protein, SPS2 - sps2p, PFS1 - pfs1p, SPS22 - sps22p, OSW2 - osw2p, DTR1 - dtr1p, YOL047C - hypothetical protein, SPO75 - spo75p, AMA1 - ama1p, CDA1 - chitin deacetylase cda1, SPO77 - spo77p, CDA2 - chitin deacetylase cda2]
GO:1903046	meiotic cell cycle process	2.64e-13	1.05e-10	3.59	5845	252	265	41	[IRC18 - irc18p, RIM4 - rim4p, LOH1 - loh1p, REC114 - rec114p, SAE3 - sae3p, PCH2 - pch2p, MEK1 - mek1p, CSM4 - csm4p, REC8 - rec8p, SPO19 - spo19p, GAS4 - gas4p, SPO20 - spo20p, SPS2 - sps2p, PFS1 - pfs1p, SPR28 - septin spr28, SPS22 - sps22p, DTR1 - dtr1p, SPO75 - spo75p, ECM11 - ecm11p, MAM1 - mam1p, SPR3 - septin spr3, SPO77 - spo77p, SHC1 - shc1p, DIT1 - dit1p, SMA1 - sma1p, SPS100 - sps100p…
GO:0010927	cellular component assembly involved in morphogenesis	5.55e-13	2.05e-10	6.91	5845	67	265	21	[IRC18 - irc18p, DIT1 - dit1p, LOH1 - loh1p, SMA1 - sma1p, SPS100 - sps100p, RRT12 - rrt12p, GAS4 - gas4p, OSW1 - osw1p, SPO20 - spo20p, YAL018C - hypothetical protein, PFS1 - pfs1p, SPS2 - sps2p, SPS22 - sps22p, DTR1 - dtr1p, OSW2 - osw2p, YOL047C - hypothetical protein, SPO75 - spo75p, AMA1 - ama1p, CDA1 - chitin deacetylase cda1, SPO77 - spo77p, CDA2 - chitin deacetylase cda2]
GO:0022414	reproductive process	8.16e-13	2.82e-10	2.86	5845	409	265	53	[RIM4 - rim4p, REC114 - rec114p, SAE3 - sae3p, MEK1 - mek1p, FUS3 - fus3p, SPO20 - spo20p, SPS2 - sps2p, PFS1 - pfs1p, SPR28 - septin spr28, SPS22 - sps22p, MAM1 - mam1p, SPO77 - spo77p, GAC1 - gac1p, FUS1 - fus1p, PRM2 - prm2p, PRM1 - prm1p, OSW2 - osw2p, YOL047C - hypothetical protein, AMA1 - ama1p, CDA1 - chitin deacetylase cda1, CDA2 - chitin deacetylase cda2, IRC18 - irc18p, STE3 - ste3p, LO…
GO:0048646	anatomical structure formation involved in morphogenesis	1.07e-12	3.46e-10	4.28	5845	165	265	32	[IRC18 - irc18p, RIM4 - rim4p, LOH1 - loh1p, CSM4 - csm4p, SPO19 - spo19p, GAS4 - gas4p, SPO20 - spo20p, SPS2 - sps2p, PFS1 - pfs1p, SPR28 - septin spr28, SPS22 - sps22p, DTR1 - dtr1p, SPO75 - spo75p, SPR3 - septin spr3, SPO77 - spo77p, DIT1 - dit1p, SHC1 - shc1p, SMA1 - sma1p, SPS100 - sps100p, RRT12 - rrt12p, SPO74 - spo74p, OSW1 - osw1p, YAL018C - hypothetical protein, SGA1 - glucan 1,4-alpha-…
GO:0003006	developmental process involved in reproduction	2.03e-11	6.19e-09	4.35	5845	142	265	28	[IRC18 - irc18p, LOH1 - loh1p, GAS4 - gas4p, SPO20 - spo20p, SPS2 - sps2p, PFS1 - pfs1p, SPR28 - septin spr28, SPS22 - sps22p, DTR1 - dtr1p, SPO75 - spo75p, SPR3 - septin spr3, FIG1 - fig1p, SPO77 - spo77p, DIT1 - dit1p, SHC1 - shc1p, SMA1 - sma1p, SPS100 - sps100p, RRT12 - rrt12p, SPO74 - spo74p, OSW1 - osw1p, YAL018C - hypothetical protein, OSW2 - osw2p, SPS19 - sps19p, YOL047C - hypothetical p…
GO:0048869	cellular developmental process	2.31e-11	6.66e-09	3.84	5845	184	265	32	[IRC18 - irc18p, RIM4 - rim4p, LOH1 - loh1p, CSM4 - csm4p, SPO19 - spo19p, SPO20 - spo20p, PFS1 - pfs1p, SPS2 - sps2p, SPR28 - septin spr28, SPS22 - sps22p, DTR1 - dtr1p, SPO75 - spo75p, SPR3 - septin spr3, FIG1 - fig1p, SPO77 - spo77p, DIT1 - dit1p, SHC1 - shc1p, SMA1 - sma1p, SPS100 - sps100p, RRT12 - rrt12p, SPO74 - spo74p, OSW1 - osw1p, YAL018C - hypothetical protein, SGA1 - glucan 1,4-alpha-…
GO:0032502	developmental process	2.11e-10	5.76e-08	3.45	5845	211	265	33	[IRC18 - irc18p, RIM4 - rim4p, LOH1 - loh1p, CSM4 - csm4p, SPO19 - spo19p, GAS4 - gas4p, SPO20 - spo20p, SPS2 - sps2p, PFS1 - pfs1p, SPR28 - septin spr28, SPS22 - sps22p, DTR1 - dtr1p, SPO75 - spo75p, SPR3 - septin spr3, SPO77 - spo77p, FIG1 - fig1p, SHC1 - shc1p, DIT1 - dit1p, SMA1 - sma1p, SPS100 - sps100p, RRT12 - rrt12p, SPO74 - spo74p, OSW1 - osw1p, YAL018C - hypothetical protein, SGA1 - glu…
GO:0006081	cellular aldehyde metabolic process	2.38e-08	6.17e-06	6.18	5845	50	265	14	[MLS1 - malate synthase mls1, SNZ2 - snz2p, SNZ3 - snz3p, SNO2 - sno2p, ICL1 - isocitrate lyase 1, TKL2 - transketolase tkl2, SNO4 - sno4p, SOL4 - 6-phosphogluconolactonase sol4, NQM1 - sedoheptulose-7-phosphate:d-glyceraldehyde-3-phosphate transaldolase nqm1, GND2 - phosphogluconate dehydrogenase (decarboxylating) gnd2, IDP2 - isocitrate dehydrogenase (nadp(+)) idp2, HSP33 - hsp33p, HSP32 - hsp3…
GO:0032787	monocarboxylic acid metabolic process	8.27e-07	0.000204	3.13	5845	162	265	23	[MLS1 - malate synthase mls1, ICL1 - isocitrate lyase 1, SNO4 - sno4p, FRM2 - frm2p, ERR3 - phosphopyruvate hydratase err3, ACS1 - acetate--coa ligase 1, POX1 - acyl-coa oxidase, NDE2 - nadh-ubiquinone reductase (h(+)-translocating) nde2, GPM2 - phosphoglycerate mutase family protein gpm2, GND2 - phosphogluconate dehydrogenase (decarboxylating) gnd2, XBP1 - xbp1p, ERR1 - phosphopyruvate hydratase…
GO:0042724	thiamine-containing compound biosynthetic process	6.03e-06	0.00142	11.03	5845	12	265	6	[THI12 - thi12p, SNZ2 - snz2p, THI13 - thi13p, THI5 - thi5p, SNZ3 - snz3p, THI4 - thi4p]
GO:0009228	thiamine biosynthetic process	6.03e-06	0.00136	11.03	5845	12	265	6	[THI12 - thi12p, SNZ2 - snz2p, THI5 - thi5p, THI13 - thi13p, SNZ3 - snz3p, THI4 - thi4p]
GO:0017144	drug metabolic process	9.14e-06	0.00197	2.43	5845	254	265	28	[THI12 - thi12p, MLS1 - malate synthase mls1, SNZ2 - snz2p, AGX1 - alanine--glyoxylate transaminase, THI13 - thi13p, SNO2 - sno2p, ICL1 - isocitrate lyase 1, ERR3 - phosphopyruvate hydratase err3, GPM2 - phosphoglycerate mutase family protein gpm2, SHH3 - protein shh3, NCA3 - nca3p, SHC1 - shc1p, THI5 - thi5p, SNZ3 - snz3p, ACS1 - acetate--coa ligase 1, NDE2 - nadh-ubiquinone reductase (h(+)-tran…
GO:0006772	thiamine metabolic process	1.08e-05	0.00223	10.18	5845	13	265	6	[THI12 - thi12p, SNZ2 - snz2p, THI5 - thi5p, THI13 - thi13p, SNZ3 - snz3p, THI4 - thi4p]
GO:0022413	reproductive process in single-celled organism	1.19e-05	0.00237	4.1	5845	70	265	13	[SHC1 - shc1p, STE3 - ste3p, FUS1 - fus1p, SPO74 - spo74p, OSW1 - osw1p, SPR28 - septin spr28, SPS19 - sps19p, SPO75 - spo75p, AMA1 - ama1p, SPR3 - septin spr3, YNL194C - hypothetical protein, SPO77 - spo77p, FIG1 - fig1p]
GO:0072524	pyridine-containing compound metabolic process	1.33e-05	0.00256	3.6	5845	92	265	15	[SNZ2 - snz2p, SNZ3 - snz3p, SNO2 - sno2p, TKL2 - transketolase tkl2, SOL4 - 6-phosphogluconolactonase sol4, NQM1 - sedoheptulose-7-phosphate:d-glyceraldehyde-3-phosphate transaldolase nqm1, ERR3 - phosphopyruvate hydratase err3, BNA2 - bna2p, NDE2 - nadh-ubiquinone reductase (h(+)-translocating) nde2, GND2 - phosphogluconate dehydrogenase (decarboxylating) gnd2, GPM2 - phosphoglycerate mutase fa…
GO:0042723	thiamine-containing compound metabolic process	1.81e-05	0.00335	9.45	5845	14	265	6	[THI12 - thi12p, SNZ2 - snz2p, THI5 - thi5p, THI13 - thi13p, SNZ3 - snz3p, THI4 - thi4p]
GO:0005975	carbohydrate metabolic process	2.09e-05	0.00373	2.37	5845	251	265	27	[DSF1 - mannitol dehydrogenase dsf1, MLS1 - malate synthase mls1, GPH1 - gph1p, ICL1 - isocitrate lyase 1, NQM1 - sedoheptulose-7-phosphate:d-glyceraldehyde-3-phosphate transaldolase nqm1, ERR3 - phosphopyruvate hydratase err3, GAS4 - gas4p, AMS1 - ams1p, GND2 - phosphogluconate dehydrogenase (decarboxylating) gnd2, GPM2 - phosphoglycerate mutase family protein gpm2, PCK1 - phosphoenolpyruvate ca…
GO:0030437	ascospore formation	9.05e-05	0.0156	4.24	5845	52	265	10	[SHC1 - shc1p, SPR28 - septin spr28, SPS19 - sps19p, SPO74 - spo74p, SPO75 - spo75p, AMA1 - ama1p, YNL194C - hypothetical protein, OSW1 - osw1p, SPR3 - septin spr3, SPO77 - spo77p]
GO:0048468	cell development	9.05e-05	0.0151	4.24	5845	52	265	10	[SHC1 - shc1p, SPR28 - septin spr28, SPS19 - sps19p, SPO74 - spo74p, SPO75 - spo75p, AMA1 - ama1p, YNL194C - hypothetical protein, OSW1 - osw1p, SPR3 - septin spr3, SPO77 - spo77p]
GO:0048856	anatomical structure development	9.05e-05	0.0146	4.24	5845	52	265	10	[SHC1 - shc1p, SPR28 - septin spr28, SPS19 - sps19p, SPO74 - spo74p, SPO75 - spo75p, AMA1 - ama1p, YNL194C - hypothetical protein, OSW1 - osw1p, SPR3 - septin spr3, SPO77 - spo77p]
GO:0034293	sexual sporulation	0.000173	0.0272	3.94	5845	56	265	10	[SHC1 - shc1p, SPR28 - septin spr28, SPS19 - sps19p, SPO74 - spo74p, SPO75 - spo75p, AMA1 - ama1p, YNL194C - hypothetical protein, OSW1 - osw1p, SPR3 - septin spr3, SPO77 - spo77p]
GO:0043935	sexual sporulation resulting in formation of a cellular spore	0.000173	0.0264	3.94	5845	56	265	10	[SHC1 - shc1p, SPR28 - septin spr28, SPS19 - sps19p, SPO74 - spo74p, SPO75 - spo75p, AMA1 - ama1p, YNL194C - hypothetical protein, OSW1 - osw1p, SPR3 - septin spr3, SPO77 - spo77p]
GO:0044281	small molecule metabolic process	0.000188	0.0277	1.61	5845	739	265	54	[THI13 - thi13p, TKL2 - transketolase tkl2, SRL4 - srl4p, AMS1 - ams1p, GPM2 - phosphoglycerate mutase family protein gpm2, GND2 - phosphogluconate dehydrogenase (decarboxylating) gnd2, SHH3 - protein shh3, NCA3 - nca3p, PCK1 - phosphoenolpyruvate carboxykinase pck1, THI5 - thi5p, SRT1 - srt1p, SNZ3 - snz3p, FRM2 - frm2p, SOL4 - 6-phosphogluconolactonase sol4, DAL1 - allantoinase, DAL4 - dal4p, I…
GO:0022402	cell cycle process	0.000221	0.0317	1.71	5845	567	265	44	[RIM4 - rim4p, IRC18 - irc18p, LOH1 - loh1p, SAE3 - sae3p, REC114 - rec114p, PCH2 - pch2p, CSM4 - csm4p, MEK1 - mek1p, REC8 - rec8p, FUS3 - fus3p, HUG1 - hug1p, SPO19 - spo19p, GAS4 - gas4p, SPO20 - spo20p, PFS1 - pfs1p, SPS2 - sps2p, SPR28 - septin spr28, SPS22 - sps22p, DTR1 - dtr1p, SPO75 - spo75p, ECM11 - ecm11p, MAM1 - mam1p, SPR3 - septin spr3, SPO77 - spo77p, DIT1 - dit1p, SHC1 - shc1p, SM…
GO:0008614	pyridoxine metabolic process	0.00025	0.035	11.03	5845	8	265	4	[SNZ2 - snz2p, SNZ3 - snz3p, SNO2 - sno2p, SNO1 - sno1p]
GO:0016052	carbohydrate catabolic process	0.000253	0.0345	3.27	5845	81	265	12	[AMS1 - ams1p, GPH1 - gph1p, GPM2 - phosphoglycerate mutase family protein gpm2, GND2 - phosphogluconate dehydrogenase (decarboxylating) gnd2, MAL12 - mal12p, SGA1 - glucan 1,4-alpha-glucosidase, ERR1 - phosphopyruvate hydratase err1, ERR2 - phosphopyruvate hydratase err2, DAK2 - dak2p, ERR3 - phosphopyruvate hydratase err3, CDA1 - chitin deacetylase cda1, CDA2 - chitin deacetylase cda2]
GO:0019752	carboxylic acid metabolic process	0.000258	0.0343	1.87	5845	402	265	34	[MLS1 - malate synthase mls1, SNZ2 - snz2p, AGX1 - alanine--glyoxylate transaminase, SNO2 - sno2p, ICL1 - isocitrate lyase 1, SNO4 - sno4p, ERR3 - phosphopyruvate hydratase err3, BNA2 - bna2p, YHR033W - putative glutamate 5-kinase, POX1 - acyl-coa oxidase, GPM2 - phosphoglycerate mutase family protein gpm2, GND2 - phosphogluconate dehydrogenase (decarboxylating) gnd2, SHH3 - protein shh3, CAT2 - …
GO:0043436	oxoacid metabolic process	0.000277	0.0359	1.84	5845	420	265	35	[MLS1 - malate synthase mls1, SNZ2 - snz2p, AGX1 - alanine--glyoxylate transaminase, SNO2 - sno2p, ICL1 - isocitrate lyase 1, SNO4 - sno4p, ERR3 - phosphopyruvate hydratase err3, BNA2 - bna2p, YHR033W - putative glutamate 5-kinase, POX1 - acyl-coa oxidase, GPM2 - phosphoglycerate mutase family protein gpm2, GND2 - phosphogluconate dehydrogenase (decarboxylating) gnd2, SHH3 - protein shh3, CAT2 - …
GO:0006082	organic acid metabolic process	0.000304	0.0383	1.83	5845	422	265	35	[MLS1 - malate synthase mls1, SNZ2 - snz2p, AGX1 - alanine--glyoxylate transaminase, SNO2 - sno2p, ICL1 - isocitrate lyase 1, SNO4 - sno4p, ERR3 - phosphopyruvate hydratase err3, BNA2 - bna2p, YHR033W - putative glutamate 5-kinase, POX1 - acyl-coa oxidase, GPM2 - phosphoglycerate mutase family protein gpm2, GND2 - phosphogluconate dehydrogenase (decarboxylating) gnd2, SHH3 - protein shh3, CAT2 - …
GO:0051321	meiotic cell cycle	0.00036	0.0443	2.61	5845	135	265	16	[RIM4 - rim4p, REC114 - rec114p, SAE3 - sae3p, MEK1 - mek1p, CSM4 - csm4p, PCH2 - pch2p, REC8 - rec8p, GAC1 - gac1p, SPO19 - spo19p, ADY2 - ady2p, SPS2 - sps2p, HED1 - hed1p, NDJ1 - ndj1p, MAM1 - mam1p, AMA1 - ama1p, SLZ1 - slz1p]
GO:0042822	pyridoxal phosphate metabolic process	0.000434	0.0523	9.8	5845	9	265	4	[SNZ2 - snz2p, SNZ3 - snz3p, SNO2 - sno2p, SNO1 - sno1p]
GO:0042823	pyridoxal phosphate biosynthetic process	0.000434	0.0511	9.8	5845	9	265	4	[SNZ2 - snz2p, SNO2 - sno2p, SNZ3 - snz3p, SNO1 - sno1p]
GO:0006732	coenzyme metabolic process	0.000571	0.0657	2.29	5845	183	265	19	[THI12 - thi12p, SNZ2 - snz2p, THI13 - thi13p, THI5 - thi5p, SNO2 - sno2p, SNZ3 - snz3p, TKL2 - transketolase tkl2, SOL4 - 6-phosphogluconolactonase sol4, NQM1 - sedoheptulose-7-phosphate:d-glyceraldehyde-3-phosphate transaldolase nqm1, ERR3 - phosphopyruvate hydratase err3, BNA2 - bna2p, ACS1 - acetate--coa ligase 1, NDE2 - nadh-ubiquinone reductase (h(+)-translocating) nde2, GPM2 - phosphoglyce…
GO:0006091	generation of precursor metabolites and energy	0.000636	0.0716	2.49	5845	142	265	16	[GPH1 - gph1p, GAC1 - gac1p, ERR3 - phosphopyruvate hydratase err3, ACS1 - acetate--coa ligase 1, NDE2 - nadh-ubiquinone reductase (h(+)-translocating) nde2, IGD1 - igd1p, GPM2 - phosphoglycerate mutase family protein gpm2, ISF1 - isf1p, SHH3 - protein shh3, SGA1 - glucan 1,4-alpha-glucosidase, ERR1 - phosphopyruvate hydratase err1, ERR2 - phosphopyruvate hydratase err2, NCA3 - nca3p, DAK2 - dak2…
GO:0042819	vitamin B6 biosynthetic process	0.000698	0.0769	8.82	5845	10	265	4	[SNZ2 - snz2p, SNZ3 - snz3p, SNO2 - sno2p, SNO1 - sno1p]
GO:0046184	aldehyde biosynthetic process	0.000698	0.0753	8.82	5845	10	265	4	[SNZ2 - snz2p, SNZ3 - snz3p, SNO2 - sno2p, SNO1 - sno1p]
GO:0046496	nicotinamide nucleotide metabolic process	0.000784	0.0828	3.07	5845	79	265	11	[GPM2 - phosphoglycerate mutase family protein gpm2, GND2 - phosphogluconate dehydrogenase (decarboxylating) gnd2, ERR1 - phosphopyruvate hydratase err1, ERR2 - phosphopyruvate hydratase err2, IDP2 - isocitrate dehydrogenase (nadp(+)) idp2, TKL2 - transketolase tkl2, SOL4 - 6-phosphogluconolactonase sol4, NQM1 - sedoheptulose-7-phosphate:d-glyceraldehyde-3-phosphate transaldolase nqm1, ERR3 - pho…
GO:0072525	pyridine-containing compound biosynthetic process	0.000821	0.085	3.54	5845	56	265	9	[SNZ2 - snz2p, GPM2 - phosphoglycerate mutase family protein gpm2, ERR1 - phosphopyruvate hydratase err1, SNO2 - sno2p, ERR2 - phosphopyruvate hydratase err2, SNZ3 - snz3p, ERR3 - phosphopyruvate hydratase err3, BNA2 - bna2p, SNO1 - sno1p]
GO:0019249	lactate biosynthetic process	0.000861	0.0874	13.23	5845	5	265	3	[HSP33 - hsp33p, HSP32 - hsp32p, SNO4 - sno4p]
GO:0019362	pyridine nucleotide metabolic process	0.000873	0.0869	3.03	5845	80	265	11	[GPM2 - phosphoglycerate mutase family protein gpm2, GND2 - phosphogluconate dehydrogenase (decarboxylating) gnd2, ERR1 - phosphopyruvate hydratase err1, ERR2 - phosphopyruvate hydratase err2, IDP2 - isocitrate dehydrogenase (nadp(+)) idp2, TKL2 - transketolase tkl2, SOL4 - 6-phosphogluconolactonase sol4, NQM1 - sedoheptulose-7-phosphate:d-glyceraldehyde-3-phosphate transaldolase nqm1, ERR3 - pho…
GO:0016999	antibiotic metabolic process	0.000937	0.0915	3.48	5845	57	265	9	[MLS1 - malate synthase mls1, SHH3 - protein shh3, PDC6 - indolepyruvate decarboxylase 6, IDP2 - isocitrate dehydrogenase (nadp(+)) idp2, ICL1 - isocitrate lyase 1, FDH1 - formate dehydrogenase (nad+), ACS1 - acetate--coa ligase 1, CIT3 - citrate (si)-synthase cit3, NDE2 - nadh-ubiquinone reductase (h(+)-translocating) nde2]

## Sheet: Fig 2D pc1 low rotation
Ribosome synthesis	Description	P-value	FDR q-value	Enrichment	N	B	n	b	Genes
GO:0002181	cytoplasmic translation	1.53e-152	7.92e-149	17.44	5845	147	285	125	[RPL29 - ribosomal 60s subunit protein l29, RPL2B - ribosomal 60s subunit protein l2b, RPL2A - ribosomal 60s subunit protein l2a, RPS4A - rps4ap, RPS26B - ribosomal 40s subunit protein s26b, RPL1B - ribosomal 60s subunit protein l1b, RPL9A - ribosomal 60s subunit protein l9a, RPL23B - ribosomal 60s subunit protein l23b, RPL13B - ribosomal 60s subunit protein l13b, RPS16A - ribosomal 40s subunit p…
GO:0006412	translation	2.39e-131	6.19e-128	9.55	5845	337	285	157	[RPL2B - ribosomal 60s subunit protein l2b, RPL29 - ribosomal 60s subunit protein l29, RPL2A - ribosomal 60s subunit protein l2a, RPS4A - rps4ap, RPS26B - ribosomal 40s subunit protein s26b, TIF1 - tif1p, RPL1B - ribosomal 60s subunit protein l1b, RPL9A - ribosomal 60s subunit protein l9a, RPL23B - ribosomal 60s subunit protein l23b, TEF2 - tef2p, GRS1 - glycine--trna ligase, RPL13B - ribosomal 6…
GO:0043043	peptide biosynthetic process	2.61e-130	4.5e-127	9.44	5845	341	285	157	[RPL2B - ribosomal 60s subunit protein l2b, RPL29 - ribosomal 60s subunit protein l29, RPL2A - ribosomal 60s subunit protein l2a, RPS4A - rps4ap, RPS26B - ribosomal 40s subunit protein s26b, TIF1 - tif1p, RPL1B - ribosomal 60s subunit protein l1b, RPL9A - ribosomal 60s subunit protein l9a, RPL23B - ribosomal 60s subunit protein l23b, TEF2 - tef2p, GRS1 - glycine--trna ligase, RPL13B - ribosomal 6…
GO:0006518	peptide metabolic process	3.89e-122	5.03e-119	8.59	5845	375	285	157	[RPL2B - ribosomal 60s subunit protein l2b, RPL29 - ribosomal 60s subunit protein l29, RPL2A - ribosomal 60s subunit protein l2a, RPS4A - rps4ap, RPS26B - ribosomal 40s subunit protein s26b, TIF1 - tif1p, RPL1B - ribosomal 60s subunit protein l1b, RPL9A - ribosomal 60s subunit protein l9a, RPL23B - ribosomal 60s subunit protein l23b, TEF2 - tef2p, GRS1 - glycine--trna ligase, RPL13B - ribosomal 6…
GO:0043604	amide biosynthetic process	1.51e-121	1.57e-118	8.34	5845	391	285	159	[RPL2B - ribosomal 60s subunit protein l2b, RPL29 - ribosomal 60s subunit protein l29, RPL2A - ribosomal 60s subunit protein l2a, RPS4A - rps4ap, TIF1 - tif1p, RPS26B - ribosomal 40s subunit protein s26b, RPL1B - ribosomal 60s subunit protein l1b, RPL9A - ribosomal 60s subunit protein l9a, TEF2 - tef2p, RPL23B - ribosomal 60s subunit protein l23b, GRS1 - glycine--trna ligase, RPL13B - ribosomal 6…
GO:0043603	cellular amide metabolic process	6.77e-111	5.84e-108	7.18	5845	460	285	161	[RPL2B - ribosomal 60s subunit protein l2b, RPL29 - ribosomal 60s subunit protein l29, RPL2A - ribosomal 60s subunit protein l2a, RPS4A - rps4ap, TIF1 - tif1p, RPS26B - ribosomal 40s subunit protein s26b, RPL1B - ribosomal 60s subunit protein l1b, RPL9A - ribosomal 60s subunit protein l9a, TEF2 - tef2p, RPL23B - ribosomal 60s subunit protein l23b, GRS1 - glycine--trna ligase, RPL13B - ribosomal 6…
GO:1901566	organonitrogen compound biosynthetic process	1.69e-96	1.25e-93	4.93	5845	757	285	182	[RPL2B - ribosomal 60s subunit protein l2b, RPL29 - ribosomal 60s subunit protein l29, RPL2A - ribosomal 60s subunit protein l2a, RPS4A - rps4ap, TIF1 - tif1p, RPS26B - ribosomal 40s subunit protein s26b, RPL1B - ribosomal 60s subunit protein l1b, ENO2 - phosphopyruvate hydratase eno2, RPL9A - ribosomal 60s subunit protein l9a, TEF2 - tef2p, RPL23B - ribosomal 60s subunit protein l23b, GRS1 - gly…
GO:0044271	cellular nitrogen compound biosynthetic process	1.27e-83	8.24e-81	4.12	5845	922	285	185	[RPL2B - ribosomal 60s subunit protein l2b, RPL29 - ribosomal 60s subunit protein l29, RPL2A - ribosomal 60s subunit protein l2a, RPS4A - rps4ap, RPS26B - ribosomal 40s subunit protein s26b, TIF1 - tif1p, RPL1B - ribosomal 60s subunit protein l1b, ENO2 - phosphopyruvate hydratase eno2, RPL9A - ribosomal 60s subunit protein l9a, TEF2 - tef2p, RPL23B - ribosomal 60s subunit protein l23b, GRS1 - gly…
GO:0034645	cellular macromolecule biosynthetic process	2.05e-80	1.18e-77	4.7	5845	716	285	164	[RPL2B - ribosomal 60s subunit protein l2b, RPL29 - ribosomal 60s subunit protein l29, CLB6 - clb6p, RPL2A - ribosomal 60s subunit protein l2a, RPS4A - rps4ap, TIF1 - tif1p, RPS26B - ribosomal 40s subunit protein s26b, RPL1B - ribosomal 60s subunit protein l1b, RPL9A - ribosomal 60s subunit protein l9a, TEF2 - tef2p, RPL23B - ribosomal 60s subunit protein l23b, GRS1 - glycine--trna ligase, PSA1 -…
GO:0009059	macromolecule biosynthetic process	1.59e-76	8.22e-74	4.31	5845	800	285	168	[RPL2B - ribosomal 60s subunit protein l2b, CLB6 - clb6p, RPL29 - ribosomal 60s subunit protein l29, RPL2A - ribosomal 60s subunit protein l2a, RPS4A - rps4ap, RPS26B - ribosomal 40s subunit protein s26b, TIF1 - tif1p, RPL1B - ribosomal 60s subunit protein l1b, RPL9A - ribosomal 60s subunit protein l9a, TEF2 - tef2p, RPL23B - ribosomal 60s subunit protein l23b, GRS1 - glycine--trna ligase, PSA1 -…
GO:0009058	biosynthetic process	1.04e-68	4.89e-66	2.96	5845	1426	285	206	[TIF1 - tif1p, RPS26B - ribosomal 40s subunit protein s26b, RPL1B - ribosomal 60s subunit protein l1b, RPL9A - ribosomal 60s subunit protein l9a, RPL23B - ribosomal 60s subunit protein l23b, PSA1 - mannose-1-phosphate guanylyltransferase, RPL13B - ribosomal 60s subunit protein l13b, SAM2 - methionine adenosyltransferase sam2, RPS16A - ribosomal 40s subunit protein s16a, RPL8A - ribosomal 60s subu…
GO:0044249	cellular biosynthetic process	3.02e-68	1.3e-65	3.02	5845	1370	285	202	[TIF1 - tif1p, RPS26B - ribosomal 40s subunit protein s26b, RPL1B - ribosomal 60s subunit protein l1b, RPL9A - ribosomal 60s subunit protein l9a, RPL23B - ribosomal 60s subunit protein l23b, PSA1 - mannose-1-phosphate guanylyltransferase, RPL13B - ribosomal 60s subunit protein l13b, SAM2 - methionine adenosyltransferase sam2, RPS16A - ribosomal 40s subunit protein s16a, RPL8A - ribosomal 60s subu…
GO:1901576	organic substance biosynthetic process	7.29e-68	2.9e-65	2.97	5845	1408	285	204	[TIF1 - tif1p, RPS26B - ribosomal 40s subunit protein s26b, RPL1B - ribosomal 60s subunit protein l1b, RPL9A - ribosomal 60s subunit protein l9a, RPL23B - ribosomal 60s subunit protein l23b, PSA1 - mannose-1-phosphate guanylyltransferase, RPL13B - ribosomal 60s subunit protein l13b, SAM2 - methionine adenosyltransferase sam2, RPS16A - ribosomal 40s subunit protein s16a, RPL8A - ribosomal 60s subu…
GO:0044267	cellular protein metabolic process	1.17e-52	4.32e-50	3.09	5845	1109	285	167	[RPL2B - ribosomal 60s subunit protein l2b, RPL29 - ribosomal 60s subunit protein l29, RPL2A - ribosomal 60s subunit protein l2a, RPS4A - rps4ap, RPS26B - ribosomal 40s subunit protein s26b, TIF1 - tif1p, RPL1B - ribosomal 60s subunit protein l1b, RPL9A - ribosomal 60s subunit protein l9a, TEF2 - tef2p, RPL23B - ribosomal 60s subunit protein l23b, GRS1 - glycine--trna ligase, PSA1 - mannose-1-pho…
GO:0034641	cellular nitrogen compound metabolic process	1.04e-46	3.58e-44	2.26	5845	1882	285	207	[RPS26B - ribosomal 40s subunit protein s26b, TIF1 - tif1p, RPL1B - ribosomal 60s subunit protein l1b, RPL9A - ribosomal 60s subunit protein l9a, RPL23B - ribosomal 60s subunit protein l23b, PSA1 - mannose-1-phosphate guanylyltransferase, RPL13B - ribosomal 60s subunit protein l13b, RPS16A - ribosomal 40s subunit protein s16a, RPL8A - ribosomal 60s subunit protein l8a, ALA1 - alanine--trna ligase…
GO:1901564	organonitrogen compound metabolic process	1.18e-44	3.81e-42	2.22	5845	1894	285	205	[RPS26B - ribosomal 40s subunit protein s26b, TIF1 - tif1p, RPL1B - ribosomal 60s subunit protein l1b, RPL9A - ribosomal 60s subunit protein l9a, RPL23B - ribosomal 60s subunit protein l23b, PSA1 - mannose-1-phosphate guanylyltransferase, RPL13B - ribosomal 60s subunit protein l13b, SAM2 - methionine adenosyltransferase sam2, RPS16A - ribosomal 40s subunit protein s16a, RPL8A - ribosomal 60s subu…
GO:0019538	protein metabolic process	1.29e-42	3.92e-40	2.58	5845	1357	285	171	[RPL2B - ribosomal 60s subunit protein l2b, RPL29 - ribosomal 60s subunit protein l29, RPL2A - ribosomal 60s subunit protein l2a, RPS4A - rps4ap, RPS26B - ribosomal 40s subunit protein s26b, TIF1 - tif1p, RPL1B - ribosomal 60s subunit protein l1b, RPL9A - ribosomal 60s subunit protein l9a, TEF2 - tef2p, RPL23B - ribosomal 60s subunit protein l23b, GRS1 - glycine--trna ligase, PSA1 - mannose-1-pho…
GO:0044260	cellular macromolecule metabolic process	2.11e-30	6.08e-28	2	5845	1887	285	184	[RPL2B - ribosomal 60s subunit protein l2b, CLB6 - clb6p, RPL29 - ribosomal 60s subunit protein l29, RPL2A - ribosomal 60s subunit protein l2a, RPS4A - rps4ap, TIF1 - tif1p, RPS26B - ribosomal 40s subunit protein s26b, RPL1B - ribosomal 60s subunit protein l1b, RPL9A - ribosomal 60s subunit protein l9a, TEF2 - tef2p, RPL23B - ribosomal 60s subunit protein l23b, GRS1 - glycine--trna ligase, PSA1 -…
GO:0006807	nitrogen compound metabolic process	4.87e-27	1.33e-24	1.63	5845	2822	285	224	[RPS26B - ribosomal 40s subunit protein s26b, TIF1 - tif1p, RPL1B - ribosomal 60s subunit protein l1b, RPL9A - ribosomal 60s subunit protein l9a, RPL23B - ribosomal 60s subunit protein l23b, PSA1 - mannose-1-phosphate guanylyltransferase, RPL13B - ribosomal 60s subunit protein l13b, SAM2 - methionine adenosyltransferase sam2, RPS16A - ribosomal 40s subunit protein s16a, RPL8A - ribosomal 60s subu…
GO:0044237	cellular metabolic process	3.03e-26	7.85e-24	1.52	5845	3237	285	240	[RPS26B - ribosomal 40s subunit protein s26b, TIF1 - tif1p, RPL1B - ribosomal 60s subunit protein l1b, RPL9A - ribosomal 60s subunit protein l9a, RPL23B - ribosomal 60s subunit protein l23b, PSA1 - mannose-1-phosphate guanylyltransferase, SAM2 - methionine adenosyltransferase sam2, RPL13B - ribosomal 60s subunit protein l13b, RPS16A - ribosomal 40s subunit protein s16a, RPL8A - ribosomal 60s subu…
GO:0008152	metabolic process	8.39e-26	2.07e-23	1.49	5845	3357	285	244	[RPS26B - ribosomal 40s subunit protein s26b, TIF1 - tif1p, RPL1B - ribosomal 60s subunit protein l1b, RPL9A - ribosomal 60s subunit protein l9a, RPL23B - ribosomal 60s subunit protein l23b, PSA1 - mannose-1-phosphate guanylyltransferase, SAM2 - methionine adenosyltransferase sam2, RPL13B - ribosomal 60s subunit protein l13b, RPS16A - ribosomal 40s subunit protein s16a, RPL8A - ribosomal 60s subu…
GO:0071704	organic substance metabolic process	9.03e-26	2.12e-23	1.53	5845	3180	285	237	[RPS26B - ribosomal 40s subunit protein s26b, TIF1 - tif1p, RPL1B - ribosomal 60s subunit protein l1b, RPL9A - ribosomal 60s subunit protein l9a, RPL23B - ribosomal 60s subunit protein l23b, PSA1 - mannose-1-phosphate guanylyltransferase, SAM2 - methionine adenosyltransferase sam2, RPL13B - ribosomal 60s subunit protein l13b, RPS16A - ribosomal 40s subunit protein s16a, RPL8A - ribosomal 60s subu…
GO:0044238	primary metabolic process	3.9e-24	8.78e-22	1.55	5845	3026	285	228	[RPS26B - ribosomal 40s subunit protein s26b, TIF1 - tif1p, RPL1B - ribosomal 60s subunit protein l1b, RPL9A - ribosomal 60s subunit protein l9a, RPL23B - ribosomal 60s subunit protein l23b, PSA1 - mannose-1-phosphate guanylyltransferase, RPL13B - ribosomal 60s subunit protein l13b, SAM2 - methionine adenosyltransferase sam2, RPS16A - ribosomal 40s subunit protein s16a, RPL8A - ribosomal 60s subu…
GO:0043170	macromolecule metabolic process	3.11e-21	6.71e-19	1.67	5845	2357	285	192	[RPL2B - ribosomal 60s subunit protein l2b, CLB6 - clb6p, RPL29 - ribosomal 60s subunit protein l29, RPL2A - ribosomal 60s subunit protein l2a, RPS4A - rps4ap, TIF1 - tif1p, RPS26B - ribosomal 40s subunit protein s26b, RPL1B - ribosomal 60s subunit protein l1b, RPL9A - ribosomal 60s subunit protein l9a, TEF2 - tef2p, RPL23B - ribosomal 60s subunit protein l23b, GRS1 - glycine--trna ligase, PSA1 -…
GO:0006407	rRNA export from nucleus	9.5e-20	1.97e-17	18.23	5845	18	285	16	[RPS0B - ribosomal 40s subunit protein s0b, RPS3 - ribosomal 40s subunit protein s3, RPS19A - ribosomal 40s subunit protein s19a, RPS26B - ribosomal 40s subunit protein s26b, RPS18B - ribosomal 40s subunit protein s18b, RPS28B - ribosomal 40s subunit protein s28b, RPS10A - ribosomal 40s subunit protein s10a, RPS10B - ribosomal 40s subunit protein s10b, RPS15 - ribosomal 40s subunit protein s15, R…
GO:0051029	rRNA transport	9.5e-20	1.89e-17	18.23	5845	18	285	16	[RPS0B - ribosomal 40s subunit protein s0b, RPS3 - ribosomal 40s subunit protein s3, RPS19A - ribosomal 40s subunit protein s19a, RPS26B - ribosomal 40s subunit protein s26b, RPS18B - ribosomal 40s subunit protein s18b, RPS28B - ribosomal 40s subunit protein s28b, RPS10A - ribosomal 40s subunit protein s10a, RPS10B - ribosomal 40s subunit protein s10b, RPS15 - ribosomal 40s subunit protein s15, R…
GO:0000028	ribosomal small subunit assembly	7.94e-18	1.52e-15	14.53	5845	24	285	17	[RPS27B - ribosomal 40s subunit protein s27b, RPS0B - ribosomal 40s subunit protein s0b, RPS19A - ribosomal 40s subunit protein s19a, RPS14A - ribosomal 40s subunit protein s14a, RPS28B - ribosomal 40s subunit protein s28b, RPS11A - ribosomal 40s subunit protein s11a, RPS10A - ribosomal 40s subunit protein s10a, RPS10B - ribosomal 40s subunit protein s10b, RPS15 - ribosomal 40s subunit protein s1…
GO:0097064	ncRNA export from nucleus	1.32e-16	2.44e-14	11.13	5845	35	285	19	[RPS0B - ribosomal 40s subunit protein s0b, RPS3 - ribosomal 40s subunit protein s3, RPS19A - ribosomal 40s subunit protein s19a, RPS26B - ribosomal 40s subunit protein s26b, RPS18B - ribosomal 40s subunit protein s18b, RPS28B - ribosomal 40s subunit protein s28b, TEF2 - tef2p, RPS10A - ribosomal 40s subunit protein s10a, RPS10B - ribosomal 40s subunit protein s10b, TEF1 - tef1p, RPS15 - ribosoma…
GO:0071826	ribonucleoprotein complex subunit organization	4.04e-16	7.22e-14	4.29	5845	196	285	41	[RPS0B - ribosomal 40s subunit protein s0b, RPS27B - ribosomal 40s subunit protein s27b, RPL25 - ribosomal 60s subunit protein l25, RPL24A - ribosomal 60s subunit protein l24a, RPS26B - ribosomal 40s subunit protein s26b, TIF3 - tif3p, TIF4631 - tif4631p, RPS28B - ribosomal 40s subunit protein s28b, RPS11A - ribosomal 40s subunit protein s11a, RPL40A - ubiquitin-ribosomal 60s subunit protein l40a…
GO:0006364	rRNA processing	7.82e-16	1.35e-13	3.66	5845	269	285	48	[RPS0B - ribosomal 40s subunit protein s0b, RPS1B - ribosomal 40s subunit protein s1b, RPS27B - ribosomal 40s subunit protein s27b, RPS9B - ribosomal 40s subunit protein s9b, RPL30 - ribosomal 60s subunit protein l30, RPL7B - ribosomal 60s subunit protein l7b, RPL1B - ribosomal 60s subunit protein l1b, RPS28B - ribosomal 40s subunit protein s28b, RPS11A - ribosomal 40s subunit protein s11a, RPL35…
GO:0022618	ribonucleoprotein complex assembly	1.43e-15	2.38e-13	4.35	5845	184	285	39	[RPS27B - ribosomal 40s subunit protein s27b, RPS0B - ribosomal 40s subunit protein s0b, RPL25 - ribosomal 60s subunit protein l25, RPL24A - ribosomal 60s subunit protein l24a, RPS26B - ribosomal 40s subunit protein s26b, TIF3 - tif3p, TIF4631 - tif4631p, RPS28B - ribosomal 40s subunit protein s28b, RPS11A - ribosomal 40s subunit protein s11a, RPS10A - ribosomal 40s subunit protein s10a, RPL40A -…
GO:0030490	maturation of SSU-rRNA	4.99e-15	8.08e-13	6.42	5845	83	285	26	[RPS1B - ribosomal 40s subunit protein s1b, RPS27B - ribosomal 40s subunit protein s27b, RPS9B - ribosomal 40s subunit protein s9b, RPS28B - ribosomal 40s subunit protein s28b, RPS11A - ribosomal 40s subunit protein s11a, RPS16A - ribosomal 40s subunit protein s16a, RPS11B - ribosomal 40s subunit protein s11b, RPS8A - ribosomal 40s subunit protein s8a, RPS24B - ribosomal 40s subunit protein s24b,…
GO:0000462	maturation of SSU-rRNA from tricistronic rRNA transcript (SSU-rRNA, 5.8S rRNA, LSU-rRNA)	8.43e-15	1.32e-12	6.93	5845	71	285	24	[RPS27B - ribosomal 40s subunit protein s27b, RPS1B - ribosomal 40s subunit protein s1b, RPS9B - ribosomal 40s subunit protein s9b, RPS23B - ribosomal 40s subunit protein s23b, RPS14A - ribosomal 40s subunit protein s14a, RPS1A - ribosomal 40s subunit protein s1a, RPS6A - ribosomal 40s subunit protein s6a, RPS11A - ribosomal 40s subunit protein s11a, RPS16B - ribosomal 40s subunit protein s16b, R…
GO:0006450	regulation of translational fidelity	1.05e-13	1.6e-11	10.59	5845	31	285	16	[RPS9B - ribosomal 40s subunit protein s9b, RPS23B - ribosomal 40s subunit protein s23b, RPL31B - ribosomal 60s subunit protein l31b, RPL31A - ribosomal 60s subunit protein l31a, GCD11 - gcd11p, CDC60 - leucine--trna ligase cdc60, ALA1 - alanine--trna ligase, SSB2 - hsp70 family atpase ssb2, RPS2 - ribosomal 40s subunit protein s2, ILS1 - isoleucine--trna ligase ils1, RPS5 - rps5p, SSB1 - hsp70 f…
GO:0034660	ncRNA metabolic process	3.77e-13	5.57e-11	2.59	5845	498	285	63	[RPS0B - ribosomal 40s subunit protein s0b, RPL30 - ribosomal 60s subunit protein l30, RPL1B - ribosomal 60s subunit protein l1b, WRS1 - tryptophan--trna ligase wrs1, GRS1 - glycine--trna ligase, RPS16A - ribosomal 40s subunit protein s16a, RPL8A - ribosomal 60s subunit protein l8a, ALA1 - alanine--trna ligase, RLI1 - rli1p, RPL35A - ribosomal 60s subunit protein l35a, RPS8B - ribosomal 40s subun…
GO:0016072	rRNA metabolic process	3.82e-13	5.5e-11	3.14	5845	314	285	48	[RPS0B - ribosomal 40s subunit protein s0b, RPS1B - ribosomal 40s subunit protein s1b, RPS27B - ribosomal 40s subunit protein s27b, RPS9B - ribosomal 40s subunit protein s9b, RPL30 - ribosomal 60s subunit protein l30, RPL7B - ribosomal 60s subunit protein l7b, RPL1B - ribosomal 60s subunit protein l1b, RPS28B - ribosomal 40s subunit protein s28b, RPS11A - ribosomal 40s subunit protein s11a, RPL35…
GO:0009987	cellular process	4.13e-12	5.79e-10	1.19	5845	4571	285	265	[DSE1 - dse1p, RPS26B - ribosomal 40s subunit protein s26b, TIF1 - tif1p, RPL1B - ribosomal 60s subunit protein l1b, RPL9A - ribosomal 60s subunit protein l9a, RPL23B - ribosomal 60s subunit protein l23b, PSA1 - mannose-1-phosphate guanylyltransferase, SAM2 - methionine adenosyltransferase sam2, RPL13B - ribosomal 60s subunit protein l13b, RPS16A - ribosomal 40s subunit protein s16a, RPL8A - ribo…
GO:0006405	RNA export from nucleus	5.62e-12	7.66e-10	4.56	5845	126	285	28	[RPS0B - ribosomal 40s subunit protein s0b, RPS3 - ribosomal 40s subunit protein s3, RPS26B - ribosomal 40s subunit protein s26b, RPL1B - ribosomal 60s subunit protein l1b, RPS28B - ribosomal 40s subunit protein s28b, RPS10A - ribosomal 40s subunit protein s10a, TEF2 - tef2p, RPL40A - ubiquitin-ribosomal 60s subunit protein l40a fusion protein, TEF1 - tef1p, RPL1A - ribosomal 60s subunit protein …
GO:0051168	nuclear export	8.45e-12	1.12e-09	4.49	5845	128	285	28	[RPS0B - ribosomal 40s subunit protein s0b, RPS3 - ribosomal 40s subunit protein s3, RPS26B - ribosomal 40s subunit protein s26b, RPL1B - ribosomal 60s subunit protein l1b, RPS28B - ribosomal 40s subunit protein s28b, RPS10A - ribosomal 40s subunit protein s10a, TEF2 - tef2p, RPL40A - ubiquitin-ribosomal 60s subunit protein l40a fusion protein, TEF1 - tef1p, RPL1A - ribosomal 60s subunit protein …
GO:0006913	nucleocytoplasmic transport	1.84e-11	2.38e-09	3.86	5845	170	285	32	[RPS0B - ribosomal 40s subunit protein s0b, RPS3 - ribosomal 40s subunit protein s3, RPS26B - ribosomal 40s subunit protein s26b, RPL1B - ribosomal 60s subunit protein l1b, RPS28B - ribosomal 40s subunit protein s28b, RPS10A - ribosomal 40s subunit protein s10a, TEF2 - tef2p, RPL40A - ubiquitin-ribosomal 60s subunit protein l40a fusion protein, TEF1 - tef1p, RPL1A - ribosomal 60s subunit protein …
GO:0051169	nuclear transport	1.84e-11	2.32e-09	3.86	5845	170	285	32	[RPS0B - ribosomal 40s subunit protein s0b, RPS3 - ribosomal 40s subunit protein s3, RPS26B - ribosomal 40s subunit protein s26b, RPL1B - ribosomal 60s subunit protein l1b, RPS28B - ribosomal 40s subunit protein s28b, RPS10A - ribosomal 40s subunit protein s10a, TEF2 - tef2p, RPL40A - ubiquitin-ribosomal 60s subunit protein l40a fusion protein, TEF1 - tef1p, RPL1A - ribosomal 60s subunit protein …
GO:0050658	RNA transport	2.94e-11	3.63e-09	3.9	5845	163	285	31	[RPS0B - ribosomal 40s subunit protein s0b, RPS3 - ribosomal 40s subunit protein s3, RPS26B - ribosomal 40s subunit protein s26b, RPL1B - ribosomal 60s subunit protein l1b, RPS28B - ribosomal 40s subunit protein s28b, RPS10A - ribosomal 40s subunit protein s10a, TEF2 - tef2p, RPL40A - ubiquitin-ribosomal 60s subunit protein l40a fusion protein, TEF1 - tef1p, RPL1A - ribosomal 60s subunit protein …
GO:0051236	establishment of RNA localization	2.94e-11	3.54e-09	3.9	5845	163	285	31	[RPS0B - ribosomal 40s subunit protein s0b, RPS3 - ribosomal 40s subunit protein s3, RPS26B - ribosomal 40s subunit protein s26b, RPL1B - ribosomal 60s subunit protein l1b, RPS28B - ribosomal 40s subunit protein s28b, RPS10A - ribosomal 40s subunit protein s10a, TEF2 - tef2p, RPL40A - ubiquitin-ribosomal 60s subunit protein l40a fusion protein, TEF1 - tef1p, RPL1A - ribosomal 60s subunit protein …
GO:0050657	nucleic acid transport	4.09e-11	4.82e-09	3.85	5845	165	285	31	[RPS0B - ribosomal 40s subunit protein s0b, RPS3 - ribosomal 40s subunit protein s3, RPS26B - ribosomal 40s subunit protein s26b, RPL1B - ribosomal 60s subunit protein l1b, RPS28B - ribosomal 40s subunit protein s28b, RPS10A - ribosomal 40s subunit protein s10a, TEF2 - tef2p, RPL40A - ubiquitin-ribosomal 60s subunit protein l40a fusion protein, TEF1 - tef1p, RPL1A - ribosomal 60s subunit protein …
GO:0006414	translational elongation	6.69e-11	7.7e-09	8.97	5845	32	285	14	[RPP1B - ribosomal protein p1b, RPP1A - ribosomal protein p1a, EFT2 - eft2p, TEF2 - tef2p, RPP2B - ribosomal protein p2b, TEF1 - tef1p, SSB2 - hsp70 family atpase ssb2, ASC1 - asc1p, RPP2A - ribosomal protein p2a, TEF4 - tef4p, EFB1 - efb1p, YEF3 - yef3p, EFT1 - eft1p, SSB1 - hsp70 family atpase ssb1]
GO:0034470	ncRNA processing	7.58e-11	8.53e-09	2.65	5845	387	285	50	[RPS0B - ribosomal 40s subunit protein s0b, RPL30 - ribosomal 60s subunit protein l30, RPL1B - ribosomal 60s subunit protein l1b, RPS16A - ribosomal 40s subunit protein s16a, RPL8A - ribosomal 60s subunit protein l8a, ALA1 - alanine--trna ligase, RLI1 - rli1p, RPL35A - ribosomal 60s subunit protein l35a, RPS8B - ribosomal 40s subunit protein s8b, RPS21A - ribosomal 40s subunit protein s21a, RPS23…
GO:0000027	ribosomal large subunit assembly	1.94e-10	2.14e-08	7.69	5845	40	285	15	[RPL25 - ribosomal 60s subunit protein l25, RPL6A - ribosomal 60s subunit protein l6a, RPL24A - ribosomal 60s subunit protein l24a, RPL40B - ubiquitin-ribosomal 60s subunit protein l40b fusion protein, RPL3 - ribosomal 60s subunit protein l3, RPL40A - ubiquitin-ribosomal 60s subunit protein l40a fusion protein, RPL10 - ribosomal 60s subunit protein l10, RPL6B - ribosomal 60s subunit protein l6b, …
GO:0022613	ribonucleoprotein complex biogenesis	3.1e-10	3.34e-08	3.25	5845	221	285	35	[RPS0B - ribosomal 40s subunit protein s0b, RPS9B - ribosomal 40s subunit protein s9b, RPL14A - ribosomal 60s subunit protein l14a, RPL7B - ribosomal 60s subunit protein l7b, RPL26B - ribosomal 60s subunit protein l26b, TIF4631 - tif4631p, RPL40A - ubiquitin-ribosomal 60s subunit protein l40a fusion protein, RPL7A - ribosomal 60s subunit protein l7a, RPL8A - ribosomal 60s subunit protein l8a, RPL…
GO:0015931	nucleobase-containing compound transport	5.12e-09	5.41e-07	3.13	5845	210	285	32	[RPS0B - ribosomal 40s subunit protein s0b, RPS3 - ribosomal 40s subunit protein s3, RPS26B - ribosomal 40s subunit protein s26b, RPL1B - ribosomal 60s subunit protein l1b, RPS28B - ribosomal 40s subunit protein s28b, RPS10A - ribosomal 40s subunit protein s10a, TEF2 - tef2p, RPL40A - ubiquitin-ribosomal 60s subunit protein l40a fusion protein, TEF1 - tef1p, RPL1A - ribosomal 60s subunit protein …
GO:0044085	cellular component biogenesis	5.97e-09	6.18e-07	2.92	5845	246	285	35	[RPS0B - ribosomal 40s subunit protein s0b, RPS9B - ribosomal 40s subunit protein s9b, RPL14A - ribosomal 60s subunit protein l14a, RPL7B - ribosomal 60s subunit protein l7b, RPL26B - ribosomal 60s subunit protein l26b, TIF4631 - tif4631p, RPL40A - ubiquitin-ribosomal 60s subunit protein l40a fusion protein, RPL7A - ribosomal 60s subunit protein l7a, RPL8A - ribosomal 60s subunit protein l8a, RPL…
GO:0006418	tRNA aminoacylation for protein translation	8.33e-09	8.46e-07	7.21	5845	37	285	13	[SES1 - serine--trna ligase ses1, WRS1 - tryptophan--trna ligase wrs1, GRS1 - glycine--trna ligase, THS1 - threonine--trna ligase ths1, CDC60 - leucine--trna ligase cdc60, GLN4 - glutamine--trna ligase, ALA1 - alanine--trna ligase, ILS1 - isoleucine--trna ligase ils1, KRS1 - lysine--trna ligase krs1, MES1 - methionine--trna ligase mes1, YDR341C - arginine--trna ligase, VAS1 - valine--trna ligase,…
GO:0006757	ATP generation from ADP	1.23e-08	1.22e-06	8.68	5845	26	285	11	[PFK1 - 6-phosphofructokinase subunit alpha, TDH2 - tdh2p, HXK2 - hexokinase 2, TPI1 - triose-phosphate isomerase tpi1, FBA1 - fructose-bisphosphate aldolase fba1, ENO2 - phosphopyruvate hydratase eno2, TDH3 - glyceraldehyde-3-phosphate dehydrogenase (phosphorylating) tdh3, CDC19 - pyruvate kinase cdc19, PFK2 - 6-phosphofructokinase subunit beta, GPM1 - phosphoglycerate mutase gpm1, PGK1 - phosph…
GO:0006096	glycolytic process	1.23e-08	1.2e-06	8.68	5845	26	285	11	[PFK1 - 6-phosphofructokinase subunit alpha, TDH2 - tdh2p, HXK2 - hexokinase 2, TPI1 - triose-phosphate isomerase tpi1, FBA1 - fructose-bisphosphate aldolase fba1, ENO2 - phosphopyruvate hydratase eno2, TDH3 - glyceraldehyde-3-phosphate dehydrogenase (phosphorylating) tdh3, CDC19 - pyruvate kinase cdc19, PFK2 - 6-phosphofructokinase subunit beta, GPM1 - phosphoglycerate mutase gpm1, PGK1 - phosph…
GO:0046031	ADP metabolic process	1.35e-08	1.29e-06	7.69	5845	32	285	12	[PFK1 - 6-phosphofructokinase subunit alpha, TDH2 - tdh2p, HXK2 - hexokinase 2, TPI1 - triose-phosphate isomerase tpi1, FBA1 - fructose-bisphosphate aldolase fba1, ENO2 - phosphopyruvate hydratase eno2, TDH3 - glyceraldehyde-3-phosphate dehydrogenase (phosphorylating) tdh3, CDC19 - pyruvate kinase cdc19, PFK2 - 6-phosphofructokinase subunit beta, GPM1 - phosphoglycerate mutase gpm1, PDC1 - indole…
GO:0042866	pyruvate biosynthetic process	1.98e-08	1.87e-06	8.36	5845	27	285	11	[PFK1 - 6-phosphofructokinase subunit alpha, TDH2 - tdh2p, HXK2 - hexokinase 2, TPI1 - triose-phosphate isomerase tpi1, FBA1 - fructose-bisphosphate aldolase fba1, ENO2 - phosphopyruvate hydratase eno2, TDH3 - glyceraldehyde-3-phosphate dehydrogenase (phosphorylating) tdh3, CDC19 - pyruvate kinase cdc19, PFK2 - 6-phosphofructokinase subunit beta, GPM1 - phosphoglycerate mutase gpm1, PGK1 - phosph…
GO:0009179	purine ribonucleoside diphosphate metabolic process	2.03e-08	1.88e-06	7.46	5845	33	285	12	[PFK1 - 6-phosphofructokinase subunit alpha, TDH2 - tdh2p, HXK2 - hexokinase 2, TPI1 - triose-phosphate isomerase tpi1, FBA1 - fructose-bisphosphate aldolase fba1, ENO2 - phosphopyruvate hydratase eno2, TDH3 - glyceraldehyde-3-phosphate dehydrogenase (phosphorylating) tdh3, CDC19 - pyruvate kinase cdc19, PFK2 - 6-phosphofructokinase subunit beta, GPM1 - phosphoglycerate mutase gpm1, PDC1 - indole…
GO:0009135	purine nucleoside diphosphate metabolic process	2.03e-08	1.84e-06	7.46	5845	33	285	12	[PFK1 - 6-phosphofructokinase subunit alpha, TDH2 - tdh2p, HXK2 - hexokinase 2, TPI1 - triose-phosphate isomerase tpi1, FBA1 - fructose-bisphosphate aldolase fba1, ENO2 - phosphopyruvate hydratase eno2, TDH3 - glyceraldehyde-3-phosphate dehydrogenase (phosphorylating) tdh3, CDC19 - pyruvate kinase cdc19, PFK2 - 6-phosphofructokinase subunit beta, GPM1 - phosphoglycerate mutase gpm1, PDC1 - indole…
GO:0006090	pyruvate metabolic process	2.46e-08	2.2e-06	6.67	5845	40	285	13	[PFK1 - 6-phosphofructokinase subunit alpha, TDH2 - tdh2p, FBA1 - fructose-bisphosphate aldolase fba1, TPI1 - triose-phosphate isomerase tpi1, ENO2 - phosphopyruvate hydratase eno2, PFK2 - 6-phosphofructokinase subunit beta, TDH3 - glyceraldehyde-3-phosphate dehydrogenase (phosphorylating) tdh3, PDC1 - indolepyruvate decarboxylase 1, PGK1 - phosphoglycerate kinase, HXK2 - hexokinase 2, CDC19 - py…
GO:0006165	nucleoside diphosphate phosphorylation	3.13e-08	2.75e-06	8.06	5845	28	285	11	[PFK1 - 6-phosphofructokinase subunit alpha, TDH2 - tdh2p, HXK2 - hexokinase 2, TPI1 - triose-phosphate isomerase tpi1, FBA1 - fructose-bisphosphate aldolase fba1, ENO2 - phosphopyruvate hydratase eno2, TDH3 - glyceraldehyde-3-phosphate dehydrogenase (phosphorylating) tdh3, CDC19 - pyruvate kinase cdc19, PFK2 - 6-phosphofructokinase subunit beta, GPM1 - phosphoglycerate mutase gpm1, PGK1 - phosph…
GO:0043038	amino acid activation	3.45e-08	2.98e-06	6.5	5845	41	285	13	[SES1 - serine--trna ligase ses1, WRS1 - tryptophan--trna ligase wrs1, GRS1 - glycine--trna ligase, THS1 - threonine--trna ligase ths1, CDC60 - leucine--trna ligase cdc60, GLN4 - glutamine--trna ligase, ALA1 - alanine--trna ligase, ILS1 - isoleucine--trna ligase ils1, KRS1 - lysine--trna ligase krs1, MES1 - methionine--trna ligase mes1, YDR341C - arginine--trna ligase, VAS1 - valine--trna ligase,…
GO:0043039	tRNA aminoacylation	3.45e-08	2.93e-06	6.5	5845	41	285	13	[SES1 - serine--trna ligase ses1, WRS1 - tryptophan--trna ligase wrs1, GRS1 - glycine--trna ligase, THS1 - threonine--trna ligase ths1, CDC60 - leucine--trna ligase cdc60, GLN4 - glutamine--trna ligase, ALA1 - alanine--trna ligase, ILS1 - isoleucine--trna ligase ils1, KRS1 - lysine--trna ligase krs1, MES1 - methionine--trna ligase mes1, YDR341C - arginine--trna ligase, VAS1 - valine--trna ligase,…
GO:0009185	ribonucleoside diphosphate metabolic process	4.37e-08	3.65e-06	7.03	5845	35	285	12	[PFK1 - 6-phosphofructokinase subunit alpha, TDH2 - tdh2p, HXK2 - hexokinase 2, TPI1 - triose-phosphate isomerase tpi1, FBA1 - fructose-bisphosphate aldolase fba1, ENO2 - phosphopyruvate hydratase eno2, TDH3 - glyceraldehyde-3-phosphate dehydrogenase (phosphorylating) tdh3, CDC19 - pyruvate kinase cdc19, PFK2 - 6-phosphofructokinase subunit beta, GPM1 - phosphoglycerate mutase gpm1, PDC1 - indole…
GO:0046939	nucleotide phosphorylation	4.82e-08	3.96e-06	7.78	5845	29	285	11	[PFK1 - 6-phosphofructokinase subunit alpha, TDH2 - tdh2p, HXK2 - hexokinase 2, TPI1 - triose-phosphate isomerase tpi1, FBA1 - fructose-bisphosphate aldolase fba1, ENO2 - phosphopyruvate hydratase eno2, TDH3 - glyceraldehyde-3-phosphate dehydrogenase (phosphorylating) tdh3, CDC19 - pyruvate kinase cdc19, PFK2 - 6-phosphofructokinase subunit beta, GPM1 - phosphoglycerate mutase gpm1, PGK1 - phosph…
GO:0043436	oxoacid metabolic process	1e-07	8.1e-06	2.25	5845	420	285	46	[TDH2 - tdh2p, SES1 - serine--trna ligase ses1, FBA1 - fructose-bisphosphate aldolase fba1, ENO2 - phosphopyruvate hydratase eno2, PFK2 - 6-phosphofructokinase subunit beta, WRS1 - tryptophan--trna ligase wrs1, GRS1 - glycine--trna ligase, PDC1 - indolepyruvate decarboxylase 1, THS1 - threonine--trna ligase ths1, SAM2 - methionine adenosyltransferase sam2, ALD6 - aldehyde dehydrogenase (nadp(+)) …
GO:0006082	organic acid metabolic process	1.16e-07	9.22e-06	2.24	5845	422	285	46	[TDH2 - tdh2p, SES1 - serine--trna ligase ses1, FBA1 - fructose-bisphosphate aldolase fba1, ENO2 - phosphopyruvate hydratase eno2, PFK2 - 6-phosphofructokinase subunit beta, WRS1 - tryptophan--trna ligase wrs1, GRS1 - glycine--trna ligase, PDC1 - indolepyruvate decarboxylase 1, THS1 - threonine--trna ligase ths1, SAM2 - methionine adenosyltransferase sam2, ALD6 - aldehyde dehydrogenase (nadp(+)) …
GO:0009132	nucleoside diphosphate metabolic process	1.72e-07	1.35e-05	6.31	5845	39	285	12	[PFK1 - 6-phosphofructokinase subunit alpha, TDH2 - tdh2p, HXK2 - hexokinase 2, TPI1 - triose-phosphate isomerase tpi1, FBA1 - fructose-bisphosphate aldolase fba1, ENO2 - phosphopyruvate hydratase eno2, TDH3 - glyceraldehyde-3-phosphate dehydrogenase (phosphorylating) tdh3, CDC19 - pyruvate kinase cdc19, PFK2 - 6-phosphofructokinase subunit beta, GPM1 - phosphoglycerate mutase gpm1, PDC1 - indole…
GO:0034404	nucleobase-containing small molecule biosynthetic process	1.89e-07	1.46e-05	4.62	5845	71	285	16	[PFK1 - 6-phosphofructokinase subunit alpha, TDH2 - tdh2p, TPI1 - triose-phosphate isomerase tpi1, FBA1 - fructose-bisphosphate aldolase fba1, ENO2 - phosphopyruvate hydratase eno2, YGL101W - hypothetical protein, IMD4 - imp dehydrogenase imd4, TDH3 - glyceraldehyde-3-phosphate dehydrogenase (phosphorylating) tdh3, PFK2 - 6-phosphofructokinase subunit beta, PGK1 - phosphoglycerate kinase, FUR1 - …
GO:0009206	purine ribonucleoside triphosphate biosynthetic process	2.12e-07	1.61e-05	5.67	5845	47	285	13	[PFK1 - 6-phosphofructokinase subunit alpha, TDH2 - tdh2p, FBA1 - fructose-bisphosphate aldolase fba1, TPI1 - triose-phosphate isomerase tpi1, ENO2 - phosphopyruvate hydratase eno2, IMD4 - imp dehydrogenase imd4, PFK2 - 6-phosphofructokinase subunit beta, TDH3 - glyceraldehyde-3-phosphate dehydrogenase (phosphorylating) tdh3, PGK1 - phosphoglycerate kinase, HXK2 - hexokinase 2, CDC19 - pyruvate k…
GO:0009145	purine nucleoside triphosphate biosynthetic process	2.12e-07	1.59e-05	5.67	5845	47	285	13	[PFK1 - 6-phosphofructokinase subunit alpha, TDH2 - tdh2p, FBA1 - fructose-bisphosphate aldolase fba1, TPI1 - triose-phosphate isomerase tpi1, ENO2 - phosphopyruvate hydratase eno2, IMD4 - imp dehydrogenase imd4, PFK2 - 6-phosphofructokinase subunit beta, TDH3 - glyceraldehyde-3-phosphate dehydrogenase (phosphorylating) tdh3, PGK1 - phosphoglycerate kinase, HXK2 - hexokinase 2, CDC19 - pyruvate k…
GO:1901292	nucleoside phosphate catabolic process	2.35e-07	1.74e-05	6.15	5845	40	285	12	[PFK1 - 6-phosphofructokinase subunit alpha, TDH2 - tdh2p, HXK2 - hexokinase 2, TPI1 - triose-phosphate isomerase tpi1, FBA1 - fructose-bisphosphate aldolase fba1, YGL101W - hypothetical protein, ENO2 - phosphopyruvate hydratase eno2, TDH3 - glyceraldehyde-3-phosphate dehydrogenase (phosphorylating) tdh3, CDC19 - pyruvate kinase cdc19, PFK2 - 6-phosphofructokinase subunit beta, GPM1 - phosphoglyc…
GO:0042254	ribosome biogenesis	5.82e-07	4.25e-05	2.85	5845	194	285	27	[RPS0B - ribosomal 40s subunit protein s0b, RPS9B - ribosomal 40s subunit protein s9b, RPL40A - ubiquitin-ribosomal 60s subunit protein l40a fusion protein, RPL8A - ribosomal 60s subunit protein l8a, RPL34A - ribosomal 60s subunit protein l34a, RPS7B - ribosomal 40s subunit protein s7b, RLI1 - rli1p, RPS6B - ribosomal 40s subunit protein s6b, UTP6 - utp6p, RPS19B - ribosomal 40s subunit protein s…
GO:0009166	nucleotide catabolic process	6.16e-07	4.43e-05	6.27	5845	36	285	11	[PFK1 - 6-phosphofructokinase subunit alpha, TDH2 - tdh2p, HXK2 - hexokinase 2, TPI1 - triose-phosphate isomerase tpi1, FBA1 - fructose-bisphosphate aldolase fba1, ENO2 - phosphopyruvate hydratase eno2, TDH3 - glyceraldehyde-3-phosphate dehydrogenase (phosphorylating) tdh3, CDC19 - pyruvate kinase cdc19, PFK2 - 6-phosphofructokinase subunit beta, GPM1 - phosphoglycerate mutase gpm1, PGK1 - phosph…
GO:0046496	nicotinamide nucleotide metabolic process	8.93e-07	6.34e-05	4.15	5845	79	285	16	[PFK1 - 6-phosphofructokinase subunit alpha, TDH2 - tdh2p, TPI1 - triose-phosphate isomerase tpi1, FBA1 - fructose-bisphosphate aldolase fba1, ENO2 - phosphopyruvate hydratase eno2, TDH3 - glyceraldehyde-3-phosphate dehydrogenase (phosphorylating) tdh3, PFK2 - 6-phosphofructokinase subunit beta, PDC1 - indolepyruvate decarboxylase 1, ALD6 - aldehyde dehydrogenase (nadp(+)) ald6, PGK1 - phosphogly…
GO:0009201	ribonucleoside triphosphate biosynthetic process	9.71e-07	6.79e-05	5.03	5845	53	285	13	[PFK1 - 6-phosphofructokinase subunit alpha, TDH2 - tdh2p, FBA1 - fructose-bisphosphate aldolase fba1, TPI1 - triose-phosphate isomerase tpi1, ENO2 - phosphopyruvate hydratase eno2, IMD4 - imp dehydrogenase imd4, PFK2 - 6-phosphofructokinase subunit beta, TDH3 - glyceraldehyde-3-phosphate dehydrogenase (phosphorylating) tdh3, PGK1 - phosphoglycerate kinase, HXK2 - hexokinase 2, CDC19 - pyruvate k…
GO:0019362	pyridine nucleotide metabolic process	1.07e-06	7.37e-05	4.1	5845	80	285	16	[PFK1 - 6-phosphofructokinase subunit alpha, TDH2 - tdh2p, TPI1 - triose-phosphate isomerase tpi1, FBA1 - fructose-bisphosphate aldolase fba1, ENO2 - phosphopyruvate hydratase eno2, TDH3 - glyceraldehyde-3-phosphate dehydrogenase (phosphorylating) tdh3, PFK2 - 6-phosphofructokinase subunit beta, PDC1 - indolepyruvate decarboxylase 1, ALD6 - aldehyde dehydrogenase (nadp(+)) ald6, PGK1 - phosphogly…
GO:0009205	purine ribonucleoside triphosphate metabolic process	1.35e-06	9.17e-05	4.56	5845	63	285	14	[PFK1 - 6-phosphofructokinase subunit alpha, TDH2 - tdh2p, FBA1 - fructose-bisphosphate aldolase fba1, TPI1 - triose-phosphate isomerase tpi1, ENO2 - phosphopyruvate hydratase eno2, IMD4 - imp dehydrogenase imd4, TDH3 - glyceraldehyde-3-phosphate dehydrogenase (phosphorylating) tdh3, PFK2 - 6-phosphofructokinase subunit beta, PDC1 - indolepyruvate decarboxylase 1, PGK1 - phosphoglycerate kinase, …
GO:0006139	nucleobase-containing compound metabolic process	1.64e-06	0.000111	1.48	5845	1493	285	108	[CLB6 - clb6p, RPL1B - ribosomal 60s subunit protein l1b, ENO2 - phosphopyruvate hydratase eno2, PSA1 - mannose-1-phosphate guanylyltransferase, GRS1 - glycine--trna ligase, ALD6 - aldehyde dehydrogenase (nadp(+)) ald6, RPS16A - ribosomal 40s subunit protein s16a, RPL8A - ribosomal 60s subunit protein l8a, FAA3 - long-chain fatty acid-coa ligase faa3, ALA1 - alanine--trna ligase, APA1 - apa1p, RP…
GO:0009144	purine nucleoside triphosphate metabolic process	2.01e-06	0.000133	4.42	5845	65	285	14	[PFK1 - 6-phosphofructokinase subunit alpha, TDH2 - tdh2p, FBA1 - fructose-bisphosphate aldolase fba1, TPI1 - triose-phosphate isomerase tpi1, ENO2 - phosphopyruvate hydratase eno2, IMD4 - imp dehydrogenase imd4, TDH3 - glyceraldehyde-3-phosphate dehydrogenase (phosphorylating) tdh3, PFK2 - 6-phosphofructokinase subunit beta, PDC1 - indolepyruvate decarboxylase 1, PGK1 - phosphoglycerate kinase, …
GO:0009142	nucleoside triphosphate biosynthetic process	2.37e-06	0.000155	4.68	5845	57	285	13	[PFK1 - 6-phosphofructokinase subunit alpha, TDH2 - tdh2p, FBA1 - fructose-bisphosphate aldolase fba1, TPI1 - triose-phosphate isomerase tpi1, ENO2 - phosphopyruvate hydratase eno2, IMD4 - imp dehydrogenase imd4, PFK2 - 6-phosphofructokinase subunit beta, TDH3 - glyceraldehyde-3-phosphate dehydrogenase (phosphorylating) tdh3, PGK1 - phosphoglycerate kinase, HXK2 - hexokinase 2, CDC19 - pyruvate k…
GO:0006396	RNA processing	2.67e-06	0.000173	1.92	5845	545	285	51	[RPS0B - ribosomal 40s subunit protein s0b, RPL30 - ribosomal 60s subunit protein l30, RPL1B - ribosomal 60s subunit protein l1b, RPS16A - ribosomal 40s subunit protein s16a, RPL8A - ribosomal 60s subunit protein l8a, ALA1 - alanine--trna ligase, RLI1 - rli1p, RPL35A - ribosomal 60s subunit protein l35a, RPS8B - ribosomal 40s subunit protein s8b, RPS21A - ribosomal 40s subunit protein s21a, RPS23…
GO:0009127	purine nucleoside monophosphate biosynthetic process	2.95e-06	0.000189	4.29	5845	67	285	14	[PFK1 - 6-phosphofructokinase subunit alpha, TDH2 - tdh2p, FBA1 - fructose-bisphosphate aldolase fba1, TPI1 - triose-phosphate isomerase tpi1, ENO2 - phosphopyruvate hydratase eno2, IMD4 - imp dehydrogenase imd4, TDH3 - glyceraldehyde-3-phosphate dehydrogenase (phosphorylating) tdh3, PFK2 - 6-phosphofructokinase subunit beta, PGK1 - phosphoglycerate kinase, HXK2 - hexokinase 2, CDC19 - pyruvate k…
GO:0009168	purine ribonucleoside monophosphate biosynthetic process	2.95e-06	0.000186	4.29	5845	67	285	14	[PFK1 - 6-phosphofructokinase subunit alpha, TDH2 - tdh2p, FBA1 - fructose-bisphosphate aldolase fba1, TPI1 - triose-phosphate isomerase tpi1, ENO2 - phosphopyruvate hydratase eno2, IMD4 - imp dehydrogenase imd4, TDH3 - glyceraldehyde-3-phosphate dehydrogenase (phosphorylating) tdh3, PFK2 - 6-phosphofructokinase subunit beta, PGK1 - phosphoglycerate kinase, HXK2 - hexokinase 2, CDC19 - pyruvate k…
GO:0019752	carboxylic acid metabolic process	3.57e-06	0.000222	2.09	5845	402	285	41	[TDH2 - tdh2p, SES1 - serine--trna ligase ses1, FBA1 - fructose-bisphosphate aldolase fba1, ENO2 - phosphopyruvate hydratase eno2, PFK2 - 6-phosphofructokinase subunit beta, WRS1 - tryptophan--trna ligase wrs1, GRS1 - glycine--trna ligase, PDC1 - indolepyruvate decarboxylase 1, THS1 - threonine--trna ligase ths1, ALD6 - aldehyde dehydrogenase (nadp(+)) ald6, SAM2 - methionine adenosyltransferase …
GO:0009199	ribonucleoside triphosphate metabolic process	4.27e-06	0.000263	4.16	5845	69	285	14	[PFK1 - 6-phosphofructokinase subunit alpha, TDH2 - tdh2p, FBA1 - fructose-bisphosphate aldolase fba1, TPI1 - triose-phosphate isomerase tpi1, ENO2 - phosphopyruvate hydratase eno2, IMD4 - imp dehydrogenase imd4, TDH3 - glyceraldehyde-3-phosphate dehydrogenase (phosphorylating) tdh3, PFK2 - 6-phosphofructokinase subunit beta, PDC1 - indolepyruvate decarboxylase 1, PGK1 - phosphoglycerate kinase, …
GO:0006754	ATP biosynthetic process	4.34e-06	0.000265	5.25	5845	43	285	11	[PFK1 - 6-phosphofructokinase subunit alpha, TDH2 - tdh2p, HXK2 - hexokinase 2, TPI1 - triose-phosphate isomerase tpi1, FBA1 - fructose-bisphosphate aldolase fba1, ENO2 - phosphopyruvate hydratase eno2, TDH3 - glyceraldehyde-3-phosphate dehydrogenase (phosphorylating) tdh3, CDC19 - pyruvate kinase cdc19, PFK2 - 6-phosphofructokinase subunit beta, GPM1 - phosphoglycerate mutase gpm1, PGK1 - phosph…
GO:0019359	nicotinamide nucleotide biosynthetic process	4.34e-06	0.000261	5.25	5845	43	285	11	[PFK1 - 6-phosphofructokinase subunit alpha, TDH2 - tdh2p, HXK2 - hexokinase 2, TPI1 - triose-phosphate isomerase tpi1, FBA1 - fructose-bisphosphate aldolase fba1, ENO2 - phosphopyruvate hydratase eno2, TDH3 - glyceraldehyde-3-phosphate dehydrogenase (phosphorylating) tdh3, CDC19 - pyruvate kinase cdc19, PFK2 - 6-phosphofructokinase subunit beta, GPM1 - phosphoglycerate mutase gpm1, PGK1 - phosph…
GO:0046434	organophosphate catabolic process	5.33e-06	0.000317	4.37	5845	61	285	13	[PFK1 - 6-phosphofructokinase subunit alpha, TDH2 - tdh2p, FBA1 - fructose-bisphosphate aldolase fba1, TPI1 - triose-phosphate isomerase tpi1, ENO2 - phosphopyruvate hydratase eno2, YGL101W - hypothetical protein, PFK2 - 6-phosphofructokinase subunit beta, TDH3 - glyceraldehyde-3-phosphate dehydrogenase (phosphorylating) tdh3, PGK1 - phosphoglycerate kinase, HXK2 - hexokinase 2, CDC19 - pyruvate …
GO:0019363	pyridine nucleotide biosynthetic process	5.54e-06	0.000326	5.13	5845	44	285	11	[PFK1 - 6-phosphofructokinase subunit alpha, TDH2 - tdh2p, HXK2 - hexokinase 2, TPI1 - triose-phosphate isomerase tpi1, FBA1 - fructose-bisphosphate aldolase fba1, ENO2 - phosphopyruvate hydratase eno2, TDH3 - glyceraldehyde-3-phosphate dehydrogenase (phosphorylating) tdh3, CDC19 - pyruvate kinase cdc19, PFK2 - 6-phosphofructokinase subunit beta, GPM1 - phosphoglycerate mutase gpm1, PGK1 - phosph…
GO:0006006	glucose metabolic process	6.99e-06	0.000407	5.54	5845	37	285	10	[PFK1 - 6-phosphofructokinase subunit alpha, TDH2 - tdh2p, HXK2 - hexokinase 2, TPI1 - triose-phosphate isomerase tpi1, FBA1 - fructose-bisphosphate aldolase fba1, TDH3 - glyceraldehyde-3-phosphate dehydrogenase (phosphorylating) tdh3, PFK2 - 6-phosphofructokinase subunit beta, GPM1 - phosphoglycerate mutase gpm1, PDC1 - indolepyruvate decarboxylase 1, PGK1 - phosphoglycerate kinase]
GO:0072524	pyridine-containing compound metabolic process	7.34e-06	0.000422	3.57	5845	92	285	16	[PFK1 - 6-phosphofructokinase subunit alpha, TDH2 - tdh2p, TPI1 - triose-phosphate isomerase tpi1, FBA1 - fructose-bisphosphate aldolase fba1, ENO2 - phosphopyruvate hydratase eno2, TDH3 - glyceraldehyde-3-phosphate dehydrogenase (phosphorylating) tdh3, PFK2 - 6-phosphofructokinase subunit beta, PDC1 - indolepyruvate decarboxylase 1, ALD6 - aldehyde dehydrogenase (nadp(+)) ald6, PGK1 - phosphogly…
GO:0016070	RNA metabolic process	8.45e-06	0.000481	1.62	5845	924	285	73	[RPS0B - ribosomal 40s subunit protein s0b, RPL30 - ribosomal 60s subunit protein l30, RPL1B - ribosomal 60s subunit protein l1b, WRS1 - tryptophan--trna ligase wrs1, GRS1 - glycine--trna ligase, RPS16A - ribosomal 40s subunit protein s16a, RPL8A - ribosomal 60s subunit protein l8a, ALA1 - alanine--trna ligase, RLI1 - rli1p, RPL35A - ribosomal 60s subunit protein l35a, RPS8B - ribosomal 40s subun…
GO:0009126	purine nucleoside monophosphate metabolic process	8.75e-06	0.000492	3.71	5845	83	285	15	[PFK1 - 6-phosphofructokinase subunit alpha, TDH2 - tdh2p, TPI1 - triose-phosphate isomerase tpi1, FBA1 - fructose-bisphosphate aldolase fba1, ENO2 - phosphopyruvate hydratase eno2, IMD4 - imp dehydrogenase imd4, TDH3 - glyceraldehyde-3-phosphate dehydrogenase (phosphorylating) tdh3, PFK2 - 6-phosphofructokinase subunit beta, PDC1 - indolepyruvate decarboxylase 1, PGK1 - phosphoglycerate kinase, …
GO:0009167	purine ribonucleoside monophosphate metabolic process	8.75e-06	0.000487	3.71	5845	83	285	15	[PFK1 - 6-phosphofructokinase subunit alpha, TDH2 - tdh2p, TPI1 - triose-phosphate isomerase tpi1, FBA1 - fructose-bisphosphate aldolase fba1, ENO2 - phosphopyruvate hydratase eno2, IMD4 - imp dehydrogenase imd4, TDH3 - glyceraldehyde-3-phosphate dehydrogenase (phosphorylating) tdh3, PFK2 - 6-phosphofructokinase subunit beta, PDC1 - indolepyruvate decarboxylase 1, PGK1 - phosphoglycerate kinase, …
GO:0009156	ribonucleoside monophosphate biosynthetic process	8.75e-06	0.000482	3.71	5845	83	285	15	[PFK1 - 6-phosphofructokinase subunit alpha, TDH2 - tdh2p, TPI1 - triose-phosphate isomerase tpi1, FBA1 - fructose-bisphosphate aldolase fba1, ENO2 - phosphopyruvate hydratase eno2, IMD4 - imp dehydrogenase imd4, TDH3 - glyceraldehyde-3-phosphate dehydrogenase (phosphorylating) tdh3, PFK2 - 6-phosphofructokinase subunit beta, PGK1 - phosphoglycerate kinase, FUR1 - uracil phosphoribosyltransferase…
GO:0006733	oxidoreduction coenzyme metabolic process	9.78e-06	0.000533	3.49	5845	94	285	16	[PFK1 - 6-phosphofructokinase subunit alpha, TDH2 - tdh2p, TPI1 - triose-phosphate isomerase tpi1, FBA1 - fructose-bisphosphate aldolase fba1, ENO2 - phosphopyruvate hydratase eno2, TDH3 - glyceraldehyde-3-phosphate dehydrogenase (phosphorylating) tdh3, PFK2 - 6-phosphofructokinase subunit beta, PDC1 - indolepyruvate decarboxylase 1, ALD6 - aldehyde dehydrogenase (nadp(+)) ald6, PGK1 - phosphogly…
GO:0046483	heterocycle metabolic process	1.29e-05	0.000698	1.42	5845	1593	285	110	[CLB6 - clb6p, RPL1B - ribosomal 60s subunit protein l1b, ENO2 - phosphopyruvate hydratase eno2, PSA1 - mannose-1-phosphate guanylyltransferase, GRS1 - glycine--trna ligase, ALD6 - aldehyde dehydrogenase (nadp(+)) ald6, RPS16A - ribosomal 40s subunit protein s16a, FAA3 - long-chain fatty acid-coa ligase faa3, RPL8A - ribosomal 60s subunit protein l8a, ALA1 - alanine--trna ligase, APA1 - apa1p, RP…
GO:0009124	nucleoside monophosphate biosynthetic process	1.37e-05	0.000732	3.58	5845	86	285	15	[PFK1 - 6-phosphofructokinase subunit alpha, TDH2 - tdh2p, TPI1 - triose-phosphate isomerase tpi1, FBA1 - fructose-bisphosphate aldolase fba1, ENO2 - phosphopyruvate hydratase eno2, IMD4 - imp dehydrogenase imd4, TDH3 - glyceraldehyde-3-phosphate dehydrogenase (phosphorylating) tdh3, PFK2 - 6-phosphofructokinase subunit beta, PGK1 - phosphoglycerate kinase, FUR1 - uracil phosphoribosyltransferase…
GO:0006725	cellular aromatic compound metabolic process	1.53e-05	0.000809	1.41	5845	1580	285	109	[CLB6 - clb6p, RPL1B - ribosomal 60s subunit protein l1b, ENO2 - phosphopyruvate hydratase eno2, PSA1 - mannose-1-phosphate guanylyltransferase, GRS1 - glycine--trna ligase, ALD6 - aldehyde dehydrogenase (nadp(+)) ald6, RPS16A - ribosomal 40s subunit protein s16a, FAA3 - long-chain fatty acid-coa ligase faa3, RPL8A - ribosomal 60s subunit protein l8a, ALA1 - alanine--trna ligase, APA1 - apa1p, RP…
GO:0009141	nucleoside triphosphate metabolic process	1.63e-05	0.000852	3.73	5845	77	285	14	[PFK1 - 6-phosphofructokinase subunit alpha, TDH2 - tdh2p, FBA1 - fructose-bisphosphate aldolase fba1, TPI1 - triose-phosphate isomerase tpi1, ENO2 - phosphopyruvate hydratase eno2, IMD4 - imp dehydrogenase imd4, TDH3 - glyceraldehyde-3-phosphate dehydrogenase (phosphorylating) tdh3, PFK2 - 6-phosphofructokinase subunit beta, PDC1 - indolepyruvate decarboxylase 1, PGK1 - phosphoglycerate kinase, …
GO:0000478	endonucleolytic cleavage involved in rRNA processing	1.7e-05	0.00088	4.24	5845	58	285	12	[RPL17A - ribosomal 60s subunit protein l17a, RPS27B - ribosomal 40s subunit protein s27b, RPS0B - ribosomal 40s subunit protein s0b, RPS0A - ribosomal 40s subunit protein s0a, RPL17B - rpl17bp, RRP9 - rrp9p, RPS18B - ribosomal 40s subunit protein s18b, RPS18A - ribosomal 40s subunit protein s18a, RPL37A - ribosomal 60s subunit protein l37a, UTP6 - utp6p, RPS21B - rps21bp, RPS21A - ribosomal 40s …
GO:0000479	endonucleolytic cleavage of tricistronic rRNA transcript (SSU-rRNA, 5.8S rRNA, LSU-rRNA)	1.7e-05	0.000871	4.24	5845	58	285	12	[RPL17A - ribosomal 60s subunit protein l17a, RPS27B - ribosomal 40s subunit protein s27b, RPS0B - ribosomal 40s subunit protein s0b, RPS0A - ribosomal 40s subunit protein s0a, RPL17B - rpl17bp, RRP9 - rrp9p, RPS18B - ribosomal 40s subunit protein s18b, RPS18A - ribosomal 40s subunit protein s18a, RPL37A - ribosomal 60s subunit protein l37a, UTP6 - utp6p, RPS21B - rps21bp, RPS21A - ribosomal 40s …
GO:0046034	ATP metabolic process	1.7e-05	0.000863	4.24	5845	58	285	12	[PFK1 - 6-phosphofructokinase subunit alpha, TDH2 - tdh2p, HXK2 - hexokinase 2, TPI1 - triose-phosphate isomerase tpi1, FBA1 - fructose-bisphosphate aldolase fba1, ENO2 - phosphopyruvate hydratase eno2, TDH3 - glyceraldehyde-3-phosphate dehydrogenase (phosphorylating) tdh3, PFK2 - 6-phosphofructokinase subunit beta, CDC19 - pyruvate kinase cdc19, GPM1 - phosphoglycerate mutase gpm1, PDC1 - indole…
GO:0009123	nucleoside monophosphate metabolic process	1.72e-05	0.000865	3.2	5845	109	285	17	[PFK1 - 6-phosphofructokinase subunit alpha, TDH2 - tdh2p, TPI1 - triose-phosphate isomerase tpi1, FBA1 - fructose-bisphosphate aldolase fba1, ENO2 - phosphopyruvate hydratase eno2, YGL101W - hypothetical protein, IMD4 - imp dehydrogenase imd4, PFK2 - 6-phosphofructokinase subunit beta, TDH3 - glyceraldehyde-3-phosphate dehydrogenase (phosphorylating) tdh3, PDC1 - indolepyruvate decarboxylase 1, …
GO:0009161	ribonucleoside monophosphate metabolic process	1.93e-05	0.000961	3.31	5845	99	285	16	[PFK1 - 6-phosphofructokinase subunit alpha, TDH2 - tdh2p, TPI1 - triose-phosphate isomerase tpi1, FBA1 - fructose-bisphosphate aldolase fba1, ENO2 - phosphopyruvate hydratase eno2, IMD4 - imp dehydrogenase imd4, PFK2 - 6-phosphofructokinase subunit beta, TDH3 - glyceraldehyde-3-phosphate dehydrogenase (phosphorylating) tdh3, PDC1 - indolepyruvate decarboxylase 1, PGK1 - phosphoglycerate kinase, …
GO:0006164	purine nucleotide biosynthetic process	2.42e-05	0.00119	3.42	5845	90	285	15	[PFK1 - 6-phosphofructokinase subunit alpha, TDH2 - tdh2p, TPI1 - triose-phosphate isomerase tpi1, FBA1 - fructose-bisphosphate aldolase fba1, ENO2 - phosphopyruvate hydratase eno2, IMD4 - imp dehydrogenase imd4, MIS1 - trifunctional formate-tetrahydrofolate ligase/methenyltetrahydrofolate cyclohydrolase/methylenetetrahydrofolate dehydrogenase mis1, TDH3 - glyceraldehyde-3-phosphate dehydrogenase…
GO:0000461	endonucleolytic cleavage to generate mature 3'-end of SSU-rRNA from (SSU-rRNA, 5.8S rRNA, LSU-rRNA)	2.66e-05	0.0013	16.41	5845	5	285	4	[RPS0B - ribosomal 40s subunit protein s0b, RPS0A - ribosomal 40s subunit protein s0a, RPS21B - rps21bp, RPS21A - ribosomal 40s subunit protein s21a]
GO:1990145	maintenance of translational fidelity	2.66e-05	0.00129	16.41	5845	5	285	4	[RPL3 - ribosomal 60s subunit protein l3, EFT2 - eft2p, EFB1 - efb1p, EFT1 - eft1p]
GO:0006094	gluconeogenesis	2.75e-05	0.00132	8.79	5845	14	285	6	[TDH2 - tdh2p, FBA1 - fructose-bisphosphate aldolase fba1, TPI1 - triose-phosphate isomerase tpi1, TDH3 - glyceraldehyde-3-phosphate dehydrogenase (phosphorylating) tdh3, GPM1 - phosphoglycerate mutase gpm1, PGK1 - phosphoglycerate kinase]
GO:0019319	hexose biosynthetic process	2.75e-05	0.00131	8.79	5845	14	285	6	[TDH2 - tdh2p, FBA1 - fructose-bisphosphate aldolase fba1, TPI1 - triose-phosphate isomerase tpi1, TDH3 - glyceraldehyde-3-phosphate dehydrogenase (phosphorylating) tdh3, GPM1 - phosphoglycerate mutase gpm1, PGK1 - phosphoglycerate kinase]
GO:0009152	purine ribonucleotide biosynthetic process	3.42e-05	0.00161	3.5	5845	82	285	14	[PFK1 - 6-phosphofructokinase subunit alpha, TDH2 - tdh2p, FBA1 - fructose-bisphosphate aldolase fba1, TPI1 - triose-phosphate isomerase tpi1, ENO2 - phosphopyruvate hydratase eno2, IMD4 - imp dehydrogenase imd4, TDH3 - glyceraldehyde-3-phosphate dehydrogenase (phosphorylating) tdh3, PFK2 - 6-phosphofructokinase subunit beta, PGK1 - phosphoglycerate kinase, HXK2 - hexokinase 2, CDC19 - pyruvate k…
GO:1901360	organic cyclic compound metabolic process	3.69e-05	0.00172	1.38	5845	1647	285	111	[CLB6 - clb6p, RPL1B - ribosomal 60s subunit protein l1b, ENO2 - phosphopyruvate hydratase eno2, PSA1 - mannose-1-phosphate guanylyltransferase, GRS1 - glycine--trna ligase, ALD6 - aldehyde dehydrogenase (nadp(+)) ald6, RPS16A - ribosomal 40s subunit protein s16a, FAA3 - long-chain fatty acid-coa ligase faa3, RPL8A - ribosomal 60s subunit protein l8a, ALA1 - alanine--trna ligase, APA1 - apa1p, RP…
GO:0072330	monocarboxylic acid biosynthetic process	3.94e-05	0.00182	3.46	5845	83	285	14	[PFK1 - 6-phosphofructokinase subunit alpha, TDH2 - tdh2p, FBA1 - fructose-bisphosphate aldolase fba1, TPI1 - triose-phosphate isomerase tpi1, ENO2 - phosphopyruvate hydratase eno2, PFK2 - 6-phosphofructokinase subunit beta, TDH3 - glyceraldehyde-3-phosphate dehydrogenase (phosphorylating) tdh3, ALD6 - aldehyde dehydrogenase (nadp(+)) ald6, PGK1 - phosphoglycerate kinase, HXK2 - hexokinase 2, CDC…
GO:0055086	nucleobase-containing small molecule metabolic process	5.08e-05	0.00233	2.22	5845	259	285	28	[RNR1 - ribonucleotide-diphosphate reductase subunit rnr1, TDH2 - tdh2p, FBA1 - fructose-bisphosphate aldolase fba1, ENO2 - phosphopyruvate hydratase eno2, IMD4 - imp dehydrogenase imd4, PFK2 - 6-phosphofructokinase subunit beta, PSA1 - mannose-1-phosphate guanylyltransferase, PDC1 - indolepyruvate decarboxylase 1, ALD6 - aldehyde dehydrogenase (nadp(+)) ald6, PGK1 - phosphoglycerate kinase, FAA3…
GO:0072522	purine-containing compound biosynthetic process	5.3e-05	0.00241	3.2	5845	96	285	15	[PFK1 - 6-phosphofructokinase subunit alpha, TDH2 - tdh2p, TPI1 - triose-phosphate isomerase tpi1, FBA1 - fructose-bisphosphate aldolase fba1, ENO2 - phosphopyruvate hydratase eno2, IMD4 - imp dehydrogenase imd4, MIS1 - trifunctional formate-tetrahydrofolate ligase/methenyltetrahydrofolate cyclohydrolase/methylenetetrahydrofolate dehydrogenase mis1, TDH3 - glyceraldehyde-3-phosphate dehydrogenase…
GO:0019318	hexose metabolic process	5.35e-05	0.00241	4.1	5845	55	285	11	[PFK1 - 6-phosphofructokinase subunit alpha, SEC53 - phosphomannomutase sec53, TDH2 - tdh2p, HXK2 - hexokinase 2, TPI1 - triose-phosphate isomerase tpi1, FBA1 - fructose-bisphosphate aldolase fba1, TDH3 - glyceraldehyde-3-phosphate dehydrogenase (phosphorylating) tdh3, PFK2 - 6-phosphofructokinase subunit beta, GPM1 - phosphoglycerate mutase gpm1, PDC1 - indolepyruvate decarboxylase 1, PGK1 - pho…
GO:0106074	aminoacyl-tRNA metabolism involved in translational fidelity	5.48e-05	0.00245	10.25	5845	10	285	5	[ALA1 - alanine--trna ligase, ILS1 - isoleucine--trna ligase ils1, CDC60 - leucine--trna ligase cdc60, VAS1 - valine--trna ligase, YHR020W - proline--trna ligase]
GO:0009260	ribonucleotide biosynthetic process	6e-05	0.00265	3.17	5845	97	285	15	[PFK1 - 6-phosphofructokinase subunit alpha, TDH2 - tdh2p, TPI1 - triose-phosphate isomerase tpi1, FBA1 - fructose-bisphosphate aldolase fba1, ENO2 - phosphopyruvate hydratase eno2, IMD4 - imp dehydrogenase imd4, PFK2 - 6-phosphofructokinase subunit beta, TDH3 - glyceraldehyde-3-phosphate dehydrogenase (phosphorylating) tdh3, PGK1 - phosphoglycerate kinase, FUR1 - uracil phosphoribosyltransferase…
GO:0072525	pyridine-containing compound biosynthetic process	6.37e-05	0.0028	4.03	5845	56	285	11	[PFK1 - 6-phosphofructokinase subunit alpha, TDH2 - tdh2p, HXK2 - hexokinase 2, TPI1 - triose-phosphate isomerase tpi1, FBA1 - fructose-bisphosphate aldolase fba1, ENO2 - phosphopyruvate hydratase eno2, TDH3 - glyceraldehyde-3-phosphate dehydrogenase (phosphorylating) tdh3, PFK2 - 6-phosphofructokinase subunit beta, CDC19 - pyruvate kinase cdc19, GPM1 - phosphoglycerate mutase gpm1, PGK1 - phosph…
GO:0046364	monosaccharide biosynthetic process	6.75e-05	0.00293	7.69	5845	16	285	6	[TDH2 - tdh2p, FBA1 - fructose-bisphosphate aldolase fba1, TPI1 - triose-phosphate isomerase tpi1, TDH3 - glyceraldehyde-3-phosphate dehydrogenase (phosphorylating) tdh3, GPM1 - phosphoglycerate mutase gpm1, PGK1 - phosphoglycerate kinase]
GO:0006163	purine nucleotide metabolic process	7.61e-05	0.00328	2.86	5845	122	285	17	[PFK1 - 6-phosphofructokinase subunit alpha, TDH2 - tdh2p, TPI1 - triose-phosphate isomerase tpi1, FBA1 - fructose-bisphosphate aldolase fba1, ENO2 - phosphopyruvate hydratase eno2, IMD4 - imp dehydrogenase imd4, MIS1 - trifunctional formate-tetrahydrofolate ligase/methenyltetrahydrofolate cyclohydrolase/methylenetetrahydrofolate dehydrogenase mis1, PFK2 - 6-phosphofructokinase subunit beta, TDH3…
GO:0006415	translational termination	0.0001	0.00428	7.24	5845	17	285	6	[SSB2 - hsp70 family atpase ssb2, RLI1 - rli1p, YEF3 - yef3p, SSB1 - hsp70 family atpase ssb1, RPL10 - ribosomal 60s subunit protein l10, SUP45 - sup45p]
GO:0009150	purine ribonucleotide metabolic process	0.000102	0.00432	2.9	5845	113	285	16	[PFK1 - 6-phosphofructokinase subunit alpha, TDH2 - tdh2p, TPI1 - triose-phosphate isomerase tpi1, FBA1 - fructose-bisphosphate aldolase fba1, ENO2 - phosphopyruvate hydratase eno2, IMD4 - imp dehydrogenase imd4, PFK2 - 6-phosphofructokinase subunit beta, TDH3 - glyceraldehyde-3-phosphate dehydrogenase (phosphorylating) tdh3, PDC1 - indolepyruvate decarboxylase 1, FAA3 - long-chain fatty acid-coa…
GO:0006753	nucleoside phosphate metabolic process	0.000111	0.00468	2.24	5845	229	285	25	[RNR1 - ribonucleotide-diphosphate reductase subunit rnr1, TDH2 - tdh2p, FBA1 - fructose-bisphosphate aldolase fba1, ENO2 - phosphopyruvate hydratase eno2, IMD4 - imp dehydrogenase imd4, PFK2 - 6-phosphofructokinase subunit beta, PDC1 - indolepyruvate decarboxylase 1, ALD6 - aldehyde dehydrogenase (nadp(+)) ald6, PGK1 - phosphoglycerate kinase, FAA3 - long-chain fatty acid-coa ligase faa3, APA1 -…
GO:0072521	purine-containing compound metabolic process	0.000113	0.00471	2.68	5845	138	285	18	[PFK1 - 6-phosphofructokinase subunit alpha, TDH2 - tdh2p, TPI1 - triose-phosphate isomerase tpi1, FBA1 - fructose-bisphosphate aldolase fba1, ENO2 - phosphopyruvate hydratase eno2, IMD4 - imp dehydrogenase imd4, MIS1 - trifunctional formate-tetrahydrofolate ligase/methenyltetrahydrofolate cyclohydrolase/methylenetetrahydrofolate dehydrogenase mis1, PFK2 - 6-phosphofructokinase subunit beta, TDH3…
GO:0043933	protein-containing complex subunit organization	0.000115	0.00476	1.68	5845	624	285	51	[RPS0B - ribosomal 40s subunit protein s0b, RPL24A - ribosomal 60s subunit protein l24a, RPS26B - ribosomal 40s subunit protein s26b, RPL40A - ubiquitin-ribosomal 60s subunit protein l40a fusion protein, RPL38 - ribosomal 60s subunit protein l38, RLI1 - rli1p, HTB2 - htb2p, RPS19B - ribosomal 40s subunit protein s19b, RPL11A - ribosomal 60s subunit protein l11a, RPP0 - ribosomal protein p0, RPL40…
GO:0046390	ribose phosphate biosynthetic process	0.000121	0.00499	2.99	5845	103	285	15	[PFK1 - 6-phosphofructokinase subunit alpha, TDH2 - tdh2p, TPI1 - triose-phosphate isomerase tpi1, FBA1 - fructose-bisphosphate aldolase fba1, ENO2 - phosphopyruvate hydratase eno2, IMD4 - imp dehydrogenase imd4, PFK2 - 6-phosphofructokinase subunit beta, TDH3 - glyceraldehyde-3-phosphate dehydrogenase (phosphorylating) tdh3, PGK1 - phosphoglycerate kinase, FUR1 - uracil phosphoribosyltransferase…
GO:0016052	carbohydrate catabolic process	0.000126	0.00515	3.29	5845	81	285	13	[PFK1 - 6-phosphofructokinase subunit alpha, TDH2 - tdh2p, FBA1 - fructose-bisphosphate aldolase fba1, TPI1 - triose-phosphate isomerase tpi1, ENO2 - phosphopyruvate hydratase eno2, PFK2 - 6-phosphofructokinase subunit beta, TDH3 - glyceraldehyde-3-phosphate dehydrogenase (phosphorylating) tdh3, PGK1 - phosphoglycerate kinase, SUN4 - sun4p, HXK2 - hexokinase 2, CDC19 - pyruvate kinase cdc19, GPM1…
GO:0009259	ribonucleotide metabolic process	0.000154	0.00623	2.7	5845	129	285	17	[PFK1 - 6-phosphofructokinase subunit alpha, TDH2 - tdh2p, TPI1 - triose-phosphate isomerase tpi1, FBA1 - fructose-bisphosphate aldolase fba1, ENO2 - phosphopyruvate hydratase eno2, IMD4 - imp dehydrogenase imd4, PFK2 - 6-phosphofructokinase subunit beta, TDH3 - glyceraldehyde-3-phosphate dehydrogenase (phosphorylating) tdh3, PDC1 - indolepyruvate decarboxylase 1, FAA3 - long-chain fatty acid-coa…
GO:0009117	nucleotide metabolic process	0.000166	0.00667	2.23	5845	221	285	24	[PFK1 - 6-phosphofructokinase subunit alpha, RNR1 - ribonucleotide-diphosphate reductase subunit rnr1, TDH2 - tdh2p, FBA1 - fructose-bisphosphate aldolase fba1, TPI1 - triose-phosphate isomerase tpi1, ENO2 - phosphopyruvate hydratase eno2, IMD4 - imp dehydrogenase imd4, MIS1 - trifunctional formate-tetrahydrofolate ligase/methenyltetrahydrofolate cyclohydrolase/methylenetetrahydrofolate dehydroge…
GO:0006520	cellular amino acid metabolic process	0.000193	0.00768	2.16	5845	237	285	25	[SES1 - serine--trna ligase ses1, WRS1 - tryptophan--trna ligase wrs1, GRS1 - glycine--trna ligase, PDC1 - indolepyruvate decarboxylase 1, SAM2 - methionine adenosyltransferase sam2, THS1 - threonine--trna ligase ths1, ALA1 - alanine--trna ligase, HIS1 - atp phosphoribosyltransferase, ILS1 - isoleucine--trna ligase ils1, KRS1 - lysine--trna ligase krs1, MES1 - methionine--trna ligase mes1, YDR341…
GO:0045727	positive regulation of translation	0.000196	0.00773	3.87	5845	53	285	10	[RPS9B - ribosomal 40s subunit protein s9b, RPS2 - ribosomal 40s subunit protein s2, RLI1 - rli1p, TIF1 - tif1p, TIF4631 - tif4631p, EFT2 - eft2p, EFT1 - eft1p, GCD11 - gcd11p, RPS9A - ribosomal 40s subunit protein s9a, TIF2 - tif2p]
GO:0006732	coenzyme metabolic process	0.000199	0.0078	2.35	5845	183	285	21	[PFK1 - 6-phosphofructokinase subunit alpha, TDH2 - tdh2p, TPI1 - triose-phosphate isomerase tpi1, FBA1 - fructose-bisphosphate aldolase fba1, ENO2 - phosphopyruvate hydratase eno2, MIS1 - trifunctional formate-tetrahydrofolate ligase/methenyltetrahydrofolate cyclohydrolase/methylenetetrahydrofolate dehydrogenase mis1, PFK2 - 6-phosphofructokinase subunit beta, TDH3 - glyceraldehyde-3-phosphate d…
GO:0044281	small molecule metabolic process	0.00021	0.00818	1.58	5845	739	285	57	[TDH2 - tdh2p, FBA1 - fructose-bisphosphate aldolase fba1, ENO2 - phosphopyruvate hydratase eno2, WRS1 - tryptophan--trna ligase wrs1, PSA1 - mannose-1-phosphate guanylyltransferase, PDC1 - indolepyruvate decarboxylase 1, GRS1 - glycine--trna ligase, ALD6 - aldehyde dehydrogenase (nadp(+)) ald6, SAM2 - methionine adenosyltransferase sam2, FAA3 - long-chain fatty acid-coa ligase faa3, ALA1 - alani…
GO:0009165	nucleotide biosynthetic process	0.000214	0.00826	2.55	5845	145	285	18	[PFK1 - 6-phosphofructokinase subunit alpha, RNR1 - ribonucleotide-diphosphate reductase subunit rnr1, TDH2 - tdh2p, TPI1 - triose-phosphate isomerase tpi1, FBA1 - fructose-bisphosphate aldolase fba1, ENO2 - phosphopyruvate hydratase eno2, IMD4 - imp dehydrogenase imd4, MIS1 - trifunctional formate-tetrahydrofolate ligase/methenyltetrahydrofolate cyclohydrolase/methylenetetrahydrofolate dehydroge…
GO:0034622	cellular protein-containing complex assembly	0.000225	0.00862	1.74	5845	495	285	42	[RPS27B - ribosomal 40s subunit protein s27b, RPS0B - ribosomal 40s subunit protein s0b, RPL25 - ribosomal 60s subunit protein l25, RPL24A - ribosomal 60s subunit protein l24a, RPS26B - ribosomal 40s subunit protein s26b, TIF3 - tif3p, TIF4631 - tif4631p, RPS28B - ribosomal 40s subunit protein s28b, RPS11A - ribosomal 40s subunit protein s11a, PFK2 - 6-phosphofructokinase subunit beta, RPL40A - u…
GO:0034250	positive regulation of cellular amide metabolic process	0.00023	0.00875	3.8	5845	54	285	10	[RPS9B - ribosomal 40s subunit protein s9b, RPS2 - ribosomal 40s subunit protein s2, RLI1 - rli1p, TIF1 - tif1p, TIF4631 - tif4631p, EFT2 - eft2p, EFT1 - eft1p, GCD11 - gcd11p, RPS9A - ribosomal 40s subunit protein s9a, TIF2 - tif2p]
GO:1901293	nucleoside phosphate biosynthetic process	0.000254	0.00961	2.51	5845	147	285	18	[PFK1 - 6-phosphofructokinase subunit alpha, RNR1 - ribonucleotide-diphosphate reductase subunit rnr1, TDH2 - tdh2p, TPI1 - triose-phosphate isomerase tpi1, FBA1 - fructose-bisphosphate aldolase fba1, ENO2 - phosphopyruvate hydratase eno2, IMD4 - imp dehydrogenase imd4, MIS1 - trifunctional formate-tetrahydrofolate ligase/methenyltetrahydrofolate cyclohydrolase/methylenetetrahydrofolate dehydroge…
GO:0005996	monosaccharide metabolic process	0.000259	0.00971	3.47	5845	65	285	11	[PFK1 - 6-phosphofructokinase subunit alpha, SEC53 - phosphomannomutase sec53, TDH2 - tdh2p, HXK2 - hexokinase 2, TPI1 - triose-phosphate isomerase tpi1, FBA1 - fructose-bisphosphate aldolase fba1, TDH3 - glyceraldehyde-3-phosphate dehydrogenase (phosphorylating) tdh3, PFK2 - 6-phosphofructokinase subunit beta, GPM1 - phosphoglycerate mutase gpm1, PDC1 - indolepyruvate decarboxylase 1, PGK1 - pho…
GO:0042026	protein refolding	0.000297	0.0111	5.13	5845	28	285	7	[MGE1 - mge1p, YDJ1 - ydj1p, SSB2 - hsp70 family atpase ssb2, SSA1 - hsp70 family atpase ssa1, SSA2 - hsp70 family chaperone ssa2, SSB1 - hsp70 family atpase ssb1, HSC82 - hsp90 family chaperone hsc82]
GO:0019693	ribose phosphate metabolic process	0.000301	0.0111	2.48	5845	149	285	18	[PFK1 - 6-phosphofructokinase subunit alpha, TDH2 - tdh2p, TPI1 - triose-phosphate isomerase tpi1, FBA1 - fructose-bisphosphate aldolase fba1, ENO2 - phosphopyruvate hydratase eno2, IMD4 - imp dehydrogenase imd4, PFK2 - 6-phosphofructokinase subunit beta, TDH3 - glyceraldehyde-3-phosphate dehydrogenase (phosphorylating) tdh3, PDC1 - indolepyruvate decarboxylase 1, FAA3 - long-chain fatty acid-coa…
GO:0032787	monocarboxylic acid metabolic process	0.000302	0.0111	2.41	5845	162	285	19	[PFK1 - 6-phosphofructokinase subunit alpha, TDH2 - tdh2p, TPI1 - triose-phosphate isomerase tpi1, FBA1 - fructose-bisphosphate aldolase fba1, ENO2 - phosphopyruvate hydratase eno2, ASP1 - asparaginase asp1, PFK2 - 6-phosphofructokinase subunit beta, TDH3 - glyceraldehyde-3-phosphate dehydrogenase (phosphorylating) tdh3, PDC1 - indolepyruvate decarboxylase 1, ALD6 - aldehyde dehydrogenase (nadp(+…
GO:0006797	polyphosphate metabolic process	0.00037	0.0135	7.32	5845	14	285	5	[PHO84 - pho84p, VTC4 - vtc4p, VTC3 - vtc3p, VTC1 - vtc1p, VTC2 - vtc2p]
GO:0065003	protein-containing complex assembly	0.000393	0.0142	1.7	5845	508	285	42	[RPS27B - ribosomal 40s subunit protein s27b, RPS0B - ribosomal 40s subunit protein s0b, RPL25 - ribosomal 60s subunit protein l25, RPL24A - ribosomal 60s subunit protein l24a, RPS26B - ribosomal 40s subunit protein s26b, TIF3 - tif3p, TIF4631 - tif4631p, RPS28B - ribosomal 40s subunit protein s28b, RPS11A - ribosomal 40s subunit protein s11a, PFK2 - 6-phosphofructokinase subunit beta, RPL40A - u…
GO:0043624	cellular protein complex disassembly	0.000394	0.0141	4.32	5845	38	285	8	[SSB2 - hsp70 family atpase ssb2, AMN1 - amn1p, RLI1 - rli1p, SSA1 - hsp70 family atpase ssa1, YEF3 - yef3p, SSB1 - hsp70 family atpase ssb1, RPL10 - ribosomal 60s subunit protein l10, SUP45 - sup45p]
GO:0000470	maturation of LSU-rRNA	0.000504	0.018	3.77	5845	49	285	9	[RPL8B - ribosomal 60s subunit protein l8b, RPL1A - ribosomal 60s subunit protein l1a, RPL7B - ribosomal 60s subunit protein l7b, SNU13 - snu13p, RPL35A - ribosomal 60s subunit protein l35a, RPL1B - ribosomal 60s subunit protein l1b, RPL35B - ribosomal 60s subunit protein l35b, RPL7A - ribosomal 60s subunit protein l7a, RPL8A - ribosomal 60s subunit protein l8a]
GO:0000469	cleavage involved in rRNA processing	0.000553	0.0196	3	5845	82	285	12	[RPL17A - ribosomal 60s subunit protein l17a, RPS27B - ribosomal 40s subunit protein s27b, RPS0B - ribosomal 40s subunit protein s0b, RPS0A - ribosomal 40s subunit protein s0a, RPL17B - rpl17bp, RRP9 - rrp9p, RPS18B - ribosomal 40s subunit protein s18b, RPS18A - ribosomal 40s subunit protein s18a, RPL37A - ribosomal 60s subunit protein l37a, UTP6 - utp6p, RPS21B - rps21bp, RPS21A - ribosomal 40s …
GO:0045903	positive regulation of translational fidelity	0.000574	0.0202	9.12	5845	9	285	4	[RPS9B - ribosomal 40s subunit protein s9b, RPS2 - ribosomal 40s subunit protein s2, GCD11 - gcd11p, RPS9A - ribosomal 40s subunit protein s9a]
GO:0071426	ribonucleoprotein complex export from nucleus	0.000684	0.0239	3.62	5845	51	285	9	[RPL1A - ribosomal 60s subunit protein l1a, SSB2 - hsp70 family atpase ssb2, RPL40B - ubiquitin-ribosomal 60s subunit protein l40b fusion protein, RPS3 - ribosomal 40s subunit protein s3, RLI1 - rli1p, ARB1 - atp-binding cassette family atpase arb1, RPL1B - ribosomal 60s subunit protein l1b, RPL40A - ubiquitin-ribosomal 60s subunit protein l40a fusion protein, SSB1 - hsp70 family atpase ssb1]
GO:0071428	rRNA-containing ribonucleoprotein complex export from nucleus	0.000684	0.0238	3.62	5845	51	285	9	[RPL1A - ribosomal 60s subunit protein l1a, SSB2 - hsp70 family atpase ssb2, RPL40B - ubiquitin-ribosomal 60s subunit protein l40b fusion protein, RPS3 - ribosomal 40s subunit protein s3, RLI1 - rli1p, ARB1 - atp-binding cassette family atpase arb1, RPL1B - ribosomal 60s subunit protein l1b, RPL40A - ubiquitin-ribosomal 60s subunit protein l40a fusion protein, SSB1 - hsp70 family atpase ssb1]
GO:0000054	ribosomal subunit export from nucleus	0.000684	0.0236	3.62	5845	51	285	9	[RPL1A - ribosomal 60s subunit protein l1a, SSB2 - hsp70 family atpase ssb2, RPL40B - ubiquitin-ribosomal 60s subunit protein l40b fusion protein, RPS3 - ribosomal 40s subunit protein s3, RLI1 - rli1p, ARB1 - atp-binding cassette family atpase arb1, RPL1B - ribosomal 60s subunit protein l1b, RPL40A - ubiquitin-ribosomal 60s subunit protein l40a fusion protein, SSB1 - hsp70 family atpase ssb1]
GO:0033750	ribosome localization	0.000793	0.0272	3.55	5845	52	285	9	[RPL1A - ribosomal 60s subunit protein l1a, SSB2 - hsp70 family atpase ssb2, RPL40B - ubiquitin-ribosomal 60s subunit protein l40b fusion protein, RPS3 - ribosomal 40s subunit protein s3, RLI1 - rli1p, ARB1 - atp-binding cassette family atpase arb1, RPL1B - ribosomal 60s subunit protein l1b, RPL40A - ubiquitin-ribosomal 60s subunit protein l40a fusion protein, SSB1 - hsp70 family atpase ssb1]
GO:0042273	ribosomal large subunit biogenesis	0.000793	0.027	3.55	5845	52	285	9	[RPL33B - ribosomal 60s subunit protein l33b, RPL14A - ribosomal 60s subunit protein l14a, RPL7B - ribosomal 60s subunit protein l7b, RPL14B - ribosomal 60s subunit protein l14b, RLI1 - rli1p, RPL26B - ribosomal 60s subunit protein l26b, TIF4631 - tif4631p, RPL7A - ribosomal 60s subunit protein l7a, RPL33A - ribosomal 60s subunit protein l33a]

## Sheet: Fig 2D pc2 high rotation
GO Term	Description	P-value	FDR q-value	Enrichment	N	B	n	b	Genes
GO:0015074	DNA integration	1.44e-12	7.45e-09	9.77	5845	46	208	16	[YDR316W-B - gag-pol fusion protein, YAR009C - truncated gag-pol fusion protein, YPR137C-B - gag-pol fusion protein, YLR227W-B - gag-pol fusion protein, YPR158W-B - gag-pol fusion protein, YMR050C - gag-pol fusion protein, YOR142W-B - gag-pol fusion protein, YER160C - gag-pol fusion protein, YJR027W - hypothetical protein, YBL005W-B - gag-pol fusion protein, YMR045C - gag-pol fusion protein, YLR0…
GO:0031505	fungal-type cell wall organization	4.08e-11	1.06e-07	4.25	5845	185	208	28	[YLR194C - hypothetical protein, LOH1 - loh1p, PAU19 - pau19p, PAU24 - pau24p, SPS1 - sps1p, SPS2 - sps2p, PAU4 - pau4p, PUN1 - pun1p, SPS22 - sps22p, TIR1 - tir1p, DTR1 - dtr1p, SPO75 - spo75p, GAS2 - gas2p, YLR413W - hypothetical protein, DAN1 - dan1p, SPO77 - spo77p, PAU20 - pau20p, PAU1 - pau1p, PAU3 - pau3p, OSW1 - osw1p, PAU10 - pau10p, YAL018C - hypothetical protein, PAU21 - pau21p, PAU22 …
GO:0032197	transposition, RNA-mediated	1.34e-10	2.32e-07	6.07	5845	88	208	19	[YDR316W-B - gag-pol fusion protein, YAR009C - truncated gag-pol fusion protein, YPR137C-B - gag-pol fusion protein, YGR109W-A - gag protein, YLR227W-B - gag-pol fusion protein, YPR158W-B - gag-pol fusion protein, YMR050C - gag-pol fusion protein, YOR142W-B - gag-pol fusion protein, YER160C - gag-pol fusion protein, YJR027W - hypothetical protein, YMR045C - gag-pol fusion protein, YBL005W-B - gag…
GO:0071852	fungal-type cell wall organization or biogenesis	2.39e-10	3.09e-07	3.95	5845	199	208	28	[YLR194C - hypothetical protein, LOH1 - loh1p, PAU19 - pau19p, PAU24 - pau24p, SPS1 - sps1p, SPS2 - sps2p, PUN1 - pun1p, PAU4 - pau4p, SPS22 - sps22p, TIR1 - tir1p, DTR1 - dtr1p, SPO75 - spo75p, GAS2 - gas2p, YLR413W - hypothetical protein, PAU20 - pau20p, SPO77 - spo77p, DAN1 - dan1p, PAU1 - pau1p, PAU3 - pau3p, OSW1 - osw1p, PAU10 - pau10p, YAL018C - hypothetical protein, PAU21 - pau21p, PAU22 …
GO:0006278	RNA-dependent DNA biosynthetic process	2.39e-10	2.48e-07	7.25	5845	62	208	16	[YDR316W-B - gag-pol fusion protein, YAR009C - truncated gag-pol fusion protein, YPR137C-B - gag-pol fusion protein, YLR227W-B - gag-pol fusion protein, YPR158W-B - gag-pol fusion protein, YMR050C - gag-pol fusion protein, YOR142W-B - gag-pol fusion protein, YER160C - gag-pol fusion protein, YJR027W - hypothetical protein, YMR045C - gag-pol fusion protein, YBL005W-B - gag-pol fusion protein, YLR0…
GO:0032196	transposition	3.7e-10	3.2e-07	5.74	5845	93	208	19	[YDR316W-B - gag-pol fusion protein, YAR009C - truncated gag-pol fusion protein, YPR137C-B - gag-pol fusion protein, YGR109W-A - gag protein, YLR227W-B - gag-pol fusion protein, YPR158W-B - gag-pol fusion protein, YMR050C - gag-pol fusion protein, YOR142W-B - gag-pol fusion protein, YER160C - gag-pol fusion protein, YJR027W - hypothetical protein, YMR045C - gag-pol fusion protein, YBL005W-B - gag…
GO:0071555	cell wall organization	5.31e-10	3.93e-07	3.6	5845	234	208	30	[YLR194C - hypothetical protein, LOH1 - loh1p, PAU19 - pau19p, PAU24 - pau24p, SPS1 - sps1p, SPS2 - sps2p, PUN1 - pun1p, PAU4 - pau4p, SPS22 - sps22p, DTR1 - dtr1p, TIR1 - tir1p, PGU1 - pgu1p, SPO75 - spo75p, ECM11 - ecm11p, GAS2 - gas2p, YLR413W - hypothetical protein, PAU20 - pau20p, SPO77 - spo77p, DAN1 - dan1p, PAU1 - pau1p, PAU3 - pau3p, OSW1 - osw1p, PAU10 - pau10p, YAL018C - hypothetical p…
GO:0045229	external encapsulating structure organization	5.31e-10	3.44e-07	3.6	5845	234	208	30	[YLR194C - hypothetical protein, LOH1 - loh1p, PAU19 - pau19p, PAU24 - pau24p, SPS1 - sps1p, SPS2 - sps2p, PUN1 - pun1p, PAU4 - pau4p, SPS22 - sps22p, DTR1 - dtr1p, TIR1 - tir1p, PGU1 - pgu1p, SPO75 - spo75p, ECM11 - ecm11p, GAS2 - gas2p, YLR413W - hypothetical protein, PAU20 - pau20p, SPO77 - spo77p, DAN1 - dan1p, PAU1 - pau1p, PAU3 - pau3p, OSW1 - osw1p, PAU10 - pau10p, YAL018C - hypothetical p…
GO:0071554	cell wall organization or biogenesis	1.64e-09	9.45e-07	3.44	5845	245	208	30	[YLR194C - hypothetical protein, LOH1 - loh1p, PAU19 - pau19p, PAU24 - pau24p, SPS1 - sps1p, SPS2 - sps2p, PUN1 - pun1p, PAU4 - pau4p, SPS22 - sps22p, DTR1 - dtr1p, TIR1 - tir1p, PGU1 - pgu1p, SPO75 - spo75p, ECM11 - ecm11p, GAS2 - gas2p, YLR413W - hypothetical protein, PAU20 - pau20p, SPO77 - spo77p, DAN1 - dan1p, PAU1 - pau1p, PAU3 - pau3p, OSW1 - osw1p, PAU10 - pau10p, YAL018C - hypothetical p…
GO:0030476	ascospore wall assembly	8.56e-09	4.43e-06	7.46	5845	49	208	13	[LOH1 - loh1p, OSW1 - osw1p, SPS1 - sps1p, SPS2 - sps2p, YAL018C - hypothetical protein, SPS22 - sps22p, OSW2 - osw2p, DTR1 - dtr1p, YOL047C - hypothetical protein, SPO75 - spo75p, GAS2 - gas2p, CDA1 - chitin deacetylase cda1, SPO77 - spo77p]
GO:0042244	spore wall assembly	8.56e-09	4.03e-06	7.46	5845	49	208	13	[LOH1 - loh1p, OSW1 - osw1p, SPS1 - sps1p, SPS2 - sps2p, YAL018C - hypothetical protein, SPS22 - sps22p, OSW2 - osw2p, DTR1 - dtr1p, YOL047C - hypothetical protein, SPO75 - spo75p, GAS2 - gas2p, CDA1 - chitin deacetylase cda1, SPO77 - spo77p]
GO:0071940	fungal-type cell wall assembly	1.12e-08	4.84e-06	7.31	5845	50	208	13	[LOH1 - loh1p, OSW1 - osw1p, SPS1 - sps1p, SPS2 - sps2p, YAL018C - hypothetical protein, SPS22 - sps22p, OSW2 - osw2p, DTR1 - dtr1p, YOL047C - hypothetical protein, SPO75 - spo75p, GAS2 - gas2p, CDA1 - chitin deacetylase cda1, SPO77 - spo77p]
GO:0070726	cell wall assembly	1.46e-08	5.8e-06	7.16	5845	51	208	13	[LOH1 - loh1p, OSW1 - osw1p, SPS1 - sps1p, SPS2 - sps2p, YAL018C - hypothetical protein, SPS22 - sps22p, OSW2 - osw2p, DTR1 - dtr1p, YOL047C - hypothetical protein, SPO75 - spo75p, GAS2 - gas2p, CDA1 - chitin deacetylase cda1, SPO77 - spo77p]
GO:0010927	cellular component assembly involved in morphogenesis	6.23e-08	2.31e-05	5.87	5845	67	208	14	[LOH1 - loh1p, SMA1 - sma1p, OSW1 - osw1p, SPS1 - sps1p, YAL018C - hypothetical protein, SPS2 - sps2p, SPS22 - sps22p, OSW2 - osw2p, DTR1 - dtr1p, YOL047C - hypothetical protein, SPO75 - spo75p, GAS2 - gas2p, CDA1 - chitin deacetylase cda1, SPO77 - spo77p]
GO:0071897	DNA biosynthetic process	6.6e-08	2.28e-05	5.05	5845	89	208	16	[YDR316W-B - gag-pol fusion protein, YAR009C - truncated gag-pol fusion protein, YPR137C-B - gag-pol fusion protein, YLR227W-B - gag-pol fusion protein, YPR158W-B - gag-pol fusion protein, YMR050C - gag-pol fusion protein, YOR142W-B - gag-pol fusion protein, YER160C - gag-pol fusion protein, YJR027W - hypothetical protein, YMR045C - gag-pol fusion protein, YBL005W-B - gag-pol fusion protein, YLR0…
GO:0090502	RNA phosphodiester bond hydrolysis, endonucleolytic	1.2e-06	0.000387	3.72	5845	136	208	18	[YDR316W-B - gag-pol fusion protein, YAR009C - truncated gag-pol fusion protein, YPR137C-B - gag-pol fusion protein, YLR227W-B - gag-pol fusion protein, UTP23 - utp23p, YPR158W-B - gag-pol fusion protein, YMR050C - gag-pol fusion protein, YOR142W-B - gag-pol fusion protein, YER160C - gag-pol fusion protein, YJR027W - hypothetical protein, YMR045C - gag-pol fusion protein, YBL005W-B - gag-pol fusi…
GO:0030435	sporulation resulting in formation of a cellular spore	2.04e-06	0.000623	3.59	5845	141	208	18	[LOH1 - loh1p, SMA1 - sma1p, SPO74 - spo74p, SPO19 - spo19p, OSW1 - osw1p, SPS1 - sps1p, SPS2 - sps2p, YAL018C - hypothetical protein, SPR28 - septin spr28, SPS22 - sps22p, DTR1 - dtr1p, OSW2 - osw2p, YOL047C - hypothetical protein, SPO75 - spo75p, MEI4 - mei4p, CDA1 - chitin deacetylase cda1, SLZ1 - slz1p, SPO77 - spo77p]
GO:0043934	sporulation	2.27e-06	0.000653	3.56	5845	142	208	18	[LOH1 - loh1p, SMA1 - sma1p, SPO74 - spo74p, SPO19 - spo19p, OSW1 - osw1p, SPS1 - sps1p, SPS2 - sps2p, YAL018C - hypothetical protein, SPR28 - septin spr28, SPS22 - sps22p, DTR1 - dtr1p, OSW2 - osw2p, YOL047C - hypothetical protein, SPO75 - spo75p, MEI4 - mei4p, CDA1 - chitin deacetylase cda1, SLZ1 - slz1p, SPO77 - spo77p]
GO:0030154	cell differentiation	2.78e-06	0.000759	3.51	5845	144	208	18	[LOH1 - loh1p, SMA1 - sma1p, SPO74 - spo74p, SPO19 - spo19p, OSW1 - osw1p, SPS1 - sps1p, SPS2 - sps2p, YAL018C - hypothetical protein, SPR28 - septin spr28, SPS22 - sps22p, DTR1 - dtr1p, OSW2 - osw2p, YOL047C - hypothetical protein, SPO75 - spo75p, MEI4 - mei4p, CDA1 - chitin deacetylase cda1, SLZ1 - slz1p, SPO77 - spo77p]
GO:0048646	anatomical structure formation involved in morphogenesis	5.05e-06	0.00131	3.24	5845	165	208	19	[LOH1 - loh1p, SMA1 - sma1p, SPO74 - spo74p, SPO19 - spo19p, OSW1 - osw1p, SPS1 - sps1p, SPS2 - sps2p, YAL018C - hypothetical protein, SPR28 - septin spr28, SPS22 - sps22p, DTR1 - dtr1p, OSW2 - osw2p, YOL047C - hypothetical protein, SPO75 - spo75p, MEI4 - mei4p, GAS2 - gas2p, CDA1 - chitin deacetylase cda1, SLZ1 - slz1p, SPO77 - spo77p]
GO:0008645	hexose transmembrane transport	7.07e-06	0.00174	8.94	5845	22	208	7	[HXT11 - hxt11p, HXT3 - hxt3p, HXT4 - hxt4p, HXT17 - hxt17p, HXT1 - hxt1p, HXT14 - hxt14p, HXT2 - hxt2p]
GO:0015749	monosaccharide transmembrane transport	7.07e-06	0.00166	8.94	5845	22	208	7	[HXT11 - hxt11p, HXT3 - hxt3p, HXT4 - hxt4p, HXT17 - hxt17p, HXT1 - hxt1p, HXT14 - hxt14p, HXT2 - hxt2p]
GO:0003006	developmental process involved in reproduction	9.61e-06	0.00216	3.36	5845	142	208	17	[LOH1 - loh1p, SMA1 - sma1p, SPO74 - spo74p, OSW1 - osw1p, SPS1 - sps1p, SPS2 - sps2p, YAL018C - hypothetical protein, SPR28 - septin spr28, SPS22 - sps22p, DTR1 - dtr1p, OSW2 - osw2p, YOL047C - hypothetical protein, SPO75 - spo75p, GAS2 - gas2p, CDA1 - chitin deacetylase cda1, FIG1 - fig1p, SPO77 - spo77p]
GO:0015761	mannose transmembrane transport	1.12e-05	0.00242	10.54	5845	16	208	6	[HXT11 - hxt11p, HXT3 - hxt3p, HXT4 - hxt4p, HXT17 - hxt17p, HXT1 - hxt1p, HXT2 - hxt2p]
GO:0022414	reproductive process	1.57e-05	0.00326	2.2	5845	409	208	32	[LOH1 - loh1p, SAE3 - sae3p, SPO19 - spo19p, FUS3 - fus3p, SPS1 - sps1p, SPS2 - sps2p, SPR28 - septin spr28, SPS22 - sps22p, MF(ALPHA)2 - mf(alpha)2p, DTR1 - dtr1p, SPO75 - spo75p, MAM1 - mam1p, ECM11 - ecm11p, GAS2 - gas2p, FIG1 - fig1p, SPO77 - spo77p, SMA1 - sma1p, FUS1 - fus1p, SPO74 - spo74p, OSW1 - osw1p, YAL018C - hypothetical protein, MF(ALPHA)1 - mf(alpha)1p, REC104 - rec104p, PRM1 - prm…
GO:0015755	fructose transmembrane transport	2.45e-05	0.00488	9.37	5845	18	208	6	[HXT11 - hxt11p, HXT3 - hxt3p, HXT4 - hxt4p, HXT17 - hxt17p, HXT1 - hxt1p, HXT2 - hxt2p]
GO:0048869	cellular developmental process	2.46e-05	0.00473	2.9	5845	184	208	19	[LOH1 - loh1p, SMA1 - sma1p, SPO74 - spo74p, SPO19 - spo19p, OSW1 - osw1p, SPS1 - sps1p, SPS2 - sps2p, YAL018C - hypothetical protein, SPR28 - septin spr28, SPS22 - sps22p, DTR1 - dtr1p, OSW2 - osw2p, YOL047C - hypothetical protein, SPO75 - spo75p, MEI4 - mei4p, CDA1 - chitin deacetylase cda1, FIG1 - fig1p, SLZ1 - slz1p, SPO77 - spo77p]
GO:1903046	meiotic cell cycle process	2.57e-05	0.00475	2.56	5845	252	208	23	[LOH1 - loh1p, SMA1 - sma1p, SAE3 - sae3p, SPO19 - spo19p, SPO74 - spo74p, OSW1 - osw1p, SPS1 - sps1p, YAL018C - hypothetical protein, SPS2 - sps2p, REC104 - rec104p, SPR28 - septin spr28, SPS22 - sps22p, NDJ1 - ndj1p, DTR1 - dtr1p, OSW2 - osw2p, YOL047C - hypothetical protein, SPO75 - spo75p, MEI4 - mei4p, MAM1 - mam1p, ECM11 - ecm11p, GAS2 - gas2p, CDA1 - chitin deacetylase cda1, SPO77 - spo77p]
GO:0006310	DNA recombination	2.63e-05	0.0047	2.71	5845	218	208	21	[YDR316W-B - gag-pol fusion protein, YAR009C - truncated gag-pol fusion protein, YPR137C-B - gag-pol fusion protein, SAE3 - sae3p, YLR227W-B - gag-pol fusion protein, YPR158W-B - gag-pol fusion protein, YMR050C - gag-pol fusion protein, YOR142W-B - gag-pol fusion protein, YER160C - gag-pol fusion protein, REC104 - rec104p, YJR027W - hypothetical protein, YMR045C - gag-pol fusion protein, YBL005W-…
GO:0032502	developmental process	5.22e-05	0.009	2.66	5845	211	208	20	[LOH1 - loh1p, SMA1 - sma1p, SPO74 - spo74p, SPO19 - spo19p, OSW1 - osw1p, SPS1 - sps1p, YAL018C - hypothetical protein, SPS2 - sps2p, SPR28 - septin spr28, SPS22 - sps22p, DTR1 - dtr1p, OSW2 - osw2p, YOL047C - hypothetical protein, SPO75 - spo75p, MEI4 - mei4p, GAS2 - gas2p, CDA1 - chitin deacetylase cda1, SLZ1 - slz1p, SPO77 - spo77p, FIG1 - fig1p]
GO:0034219	carbohydrate transmembrane transport	5.23e-05	0.00873	6.78	5845	29	208	7	[HXT11 - hxt11p, HXT3 - hxt3p, HXT4 - hxt4p, HXT17 - hxt17p, HXT1 - hxt1p, HXT14 - hxt14p, HXT2 - hxt2p]
GO:1904659	glucose transmembrane transport	6.55e-05	0.0106	8.03	5845	21	208	6	[HXT11 - hxt11p, HXT3 - hxt3p, HXT4 - hxt4p, HXT17 - hxt17p, HXT1 - hxt1p, HXT2 - hxt2p]
GO:0090501	RNA phosphodiester bond hydrolysis	0.00011	0.0173	2.69	5845	188	208	18	[YDR316W-B - gag-pol fusion protein, YAR009C - truncated gag-pol fusion protein, YPR137C-B - gag-pol fusion protein, YLR227W-B - gag-pol fusion protein, UTP23 - utp23p, YPR158W-B - gag-pol fusion protein, YMR050C - gag-pol fusion protein, YOR142W-B - gag-pol fusion protein, YER160C - gag-pol fusion protein, YJR027W - hypothetical protein, YMR045C - gag-pol fusion protein, YBL005W-B - gag-pol fusi…
GO:0015750	pentose transmembrane transport	0.000173	0.0264	21.08	5845	4	208	3	[HXT4 - hxt4p, HXT1 - hxt1p, HXT2 - hxt2p]
GO:1990961	drug transmembrane export	0.000319	0.0472	7.81	5845	18	208	5	[AQR1 - aqr1p, TPO2 - tpo2p, TPO1 - tpo1p, YHK8 - yhk8p, DTR1 - dtr1p]
GO:0090305	nucleic acid phosphodiester bond hydrolysis	0.000351	0.0505	2.26	5845	261	208	21	[YDR316W-B - gag-pol fusion protein, YAR009C - truncated gag-pol fusion protein, YPR137C-B - gag-pol fusion protein, YLR227W-B - gag-pol fusion protein, UTP23 - utp23p, YPR158W-B - gag-pol fusion protein, YMR050C - gag-pol fusion protein, YOR142W-B - gag-pol fusion protein, YER160C - gag-pol fusion protein, REC104 - rec104p, YJR027W - hypothetical protein, YMR045C - gag-pol fusion protein, YBL005…
GO:0008643	carbohydrate transport	0.000448	0.0626	4.92	5845	40	208	7	[HXT11 - hxt11p, HXT3 - hxt3p, HXT4 - hxt4p, HXT17 - hxt17p, HXT1 - hxt1p, HXT14 - hxt14p, HXT2 - hxt2p]
GO:0015757	galactose transmembrane transport	0.000821	0.112	14.05	5845	6	208	3	[HXT11 - hxt11p, HXT1 - hxt1p, HXT14 - hxt14p]

## Sheet: Fig 2D pc2 low rotation
GO Term	Description	P-value	FDR q-value	Enrichment	N	B	n	b	Genes
GO:0055114	oxidation-reduction process	2.65e-37	1.37e-33	7.92	5845	145	285	56	[GLC3 - 1,4-alpha-glucan branching enzyme, GLG1 - glycogenin glucosyltransferase glg1, QCR6 - ubiquinol--cytochrome-c reductase subunit 6, PCL10 - pcl10p, COX7 - cytochrome c oxidase subunit vii, COX12 - cytochrome c oxidase subunit vib, GPD1 - glycerol-3-phosphate dehydrogenase (nad(+)) gpd1, COX5A - cytochrome c oxidase subunit va, TES1 - tes1p, MDH1 - malate dehydrogenase mdh1, PGM2 - phosphog…
GO:0006091	generation of precursor metabolites and energy	1.56e-35	4.03e-32	7.8	5845	142	285	54	[PYK2 - pyruvate kinase pyk2, GLC3 - 1,4-alpha-glucan branching enzyme, GLG1 - glycogenin glucosyltransferase glg1, QCR6 - ubiquinol--cytochrome-c reductase subunit 6, PCL10 - pcl10p, COX7 - cytochrome c oxidase subunit vii, COX12 - cytochrome c oxidase subunit vib, COX5A - cytochrome c oxidase subunit va, GLK1 - glucokinase, EMI2 - putative glucokinase, MDH1 - malate dehydrogenase mdh1, PGM2 - p…
GO:0015980	energy derivation by oxidation of organic compounds	9.89e-35	1.71e-31	9.71	5845	95	285	45	[GLC3 - 1,4-alpha-glucan branching enzyme, RGI1 - rgi1p, GPH1 - gph1p, GLG1 - glycogenin glucosyltransferase glg1, GSY2 - glycogen (starch) synthase gsy2, QCR6 - ubiquinol--cytochrome-c reductase subunit 6, PCL10 - pcl10p, COX7 - cytochrome c oxidase subunit vii, NCA2 - nca2p, AAC1 - aac1p, QCR8 - qcr8p, COX8 - cytochrome c oxidase subunit viii, COX5A - cytochrome c oxidase subunit va, QCR9 - ubi…
GO:0044281	small molecule metabolic process	4.79e-27	6.2e-24	2.91	5845	739	285	105	[PYK2 - pyruvate kinase pyk2, GUT1 - glycerol kinase, TKL2 - transketolase tkl2, GPT2 - bifunctional glycerol-3-phosphate/glycerone-phosphate o-acyltransferase gpt2, GPD1 - glycerol-3-phosphate dehydrogenase (nad(+)) gpd1, COX5A - cytochrome c oxidase subunit va, ATP18 - atp18p, GLK1 - glucokinase, EMI2 - putative glucokinase, PCK1 - phosphoenolpyruvate carboxykinase pck1, ATP16 - f1f0 atp syntha…
GO:0017144	drug metabolic process	1.29e-25	1.33e-22	4.76	5845	254	285	59	[PYK2 - pyruvate kinase pyk2, COX7 - cytochrome c oxidase subunit vii, ACH1 - ach1p, COX12 - cytochrome c oxidase subunit vib, COX5A - cytochrome c oxidase subunit va, KGD1 - alpha-ketoglutarate dehydrogenase kgd1, ATP19 - atp19p, ATP18 - atp18p, GLK1 - glucokinase, MDH1 - malate dehydrogenase mdh1, EMI2 - putative glucokinase, FUM1 - fumarase fum1, ATP16 - f1f0 atp synthase subunit delta, ARO10 …
GO:0009205	purine ribonucleoside triphosphate metabolic process	1.99e-23	1.72e-20	9.77	5845	63	285	30	[PYK2 - pyruvate kinase pyk2, COX7 - cytochrome c oxidase subunit vii, YNK1 - nucleoside diphosphate kinase, COX12 - cytochrome c oxidase subunit vib, COX8 - cytochrome c oxidase subunit viii, ATP5 - atp5p, COX5A - cytochrome c oxidase subunit va, ATP20 - atp20p, ATP7 - f1f0 atp synthase subunit d, ATP19 - atp19p, ATP18 - atp18p, ADK2 - adenylate kinase adk2, GLK1 - glucokinase, EMI2 - putative g…
GO:0009144	purine nucleoside triphosphate metabolic process	6.38e-23	4.72e-20	9.47	5845	65	285	30	[PYK2 - pyruvate kinase pyk2, COX7 - cytochrome c oxidase subunit vii, YNK1 - nucleoside diphosphate kinase, COX12 - cytochrome c oxidase subunit vib, COX8 - cytochrome c oxidase subunit viii, ATP5 - atp5p, COX5A - cytochrome c oxidase subunit va, ATP20 - atp20p, ATP7 - f1f0 atp synthase subunit d, ATP19 - atp19p, ATP18 - atp18p, ADK2 - adenylate kinase adk2, GLK1 - glucokinase, EMI2 - putative g…
GO:0046034	ATP metabolic process	3.92e-22	2.53e-19	9.9	5845	58	285	28	[PYK2 - pyruvate kinase pyk2, COX7 - cytochrome c oxidase subunit vii, COX12 - cytochrome c oxidase subunit vib, COX8 - cytochrome c oxidase subunit viii, ATP5 - atp5p, COX5A - cytochrome c oxidase subunit va, ATP20 - atp20p, ATP7 - f1f0 atp synthase subunit d, ATP19 - atp19p, ATP18 - atp18p, GLK1 - glucokinase, EMI2 - putative glucokinase, ATP3 - atp3p, ATP16 - f1f0 atp synthase subunit delta, C…
GO:0009199	ribonucleoside triphosphate metabolic process	5.64e-22	3.24e-19	8.92	5845	69	285	30	[PYK2 - pyruvate kinase pyk2, COX7 - cytochrome c oxidase subunit vii, YNK1 - nucleoside diphosphate kinase, COX12 - cytochrome c oxidase subunit vib, COX8 - cytochrome c oxidase subunit viii, ATP5 - atp5p, COX5A - cytochrome c oxidase subunit va, ATP20 - atp20p, ATP7 - f1f0 atp synthase subunit d, ATP19 - atp19p, ATP18 - atp18p, ADK2 - adenylate kinase adk2, GLK1 - glucokinase, EMI2 - putative g…
GO:0005975	carbohydrate metabolic process	1.01e-21	5.23e-19	4.41	5845	251	285	54	[PYK2 - pyruvate kinase pyk2, GLC3 - 1,4-alpha-glucan branching enzyme, GLG1 - glycogenin glucosyltransferase glg1, PCL10 - pcl10p, GAL4 - gal4p, GUT1 - glycerol kinase, TSL1 - tsl1p, KNH1 - knh1p, MAL31 - mal31p, MAL33 - mal33p, MAL32 - mal32p, GPD1 - glycerol-3-phosphate dehydrogenase (nad(+)) gpd1, GLK1 - glucokinase, EMI2 - putative glucokinase, MDH1 - malate dehydrogenase mdh1, NTH2 - alpha,…
GO:0022904	respiratory electron transport chain	1.32e-21	6.2e-19	14.36	5845	30	285	21	[QCR7 - ubiquinol--cytochrome-c reductase subunit 7, CYT1 - ubiquinol--cytochrome-c reductase catalytic subunit cyt1, COX6 - cytochrome c oxidase subunit vi, QCR6 - ubiquinol--cytochrome-c reductase subunit 6, QCR2 - ubiquinol--cytochrome-c reductase subunit 2, COX7 - cytochrome c oxidase subunit vii, CYC1 - cyc1p, QCR8 - qcr8p, QCR10 - ubiquinol--cytochrome-c reductase subunit 10, COX8 - cytochr…
GO:0016999	antibiotic metabolic process	4.25e-21	1.83e-18	9.71	5845	57	285	27	[MLS1 - malate synthase mls1, MDH2 - malate dehydrogenase mdh2, ICL1 - isocitrate lyase 1, ACH1 - ach1p, KGD1 - alpha-ketoglutarate dehydrogenase kgd1, LSC1 - succinate--coa ligase (gdp-forming) subunit alpha, KGD2 - alpha-ketoglutarate dehydrogenase kgd2, SDH3 - succinate dehydrogenase cytochrome b subunit sdh3, LPD1 - dihydrolipoyl dehydrogenase, MDH1 - malate dehydrogenase mdh1, ADH2 - alcohol…
GO:0045333	cellular respiration	4.25e-21	1.69e-18	9.71	5845	57	285	27	[QCR6 - ubiquinol--cytochrome-c reductase subunit 6, NCA2 - nca2p, COX7 - cytochrome c oxidase subunit vii, AAC1 - aac1p, QCR8 - qcr8p, COX8 - cytochrome c oxidase subunit viii, COX5A - cytochrome c oxidase subunit va, QCR9 - ubiquinol--cytochrome-c reductase subunit 9, SDH3 - succinate dehydrogenase cytochrome b subunit sdh3, MDH1 - malate dehydrogenase mdh1, SDH1 - succinate dehydrogenase flavo…
GO:0009150	purine ribonucleotide metabolic process	9.97e-21	3.69e-18	6.53	5845	113	285	36	[PYK2 - pyruvate kinase pyk2, COX7 - cytochrome c oxidase subunit vii, YNK1 - nucleoside diphosphate kinase, COX12 - cytochrome c oxidase subunit vib, ATP5 - atp5p, COX8 - cytochrome c oxidase subunit viii, COX5A - cytochrome c oxidase subunit va, ATP20 - atp20p, LSC1 - succinate--coa ligase (gdp-forming) subunit alpha, KGD2 - alpha-ketoglutarate dehydrogenase kgd2, TES1 - tes1p, ATP7 - f1f0 atp …
GO:0022900	electron transport chain	2.56e-20	8.85e-18	11.5	5845	41	285	23	[QCR7 - ubiquinol--cytochrome-c reductase subunit 7, CYT1 - ubiquinol--cytochrome-c reductase catalytic subunit cyt1, COX6 - cytochrome c oxidase subunit vi, QCR6 - ubiquinol--cytochrome-c reductase subunit 6, QCR2 - ubiquinol--cytochrome-c reductase subunit 2, COX7 - cytochrome c oxidase subunit vii, CYC1 - cyc1p, QCR8 - qcr8p, QCR10 - ubiquinol--cytochrome-c reductase subunit 10, COR1 - ubiquin…
GO:0009141	nucleoside triphosphate metabolic process	2.66e-20	8.61e-18	7.99	5845	77	285	30	[PYK2 - pyruvate kinase pyk2, COX7 - cytochrome c oxidase subunit vii, YNK1 - nucleoside diphosphate kinase, COX12 - cytochrome c oxidase subunit vib, ATP5 - atp5p, COX8 - cytochrome c oxidase subunit viii, COX5A - cytochrome c oxidase subunit va, ATP20 - atp20p, ATP7 - f1f0 atp synthase subunit d, ATP19 - atp19p, ATP18 - atp18p, ADK2 - adenylate kinase adk2, GLK1 - glucokinase, EMI2 - putative g…
GO:0006163	purine nucleotide metabolic process	1.79e-19	5.46e-17	6.05	5845	122	285	36	[PYK2 - pyruvate kinase pyk2, COX7 - cytochrome c oxidase subunit vii, YNK1 - nucleoside diphosphate kinase, COX12 - cytochrome c oxidase subunit vib, ATP5 - atp5p, COX8 - cytochrome c oxidase subunit viii, COX5A - cytochrome c oxidase subunit va, ATP20 - atp20p, LSC1 - succinate--coa ligase (gdp-forming) subunit alpha, KGD2 - alpha-ketoglutarate dehydrogenase kgd2, TES1 - tes1p, ATP7 - f1f0 atp …
GO:0009259	ribonucleotide metabolic process	1.4e-18	4.03e-16	5.72	5845	129	285	36	[PYK2 - pyruvate kinase pyk2, YNK1 - nucleoside diphosphate kinase, COX7 - cytochrome c oxidase subunit vii, COX12 - cytochrome c oxidase subunit vib, COX8 - cytochrome c oxidase subunit viii, ATP5 - atp5p, COX5A - cytochrome c oxidase subunit va, ATP20 - atp20p, LSC1 - succinate--coa ligase (gdp-forming) subunit alpha, KGD2 - alpha-ketoglutarate dehydrogenase kgd2, TES1 - tes1p, ATP7 - f1f0 atp …
GO:0009126	purine nucleoside monophosphate metabolic process	4.05e-18	1.1e-15	7.17	5845	83	285	29	[PYK2 - pyruvate kinase pyk2, COX7 - cytochrome c oxidase subunit vii, COX12 - cytochrome c oxidase subunit vib, COX8 - cytochrome c oxidase subunit viii, ATP5 - atp5p, COX5A - cytochrome c oxidase subunit va, ATP20 - atp20p, ATP7 - f1f0 atp synthase subunit d, ATP19 - atp19p, ATP18 - atp18p, ADK2 - adenylate kinase adk2, GLK1 - glucokinase, EMI2 - putative glucokinase, ATP3 - atp3p, ATP16 - f1f0…
GO:0009167	purine ribonucleoside monophosphate metabolic process	4.05e-18	1.05e-15	7.17	5845	83	285	29	[PYK2 - pyruvate kinase pyk2, COX7 - cytochrome c oxidase subunit vii, COX12 - cytochrome c oxidase subunit vib, ATP5 - atp5p, COX8 - cytochrome c oxidase subunit viii, COX5A - cytochrome c oxidase subunit va, ATP20 - atp20p, ATP7 - f1f0 atp synthase subunit d, ATP19 - atp19p, ATP18 - atp18p, ADK2 - adenylate kinase adk2, GLK1 - glucokinase, EMI2 - putative glucokinase, ATP3 - atp3p, ATP16 - f1f0…
GO:0019693	ribose phosphate metabolic process	4.33e-18	1.07e-15	5.23	5845	149	285	38	[PYK2 - pyruvate kinase pyk2, TKL2 - transketolase tkl2, COX7 - cytochrome c oxidase subunit vii, YNK1 - nucleoside diphosphate kinase, COX12 - cytochrome c oxidase subunit vib, ATP5 - atp5p, COX8 - cytochrome c oxidase subunit viii, COX5A - cytochrome c oxidase subunit va, ATP20 - atp20p, LSC1 - succinate--coa ligase (gdp-forming) subunit alpha, KGD2 - alpha-ketoglutarate dehydrogenase kgd2, TES…
GO:0009117	nucleotide metabolic process	6.31e-18	1.49e-15	4.27	5845	221	285	46	[PYK2 - pyruvate kinase pyk2, TKL2 - transketolase tkl2, YNK1 - nucleoside diphosphate kinase, COX7 - cytochrome c oxidase subunit vii, COX12 - cytochrome c oxidase subunit vib, GPT2 - bifunctional glycerol-3-phosphate/glycerone-phosphate o-acyltransferase gpt2, ATP5 - atp5p, COX8 - cytochrome c oxidase subunit viii, GPD1 - glycerol-3-phosphate dehydrogenase (nad(+)) gpd1, COX5A - cytochrome c ox…
GO:1902600	proton transmembrane transport	8.59e-18	1.93e-15	7	5845	85	285	29	[COX7 - cytochrome c oxidase subunit vii, HXT5 - hxt5p, COX12 - cytochrome c oxidase subunit vib, MAL31 - mal31p, COX8 - cytochrome c oxidase subunit viii, ATP5 - atp5p, COX5A - cytochrome c oxidase subunit va, ATP20 - atp20p, SNF3 - snf3p, ATP7 - f1f0 atp synthase subunit d, ATP19 - atp19p, HXT6 - hxt6p, ATP18 - atp18p, HXT7 - hxt7p, ATP3 - atp3p, GAL2 - gal2p, ATP16 - f1f0 atp synthase subunit …
GO:0009060	aerobic respiration	9.21e-18	1.99e-15	9.43	5845	50	285	23	[MBR1 - mbr1p, QCR7 - ubiquinol--cytochrome-c reductase subunit 7, COX6 - cytochrome c oxidase subunit vi, QCR6 - ubiquinol--cytochrome-c reductase subunit 6, QCR2 - ubiquinol--cytochrome-c reductase subunit 2, COX7 - cytochrome c oxidase subunit vii, NCA2 - nca2p, CYC1 - cyc1p, AAC1 - aac1p, QCR8 - qcr8p, QCR10 - ubiquinol--cytochrome-c reductase subunit 10, COR1 - ubiquinol--cytochrome-c reduct…
GO:0072521	purine-containing compound metabolic process	1.59e-17	3.29e-15	5.35	5845	138	285	36	[PYK2 - pyruvate kinase pyk2, COX7 - cytochrome c oxidase subunit vii, YNK1 - nucleoside diphosphate kinase, COX12 - cytochrome c oxidase subunit vib, ATP5 - atp5p, COX8 - cytochrome c oxidase subunit viii, COX5A - cytochrome c oxidase subunit va, ATP20 - atp20p, LSC1 - succinate--coa ligase (gdp-forming) subunit alpha, KGD2 - alpha-ketoglutarate dehydrogenase kgd2, TES1 - tes1p, ATP7 - f1f0 atp …
GO:0015672	monovalent inorganic cation transport	2.71e-17	5.39e-15	6.48	5845	95	285	30	[COX7 - cytochrome c oxidase subunit vii, PHO89 - pho89p, HXT5 - hxt5p, COX12 - cytochrome c oxidase subunit vib, MAL31 - mal31p, ATP5 - atp5p, COX8 - cytochrome c oxidase subunit viii, COX5A - cytochrome c oxidase subunit va, ATP20 - atp20p, SNF3 - snf3p, ATP7 - f1f0 atp synthase subunit d, ATP19 - atp19p, HXT6 - hxt6p, ATP18 - atp18p, HXT7 - hxt7p, ATP3 - atp3p, ATP16 - f1f0 atp synthase subuni…
GO:0006753	nucleoside phosphate metabolic process	2.79e-17	5.35e-15	4.12	5845	229	285	46	[PYK2 - pyruvate kinase pyk2, TKL2 - transketolase tkl2, COX7 - cytochrome c oxidase subunit vii, YNK1 - nucleoside diphosphate kinase, COX12 - cytochrome c oxidase subunit vib, GPT2 - bifunctional glycerol-3-phosphate/glycerone-phosphate o-acyltransferase gpt2, ATP5 - atp5p, COX8 - cytochrome c oxidase subunit viii, GPD1 - glycerol-3-phosphate dehydrogenase (nad(+)) gpd1, COX5A - cytochrome c ox…
GO:0044262	cellular carbohydrate metabolic process	6.63e-17	1.23e-14	4.99	5845	152	285	37	[MLS1 - malate synthase mls1, GLC3 - 1,4-alpha-glucan branching enzyme, GPH1 - gph1p, GLG1 - glycogenin glucosyltransferase glg1, GSY2 - glycogen (starch) synthase gsy2, YIG1 - yig1p, PCL10 - pcl10p, ICL1 - isocitrate lyase 1, TSL1 - tsl1p, GUT1 - glycerol kinase, KNH1 - knh1p, MAL31 - mal31p, MAL33 - mal33p, MAL32 - mal32p, GIP2 - gip2p, GLK1 - glucokinase, EMI2 - putative glucokinase, NTH2 - al…
GO:0055086	nucleobase-containing small molecule metabolic process	1.61e-16	2.87e-14	3.8	5845	259	285	48	[PYK2 - pyruvate kinase pyk2, TKL2 - transketolase tkl2, YNK1 - nucleoside diphosphate kinase, COX7 - cytochrome c oxidase subunit vii, COX12 - cytochrome c oxidase subunit vib, GPT2 - bifunctional glycerol-3-phosphate/glycerone-phosphate o-acyltransferase gpt2, ATP5 - atp5p, COX8 - cytochrome c oxidase subunit viii, COX5A - cytochrome c oxidase subunit va, GPD1 - glycerol-3-phosphate dehydrogena…
GO:0015985	energy coupled proton transport, down electrochemical gradient	1.88e-16	3.24e-14	16.89	5845	17	285	14	[ATP16 - f1f0 atp synthase subunit delta, ATP17 - f1f0 atp synthase subunit f, TIM11 - tim11p, ATP14 - f1f0 atp synthase subunit h, ATP5 - atp5p, ATP15 - f1f0 atp synthase subunit epsilon, ATP20 - atp20p, ATP7 - f1f0 atp synthase subunit d, ATP19 - atp19p, ATP2 - atp2p, ATP1 - f1f0 atp synthase subunit alpha, ATP18 - atp18p, ATP3 - atp3p, ATP4 - atp4p]
GO:0015986	ATP synthesis coupled proton transport	1.88e-16	3.13e-14	16.89	5845	17	285	14	[ATP16 - f1f0 atp synthase subunit delta, ATP17 - f1f0 atp synthase subunit f, TIM11 - tim11p, ATP14 - f1f0 atp synthase subunit h, ATP5 - atp5p, ATP15 - f1f0 atp synthase subunit epsilon, ATP20 - atp20p, ATP7 - f1f0 atp synthase subunit d, ATP19 - atp19p, ATP2 - atp2p, ATP1 - f1f0 atp synthase subunit alpha, ATP18 - atp18p, ATP3 - atp3p, ATP4 - atp4p]
GO:0006099	tricarboxylic acid cycle	4.13e-16	6.68e-14	12.45	5845	28	285	17	[MLS1 - malate synthase mls1, FUM1 - fumarase fum1, ACO1 - aconitate hydratase aco1, MDH2 - malate dehydrogenase mdh2, ICL1 - isocitrate lyase 1, CIT1 - citrate (si)-synthase cit1, LSC2 - succinate--coa ligase (gdp-forming) subunit beta, KGD1 - alpha-ketoglutarate dehydrogenase kgd1, KGD2 - alpha-ketoglutarate dehydrogenase kgd2, LSC1 - succinate--coa ligase (gdp-forming) subunit alpha, SDH2 - su…
GO:0006101	citrate metabolic process	4.13e-16	6.47e-14	12.45	5845	28	285	17	[MLS1 - malate synthase mls1, FUM1 - fumarase fum1, ACO1 - aconitate hydratase aco1, MDH2 - malate dehydrogenase mdh2, ICL1 - isocitrate lyase 1, CIT1 - citrate (si)-synthase cit1, LSC2 - succinate--coa ligase (gdp-forming) subunit beta, KGD1 - alpha-ketoglutarate dehydrogenase kgd1, LSC1 - succinate--coa ligase (gdp-forming) subunit alpha, KGD2 - alpha-ketoglutarate dehydrogenase kgd2, SDH2 - su…
GO:0009161	ribonucleoside monophosphate metabolic process	9.15e-16	1.39e-13	6.01	5845	99	285	29	[PYK2 - pyruvate kinase pyk2, COX7 - cytochrome c oxidase subunit vii, COX12 - cytochrome c oxidase subunit vib, ATP5 - atp5p, COX8 - cytochrome c oxidase subunit viii, COX5A - cytochrome c oxidase subunit va, ATP20 - atp20p, ATP7 - f1f0 atp synthase subunit d, ATP19 - atp19p, ATP18 - atp18p, ADK2 - adenylate kinase adk2, GLK1 - glucokinase, ATP3 - atp3p, EMI2 - putative glucokinase, ATP16 - f1f0…
GO:0072350	tricarboxylic acid metabolic process	9.54e-16	1.41e-13	12.02	5845	29	285	17	[MLS1 - malate synthase mls1, FUM1 - fumarase fum1, ACO1 - aconitate hydratase aco1, MDH2 - malate dehydrogenase mdh2, ICL1 - isocitrate lyase 1, CIT1 - citrate (si)-synthase cit1, LSC2 - succinate--coa ligase (gdp-forming) subunit beta, KGD1 - alpha-ketoglutarate dehydrogenase kgd1, KGD2 - alpha-ketoglutarate dehydrogenase kgd2, LSC1 - succinate--coa ligase (gdp-forming) subunit alpha, SDH2 - su…
GO:0034220	ion transmembrane transport	9.36e-15	1.35e-12	3.63	5845	254	285	45	[PUT4 - put4p, AGP2 - agp2p, COX7 - cytochrome c oxidase subunit vii, AAC1 - aac1p, PHO89 - pho89p, HXT5 - hxt5p, MIR1 - mir1p, COX12 - cytochrome c oxidase subunit vib, MAL31 - mal31p, ADY2 - ady2p, ATP5 - atp5p, COX8 - cytochrome c oxidase subunit viii, COX5A - cytochrome c oxidase subunit va, ATP20 - atp20p, GIT1 - git1p, SNF3 - snf3p, ATP7 - f1f0 atp synthase subunit d, POR1 - por1p, ATP19 - …
GO:0009123	nucleoside monophosphate metabolic process	1.53e-14	2.14e-12	5.46	5845	109	285	29	[PYK2 - pyruvate kinase pyk2, COX7 - cytochrome c oxidase subunit vii, COX12 - cytochrome c oxidase subunit vib, COX8 - cytochrome c oxidase subunit viii, ATP5 - atp5p, COX5A - cytochrome c oxidase subunit va, ATP20 - atp20p, ATP7 - f1f0 atp synthase subunit d, ATP19 - atp19p, ATP18 - atp18p, ADK2 - adenylate kinase adk2, GLK1 - glucokinase, ATP3 - atp3p, EMI2 - putative glucokinase, ATP16 - f1f0…
GO:0009206	purine ribonucleoside triphosphate biosynthetic process	1.33e-13	1.81e-11	8.29	5845	47	285	19	[ATP16 - f1f0 atp synthase subunit delta, PYK2 - pyruvate kinase pyk2, ATP17 - f1f0 atp synthase subunit f, YNK1 - nucleoside diphosphate kinase, TIM11 - tim11p, ATP14 - f1f0 atp synthase subunit h, ATP15 - f1f0 atp synthase subunit epsilon, ATP5 - atp5p, ATP20 - atp20p, ATP7 - f1f0 atp synthase subunit d, ATP1 - f1f0 atp synthase subunit alpha, ATP2 - atp2p, ATP19 - atp19p, HXK1 - hexokinase 1, …
GO:0009145	purine nucleoside triphosphate biosynthetic process	1.33e-13	1.76e-11	8.29	5845	47	285	19	[ATP16 - f1f0 atp synthase subunit delta, PYK2 - pyruvate kinase pyk2, ATP17 - f1f0 atp synthase subunit f, YNK1 - nucleoside diphosphate kinase, TIM11 - tim11p, ATP14 - f1f0 atp synthase subunit h, ATP15 - f1f0 atp synthase subunit epsilon, ATP5 - atp5p, ATP20 - atp20p, ATP7 - f1f0 atp synthase subunit d, ATP2 - atp2p, ATP1 - f1f0 atp synthase subunit alpha, ATP19 - atp19p, HXK1 - hexokinase 1, …
GO:0006754	ATP biosynthetic process	2.89e-13	3.74e-11	8.59	5845	43	285	18	[ATP16 - f1f0 atp synthase subunit delta, PYK2 - pyruvate kinase pyk2, ATP17 - f1f0 atp synthase subunit f, TIM11 - tim11p, ATP14 - f1f0 atp synthase subunit h, ATP15 - f1f0 atp synthase subunit epsilon, ATP5 - atp5p, ATP20 - atp20p, ATP7 - f1f0 atp synthase subunit d, ATP2 - atp2p, ATP1 - f1f0 atp synthase subunit alpha, ATP19 - atp19p, HXK1 - hexokinase 1, ATP18 - atp18p, GLK1 - glucokinase, AT…
GO:0006112	energy reserve metabolic process	3.08e-13	3.89e-11	10.99	5845	28	285	15	[RGI1 - rgi1p, GLC3 - 1,4-alpha-glucan branching enzyme, GPH1 - gph1p, GLG1 - glycogenin glucosyltransferase glg1, PGM2 - phosphoglucomutase pgm2, GSY2 - glycogen (starch) synthase gsy2, PCL10 - pcl10p, GAC1 - gac1p, GLG2 - glg2p, GDB1 - bifunctional 4-alpha-glucanotransferase/amylo-alpha-1,6-glucosidase, IGD1 - igd1p, GSY1 - glycogen (starch) synthase gsy1, GIP2 - gip2p, YHL012W - utp--glucose-1…
GO:0019637	organophosphate metabolic process	4.25e-13	5.24e-11	2.83	5845	398	285	55	[PYK2 - pyruvate kinase pyk2, CLD1 - cld1p, SUR1 - mannosylinositol phosphorylceramide synthase catalytic subunit sur1, GUT1 - glycerol kinase, YNK1 - nucleoside diphosphate kinase, COX7 - cytochrome c oxidase subunit vii, TKL2 - transketolase tkl2, COX12 - cytochrome c oxidase subunit vib, GPT2 - bifunctional glycerol-3-phosphate/glycerone-phosphate o-acyltransferase gpt2, GPD1 - glycerol-3-phos…
GO:0009142	nucleoside triphosphate biosynthetic process	7.07e-13	8.51e-11	7.2	5845	57	285	20	[ATP16 - f1f0 atp synthase subunit delta, PYK2 - pyruvate kinase pyk2, ATP17 - f1f0 atp synthase subunit f, YNK1 - nucleoside diphosphate kinase, TIM11 - tim11p, ATP14 - f1f0 atp synthase subunit h, ATP5 - atp5p, ATP15 - f1f0 atp synthase subunit epsilon, ATP20 - atp20p, ATP7 - f1f0 atp synthase subunit d, ATP1 - f1f0 atp synthase subunit alpha, ATP19 - atp19p, ATP2 - atp2p, ADK2 - adenylate kina…
GO:0098662	inorganic cation transmembrane transport	7.58e-13	8.92e-11	4.59	5845	134	285	30	[COX7 - cytochrome c oxidase subunit vii, HXT5 - hxt5p, PHO89 - pho89p, COX12 - cytochrome c oxidase subunit vib, MAL31 - mal31p, ATP5 - atp5p, COX8 - cytochrome c oxidase subunit viii, COX5A - cytochrome c oxidase subunit va, ATP20 - atp20p, SNF3 - snf3p, ATP7 - f1f0 atp synthase subunit d, ATP19 - atp19p, ATP18 - atp18p, HXT6 - hxt6p, HXT7 - hxt7p, ATP3 - atp3p, ATP16 - f1f0 atp synthase subuni…
GO:1901135	carbohydrate derivative metabolic process	1.08e-12	1.24e-10	3.1	5845	311	285	47	[PYK2 - pyruvate kinase pyk2, SUR1 - mannosylinositol phosphorylceramide synthase catalytic subunit sur1, TKL2 - transketolase tkl2, GUT1 - glycerol kinase, COX7 - cytochrome c oxidase subunit vii, YNK1 - nucleoside diphosphate kinase, COX12 - cytochrome c oxidase subunit vib, ATP5 - atp5p, COX8 - cytochrome c oxidase subunit viii, COX5A - cytochrome c oxidase subunit va, GPD1 - glycerol-3-phosph…
GO:0009201	ribonucleoside triphosphate biosynthetic process	1.74e-12	1.96e-10	7.35	5845	53	285	19	[ATP16 - f1f0 atp synthase subunit delta, PYK2 - pyruvate kinase pyk2, ATP17 - f1f0 atp synthase subunit f, YNK1 - nucleoside diphosphate kinase, TIM11 - tim11p, ATP14 - f1f0 atp synthase subunit h, ATP5 - atp5p, ATP15 - f1f0 atp synthase subunit epsilon, ATP20 - atp20p, ATP7 - f1f0 atp synthase subunit d, ATP1 - f1f0 atp synthase subunit alpha, ATP19 - atp19p, ATP2 - atp2p, ATP18 - atp18p, HXK1 …
GO:0019752	carboxylic acid metabolic process	2.34e-12	2.57e-10	2.75	5845	402	285	54	[PYK2 - pyruvate kinase pyk2, ACH1 - ach1p, KGD1 - alpha-ketoglutarate dehydrogenase kgd1, GAD1 - glutamate decarboxylase gad1, TES1 - tes1p, GLK1 - glucokinase, FAA2 - medium-chain fatty acid-coa ligase faa2, MDH1 - malate dehydrogenase mdh1, EMI2 - putative glucokinase, FUM1 - fumarase fum1, ARO10 - phenylpyruvate decarboxylase aro10, ACO1 - aconitate hydratase aco1, SNZ3 - snz3p, CIT1 - citrat…
GO:0098660	inorganic ion transmembrane transport	2.98e-12	3.21e-10	4.24	5845	150	285	31	[COX7 - cytochrome c oxidase subunit vii, HXT5 - hxt5p, PHO89 - pho89p, COX12 - cytochrome c oxidase subunit vib, MIR1 - mir1p, MAL31 - mal31p, COX8 - cytochrome c oxidase subunit viii, ATP5 - atp5p, COX5A - cytochrome c oxidase subunit va, ATP20 - atp20p, SNF3 - snf3p, ATP7 - f1f0 atp synthase subunit d, ATP19 - atp19p, ATP18 - atp18p, HXT6 - hxt6p, HXT7 - hxt7p, ATP3 - atp3p, ATP16 - f1f0 atp s…
GO:0006119	oxidative phosphorylation	3.95e-12	4.17e-10	17.09	5845	12	285	10	[COX5A - cytochrome c oxidase subunit va, COX6 - cytochrome c oxidase subunit vi, ATP2 - atp2p, COX7 - cytochrome c oxidase subunit vii, COX4 - cytochrome c oxidase subunit iv, COX12 - cytochrome c oxidase subunit vib, COX13 - cytochrome c oxidase subunit via, ATP5 - atp5p, COX9 - cytochrome c oxidase subunit viia, COX8 - cytochrome c oxidase subunit viii]
GO:0098655	cation transmembrane transport	4.32e-12	4.48e-10	3.85	5845	181	285	34	[PUT4 - put4p, COX7 - cytochrome c oxidase subunit vii, PHO89 - pho89p, HXT5 - hxt5p, COX12 - cytochrome c oxidase subunit vib, MAL31 - mal31p, ADY2 - ady2p, ATP5 - atp5p, COX8 - cytochrome c oxidase subunit viii, COX5A - cytochrome c oxidase subunit va, ATP20 - atp20p, SNF3 - snf3p, ATP7 - f1f0 atp synthase subunit d, ATP19 - atp19p, ATP18 - atp18p, HXT6 - hxt6p, HXT7 - hxt7p, ATP3 - atp3p, ATP1…
GO:0043436	oxoacid metabolic process	1.37e-11	1.4e-09	2.64	5845	420	285	54	[PYK2 - pyruvate kinase pyk2, ACH1 - ach1p, KGD1 - alpha-ketoglutarate dehydrogenase kgd1, GAD1 - glutamate decarboxylase gad1, TES1 - tes1p, GLK1 - glucokinase, FAA2 - medium-chain fatty acid-coa ligase faa2, MDH1 - malate dehydrogenase mdh1, EMI2 - putative glucokinase, FUM1 - fumarase fum1, ARO10 - phenylpyruvate decarboxylase aro10, ACO1 - aconitate hydratase aco1, SNZ3 - snz3p, CIT1 - citrat…
GO:0006082	organic acid metabolic process	1.66e-11	1.65e-09	2.62	5845	422	285	54	[PYK2 - pyruvate kinase pyk2, ACH1 - ach1p, KGD1 - alpha-ketoglutarate dehydrogenase kgd1, GAD1 - glutamate decarboxylase gad1, TES1 - tes1p, GLK1 - glucokinase, FAA2 - medium-chain fatty acid-coa ligase faa2, MDH1 - malate dehydrogenase mdh1, EMI2 - putative glucokinase, FUM1 - fumarase fum1, ARO10 - phenylpyruvate decarboxylase aro10, ACO1 - aconitate hydratase aco1, SNZ3 - snz3p, CIT1 - citrat…
GO:0055085	transmembrane transport	1.68e-11	1.64e-09	2.59	5845	435	285	55	[PUT4 - put4p, AGP2 - agp2p, COX7 - cytochrome c oxidase subunit vii, PEX18 - pex18p, HXT5 - hxt5p, PHO89 - pho89p, COX12 - cytochrome c oxidase subunit vib, MAL31 - mal31p, GPD1 - glycerol-3-phosphate dehydrogenase (nad(+)) gpd1, COX5A - cytochrome c oxidase subunit va, GIT1 - git1p, SNF3 - snf3p, POR1 - por1p, ATP19 - atp19p, HXT6 - hxt6p, ATP18 - atp18p, HXT7 - hxt7p, GLK1 - glucokinase, ATP16…
GO:0005977	glycogen metabolic process	3.96e-11	3.79e-09	10.25	5845	26	285	13	[GLC3 - 1,4-alpha-glucan branching enzyme, GPH1 - gph1p, GLG1 - glycogenin glucosyltransferase glg1, PGM2 - phosphoglucomutase pgm2, GSY2 - glycogen (starch) synthase gsy2, PCL10 - pcl10p, GAC1 - gac1p, GLG2 - glg2p, GDB1 - bifunctional 4-alpha-glucanotransferase/amylo-alpha-1,6-glucosidase, IGD1 - igd1p, GSY1 - glycogen (starch) synthase gsy1, GIP2 - gip2p, YHL012W - utp--glucose-1-phosphate uri…
GO:0006122	mitochondrial electron transport, ubiquinol to cytochrome c	6.96e-11	6.55e-09	16.78	5845	11	285	9	[QCR9 - ubiquinol--cytochrome-c reductase subunit 9, RIP1 - ubiquinol--cytochrome-c reductase catalytic subunit rip1, QCR7 - ubiquinol--cytochrome-c reductase subunit 7, CYT1 - ubiquinol--cytochrome-c reductase catalytic subunit cyt1, QCR6 - ubiquinol--cytochrome-c reductase subunit 6, QCR2 - ubiquinol--cytochrome-c reductase subunit 2, CYC1 - cyc1p, QCR8 - qcr8p, QCR10 - ubiquinol--cytochrome-c …
GO:0006812	cation transport	9.42e-11	8.71e-09	3.39	5845	212	285	35	[PUT4 - put4p, COX7 - cytochrome c oxidase subunit vii, HXT5 - hxt5p, PHO89 - pho89p, COX12 - cytochrome c oxidase subunit vib, MAL31 - mal31p, ADY2 - ady2p, ATP5 - atp5p, COX8 - cytochrome c oxidase subunit viii, COX5A - cytochrome c oxidase subunit va, ATP20 - atp20p, SNF3 - snf3p, FRE7 - fre7p, ATP7 - f1f0 atp synthase subunit d, ATP19 - atp19p, HXT6 - hxt6p, ATP18 - atp18p, HXT7 - hxt7p, ATP3…
GO:0032787	monocarboxylic acid metabolic process	1.26e-10	1.14e-08	3.8	5845	162	285	30	[MLS1 - malate synthase mls1, PYK2 - pyruvate kinase pyk2, ICL1 - isocitrate lyase 1, ACH1 - ach1p, POX1 - acyl-coa oxidase, TES1 - tes1p, CYB2 - cyb2p, LPD1 - dihydrolipoyl dehydrogenase, CAT2 - carnitine o-acetyltransferase cat2, GLK1 - glucokinase, FAA2 - medium-chain fatty acid-coa ligase faa2, EMI2 - putative glucokinase, ALD4 - aldehyde dehydrogenase (nadp(+)) ald4, YAT2 - carnitine o-acety…
GO:0009152	purine ribonucleotide biosynthetic process	1.68e-10	1.5e-08	5.25	5845	82	285	21	[ATP16 - f1f0 atp synthase subunit delta, PYK2 - pyruvate kinase pyk2, ATP17 - f1f0 atp synthase subunit f, YNK1 - nucleoside diphosphate kinase, TIM11 - tim11p, ATP14 - f1f0 atp synthase subunit h, ACS1 - acetate--coa ligase 1, ATP5 - atp5p, ATP15 - f1f0 atp synthase subunit epsilon, ATP20 - atp20p, ATP7 - f1f0 atp synthase subunit d, ATP1 - f1f0 atp synthase subunit alpha, ATP19 - atp19p, ATP2 …
GO:0009127	purine nucleoside monophosphate biosynthetic process	1.89e-10	1.66e-08	5.82	5845	67	285	19	[ATP16 - f1f0 atp synthase subunit delta, PYK2 - pyruvate kinase pyk2, ATP17 - f1f0 atp synthase subunit f, TIM11 - tim11p, ATP14 - f1f0 atp synthase subunit h, ATP15 - f1f0 atp synthase subunit epsilon, ATP5 - atp5p, ATP20 - atp20p, ATP7 - f1f0 atp synthase subunit d, ATP1 - f1f0 atp synthase subunit alpha, ATP19 - atp19p, ATP2 - atp2p, ADK2 - adenylate kinase adk2, ATP18 - atp18p, HXK1 - hexoki…
GO:0009168	purine ribonucleoside monophosphate biosynthetic process	1.89e-10	1.63e-08	5.82	5845	67	285	19	[ATP16 - f1f0 atp synthase subunit delta, PYK2 - pyruvate kinase pyk2, ATP17 - f1f0 atp synthase subunit f, TIM11 - tim11p, ATP14 - f1f0 atp synthase subunit h, ATP15 - f1f0 atp synthase subunit epsilon, ATP5 - atp5p, ATP20 - atp20p, ATP7 - f1f0 atp synthase subunit d, ATP1 - f1f0 atp synthase subunit alpha, ATP19 - atp19p, ATP2 - atp2p, ADK2 - adenylate kinase adk2, ATP18 - atp18p, HXK1 - hexoki…
GO:0006811	ion transport	3.16e-10	2.69e-08	2.65	5845	364	285	47	[PUT4 - put4p, AGP2 - agp2p, COX7 - cytochrome c oxidase subunit vii, AAC1 - aac1p, HXT5 - hxt5p, PHO89 - pho89p, MIR1 - mir1p, COX12 - cytochrome c oxidase subunit vib, MAL31 - mal31p, ADY2 - ady2p, ATP5 - atp5p, COX8 - cytochrome c oxidase subunit viii, COX5A - cytochrome c oxidase subunit va, ATP20 - atp20p, GIT1 - git1p, SNF3 - snf3p, FRE7 - fre7p, ATP7 - f1f0 atp synthase subunit d, POR1 - p…
GO:0005978	glycogen biosynthetic process	8.29e-10	6.92e-08	14.2	5845	13	285	9	[IGD1 - igd1p, GSY1 - glycogen (starch) synthase gsy1, GLC3 - 1,4-alpha-glucan branching enzyme, GLG1 - glycogenin glucosyltransferase glg1, PGM2 - phosphoglucomutase pgm2, GSY2 - glycogen (starch) synthase gsy2, GAC1 - gac1p, GLG2 - glg2p, GDB1 - bifunctional 4-alpha-glucanotransferase/amylo-alpha-1,6-glucosidase]
GO:0005996	monosaccharide metabolic process	8.9e-10	7.31e-08	5.68	5845	65	285	18	[PCK1 - phosphoenolpyruvate carboxykinase pck1, GAL2 - gal2p, XKS1 - xylulokinase, PGM2 - phosphoglucomutase pgm2, GCY1 - gcy1p, MDH2 - malate dehydrogenase mdh2, GAL4 - gal4p, GAL1 - galactokinase, GAL10 - bifunctional udp-glucose 4-epimerase/aldose 1-epimerase, NDE2 - nadh-ubiquinone reductase (h(+)-translocating) nde2, GAL7 - udp-glucose:hexose-1-phosphate uridylyltransferase, GAL80 - gal80p, …
GO:0006164	purine nucleotide biosynthetic process	1.09e-09	8.85e-08	4.79	5845	90	285	21	[ATP16 - f1f0 atp synthase subunit delta, PYK2 - pyruvate kinase pyk2, ATP17 - f1f0 atp synthase subunit f, YNK1 - nucleoside diphosphate kinase, TIM11 - tim11p, ATP14 - f1f0 atp synthase subunit h, ACS1 - acetate--coa ligase 1, ATP5 - atp5p, ATP15 - f1f0 atp synthase subunit epsilon, ATP20 - atp20p, ATP7 - f1f0 atp synthase subunit d, ATP1 - f1f0 atp synthase subunit alpha, ATP19 - atp19p, ATP2 …
GO:0006796	phosphate-containing compound metabolic process	1.19e-09	9.51e-08	2.08	5845	671	285	68	[PYK2 - pyruvate kinase pyk2, CLD1 - cld1p, SUR1 - mannosylinositol phosphorylceramide synthase catalytic subunit sur1, TKL2 - transketolase tkl2, COX7 - cytochrome c oxidase subunit vii, YNK1 - nucleoside diphosphate kinase, GUT1 - glycerol kinase, TSL1 - tsl1p, COX12 - cytochrome c oxidase subunit vib, GPT2 - bifunctional glycerol-3-phosphate/glycerone-phosphate o-acyltransferase gpt2, GPD1 - g…
GO:0006793	phosphorus metabolic process	1.46e-09	1.15e-07	2.05	5845	689	285	69	[PYK2 - pyruvate kinase pyk2, CLD1 - cld1p, SUR1 - mannosylinositol phosphorylceramide synthase catalytic subunit sur1, TKL2 - transketolase tkl2, COX7 - cytochrome c oxidase subunit vii, YNK1 - nucleoside diphosphate kinase, GUT1 - glycerol kinase, TSL1 - tsl1p, COX12 - cytochrome c oxidase subunit vib, GPT2 - bifunctional glycerol-3-phosphate/glycerone-phosphate o-acyltransferase gpt2, GPD1 - g…
GO:0019318	hexose metabolic process	3.57e-09	2.76e-07	5.97	5845	55	285	16	[PCK1 - phosphoenolpyruvate carboxykinase pck1, GAL2 - gal2p, PGM2 - phosphoglucomutase pgm2, MDH2 - malate dehydrogenase mdh2, GAL4 - gal4p, GAL1 - galactokinase, GAL10 - bifunctional udp-glucose 4-epimerase/aldose 1-epimerase, NDE2 - nadh-ubiquinone reductase (h(+)-translocating) nde2, GAL7 - udp-glucose:hexose-1-phosphate uridylyltransferase, GAL80 - gal80p, GAL3 - transcriptional regulator ga…
GO:0072522	purine-containing compound biosynthetic process	3.86e-09	2.94e-07	4.49	5845	96	285	21	[ATP16 - f1f0 atp synthase subunit delta, PYK2 - pyruvate kinase pyk2, ATP17 - f1f0 atp synthase subunit f, YNK1 - nucleoside diphosphate kinase, TIM11 - tim11p, ATP14 - f1f0 atp synthase subunit h, ACS1 - acetate--coa ligase 1, ATP5 - atp5p, ATP15 - f1f0 atp synthase subunit epsilon, ATP20 - atp20p, ATP7 - f1f0 atp synthase subunit d, ATP1 - f1f0 atp synthase subunit alpha, ATP19 - atp19p, ATP2 …
GO:0006123	mitochondrial electron transport, cytochrome c to oxygen	4.22e-09	3.16e-07	14.92	5845	11	285	8	[COX5A - cytochrome c oxidase subunit va, COX6 - cytochrome c oxidase subunit vi, COX7 - cytochrome c oxidase subunit vii, CYC1 - cyc1p, COX4 - cytochrome c oxidase subunit iv, COX13 - cytochrome c oxidase subunit via, COX8 - cytochrome c oxidase subunit viii, COX9 - cytochrome c oxidase subunit viia]
GO:0009260	ribonucleotide biosynthetic process	4.71e-09	3.48e-07	4.44	5845	97	285	21	[ATP16 - f1f0 atp synthase subunit delta, PYK2 - pyruvate kinase pyk2, ATP17 - f1f0 atp synthase subunit f, YNK1 - nucleoside diphosphate kinase, TIM11 - tim11p, ATP14 - f1f0 atp synthase subunit h, ACS1 - acetate--coa ligase 1, ATP5 - atp5p, ATP15 - f1f0 atp synthase subunit epsilon, ATP20 - atp20p, ATP7 - f1f0 atp synthase subunit d, ATP1 - f1f0 atp synthase subunit alpha, ATP2 - atp2p, ATP19 -…
GO:0009156	ribonucleoside monophosphate biosynthetic process	9.84e-09	7.18e-07	4.69	5845	83	285	19	[ATP16 - f1f0 atp synthase subunit delta, PYK2 - pyruvate kinase pyk2, ATP17 - f1f0 atp synthase subunit f, TIM11 - tim11p, ATP14 - f1f0 atp synthase subunit h, ATP15 - f1f0 atp synthase subunit epsilon, ATP5 - atp5p, ATP20 - atp20p, ATP7 - f1f0 atp synthase subunit d, ATP1 - f1f0 atp synthase subunit alpha, ATP19 - atp19p, ATP2 - atp2p, ADK2 - adenylate kinase adk2, ATP18 - atp18p, HXK1 - hexoki…
GO:0019646	aerobic electron transport chain	1.21e-08	8.71e-07	13.67	5845	12	285	8	[COX5A - cytochrome c oxidase subunit va, COX6 - cytochrome c oxidase subunit vi, COX7 - cytochrome c oxidase subunit vii, CYC1 - cyc1p, COX4 - cytochrome c oxidase subunit iv, COX13 - cytochrome c oxidase subunit via, COX9 - cytochrome c oxidase subunit viia, COX8 - cytochrome c oxidase subunit viii]
GO:0046390	ribose phosphate biosynthetic process	1.47e-08	1.04e-06	4.18	5845	103	285	21	[ATP16 - f1f0 atp synthase subunit delta, PYK2 - pyruvate kinase pyk2, ATP17 - f1f0 atp synthase subunit f, YNK1 - nucleoside diphosphate kinase, TIM11 - tim11p, ATP14 - f1f0 atp synthase subunit h, ACS1 - acetate--coa ligase 1, ATP5 - atp5p, ATP15 - f1f0 atp synthase subunit epsilon, ATP20 - atp20p, ATP7 - f1f0 atp synthase subunit d, ATP1 - f1f0 atp synthase subunit alpha, ATP2 - atp2p, ATP19 -…
GO:0009124	nucleoside monophosphate biosynthetic process	1.84e-08	1.29e-06	4.53	5845	86	285	19	[ATP16 - f1f0 atp synthase subunit delta, PYK2 - pyruvate kinase pyk2, ATP17 - f1f0 atp synthase subunit f, TIM11 - tim11p, ATP14 - f1f0 atp synthase subunit h, ATP15 - f1f0 atp synthase subunit epsilon, ATP5 - atp5p, ATP20 - atp20p, ATP7 - f1f0 atp synthase subunit d, ATP1 - f1f0 atp synthase subunit alpha, ATP19 - atp19p, ATP2 - atp2p, ADK2 - adenylate kinase adk2, ATP18 - atp18p, HXK1 - hexoki…
GO:0006012	galactose metabolic process	3.02e-08	2.08e-06	12.62	5845	13	285	8	[GAL7 - udp-glucose:hexose-1-phosphate uridylyltransferase, GAL2 - gal2p, GAL80 - gal80p, GAL3 - transcriptional regulator gal3, PGM2 - phosphoglucomutase pgm2, GAL4 - gal4p, GAL1 - galactokinase, GAL10 - bifunctional udp-glucose 4-epimerase/aldose 1-epimerase]
GO:0016052	carbohydrate catabolic process	4.01e-08	2.73e-06	4.56	5845	81	285	18	[PYK2 - pyruvate kinase pyk2, GPH1 - gph1p, XKS1 - xylulokinase, GCY1 - gcy1p, PGM2 - phosphoglucomutase pgm2, GUT1 - glycerol kinase, GDB1 - bifunctional 4-alpha-glucanotransferase/amylo-alpha-1,6-glucosidase, GAL1 - galactokinase, GAL10 - bifunctional udp-glucose 4-epimerase/aldose 1-epimerase, MAL32 - mal32p, GAL7 - udp-glucose:hexose-1-phosphate uridylyltransferase, MAL12 - mal12p, GUT2 - gly…
GO:0006073	cellular glucan metabolic process	4.52e-08	3.04e-06	5.86	5845	49	285	14	[GLC3 - 1,4-alpha-glucan branching enzyme, GPH1 - gph1p, GLG1 - glycogenin glucosyltransferase glg1, PGM2 - phosphoglucomutase pgm2, GSY2 - glycogen (starch) synthase gsy2, PCL10 - pcl10p, GLG2 - glg2p, GAC1 - gac1p, KNH1 - knh1p, GDB1 - bifunctional 4-alpha-glucanotransferase/amylo-alpha-1,6-glucosidase, IGD1 - igd1p, GSY1 - glycogen (starch) synthase gsy1, GIP2 - gip2p, YHL012W - utp--glucose-1…
GO:0044042	glucan metabolic process	4.52e-08	3e-06	5.86	5845	49	285	14	[GLC3 - 1,4-alpha-glucan branching enzyme, GPH1 - gph1p, GLG1 - glycogenin glucosyltransferase glg1, PGM2 - phosphoglucomutase pgm2, GSY2 - glycogen (starch) synthase gsy2, PCL10 - pcl10p, GAC1 - gac1p, GLG2 - glg2p, KNH1 - knh1p, GDB1 - bifunctional 4-alpha-glucanotransferase/amylo-alpha-1,6-glucosidase, IGD1 - igd1p, GSY1 - glycogen (starch) synthase gsy1, GIP2 - gip2p, YHL012W - utp--glucose-1…
GO:0009311	oligosaccharide metabolic process	4.82e-08	3.16e-06	7.78	5845	29	285	11	[YMR196W - hypothetical protein, MAL12 - mal12p, PGM2 - phosphoglucomutase pgm2, TSL1 - tsl1p, FBP1 - fructose 1,6-bisphosphate 1-phosphatase, TPS2 - trehalose-phosphatase tps2, MAL31 - mal31p, MAL33 - mal33p, SUC2 - beta-fructofuranosidase suc2, NTH2 - alpha,alpha-trehalase nth2, MAL32 - mal32p]
GO:0016051	carbohydrate biosynthetic process	1.07e-07	6.92e-06	4.53	5845	77	285	17	[PCK1 - phosphoenolpyruvate carboxykinase pck1, GLC3 - 1,4-alpha-glucan branching enzyme, GLG1 - glycogenin glucosyltransferase glg1, PGM2 - phosphoglucomutase pgm2, MDH2 - malate dehydrogenase mdh2, GSY2 - glycogen (starch) synthase gsy2, YIG1 - yig1p, TSL1 - tsl1p, GLG2 - glg2p, GAC1 - gac1p, KNH1 - knh1p, GDB1 - bifunctional 4-alpha-glucanotransferase/amylo-alpha-1,6-glucosidase, IGD1 - igd1p,…
GO:0044282	small molecule catabolic process	1.26e-07	8.04e-06	3.35	5845	147	285	24	[ARO10 - phenylpyruvate decarboxylase aro10, XKS1 - xylulokinase, GCY1 - gcy1p, PGM2 - phosphoglucomutase pgm2, ARO9 - aromatic-amino-acid:2-oxoglutarate transaminase, GUT1 - glycerol kinase, DLD1 - dld1p, GDH2 - glutamate dehydrogenase (nad(+)), GAL1 - galactokinase, POX1 - acyl-coa oxidase, GAL10 - bifunctional udp-glucose 4-epimerase/aldose 1-epimerase, GOR1 - gor1p, GAL7 - udp-glucose:hexose-…
GO:0042407	cristae formation	1.7e-07	1.07e-05	13.05	5845	11	285	7	[ATP20 - atp20p, FCJ1 - fcj1p, AIM13 - aim13p, TIM11 - tim11p, ATP14 - f1f0 atp synthase subunit h, MOS1 - mos1p, AIM37 - aim37p]
GO:0005984	disaccharide metabolic process	1.72e-07	1.07e-05	7.89	5845	26	285	10	[MAL12 - mal12p, PGM2 - phosphoglucomutase pgm2, TSL1 - tsl1p, FBP1 - fructose 1,6-bisphosphate 1-phosphatase, TPS2 - trehalose-phosphatase tps2, MAL31 - mal31p, MAL33 - mal33p, SUC2 - beta-fructofuranosidase suc2, NTH2 - alpha,alpha-trehalase nth2, MAL32 - mal32p]
GO:0006103	2-oxoglutarate metabolic process	2.67e-07	1.64e-05	20.51	5845	5	285	5	[KGD1 - alpha-ketoglutarate dehydrogenase kgd1, KGD2 - alpha-ketoglutarate dehydrogenase kgd2, YMR31 - mitochondrial 37s ribosomal protein ymr31, LPD1 - dihydrolipoyl dehydrogenase, GDH2 - glutamate dehydrogenase (nad(+))]
GO:0009165	nucleotide biosynthetic process	3.99e-07	2.43e-05	3.25	5845	145	285	23	[ATP16 - f1f0 atp synthase subunit delta, PYK2 - pyruvate kinase pyk2, PNC1 - nicotinamidase, ATP17 - f1f0 atp synthase subunit f, YNK1 - nucleoside diphosphate kinase, TIM11 - tim11p, ATP14 - f1f0 atp synthase subunit h, GPT2 - bifunctional glycerol-3-phosphate/glycerone-phosphate o-acyltransferase gpt2, ACS1 - acetate--coa ligase 1, ATP5 - atp5p, ATP15 - f1f0 atp synthase subunit epsilon, ATP20…
GO:0044264	cellular polysaccharide metabolic process	5.05e-07	3.04e-05	4.59	5845	67	285	15	[GLC3 - 1,4-alpha-glucan branching enzyme, GPH1 - gph1p, GLG1 - glycogenin glucosyltransferase glg1, PGM2 - phosphoglucomutase pgm2, GSY2 - glycogen (starch) synthase gsy2, PCL10 - pcl10p, GAC1 - gac1p, GLG2 - glg2p, KNH1 - knh1p, GDB1 - bifunctional 4-alpha-glucanotransferase/amylo-alpha-1,6-glucosidase, IGD1 - igd1p, GSY1 - glycogen (starch) synthase gsy1, GIP2 - gip2p, YHL012W - utp--glucose-1…
GO:1901293	nucleoside phosphate biosynthetic process	5.13e-07	3.05e-05	3.21	5845	147	285	23	[ATP16 - f1f0 atp synthase subunit delta, PYK2 - pyruvate kinase pyk2, PNC1 - nicotinamidase, ATP17 - f1f0 atp synthase subunit f, YNK1 - nucleoside diphosphate kinase, TIM11 - tim11p, ATP14 - f1f0 atp synthase subunit h, GPT2 - bifunctional glycerol-3-phosphate/glycerone-phosphate o-acyltransferase gpt2, ACS1 - acetate--coa ligase 1, ATP5 - atp5p, ATP15 - f1f0 atp synthase subunit epsilon, ATP20…
GO:0034219	carbohydrate transmembrane transport	5.7e-07	3.35e-05	7.07	5845	29	285	10	[GAL2 - gal2p, STL1 - stl1p, SNF3 - snf3p, HXK1 - hexokinase 1, HXT6 - hxt6p, HXT7 - hxt7p, GLK1 - glucokinase, HXT5 - hxt5p, MTH1 - mth1p, MAL31 - mal31p]
GO:0034637	cellular carbohydrate biosynthetic process	8.86e-07	5.15e-05	4.71	5845	61	285	14	[GLC3 - 1,4-alpha-glucan branching enzyme, GLG1 - glycogenin glucosyltransferase glg1, PGM2 - phosphoglucomutase pgm2, GSY2 - glycogen (starch) synthase gsy2, YIG1 - yig1p, TSL1 - tsl1p, GAC1 - gac1p, GLG2 - glg2p, KNH1 - knh1p, GDB1 - bifunctional 4-alpha-glucanotransferase/amylo-alpha-1,6-glucosidase, IGD1 - igd1p, GSY1 - glycogen (starch) synthase gsy1, FBP1 - fructose 1,6-bisphosphate 1-phosp…
GO:0051186	cofactor metabolic process	1.56e-06	8.98e-05	2.5	5845	254	285	31	[PYK2 - pyruvate kinase pyk2, TKL2 - transketolase tkl2, AAC1 - aac1p, GPD1 - glycerol-3-phosphate dehydrogenase (nad(+)) gpd1, KGD1 - alpha-ketoglutarate dehydrogenase kgd1, LSC1 - succinate--coa ligase (gdp-forming) subunit alpha, KGD2 - alpha-ketoglutarate dehydrogenase kgd2, TES1 - tes1p, LPD1 - dihydrolipoyl dehydrogenase, GLK1 - glucokinase, EMI2 - putative glucokinase, ADH2 - alcohol dehyd…
GO:0009250	glucan biosynthetic process	2.21e-06	0.000126	6.21	5845	33	285	10	[IGD1 - igd1p, GSY1 - glycogen (starch) synthase gsy1, GLC3 - 1,4-alpha-glucan branching enzyme, GLG1 - glycogenin glucosyltransferase glg1, PGM2 - phosphoglucomutase pgm2, GSY2 - glycogen (starch) synthase gsy2, GLG2 - glg2p, GAC1 - gac1p, KNH1 - knh1p, GDB1 - bifunctional 4-alpha-glucanotransferase/amylo-alpha-1,6-glucosidase]
GO:0006116	NADH oxidation	2.27e-06	0.000128	12.31	5845	10	285	6	[GPD1 - glycerol-3-phosphate dehydrogenase (nad(+)) gpd1, NDI1 - nadh-ubiquinone reductase (h(+)-translocating) ndi1, GUT2 - glycerol-3-phosphate dehydrogenase, NDE1 - nadh-ubiquinone reductase (h(+)-translocating) nde1, ADH2 - alcohol dehydrogenase adh2, NDE2 - nadh-ubiquinone reductase (h(+)-translocating) nde2]
GO:1904659	glucose transmembrane transport	3.38e-06	0.000188	7.81	5845	21	285	8	[GAL2 - gal2p, SNF3 - snf3p, HXK1 - hexokinase 1, HXT6 - hxt6p, GLK1 - glucokinase, HXT7 - hxt7p, HXT5 - hxt5p, MTH1 - mth1p]
GO:0046395	carboxylic acid catabolic process	4.02e-06	0.000222	3.73	5845	88	285	16	[ARO10 - phenylpyruvate decarboxylase aro10, ARO9 - aromatic-amino-acid:2-oxoglutarate transaminase, DLD1 - dld1p, GDH2 - glutamate dehydrogenase (nad(+)), POX1 - acyl-coa oxidase, GOR1 - gor1p, KGD2 - alpha-ketoglutarate dehydrogenase kgd2, FOX2 - bifunctional hydroxyacyl-coa dehydrogenase/enoyl-coa hydratase fox2, GAD1 - glutamate decarboxylase gad1, XBP1 - xbp1p, TES1 - tes1p, LAP3 - lap3p, LP…
GO:0007007	inner mitochondrial membrane organization	4.18e-06	0.000228	6.59	5845	28	285	9	[ATP20 - atp20p, FCJ1 - fcj1p, SDH3 - succinate dehydrogenase cytochrome b subunit sdh3, AIM13 - aim13p, TIM11 - tim11p, ATP14 - f1f0 atp synthase subunit h, MOS1 - mos1p, AIM24 - aim24p, AIM37 - aim37p]
GO:0016054	organic acid catabolic process	4.69e-06	0.000253	3.69	5845	89	285	16	[ARO10 - phenylpyruvate decarboxylase aro10, ARO9 - aromatic-amino-acid:2-oxoglutarate transaminase, DLD1 - dld1p, GDH2 - glutamate dehydrogenase (nad(+)), POX1 - acyl-coa oxidase, GOR1 - gor1p, KGD2 - alpha-ketoglutarate dehydrogenase kgd2, FOX2 - bifunctional hydroxyacyl-coa dehydrogenase/enoyl-coa hydratase fox2, GAD1 - glutamate decarboxylase gad1, XBP1 - xbp1p, TES1 - tes1p, LAP3 - lap3p, LP…
GO:0008645	hexose transmembrane transport	5.09e-06	0.000272	7.46	5845	22	285	8	[GAL2 - gal2p, SNF3 - snf3p, HXT6 - hxt6p, HXK1 - hexokinase 1, HXT7 - hxt7p, GLK1 - glucokinase, HXT5 - hxt5p, MTH1 - mth1p]
GO:0015749	monosaccharide transmembrane transport	5.09e-06	0.000269	7.46	5845	22	285	8	[GAL2 - gal2p, SNF3 - snf3p, HXK1 - hexokinase 1, HXT6 - hxt6p, HXT7 - hxt7p, GLK1 - glucokinase, HXT5 - hxt5p, MTH1 - mth1p]
GO:0019362	pyridine nucleotide metabolic process	5.45e-06	0.000285	3.85	5845	80	285	15	[PYK2 - pyruvate kinase pyk2, PNC1 - nicotinamidase, ALD4 - aldehyde dehydrogenase (nadp(+)) ald4, TKL2 - transketolase tkl2, SOL4 - 6-phosphogluconolactonase sol4, NDE2 - nadh-ubiquinone reductase (h(+)-translocating) nde2, NDI1 - nadh-ubiquinone reductase (h(+)-translocating) ndi1, GPD1 - glycerol-3-phosphate dehydrogenase (nad(+)) gpd1, IDP2 - isocitrate dehydrogenase (nadp(+)) idp2, NDE1 - na…
GO:0006577	amino-acid betaine metabolic process	5.54e-06	0.000287	20.51	5845	4	285	4	[AIM17 - aim17p, CAT2 - carnitine o-acetyltransferase cat2, YAT2 - carnitine o-acetyltransferase yat2, YAT1 - carnitine o-acetyltransferase yat1]
GO:0009437	carnitine metabolic process	5.54e-06	0.000284	20.51	5845	4	285	4	[AIM17 - aim17p, CAT2 - carnitine o-acetyltransferase cat2, YAT2 - carnitine o-acetyltransferase yat2, YAT1 - carnitine o-acetyltransferase yat1]
GO:0005976	polysaccharide metabolic process	6.4e-06	0.000325	3.8	5845	81	285	15	[GLC3 - 1,4-alpha-glucan branching enzyme, GPH1 - gph1p, GLG1 - glycogenin glucosyltransferase glg1, PGM2 - phosphoglucomutase pgm2, GSY2 - glycogen (starch) synthase gsy2, PCL10 - pcl10p, GLG2 - glg2p, GAC1 - gac1p, KNH1 - knh1p, GDB1 - bifunctional 4-alpha-glucanotransferase/amylo-alpha-1,6-glucosidase, IGD1 - igd1p, GSY1 - glycogen (starch) synthase gsy1, GIP2 - gip2p, YHL012W - utp--glucose-1…
GO:0072524	pyridine-containing compound metabolic process	7.34e-06	0.000369	3.57	5845	92	285	16	[PYK2 - pyruvate kinase pyk2, PNC1 - nicotinamidase, SNZ3 - snz3p, ALD4 - aldehyde dehydrogenase (nadp(+)) ald4, TKL2 - transketolase tkl2, SOL4 - 6-phosphogluconolactonase sol4, NDE2 - nadh-ubiquinone reductase (h(+)-translocating) nde2, NDI1 - nadh-ubiquinone reductase (h(+)-translocating) ndi1, GPD1 - glycerol-3-phosphate dehydrogenase (nad(+)) gpd1, IDP2 - isocitrate dehydrogenase (nadp(+)) i…
GO:0008643	carbohydrate transport	1.49e-05	0.000744	5.13	5845	40	285	10	[GAL2 - gal2p, STL1 - stl1p, SNF3 - snf3p, HXK1 - hexokinase 1, HXT6 - hxt6p, HXT7 - hxt7p, GLK1 - glucokinase, HXT5 - hxt5p, MTH1 - mth1p, MAL31 - mal31p]
GO:0046496	nicotinamide nucleotide metabolic process	2.21e-05	0.00109	3.63	5845	79	285	14	[PYK2 - pyruvate kinase pyk2, ALD4 - aldehyde dehydrogenase (nadp(+)) ald4, TKL2 - transketolase tkl2, SOL4 - 6-phosphogluconolactonase sol4, NDE2 - nadh-ubiquinone reductase (h(+)-translocating) nde2, GPD1 - glycerol-3-phosphate dehydrogenase (nad(+)) gpd1, NDI1 - nadh-ubiquinone reductase (h(+)-translocating) ndi1, IDP2 - isocitrate dehydrogenase (nadp(+)) idp2, NDE1 - nadh-ubiquinone reductase…
GO:0006732	coenzyme metabolic process	2.32e-05	0.00113	2.58	5845	183	285	23	[PYK2 - pyruvate kinase pyk2, PNC1 - nicotinamidase, SNZ3 - snz3p, ALD4 - aldehyde dehydrogenase (nadp(+)) ald4, TKL2 - transketolase tkl2, CIT1 - citrate (si)-synthase cit1, SOL4 - 6-phosphogluconolactonase sol4, ALD3 - aldehyde dehydrogenase (nad(+)) ald3, LSC2 - succinate--coa ligase (gdp-forming) subunit beta, ACS1 - acetate--coa ligase 1, NDE2 - nadh-ubiquinone reductase (h(+)-translocating)…
GO:0006734	NADH metabolic process	2.75e-05	0.00133	8.79	5845	14	285	6	[GPD1 - glycerol-3-phosphate dehydrogenase (nad(+)) gpd1, NDI1 - nadh-ubiquinone reductase (h(+)-translocating) ndi1, GUT2 - glycerol-3-phosphate dehydrogenase, NDE1 - nadh-ubiquinone reductase (h(+)-translocating) nde1, ADH2 - alcohol dehydrogenase adh2, NDE2 - nadh-ubiquinone reductase (h(+)-translocating) nde2]
GO:0045991	carbon catabolite activation of transcription	2.86e-05	0.00137	6.08	5845	27	285	8	[HAP4 - hap4p, CAT8 - cat8p, GAL3 - transcriptional regulator gal3, ADR1 - adr1p, GAL4 - gal4p, USV1 - usv1p, SIP4 - sip4p, GAL1 - galactokinase]
GO:0044275	cellular carbohydrate catabolic process	2.86e-05	0.00136	6.08	5845	27	285	8	[GPH1 - gph1p, MAL12 - mal12p, GUT2 - glycerol-3-phosphate dehydrogenase, GUT1 - glycerol kinase, GDB1 - bifunctional 4-alpha-glucanotransferase/amylo-alpha-1,6-glucosidase, SUC2 - beta-fructofuranosidase suc2, NTH2 - alpha,alpha-trehalase nth2, MAL32 - mal32p]
GO:0006631	fatty acid metabolic process	2.91e-05	0.00137	4.03	5845	61	285	12	[FOX2 - bifunctional hydroxyacyl-coa dehydrogenase/enoyl-coa hydratase fox2, TES1 - tes1p, CRC1 - crc1p, CAT2 - carnitine o-acetyltransferase cat2, SPS19 - sps19p, YAT2 - carnitine o-acetyltransferase yat2, ACH1 - ach1p, POT1 - acetyl-coa c-acyltransferase, FAA2 - medium-chain fatty acid-coa ligase faa2, YAT1 - carnitine o-acetyltransferase yat1, PDH1 - pdh1p, POX1 - acyl-coa oxidase]
GO:0090407	organophosphate biosynthetic process	3.16e-05	0.00148	2.24	5845	266	285	29	[YDR018C - putative acyltransferase, PYK2 - pyruvate kinase pyk2, CLD1 - cld1p, OPI3 - opi3p, SUR1 - mannosylinositol phosphorylceramide synthase catalytic subunit sur1, YNK1 - nucleoside diphosphate kinase, GUT1 - glycerol kinase, GPT2 - bifunctional glycerol-3-phosphate/glycerone-phosphate o-acyltransferase gpt2, ATP5 - atp5p, ATP20 - atp20p, ATP7 - f1f0 atp synthase subunit d, ATP19 - atp19p, …
GO:0006733	oxidoreduction coenzyme metabolic process	4.11e-05	0.0019	3.27	5845	94	285	15	[PYK2 - pyruvate kinase pyk2, PNC1 - nicotinamidase, ALD4 - aldehyde dehydrogenase (nadp(+)) ald4, TKL2 - transketolase tkl2, SOL4 - 6-phosphogluconolactonase sol4, NDE2 - nadh-ubiquinone reductase (h(+)-translocating) nde2, NDI1 - nadh-ubiquinone reductase (h(+)-translocating) ndi1, GPD1 - glycerol-3-phosphate dehydrogenase (nad(+)) gpd1, IDP2 - isocitrate dehydrogenase (nadp(+)) idp2, NDE1 - na…
GO:0046835	carbohydrate phosphorylation	4.39e-05	0.00201	8.2	5845	15	285	6	[XKS1 - xylulokinase, GAL3 - transcriptional regulator gal3, HXK1 - hexokinase 1, GLK1 - glucokinase, EMI2 - putative glucokinase, GAL1 - galactokinase]
GO:0006006	glucose metabolic process	5.11e-05	0.00232	4.99	5845	37	285	9	[PCK1 - phosphoenolpyruvate carboxykinase pck1, PGM2 - phosphoglucomutase pgm2, MDH2 - malate dehydrogenase mdh2, NDE1 - nadh-ubiquinone reductase (h(+)-translocating) nde1, HXK1 - hexokinase 1, GLK1 - glucokinase, FBP1 - fructose 1,6-bisphosphate 1-phosphatase, PYC1 - pyruvate carboxylase 1, NDE2 - nadh-ubiquinone reductase (h(+)-translocating) nde2]
GO:0000436	carbon catabolite activation of transcription from RNA polymerase II promoter	7.6e-05	0.00342	6.24	5845	23	285	7	[HAP4 - hap4p, CAT8 - cat8p, GAL3 - transcriptional regulator gal3, ADR1 - adr1p, GAL4 - gal4p, USV1 - usv1p, SIP4 - sip4p]
GO:0070887	cellular response to chemical stimulus	8.83e-05	0.00394	2.37	5845	199	285	23	[NCE103 - carbonate dehydratase nce103, GPX1 - glutathione peroxidase gpx1, STF2 - stf2p, GCY1 - gcy1p, YDL124W - aldo-keto reductase superfamily protein, GAL4 - gal4p, HBN1 - hbn1p, GAL1 - galactokinase, HAP4 - hap4p, GAD1 - glutamate decarboxylase gad1, XBP1 - xbp1p, CAT8 - cat8p, ADR1 - adr1p, CMK1 - cmk1p, GAL3 - transcriptional regulator gal3, SIP18 - sip18p, HSP12 - hsp12p, USV1 - usv1p, YH…
GO:0006090	pyruvate metabolic process	9.86e-05	0.00436	4.61	5845	40	285	9	[PYK2 - pyruvate kinase pyk2, NDE1 - nadh-ubiquinone reductase (h(+)-translocating) nde1, ALD4 - aldehyde dehydrogenase (nadp(+)) ald4, HXK1 - hexokinase 1, LPD1 - dihydrolipoyl dehydrogenase, GLK1 - glucokinase, PYC1 - pyruvate carboxylase 1, EMI2 - putative glucokinase, NDE2 - nadh-ubiquinone reductase (h(+)-translocating) nde2]
GO:0033692	cellular polysaccharide biosynthetic process	0.000117	0.00515	4.1	5845	50	285	10	[IGD1 - igd1p, GSY1 - glycogen (starch) synthase gsy1, GLC3 - 1,4-alpha-glucan branching enzyme, GLG1 - glycogenin glucosyltransferase glg1, PGM2 - phosphoglucomutase pgm2, GSY2 - glycogen (starch) synthase gsy2, GAC1 - gac1p, GLG2 - glg2p, KNH1 - knh1p, GDB1 - bifunctional 4-alpha-glucanotransferase/amylo-alpha-1,6-glucosidase]
GO:0000271	polysaccharide biosynthetic process	0.00014	0.00608	4.02	5845	51	285	10	[IGD1 - igd1p, GSY1 - glycogen (starch) synthase gsy1, GLC3 - 1,4-alpha-glucan branching enzyme, GLG1 - glycogenin glucosyltransferase glg1, PGM2 - phosphoglucomutase pgm2, GSY2 - glycogen (starch) synthase gsy2, GLG2 - glg2p, GAC1 - gac1p, KNH1 - knh1p, GDB1 - bifunctional 4-alpha-glucanotransferase/amylo-alpha-1,6-glucosidase]
GO:0006979	response to oxidative stress	0.000152	0.00654	2.93	5845	105	285	15	[NCE103 - carbonate dehydratase nce103, GPX1 - glutathione peroxidase gpx1, GCY1 - gcy1p, YDL124W - aldo-keto reductase superfamily protein, HBN1 - hbn1p, CTA1 - catalase a, CTT1 - catalase t, GAD1 - glutamate decarboxylase gad1, XBP1 - xbp1p, CMK1 - cmk1p, HSP12 - hsp12p, YHB1 - yhb1p, MCR1 - mcr1p, DDR2 - ddr2p, PRX1 - prx1p]
GO:0046365	monosaccharide catabolic process	0.000202	0.00863	6.48	5845	19	285	6	[GAL7 - udp-glucose:hexose-1-phosphate uridylyltransferase, XKS1 - xylulokinase, PGM2 - phosphoglucomutase pgm2, GCY1 - gcy1p, GAL1 - galactokinase, GAL10 - bifunctional udp-glucose 4-epimerase/aldose 1-epimerase]
GO:1901137	carbohydrate derivative biosynthetic process	0.000248	0.0105	2.21	5845	213	285	23	[ATP16 - f1f0 atp synthase subunit delta, PYK2 - pyruvate kinase pyk2, ATP17 - f1f0 atp synthase subunit f, SUR1 - mannosylinositol phosphorylceramide synthase catalytic subunit sur1, GUT1 - glycerol kinase, YNK1 - nucleoside diphosphate kinase, TIM11 - tim11p, ATP14 - f1f0 atp synthase subunit h, ACS1 - acetate--coa ligase 1, ATP5 - atp5p, ATP15 - f1f0 atp synthase subunit epsilon, ATP20 - atp20…
GO:0006066	alcohol metabolic process	0.00028	0.0118	2.9	5845	99	285	14	[ARO10 - phenylpyruvate decarboxylase aro10, GCY1 - gcy1p, ALD4 - aldehyde dehydrogenase (nadp(+)) ald4, YIG1 - yig1p, GUT1 - glycerol kinase, BDH1 - (r,r)-butanediol dehydrogenase, YAT2 - carnitine o-acetyltransferase yat2, BDH2 - putative dehydrogenase bdh2, NDE2 - nadh-ubiquinone reductase (h(+)-translocating) nde2, ADH6 - adh6p, NDE1 - nadh-ubiquinone reductase (h(+)-translocating) nde1, GUT2…
GO:0098656	anion transmembrane transport	0.000284	0.0119	2.77	5845	111	285	15	[FMP43 - fmp43p, PUT4 - put4p, AGP2 - agp2p, AAC1 - aac1p, PHO89 - pho89p, ATO2 - ato2p, MIR1 - mir1p, ADY2 - ady2p, JEN1 - jen1p, ODC1 - odc1p, GIT1 - git1p, POR1 - por1p, PET9 - pet9p, RTC2 - rtc2p, SFC1 - sfc1p]
GO:0072329	monocarboxylic acid catabolic process	0.000324	0.0134	4.43	5845	37	285	8	[GOR1 - gor1p, FOX2 - bifunctional hydroxyacyl-coa dehydrogenase/enoyl-coa hydratase fox2, XBP1 - xbp1p, TES1 - tes1p, SPS19 - sps19p, DLD1 - dld1p, POT1 - acetyl-coa c-acyltransferase, POX1 - acyl-coa oxidase]
GO:0019388	galactose catabolic process	0.000332	0.0136	10.25	5845	8	285	4	[GAL7 - udp-glucose:hexose-1-phosphate uridylyltransferase, PGM2 - phosphoglucomutase pgm2, GAL1 - galactokinase, GAL10 - bifunctional udp-glucose 4-epimerase/aldose 1-epimerase]
GO:0046351	disaccharide biosynthetic process	0.000332	0.0135	10.25	5845	8	285	4	[PGM2 - phosphoglucomutase pgm2, TSL1 - tsl1p, FBP1 - fructose 1,6-bisphosphate 1-phosphatase, TPS2 - trehalose-phosphatase tps2]
GO:0009312	oligosaccharide biosynthetic process	0.000332	0.0134	10.25	5845	8	285	4	[PGM2 - phosphoglucomutase pgm2, TSL1 - tsl1p, FBP1 - fructose 1,6-bisphosphate 1-phosphatase, TPS2 - trehalose-phosphatase tps2]
GO:0006637	acyl-CoA metabolic process	0.000372	0.0149	5.86	5845	21	285	6	[KGD2 - alpha-ketoglutarate dehydrogenase kgd2, LSC1 - succinate--coa ligase (gdp-forming) subunit alpha, TES1 - tes1p, CIT1 - citrate (si)-synthase cit1, ACS1 - acetate--coa ligase 1, LSC2 - succinate--coa ligase (gdp-forming) subunit beta]
GO:0051156	glucose 6-phosphate metabolic process	0.000372	0.0148	5.86	5845	21	285	6	[PGM2 - phosphoglucomutase pgm2, TKL2 - transketolase tkl2, HXK1 - hexokinase 1, SOL4 - 6-phosphogluconolactonase sol4, GLK1 - glucokinase, EMI2 - putative glucokinase]
GO:0035383	thioester metabolic process	0.000372	0.0147	5.86	5845	21	285	6	[LSC1 - succinate--coa ligase (gdp-forming) subunit alpha, KGD2 - alpha-ketoglutarate dehydrogenase kgd2, TES1 - tes1p, CIT1 - citrate (si)-synthase cit1, ACS1 - acetate--coa ligase 1, LSC2 - succinate--coa ligase (gdp-forming) subunit beta]
GO:0034599	cellular response to oxidative stress	0.000373	0.0146	2.96	5845	90	285	13	[NCE103 - carbonate dehydratase nce103, GPX1 - glutathione peroxidase gpx1, GCY1 - gcy1p, YDL124W - aldo-keto reductase superfamily protein, HBN1 - hbn1p, GAD1 - glutamate decarboxylase gad1, XBP1 - xbp1p, HSP12 - hsp12p, CMK1 - cmk1p, YHB1 - yhb1p, MCR1 - mcr1p, DDR2 - ddr2p, PRX1 - prx1p]
GO:1901615	organic hydroxy compound metabolic process	0.000416	0.0162	2.49	5845	140	285	17	[ARO10 - phenylpyruvate decarboxylase aro10, GCY1 - gcy1p, SNZ3 - snz3p, ALD4 - aldehyde dehydrogenase (nadp(+)) ald4, YIG1 - yig1p, GUT1 - glycerol kinase, BDH1 - (r,r)-butanediol dehydrogenase, YAT2 - carnitine o-acetyltransferase yat2, DLD1 - dld1p, BDH2 - putative dehydrogenase bdh2, NDE2 - nadh-ubiquinone reductase (h(+)-translocating) nde2, ADH6 - adh6p, CYB2 - cyb2p, NDE1 - nadh-ubiquinone…
GO:0006072	glycerol-3-phosphate metabolic process	0.000442	0.0171	15.38	5845	4	285	3	[GPD1 - glycerol-3-phosphate dehydrogenase (nad(+)) gpd1, GUT2 - glycerol-3-phosphate dehydrogenase, GUT1 - glycerol kinase]
GO:0044247	cellular polysaccharide catabolic process	0.000442	0.017	15.38	5845	4	285	3	[GPH1 - gph1p, GDB1 - bifunctional 4-alpha-glucanotransferase/amylo-alpha-1,6-glucosidase, SUC2 - beta-fructofuranosidase suc2]
GO:0045990	carbon catabolite regulation of transcription	0.000475	0.0181	4.21	5845	39	285	8	[HAP4 - hap4p, CAT8 - cat8p, GAL3 - transcriptional regulator gal3, ADR1 - adr1p, GAL4 - gal4p, USV1 - usv1p, SIP4 - sip4p, GAL1 - galactokinase]
GO:0009132	nucleoside diphosphate metabolic process	0.000475	0.0179	4.21	5845	39	285	8	[PYK2 - pyruvate kinase pyk2, NDE1 - nadh-ubiquinone reductase (h(+)-translocating) nde1, YNK1 - nucleoside diphosphate kinase, HXK1 - hexokinase 1, ADK2 - adenylate kinase adk2, GLK1 - glucokinase, EMI2 - putative glucokinase, NDE2 - nadh-ubiquinone reductase (h(+)-translocating) nde2]
GO:0043648	dicarboxylic acid metabolic process	0.000504	0.0189	3.77	5845	49	285	9	[KGD1 - alpha-ketoglutarate dehydrogenase kgd1, FUM1 - fumarase fum1, KGD2 - alpha-ketoglutarate dehydrogenase kgd2, GAD1 - glutamate decarboxylase gad1, YMR31 - mitochondrial 37s ribosomal protein ymr31, MDH2 - malate dehydrogenase mdh2, LPD1 - dihydrolipoyl dehydrogenase, GDH2 - glutamate dehydrogenase (nad(+)), MDH1 - malate dehydrogenase mdh1]
GO:1901606	alpha-amino acid catabolic process	0.000568	0.0212	4.1	5845	40	285	8	[ARO10 - phenylpyruvate decarboxylase aro10, KGD2 - alpha-ketoglutarate dehydrogenase kgd2, GAD1 - glutamate decarboxylase gad1, XBP1 - xbp1p, ARO9 - aromatic-amino-acid:2-oxoglutarate transaminase, LAP3 - lap3p, LPD1 - dihydrolipoyl dehydrogenase, GDH2 - glutamate dehydrogenase (nad(+))]
GO:0005985	sucrose metabolic process	0.000574	0.0212	9.12	5845	9	285	4	[MAL12 - mal12p, FBP1 - fructose 1,6-bisphosphate 1-phosphatase, SUC2 - beta-fructofuranosidase suc2, MAL32 - mal32p]
GO:0046487	glyoxylate metabolic process	0.000574	0.0211	9.12	5845	9	285	4	[MLS1 - malate synthase mls1, GOR1 - gor1p, IDP2 - isocitrate dehydrogenase (nadp(+)) idp2, ICL1 - isocitrate lyase 1]
GO:0007006	mitochondrial membrane organization	0.000588	0.0214	3.69	5845	50	285	9	[ATP20 - atp20p, FCJ1 - fcj1p, SDH3 - succinate dehydrogenase cytochrome b subunit sdh3, AIM13 - aim13p, TIM11 - tim11p, ATP14 - f1f0 atp synthase subunit h, MOS1 - mos1p, AIM24 - aim24p, AIM37 - aim37p]
GO:0072593	reactive oxygen species metabolic process	0.000636	0.023	5.35	5845	23	285	6	[SOD2 - superoxide dismutase sod2, CTT1 - catalase t, LPD1 - dihydrolipoyl dehydrogenase, YHB1 - yhb1p, FBP1 - fructose 1,6-bisphosphate 1-phosphatase, CTA1 - catalase a]
GO:0046031	ADP metabolic process	0.000715	0.0257	4.49	5845	32	285	7	[PYK2 - pyruvate kinase pyk2, NDE1 - nadh-ubiquinone reductase (h(+)-translocating) nde1, HXK1 - hexokinase 1, ADK2 - adenylate kinase adk2, GLK1 - glucokinase, EMI2 - putative glucokinase, NDE2 - nadh-ubiquinone reductase (h(+)-translocating) nde2]
GO:0071496	cellular response to external stimulus	0.000726	0.0259	2.54	5845	121	285	15	[SIP2 - sip2p, STF2 - stf2p, PHO5 - pho5p, GAL4 - gal4p, GSM1 - gsm1p, GAL1 - galactokinase, HAP4 - hap4p, DCS2 - dcs2p, CAT8 - cat8p, ADR1 - adr1p, GAL3 - transcriptional regulator gal3, SIP18 - sip18p, USV1 - usv1p, SIP4 - sip4p, DDR2 - ddr2p]
GO:0007154	cell communication	0.000726	0.0258	2.54	5845	121	285	15	[SIP2 - sip2p, STF2 - stf2p, PHO5 - pho5p, GAL4 - gal4p, GSM1 - gsm1p, GAL1 - galactokinase, HAP4 - hap4p, DCS2 - dcs2p, CAT8 - cat8p, ADR1 - adr1p, GAL3 - transcriptional regulator gal3, SIP18 - sip18p, USV1 - usv1p, SIP4 - sip4p, DDR2 - ddr2p]
GO:0031668	cellular response to extracellular stimulus	0.000726	0.0256	2.54	5845	121	285	15	[SIP2 - sip2p, STF2 - stf2p, PHO5 - pho5p, GAL4 - gal4p, GSM1 - gsm1p, GAL1 - galactokinase, HAP4 - hap4p, DCS2 - dcs2p, CAT8 - cat8p, ADR1 - adr1p, GAL3 - transcriptional regulator gal3, SIP18 - sip18p, USV1 - usv1p, SIP4 - sip4p, DDR2 - ddr2p]
GO:0016310	phosphorylation	0.000803	0.0281	1.94	5845	275	285	26	[SIP2 - sip2p, PYK2 - pyruvate kinase pyk2, TPK1 - tpk1p, YNK1 - nucleoside diphosphate kinase, COX7 - cytochrome c oxidase subunit vii, GUT1 - glycerol kinase, COX12 - cytochrome c oxidase subunit vib, ATP5 - atp5p, COX8 - cytochrome c oxidase subunit viii, YHR033W - putative glutamate 5-kinase, COX5A - cytochrome c oxidase subunit va, ADK2 - adenylate kinase adk2, GLK1 - glucokinase, EMI2 - put…
GO:0009179	purine ribonucleoside diphosphate metabolic process	0.00087	0.0302	4.35	5845	33	285	7	[PYK2 - pyruvate kinase pyk2, NDE1 - nadh-ubiquinone reductase (h(+)-translocating) nde1, HXK1 - hexokinase 1, ADK2 - adenylate kinase adk2, GLK1 - glucokinase, EMI2 - putative glucokinase, NDE2 - nadh-ubiquinone reductase (h(+)-translocating) nde2]
GO:0009135	purine nucleoside diphosphate metabolic process	0.00087	0.03	4.35	5845	33	285	7	[PYK2 - pyruvate kinase pyk2, NDE1 - nadh-ubiquinone reductase (h(+)-translocating) nde1, HXK1 - hexokinase 1, ADK2 - adenylate kinase adk2, GLK1 - glucokinase, EMI2 - putative glucokinase, NDE2 - nadh-ubiquinone reductase (h(+)-translocating) nde2]
GO:0009063	cellular amino acid catabolic process	0.000915	0.0314	3.48	5845	53	285	9	[KGD2 - alpha-ketoglutarate dehydrogenase kgd2, ARO10 - phenylpyruvate decarboxylase aro10, GAD1 - glutamate decarboxylase gad1, XBP1 - xbp1p, ARO9 - aromatic-amino-acid:2-oxoglutarate transaminase, LAP3 - lap3p, LPD1 - dihydrolipoyl dehydrogenase, GDH2 - glutamate dehydrogenase (nad(+)), ADH2 - alcohol dehydrogenase adh2]

## Sheet: Fig 3A UP
GO Term	Description	P-value	FDR q-value	Enrichment	N	B	n	b	Genes
GO:0022904	respiratory electron transport chain	4.6e-24	2.38e-20	22.05	6049	31	177	20	[QCR7 - ubiquinol--cytochrome-c reductase subunit 7, COX6 - cytochrome c oxidase subunit vi, CYT1 - ubiquinol--cytochrome-c reductase catalytic subunit cyt1, QCR2 - ubiquinol--cytochrome-c reductase subunit 2, COX7 - cytochrome c oxidase subunit vii, CYC1 - cyc1p, QCR8 - qcr8p, QCR10 - ubiquinol--cytochrome-c reductase subunit 10, COX8 - cytochrome c oxidase subunit viii, NDI1 - nadh-ubiquinone r…
GO:0022900	electron transport chain	1.51e-23	3.9e-20	17.9	6049	42	177	22	[QCR7 - ubiquinol--cytochrome-c reductase subunit 7, COX6 - cytochrome c oxidase subunit vi, CYT1 - ubiquinol--cytochrome-c reductase catalytic subunit cyt1, QCR2 - ubiquinol--cytochrome-c reductase subunit 2, COX7 - cytochrome c oxidase subunit vii, CYC1 - cyc1p, QCR8 - qcr8p, QCR10 - ubiquinol--cytochrome-c reductase subunit 10, COR1 - ubiquinol--cytochrome-c reductase subunit cor1, COX12 - cyt…
GO:0045333	cellular respiration	1.06e-22	1.82e-19	14.39	6049	57	177	24	[MBR1 - mbr1p, QCR7 - ubiquinol--cytochrome-c reductase subunit 7, PPA2 - ppa2p, COX6 - cytochrome c oxidase subunit vi, QCR2 - ubiquinol--cytochrome-c reductase subunit 2, COX7 - cytochrome c oxidase subunit vii, CYC1 - cyc1p, QCR8 - qcr8p, QCR10 - ubiquinol--cytochrome-c reductase subunit 10, COR1 - ubiquinol--cytochrome-c reductase subunit cor1, COX8 - cytochrome c oxidase subunit viii, COX5A …
GO:0006091	generation of precursor metabolites and energy	1.11e-22	1.44e-19	8.24	6049	141	177	34	[PYK2 - pyruvate kinase pyk2, PPA2 - ppa2p, PCL10 - pcl10p, COX7 - cytochrome c oxidase subunit vii, QCR8 - qcr8p, COX12 - cytochrome c oxidase subunit vib, ATP5 - atp5p, COX8 - cytochrome c oxidase subunit viii, COX5A - cytochrome c oxidase subunit va, PUF3 - puf3p, QCR9 - ubiquinol--cytochrome-c reductase subunit 9, MAM33 - mam33p, SDH3 - succinate dehydrogenase cytochrome b subunit sdh3, EMI2 …
GO:0055114	oxidation-reduction process	3.81e-22	3.94e-19	7.96	6049	146	177	34	[PPA2 - ppa2p, PCL10 - pcl10p, COX7 - cytochrome c oxidase subunit vii, QCR8 - qcr8p, COX12 - cytochrome c oxidase subunit vib, COX8 - cytochrome c oxidase subunit viii, COX5A - cytochrome c oxidase subunit va, QCR9 - ubiquinol--cytochrome-c reductase subunit 9, PUF3 - puf3p, MAM33 - mam33p, TES1 - tes1p, SDH3 - succinate dehydrogenase cytochrome b subunit sdh3, SDH1 - succinate dehydrogenase fla…
GO:0009205	purine ribonucleoside triphosphate metabolic process	4.7e-22	4.05e-19	13.67	6049	60	177	24	[ATP16 - f1f0 atp synthase subunit delta, PYK2 - pyruvate kinase pyk2, COX6 - cytochrome c oxidase subunit vi, ATP17 - f1f0 atp synthase subunit f, YNK1 - nucleoside diphosphate kinase, COX7 - cytochrome c oxidase subunit vii, TIM11 - tim11p, COX12 - cytochrome c oxidase subunit vib, ATP5 - atp5p, COX8 - cytochrome c oxidase subunit viii, ATP15 - f1f0 atp synthase subunit epsilon, COX5A - cytochr…
GO:0046034	ATP metabolic process	1.05e-21	7.74e-19	14.29	6049	55	177	23	[ATP16 - f1f0 atp synthase subunit delta, PYK2 - pyruvate kinase pyk2, COX6 - cytochrome c oxidase subunit vi, ATP17 - f1f0 atp synthase subunit f, COX7 - cytochrome c oxidase subunit vii, TIM11 - tim11p, COX12 - cytochrome c oxidase subunit vib, ATP5 - atp5p, COX8 - cytochrome c oxidase subunit viii, ATP15 - f1f0 atp synthase subunit epsilon, COX5A - cytochrome c oxidase subunit va, ATP20 - atp2…
GO:0009144	purine nucleoside triphosphate metabolic process	1.2e-21	7.78e-19	13.23	6049	62	177	24	[ATP16 - f1f0 atp synthase subunit delta, PYK2 - pyruvate kinase pyk2, COX6 - cytochrome c oxidase subunit vi, ATP17 - f1f0 atp synthase subunit f, YNK1 - nucleoside diphosphate kinase, COX7 - cytochrome c oxidase subunit vii, TIM11 - tim11p, COX12 - cytochrome c oxidase subunit vib, ATP5 - atp5p, COX8 - cytochrome c oxidase subunit viii, ATP15 - f1f0 atp synthase subunit epsilon, COX5A - cytochr…
GO:0009199	ribonucleoside triphosphate metabolic process	7.01e-21	4.03e-18	12.43	6049	66	177	24	[ATP16 - f1f0 atp synthase subunit delta, PYK2 - pyruvate kinase pyk2, COX6 - cytochrome c oxidase subunit vi, ATP17 - f1f0 atp synthase subunit f, COX7 - cytochrome c oxidase subunit vii, YNK1 - nucleoside diphosphate kinase, TIM11 - tim11p, COX12 - cytochrome c oxidase subunit vib, ATP5 - atp5p, COX8 - cytochrome c oxidase subunit viii, ATP15 - f1f0 atp synthase subunit epsilon, COX5A - cytochr…
GO:0009150	purine ribonucleotide metabolic process	1.37e-20	7.11e-18	9.01	6049	110	177	29	[PYK2 - pyruvate kinase pyk2, YNK1 - nucleoside diphosphate kinase, COX7 - cytochrome c oxidase subunit vii, COX12 - cytochrome c oxidase subunit vib, ATP5 - atp5p, COX8 - cytochrome c oxidase subunit viii, COX5A - cytochrome c oxidase subunit va, ATP20 - atp20p, KGD2 - alpha-ketoglutarate dehydrogenase kgd2, LSC1 - succinate--coa ligase (gdp-forming) subunit alpha, TES1 - tes1p, ATP7 - f1f0 atp …
GO:0015980	energy derivation by oxidation of organic compounds	3.71e-20	1.74e-17	9.71	6049	95	177	27	[PPA2 - ppa2p, PCL10 - pcl10p, COX7 - cytochrome c oxidase subunit vii, QCR8 - qcr8p, COX8 - cytochrome c oxidase subunit viii, COX5A - cytochrome c oxidase subunit va, QCR9 - ubiquinol--cytochrome-c reductase subunit 9, PUF3 - puf3p, MAM33 - mam33p, SDH3 - succinate dehydrogenase cytochrome b subunit sdh3, SDH1 - succinate dehydrogenase flavoprotein subunit sdh1, MBR1 - mbr1p, QCR7 - ubiquinol--…
GO:0009060	aerobic respiration	6.07e-20	2.62e-17	14.35	6049	50	177	21	[MBR1 - mbr1p, QCR7 - ubiquinol--cytochrome-c reductase subunit 7, PPA2 - ppa2p, COX6 - cytochrome c oxidase subunit vi, QCR2 - ubiquinol--cytochrome-c reductase subunit 2, COX7 - cytochrome c oxidase subunit vii, CYC1 - cyc1p, QCR8 - qcr8p, QCR10 - ubiquinol--cytochrome-c reductase subunit 10, COR1 - ubiquinol--cytochrome-c reductase subunit cor1, COX8 - cytochrome c oxidase subunit viii, COX5A …
GO:0006163	purine nucleotide metabolic process	1.51e-19	6.02e-17	8.33	6049	119	177	29	[PYK2 - pyruvate kinase pyk2, COX7 - cytochrome c oxidase subunit vii, YNK1 - nucleoside diphosphate kinase, COX12 - cytochrome c oxidase subunit vib, COX8 - cytochrome c oxidase subunit viii, ATP5 - atp5p, COX5A - cytochrome c oxidase subunit va, ATP20 - atp20p, KGD2 - alpha-ketoglutarate dehydrogenase kgd2, LSC1 - succinate--coa ligase (gdp-forming) subunit alpha, TES1 - tes1p, ATP7 - f1f0 atp …
GO:0009141	nucleoside triphosphate metabolic process	1.61e-19	5.97e-17	11.08	6049	74	177	24	[ATP16 - f1f0 atp synthase subunit delta, PYK2 - pyruvate kinase pyk2, COX6 - cytochrome c oxidase subunit vi, ATP17 - f1f0 atp synthase subunit f, COX7 - cytochrome c oxidase subunit vii, YNK1 - nucleoside diphosphate kinase, TIM11 - tim11p, COX12 - cytochrome c oxidase subunit vib, ATP5 - atp5p, COX8 - cytochrome c oxidase subunit viii, ATP15 - f1f0 atp synthase subunit epsilon, COX5A - cytochr…
GO:0017144	drug metabolic process	1.79e-19	6.17e-17	5.42	6049	252	177	40	[PYK2 - pyruvate kinase pyk2, ICL1 - isocitrate lyase 1, COX7 - cytochrome c oxidase subunit vii, ACH1 - ach1p, COX12 - cytochrome c oxidase subunit vib, ATP5 - atp5p, COX8 - cytochrome c oxidase subunit viii, KGD1 - alpha-ketoglutarate dehydrogenase kgd1, COX5A - cytochrome c oxidase subunit va, ATP20 - atp20p, KGD2 - alpha-ketoglutarate dehydrogenase kgd2, LSC1 - succinate--coa ligase (gdp-form…
GO:0009259	ribonucleotide metabolic process	8.37e-19	2.71e-16	7.87	6049	126	177	29	[PYK2 - pyruvate kinase pyk2, YNK1 - nucleoside diphosphate kinase, COX7 - cytochrome c oxidase subunit vii, COX12 - cytochrome c oxidase subunit vib, COX8 - cytochrome c oxidase subunit viii, ATP5 - atp5p, COX5A - cytochrome c oxidase subunit va, ATP20 - atp20p, KGD2 - alpha-ketoglutarate dehydrogenase kgd2, LSC1 - succinate--coa ligase (gdp-forming) subunit alpha, TES1 - tes1p, ATP7 - f1f0 atp …
GO:0015985	energy coupled proton transport, down electrochemical gradient	3.86e-18	1.17e-15	27.77	6049	16	177	13	[ATP16 - f1f0 atp synthase subunit delta, ATP17 - f1f0 atp synthase subunit f, TIM11 - tim11p, ATP5 - atp5p, ATP15 - f1f0 atp synthase subunit epsilon, ATP20 - atp20p, ATP7 - f1f0 atp synthase subunit d, ATP2 - atp2p, ATP1 - f1f0 atp synthase subunit alpha, ATP19 - atp19p, ATP18 - atp18p, ATP3 - atp3p, ATP4 - atp4p]
GO:0015986	ATP synthesis coupled proton transport	3.86e-18	1.11e-15	27.77	6049	16	177	13	[ATP16 - f1f0 atp synthase subunit delta, ATP17 - f1f0 atp synthase subunit f, TIM11 - tim11p, ATP5 - atp5p, ATP15 - f1f0 atp synthase subunit epsilon, ATP20 - atp20p, ATP7 - f1f0 atp synthase subunit d, ATP2 - atp2p, ATP1 - f1f0 atp synthase subunit alpha, ATP19 - atp19p, ATP18 - atp18p, ATP3 - atp3p, ATP4 - atp4p]
GO:0072521	purine-containing compound metabolic process	6.4e-18	1.74e-15	7.34	6049	135	177	29	[PYK2 - pyruvate kinase pyk2, YNK1 - nucleoside diphosphate kinase, COX7 - cytochrome c oxidase subunit vii, COX12 - cytochrome c oxidase subunit vib, ATP5 - atp5p, COX8 - cytochrome c oxidase subunit viii, COX5A - cytochrome c oxidase subunit va, ATP20 - atp20p, KGD2 - alpha-ketoglutarate dehydrogenase kgd2, LSC1 - succinate--coa ligase (gdp-forming) subunit alpha, TES1 - tes1p, ATP7 - f1f0 atp …
GO:0032543	mitochondrial translation	8.59e-18	2.22e-15	8.02	6049	115	177	27	[MNP1 - mitochondrial nucleoid protein mnp1, MRPS5 - mitochondrial 37s ribosomal protein mrps5, MRP51 - mitochondrial 37s ribosomal protein mrp51, MEF2 - mef2p, MRPL17 - mitochondrial 54s ribosomal protein yml17/yml30, RML2 - mitochondrial 54s ribosomal protein rml2, MRPS28 - mitochondrial 37s ribosomal protein mrps28, RSM7 - rsm7p, MRP4 - mitochondrial 37s ribosomal protein mrp4, MRPL8 - mrpl8p,…
GO:0009126	purine nucleoside monophosphate metabolic process	2.05e-17	5.06e-15	9.83	6049	80	177	23	[ATP16 - f1f0 atp synthase subunit delta, PYK2 - pyruvate kinase pyk2, COX6 - cytochrome c oxidase subunit vi, ATP17 - f1f0 atp synthase subunit f, COX7 - cytochrome c oxidase subunit vii, TIM11 - tim11p, COX12 - cytochrome c oxidase subunit vib, ATP5 - atp5p, COX8 - cytochrome c oxidase subunit viii, ATP15 - f1f0 atp synthase subunit epsilon, COX5A - cytochrome c oxidase subunit va, ATP20 - atp2…
GO:0009167	purine ribonucleoside monophosphate metabolic process	2.05e-17	4.83e-15	9.83	6049	80	177	23	[ATP16 - f1f0 atp synthase subunit delta, PYK2 - pyruvate kinase pyk2, COX6 - cytochrome c oxidase subunit vi, ATP17 - f1f0 atp synthase subunit f, COX7 - cytochrome c oxidase subunit vii, TIM11 - tim11p, COX12 - cytochrome c oxidase subunit vib, COX8 - cytochrome c oxidase subunit viii, ATP5 - atp5p, ATP15 - f1f0 atp synthase subunit epsilon, COX5A - cytochrome c oxidase subunit va, ATP20 - atp2…
GO:0019693	ribose phosphate metabolic process	5.07e-17	1.14e-14	6.84	6049	145	177	29	[PYK2 - pyruvate kinase pyk2, COX7 - cytochrome c oxidase subunit vii, YNK1 - nucleoside diphosphate kinase, COX12 - cytochrome c oxidase subunit vib, COX8 - cytochrome c oxidase subunit viii, ATP5 - atp5p, COX5A - cytochrome c oxidase subunit va, ATP20 - atp20p, KGD2 - alpha-ketoglutarate dehydrogenase kgd2, LSC1 - succinate--coa ligase (gdp-forming) subunit alpha, TES1 - tes1p, ATP7 - f1f0 atp …
GO:1902600	proton transmembrane transport	5.12e-17	1.1e-14	9.47	6049	83	177	23	[ATP16 - f1f0 atp synthase subunit delta, GAL2 - gal2p, STL1 - stl1p, ATP17 - f1f0 atp synthase subunit f, COX6 - cytochrome c oxidase subunit vi, COX7 - cytochrome c oxidase subunit vii, TIM11 - tim11p, COX12 - cytochrome c oxidase subunit vib, ATP5 - atp5p, ATP15 - f1f0 atp synthase subunit epsilon, COX8 - cytochrome c oxidase subunit viii, COX5A - cytochrome c oxidase subunit va, ATP20 - atp20…
GO:0009117	nucleotide metabolic process	2.11e-16	4.37e-14	5.35	6049	217	177	34	[PYK2 - pyruvate kinase pyk2, COX7 - cytochrome c oxidase subunit vii, YNK1 - nucleoside diphosphate kinase, COX12 - cytochrome c oxidase subunit vib, ATP5 - atp5p, COX8 - cytochrome c oxidase subunit viii, COX5A - cytochrome c oxidase subunit va, ATP20 - atp20p, LSC1 - succinate--coa ligase (gdp-forming) subunit alpha, KGD2 - alpha-ketoglutarate dehydrogenase kgd2, TES1 - tes1p, ATP7 - f1f0 atp …
GO:0006753	nucleoside phosphate metabolic process	6.61e-16	1.32e-13	5.16	6049	225	177	34	[PYK2 - pyruvate kinase pyk2, YNK1 - nucleoside diphosphate kinase, COX7 - cytochrome c oxidase subunit vii, COX12 - cytochrome c oxidase subunit vib, ATP5 - atp5p, COX8 - cytochrome c oxidase subunit viii, COX5A - cytochrome c oxidase subunit va, ATP20 - atp20p, LSC1 - succinate--coa ligase (gdp-forming) subunit alpha, KGD2 - alpha-ketoglutarate dehydrogenase kgd2, TES1 - tes1p, ATP7 - f1f0 atp …
GO:0015672	monovalent inorganic cation transport	8.12e-16	1.56e-13	8.45	6049	93	177	23	[GAL2 - gal2p, ATP16 - f1f0 atp synthase subunit delta, STL1 - stl1p, COX6 - cytochrome c oxidase subunit vi, ATP17 - f1f0 atp synthase subunit f, COX7 - cytochrome c oxidase subunit vii, TIM11 - tim11p, COX12 - cytochrome c oxidase subunit vib, COX8 - cytochrome c oxidase subunit viii, ATP15 - f1f0 atp synthase subunit epsilon, ATP5 - atp5p, COX5A - cytochrome c oxidase subunit va, ATP20 - atp20…
GO:0009161	ribonucleoside monophosphate metabolic process	1.73e-15	3.2e-13	8.19	6049	96	177	23	[ATP16 - f1f0 atp synthase subunit delta, PYK2 - pyruvate kinase pyk2, COX6 - cytochrome c oxidase subunit vi, ATP17 - f1f0 atp synthase subunit f, COX7 - cytochrome c oxidase subunit vii, TIM11 - tim11p, COX12 - cytochrome c oxidase subunit vib, ATP5 - atp5p, COX8 - cytochrome c oxidase subunit viii, ATP15 - f1f0 atp synthase subunit epsilon, COX5A - cytochrome c oxidase subunit va, ATP20 - atp2…
GO:0044281	small molecule metabolic process	3.86e-15	6.89e-13	2.83	6049	737	177	61	[PYK2 - pyruvate kinase pyk2, COX7 - cytochrome c oxidase subunit vii, YNK1 - nucleoside diphosphate kinase, GAL4 - gal4p, ACH1 - ach1p, COX12 - cytochrome c oxidase subunit vib, KGD1 - alpha-ketoglutarate dehydrogenase kgd1, COX5A - cytochrome c oxidase subunit va, TES1 - tes1p, ATP19 - atp19p, ATP18 - atp18p, EMI2 - putative glucokinase, ATP16 - f1f0 atp synthase subunit delta, GAL2 - gal2p, FU…
GO:0006099	tricarboxylic acid cycle	1.07e-14	1.84e-12	16.5	6049	29	177	14	[FUM1 - fumarase fum1, MDH3 - malate dehydrogenase mdh3, ICL1 - isocitrate lyase 1, CIT1 - citrate (si)-synthase cit1, LSC2 - succinate--coa ligase (gdp-forming) subunit beta, KGD1 - alpha-ketoglutarate dehydrogenase kgd1, KGD2 - alpha-ketoglutarate dehydrogenase kgd2, LSC1 - succinate--coa ligase (gdp-forming) subunit alpha, SDH2 - succinate dehydrogenase iron-sulfur protein subunit sdh2, SDH3 -…
GO:0006101	citrate metabolic process	1.07e-14	1.78e-12	16.5	6049	29	177	14	[FUM1 - fumarase fum1, MDH3 - malate dehydrogenase mdh3, ICL1 - isocitrate lyase 1, CIT1 - citrate (si)-synthase cit1, LSC2 - succinate--coa ligase (gdp-forming) subunit beta, KGD1 - alpha-ketoglutarate dehydrogenase kgd1, LSC1 - succinate--coa ligase (gdp-forming) subunit alpha, KGD2 - alpha-ketoglutarate dehydrogenase kgd2, SDH2 - succinate dehydrogenase iron-sulfur protein subunit sdh2, SDH3 -…
GO:0009123	nucleoside monophosphate metabolic process	1.76e-14	2.85e-12	7.42	6049	106	177	23	[ATP16 - f1f0 atp synthase subunit delta, PYK2 - pyruvate kinase pyk2, COX6 - cytochrome c oxidase subunit vi, ATP17 - f1f0 atp synthase subunit f, COX7 - cytochrome c oxidase subunit vii, TIM11 - tim11p, COX12 - cytochrome c oxidase subunit vib, ATP5 - atp5p, COX8 - cytochrome c oxidase subunit viii, ATP15 - f1f0 atp synthase subunit epsilon, COX5A - cytochrome c oxidase subunit va, ATP20 - atp2…
GO:0072350	tricarboxylic acid metabolic process	1.95e-14	3.06e-12	15.95	6049	30	177	14	[FUM1 - fumarase fum1, MDH3 - malate dehydrogenase mdh3, ICL1 - isocitrate lyase 1, CIT1 - citrate (si)-synthase cit1, LSC2 - succinate--coa ligase (gdp-forming) subunit beta, KGD1 - alpha-ketoglutarate dehydrogenase kgd1, LSC1 - succinate--coa ligase (gdp-forming) subunit alpha, KGD2 - alpha-ketoglutarate dehydrogenase kgd2, SDH2 - succinate dehydrogenase iron-sulfur protein subunit sdh2, SDH3 -…
GO:0006119	oxidative phosphorylation	2.24e-14	3.42e-12	28.48	6049	12	177	10	[COX5A - cytochrome c oxidase subunit va, COX6 - cytochrome c oxidase subunit vi, ATP2 - atp2p, COX7 - cytochrome c oxidase subunit vii, COX4 - cytochrome c oxidase subunit iv, COX12 - cytochrome c oxidase subunit vib, COX13 - cytochrome c oxidase subunit via, ATP5 - atp5p, COX9 - cytochrome c oxidase subunit viia, COX8 - cytochrome c oxidase subunit viii]
GO:0009206	purine ribonucleoside triphosphate biosynthetic process	2.99e-14	4.43e-12	12.43	6049	44	177	16	[ATP16 - f1f0 atp synthase subunit delta, PYK2 - pyruvate kinase pyk2, ATP17 - f1f0 atp synthase subunit f, YNK1 - nucleoside diphosphate kinase, TIM11 - tim11p, ATP5 - atp5p, ATP15 - f1f0 atp synthase subunit epsilon, ATP20 - atp20p, ATP7 - f1f0 atp synthase subunit d, ATP1 - f1f0 atp synthase subunit alpha, ATP2 - atp2p, ATP19 - atp19p, ATP18 - atp18p, EMI2 - putative glucokinase, ATP3 - atp3p,…
GO:0009145	purine nucleoside triphosphate biosynthetic process	2.99e-14	4.3e-12	12.43	6049	44	177	16	[ATP16 - f1f0 atp synthase subunit delta, PYK2 - pyruvate kinase pyk2, ATP17 - f1f0 atp synthase subunit f, YNK1 - nucleoside diphosphate kinase, TIM11 - tim11p, ATP5 - atp5p, ATP15 - f1f0 atp synthase subunit epsilon, ATP20 - atp20p, ATP7 - f1f0 atp synthase subunit d, ATP2 - atp2p, ATP1 - f1f0 atp synthase subunit alpha, ATP19 - atp19p, ATP18 - atp18p, ATP3 - atp3p, EMI2 - putative glucokinase,…
GO:0055086	nucleobase-containing small molecule metabolic process	3.13e-14	4.38e-12	4.56	6049	255	177	34	[PYK2 - pyruvate kinase pyk2, COX7 - cytochrome c oxidase subunit vii, YNK1 - nucleoside diphosphate kinase, COX12 - cytochrome c oxidase subunit vib, ATP5 - atp5p, COX8 - cytochrome c oxidase subunit viii, COX5A - cytochrome c oxidase subunit va, ATP20 - atp20p, LSC1 - succinate--coa ligase (gdp-forming) subunit alpha, KGD2 - alpha-ketoglutarate dehydrogenase kgd2, TES1 - tes1p, ATP7 - f1f0 atp …
GO:0006754	ATP biosynthetic process	1.16e-13	1.58e-11	12.82	6049	40	177	15	[ATP16 - f1f0 atp synthase subunit delta, PYK2 - pyruvate kinase pyk2, ATP17 - f1f0 atp synthase subunit f, TIM11 - tim11p, ATP5 - atp5p, ATP15 - f1f0 atp synthase subunit epsilon, ATP20 - atp20p, ATP7 - f1f0 atp synthase subunit d, ATP2 - atp2p, ATP19 - atp19p, ATP1 - f1f0 atp synthase subunit alpha, ATP18 - atp18p, ATP3 - atp3p, EMI2 - putative glucokinase, ATP4 - atp4p]
GO:0016999	antibiotic metabolic process	2.72e-13	3.62e-11	10.02	6049	58	177	17	[FUM1 - fumarase fum1, MDH3 - malate dehydrogenase mdh3, ALD4 - aldehyde dehydrogenase (nadp(+)) ald4, ICL1 - isocitrate lyase 1, CIT1 - citrate (si)-synthase cit1, ACH1 - ach1p, LSC2 - succinate--coa ligase (gdp-forming) subunit beta, KGD1 - alpha-ketoglutarate dehydrogenase kgd1, LSC1 - succinate--coa ligase (gdp-forming) subunit alpha, KGD2 - alpha-ketoglutarate dehydrogenase kgd2, SDH2 - succ…
GO:0098662	inorganic cation transmembrane transport	2.95e-13	3.82e-11	6.21	6049	132	177	24	[ATP16 - f1f0 atp synthase subunit delta, GAL2 - gal2p, STL1 - stl1p, COX6 - cytochrome c oxidase subunit vi, ATP17 - f1f0 atp synthase subunit f, CTR1 - ctr1p, COX7 - cytochrome c oxidase subunit vii, TIM11 - tim11p, COX12 - cytochrome c oxidase subunit vib, COX8 - cytochrome c oxidase subunit viii, ATP5 - atp5p, ATP15 - f1f0 atp synthase subunit epsilon, COX5A - cytochrome c oxidase subunit va,…
GO:0009201	ribonucleoside triphosphate biosynthetic process	3.03e-13	3.83e-11	10.94	6049	50	177	16	[ATP16 - f1f0 atp synthase subunit delta, PYK2 - pyruvate kinase pyk2, ATP17 - f1f0 atp synthase subunit f, YNK1 - nucleoside diphosphate kinase, TIM11 - tim11p, ATP15 - f1f0 atp synthase subunit epsilon, ATP5 - atp5p, ATP20 - atp20p, ATP7 - f1f0 atp synthase subunit d, ATP1 - f1f0 atp synthase subunit alpha, ATP19 - atp19p, ATP2 - atp2p, ATP18 - atp18p, ATP3 - atp3p, EMI2 - putative glucokinase,…
GO:0098660	inorganic ion transmembrane transport	4.44e-13	5.47e-11	5.81	6049	147	177	25	[COX7 - cytochrome c oxidase subunit vii, COX12 - cytochrome c oxidase subunit vib, MIR1 - mir1p, COX8 - cytochrome c oxidase subunit viii, ATP5 - atp5p, COX5A - cytochrome c oxidase subunit va, ATP20 - atp20p, ATP7 - f1f0 atp synthase subunit d, ATP19 - atp19p, ATP18 - atp18p, ATP3 - atp3p, GAL2 - gal2p, ATP16 - f1f0 atp synthase subunit delta, STL1 - stl1p, COX6 - cytochrome c oxidase subunit v…
GO:0009142	nucleoside triphosphate biosynthetic process	1.17e-12	1.41e-10	10.13	6049	54	177	16	[ATP16 - f1f0 atp synthase subunit delta, PYK2 - pyruvate kinase pyk2, ATP17 - f1f0 atp synthase subunit f, YNK1 - nucleoside diphosphate kinase, TIM11 - tim11p, ATP15 - f1f0 atp synthase subunit epsilon, ATP5 - atp5p, ATP20 - atp20p, ATP7 - f1f0 atp synthase subunit d, ATP1 - f1f0 atp synthase subunit alpha, ATP19 - atp19p, ATP2 - atp2p, ATP18 - atp18p, ATP3 - atp3p, EMI2 - putative glucokinase,…
GO:0034220	ion transmembrane transport	4.02e-12	4.73e-10	4.22	6049	251	177	31	[MMP1 - mmp1p, COX7 - cytochrome c oxidase subunit vii, MIR1 - mir1p, COX12 - cytochrome c oxidase subunit vib, ATP5 - atp5p, COX8 - cytochrome c oxidase subunit viii, COX5A - cytochrome c oxidase subunit va, ATP20 - atp20p, ATP7 - f1f0 atp synthase subunit d, POR1 - por1p, ATP19 - atp19p, ATP18 - atp18p, ATP3 - atp3p, GAL2 - gal2p, ATP16 - f1f0 atp synthase subunit delta, FMP43 - fmp43p, STL1 - …
GO:1901135	carbohydrate derivative metabolic process	6.68e-12	7.69e-10	3.8	6049	306	177	34	[PYK2 - pyruvate kinase pyk2, SUR1 - mannosylinositol phosphorylceramide synthase catalytic subunit sur1, YNK1 - nucleoside diphosphate kinase, COX7 - cytochrome c oxidase subunit vii, COX12 - cytochrome c oxidase subunit vib, ATP5 - atp5p, COX8 - cytochrome c oxidase subunit viii, COX5A - cytochrome c oxidase subunit va, ATP20 - atp20p, LSC1 - succinate--coa ligase (gdp-forming) subunit alpha, K…
GO:0006123	mitochondrial electron transport, cytochrome c to oxygen	7.04e-11	7.92e-09	24.85	6049	11	177	8	[COX5A - cytochrome c oxidase subunit va, COX6 - cytochrome c oxidase subunit vi, COX7 - cytochrome c oxidase subunit vii, CYC1 - cyc1p, COX4 - cytochrome c oxidase subunit iv, COX13 - cytochrome c oxidase subunit via, COX8 - cytochrome c oxidase subunit viii, COX9 - cytochrome c oxidase subunit viia]
GO:0006122	mitochondrial electron transport, ubiquinol to cytochrome c	7.04e-11	7.75e-09	24.85	6049	11	177	8	[QCR9 - ubiquinol--cytochrome-c reductase subunit 9, RIP1 - ubiquinol--cytochrome-c reductase catalytic subunit rip1, QCR7 - ubiquinol--cytochrome-c reductase subunit 7, CYT1 - ubiquinol--cytochrome-c reductase catalytic subunit cyt1, QCR2 - ubiquinol--cytochrome-c reductase subunit 2, CYC1 - cyc1p, QCR8 - qcr8p, QCR10 - ubiquinol--cytochrome-c reductase subunit 10]
GO:0019637	organophosphate metabolic process	1.15e-10	1.24e-08	3.2	6049	395	177	37	[PYK2 - pyruvate kinase pyk2, SUR1 - mannosylinositol phosphorylceramide synthase catalytic subunit sur1, COX7 - cytochrome c oxidase subunit vii, YNK1 - nucleoside diphosphate kinase, COX12 - cytochrome c oxidase subunit vib, COX8 - cytochrome c oxidase subunit viii, ATP5 - atp5p, COX5A - cytochrome c oxidase subunit va, ATP20 - atp20p, LSC1 - succinate--coa ligase (gdp-forming) subunit alpha, K…
GO:0019646	aerobic electron transport chain	2.06e-10	2.17e-08	22.78	6049	12	177	8	[COX5A - cytochrome c oxidase subunit va, COX6 - cytochrome c oxidase subunit vi, COX7 - cytochrome c oxidase subunit vii, CYC1 - cyc1p, COX4 - cytochrome c oxidase subunit iv, COX13 - cytochrome c oxidase subunit via, COX9 - cytochrome c oxidase subunit viia, COX8 - cytochrome c oxidase subunit viii]
GO:0009127	purine nucleoside monophosphate biosynthetic process	2.49e-10	2.58e-08	8.01	6049	64	177	15	[ATP16 - f1f0 atp synthase subunit delta, PYK2 - pyruvate kinase pyk2, ATP17 - f1f0 atp synthase subunit f, TIM11 - tim11p, ATP15 - f1f0 atp synthase subunit epsilon, ATP5 - atp5p, ATP20 - atp20p, ATP7 - f1f0 atp synthase subunit d, ATP1 - f1f0 atp synthase subunit alpha, ATP19 - atp19p, ATP2 - atp2p, ATP18 - atp18p, EMI2 - putative glucokinase, ATP3 - atp3p, ATP4 - atp4p]
GO:0009168	purine ribonucleoside monophosphate biosynthetic process	2.49e-10	2.53e-08	8.01	6049	64	177	15	[ATP16 - f1f0 atp synthase subunit delta, PYK2 - pyruvate kinase pyk2, ATP17 - f1f0 atp synthase subunit f, TIM11 - tim11p, ATP15 - f1f0 atp synthase subunit epsilon, ATP5 - atp5p, ATP20 - atp20p, ATP7 - f1f0 atp synthase subunit d, ATP1 - f1f0 atp synthase subunit alpha, ATP19 - atp19p, ATP2 - atp2p, ATP18 - atp18p, EMI2 - putative glucokinase, ATP3 - atp3p, ATP4 - atp4p]
GO:0098655	cation transmembrane transport	2.51e-10	2.5e-08	4.58	6049	179	177	24	[ATP16 - f1f0 atp synthase subunit delta, GAL2 - gal2p, STL1 - stl1p, ATP17 - f1f0 atp synthase subunit f, COX6 - cytochrome c oxidase subunit vi, CTR1 - ctr1p, COX7 - cytochrome c oxidase subunit vii, TIM11 - tim11p, COX12 - cytochrome c oxidase subunit vib, ATP5 - atp5p, COX8 - cytochrome c oxidase subunit viii, ATP15 - f1f0 atp synthase subunit epsilon, COX5A - cytochrome c oxidase subunit va,…
GO:0009152	purine ribonucleotide biosynthetic process	6.34e-10	6.2e-08	6.92	6049	79	177	16	[ATP16 - f1f0 atp synthase subunit delta, PYK2 - pyruvate kinase pyk2, ATP17 - f1f0 atp synthase subunit f, YNK1 - nucleoside diphosphate kinase, TIM11 - tim11p, ATP15 - f1f0 atp synthase subunit epsilon, ATP5 - atp5p, ATP20 - atp20p, ATP7 - f1f0 atp synthase subunit d, ATP1 - f1f0 atp synthase subunit alpha, ATP19 - atp19p, ATP2 - atp2p, ATP18 - atp18p, ATP3 - atp3p, EMI2 - putative glucokinase,…
GO:0055085	transmembrane transport	1.23e-09	1.18e-07	2.95	6049	429	177	37	[MMP1 - mmp1p, COX7 - cytochrome c oxidase subunit vii, MIR1 - mir1p, COX12 - cytochrome c oxidase subunit vib, COX8 - cytochrome c oxidase subunit viii, ATP5 - atp5p, COX5A - cytochrome c oxidase subunit va, ATP20 - atp20p, SDH3 - succinate dehydrogenase cytochrome b subunit sdh3, ATP7 - f1f0 atp synthase subunit d, POR1 - por1p, GGC1 - ggc1p, ATP19 - atp19p, ATP18 - atp18p, MTH1 - mth1p, ATP3 -…
GO:0006812	cation transport	1.35e-09	1.27e-07	4.07	6049	210	177	25	[COX7 - cytochrome c oxidase subunit vii, COX12 - cytochrome c oxidase subunit vib, COX8 - cytochrome c oxidase subunit viii, ATP5 - atp5p, COX5A - cytochrome c oxidase subunit va, ATP20 - atp20p, ATP7 - f1f0 atp synthase subunit d, FRE7 - fre7p, ATP19 - atp19p, ATP18 - atp18p, ATP3 - atp3p, ATP16 - f1f0 atp synthase subunit delta, GAL2 - gal2p, STL1 - stl1p, COX6 - cytochrome c oxidase subunit v…
GO:0006164	purine nucleotide biosynthetic process	2.84e-09	2.63e-07	6.29	6049	87	177	16	[ATP16 - f1f0 atp synthase subunit delta, PYK2 - pyruvate kinase pyk2, ATP17 - f1f0 atp synthase subunit f, YNK1 - nucleoside diphosphate kinase, TIM11 - tim11p, ATP15 - f1f0 atp synthase subunit epsilon, ATP5 - atp5p, ATP20 - atp20p, ATP7 - f1f0 atp synthase subunit d, ATP1 - f1f0 atp synthase subunit alpha, ATP19 - atp19p, ATP2 - atp2p, ATP18 - atp18p, ATP3 - atp3p, EMI2 - putative glucokinase,…
GO:0007007	inner mitochondrial membrane organization	2.97e-09	2.7e-07	12.21	6049	28	177	10	[ATP20 - atp20p, FCJ1 - fcj1p, SDH3 - succinate dehydrogenase cytochrome b subunit sdh3, MBA1 - mba1p, AIM13 - aim13p, TIM11 - tim11p, MOS1 - mos1p, AIM5 - aim5p, AIM24 - aim24p, AIM37 - aim37p]
GO:0006796	phosphate-containing compound metabolic process	3.52e-09	3.14e-07	2.42	6049	664	177	47	[PYK2 - pyruvate kinase pyk2, PPA2 - ppa2p, SUR1 - mannosylinositol phosphorylceramide synthase catalytic subunit sur1, COX7 - cytochrome c oxidase subunit vii, YNK1 - nucleoside diphosphate kinase, COX12 - cytochrome c oxidase subunit vib, COX8 - cytochrome c oxidase subunit viii, ATP5 - atp5p, YHR033W - putative glutamate 5-kinase, COX5A - cytochrome c oxidase subunit va, ATP20 - atp20p, LSC1 -…
GO:0042407	cristae formation	4.88e-09	4.28e-07	21.75	6049	11	177	7	[ATP20 - atp20p, FCJ1 - fcj1p, AIM13 - aim13p, TIM11 - tim11p, MOS1 - mos1p, AIM5 - aim5p, AIM37 - aim37p]
GO:1901566	organonitrogen compound biosynthetic process	5.15e-09	4.44e-07	2.28	6049	766	177	51	[MRPS5 - mitochondrial 37s ribosomal protein mrps5, PYK2 - pyruvate kinase pyk2, SUR1 - mannosylinositol phosphorylceramide synthase catalytic subunit sur1, YNK1 - nucleoside diphosphate kinase, MEF2 - mef2p, RPM2 - rpm2p, ATP19 - atp19p, ATP18 - atp18p, EMI2 - putative glucokinase, MRPS28 - mitochondrial 37s ribosomal protein mrps28, RSM7 - rsm7p, HEM3 - hydroxymethylbilane synthase, ATP16 - f1f…
GO:0009156	ribonucleoside monophosphate biosynthetic process	6.89e-09	5.85e-07	6.41	6049	80	177	15	[ATP16 - f1f0 atp synthase subunit delta, PYK2 - pyruvate kinase pyk2, ATP17 - f1f0 atp synthase subunit f, TIM11 - tim11p, ATP15 - f1f0 atp synthase subunit epsilon, ATP5 - atp5p, ATP20 - atp20p, ATP7 - f1f0 atp synthase subunit d, ATP1 - f1f0 atp synthase subunit alpha, ATP19 - atp19p, ATP2 - atp2p, ATP18 - atp18p, EMI2 - putative glucokinase, ATP3 - atp3p, ATP4 - atp4p]
GO:0072522	purine-containing compound biosynthetic process	7.83e-09	6.54e-07	5.88	6049	93	177	16	[ATP16 - f1f0 atp synthase subunit delta, PYK2 - pyruvate kinase pyk2, ATP17 - f1f0 atp synthase subunit f, YNK1 - nucleoside diphosphate kinase, TIM11 - tim11p, ATP15 - f1f0 atp synthase subunit epsilon, ATP5 - atp5p, ATP20 - atp20p, ATP7 - f1f0 atp synthase subunit d, ATP1 - f1f0 atp synthase subunit alpha, ATP19 - atp19p, ATP2 - atp2p, ATP18 - atp18p, ATP3 - atp3p, EMI2 - putative glucokinase,…
GO:0006793	phosphorus metabolic process	8.45e-09	6.94e-07	2.36	6049	682	177	47	[PYK2 - pyruvate kinase pyk2, PPA2 - ppa2p, SUR1 - mannosylinositol phosphorylceramide synthase catalytic subunit sur1, YNK1 - nucleoside diphosphate kinase, COX7 - cytochrome c oxidase subunit vii, COX12 - cytochrome c oxidase subunit vib, COX8 - cytochrome c oxidase subunit viii, ATP5 - atp5p, YHR033W - putative glutamate 5-kinase, COX5A - cytochrome c oxidase subunit va, ATP20 - atp20p, LSC1 -…
GO:0009260	ribonucleotide biosynthetic process	9.2e-09	7.44e-07	5.82	6049	94	177	16	[ATP16 - f1f0 atp synthase subunit delta, PYK2 - pyruvate kinase pyk2, ATP17 - f1f0 atp synthase subunit f, YNK1 - nucleoside diphosphate kinase, TIM11 - tim11p, ATP15 - f1f0 atp synthase subunit epsilon, ATP5 - atp5p, ATP20 - atp20p, ATP7 - f1f0 atp synthase subunit d, ATP1 - f1f0 atp synthase subunit alpha, ATP19 - atp19p, ATP2 - atp2p, ATP18 - atp18p, ATP3 - atp3p, EMI2 - putative glucokinase,…
GO:0006811	ion transport	1.02e-08	8.14e-07	3.03	6049	361	177	32	[MMP1 - mmp1p, COX7 - cytochrome c oxidase subunit vii, MIR1 - mir1p, COX12 - cytochrome c oxidase subunit vib, ATP5 - atp5p, COX8 - cytochrome c oxidase subunit viii, COX5A - cytochrome c oxidase subunit va, ATP20 - atp20p, FRE7 - fre7p, ATP7 - f1f0 atp synthase subunit d, POR1 - por1p, ATP19 - atp19p, ATP18 - atp18p, ATP3 - atp3p, GAL2 - gal2p, ATP16 - f1f0 atp synthase subunit delta, FMP43 - f…
GO:0009124	nucleoside monophosphate biosynthetic process	1.17e-08	9.17e-07	6.18	6049	83	177	15	[ATP16 - f1f0 atp synthase subunit delta, PYK2 - pyruvate kinase pyk2, ATP17 - f1f0 atp synthase subunit f, TIM11 - tim11p, ATP15 - f1f0 atp synthase subunit epsilon, ATP5 - atp5p, ATP20 - atp20p, ATP7 - f1f0 atp synthase subunit d, ATP1 - f1f0 atp synthase subunit alpha, ATP19 - atp19p, ATP2 - atp2p, ATP18 - atp18p, EMI2 - putative glucokinase, ATP3 - atp3p, ATP4 - atp4p]
GO:0046390	ribose phosphate biosynthetic process	2.31e-08	1.79e-06	5.47	6049	100	177	16	[ATP16 - f1f0 atp synthase subunit delta, PYK2 - pyruvate kinase pyk2, ATP17 - f1f0 atp synthase subunit f, YNK1 - nucleoside diphosphate kinase, TIM11 - tim11p, ATP15 - f1f0 atp synthase subunit epsilon, ATP5 - atp5p, ATP20 - atp20p, ATP7 - f1f0 atp synthase subunit d, ATP1 - f1f0 atp synthase subunit alpha, ATP2 - atp2p, ATP19 - atp19p, ATP18 - atp18p, EMI2 - putative glucokinase, ATP3 - atp3p,…
GO:0006012	galactose metabolic process	2.42e-08	1.84e-06	18.4	6049	13	177	7	[GAL7 - udp-glucose:hexose-1-phosphate uridylyltransferase, GAL2 - gal2p, GAL80 - gal80p, GAL3 - transcriptional regulator gal3, GAL4 - gal4p, GAL1 - galactokinase, GAL10 - bifunctional udp-glucose 4-epimerase/aldose 1-epimerase]
GO:0005975	carbohydrate metabolic process	1.76e-07	1.32e-05	3.31	6049	248	177	24	[GAL2 - gal2p, PYK2 - pyruvate kinase pyk2, GCY1 - gcy1p, MDH3 - malate dehydrogenase mdh3, PCL10 - pcl10p, ICL1 - isocitrate lyase 1, CIT1 - citrate (si)-synthase cit1, GAL4 - gal4p, GAC1 - gac1p, KNH1 - knh1p, GAL1 - galactokinase, GAL10 - bifunctional udp-glucose 4-epimerase/aldose 1-epimerase, GAL7 - udp-glucose:hexose-1-phosphate uridylyltransferase, GSY1 - glycogen (starch) synthase gsy1, G…
GO:0006412	translation	2.75e-07	2.04e-05	2.82	6049	352	177	29	[MNP1 - mitochondrial nucleoid protein mnp1, MRPS5 - mitochondrial 37s ribosomal protein mrps5, MRP51 - mitochondrial 37s ribosomal protein mrp51, MEF2 - mef2p, MRPL17 - mitochondrial 54s ribosomal protein yml17/yml30, MSD1 - aspartate--trna ligase msd1, RPM2 - rpm2p, RML2 - mitochondrial 54s ribosomal protein rml2, MRPS28 - mitochondrial 37s ribosomal protein mrps28, RSM7 - rsm7p, MRP4 - mitocho…
GO:0043043	peptide biosynthetic process	3.5e-07	2.55e-05	2.78	6049	356	177	29	[MNP1 - mitochondrial nucleoid protein mnp1, MRPS5 - mitochondrial 37s ribosomal protein mrps5, MRP51 - mitochondrial 37s ribosomal protein mrp51, MEF2 - mef2p, MRPL17 - mitochondrial 54s ribosomal protein yml17/yml30, MSD1 - aspartate--trna ligase msd1, RPM2 - rpm2p, RML2 - mitochondrial 54s ribosomal protein rml2, MRPS28 - mitochondrial 37s ribosomal protein mrps28, RSM7 - rsm7p, MRP4 - mitocho…
GO:0043603	cellular amide metabolic process	7.61e-07	5.47e-05	2.43	6049	478	177	34	[MRPS5 - mitochondrial 37s ribosomal protein mrps5, MNP1 - mitochondrial nucleoid protein mnp1, MRP51 - mitochondrial 37s ribosomal protein mrp51, MEF2 - mef2p, MRPL17 - mitochondrial 54s ribosomal protein yml17/yml30, MSD1 - aspartate--trna ligase msd1, KGD2 - alpha-ketoglutarate dehydrogenase kgd2, LSC1 - succinate--coa ligase (gdp-forming) subunit alpha, TES1 - tes1p, RPM2 - rpm2p, RML2 - mito…
GO:0007006	mitochondrial membrane organization	1.33e-06	9.43e-05	6.84	6049	50	177	10	[ATP20 - atp20p, FCJ1 - fcj1p, SDH3 - succinate dehydrogenase cytochrome b subunit sdh3, MBA1 - mba1p, AIM13 - aim13p, TIM11 - tim11p, MOS1 - mos1p, AIM5 - aim5p, AIM24 - aim24p, AIM37 - aim37p]
GO:0006518	peptide metabolic process	2.33e-06	0.000163	2.54	6049	390	177	29	[MNP1 - mitochondrial nucleoid protein mnp1, MRPS5 - mitochondrial 37s ribosomal protein mrps5, MRP51 - mitochondrial 37s ribosomal protein mrp51, MEF2 - mef2p, MRPL17 - mitochondrial 54s ribosomal protein yml17/yml30, MSD1 - aspartate--trna ligase msd1, RPM2 - rpm2p, RML2 - mitochondrial 54s ribosomal protein rml2, MRPS28 - mitochondrial 37s ribosomal protein mrps28, MRP4 - mitochondrial 37s rib…
GO:0009165	nucleotide biosynthetic process	3.19e-06	0.00022	3.85	6049	142	177	16	[ATP16 - f1f0 atp synthase subunit delta, PYK2 - pyruvate kinase pyk2, ATP17 - f1f0 atp synthase subunit f, YNK1 - nucleoside diphosphate kinase, TIM11 - tim11p, ATP15 - f1f0 atp synthase subunit epsilon, ATP5 - atp5p, ATP20 - atp20p, ATP7 - f1f0 atp synthase subunit d, ATP1 - f1f0 atp synthase subunit alpha, ATP2 - atp2p, ATP19 - atp19p, ATP18 - atp18p, EMI2 - putative glucokinase, ATP3 - atp3p,…
GO:0006103	2-oxoglutarate metabolic process	3.46e-06	0.000236	27.34	6049	5	177	4	[KGD1 - alpha-ketoglutarate dehydrogenase kgd1, KGD2 - alpha-ketoglutarate dehydrogenase kgd2, YMR31 - mitochondrial 37s ribosomal protein ymr31, LPD1 - dihydrolipoyl dehydrogenase]
GO:1901293	nucleoside phosphate biosynthetic process	3.84e-06	0.000258	3.8	6049	144	177	16	[ATP16 - f1f0 atp synthase subunit delta, PYK2 - pyruvate kinase pyk2, ATP17 - f1f0 atp synthase subunit f, YNK1 - nucleoside diphosphate kinase, TIM11 - tim11p, ATP15 - f1f0 atp synthase subunit epsilon, ATP5 - atp5p, ATP20 - atp20p, ATP7 - f1f0 atp synthase subunit d, ATP1 - f1f0 atp synthase subunit alpha, ATP2 - atp2p, ATP19 - atp19p, ATP18 - atp18p, EMI2 - putative glucokinase, ATP3 - atp3p,…
GO:0044271	cellular nitrogen compound biosynthetic process	5.16e-06	0.000343	1.85	6049	922	177	50	[MRPS5 - mitochondrial 37s ribosomal protein mrps5, PYK2 - pyruvate kinase pyk2, MEF2 - mef2p, GAL4 - gal4p, YNK1 - nucleoside diphosphate kinase, RPM2 - rpm2p, ATP19 - atp19p, ATP18 - atp18p, EMI2 - putative glucokinase, MRPS28 - mitochondrial 37s ribosomal protein mrps28, HEM3 - hydroxymethylbilane synthase, RSM7 - rsm7p, ATP16 - f1f0 atp synthase subunit delta, MRP7 - mitochondrial 54s ribosom…
GO:0043604	amide biosynthetic process	5.22e-06	0.000342	2.44	6049	406	177	29	[MNP1 - mitochondrial nucleoid protein mnp1, MRPS5 - mitochondrial 37s ribosomal protein mrps5, MRP51 - mitochondrial 37s ribosomal protein mrp51, MEF2 - mef2p, MRPL17 - mitochondrial 54s ribosomal protein yml17/yml30, MSD1 - aspartate--trna ligase msd1, RPM2 - rpm2p, RML2 - mitochondrial 54s ribosomal protein rml2, MRPS28 - mitochondrial 37s ribosomal protein mrps28, MRP4 - mitochondrial 37s rib…
GO:0044262	cellular carbohydrate metabolic process	6.56e-06	0.000425	3.65	6049	150	177	16	[GCY1 - gcy1p, MDH3 - malate dehydrogenase mdh3, PCL10 - pcl10p, ICL1 - isocitrate lyase 1, GAC1 - gac1p, KNH1 - knh1p, GAL1 - galactokinase, GSY1 - glycogen (starch) synthase gsy1, MAL12 - mal12p, GAL3 - transcriptional regulator gal3, GUT2 - glycerol-3-phosphate dehydrogenase, FBP1 - fructose 1,6-bisphosphate 1-phosphatase, TPS2 - trehalose-phosphatase tps2, IDP1 - isocitrate dehydrogenase (nad…
GO:0005996	monosaccharide metabolic process	1.19e-05	0.00076	5.42	6049	63	177	10	[GAL7 - udp-glucose:hexose-1-phosphate uridylyltransferase, GAL2 - gal2p, GAL80 - gal80p, GCY1 - gcy1p, GAL3 - transcriptional regulator gal3, GAL4 - gal4p, FBP1 - fructose 1,6-bisphosphate 1-phosphatase, GAL1 - galactokinase, GAL10 - bifunctional udp-glucose 4-epimerase/aldose 1-epimerase, DOG2 - dog2p]
GO:0019318	hexose metabolic process	1.87e-05	0.00118	5.8	6049	53	177	9	[GAL7 - udp-glucose:hexose-1-phosphate uridylyltransferase, GAL2 - gal2p, GAL80 - gal80p, GAL3 - transcriptional regulator gal3, GAL4 - gal4p, FBP1 - fructose 1,6-bisphosphate 1-phosphatase, GAL1 - galactokinase, GAL10 - bifunctional udp-glucose 4-epimerase/aldose 1-epimerase, DOG2 - dog2p]
GO:0007005	mitochondrion organization	0.000103	0.0064	2.92	6049	187	177	16	[MBA1 - mba1p, MEF2 - mef2p, TIM11 - tim11p, MOS1 - mos1p, AIM5 - aim5p, AIM24 - aim24p, ATP20 - atp20p, PUF3 - puf3p, FCJ1 - fcj1p, SDH3 - succinate dehydrogenase cytochrome b subunit sdh3, RPM2 - rpm2p, POR1 - por1p, AIM13 - aim13p, GGC1 - ggc1p, COX13 - cytochrome c oxidase subunit via, AIM37 - aim37p]
GO:1901137	carbohydrate derivative biosynthetic process	0.000116	0.00716	2.78	6049	209	177	17	[ATP16 - f1f0 atp synthase subunit delta, PYK2 - pyruvate kinase pyk2, ATP17 - f1f0 atp synthase subunit f, SUR1 - mannosylinositol phosphorylceramide synthase catalytic subunit sur1, YNK1 - nucleoside diphosphate kinase, TIM11 - tim11p, ATP5 - atp5p, ATP15 - f1f0 atp synthase subunit epsilon, ATP20 - atp20p, ATP7 - f1f0 atp synthase subunit d, ATP1 - f1f0 atp synthase subunit alpha, ATP2 - atp2p…
GO:0034551	mitochondrial respiratory chain complex III assembly	0.00013	0.0079	13.67	6049	10	177	4	[QCR9 - ubiquinol--cytochrome-c reductase subunit 9, QCR7 - ubiquinol--cytochrome-c reductase subunit 7, CBP3 - cbp3p, CBP4 - cbp4p]
GO:0017062	respiratory chain complex III assembly	0.00013	0.0078	13.67	6049	10	177	4	[QCR9 - ubiquinol--cytochrome-c reductase subunit 9, CBP3 - cbp3p, QCR7 - ubiquinol--cytochrome-c reductase subunit 7, CBP4 - cbp4p]
GO:0017004	cytochrome complex assembly	0.000158	0.00941	5.83	6049	41	177	7	[COA1 - coa1p, QCR9 - ubiquinol--cytochrome-c reductase subunit 9, QCR7 - ubiquinol--cytochrome-c reductase subunit 7, CBP3 - cbp3p, CYC3 - holocytochrome c synthase cyc3, CBP4 - cbp4p, COX12 - cytochrome c oxidase subunit vib]
GO:0033499	galactose catabolic process via UDP-galactose	0.000236	0.0139	20.51	6049	5	177	3	[GAL7 - udp-glucose:hexose-1-phosphate uridylyltransferase, GAL1 - galactokinase, GAL10 - bifunctional udp-glucose 4-epimerase/aldose 1-epimerase]
GO:0019752	carboxylic acid metabolic process	0.000241	0.014	2.13	6049	402	177	25	[PYK2 - pyruvate kinase pyk2, ICL1 - isocitrate lyase 1, ACH1 - ach1p, YHR033W - putative glutamate 5-kinase, MSD1 - aspartate--trna ligase msd1, KGD1 - alpha-ketoglutarate dehydrogenase kgd1, KGD2 - alpha-ketoglutarate dehydrogenase kgd2, LSC1 - succinate--coa ligase (gdp-forming) subunit alpha, SDH3 - succinate dehydrogenase cytochrome b subunit sdh3, TES1 - tes1p, LAP3 - lap3p, LPD1 - dihydrol…
GO:0006637	acyl-CoA metabolic process	0.000282	0.0162	8.14	6049	21	177	5	[KGD2 - alpha-ketoglutarate dehydrogenase kgd2, LSC1 - succinate--coa ligase (gdp-forming) subunit alpha, TES1 - tes1p, CIT1 - citrate (si)-synthase cit1, LSC2 - succinate--coa ligase (gdp-forming) subunit beta]
GO:0035383	thioester metabolic process	0.000282	0.016	8.14	6049	21	177	5	[LSC1 - succinate--coa ligase (gdp-forming) subunit alpha, KGD2 - alpha-ketoglutarate dehydrogenase kgd2, TES1 - tes1p, CIT1 - citrate (si)-synthase cit1, LSC2 - succinate--coa ligase (gdp-forming) subunit beta]
GO:0016310	phosphorylation	0.000325	0.0183	2.4	6049	271	177	19	[MRK1 - mrk1p, PYK2 - pyruvate kinase pyk2, COX6 - cytochrome c oxidase subunit vi, YNK1 - nucleoside diphosphate kinase, COX7 - cytochrome c oxidase subunit vii, COX12 - cytochrome c oxidase subunit vib, ATP5 - atp5p, GAL1 - galactokinase, COX8 - cytochrome c oxidase subunit viii, YHR033W - putative glutamate 5-kinase, COX5A - cytochrome c oxidase subunit va, GAL3 - transcriptional regulator gal…
GO:0016052	carbohydrate catabolic process	0.000453	0.0252	3.89	6049	79	177	9	[GAL7 - udp-glucose:hexose-1-phosphate uridylyltransferase, PYK2 - pyruvate kinase pyk2, MAL12 - mal12p, GCY1 - gcy1p, GUT2 - glycerol-3-phosphate dehydrogenase, GAL1 - galactokinase, SUC2 - beta-fructofuranosidase suc2, EMI2 - putative glucokinase, GAL10 - bifunctional udp-glucose 4-epimerase/aldose 1-epimerase]
GO:0006121	mitochondrial electron transport, succinate to ubiquinone	0.000462	0.0254	17.09	6049	6	177	3	[SDH3 - succinate dehydrogenase cytochrome b subunit sdh3, SDH4 - succinate dehydrogenase membrane anchor subunit sdh4, SDH1 - succinate dehydrogenase flavoprotein subunit sdh1]
GO:0043436	oxoacid metabolic process	0.000471	0.0257	2.03	6049	420	177	25	[PYK2 - pyruvate kinase pyk2, ICL1 - isocitrate lyase 1, ACH1 - ach1p, YHR033W - putative glutamate 5-kinase, MSD1 - aspartate--trna ligase msd1, KGD1 - alpha-ketoglutarate dehydrogenase kgd1, KGD2 - alpha-ketoglutarate dehydrogenase kgd2, LSC1 - succinate--coa ligase (gdp-forming) subunit alpha, SDH3 - succinate dehydrogenase cytochrome b subunit sdh3, TES1 - tes1p, LAP3 - lap3p, LPD1 - dihydrol…
GO:0043648	dicarboxylic acid metabolic process	0.000496	0.0267	4.88	6049	49	177	7	[KGD1 - alpha-ketoglutarate dehydrogenase kgd1, FUM1 - fumarase fum1, KGD2 - alpha-ketoglutarate dehydrogenase kgd2, YMR31 - mitochondrial 37s ribosomal protein ymr31, MDH3 - malate dehydrogenase mdh3, LPD1 - dihydrolipoyl dehydrogenase, IDP1 - isocitrate dehydrogenase (nadp(+)) idp1]
GO:0006082	organic acid metabolic process	0.000506	0.027	2.02	6049	422	177	25	[PYK2 - pyruvate kinase pyk2, ICL1 - isocitrate lyase 1, ACH1 - ach1p, YHR033W - putative glutamate 5-kinase, MSD1 - aspartate--trna ligase msd1, KGD1 - alpha-ketoglutarate dehydrogenase kgd1, KGD2 - alpha-ketoglutarate dehydrogenase kgd2, LSC1 - succinate--coa ligase (gdp-forming) subunit alpha, SDH3 - succinate dehydrogenase cytochrome b subunit sdh3, TES1 - tes1p, LAP3 - lap3p, LPD1 - dihydrol…
GO:1901564	organonitrogen compound metabolic process	0.000573	0.0303	1.37	6049	1889	177	76	[MRPS5 - mitochondrial 37s ribosomal protein mrps5, PYK2 - pyruvate kinase pyk2, SUR1 - mannosylinositol phosphorylceramide synthase catalytic subunit sur1, YNK1 - nucleoside diphosphate kinase, MEF2 - mef2p, COX7 - cytochrome c oxidase subunit vii, COX12 - cytochrome c oxidase subunit vib, COX5A - cytochrome c oxidase subunit va, TES1 - tes1p, RPM2 - rpm2p, ATP19 - atp19p, CYC3 - holocytochrome …
GO:0070131	positive regulation of mitochondrial translation	0.000751	0.0393	9.11	6049	15	177	4	[MAM33 - mam33p, CBP3 - cbp3p, MBA1 - mba1p, PET494 - pet494p]
GO:0006104	succinyl-CoA metabolic process	0.000852	0.0441	34.18	6049	2	177	2	[LSC1 - succinate--coa ligase (gdp-forming) subunit alpha, LSC2 - succinate--coa ligase (gdp-forming) subunit beta]
GO:0051186	cofactor metabolic process	0.001	0.0512	2.31	6049	251	177	17	[HEM3 - hydroxymethylbilane synthase, PYK2 - pyruvate kinase pyk2, MDH3 - malate dehydrogenase mdh3, ALD4 - aldehyde dehydrogenase (nadp(+)) ald4, CIT1 - citrate (si)-synthase cit1, HEM2 - porphobilinogen synthase hem2, LSC2 - succinate--coa ligase (gdp-forming) subunit beta, NDI1 - nadh-ubiquinone reductase (h(+)-translocating) ndi1, KGD1 - alpha-ketoglutarate dehydrogenase kgd1, LSC1 - succinat…

## Sheet: FIG 3A DOWN
GO Term	Description	P-value	FDR q-value	Enrichment	N	B	n	b	Genes
GO:0032197	transposition, RNA-mediated	1.04e-15	5.4e-12	30.89	6049	50	47	12	[YDR316W-A - gag protein, YOR142W-B - gag-pol fusion protein, YER160C - gag-pol fusion protein, YMR045C - gag-pol fusion protein, YLR035C-A - gag-pol fusion protein, YBL005W-A - gag protein, YBR012W-A - gag protein, YML045W-A - gag protein, YGR161C-D - gag-pol fusion protein, YPR158W-A - gag protein, YHR214C-B - gag-pol fusion protein, YMR050C - gag-pol fusion protein]
GO:0032196	transposition	3.67e-15	9.5e-12	28.08	6049	55	47	12	[YDR316W-A - gag protein, YOR142W-B - gag-pol fusion protein, YER160C - gag-pol fusion protein, YMR045C - gag-pol fusion protein, YLR035C-A - gag-pol fusion protein, YBL005W-A - gag protein, YBR012W-A - gag protein, YML045W-A - gag protein, YGR161C-D - gag-pol fusion protein, YPR158W-A - gag protein, YHR214C-B - gag-pol fusion protein, YMR050C - gag-pol fusion protein]
GO:0015074	DNA integration	7.57e-09	1.31e-05	25.03	6049	36	47	7	[YOR142W-B - gag-pol fusion protein, YER160C - gag-pol fusion protein, YMR045C - gag-pol fusion protein, YLR035C-A - gag-pol fusion protein, YGR161C-D - gag-pol fusion protein, YHR214C-B - gag-pol fusion protein, YMR050C - gag-pol fusion protein]
GO:0006278	RNA-dependent DNA biosynthetic process	1.27e-07	0.000164	17	6049	53	47	7	[YOR142W-B - gag-pol fusion protein, YER160C - gag-pol fusion protein, YMR045C - gag-pol fusion protein, YLR035C-A - gag-pol fusion protein, YGR161C-D - gag-pol fusion protein, YHR214C-B - gag-pol fusion protein, YMR050C - gag-pol fusion protein]
GO:0071897	DNA biosynthetic process	2.23e-06	0.00231	11.26	6049	80	47	7	[YOR142W-B - gag-pol fusion protein, YER160C - gag-pol fusion protein, YMR045C - gag-pol fusion protein, YLR035C-A - gag-pol fusion protein, YGR161C-D - gag-pol fusion protein, YHR214C-B - gag-pol fusion protein, YMR050C - gag-pol fusion protein]
GO:0072593	reactive oxygen species metabolic process	2.54e-05	0.0219	22.38	6049	23	47	4	[CUP1-2 - cup1-2p, CUP1-1 - cup1-1p, AHP1 - ahp1p, YNL234W - hypothetical protein]
GO:0090502	RNA phosphodiester bond hydrolysis, endonucleolytic	4.3e-05	0.0318	7.21	6049	125	47	7	[YOR142W-B - gag-pol fusion protein, YER160C - gag-pol fusion protein, YMR045C - gag-pol fusion protein, YLR035C-A - gag-pol fusion protein, YGR161C-D - gag-pol fusion protein, YHR214C-B - gag-pol fusion protein, YMR050C - gag-pol fusion protein]
GO:0071585	detoxification of cadmium ion	5.91e-05	0.0382	128.7	6049	2	47	2	[CUP1-2 - cup1-2p, CUP1-1 - cup1-1p]
GO:0010273	detoxification of copper ion	5.91e-05	0.034	128.7	6049	2	47	2	[CUP1-2 - cup1-2p, CUP1-1 - cup1-1p]
GO:0061687	detoxification of inorganic compound	5.91e-05	0.0306	128.7	6049	2	47	2	[CUP1-2 - cup1-2p, CUP1-1 - cup1-1p]
GO:0090501	RNA phosphodiester bond hydrolysis	0.000381	0.179	5.09	6049	177	47	7	[YOR142W-B - gag-pol fusion protein, YER160C - gag-pol fusion protein, YMR045C - gag-pol fusion protein, YLR035C-A - gag-pol fusion protein, YGR161C-D - gag-pol fusion protein, YHR214C-B - gag-pol fusion protein, YMR050C - gag-pol fusion protein]
GO:0046688	response to copper ion	0.000582	0.251	51.48	6049	5	47	2	[CUP1-2 - cup1-2p, CUP1-1 - cup1-1p]
GO:0010038	response to metal ion	0.000611	0.243	17.55	6049	22	47	3	[CUP1-2 - cup1-2p, CUP1-1 - cup1-1p, AHP1 - ahp1p]
GO:0006310	DNA recombination	0.000947	0.35	4.37	6049	206	47	7	[YOR142W-B - gag-pol fusion protein, YER160C - gag-pol fusion protein, YMR045C - gag-pol fusion protein, YLR035C-A - gag-pol fusion protein, YGR161C-D - gag-pol fusion protein, YHR214C-B - gag-pol fusion protein, YMR050C - gag-pol fusion protein]
