# Supplementary material for: Dietary change without caloric restriction maintains a youthful profile in ageing yeast
Source: PLoS Biol. 2023 Aug 29;21(8):e3002245. doi: 10.1371/journal.pbio.3002245 (PMC10464975; doi:10.1371/journal.pbio.3002245)
Supplement: S2 File — (ZIP) [file pbio.3002245.s010.zip]

Archive with 26 entries (25 files):
- S2_File/
- __MACOSX/._S2_File
- S2_File/figure s6.xlsx
- __MACOSX/S2_File/._figure s6.xlsx
- S2_File/figure 1.xlsx
- __MACOSX/S2_File/._figure 1.xlsx
- S2_File/figure s1.xlsx
- __MACOSX/S2_File/._figure s1.xlsx
- S2_File/figure 6.xlsx
- __MACOSX/S2_File/._figure 6.xlsx
- S2_File/figure s3.xlsx
- __MACOSX/S2_File/._figure s3.xlsx
- S2_File/figure 4.xlsx
- __MACOSX/S2_File/._figure 4.xlsx
- S2_File/figure 5.xlsx
- __MACOSX/S2_File/._figure 5.xlsx
- S2_File/figure s2.xlsx
- __MACOSX/S2_File/._figure s2.xlsx
- S2_File/figure 2.xlsx
- __MACOSX/S2_File/._figure 2.xlsx
- S2_File/figure s5.xlsx
- __MACOSX/S2_File/._figure s5.xlsx
- S2_File/figure s4.xlsx
- __MACOSX/S2_File/._figure s4.xlsx
- S2_File/figure 3.xlsx
- __MACOSX/S2_File/._figure 3.xlsx
