# Supplementary material for: Dietary change without caloric restriction maintains a youthful profile in ageing yeast
Source: PLoS Biol. 2023 Aug 29;21(8):e3002245. doi: 10.1371/journal.pbio.3002245 (PMC10464975; doi:10.1371/journal.pbio.3002245)
Supplement: S2 File — (ZIP) [file pbio.3002245.s010.zip › S2_File/figure s6.xlsx]

## Sheet: s6a rpl13a
GLU log	GAL log	GLU 24h	GLU →GLU	GLU →GAL	GAL 24h	GAL →GAL	GAL →GLU
8796	7360	17775	17363	13669	16350	15891	16003
8627	7137	16480	15145	12126	16312	16667	15086
8216	7450	17020	15529	12670	16130	17111	16478

## Sheet: s6a wga
GLU log	GAL log	GLU 24h	GLU →GLU	GLU →GAL	GAL 24h	GAL →GAL	GAL →GLU
129.8	37.88	9535	15633	16379	8856	19093	21610
204.2	118.6	8984	17312	16377	8026	16934	20608
179.3	75.28	9134	17893	16164	8132	19616	21846

## Sheet: s6b
glu - glu	unchanged	down in glucose	up in glucose		glu-gal	unchanged	down in glucose	up in glucose		gal-glu	unchanged	down in glucose	up in glucose		gal-gal	unchanged	down in glucose	up in glucose
-3.52734	-0.08536				-3.53559	-0.08476				-3.53074	-0.08943				-3.50488	-0.03771
-2.4446	1.56849				-2.76164	0.620701				-2.90418	-0.2784				-2.29852	0.932923
-3.52734	-0.08536				-3.53559	-0.08476				-3.53074	-0.08943				-3.50488	-0.03771
-3.49116	0.005114				-3.51511	-0.04381				-3.24475	-0.20102				-3.33399	-0.37949
-0.80631	-1.58979				-0.40678	-0.47278				-1.01933	-1.70529				-0.65053	-0.96769
0.965796	-0.51661				0.710047	-0.92478				1.21814	-0.62352				1.15261	-0.75458
-3.51027	-0.04267				-3.24191	0.502594				-3.37703	0.217983				-3.50488	-0.03771
-2.10018	0.97451				-2.40808	0.163814				-2.79752	0.533964				-2.88008	0.368839
-0.45418	-0.53533				-0.54747	-0.61484				-0.37592	0.19893				-0.83471	-0.71866
2.86484	-0.51823				2.85578	-0.43269				2.50126	-0.99316				2.77878	-0.43812
7.34767	-0.11441				7.43451	0.082142				7.79866	-2.02873				8.15645	-1.31315
-2.33373	-1.28923				-1.82905	-0.02201				-2.32006	1.21847				-2.57376	0.711069
5.62079	-0.02802				5.61731	-0.02937				5.51843	0.132627				5.47799	0.051744
-2.98653	-0.56298				-3.07011	-0.61754				-3.35601	-0.16989				-3.30494	-0.06774
4.09385	-0.32342				4.28444	0.122448				4.20938	-0.55283				4.26868	-0.43422
5.88581	-0.1158				5.84623	-0.1718				5.78052	-0.08527				5.78321	-0.07987
4.89428	0.078363				4.74076	-0.24434				4.841	-0.18096				4.83659	-0.18978
-1.61433	-0.94105				-1.83079	-1.18577				-2.05954	-0.76331				-2.41706	-1.47833
-2.97312	0.247197				-3.32498	-0.50597				-3.14559	-0.85971				-2.79816	-0.16485
4.79274	0.053893				4.85788	0.173395				4.90942	-0.05557				4.8969	-0.08061
6.3189	-0.16125				6.29636	-0.17408				6.34757	-0.24876				6.36423	-0.21545
-0.64299	-0.59748				-1.0064	-1.2048				-1.45106	-0.0663				-1.79336	-0.75091
8.10865	-0.189				8.07992	-0.20866				8.04644	0.111162				7.98119	-0.01935
6.54726	-0.00565				6.46976	-0.15953				6.39118	-0.12637				6.40203	-0.10466
12.4633	-0.16121				12.1252	-0.80508				12.0472	0.748471				11.8225	0.299211
-3.38238	0.277067				-2.98801	1.01039				-2.92609	0.689948				-2.79551	0.951124
2.73737	0.172343				2.54529	-0.24627				2.50954	0.647372				2.39061	0.409526
-3.3497	0.358745				-3.17536	0.63568				-3.11822	0.735609				-3.32112	0.329801
4.62988	-0.3178				4.64505	-0.2239				4.78422	-0.74859				4.91198	-0.49308
-3.1878	-0.28952				-3.11811	-0.09224				-2.97238	-0.66845				-2.87472	-0.47312
5.37233	0.003042				5.39762	0.053005				5.5423	-0.37566				5.58675	-0.28676
7.31449	-0.20518				7.30073	-0.19167				7.32009	-0.0392				7.30225	-0.07489
-2.40699	-0.62525				-2.75886	-1.20394				-2.69176	1.58851				-3.50488	-0.03771
5.1937	-0.25315				5.05706	-0.47581				5.03526	0.033589				5.0113	-0.01432
-3.15311	0.850222				-3.02359	0.939234				-2.64746	0.563652				-2.81491	0.228757
-3.41741	-0.26859				-3.44397	-0.268				-3.53074	-0.08943				-3.50488	-0.03771
-1.96928	-0.53606				-1.81733	-0.12495				-3.09887	0.774299				-2.85669	1.25866
7.67604	-0.0673				7.65396	-0.09801				7.77355	-0.14759				7.81323	-0.06824
4.80231	-0.05649				4.75308	-0.14364				4.73546	0.036108				4.70844	-0.01793
6.9955	-0.21974				6.95658	-0.25362				7.02805	0.133933				6.98636	0.05055
-3.52734	-0.08536				-3.52413	-0.06186				-3.53074	-0.08943				-3.50488	-0.03771
6.06935	-0.24653				6.03922	-0.2575				6.10902	-0.63021				6.20411	-0.44003
7.47686	-0.02624				7.5213	0.067879				7.50522	0.212577				7.5148	0.231735
5.64218	-0.14407				5.41079	-0.57805				5.34864	-0.09845				5.27904	-0.23766
-3.52734	-0.08536				-3.53559	-0.08476				-3.53074	-0.08943				-3.50488	-0.03771
-2.98534	-0.47618				-3.01119	-0.43263				-3.1198	-0.38102				-3.22651	-0.59444
0.927711	0.699551				1.10551	0.915232				1.31834	-0.28231				1.38888	-0.14124
2.66805	-0.631				2.69741	-0.44609				2.63427	-0.38144				2.5799	-0.49019
-3.52734	-0.08536				-3.53559	-0.08476				-3.53074	-0.08943				-3.50488	-0.03771
-3.52734	-0.08536				-3.53559	-0.08476				-3.53074	-0.08943				-3.50488	-0.03771
2.64944	-0.47829				2.35927	-0.96296				2.03368	0.176353				1.82832	-0.23437
-3.52734	-0.08536				-3.53559	-0.08476				-3.53074	-0.08943				-3.50488	-0.03771
-0.98556	-1.76774				-0.63996	-0.72299				-0.58406	-2.48801				0.121318	-1.07725
-2.95274	-0.54814				-2.31963	0.827715				-1.59323	-0.63021				-1.71942	-0.8826
0.932219	-0.25921				0.614959	-0.84189				0.488154	0.205957				0.372741	-0.02487
-3.52734	-0.08536				-3.53559	-0.08476				-3.53074	-0.08943				-3.50488	-0.03771
0.958092	-0.08952				1.1196	0.251397				-0.46814	2.33911				-1.03682	1.20176
1.32205	0.622861				1.36889	0.591963				-0.04593	1.59506				-0.20186	1.2832
-3.01272	-0.92622				-2.61192	0.060615				-3.49029	-0.00854				-3.50488	-0.03771
-3.52734	-0.08536				-3.53559	-0.08476				-3.51141	-0.05078				-3.50488	-0.03771
-2.29319	-0.20083				-2.83675	-1.24779				-2.32028	-0.3305				-2.46842	-0.62678
4.39343	-0.15081				4.36309	-0.18132				4.34081	0.126675				4.26126	-0.03242
-1.9313	-0.12883				-1.83726	0.08502				-2.73156	-1.34919				-2.23075	-0.34756
-1.96353	1.62028				-1.94589	1.33149				-2.98757	0.996911				-3.09114	0.789765
-3.52734	-0.08536				-3.53559	-0.08476				-3.53074	-0.08943				-3.50488	-0.03771
-3.51027	-0.04267				-3.47882	0.028761				-3.51141	-0.05078				-3.50488	-0.03771
-3.52734	-0.08536				-3.53559	-0.08476				-3.53074	-0.08943				-3.50488	-0.03771
7.23976	-0.05548				7.22841	-0.06709				7.26521	-0.18589				7.26511	-0.18609
5.86212	-0.32524				5.77111	-0.44221				5.73226	-0.28645				5.81574	-0.11948
5.35864	-0.26174				5.36667	-0.19333				5.25155	-0.14116				5.16297	-0.31832
6.07917	-0.30009				6.13773	-0.12295				6.10045	-0.21403				6.16351	-0.08791
-3.5233	-0.07525				-3.27226	0.441883				-2.92748	-0.42349				-3.11973	-0.80799
-3.52734	-0.08536				-3.53559	-0.08476				-3.53074	-0.08943				-3.50488	-0.03771
-3.2944	0.038923				-3.307	0.005942				-1.32571	-2.67942				-0.73521	-1.49842
-1.28601	1.17211				-1.83065	-0.1516				-2.23395	0.648932				-2.78118	-0.44552
-0.48059	-0.85129				-0.6473	-1.01445				-1.79465	0.027934				-1.61559	0.386049
5.80074	-0.2248				5.77623	-0.22886				5.2679	0.648155				5.09566	0.303677
3.77221	-0.39252				3.88679	-0.08486				3.96777	-0.16504				4.06661	0.032639
8.03359	-0.16121				8.1379	0.079666				8.10323	0.135511				8.12078	0.170611
4.86315	-0.41826				4.82665	-0.4076				4.78753	-0.09219				4.82512	-0.01701
6.84366	-0.34813				6.82334	-0.31914				6.8273	-0.43796				6.79357	-0.50543
5.3867	-0.25804				5.36768	-0.24447				5.36016	-0.29789				5.3018	-0.4146
5.2632	-0.2875				5.2011	-0.35419				4.94741	0.28184				4.78602	-0.04094
4.47882	-0.1303				4.47001	-0.12187				4.6588	-0.58897				4.85083	-0.20492
7.56855	-0.29088				7.47329	-0.42322				7.42537	-0.1172				7.45435	-0.05923
-0.95426	-2.19143				-0.8848	-1.61422				-0.94469	-1.27466				-0.88765	-1.16057
-3.44053	0.131686				-3.52413	-0.06186				-3.53074	-0.08943				-3.50488	-0.03771
-2.89671	-0.71268				-3.07325	-0.92323				-3.37534	-0.20854				-3.30494	-0.06774
-3.12849	-0.59933				-3.20279	-0.62806				-2.91096	-0.97551				-2.71415	-0.58189
-3.00265	-0.80907				-3.00972	-0.66139				-3.25092	0.470211				-3.32119	0.32967
-2.6465	0.217469				-2.72043	0.026113				-2.62009	-0.56029				-2.65562	-0.63135
4.28231	-0.43597				4.43363	-0.04613				4.58892	-0.8227				4.88443	-0.23166
3.54335	-0.05617				3.56321	-0.00521				3.78727	-0.44318				3.88762	-0.24247
7.48859	-0.27292				7.50521	-0.18509				7.53081	-0.03153				7.52156	-0.05002
5.53463	0.055611				5.43042	-0.16393				5.12549	1.05843				5.0563	0.920034
5.86434	0.033363				5.76494	-0.17209				5.07103	1.84128				4.88711	1.47344
-1.1198	-1.48133				-0.90839	-0.76225				-0.68946	-0.6019				-1.31204	-1.84706
7.8923	-0.24003				7.89159	-0.19345				8.09914	-0.65917				8.14506	-0.56733
5.6175	-0.00747				5.55654	-0.12792				5.40811	0.304892				5.34966	0.188005
7.58599	-0.3222				7.56795	-0.29384				7.52528	-0.43515				7.59896	-0.28778
3.02913	0.249843				3.12516	0.391926				3.05827	-0.14514				3.21703	0.172377
5.90177	-0.10812				5.84729	-0.19546				6.08484	-0.68346				6.19433	-0.46449
3.34945	-0.05462				3.58081	0.419021				3.21807	1.11591				3.4362	1.55217
7.7673	-0.16926				7.74572	-0.17856				7.86132	-0.32156				7.91418	-0.21584
6.23265	-0.26173				6.1229	-0.4289				6.12099	0.073427				6.12285	0.077142
4.45387	0.06715				4.53571	0.21741				4.62161	-0.07437				4.62282	-0.07194
0.564304	1.18202				0.570066	0.957135				0.731186	1.00629				0.342698	0.22932
-3.52734	-0.08536				-3.53559	-0.08476				-3.53074	-0.08943				-3.50488	-0.03771
-3.52734	-0.08536				-3.53559	-0.08476				-3.53074	-0.08943				-3.50488	-0.03771
6.0891	0.051087				5.97387	-0.18959				5.7019	0.538963				5.61156	0.358279
-3.14761	-0.64711				-3.17471	-0.57189				-3.25215	-0.21582				-3.33399	-0.37949
4.36718	-0.18347				4.31654	-0.24804				4.30761	0.311979				4.19845	0.093666
-3.14761	-0.64711				-3.21289	-0.64825				-3.48281	0.006414				-3.50488	-0.03771
-3.10642	-0.63612				-3.12763	-0.55133				-2.69612	-1.40519				-2.6674	-1.34775
5.54897	0.083753				5.4712	-0.08852				5.18928	0.224241				5.00022	-0.15388
-3.52734	-0.08536				-3.53559	-0.08476				-3.53074	-0.08943				-3.50488	-0.03771
7.81053	-0.17331				7.65993	-0.43983				7.5096	0.364198				7.44016	0.225315
5.89536	-0.21708				5.92581	-0.11277				6.29778	-0.62034				6.42142	-0.37307
2.78472	-0.60145				2.18133	-1.68793				1.68398	0.024168				1.54035	-0.2631
-3.52734	-0.08536				-3.53559	-0.08476				-3.53074	-0.08943				-3.50488	-0.03771
2.29541	0.381385				6.76209	9.23847				7.15357	-9.98372				11.812	-0.66679
3.51084	0.103566				8.14742	9.35601				8.48626	-10.1485				13.3004	-0.52023
6.74995	-0.29442				6.7278	-0.27985				6.88977	-0.63542				6.93005	-0.55486
10.9511	-0.28923				10.846	-0.4417				10.8826	0.052372				10.8102	-0.09228
-3.40033	-0.2259				-2.63936	1.34122				-2.58956	-1.7801				-2.02568	-0.65234
7.28059	-0.24477				7.20111	-0.35478				6.98822	0.599786				6.98639	0.596143
6.53555	-0.22437				6.52358	-0.20344				6.40187	0.247742				6.27971	0.003406
5.07127	-0.30706				5.29547	0.202762				5.32681	-0.93981				5.61282	-0.36778
6.13035	-0.20825				5.98602	-0.45526				5.71609	0.336838				5.71865	0.341959
5.34356	0.078429				5.34797	0.071557				5.55897	-0.59613				5.7007	-0.31268
-3.52734	-0.08536				-3.53559	-0.08476				-3.53074	-0.08943				-3.50488	-0.03771
3.5762	0.120801				3.54818	0.040614				3.43842	-0.00149				3.43152	-0.01529
2.58897	-0.22024				2.43925	-0.47564				2.10325	0.083318				1.93011	-0.26297
2.76297	0.169226				3.12902	0.867483				3.9173	-2.42763				4.50674	-1.24876
-3.22584	0.668405				-3.06698	0.852442				-2.49411	-0.17403				-2.68697	-0.55977
6.12786	-0.08468				6.00576	-0.31195				5.90462	-0.00264				5.92997	0.048078
-3.52734	-0.08536				-3.53559	-0.08476				-3.53074	-0.08943				-3.50488	-0.03771
-3.52734	-0.08536				-3.53559	-0.08476				-3.53074	-0.08943				-3.50488	-0.03771
-2.89376	-0.62882				-2.5265	0.231458				-2.49002	1.992				-3.31767	0.336705
6.78071	-0.14246				6.66139	-0.35261				6.68302	-0.00179				6.66631	-0.03522
5.71551	-0.22459				5.77476	-0.06117				5.66208	0.335773				5.61517	0.241946
-3.52734	-0.08536				-3.51404	-0.04167				-3.22977	-0.49967				-3.15937	-0.35887
4.79752	0.060223				4.59619	-0.35448				4.49855	0.514854				4.33645	0.19065
-3.51027	-0.04267				-3.53559	-0.08476				-3.53074	-0.08943				-3.50488	-0.03771
3.0744	-0.47053				2.97258	-0.58007				2.68053	-0.01422				2.56167	-0.25194
6.82143	-0.24757				6.72652	-0.38789				6.73229	-0.2094				6.71786	-0.23826
-3.52734	-0.08536				-3.53559	-0.08476				-3.53074	-0.08943				-3.50488	-0.03771
-3.52734	-0.08536				-3.51404	-0.04167				-3.53074	-0.08943				-3.50488	-0.03771
8.20746	-0.16302				8.34409	0.142852				8.27642	-0.17607				8.31178	-0.10535
-2.002	-0.76125				-2.04796	-0.70091				-1.40238	-1.64841				-1.02013	-0.88391
6.15452	-0.19248				6.27039	0.077758				6.35503	-0.4337				6.43709	-0.26956
7.89591	-0.33827				7.86302	-0.33639				7.51045	1.43886				7.37717	1.17229
6.42466	-0.0382				6.36706	-0.14576				6.29043	0.064652				6.29782	0.079436
5.21361	-0.38391				5.17021	-0.39391				5.08669	-0.16898				5.11655	-0.10926
5.50468	-0.0491				5.46247	-0.1237				5.5325	-0.32313				5.52362	-0.34091
4.53	-0.07211				4.33099	-0.4557				4.41997	-0.27177				4.32344	-0.46483
7.0127	-0.20853				6.92427	-0.34369				6.56717	0.073276				6.46844	-0.12418
6.14508	-0.18289				6.05829	-0.3199				5.96098	-0.12992				5.98942	-0.07303
5.69333	0.001428				5.7039	0.022269				5.63251	-0.06587				5.62664	-0.07762
-3.25254	-0.54336				-3.29756	-0.52472				-3.41564	0.140758				-3.50488	-0.03771
3.8788	-0.25948				3.73914	-0.48691				3.68725	0.094933				3.67308	0.066592
-2.66234	-1.10329				-2.89047	-1.3389				-2.62481	-0.84944				-2.86191	-1.32364
6.8014	-0.25036				6.74005	-0.32299				6.56881	0.485881				6.46039	0.269035
9.59618	-0.1971				9.58338	-0.18328				9.60302	-0.01932				9.60458	-0.01621
5.6982	0.046556				5.76947	0.179789				5.85693	-0.54628				6.10839	-0.04337
-3.32671	0.416228				-3.20939	0.567629				-3.46349	0.045065				-3.50488	-0.03771
5.43216	0.034976				5.27654	-0.28325				5.2823	-0.31686				5.36578	-0.1499
5.72465	-0.33454				5.71164	-0.29366				5.81232	0.179996				5.66449	-0.11566
9.09271	-0.17167				9.11277	-0.0972				9.25109	0.150318				9.23515	0.118436
3.13542	-0.35945				3.01287	-0.53266				3.13458	-0.61406				3.09432	-0.69459
4.8524	-0.24151				4.58613	-0.72576				4.40487	0.307239				4.23574	-0.03102
-3.52734	-0.08536				-3.53559	-0.08476				-3.53074	-0.08943				-3.50488	-0.03771
-3.23977	0.175513				-3.44397	-0.268				-2.92849	-0.58066				-3.08094	-0.88558
4.92202	-0.2278				5.07362	0.120961				5.24495	-0.39676				5.45926	0.031868
4.64264	0.167229				4.61199	0.072484				4.79488	-0.11768				4.77715	-0.15313
-2.35778	-1.94664				-2.557	-1.95574				-3.1926	-0.52661				-3.13405	-0.40952
-3.5233	-0.07525				-3.51404	-0.04167				-3.48281	0.006414				-3.50488	-0.03771
5.03646	0.167863				5.0483	0.157979				4.86787	0.824171				4.68789	0.464222
6.29732	-0.29842				6.41328	-0.00682				6.57209	-0.75675				6.81542	-0.27008
7.4468	-0.36273				7.46979	-0.24419				7.5493	0.110111				7.5452	0.101918
4.79277	-0.30049				4.78375	-0.25843				4.61412	0.427391				4.45008	0.099312
5.67022	-0.11416				5.52443	-0.3829				5.45307	-0.15867				5.32744	-0.40994
4.6091	-0.28742				4.47576	-0.49662				4.36822	-0.05718				4.26561	-0.26242
4.79981	-0.18601				4.64835	-0.45172				4.72487	-0.23414				4.7246	-0.23467
-2.95717	-0.94767				-2.80847	-0.46074				-2.92543	0.109016				-2.60775	0.744364
5.05972	-0.39888				4.86319	-0.71218				4.74527	-0.09318				4.71811	-0.1475
6.56499	-0.29264				6.58921	-0.18568				7.07721	-0.67785				7.15342	-0.52544
-2.44273	-1.01894				-2.13729	-0.20426				-2.71773	-1.00218				-2.61087	-0.78845
6.05249	-0.04835				6.01723	-0.10919				6.04347	-0.4391				6.13505	-0.25594
-2.29743	0.48139				-2.80972	-0.63948				-3.08005	-0.20024				-3.06814	-0.17642
4.85464	-0.21116				4.98453	0.090856				5.38046	-0.84478				5.69444	-0.21683
4.94942	-0.42542				4.83288	-0.5734				4.70417	0.1518				4.69524	0.13394
-1.3745	-2.11414				-1.70107	-2.34445				-1.87414	-1.29519				-2.02402	-1.59494
4.51889	-0.29567				4.37997	-0.51437				4.38367	0.03448				4.29481	-0.14324
5.86908	-0.06341				5.76374	-0.26141				5.64993	-0.00278				5.61158	-0.07947
-3.51027	-0.04267				-3.53559	-0.08476				-3.53074	-0.08943				-3.50488	-0.03771
4.46785	0.115641				4.56165	0.280109				4.43368	0.26328				4.50074	0.397395
6.72518	-0.27903				6.80697	-0.05964				6.80422	-0.45701				6.98181	-0.10183
7.20696	-0.18803				7.18053	-0.20329				7.1869	0.026704				7.15059	-0.04593
-3.0861	-0.03528				-2.93656	0.270877				-3.25845	0.455145				-3.50488	-0.03771
-3.52734	-0.08536				-3.53559	-0.08476				-3.53074	-0.08943				-3.50488	-0.03771
-3.52734	-0.08536				-3.53559	-0.08476				-3.53074	-0.08943				-3.50488	-0.03771
4.91203	-0.10299				4.83864	-0.22917				4.71894	0.368518				4.56815	0.066932
4.67626	-0.13761				4.50472	-0.45317				4.58033	-0.41973				4.60268	-0.37504
3.75296	-0.62654				3.62547	-0.75622				3.52849	0.051827				3.5944	0.183638
5.8312	0.013173				5.83961	0.027354				5.74446	0.127865				5.62654	-0.10797
5.61957	-0.26229				5.5292	-0.39058				5.63661	-0.4411				5.6927	-0.32892
3.6084	-0.55734				3.46485	-0.73298				3.336	-0.31968				3.29415	-0.40338
8.54833	-0.02338				8.68968	0.263998				8.86394	-0.16437				8.95035	0.008437
8.75082	-0.04939				8.79517	0.049186				8.9339	-0.17485				8.95089	-0.14088
-3.50623	-0.03256				-3.53559	-0.08476				-3.53074	-0.08943				-3.50488	-0.03771
4.50056	-0.11207				4.56076	0.030736				4.53471	-0.23414				4.50301	-0.29754
-3.52734	-0.08536				-3.53559	-0.08476				-3.53074	-0.08943				-3.50488	-0.03771
4.56357	-0.04705				4.53453	-0.09572				4.25165	0.174169				4.27218	0.215235
-2.91583	-0.59202				-2.99719	-0.63634				-3.15696	-0.18492				-3.29412	-0.45923
5.32137	-0.20189				5.09021	-0.62384				4.64846	1.61336				4.38904	1.09451
4.29255	-0.29149				4.32279	-0.17271				4.10652	-0.0505				4.02843	-0.20667
5.81821	-0.04078				5.68298	-0.30308				5.48356	0.613448				5.33017	0.306655
6.30225	-0.23782				6.2725	-0.24975				6.46756	-0.10783				6.4281	-0.18675
5.8686	-0.28491				5.79282	-0.37948				5.72991	0.194087				5.69735	0.128957
7.24025	-0.23702				7.26014	-0.14985				7.22023	0.531583				7.12717	0.345473
2.32674	0.304496				2.20982	0.009765				2.1986	0.686392				1.93664	0.162483
5.28106	-0.46206				5.42837	-0.07503				5.58397	-0.9755				5.97904	-0.18536
4.77844	0.05139				4.84382	0.171863				4.60829	0.379658				4.5542	0.271491
3.73453	0.145585				4.09395	0.835306				4.44148	-0.70605				4.67102	-0.24696
4.85385	0.041254				4.84466	0.014623				4.52509	0.655369				4.43819	0.481567
3.44823	-0.3454				3.37397	-0.42482				3.11605	-0.15139				3.18695	-0.00959
5.72322	-0.14946				5.6367	-0.29261				5.65116	-0.2438				5.69513	-0.15586
4.59853	0.057197				4.80675	0.462199				5.1716	-0.83162				5.40374	-0.36733
4.73245	-0.25209				4.70017	-0.26623				4.65487	-0.00508				4.5957	-0.12341
6.55738	-0.16527				6.48833	-0.27031				6.09999	0.961781				5.99386	0.74953
-2.87663	0.086395				-3.21401	-0.60563				-3.27769	-0.59552				-3.06462	-0.16938
5.43244	0.154647				5.40079	0.060418				5.50561	-0.23044				5.57111	-0.09946
6.86277	-0.18208				6.8222	-0.2268				6.73524	-0.00391				6.68164	-0.11112
-2.60472	-1.55193				-2.61255	-1.2572				-3.27953	-0.43005				-3.20166	-0.2743
4.59677	-0.09636				4.6045	-0.06164				4.50516	0.023433				4.49419	0.001495
5.20143	-0.19836				5.37535	0.189144				5.40094	-0.65178				5.62082	-0.21203
8.41762	-0.22426				8.32539	-0.36388				8.24503	0.048476				8.22442	0.007259
4.64058	-0.19154				4.50029	-0.43382				4.24593	-0.13369				4.20427	-0.21701
1.23794	-0.88533				0.972178	-1.23979				0.580037	-0.62635				0.722593	-0.34123
4.09988	0.175039				4.01754	-0.02465				3.77531	0.021191				3.77888	0.028349
-3.47408	0.047798				-3.53559	-0.08476				-3.14909	-0.85272				-3.12323	-0.80101
-3.50623	-0.03256				-3.53559	-0.08476				-3.44237	0.087308				-3.41365	0.144746
-1.46746	-1.92957				-1.99983	-2.6084				-1.97838	-0.31781				-1.67854	0.281869
0.659245	1.09544				0.986384	1.53063				0.277165	0.815519				-0.14352	-0.02584
-3.17708	0.790308				-3.37738	0.231641				-3.40564	0.160756				-3.50488	-0.03771
-0.11466	-1.29268				-0.10515	-1.01513				0.083605	-0.10739				-0.17254	-0.61968
6.08186	-0.18898				6.01152	-0.29187				6.00249	-0.24367				5.9737	-0.30125
3.34705	-0.37377				3.74809	0.503059				4.17535	-0.37301				4.44114	0.158576
4.62226	-0.0744				4.60216	-0.09973				4.16552	0.784203				4.04775	0.548661
4.42525	0.138254				4.44954	0.159175				4.40121	0.176871				4.39419	0.162834
-2.97725	0.144882				-2.93529	0.199825				-3.49029	-0.00854				-3.31767	0.336705
5.59526	-0.30685				5.45043	-0.53516				5.10922	0.950446				5.0889	0.909805
5.08015	-0.04469				5.13607	0.076092				5.15002	-0.27472				5.18613	-0.20251
-3.5233	-0.07525				-3.17102	0.644365				-3.22082	-0.63197				-2.95439	-0.09911
-3.38122	-0.17812				-3.38721	-0.15447				-3.00791	-0.97329				-3.0225	-1.00247
-3.52734	-0.08536				-3.53559	-0.08476				-3.48281	0.006414				-3.50488	-0.03771
-3.52734	-0.08536				-3.53559	-0.08476				-3.53074	-0.08943				-3.50488	-0.03771
6.09541	-0.05743				6.17257	0.108374				5.58557	0.777975				5.40487	0.416576
6.92914	-0.21652				6.93817	-0.15516				7.01677	-0.14825				7.00471	-0.17236
4.59149	-0.38455				4.47161	-0.54741				4.38913	0.052857				4.26974	-0.18591
6.23587	0.046526				6.15887	-0.11679				6.18182	0.087321				6.07839	-0.11954
-1.38321	1.20563				-1.64371	0.443508				-1.31052	1.69697				-1.48867	1.34068
5.91632	-0.41179				5.92929	-0.30349				5.91559	-0.03865				5.99281	0.115782
4.82222	-0.09171				4.75481	-0.20819				4.64442	-0.25081				4.68669	-0.16627
6.28573	-0.43751				6.29927	-0.32292				6.31947	0.009379				6.31848	0.007397
-1.24856	0.532568				-1.65757	-0.39197				-1.14798	-0.78343				-1.0898	-0.66706
-0.68965	0.258147				-0.8696	-0.15338				-1.25349	1.16073				-1.27309	1.12152
-3.41336	-0.25848				-3.20774	0.204466				-3.39287	0.186305				-3.41365	0.144746
6.97204	-0.09726				6.94906	-0.12377				7.00982	0.074161				7.0324	0.119322
4.72623	-0.44781				4.79726	-0.21619				4.85158	-0.76674				5.13889	-0.19212
-3.52734	-0.08536				-3.53559	-0.08476				-3.53074	-0.08943				-3.50488	-0.03771
-3.52734	-0.08536				-3.53559	-0.08476				-3.53074	-0.08943				-3.50488	-0.03771
0.643492	1.06258				1.01745	1.59799				1.07827	0.330998				1.10395	0.382364
5.04259	0.072473				5.02746	0.02773				4.92929	-0.16178				4.91471	-0.19095
4.33582	-0.11454				4.12476	-0.51375				4.24607	0.002089				4.16673	-0.15659
-3.52734	-0.08536				-3.53559	-0.08476				-3.53074	-0.08943				-3.50488	-0.03771
-3.52734	-0.08536				-3.53559	-0.08476				-3.53074	-0.08943				-3.50488	-0.03771
-3.52734	-0.08536				-3.53559	-0.08476				-3.53074	-0.08943				-3.50488	-0.03771
0.704071	-1.04128				0.435631	-1.3699				0.35808	-1.02067				0.464952	-0.80693
-0.42134	-0.71181				-0.55625	-0.83928				-1.04009	0.059155				-1.52355	-0.90777
6.19755	-0.15684				6.21975	-0.08108				6.25296	-0.25928				6.27335	-0.21848
8.55272	-0.20977				8.74545	0.217651				8.50615	0.253538				8.56875	0.378731
-3.52734	-0.08536				-3.53559	-0.08476				-3.53074	-0.08943				-3.50488	-0.03771
5.9053	-0.19482				5.78028	-0.40591				5.67735	0.309252				5.64279	0.240123
7.09012	-0.03688				7.03796	-0.13384				7.10026	-0.20307				7.05529	-0.29302
-2.04607	-1.95011				-2.40045	-2.26884				-2.336	-0.30404				-2.25196	-0.13597
-0.13932	0.088688				-0.16313	0.023312				-0.01658	-0.11708				0.01152	-0.06087
-1.0019	1.45251				-1.00282	1.16017				-1.40898	0.175614				-1.20706	0.579458
5.24774	-0.31615				5.49315	0.237899				5.53913	-0.89438				5.87709	-0.21844
6.17465	-0.37733				6.18185	-0.28746				5.86052	0.796079				5.81245	0.699923
-2.87281	-1.10511				-2.97379	-1.08606				-2.71147	0.536935				-2.69448	0.570904
-3.18986	-0.22408				-3.3391	-0.47774				-3.04523	-0.82135				-2.98668	-0.70425
7.09531	0.024098				6.9012	-0.36894				6.57624	0.601708				6.35494	0.159113
-3.40857	0.211575				-3.45727	0.071859				-3.1626	-0.36533				-2.97561	0.008638
8.99445	-0.25949				8.91006	-0.37637				8.91406	0.040015				8.84846	-0.09117
5.18732	0.077743				4.95348	-0.40547				5.01533	0.536249				4.83032	0.166239
4.43749	-0.15764				4.44284	-0.11541				4.16104	0.281253				4.22485	0.408878
4.15569	-0.3475				4.36738	0.145396				4.2773	-0.63034				4.26066	-0.66362
-3.52734	-0.08536				-3.53559	-0.08476				-3.53074	-0.08943				-3.50488	-0.03771
-1.06614	-0.45368				-1.79218	-1.81503				-1.88565	-1.63196				-1.57746	-1.01558
6.07023	-0.29491				5.91708	-0.54223				6.25283	-0.4248				6.22242	-0.48563
4.22207	-0.3852				4.16618	-0.41993				4.17196	-0.167				4.14049	-0.22996
6.19143	-0.25754				6.07957	-0.42975				5.77117	0.932121				5.65694	0.703665
3.52098	-0.57003				3.55025	-0.39749				3.64664	-0.34972				3.76473	-0.11354
5.57909	-0.03194				5.39897	-0.38579				5.38657	-0.12685				5.36058	-0.17881
-2.98066	-0.61792				-2.93148	-0.39597				-3.12728	-0.39597				-3.13405	-0.40952
5.50606	0.105474				5.49875	0.069755				5.55709	0.04422				5.51869	-0.03257
-2.8382	-0.39795				-2.91048	-0.46292				-3.21792	-0.47597				-2.88087	0.19813
7.71338	0.000704				7.87325	0.320307				8.13239	-0.33407				8.2542	-0.09045
6.00834	-0.08777				5.88081	-0.32527				5.79468	-0.02808				5.74476	-0.12792
5.10698	-0.04838				5.042	-0.16867				4.90308	0.224249				4.83182	0.08172
4.01716	0.240668				3.92459	0.007399				3.81934	0.378795				3.6763	0.092705
4.00463	-0.0058				4.09046	0.167037				4.1011	-0.14749				4.06497	-0.21973
-3.38122	-0.17812				-3.24613	0.12769				-2.69678	0.136401				-2.58701	0.355952
-3.52734	-0.08536				-3.53559	-0.08476				-3.53074	-0.08943				-3.50488	-0.03771
2.85647	-0.04574				2.5322	-0.68513				2.23261	0.702478				1.93888	0.115031
-1.90674	-0.64029				-1.62443	0.052399				-2.63335	1.70534				-2.67293	1.62617
-0.39084	1.15559				-0.7581	0.189948				-0.90703	1.48382				-1.38827	0.521345
5.01737	-0.24868				4.86622	-0.50125				4.81761	0.010024				4.76656	-0.09208
-3.52734	-0.08536				-3.53559	-0.08476				-3.53074	-0.08943				-3.50488	-0.03771
-0.51619	-0.77566				-0.87735	-1.34286				-0.85527	-0.59135				-1.08074	-1.04229
2.36587	-0.56802				2.03521	-1.11575				1.69288	-0.60785				1.62238	-0.74885
-2.57496	1.31319				-1.6703	2.85987				-0.18548	-2.84401				0.55702	-1.35902
-3.16468	-0.6898				-3.17471	-0.57189				-2.81509	-0.89195				-2.94642	-1.15462
-3.51027	-0.04267				-3.53559	-0.08476				-3.53074	-0.08943				-3.50488	-0.03771
3.96171	-0.16737				4.08908	0.120846				4.21334	-0.33972				4.21287	-0.34068
6.43503	-0.15108				6.4899	-0.01112				6.60791	-0.10525				6.6836	0.046132
5.98304	-0.11095				5.91011	-0.23463				5.8886	0.281189				5.74567	-0.00467
6.23505	-0.12389				6.27641	-0.01638				6.29572	-0.2477				6.30083	-0.23747
2.2441	-0.1052				2.64997	0.727573				2.41915	-0.27274				2.70485	0.298652
4.90196	-0.07913				4.81757	-0.23208				4.83019	0.013743				4.78033	-0.08597
1.67877	-0.53585				2.03285	0.279478				1.3912	-0.56838				1.47401	-0.40275
5.38257	-0.28233				5.41341	-0.16419				5.36183	-0.15982				5.40883	-0.06581
4.19072	0.011025				4.22819	0.083742				4.36275	-0.4816				4.46287	-0.28135
3.084	0.113141				3.10212	0.126763				2.94288	-1.10496				3.33666	-0.3174
7.03823	-0.34789				7.11972	-0.11534				6.78702	0.430863				6.71168	0.280194
7.29121	-0.31444				7.32597	-0.18204				7.29617	0.035336				7.33533	0.113667
-3.52734	-0.08536				-3.53559	-0.08476				-3.53074	-0.08943				-3.50488	-0.03771
2.70224	-0.00264				2.67379	-0.05902				2.32889	0.131196				2.13767	-0.25123
4.91605	-0.38844				4.88456	-0.37371				4.73701	0.051424				4.73394	0.045281
6.23315	-0.06561				6.27891	0.039018				6.1342	0.141158				6.10913	0.091026
5.56991	-0.17872				5.64314	0.003483				5.79974	-0.61478				6.02988	-0.15451
4.14217	-0.1415				4.18301	-0.03152				4.16867	-0.08259				4.23478	0.049634
-2.49872	-0.69425				-2.50461	-0.56717				-2.85453	-0.91157				-2.6828	-0.56811
5.93107	-0.25507				5.85239	-0.36142				5.97964	-0.01769				5.96191	-0.05315
7.03482	-0.13745				6.9758	-0.228				7.03056	-0.1293				6.99075	-0.20892
6.56958	-0.28508				6.55028	-0.26666				6.59452	-0.26457				6.64627	-0.16105
-0.02083	-0.45371				-0.14801	-0.61734				-0.82036	0.951131				-0.77932	1.03322
-2.17918	0.000369				-1.60263	1.15338				-2.13416	2.70371				-2.31846	2.33512
-3.41336	-0.25848				-3.44397	-0.268				-3.53074	-0.08943				-3.50488	-0.03771
5.25072	-0.63554				4.77305	-1.46377				4.66184	-0.5478				4.71846	-0.43455
3.69191	-0.30585				3.77124	-0.08601				3.52177	-0.41135				3.60903	-0.23682
5.41905	-0.09835				5.44922	-0.01833				5.61111	-0.35433				5.69023	-0.19611
6.70199	-0.14399				6.68614	-0.14688				6.92134	-0.26082				7.00761	-0.08828
5.31228	-0.12486				5.2649	-0.19464				5.14251	0.279792				5.08	0.154779
4.74089	-0.28991				4.66247	-0.38878				4.57256	-0.0106				4.56821	-0.0193
6.75546	-0.04769				6.94277	0.336479				6.75064	-0.01744				6.70854	-0.10164
-0.62421	-0.72147				-0.63474	-0.59822				-0.60791	0.023097				-0.95942	-0.67993
7.08031	-0.14188				7.06677	-0.14058				6.96228	0.36327				6.97116	0.381044
6.15454	-0.27369				6.08557	-0.35691				6.12065	0.145834				6.11705	0.138638
-3.29156	-0.47833				-3.28234	-0.36421				-3.31193	-0.33536				-3.33399	-0.37949
-3.29156	-0.47833				-3.28044	-0.36042				-3.48281	0.006414				-3.50488	-0.03771
6.33234	-0.25342				6.35529	-0.15683				6.3199	0.11556				6.23299	-0.05827
-3.52734	-0.08536				-3.53559	-0.08476				-3.53074	-0.08943				-3.50488	-0.03771
4.97245	-0.31667				4.83185	-0.53453				4.88898	-0.1619				4.89606	-0.14774
-3.52734	-0.08536				-3.53559	-0.08476				-3.1856	0.600851				-3.41365	0.144746
5.65876	-0.39006				5.61456	-0.40046				5.67268	0.106507				5.6186	-0.00166
-1.70388	-2.28849				-1.6434	-1.70983				-1.28267	-0.43634				-2.20165	-2.27431
8.82188	-0.11802				8.72593	-0.28633				8.86017	-0.1641				8.85056	-0.18331
4.04485	-0.41955				4.12286	-0.17963				4.20426	-0.04477				4.16645	-0.12039
3.68624	0.041555				3.58552	-0.16819				3.43643	0.133816				3.32572	-0.08761
6.21891	-0.02104				6.22937	0.004088				6.25769	0.111341				6.31789	0.231742
6.90547	0.01967				6.9402	0.085204				6.96107	-0.03483				6.97872	0.000463
5.59566	-0.23042				5.24012	-0.89541				5.06773	-0.55152				5.17279	-0.34139
5.67288	-0.03713				5.71377	0.052066				5.5636	-0.11314				5.54204	-0.15624
7.37963	0.023109				7.29418	-0.15241				7.32591	-0.04273				7.24618	-0.2022
9.34839	-0.25518				9.20701	-0.4869				9.21258	-0.03816				9.23855	0.013802
6.36609	-0.34374				6.54713	0.087097				6.52596	-0.39242				6.65001	-0.14433
7.10749	0.007194				7.12548	0.041742				7.16276	0.081143				7.19682	0.149259
7.53419	-0.29835				7.47551	-0.35605				7.38116	0.063361				7.35278	0.006603
5.87596	-0.40149				5.86589	-0.34133				5.97164	-0.15129				5.97817	-0.13824
-3.52734	-0.08536				-3.53559	-0.08476				-3.18556	-0.24211				-3.29412	-0.45923
4.39903	-0.28504				4.31094	-0.40421				4.25002	-0.17775				4.12724	-0.42332
8.26015	0.011279				8.2195	-0.07228				8.2057	0.30605				8.11327	0.121196
4.03128	-0.19378				3.98658	-0.24443				3.85212	0.49099				3.74338	0.27351
-2.6295	-1.49379				-2.24263	-0.42129				-2.37798	-1.06213				-2.49811	-1.30241
-1.50382	-1.04411				-1.55038	-0.92841				-1.63973	-0.60005				-2.03829	-1.39715
4.92787	0.083047				5.04139	0.293485				5.05597	-0.06377				5.12402	0.072326
5.12443	-0.167				5.05347	-0.27553				5.10813	-0.00437				5.10983	-0.00097
5.19067	0.086315				5.21031	0.108334				5.13042	0.031957				5.12255	0.01622
6.17089	-0.30576				6.11229	-0.3618				6.05809	-0.10399				6.04267	-0.13485
7.22854	-0.28653				7.30396	-0.07838				7.50403	-0.6188				7.71389	-0.1991
5.84512	-0.22354				5.70107	-0.46694				5.75016	-0.39489				5.7333	-0.42861
6.59401	-0.16455				6.43246	-0.45475				6.30698	0.228628				6.19095	-0.00344
-1.24355	-0.158				-1.84209	-1.32348				-1.76689	-1.69875				-1.70774	-1.58045
-2.06807	-1.21915				-2.29599	-1.43115				-2.90736	-0.54561				-2.98791	-0.70672
7.22908	-0.21896				7.32111	0.008894				7.73034	-0.50048				7.87539	-0.21037
6.56199	0.018493				6.58658	0.063971				6.50314	-0.13331				6.51057	-0.11845
-2.57745	-0.37019				-2.41078	0.037175				-2.12692	-0.25404				-2.67058	-1.34138
4.08362	0.103555				3.93385	-0.21669				3.70856	0.316459				3.52692	-0.04682
5.95987	-0.15767				5.97021	-0.10546				5.97143	-0.29249				5.95348	-0.32839
-3.27058	-0.49646				-3.32498	-0.50597				-3.53074	-0.08943				-3.50488	-0.03771
-2.79267	-1.29296				-2.75832	-0.96566				-2.52562	0.39422				-2.63857	0.168322
6.56949	-0.25262				6.69258	0.044075				6.62382	0.028568				6.68238	0.145695
6.94286	0.061421				7.10283	0.369073				7.14703	-0.31379				7.2324	-0.14304
5.0866	0.088585				5.15045	0.198569				5.12821	0.055755				5.14174	0.08281
4.4775	-0.40984				4.49439	-0.29411				4.52838	-0.29412				4.55606	-0.23876
-2.40968	-1.93128				-2.40101	-1.52768				-3.33861	-0.13509				-3.21364	0.114849
-3.51027	-0.04267				-3.53559	-0.08476				-3.53074	-0.08943				-3.50488	-0.03771
4.36764	-0.16108				4.28916	-0.28582				4.19916	-0.189				4.26539	-0.05655
-2.89812	-0.71032				-3.06541	-0.90283				-3.39287	0.186305				-3.50488	-0.03771
7.8361	-0.34037				7.74059	-0.46331				7.45833	0.478207				7.36351	0.288571
7.81491	-0.1434				7.84045	-0.06364				8.04917	-0.21064				8.12447	-0.06003
5.89048	0.031				5.82589	-0.10439				5.87367	0.00184				5.86248	-0.02053
-3.17814	-0.66737				-3.23556	-0.64873				-3.53074	-0.08943				-3.50488	-0.03771
-3.52734	-0.08536				-3.53559	-0.08476				-3.53074	-0.08943				-3.50488	-0.03771
-0.0063	-1.33906				0.046891	-0.96487				0.85752	-0.99957				1.17648	-0.36166
4.91509	-0.07306				5.00543	0.122225				5.01114	-0.00702				5.05018	0.071078
4.03154	-0.41817				4.20437	0.011111				3.96716	0.351052				3.97938	0.375484
7.68856	-0.10999				7.64048	-0.18414				7.68204	0.092277				7.69251	0.113225
5.57708	-0.17856				5.58462	-0.12778				5.46028	-0.00165				5.37338	-0.17544
4.97965	-0.20031				4.86976	-0.38004				4.83419	-0.03263				4.78857	-0.12387
-2.11316	-0.49181				-2.49743	-1.16199				-2.33681	-1.92581				-1.80063	-0.85345
-1.99086	-0.31349				-1.77044	0.190051				-0.79367	0.095826				-1.27515	-0.86714
4.31069	-0.36435				4.29913	-0.31461				4.21081	0.135998				4.15987	0.03412
-3.52734	-0.08536				-3.53559	-0.08476				-3.53074	-0.08943				-3.50488	-0.03771
-3.17972	0.783703				-2.92211	1.14219				-3.35242	0.2672				-3.18237	0.607308
-3.52734	-0.08536				-3.53559	-0.08476				-3.51141	-0.05078				-3.50488	-0.03771
5.45343	-0.24266				5.40297	-0.29505				5.33333	0.102651				5.38899	0.213978
8.54492	-0.29359				8.52887	-0.26697				8.47191	0.223352				8.40462	0.088758
4.77338	-0.06395				4.87913	0.160345				4.94055	-0.27825				4.98768	-0.18399
5.08741	-0.14937				5.00594	-0.28245				4.97075	-0.1132				5.00097	-0.05275
5.42393	-0.33419				5.55023	-0.01476				5.6972	-0.85337				5.86494	-0.51788
-1.15683	-1.23698				-1.03519	-0.74631				-0.96591	-2.78161				0.025122	-0.79954
-1.7799	1.10281				-1.41242	1.6172				-0.83837	-0.33593				-0.53065	0.279501
4.23761	-0.36063				4.08434	-0.59504				4.17183	0.114979				4.00085	-0.22698
0.368606	0.824149				0.599085	1.12028				0.644497	0.935706				0.325002	0.296715
-3.52734	-0.08536				-3.53559	-0.08476				-3.48281	0.006414				-3.50488	-0.03771
6.64715	-0.0521				6.63645	-0.06308				6.41799	0.164231				6.33002	-0.01169
5.07622	-0.33145				4.93567	-0.54625				4.47148	0.990142				4.35475	0.756687
-3.52734	-0.08536				-3.53559	-0.08476				-3.03812	-1.07466				-2.9198	-0.83802
-3.25205	0.602884				-3.50258	-0.01876				-3.25362	0.464806				-3.50488	-0.03771
3.52247	-0.15422				3.78409	0.399874				4.03587	-0.61132				4.31932	-0.04442
9.38607	0.397331				9.62044	0.786611				9.64517	1.28893				9.62858	1.25575
6.16844	-0.09128				6.17839	-0.05311				6.06811	0.006431				6.04484	-0.04011
-3.52734	-0.08536				-3.53559	-0.08476				-3.53074	-0.08943				-3.50488	-0.03771
-3.44053	0.131686				-3.50501	-0.02362				-3.53074	-0.08943				-3.41365	0.144746
-3.52734	-0.08536				-3.53559	-0.08476				-3.53074	-0.08943				-3.50488	-0.03771
7.62094	-0.21473				7.67457	-0.06452				7.76563	0.277152				7.74184	0.229579
6.93076	-0.05283				6.88579	-0.1322				6.92401	-0.23295				6.90443	-0.27212
5.36327	-0.0135				5.52231	0.307278				5.59456	-0.77922				5.87226	-0.22381
6.85645	-0.30926				6.91674	-0.12682				7.01749	-0.15685				7.11437	0.036914
-2.75036	0.874685				-2.78111	0.638241				-2.98941	-0.12024				-3.04276	-0.22693
5.91131	-0.29333				5.79401	-0.46927				5.78043	0.15335				5.72425	0.040975
5.77531	-0.33856				5.82031	-0.18083				5.77141	-0.18176				5.87935	0.034135
6.56822	-0.204				6.47307	-0.3535				6.38306	0.250843				6.23258	-0.05011
-3.52734	-0.08536				-3.51511	-0.04381				-3.30065	-0.47229				-3.29412	-0.45923
6.33596	-0.09747				6.34056	-0.06877				6.3138	0.161443				6.28084	0.095527
6.31578	-0.34465				6.41554	-0.07619				6.34112	-0.18133				6.4235	-0.01657
-3.52734	-0.08536				-3.53559	-0.08476				-3.53074	-0.08943				-3.50488	-0.03771
-3.52734	-0.08536				-3.53559	-0.08476				-3.53074	-0.08943				-3.50488	-0.03771
8.07946	-0.11554				7.98864	-0.27407				7.97023	0.162611				7.93386	0.089884
4.59345	-0.3727				4.61561	-0.25385				4.47308	0.166594				4.44051	0.10146
6.0631	-0.06051				6.07609	-0.02241				6.05135	0.01933				5.98485	-0.11366
5.2893	-0.13819				5.2486	-0.19195				5.37064	-0.41496				5.37982	-0.39661
4.54758	-0.21619				4.51352	-0.24108				4.63241	-0.40594				4.60955	-0.45165
7.06865	-0.05223				7.36311	0.54713				8.18755	-1.43662				8.56981	-0.6721
3.68735	-0.38918				3.68865	-0.30874				3.45371	-0.19847				3.6022	0.098512
4.14543	-0.01633				4.24083	0.177734				4.20199	-0.44765				4.44879	0.045955
6.10446	-0.10074				6.05513	-0.17926				5.96535	-0.02523				5.94195	-0.07204
6.15309	-0.15658				6.09388	-0.24369				6.02284	0.236234				5.97572	0.141981
5.33261	-0.43414				5.29885	-0.41484				5.46091	-0.06082				5.5296	0.076573
7.08869	-0.19469				7.0971	-0.13895				6.99507	0.227378				6.97068	0.178581
5.18483	0.096492				5.21344	0.134412				5.17661	0.311152				5.17251	0.30296
-3.52734	-0.08536				-3.53559	-0.08476				-3.53074	-0.08943				-3.50488	-0.03771
5.03102	-0.14147				4.92405	-0.32712				4.78894	0.291542				4.731	0.175651
7.56732	-0.243				7.44205	-0.44495				7.54409	-0.43467				7.60839	-0.30606
-3.52734	-0.08536				-3.53559	-0.08476				-3.53074	-0.08943				-3.50488	-0.03771
6.5065	-0.30992				6.41499	-0.43096				6.35663	-0.04185				6.37166	-0.0118
-3.52734	-0.08536				-3.53559	-0.08476				-3.53074	-0.08943				-3.50488	-0.03771
5.14083	-0.4699				5.24666	-0.16427				5.42912	-0.46805				5.53426	-0.25777
-3.50623	-0.03256				-3.10583	0.774747				-3.51141	-0.05078				-3.50488	-0.03771
5.75988	-0.30878				5.7389	-0.28899				5.79616	-0.28104				5.79043	-0.2925
-3.52734	-0.08536				-3.53559	-0.08476				-3.53074	-0.08943				-3.50488	-0.03771
5.35269	-0.41179				5.23492	-0.56497				5.24662	-0.11449				5.17887	-0.24998
-3.52734	-0.08536				-3.53559	-0.08476				-3.37354	0.224957				-3.50488	-0.03771
-2.91127	-1.02417				-2.89946	-0.79572				-3.09737	0.347391				-2.75428	1.03358
4.84759	-0.29799				4.94832	-0.03694				5.00006	-0.57481				5.16449	-0.24596
0.391981	0.319529				1.81568	3.10303				3.15679	-3.52871				4.76783	-0.30663
3.31011	-0.34302				3.34562	-0.20341				3.41668	-0.71076				3.54609	-0.45194
4.27001	-0.44584				4.0552	-0.78628				4.09762	-0.48309				4.20586	-0.26662
7.60246	-0.54892				8.21036	0.776668				8.58864	-0.84589				8.89651	-0.23014
-2.84226	0.482356				-2.88075	0.308898				-3.40564	0.160756				-3.50488	-0.03771
5.63114	-0.17367				5.55702	-0.28719				5.65451	-0.0378				5.63835	-0.07011
6.07949	-0.35546				5.91887	-0.6056				5.8052	-0.00695				5.71524	-0.18687
4.96687	-0.27549				4.86441	-0.42531				4.77647	0.349714				4.68996	0.176691
4.63816	-0.17435				4.73331	0.050823				4.80157	-0.09192				4.90106	0.107047
6.42814	-0.24057				6.30729	-0.43417				6.46489	-0.36125				6.39302	-0.50499
-3.5233	-0.07525				-3.53559	-0.08476				-3.53074	-0.08943				-3.50488	-0.03771
5.73869	-0.23085				5.62917	-0.40372				5.47752	0.012674				5.34893	-0.24451
5.53585	-0.21547				5.51515	-0.21377				5.28958	0.533908				5.27754	0.509826
8.37129	-0.37034				8.39129	-0.25626				8.4125	0.255367				8.34946	0.129296
5.56611	-0.12524				5.55487	-0.12266				5.50232	-0.14396				5.51554	-0.11752
5.11843	-0.06353				5.08929	-0.1091				5.01416	0.234367				4.87863	-0.03671
6.23857	-0.36383				6.18939	-0.38941				6.21476	-0.2264				6.23189	-0.19215
5.90324	-0.33652				5.95139	-0.17291				5.94159	0.01697				5.91057	-0.04507
-2.31597	-2.08746				-1.89862	-0.83526				-2.21027	-1.3317				-1.82158	-0.55433
8.16079	-0.23124				8.17463	-0.15731				8.13535	-0.23936				8.20836	-0.09334
-3.52734	-0.08536				-3.53559	-0.08476				-3.53074	-0.08943				-3.50488	-0.03771
4.56599	-0.05031				4.48577	-0.20068				4.47381	-0.01452				4.42078	-0.12057
5.66102	-0.33541				5.72429	-0.14178				5.76251	-0.59376				5.99756	-0.12366
3.87294	-0.02934				3.88204	-0.00528				3.72234	0.084903				3.65963	-0.04052
5.77774	0.065502				5.58043	-0.34221				5.45819	0.409				5.4079	0.308416
6.51724	-0.06902				6.52507	-0.03956				6.57428	-0.05591				6.58245	-0.03956
-0.18603	-0.65964				-0.15087	-0.45739				-0.44521	-0.68981				-0.33776	-0.4749
4.47177	-0.44182				4.46538	-0.36622				4.25913	-0.07328				4.28194	-0.02768
5.79758	-0.17535				5.6246	-0.48624				5.14797	1.27656				5.03222	1.04505
-3.27058	-0.49646				-3.17084	-0.19769				-2.37604	-1.05826				-2.59286	-1.4919
8.47818	-0.21514				8.40001	-0.32846				8.39526	0.135348				8.37513	0.095091
3.98141	-0.07938				3.79541	-0.43551				3.79593	0.188523				3.76724	0.131145
4.86589	-0.41758				4.88178	-0.30229				4.97113	0.114616				4.95485	0.082056
-3.40434	0.222156				-3.50258	-0.01876				-3.41564	0.140758				-3.20619	0.559667
-3.52734	-0.08536				-3.53559	-0.08476				-3.53074	-0.08943				-3.50488	-0.03771
5.72126	-0.01438				5.80008	0.146142				5.90976	0.065046				5.92818	0.101878
4.56074	-0.28371				4.60175	-0.14495				4.82919	-0.42897				4.95252	-0.18231
5.16799	-0.11237				5.08043	-0.26503				4.80933	0.594203				4.70394	0.383428
-2.97917	-0.911				-3.01806	-0.80657				-2.41639	0.168795				-2.8285	-0.65543
5.07103	-0.13669				5.08157	-0.08828				5.01288	-0.32194				5.06509	-0.21753
-2.42464	-1.41068				-2.6007	-1.48066				-2.93565	-0.01272				-3.22651	-0.59444
5.48599	0.042956				5.46513	-0.00734				5.42889	0.218541				5.36569	0.092134
7.01348	-0.13531				6.91133	-0.31254				6.73931	0.136995				6.6798	0.017979
5.89423	-0.25774				5.85786	-0.27892				5.7842	-0.25746				5.77246	-0.28095
6.61092	-0.19874				6.62065	-0.13952				6.66858	-0.28016				6.71664	-0.18403
-0.44957	-1.11338				-1.63962	-3.2708				-1.38436	-0.07338				-1.78845	-0.88157
-3.5233	-0.07525				-3.53559	-0.08476				-3.51141	-0.05078				-3.50488	-0.03771
-2.94581	1.36849				-2.62723	1.73194				-2.30355	-0.01866				-1.94369	0.70106
6.14829	-0.21569				5.93183	-0.60548				5.85817	0.24494				5.72652	-0.01835
5.27394	-0.10759				5.20772	-0.21853				5.38395	-0.18944				5.35609	-0.24517
-2.49859	-0.83418				-2.70585	-1.08186				-2.52125	-0.60923				-2.45328	-0.47328
6.11915	-0.20101				6.05415	-0.29081				6.0686	0.064318				6.0464	0.019934
1.41112	-1.13044				1.69257	-0.34144				1.79313	-0.95132				1.72669	-1.08419
6.50984	-0.03414				6.42795	-0.19108				6.41702	-0.04455				6.35776	-0.16308
-3.18986	-0.22408				-3.33008	-0.45969				-3.38281	-0.22349				-3.3974	-0.25266
6.92382	-0.00758				6.97617	0.098645				7.23612	-0.19735				7.32818	-0.01323
8.56893	0.02327				8.61576	0.112274				8.44954	0.243078				8.46021	0.264418
4.91918	-0.20502				4.91782	-0.16675				4.89817	0.159516				4.89137	0.145921
8.52863	-0.25335				8.48849	-0.28296				8.6298	-0.06871				8.64056	-0.0472
-3.52734	-0.08536				-3.53559	-0.08476				-3.35985	-0.43121				-3.33399	-0.37949
5.04939	-0.32938				4.96085	-0.44058				4.88271	0.291398				4.81069	0.147355
4.74518	-0.09247				4.81385	0.063366				4.82511	0.004984				4.78164	-0.08194
-0.97748	-0.91753				-0.892	-0.56307				-1.18157	-0.91448				-1.36532	-1.28197
4.74725	-0.1649				4.60149	-0.42345				4.95775	-0.22651				4.84763	-0.44676
-3.49116	0.005114				-3.1352	0.716004				-3.22163	0.098874				-3.30494	-0.06774
6.61345	-0.13962				6.57654	-0.18551				6.7971	-0.65512				6.8721	-0.50512
4.79726	-0.317				4.70344	-0.44124				4.74334	-0.08234				4.6337	-0.30162
4.44623	-0.35027				4.55266	-0.06735				4.32585	0.448364				4.37731	0.551283
-3.52734	-0.08536				-3.53559	-0.08476				-3.53074	-0.08943				-3.50488	-0.03771
-3.42565	0.168891				-3.53559	-0.08476				-3.53074	-0.08943				-3.50488	-0.03771
4.09876	0.07492				4.01805	-0.10148				3.8992	0.149734				3.76999	-0.10868
4.46178	-0.30919				4.48602	-0.19887				4.4676	-0.29268				4.43907	-0.34974
4.68424	-0.27287				4.67192	-0.24293				4.88797	-0.1218				4.97191	0.046091
-3.04168	-0.38228				-2.83781	0.101902				-3.2602	-0.3914				-3.08789	-0.04677
-3.29156	-0.47833				-3.18522	-0.16998				-2.92904	-0.41263				-3.03077	-0.61608
-3.33883	0.385932				-2.89504	1.19633				-3.33826	0.295515				-3.50488	-0.03771
6.34341	-0.44447				6.39135	-0.25971				6.40389	-0.34175				6.57978	0.010027
-3.52734	-0.08536				-3.53559	-0.08476				-3.53074	-0.08943				-3.50488	-0.03771
4.44026	-0.18614				4.28163	-0.46617				4.09498	-0.09112				4.0202	-0.24067
5.67179	-0.07062				5.69101	-0.01805				5.70361	-0.15448				5.69257	-0.17656
-3.52734	-0.08536				-3.4698	0.046809				-3.53074	-0.08943				-3.50488	-0.03771
5.91589	-0.21301				5.73829	-0.5256				5.78365	-0.03377				5.75184	-0.09739
5.63193	-0.20304				5.89885	0.371402				6.04099	-0.54389				6.27551	-0.07486
6.82022	-0.22921				6.78415	-0.25551				6.92545	0.206841				6.92981	0.215555
4.55974	-0.22433				4.65906	0.019178				4.63235	-0.01844				4.70739	0.131656
-3.52734	-0.08536				-3.53559	-0.08476				-3.53074	-0.08943				-3.50488	-0.03771
7.2944	-0.04274				7.28915	-0.0447				7.23852	-0.20899				7.24394	-0.19814
5.36813	0.00375				5.44981	0.166352				5.71974	-0.50939				5.86693	-0.21502
-3.52734	-0.08536				-3.53559	-0.08476				-3.53074	-0.08943				-3.50488	-0.03771
5.70863	-0.27566				5.6904	-0.25699				5.72924	-0.11151				5.73204	-0.10592
4.21858	-0.3249				4.33351	-0.03005				4.417	-0.13027				4.38748	-0.1893
-0.43177	-1.51096				-0.51225	-1.36972				-0.81082	-0.90116				-0.73025	-0.74004
4.31157	-0.26289				4.02132	-0.79082				4.16719	0.048175				3.99034	-0.30553
5.91803	-0.34201				5.7671	-0.57546				5.91357	-0.39912				5.92422	-0.37782
-2.90915	0.4777				-2.9915	0.217456				-2.50926	-0.70847				-2.20106	-0.09206
5.03463	-0.12001				5.0266	-0.11208				5.00566	0.029184				5.00531	0.02847
-3.52734	-0.08536				-3.53559	-0.08476				-3.53074	-0.08943				-3.50488	-0.03771
-3.52734	-0.08536				-3.51404	-0.04167				-3.53074	-0.08943				-3.50488	-0.03771
6.13703	-0.35815				6.24271	-0.07515				6.44304	-0.73048				6.6795	-0.25756
6.4866	-0.18028				6.47431	-0.1688				6.45347	0.068353				6.3896	-0.05938
-3.52734	-0.08536				-3.53559	-0.08476				-3.53074	-0.08943				-3.50488	-0.03771
-3.42565	0.168891				-3.53559	-0.08476				-3.39632	0.17941				-3.50488	-0.03771
-3.52734	-0.08536				-3.53559	-0.08476				-3.53074	-0.08943				-3.50488	-0.03771
-2.79573	0.288661				-3.18592	-0.54946				-3.19753	0.576979				-3.50488	-0.03771
5.52329	-0.26394				5.41852	-0.4207				5.37963	-0.15039				5.38958	-0.13048
-3.52734	-0.08536				-3.53559	-0.08476				-3.53074	-0.08943				-3.50488	-0.03771
6.31235	-0.26019				6.40059	-0.03168				6.19983	-0.07814				6.1921	-0.09361
4.95412	0.049644				4.82886	-0.2108				4.76623	-0.10295				4.7514	-0.13261
5.43111	-0.16739				5.27051	-0.45512				5.49482	-0.1771				5.43431	-0.29811
-3.43649	0.141793				-3.44825	0.089906				-3.31193	-0.33536				-3.24276	-0.19703
7.3346	-0.15446				7.2637	-0.26537				7.27354	0.205969				7.24948	0.15785
5.99168	-0.00882				6.02099	0.051567				5.97895	0.226911				5.97914	0.227304
5.42463	-0.17934				5.50126	0.009791				5.65409	-0.70703				5.87574	-0.26373
4.47508	0.099971				4.51244	0.154702				5.2401	0.708554				5.05139	0.331139
4.0254	-0.0513				4.14785	0.203878				3.94285	0.1007				3.87926	-0.02648
11.1534	-0.13227				11.0958	-0.2209				11.0595	0.042656				10.9922	-0.09193
4.90677	0.003603				4.87154	-0.06757				4.74186	0.160122				4.60542	-0.11277
7.68576	-0.02657				7.78655	0.180315				8.02362	0.087204				8.02452	0.089017
5.86102	-0.31631				5.70387	-0.56735				5.74803	-0.51175				5.71914	-0.56954
6.49524	-0.3168				6.50667	-0.23058				6.49533	-0.02314				6.51544	0.017085
-3.52734	-0.08536				-3.53559	-0.08476				-3.53074	-0.08943				-3.50488	-0.03771
5.1846	-0.2184				5.12707	-0.28977				5.19438	-0.11917				5.17106	-0.16582
7.70408	0.054115				7.70428	0.043695				7.69773	0.18223				7.64267	0.072094
5.49465	-0.30539				5.40678	-0.42006				5.56464	-0.0758				5.66063	0.116169
0.040069	-1.31748				0.132289	-0.86955				0.108946	-0.65178				0.244954	-0.37976
1.21255	0.615664				0.985065	0.037558				1.10964	0.711052				0.891763	0.275305
6.75529	-0.10928				6.64028	-0.31744				6.70735	-0.1658				6.62804	-0.32442
5.39071	-0.25465				5.35734	-0.27046				5.37454	-0.29468				5.35315	-0.33746
5.54137	-0.36804				5.44024	-0.49668				5.44657	-0.16181				5.42428	-0.20639
5.11703	-0.37257				5.01305	-0.50601				4.89333	0.002954				4.75394	-0.27583
-3.52734	-0.08536				-3.53559	-0.08476				-3.53074	-0.08943				-3.50488	-0.03771
5.2992	0.006688				5.29461	-0.00382				5.35596	-0.17902				5.28209	-0.32675
6.00816	-0.19552				5.87354	-0.42565				5.88066	-0.26633				5.87873	-0.27018
5.1099	-0.17849				5.13296	-0.09668				5.20394	-0.41476				5.23396	-0.35472
5.02933	-0.34329				5.13692	-0.05945				4.98715	-0.15833				5.05199	-0.02863
-2.6396	0.988992				-3.15983	-0.24927				-2.85582	1.26039				-3.05835	0.855345
7.27967	-0.09692				7.25558	-0.12571				7.23535	0.143367				7.21107	0.094821
-3.25755	-0.46388				-3.30343	-0.46288				-3.53074	-0.08943				-3.50488	-0.03771
4.78365	-0.08659				4.84733	0.058086				5.05929	-0.65062				5.29997	-0.16925
4.38677	0.157358				4.27189	-0.10389				4.18049	0.023235				4.13199	-0.07376
4.51408	-0.31226				4.41069	-0.45659				4.31807	-0.07098				4.27135	-0.16442
5.0681	0.009227				5.11437	0.099922				4.9032	0.188977				4.88494	0.15244
-3.51027	-0.04267				-3.52656	-0.06672				-3.53074	-0.08943				-3.50488	-0.03771
5.47585	-0.24473				5.49008	-0.16734				5.60585	-0.32402				5.66343	-0.20886
-3.52734	-0.08536				-3.53559	-0.08476				-3.51141	-0.05078				-3.50488	-0.03771
0.105008	0.399933				-0.24368	-0.37743				-1.0196	2.22233				-1.22843	1.80468
-3.52734	-0.08536				-3.51404	-0.04167				-3.40393	-0.26573				-3.19117	0.159791
6.23344	-0.24178				6.20808	-0.24415				6.19659	-0.19666				6.23182	-0.12619
5.02107	-0.41551				5.0444	-0.28574				4.93338	-0.08361				4.96216	-0.02605
-0.51682	0.957939				-0.50291	0.79417				-1.32488	0.23121				-1.27076	0.339444
3.02999	-0.22859				3.27521	0.307576				3.16442	-0.26963				3.27869	-0.04109
6.27948	-0.11286				6.32066	-0.00793				6.27762	-0.01588				6.25878	-0.05356
-3.52734	-0.08536				-3.53559	-0.08476				-3.53074	-0.08943				-3.50488	-0.03771
6.10934	-0.13264				6.11878	-0.08725				6.18163	-0.30292				6.17121	-0.32375
5.71306	-0.05517				5.71837	-0.03351				5.71674	0.210287				5.6817	0.140193
5.2649	-0.38232				5.15723	-0.5212				5.23606	0.397937				5.1447	0.215212
5.5671	-0.08208				5.6701	0.140339				5.901	-0.23635				5.90941	-0.21953
5.21369	0.110583				5.17407	0.009223				5.18652	0.055512				5.07788	-0.16176
4.41791	-0.46515				4.31288	-0.58218				4.40068	-0.3139				4.35875	-0.39777
4.40392	-0.1335				4.40288	-0.10888				4.35117	0.286355				4.35311	0.290226
7.28765	-0.02132				7.20084	-0.19068				7.15487	0.139448				7.09998	0.029686
4.20618	-0.36195				4.05861	-0.5847				3.9996	0.092211				3.97656	0.046144
-2.98962	-0.19608				-2.91265	-0.00291				-3.41564	0.140758				-3.31767	0.336705
6.21988	-0.17892				6.25611	-0.07068				6.00303	0.763484				5.96524	0.68791
5.73509	-0.27304				5.90226	0.115909				5.93384	-0.78095				6.22741	-0.19381
5.23097	-0.06568				5.11903	-0.27641				5.09628	-0.24837				5.01757	-0.4058
9.28174	-0.28262				9.24511	-0.29936				9.18895	0.198987				9.07318	-0.03255
3.21523	-0.33519				3.19025	-0.31812				3.19512	-0.36328				3.30904	-0.13544
4.27355	-0.07369				4.31101	0.015974				4.46651	-0.24928				4.49862	-0.18505
-3.52734	-0.08536				-3.53559	-0.08476				-3.53074	-0.08943				-3.50488	-0.03771
6.92647	-0.27788				6.8691	-0.33705				6.9111	-0.05507				6.92945	-0.01837
8.77212	-0.0878				8.70022	-0.21403				8.5941	-0.08914				8.55871	-0.15992
6.95042	-0.24085				6.96591	-0.16171				6.91316	-0.02261				6.89776	-0.05342
-2.65061	-1.54658				-2.60818	-1.15241				-2.87785	-0.34335				-2.92775	-0.44314
4.12398	-0.44518				4.20289	-0.19833				4.2016	-1.19898				4.43637	-0.72944
4.68773	-0.10732				4.87986	0.298407				4.90408	-0.33374				4.99814	-0.14562
5.1987	-0.33137				5.08951	-0.48347				5.05354	-0.5191				5.05415	-0.51788
6.89377	-0.34825				7.19009	0.31405				7.72918	-1.68432				8.25253	-0.63764
6.65073	-0.23691				6.74629	0.001581				6.86796	-0.70039				7.01259	-0.41113
6.19315	-0.11669				6.03815	-0.40336				5.97567	0.653488				5.80207	0.306286
5.7109	-0.22318				5.71203	-0.17628				5.66268	0.09644				5.62635	0.023791
5.17839	-0.12552				5.14143	-0.17433				4.97018	-0.00222				4.98045	0.018318
-3.41336	-0.25848				-3.43252	-0.24509				-3.23533	-0.34166				-3.20166	-0.2743
2.65126	0.024991				2.49606	-0.29042				2.08814	1.03211				1.70893	0.273694
5.80273	-0.16334				5.7999	-0.13635				5.66625	0.178594				5.61971	0.085507
0.569617	-1.54087				0.262463	-1.84701				0.394929	-0.32871				0.332009	-0.45455
-3.14356	-0.637				-3.11459	-0.45165				-2.75944	0.323376				-3.1312	-0.42014
-3.38122	-0.17812				-3.33422	-0.04849				-3.49029	-0.00854				-3.32119	0.32967
-0.01031	-1.18322				-0.28148	-1.48892				-0.38899	0.182582				-0.66488	-0.3692
6.51162	-0.05838				6.50537	-0.0592				6.04305	0.893436				5.9308	0.668941
4.69363	-0.265				4.60029	-0.39868				4.5457	-0.60237				4.61503	-0.4637
-0.32558	-1.59432				-0.28696	-1.19822				0.167306	-1.98959				0.440296	-1.44361
-3.1741	-0.65726				-3.22303	-0.62368				-3.04769	0.033628				-3.29412	-0.45923
4.62412	0.049393				4.38654	-0.43564				4.20037	0.355316				4.17811	0.310802
5.95208	0.034347				5.97025	0.063818				5.92913	-0.05094				6.03895	0.16871
3.0302	0.217044				2.76689	-0.35299				2.68472	0.845293				2.47812	0.432103
-1.36177	1.69429				-1.21306	1.65285				-1.37486	0.867508				-1.43362	0.749978
-3.52734	-0.08536				-3.53559	-0.08476				-3.53074	-0.08943				-3.50488	-0.03771
-3.33883	0.385932				-3.12041	0.74559				-3.42304	0.12596				-3.41241	0.147213
-2.47718	0.33613				-2.56587	0.091535				-1.97972	1.45291				-2.6713	0.06975
-3.49116	0.005114				-3.34889	0.288625				-2.76515	-0.08484				-2.917	-0.38855
-1.3178	1.09265				-1.70005	0.10961				-1.30984	0.736109				-1.69236	-0.02894
2.88815	0.07129				2.84544	-0.02838				2.83989	-0.48069				2.75557	-0.64933
-3.52734	-0.08536				-3.53559	-0.08476				-3.53074	-0.08943				-3.50488	-0.03771
2.64479	-0.61357				2.31996	-1.14051				2.24379	-0.58719				2.13851	-0.79775
-0.24444	-0.14374				-0.52789	-0.68189				-1.36287	0.82782				-1.44633	0.660912
4.9292	0.188086				4.92506	0.1422				4.79878	0.552167				4.59179	0.138179
4.31535	-0.1759				4.39576	0.020105				4.42753	-0.49336				4.53945	-0.26952
5.61954	-0.02476				5.56518	-0.12853				5.68388	-0.47144				5.71024	-0.41873
7.74293	-0.27819				7.67462	-0.35916				7.62335	-0.26858				7.60394	-0.3074
9.69003	-0.19677				9.66278	-0.21191				9.64765	0.235328				9.60878	0.157586
6.37918	-0.30152				6.29339	-0.4128				6.26427	0.15931				6.18613	0.003028
5.66858	0.030811				5.59004	-0.13244				5.82884	0.155555				5.81058	0.11903
4.50748	-0.29865				4.38509	-0.48369				4.15868	0.042912				4.15702	0.039597
6.80692	-0.00522				6.75346	-0.11109				6.67658	0.21608				6.68485	0.232626
7.08752	-0.29688				6.98885	-0.43484				7.13901	-0.273				7.16147	-0.22809
5.62816	-0.27172				5.72571	-0.02228				5.71089	-0.19814				5.64799	-0.32394
-2.0532	-1.43054				-1.94915	-0.93633				-2.30185	-1.01815				-1.77898	0.027582
4.36028	-0.28454				4.18163	-0.58494				4.29863	0.309494				4.12564	-0.03648
6.20238	0.064432				6.49846	0.643707				6.89052	-0.57088				7.11808	-0.11576
6.53318	-0.26565				6.43645	-0.40597				6.76547	0.112537				6.6035	-0.2114
3.69968	-0.30827				3.74898	-0.14801				3.62925	-0.17423				3.60221	-0.22831
4.6948	-0.39551				4.82719	-0.05164				4.61835	0.028762				4.67718	0.146417
7.02787	-0.1269				7.04291	-0.07145				6.75368	0.609154				6.6253	0.352396
-3.38238	0.277067				-3.41712	0.152174				-2.70962	-1.53998				-2.63922	-1.39918
7.70933	-0.10456				7.6473	-0.20771				7.63481	-0.16436				7.60587	-0.22223
8.27079	-0.03595				8.20543	-0.15947				8.30581	-0.10635				8.31698	-0.084
6.0303	-0.18993				6.07183	-0.06888				6.18878	-0.43595				6.23759	-0.33833
-3.18986	-0.22408				-3.05504	0.090392				-2.55325	-0.99256				-2.69789	-1.28184
5.43448	-0.37075				5.25404	-0.65747				4.9547	0.656746				4.86742	0.482195
-3.52734	-0.08536				-3.53559	-0.08476				-3.42326	-0.30438				-3.3974	-0.25266
-2.98275	-0.92188				-3.0755	-0.92302				-3.49029	-0.00854				-3.50488	-0.03771
-2.89799	-0.6394				-2.6659	-0.04735				-2.7777	-1.09514				-2.59849	-0.73673
-0.25798	-0.20798				-0.28089	-0.2122				-0.71462	-0.02277				-0.6737	0.059071
-3.52734	-0.08536				-3.53559	-0.08476				-3.53074	-0.08943				-3.50488	-0.03771
5.36024	-0.36285				5.38114	-0.24848				5.39412	-0.40855				5.44805	-0.30068
7.96157	-0.07083				7.9271	-0.12561				7.94469	0.071653				7.93168	0.045648
4.78999	-0.08373				4.6716	-0.30377				4.53329	0.386662				4.40996	0.139988
2.16126	-0.66213				2.02861	-0.795				1.95352	-0.46563				2.07175	-0.22916
-3.52734	-0.08536				-3.53559	-0.08476				-3.53074	-0.08943				-3.50488	-0.03771
3.64163	-0.22119				3.79776	0.135312				3.97434	-0.78559				4.20722	-0.31984
6.59442	-0.33533				6.53949	-0.37812				6.47247	0.14133				6.44748	0.09134
5.83819	-0.29408				5.81375	-0.28415				5.60972	-0.07927				5.73314	0.167577
-3.52734	-0.08536				-3.53559	-0.08476				-3.53074	-0.08943				-3.50488	-0.03771
7.27626	-0.28858				7.25694	-0.26951				7.42507	0.068366				7.37922	-0.02332
1.71639	0.302164				1.78493	0.378816				2.14605	-0.89695				2.44493	-0.29919
-0.04744	0.222923				-0.12114	0.030945				-0.90386	-1.73847				-0.30516	-0.54107
4.35372	-0.00561				4.37219	0.03246				4.36462	-0.05473				4.3276	-0.12876
-2.81475	-1.25617				-2.94512	-1.26569				-3.37534	-0.20854				-3.3974	-0.25266
4.70068	-0.03407				4.86984	0.31107				5.22965	-0.14739				5.30589	0.005076
6.90269	-0.05304				6.81119	-0.22545				6.73662	-0.00959				6.66329	-0.15624
-2.20315	0.643847				-2.15926	0.602869				-2.31441	2.34322				-2.86176	1.24853
3.18961	-0.36398				3.13061	-0.40919				3.03912	-0.20394				3.02796	-0.22627
-3.52734	-0.08536				-3.53559	-0.08476				-3.53074	-0.08943				-3.50488	-0.03771
-3.31756	0.439108				-3.18799	0.610427				-3.11835	-0.10769				-3.11036	-0.09172
-0.28394	-0.7957				0.111768	0.154849				-0.45575	-1.7055				0.063268	-0.66746
7.88034	-0.26627				7.86117	-0.25136				7.87606	0.141838				7.84972	0.089158
4.88632	-0.32031				4.98761	-0.05366				4.96421	-0.02759				5.07953	0.203049
6.49768	0.007219				6.61887	0.248158				6.80827	-0.31421				6.90765	-0.11544
-3.52734	-0.08536				-3.53559	-0.08476				-3.53074	-0.08943				-3.50488	-0.03771
-3.25755	-0.46388				-3.32498	-0.50597				-2.79625	-1.00694				-2.90825	-1.23095
-3.52734	-0.08536				-3.53559	-0.08476				-3.53074	-0.08943				-3.50488	-0.03771
2.89423	-0.25427				2.72925	-0.53338				2.74551	-0.39652				2.62652	-0.63448
1.61868	-0.55357				1.40292	-0.87438				1.38907	-0.94573				1.43429	-0.85528
5.38288	-0.43772				5.3891	-0.33774				5.23047	0.005081				5.28443	0.113007
-1.86304	0.790706				-1.33811	1.68243				-0.99026	-0.46799				-0.77997	-0.04741
-2.91347	-0.74675				-2.86437	-0.49919				-2.10248	-0.95698				-2.2029	-1.15781
2.29722	-0.11176				2.09801	-0.48782				2.25831	-0.32304				2.21618	-0.40728
-3.52734	-0.08536				-3.53559	-0.08476				-3.53074	-0.08943				-3.50488	-0.03771
-3.52734	-0.08536				-3.53559	-0.08476				-3.39287	0.186305				-3.50488	-0.03771
-0.18928	-1.10907				-0.52516	-1.55901				-0.89859	0.282762				-1.13237	-0.1848
-3.52734	-0.08536				-3.53559	-0.08476				-3.53074	-0.08943				-3.50488	-0.03771
5.94094	-0.27553				5.90934	-0.28363				5.63241	0.461751				5.54718	0.291286
3.80729	0.040345				3.77403	-0.03424				3.92453	-0.44598				3.9643	-0.36643
6.68629	-0.16603				6.72776	-0.04988				6.67696	-0.03539				6.654	-0.0813
5.12587	-0.40891				5.0679	-0.44307				4.92119	0.39129				4.78875	0.126396
6.47626	0.056735				6.41417	-0.0788				6.39365	-0.02306				6.35444	-0.10147
5.23177	-0.33206				5.28374	-0.1617				5.36957	-0.33783				5.35304	-0.3709
5.83055	-0.17581				5.63717	-0.5274				5.52354	0.031834				5.39266	-0.22993
7.71236	-0.23307				7.70029	-0.2106				7.80388	-0.6417				7.9156	-0.41826
-3.52734	-0.08536				-3.53559	-0.08476				-3.53074	-0.08943				-3.50488	-0.03771
4.94267	0.015244				4.88386	-0.10544				5.01521	-0.26196				4.98073	-0.33092
7.63213	-0.18357				7.53345	-0.34422				7.30963	0.537564				7.25951	0.437317
-1.18858	-2.2194				-1.4872	-2.37278				-2.1102	-1.93986				-1.98022	-1.6799
4.12626	0.17891				4.135	0.160605				3.95791	-0.20486				4.01483	-0.09102
-2.68263	1.56836				-3.04908	0.521776				-2.29234	0.86077				-2.67958	0.086297
3.96591	-0.56106				3.86111	-0.65845				3.72386	-0.6142				3.76288	-0.53615
-2.31406	-0.70519				-2.08149	-0.09902				-3.02783	0.232835				-3.24153	-0.19456
3.78619	-0.06468				3.56161	-0.50091				3.48564	-0.42983				3.54683	-0.30745
4.51487	0.034876				4.37551	-0.25082				4.57866	-0.15943				4.51337	-0.29001
-3.5233	-0.07525				-3.26267	0.461068				-3.10646	0.075568				-3.33399	-0.37949
-3.30964	0.458912				-3.14003	0.706343				-3.48281	0.006414				-3.41241	0.147213
-3.3497	0.358745				-3.52413	-0.06186				-3.51141	-0.05078				-3.50488	-0.03771
4.92798	-0.36578				4.87565	-0.39729				4.86812	-0.40757				5.01866	-0.10647
-3.27058	-0.49646				-3.31353	-0.48307				-3.53074	-0.08943				-3.50488	-0.03771
5.94221	-0.36146				6.00008	-0.17341				5.95759	-0.09504				5.99296	-0.0243
-2.0962	-1.36511				-2.05973	-1.01914				-1.60264	-0.93581				-1.97811	-1.68675
4.20769	-0.15902				4.15464	-0.23332				4.20798	-0.22053				4.27829	-0.07992
4.22553	0.134062				4.24168	0.139531				3.99238	0.432453				3.90578	0.259267
-0.98422	2.00072				-1.3232	0.92262				-0.64173	0.98601				-1.1819	-0.09433
2.08266	-0.47061				1.88824	-0.76532				2.25143	-1.15187				2.30715	-1.04042
-3.41741	-0.26859				-3.38531	-0.15068				-3.30817	-0.07419				-3.3974	-0.25266
-3.52734	-0.08536				-3.53559	-0.08476				-3.53074	-0.08943				-3.50488	-0.03771
-2.92137	-1.07847				-2.71059	-0.44122				-2.35682	0.328891				-2.55638	-0.07022
2.73235	-0.49037				2.46323	-0.93054				2.54216	0.057494				2.41674	-0.19333
1.09846	-0.958				0.794395	-1.37453				0.523135	-0.41894				0.374209	-0.71679
-0.27133	-1.41034				-0.37136	-1.32832				-0.97692	-1.60872				-0.54571	-0.74629
1.10955	0.521264				1.08825	0.37441				2.13342	-1.44913				2.36309	-0.9898
3.95449	0.184709				3.6271	-0.50701				3.50256	0.038874				3.29946	-0.36732
1.40133	-1.00225				1.00377	-1.59694				1.1481	-1.16211				1.30588	-0.84655
4.47872	-0.25095				4.41793	-0.32234				4.50837	-0.24324				4.5129	-0.23417
4.80222	-0.0287				4.76508	-0.09725				4.80635	-0.04866				4.73539	-0.19057
6.07272	-0.3673				5.94622	-0.54684				6.09099	-0.45697				5.99028	-0.65841
1.36605	0.180661				2.20645	1.82533				3.58934	-4.38113				4.76782	-2.02418
6.11322	-0.10225				5.84975	-0.60874				5.91801	0.092197				5.81677	-0.11028
6.5483	-0.04196				6.66141	0.192667				6.97859	-0.52159				7.16686	-0.14505
-3.52734	-0.08536				-3.52413	-0.06186				-3.25237	-0.64616				-3.22651	-0.59444
6.00399	-0.22569				6.09041	-0.0077				6.41893	-0.88338				6.72125	-0.27874
-3.52734	-0.08536				-3.53559	-0.08476				-3.53074	-0.08943				-3.50488	-0.03771
-2.00118	-1.04004				-2.36811	-1.56588				-2.51589	-0.18537				-2.67478	-0.50315
5.27022	-0.08117				5.36349	0.121606				5.04546	0.560192				4.89479	0.258853
7.0286	-0.08945				7.02522	-0.07833				6.94837	-0.0466				6.88279	-0.17776
5.9644	-0.2402				5.99854	-0.12387				5.93743	0.143133				6.00543	0.279135
6.86175	-0.21165				6.90476	-0.08331				6.8793	0.02211				6.82424	-0.088
-3.5233	-0.07525				-2.99851	0.989376				-3.22426	0.523529				-3.41241	0.147213
10.0922	-0.18768				10.0642	-0.2062				10.0328	-0.0785				10.0672	-0.00982
-3.52734	-0.08536				-3.53559	-0.08476				-3.53074	-0.08943				-3.50488	-0.03771
6.93797	-0.3024				6.97732	-0.16322				6.88213	-0.15761				6.99468	0.067505
-3.41741	-0.26859				-3.44397	-0.268				-3.51141	-0.05078				-3.50488	-0.03771
8.90885	0.010474				8.76609	-0.27715				8.75823	0.075633				8.692	-0.05682
-3.40857	0.211575				-3.41681	0.152786				-3.14512	-0.33038				-3.25183	-0.5438
5.06607	-0.44543				4.88281	-0.72288				4.83545	0.278983				4.77393	0.155937
-3.52734	-0.08536				-3.53559	-0.08476				-3.49029	-0.00854				-3.50488	-0.03771
6.15944	-0.33148				6.04272	-0.49862				6.12143	-0.37661				6.08003	-0.45942
-3.52734	-0.08536				-3.53559	-0.08476				-3.53074	-0.08943				-3.50488	-0.03771
-2.695	-0.96007				-2.53232	-0.44269				-1.78965	-1.13417				-2.05064	-1.65615
-2.25667	-1.69063				-2.14006	-1.11929				-1.77081	-0.85998				-1.7824	-0.88315
6.2109	-0.98205				5.89306	-1.42131				5.67331	0.307029				5.54538	0.051172
5.50322	0.076538				5.57634	0.207466				5.60201	0.214739				5.53076	0.072252
-3.52734	-0.08536				-3.53559	-0.08476				-3.42326	-0.30438				-3.3974	-0.25266
-3.52734	-0.08536				-3.53559	-0.08476				-3.53074	-0.08943				-3.50488	-0.03771
-3.52734	-0.08536				-3.53559	-0.08476				-3.53074	-0.08943				-3.50488	-0.03771
-3.51027	-0.04267				-3.51511	-0.04381				-3.53074	-0.08943				-3.50488	-0.03771
-0.82452	-0.72161				-0.69762	-0.32349				-1.22202	0.177053				-1.07229	0.476513
-3.52734	-0.08536				-3.53559	-0.08476				-3.53074	-0.08943				-3.50488	-0.03771
-3.03484	0.00091				-3.0841	-0.0978				-2.56946	0.306535				-2.70509	0.03527
-1.7145	-1.99504				-2.21665	-2.60034				-2.98964	0.149733				-2.9042	0.320608
5.4301	-0.21066				5.4328	-0.16312				5.26846	-0.06524				5.29331	-0.01554
3.98604	0.07776				4.11468	0.319484				4.03921	-0.1473				4.04846	-0.12882
4.45737	0.031954				4.50758	0.125998				4.387	-0.19254				4.48017	-0.00621
7.30358	0.024354				7.29894	0.010197				7.28722	0.177848				7.29279	0.188996
-1.54882	-0.91063				-2.05507	-1.741				-2.98357	-0.10856				-3.13528	-0.41198
4.15616	-0.04668				3.93678	-0.47612				3.74447	0.033305				3.81031	0.164983
5.39497	-0.51465				4.90892	-1.38382				4.06959	3.3927				3.95507	3.16365
-3.52734	-0.08536				-3.53559	-0.08476				-3.53074	-0.08943				-3.50488	-0.03771
7.39017	-0.08268				7.38405	-0.0784				7.32859	0.142758				7.3457	0.176968
5.89717	-0.01281				5.8588	-0.08699				5.80085	0.303583				5.6723	0.046491
-2.62391	-0.33481				-2.95377	-0.92757				-3.04038	0.207727				-3.33399	-0.37949
4.19139	-0.20269				4.37739	0.209835				4.51	-0.11877				4.44083	-0.25711
6.10976	-0.18839				6.01622	-0.33779				5.96294	-0.17045				5.9045	-0.28733
6.788	-0.37455				6.81862	-0.23842				6.74034	0.072852				6.65569	-0.09645
5.96186	0.063965				6.12594	0.379316				6.2158	-0.31202				6.2168	-0.31003
-1.83297	-1.76224				-2.03293	-1.8097				-1.89191	0.018188				-2.15502	-0.50803
-3.52734	-0.08536				-3.53559	-0.08476				-3.53074	-0.08943				-3.50488	-0.03771
6.83869	-0.36451				6.82032	-0.32835				7.18686	-0.71378				7.27357	-0.54036
5.10628	-0.37163				5.17328	-0.16329				4.96832	-0.00565				4.93595	-0.07038
5.81123	-0.20026				5.72095	-0.34077				5.93328	-0.28235				5.88634	-0.37624
-1.53848	-2.07277				-1.78897	-2.15919				-1.27066	-1.42368				-1.74259	-2.36753
0.772087	0.024651				0.737009	-0.05044				1.03131	-0.63259				1.1388	-0.41759
5.32344	-0.40066				5.35319	-0.26103				5.30901	-0.29248				5.24385	-0.42279
5.43494	-0.25473				5.27198	-0.5297				5.06224	0.423351				4.83965	-0.02184
3.31108	-0.4575				3.41864	-0.15088				3.39339	-0.55852				3.48154	-0.38223
-2.30181	1.07919				-1.91473	1.63751				-1.29708	0.16317				-1.34144	0.07444
-3.52734	-0.08536				-3.53559	-0.08476				-3.53074	-0.08943				-3.50488	-0.03771
5.27641	-0.3767				5.36288	-0.12843				5.45145	-0.73536				5.61569	-0.40688
4.82986	-0.00594				4.71339	-0.23768				4.77613	0.028121				4.58269	-0.35875
7.42087	-0.1987				7.44682	-0.10707				7.31237	0.581467				7.18692	0.330559
0.301463	0.342708				0.936489	1.54422				1.58714	0.10652				1.99197	0.916176
8.75352	-0.33222				8.74212	-0.28857				8.30771	1.09141				8.1682	0.812396
6.84789	-0.06004				6.90963	0.075448				6.9658	0.06555				6.98243	0.098806
5.21995	0.123636				5.29592	0.250854				5.24302	0.734794				5.21263	0.67401
-3.5233	-0.07525				-3.46547	0.055458				-2.95416	-0.78221				-2.95216	-0.77822
2.98416	-0.42155				2.90253	-0.50049				3.17148	-0.43614				3.18394	-0.41123
-1.78135	0.654552				-1.84439	0.39756				-0.81084	-2.19735				-0.33735	-1.25036
4.5802	-0.08262				5.55036	1.87422				6.44315	-3.45142				7.56837	-1.20099
-3.22136	-0.37341				-2.9061	0.331787				-1.29823	-2.30542				-1.18644	-2.08184
6.29106	-0.06936				6.259	-0.11962				6.23502	-0.03192				6.2083	-0.08537
-2.3729	1.19767				-2.15095	1.40204				-2.05074	-0.96217				-1.6399	-0.14047
4.04667	-0.32274				4.072	-0.20753				3.95392	-0.0637				4.00947	0.047404
7.27562	-0.2676				7.18935	-0.38661				6.88952	0.771603				6.67299	0.33853
5.44139	0.104274				5.49164	0.183901				5.385	0.010066				5.4056	0.05127
5.50599	0.026532				5.49053	-0.00971				5.27278	0.242366				5.25941	0.215623
-3.52734	-0.08536				-3.53559	-0.08476				-3.53074	-0.08943				-3.50488	-0.03771
4.41886	0.138493				4.31178	-0.10336				4.23559	0.22957				4.09847	-0.04467
-2.79297	0.697569				-2.88399	0.37601				-2.11446	0.51901				-2.53071	-0.3135
-2.11462	-2.35191				-1.71156	-1.0754				-2.365	-1.03618				-1.91312	-0.13242
7.11371	-0.30289				7.17276	-0.12422				7.29127	-0.16394				7.33511	-0.07626
7.21656	-0.14625				7.07528	-0.39956				6.76573	0.585725				6.67956	0.413398
6.38395	-0.00669				6.46392	0.154597				6.40972	0.101514				6.41714	0.116354
-0.44654	1.03945				-0.24978	1.22508				0.197722	0.053631				0.314539	0.287264
-3.03606	0.684766				-2.95609	0.707762				-2.9329	-0.00723				-2.62462	0.609347
-0.54897	1.28424				-0.41169	1.30194				-0.80385	1.85095				-0.78449	1.88969
-1.12485	-1.10366				-1.16026	-0.95375				-0.36695	-0.41848				-0.5285	-0.74156
-3.40033	-0.2259				-3.37386	-0.12777				-3.33489	-0.12764				-3.11896	0.30421
7.88444	-0.21421				7.86146	-0.21734				7.86619	0.294864				7.77651	0.115504
-2.43738	-0.6457				-2.50724	-0.65628				-1.66014	-0.08363				-1.75087	-0.2651
-3.35375	0.348638				-3.47882	0.028761				-3.53074	-0.08943				-3.41365	0.144746
4.73317	0.065302				4.73349	0.052871				4.67887	0.097044				4.5238	-0.2131
-3.52734	-0.08536				-3.53559	-0.08476				-3.53074	-0.08943				-3.50488	-0.03771
6.25932	-0.23203				6.18773	-0.3288				6.09317	0.056506				6.15735	0.184874
6.2353	-0.22615				6.25336	-0.1448				6.20404	0.152625				6.18159	0.107742
-2.56647	-1.30824				-2.55702	-1.02769				-2.79468	-0.90948				-2.46161	-0.24333
5.69503	-0.15349				5.60462	-0.30362				5.59556	-0.204				5.54595	-0.30321
6.35464	-0.32677				6.37816	-0.21438				6.39059	-0.37958				6.37345	-0.41387
6.31358	-0.32518				6.29995	-0.28739				6.2967	0.008797				6.31068	0.03677
6.74462	-0.29002				6.69603	-0.32919				6.62603	-0.25947				6.59669	-0.31815
4.77496	-0.43073				4.8042	-0.28611				4.55711	-0.24032				4.58344	-0.18767
-2.09815	-0.52589				-1.8889	-0.00221				-2.51737	-0.28682				-2.85638	-0.96485
1.39474	-0.12783				1.83584	0.779953				2.17659	-1.56336				2.71994	-0.47665
7.116	-0.10166				7.0734	-0.16653				7.05318	-0.53797				7.13809	-0.36815
8.05203	-0.11472				8.08745	-0.02094				8.15418	-0.02524				8.18304	0.032461
-3.52734	-0.08536				-3.53559	-0.08476				-3.53074	-0.08943				-3.50488	-0.03771
-3.52734	-0.08536				-3.53559	-0.08476				-3.53074	-0.08943				-3.50488	-0.03771
4.93475	-0.3181				4.86814	-0.3877				5.01989	-0.32879				5.07954	-0.2095
-2.79469	1.28819				-2.5415	1.53695				-2.97606	-0.42216				-2.58701	0.355952
-3.52734	-0.08536				-3.53559	-0.08476				-3.53074	-0.08943				-3.50488	-0.03771
-3.08728	-0.44022				-2.91521	-0.00803				-2.96894	-0.66156				-3.08094	-0.88558
-3.52734	-0.08536				-3.53559	-0.08476				-3.53074	-0.08943				-3.50488	-0.03771
-0.08251	-1.27653				0.200894	-0.45442				-0.07007	-0.22188				0.255383	0.429022
3.96638	-0.32081				3.93836	-0.31269				3.91604	0.129784				3.86007	0.017846
6.58519	-0.09427				6.73571	0.225626				7.14166	-0.76674				7.33205	-0.38596
5.65572	0.065476				5.75091	0.24276				5.78976	-0.10633				5.79036	-0.10512
8.04202	-0.06175				8.0381	-0.05724				7.8666	-0.27388				7.89957	-0.20793
-3.04317	0.66699				-3.32519	-0.03045				-2.18049	-1.90973				-1.67804	-0.90482
-3.52734	-0.08536				-3.53559	-0.08476				-3.53074	-0.08943				-3.50488	-0.03771
-2.86173	-0.32061				-3.14427	-0.82157				-2.31298	-1.35864				-2.13504	-1.00277
6.58908	-0.36547				6.71139	-0.04776				6.74325	-0.69793				6.91782	-0.34879
-3.52734	-0.08536				-3.53559	-0.08476				-3.53074	-0.08943				-3.50488	-0.03771
0.51292	-0.63694				0.332717	-0.86995				0.00983	-0.32215				0.005307	-0.3312
-3.52734	-0.08536				-3.53559	-0.08476				-3.53074	-0.08943				-3.50488	-0.03771
9.76452	-0.06696				9.70979	-0.16304				9.71499	-0.07662				9.69967	-0.10727
-3.41741	-0.26859				-3.44397	-0.268				-3.24829	-0.65432				-3.22243	-0.6026
6.26191	-0.11355				6.1005	-0.41365				5.90035	0.270806				5.86514	0.200394
6.39264	-0.2906				6.27896	-0.45984				6.18052	0.023962				6.11521	-0.10666
7.09192	-0.06552				7.0435	-0.14927				7.09488	0.013271				7.06835	-0.03979
-3.52734	-0.08536				-3.53559	-0.08476				-3.53074	-0.08943				-3.50488	-0.03771
5.12986	-0.04162				4.98917	-0.31469				4.82388	0.021708				4.78838	-0.04928
-1.59736	0.874488				-1.91373	0.06684				-1.24134	-1.34024				-1.67651	-2.21059
4.93133	-0.39344				4.84241	-0.49259				4.55085	-0.15899				4.63184	0.003003
-3.52734	-0.08536				-3.53559	-0.08476				-3.53074	-0.08943				-3.50488	-0.03771
-3.25205	0.602884				-3.01735	0.95171				-3.14283	-0.78793				-3.04384	-0.58994
4.88381	-0.0283				5.13195	0.473646				5.3216	-0.78373				5.58981	-0.24731
4.9617	-0.34555				4.84697	-0.5059				4.81405	-0.1661				4.86724	-0.05973
5.57303	-0.18876				5.51768	-0.26172				5.54525	-0.50089				5.65667	-0.27805
1.61683	0.341041				1.41592	-0.12899				1.49431	0.675787				1.57923	0.845634
-0.4045	-1.55641				-0.25495	-0.94601				-0.55726	-0.16417				-0.77193	-0.59351
-2.85032	-0.42825				-2.80511	-0.25218				-2.90359	1.16485				-3.08674	0.798565
-2.27663	0.243904				-2.54497	-0.34156				-2.17845	0.769213				-2.39133	0.343447
-3.50623	-0.03256				-3.33207	0.32226				-3.40564	0.160756				-3.29865	0.374743
-3.23843	-0.41609				-3.23332	-0.32265				-3.331	0.31005				-3.50488	-0.03771
4.2371	-0.00331				4.17827	-0.1203				4.22116	0.077977				4.17694	-0.01047
-3.52734	-0.08536				-3.32879	0.328831				-3.53074	-0.08943				-3.50488	-0.03771
1.21286	0.567733				1.05673	0.141922				1.75067	-0.64587				2.12197	0.096723
3.8847	-0.04733				3.76191	-0.28344				3.68774	0.332872				3.44124	-0.16013
-1.97954	-0.51897				-2.59475	-1.64561				-2.95432	1.0634				-3.50488	-0.03771
7.0378	-0.05537				6.95149	-0.21692				6.99765	0.145149				6.98028	0.110421
6.13897	0.077667				6.03208	-0.15165				5.92569	0.066058				5.86391	-0.0575
4.81833	0.118308				4.82217	0.102313				4.87286	0.077056				4.91655	0.16445
5.06818	0.07104				5.06161	0.043705				5.11056	-0.04824				5.12191	-0.02554
-0.84644	0.717887				-0.8541	0.559				-2.01425	1.83008				-1.90445	2.04968
-2.69308	0.947283				-2.81324	0.517513				-2.89128	0.759581				-3.00748	0.527172
6.38296	-0.2789				6.28371	-0.42163				6.29584	-0.47472				6.26858	-0.52924
-3.52734	-0.08536				-3.52656	-0.06672				-3.48281	0.006414				-3.41241	0.147213
4.95021	0.010726				4.90564	-0.08055				4.91337	-0.06064				4.96014	0.032906
5.47381	-0.26621				5.60025	0.039924				5.5869	0.311101				5.64271	0.422724
3.26973	0.030704				3.00582	-0.50324				3.21622	-0.39682				3.05821	-0.71284
5.98553	0.044982				5.86807	-0.19893				5.71544	0.051984				5.61161	-0.15568
6.44093	-0.28193				6.35532	-0.39676				6.10223	0.539589				5.96205	0.259223
0.244345	0.066337				0.022017	-0.39159				0.040225	0.443251				-0.2334	-0.104
-2.18893	1.22523				-2.10038	1.15729				-1.74118	-1.2311				-1.58132	-0.91139
-3.52734	-0.08536				-3.53559	-0.08476				-3.53074	-0.08943				-3.50488	-0.03771
-3.43649	0.141793				-3.20582	0.574769				-3.53074	-0.08943				-3.50488	-0.03771
-2.82248	-0.76525				-1.91573	1.2013				-1.70281	-1.22923				-0.89625	0.383896
6.27025	-0.13818				6.27067	-0.10971				6.23398	-0.08589				6.23372	-0.08643
-2.29072	-1.63388				-2.11041	-0.94649				-1.63483	-1.8918				-1.64021	-1.90256
-1.51427	1.01329				-1.4075	1.02417				-1.45395	0.233272				-1.86565	-0.59013
2.68331	-0.23618				2.48143	-0.59271				2.14518	0.392004				2.23056	0.562759
-3.52734	-0.08536				-3.53559	-0.08476				-3.53074	-0.08943				-3.50488	-0.03771
6.33901	-0.3632				6.22338	-0.52181				6.13717	0.008709				6.19471	0.123787
4.82183	0.057172				4.92586	0.253794				4.98993	0.146606				4.88659	-0.06008
7.0683	-0.17449				7.04942	-0.17734				6.98797	0.059875				6.97981	0.043549
-3.52734	-0.08536				-3.53559	-0.08476				-3.53074	-0.08943				-3.50488	-0.03771
-3.52734	-0.08536				-3.53559	-0.08476				-3.53074	-0.08943				-3.50488	-0.03771
-3.07152	-0.84507				-3.15573	-0.84448				-3.02559	-0.93793				-3.04018	-0.96711
-3.52734	-0.08536				-3.52413	-0.06186				-3.53074	-0.08943				-3.50488	-0.03771
0.700315	-0.04713				0.590203	-0.25793				0.285276	1.30184				0.32995	1.39119
-1.81009	1.25547				-1.56771	1.48914				-1.25872	1.48235				-1.41519	1.16942
5.6967	-0.17752				6.18914	0.842859				7.22991	-2.9712				8.03466	-1.36171
-3.52734	-0.08536				-3.53559	-0.08476				-3.53074	-0.08943				-3.50488	-0.03771
-3.52734	-0.08536				-3.52413	-0.06186				-3.53074	-0.08943				-3.50488	-0.03771
5.47748	-0.02829				5.32748	-0.32263				5.36107	0.161172				5.37759	0.194204
-3.31756	0.439108				-3.38411	0.218179				-3.44609	0.079862				-3.29865	0.374743
7.30846	-0.14839				7.29289	-0.14985				7.31365	-0.10759				7.34803	-0.03882
5.68905	-0.06203				5.69307	-0.04159				5.76048	-0.03779				5.7478	-0.06316
-3.52734	-0.08536				-3.53559	-0.08476				-3.53074	-0.08943				-3.50488	-0.03771
2.66139	0.043437				2.48708	-0.31385				2.45043	-0.08965				2.55551	0.120515
4.00103	-0.4026				3.85869	-0.60676				3.92149	0.002365				3.81315	-0.21431
-3.52734	-0.08536				-3.53559	-0.08476				-3.53074	-0.08943				-3.50488	-0.03771
-2.0806	0.719412				-2.10379	0.529155				-2.25939	0.893576				-2.63029	0.151774
8.57178	-0.48064				8.44219	-0.6437				8.39044	-0.22813				8.40409	-0.20082
-0.16477	-1.00129				-0.84753	-2.16655				-1.14799	-0.98165				-1.15963	-1.00494
0.894482	-0.88368				0.773044	-0.94982				0.501168	-0.88568				0.728287	-0.43144
-3.10642	-0.63612				-3.18197	-0.65999				-2.69228	-0.27132				-2.85297	-0.59269
-3.52734	-0.08536				-3.53559	-0.08476				-3.53074	-0.08943				-3.50488	-0.03771
-0.5301	-1.43087				-0.56415	-1.2128				-0.03182	-1.53866				-0.16602	-1.80707
6.42622	-0.24699				6.309	-0.43205				6.19449	0.166029				6.16696	0.110967
5.79557	-0.34307				5.79763	-0.27034				5.82218	-0.27692				5.85058	-0.22013
4.42784	0.132382				4.45768	0.16558				4.68493	-0.55561				4.80916	-0.30715
4.31601	-0.41863				4.34844	-0.27006				4.24812	-0.29714				4.31592	-0.16155
7.00138	0.01038				6.93548	-0.12349				6.88208	0.263573				6.81428	0.12798
-3.51027	-0.04267				-3.44749	0.091418				-3.53074	-0.08943				-3.29865	0.374743
-3.35375	0.348638				-3.47693	0.032551				-3.48281	0.006414				-3.50488	-0.03771
1.82546	0.541656				1.75674	0.295887				2.07948	-0.28394				2.00658	-0.42973
0.349527	1.51046				0.285061	1.07944				1.0431	-0.92793				1.29207	-0.43
0.892401	-0.29609				0.286	-1.44967				-0.63378	0.39378				-0.97118	-0.28103
6.37781	-0.24215				6.29991	-0.34954				6.27906	-0.03027				6.2669	-0.05459
7.10813	-0.01978				7.05523	-0.12162				7.0769	-0.13791				7.12168	-0.04834
4.64268	0.004696				4.49036	-0.30088				4.54685	-0.43282				4.58512	-0.35628
3.40762	-0.34151				3.783	0.477561				4.00983	-0.9513				4.18297	-0.60503
1.62324	-0.65922				1.63337	-0.50711				1.92153	-0.96864				2.0222	-0.76729
4.18659	-0.15014				4.12681	-0.23967				3.80723	0.069803				3.82473	0.104784
5.89691	-0.33871				5.82506	-0.41466				5.6352	0.308238				5.59157	0.220983
4.99093	-0.00968				4.79879	-0.39203				4.69952	0.386859				4.63308	0.25398
5.82801	0.091187				5.82888	0.074704				5.92556	0.276335				5.94592	0.317041
-3.52734	-0.08536				-3.53559	-0.08476				-3.53074	-0.08943				-3.50488	-0.03771
7.78949	-0.14308				7.60859	-0.47625				7.62835	0.112786				7.52193	-0.10007
5.12724	-0.33645				5.27677	0.029894				5.42554	-0.7464				5.64725	-0.30298
-2.60183	-0.37161				-2.79756	-0.68875				-2.93437	-0.7519				-3.04107	-0.96531
6.30362	-0.3273				6.23632	-0.39643				6.34214	-0.18413				6.33909	-0.19022
6.25753	-0.1919				6.31009	-0.0484				6.27377	0.054532				6.23305	-0.02692
-0.68713	0.997616				-0.29512	1.58211				0.09843	-0.73312				0.343319	-0.24334
5.61918	-0.36518				5.63846	-0.25358				5.53964	-0.02316				5.54805	-0.00634
3.79232	0.016233				4.01407	0.456486				4.05575	-0.16547				4.1928	0.108626
-2.74732	-1.3854				-2.81977	-1.25324				-2.66421	-1.6607				-2.67879	-1.68988
8.10702	-0.33292				7.93768	-0.60503				7.88841	0.149286				7.84673	0.065921
5.66779	-0.1652				5.59633	-0.27508				5.45273	0.067416				5.3236	-0.19083
5.38539	-0.23776				5.36859	-0.2238				5.34883	-0.09643				5.34491	-0.10427
5.84659	-0.11068				5.79302	-0.19568				5.5678	-0.0326				5.59216	0.016114
-2.73172	0.921276				-3.06299	0.074486				-2.29213	-0.62847				-2.75081	-1.54584
-3.50623	-0.03256				-3.03843	0.909549				-3.44237	0.087308				-3.50488	-0.03771
-0.8937	-1.01634				-1.61841	-2.2625				-1.16271	-1.29978				-1.03024	-1.03483
5.87011	-0.12614				5.7576	-0.32593				5.69372	0.204416				5.61969	0.056346
5.51127	0.04461				5.47918	-0.0285				5.38215	0.267729				5.36032	0.224087
8.35935	-0.12566				8.25216	-0.31491				8.27556	-0.05368				8.23656	-0.13167
7.85907	-0.26758				7.80529	-0.32162				7.94754	-0.43462				8.04066	-0.24838
-3.52734	-0.08536				-3.53559	-0.08476				-3.53074	-0.08943				-3.50488	-0.03771
-3.52734	-0.08536				-3.53559	-0.08476				-3.53074	-0.08943				-3.50488	-0.03771
-3.52734	-0.08536				-3.53559	-0.08476				-3.53074	-0.08943				-3.50488	-0.03771
-0.32343	-1.2223				-1.31456	-2.9601				-1.27465	-1.11571				-1.39257	-1.35155
6.0764	0.013352				6.15834	0.174567				6.26367	-0.12954				6.36079	0.064702
5.54864	-0.28076				5.44155	-0.43877				5.86669	-0.36234				5.86703	-0.36167
8.79098	0.027729				8.63448	-0.29081				8.72823	0.120193				8.64985	-0.03656
-1.32512	-0.54864				-1.11649	-0.02165				-0.88103	-0.36192				-1.16231	-0.92449
6.49583	-0.19573				6.49697	-0.1543				6.49879	-0.39973				6.5742	-0.24891
9.98685	-0.28863				9.92872	-0.34717				9.96201	0.046738				9.91788	-0.04152
3.13696	0.266391				3.6797	1.2986				4.52726	-0.72285				4.87863	-0.02011
1.50298	-0.11462				1.2405	-0.61664				0.981277	0.13787				0.683995	-0.45669
6.1172	-0.18505				6.07662	-0.22918				6.1663	-0.23852				6.18714	-0.19684
4.51754	0.127253				4.26945	-0.39436				4.39267	0.729785				4.01305	-0.02945
8.64502	-0.08681				8.61693	-0.12562				8.70197	-0.13083				8.64931	-0.23614
-3.52734	-0.08536				-3.53559	-0.08476				-3.53074	-0.08943				-3.50488	-0.03771
5.9943	-0.27754				5.91486	-0.38091				5.64893	0.385388				5.6052	0.297946
5.7557	0.004809				5.84416	0.180773				5.65906	-0.07				5.67176	-0.04459
4.21473	-0.11139				4.4556	0.392626				4.1886	0.504359				4.46401	1.05518
6.33856	-0.05156				6.35685	-0.00466				6.42924	-0.14861				6.49839	-0.01029
5.86424	-0.04609				5.82416	-0.11703				5.94187	-0.24534				5.93118	-0.2667
-3.52734	-0.08536				-3.53559	-0.08476				-3.53074	-0.08943				-3.50488	-0.03771
-1.60043	-2.5114				-1.68264	-2.17352				-1.89168	-2.37689				-2.02226	-2.63804
6.69336	-0.24421				6.5452	-0.49168				6.54887	-0.18823				6.51657	-0.25282
7.42517	-0.08375				7.38276	-0.15183				7.43364	-0.25215				7.4244	-0.27063
-3.29156	-0.47833				-3.02872	0.143027				-2.85826	0.142068				-3.02028	-0.18199
2.42766	-0.46201				2.69521	0.165479				3.49349	-1.98886				3.9297	-1.11646
6.25511	-0.02378				6.14266	-0.24393				6.05413	0.456495				5.94287	0.233975
4.6849	-0.34227				4.69108	-0.26145				4.91848	-0.879				5.25255	-0.21087
7.20507	-0.04583				7.13343	-0.17995				7.14094	0.112215				7.07423	-0.02121
8.60928	-0.17087				8.59109	-0.17306				8.7309	-0.24942				8.77489	-0.16144
4.83049	-0.08277				5.19859	0.669996				5.57986	-1.62231				6.01412	-0.75378
-2.70299	-0.31222				-2.94811	-0.74002				-2.45277	0.211289				-2.15867	0.799495
6.15116	-0.28787				6.16776	-0.19711				6.16911	-0.27754				6.16378	-0.2882
3.95525	-0.11665				3.79364	-0.41653				3.57395	0.029608				3.52429	-0.06971
4.33284	-0.16426				4.35227	-0.09254				4.42099	-0.0273				4.40349	-0.0623
7.04406	-0.1881				7.10535	-0.02791				7.12388	0.062334				7.14203	0.098646
-3.52734	-0.08536				-3.53559	-0.08476				-3.53074	-0.08943				-3.50488	-0.03771
-3.08085	0.572802				-3.13958	0.340777				-2.77725	-0.12303				-2.93598	-0.44048
5.97933	-0.03487				5.86714	-0.25228				5.88489	0.13547				5.79887	-0.03655
-2.89799	-0.6394				-2.65818	-0.03189				-2.5304	-1.47527				-1.77092	0.043709
6.57132	-0.30642				6.54782	-0.29214				6.55657	0.009736				6.56481	0.026206
10.7773	-0.03053				10.7153	-0.14836				10.6846	0.365307				10.5723	0.140652
-3.52734	-0.08536				-3.53559	-0.08476				-3.53074	-0.08943				-3.50488	-0.03771
-3.52734	-0.08536				-3.53559	-0.08476				-3.53074	-0.08943				-3.50488	-0.03771
6.18625	0.005723				6.08083	-0.20626				6.05574	0.01935				6.07717	0.062219
6.65171	-0.33268				6.51346	-0.54263				6.48862	-0.10746				6.4408	-0.2031
5.37773	0.011963				5.35199	-0.0419				5.20945	0.194303				5.19134	0.158086
4.69213	-0.14968				4.7887	0.073389				4.61287	0.058262				4.55496	-0.05756
-1.10603	1.56228				-0.96687	1.52814				-1.34477	0.439261				-1.69952	-0.27023
1.51813	-0.20221				1.17108	-0.85586				0.807867	1.2952				0.243835	0.167135
6.53595	-0.01788				6.43283	-0.22055				6.45528	0.115502				6.30539	-0.18429
4.5717	-0.11257				4.49946	-0.23453				4.43169	0.057703				4.46276	0.119839
6.20916	-0.51732				6.26922	-0.29373				6.33507	-0.46985				6.50184	-0.1363
4.61995	-0.56851				4.68417	-0.32637				4.78703	-0.28861				4.86233	-0.13801
4.4102	-0.34904				4.28788	-0.52388				4.34035	-0.29089				4.35493	-0.26174
8.01877	-0.3145				7.98919	-0.31075				7.67861	0.654348				7.65348	0.604109
-3.29156	-0.47833				-3.1323	-0.06414				-3.15723	0.227682				-3.21371	0.114718
-0.56858	-0.92188				-1.21514	-2.03062				-1.34703	-0.99799				-1.49037	-1.28466
6.17025	-0.06844				6.08249	-0.23027				5.98666	0.041781				5.97416	0.016789
5.79175	-0.25248				5.84361	-0.09827				5.81103	-0.05998				5.73707	-0.20791
6.0024	-0.3979				6.01501	-0.29309				6.05912	-0.0328				6.03737	-0.07631
4.83103	-0.42243				4.82121	-0.35758				4.86395	-0.07073				4.89259	-0.01345
-3.33059	-0.05155				-3.43495	-0.24995				-3.53074	-0.08943				-3.41241	0.147213
5.51865	-0.20664				5.41728	-0.36805				5.30277	0.436496				5.1506	0.132144
-3.52734	-0.08536				-3.53559	-0.08476				-3.53074	-0.08943				-3.50488	-0.03771
-3.52734	-0.08536				-3.53559	-0.08476				-3.53074	-0.08943				-3.50488	-0.03771
7.8284	-0.22122				7.79068	-0.25241				7.8427	0.021723				7.79305	-0.07759
-3.52734	-0.08536				-3.53559	-0.08476				-3.53074	-0.08943				-3.50488	-0.03771
5.47396	-0.30189				5.41469	-0.36005				5.34219	0.075339				5.27074	-0.06757
-2.43078	-0.00352				-2.62178	-0.38482				-1.93495	-1.93057				-1.60838	-1.27742
-2.94851	-0.53756				-2.72603	0.014922				-3.01913	-0.0784				-2.8053	0.349258
-2.83455	-0.86143				-2.64833	-0.31669				-2.78457	-0.56991				-2.91921	-0.83919
-3.52734	-0.08536				-3.53559	-0.08476				-3.51141	-0.05078				-3.50488	-0.03771
5.8139	-0.15575				5.97992	0.20744				6.08232	-0.45628				6.31652	0.012133
-2.09607	-0.60448				-2.35154	-0.99452				-2.36878	-0.78668				-2.14404	-0.33721
-1.82269	-0.12121				-1.43145	0.685513				-1.75423	0.588076				-1.71697	0.662608
-0.38469	-0.03086				-0.19254	0.359612				0.028597	-0.3473				0.221197	0.037902
9.91959	-0.43049				9.88224	-0.4191				9.77143	-0.0234				9.74442	-0.07741
-3.52734	-0.08536				-3.53559	-0.08476				-3.53074	-0.08943				-3.50488	-0.03771
7.37365	-0.24645				7.35479	-0.23487				7.35482	-0.09376				7.36627	-0.07087
3.96762	-0.37238				3.99012	-0.2529				3.81315	-0.11547				4.00013	0.258481
5.1456	-0.21841				5.00978	-0.44637				4.93541	0.3457				4.914	0.302882
0.193602	0.702823				0.039174	0.253402				-0.62075	2.45233				-0.59293	2.50795
7.24477	-0.1179				7.20677	-0.17033				7.17857	-0.10536				7.23183	0.001149
-3.49116	0.005114				-3.53559	-0.08476				-3.35985	-0.43121				-3.33399	-0.37949
7.74896	-0.07973				7.67669	-0.20832				7.32303	0.560359				7.18943	0.293163
12.1694	-0.08987				12.2175	0.024344				12.052	0.306607				12.0071	0.216736
-2.24072	-0.90237				-1.72843	0.30268				-1.41174	-1.09631				-1.5409	-1.35464
-1.05579	0.321951				-0.89788	0.573374				-1.19245	-0.10436				-1.40016	-0.51978
-3.52734	-0.08536				-3.52413	-0.06186				-3.22728	-0.16607				-3.33399	-0.37949
5.22317	-0.28127				5.21323	-0.24489				5.13392	-0.01062				5.18061	0.082756
5.2294	-0.08096				5.24014	-0.04328				5.18598	0.032575				5.15264	-0.03411
5.57365	-0.01795				5.45198	-0.2577				5.20325	0.537447				5.11933	0.369597
6.41654	-0.25896				6.30996	-0.42034				6.2155	0.156776				6.17486	0.075489
5.20031	-0.12452				5.20006	-0.10011				5.31361	-0.49026				5.36545	-0.38658
3.92529	-0.44525				3.64215	-0.92247				3.83707	-0.62209				3.85859	-0.57906
-0.64602	-1.42914				-0.7016	-1.25447				-1.24108	-1.16542				-1.58478	-1.85283
4.55564	-0.28733				4.81855	0.295951				4.97216	-0.97535				5.29347	-0.33274
-1.75845	-0.43887				-1.53581	0.09419				-2.86781	0.552874				-2.63342	1.02166
-3.52734	-0.08536				-3.53559	-0.08476				-3.53074	-0.08943				-3.50488	-0.03771
6.00062	-0.11922				5.93065	-0.23531				5.7959	0.103115				5.80768	0.126675
9.82534	-0.17683				9.85197	-0.0882				9.76096	0.100869				9.75581	0.090563
-3.52734	-0.08536				-3.53559	-0.08476				-3.53074	-0.08943				-3.50488	-0.03771
5.152	-0.01558				5.25521	0.193948				5.50601	-0.51663				5.64518	-0.23831
-3.51027	-0.04267				-3.53559	-0.08476				-3.53074	-0.08943				-3.50488	-0.03771
3.96408	-0.28913				3.95879	-0.24189				3.91704	-0.08894				4.06147	0.199927
5.34054	-0.17429				5.49026	0.160003				5.71915	-0.61503				5.88746	-0.27841
-3.12553	-0.68391				-3.1582	-0.61247				-2.90869	-0.37194				-3.12323	-0.80101
-3.52734	-0.08536				-3.52413	-0.06186				-3.49029	-0.00854				-3.50488	-0.03771
7.311	-0.34783				7.24574	-0.40878				7.40979	-0.20572				7.38656	-0.25218
-3.52734	-0.08536				-3.53559	-0.08476				-3.42326	-0.30438				-3.3974	-0.25266
0.56247	0.803563				0.238542	-0.00501				0.765138	-0.15891				0.564731	-0.55973
4.80474	-0.19579				4.8808	-0.00451				4.75244	0.218735				4.60448	-0.0772
-0.77039	-0.70876				-0.54312	-0.11246				-0.44757	-1.35608				-0.19922	-0.85939
5.96583	-0.15176				5.97144	-0.11019				5.89844	0.070737				5.864	0.001877
4.74776	-0.11791				4.71681	-0.15622				4.70188	0.672654				4.48823	0.245343
2.61714	-0.93304				2.68846	-0.60381				2.48296	-0.06797				2.66524	0.296597
-3.52734	-0.08536				-3.52656	-0.06672				-3.53074	-0.08943				-3.50488	-0.03771
2.88659	-0.38619				3.51304	0.943945				2.95587	3.50622				3.00872	3.61193
2.78185	-0.3825				2.87825	-0.11318				2.85144	-0.46857				2.9471	-0.27725
8.12286	-0.05922				7.94341	-0.40629				8.19273	-0.44422				8.06024	-0.7092
6.17063	0.028751				6.07101	-0.17625				5.99195	-0.08464				5.97332	-0.1219
4.47494	-0.34553				4.42113	-0.38403				4.45573	-0.10889				4.53103	0.041701
4.00723	-0.49413				4.10543	-0.1989				4.21856	-0.7481				4.4478	-0.28963
5.80534	-0.26866				5.92334	0.021083				5.83228	-0.58098				5.94002	-0.36551
5.17009	-0.07974				5.09429	-0.21538				5.22838	0.090711				5.18991	0.013769
-3.52734	-0.08536				-3.53559	-0.08476				-3.49029	-0.00854				-3.50488	-0.03771
-3.47408	0.047798				-3.38884	0.208734				-2.63741	-1.6071				-2.23227	-0.79682
5.69855	-0.01919				5.71888	0.025297				5.74872	-0.23573				5.80898	-0.11523
5.71107	-0.21644				5.7298	-0.1357				5.09797	0.908379				4.94546	0.603344
-3.52734	-0.08536				-3.53559	-0.08476				-3.53074	-0.08943				-3.50488	-0.03771
5.71644	-0.2094				5.64224	-0.31593				5.43244	0.488096				5.37615	0.375532
3.42702	-0.70301				3.46583	-0.48478				3.47946	0.283291				3.37211	0.068592
6.19059	-0.12028				6.11847	-0.24044				6.23671	-0.15801				6.15411	-0.32321
5.38047	-0.2104				5.22941	-0.47044				5.31304	-0.11801				5.29919	-0.14571
6.48246	-0.03094				6.46007	-0.06953				6.48659	-0.2879				6.51731	-0.22646
5.09304	-0.11272				5.13275	-0.01077				5.22187	-0.3739				5.33972	-0.1382
4.77167	-0.37402				4.68053	-0.4815				4.51859	-0.04349				4.48647	-0.10773
8.2359	-0.12236				8.206	-0.15769				8.14135	0.289436				8.13127	0.26927
-3.25755	-0.46388				-3.31353	-0.48307				-3.53074	-0.08943				-3.50488	-0.03771
-3.52734	-0.08536				-3.53559	-0.08476				-3.53074	-0.08943				-3.50488	-0.03771
-1.46575	-1.71118				-1.26574	-0.96893				-2.05423	-0.29315				-1.66586	0.4836
-3.52734	-0.08536				-3.53559	-0.08476				-3.53074	-0.08943				-3.50488	-0.03771
4.46395	-0.04877				4.56669	0.166459				4.85696	-0.6167				5.0928	-0.14501
0.36376	-1.2886				0.260329	-1.23774				-0.30025	0.552675				-0.5443	0.064566
9.85088	-0.29796				9.82909	-0.28195				9.7152	0.12508				9.72599	0.146669
-3.52734	-0.08536				-3.53559	-0.08476				-3.53074	-0.08943				-3.50488	-0.03771
0.086485	-0.915				-0.27153	-1.44803				-1.10307	0.8709				-0.82741	1.42222
0.755524	-0.02124				0.683925	-0.16019				0.809147	-0.47065				0.855182	-0.37858
-3.51027	-0.04267				-3.52656	-0.06672				-3.49029	-0.00854				-3.50488	-0.03771
-3.52734	-0.08536				-3.53559	-0.08476				-3.53074	-0.08943				-3.50488	-0.03771
9.21652	-0.17377				9.08971	-0.39263				9.35112	0.094117				9.27285	-0.06243
6.97066	-0.2866				7.24092	0.311225				7.4622	-1.16207				7.68562	-0.71523
5.86327	-0.08433				5.7545	-0.285				5.73248	0.068343				5.69102	-0.01458
-2.71482	-0.65408				-2.4093	0.087778				-2.489	0.551969				-2.1746	1.18076
5.64895	0.027483				5.54916	-0.1776				5.63484	0.231502				5.54498	0.051776
-3.52734	-0.08536				-3.53559	-0.08476				-3.53074	-0.08943				-3.50488	-0.03771
-3.52734	-0.08536				-3.53559	-0.08476				-3.53074	-0.08943				-3.50488	-0.03771
-0.65542	-1.09105				-0.76827	-1.09856				-1.20077	-0.68291				-0.70269	0.313254
5.96456	-0.29563				5.99363	-0.17837				5.9498	-0.18618				6.05382	0.021878
-3.52734	-0.08536				-3.53559	-0.08476				-3.53074	-0.08943				-3.50488	-0.03771
5.87075	-0.09016				5.75014	-0.31336				5.54016	0.600259				5.49195	0.50383
-3.52734	-0.08536				-3.52413	-0.06186				-3.53074	-0.08943				-3.50488	-0.03771
5.58477	-0.29351				5.59327	-0.2178				5.71448	-0.13631				5.72002	-0.12522
-1.79451	-1.64605				-1.78438	-1.29658				-2.18945	-0.5071				-1.73675	0.398294
-2.59776	-1.63466				-2.76093	-1.63407				-3.35985	-0.43121				-3.33399	-0.37949
5.57022	-0.29325				5.64189	-0.09128				5.82251	-0.58214				6.05413	-0.1189
6.15536	-0.154				6.04802	-0.33787				6.12313	-0.01872				6.16499	0.064988
-3.52734	-0.08536				-3.53559	-0.08476				-3.53074	-0.08943				-3.50488	-0.03771
-3.12965	-0.14414				-3.28295	-0.42192				-2.61147	-1.23589				-2.66617	-1.34528
-3.52734	-0.08536				-3.53559	-0.08476				-3.53074	-0.08943				-3.50488	-0.03771
7.67123	-0.13225				7.67303	-0.1022				7.63571	-0.0281				7.57059	-0.15834
4.96336	0.156106				4.74533	-0.31118				4.68917	0.26496				4.43362	-0.24614
-3.52734	-0.08536				-3.53559	-0.08476				-3.53074	-0.08943				-3.50488	-0.03771
-3.52734	-0.08536				-3.53559	-0.08476				-3.53074	-0.08943				-3.50488	-0.03771
-2.8866	1.51651				-3.22295	0.540511				-2.56141	1.41933				-3.09994	0.342248
7.52634	-0.11825				7.42911	-0.28906				7.32311	0.596415				7.27041	0.491013
13.7986	-0.25505				13.8156	-0.17003				13.8156	0.170032				13.8156	0.170032
6.48952	-0.27602				6.46912	-0.26162				6.4929	-0.18729				6.53108	-0.11093
5.86911	-0.3507				5.92593	-0.16693				5.80427	-0.11364				5.82329	-0.0756
3.8461	0.003764				3.85316	0.017129				3.95504	0.029996				4.04169	0.203307
9.10604	-0.18431				9.02762	-0.30429				8.91935	0.284419				8.73962	-0.07505
6.52908	0.01674				6.60949	0.174227				6.76974	-0.23115				6.86467	-0.04129
7.62625	-0.21475				7.82057	0.216841				7.78043	-0.26939				7.89442	-0.04141
4.90777	-0.33895				5.07679	0.066891				5.1585	-0.61412				5.42315	-0.08482
5.60538	-0.27809				5.55527	-0.32269				5.47771	-0.01226				5.45946	-0.04875
-3.52734	-0.08536				-3.53559	-0.08476				-3.53074	-0.08943				-3.50488	-0.03771
8.23959	0.041944				8.15483	-0.13597				8.12194	0.161679				8.09281	0.103411
-2.62025	-1.1023				-2.71024	-1.06182				-2.36405	-0.58878				-2.009	0.12132
4.61822	-0.236				4.57688	-0.27148				4.72796	-0.47085				4.78622	-0.35432
-1.28426	-0.02924				-1.31208	-0.07903				-1.18492	-0.83102				-0.72034	0.098152
-3.52734	-0.08536				-3.47693	0.032551				-3.53074	-0.08943				-3.50488	-0.03771
5.52833	-0.29209				5.5399	-0.21054				5.42788	-0.10041				5.50429	0.052402
-0.91799	-1.95111				-0.89218	-1.50927				-0.45239	-0.8571				0.081824	0.211317
7.71475	-0.05619				7.77834	0.082223				7.76888	0.190753				7.7888	0.230594
4.87604	-0.29811				4.81286	-0.36485				4.79684	-0.55719				4.8434	-0.46406
-0.47167	-0.56343				-0.7901	-1.08761				-0.49148	-0.56505				-0.74006	-1.0622
6.17657	-0.09046				6.14048	-0.14454				6.26222	-0.45427				6.32521	-0.3283
-3.52734	-0.08536				-3.53559	-0.08476				-3.39287	0.186305				-3.50488	-0.03771
6.08727	-0.0731				6.05605	-0.12092				5.95099	0.247938				5.92521	0.196362
1.73055	-0.11546				1.96645	0.379433				1.71927	2.75313				1.75322	2.82103
-3.52734	-0.08536				-3.53559	-0.08476				-3.53074	-0.08943				-3.50488	-0.03771
-0.61725	1.27707				-0.41601	1.42414				-0.50575	0.01881				-0.86672	-0.70314
7.81321	-0.35141				7.86508	-0.1774				7.67918	-0.00267				7.81531	0.269581
-3.41741	-0.26859				-3.44397	-0.268				-3.53074	-0.08943				-3.41365	0.144746
6.35833	-0.29462				6.37479	-0.20279				6.43394	-0.36428				6.46014	-0.3119
6.98399	-0.08497				6.9334	-0.16915				6.82028	0.264864				6.71107	0.046446
-3.40033	-0.2259				-3.44397	-0.268				-3.49029	-0.00854				-3.50488	-0.03771
6.27281	-0.34637				6.26106	-0.30059				6.11918	-0.30162				6.17605	-0.18787
5.41912	-0.29303				5.42462	-0.22341				5.34569	0.030287				5.35217	0.043242
5.50908	-0.2932				5.50037	-0.25197				5.45323	0.089932				5.46792	0.119308
4.845	-0.27752				4.85668	-0.19865				4.77364	-0.10071				4.75009	-0.14781
7.23469	-0.07368				7.34757	0.166808				6.74872	0.856376				6.70018	0.759298
9.18686	-0.21479				9.16011	-0.22532				9.15697	0.261705				9.06672	0.081202
4.01672	0.056014				3.94938	-0.08987				3.95366	-0.25772				3.97736	-0.21031
-3.30964	0.458912				-3.24098	0.504449				-3.31998	-0.51095				-3.20289	-0.27677
-3.52734	-0.08536				-3.53559	-0.08476				-3.53074	-0.08943				-3.50488	-0.03771
-1.69939	-2.02023				-2.23463	-2.68667				-2.62276	0.030798				-2.89719	-0.51806
0.202974	0.383982				0.167149	0.235536				-0.26941	0.661517				-0.46088	0.278581
-2.59342	0.122013				-2.71031	-0.13616				-3.08003	0.128433				-3.15023	-0.01198
-1.79608	0.679103				-2.14913	-0.16281				-2.12186	0.341838				-2.63204	-0.67852
-3.39629	-0.2158				-3.17736	0.265222				-3.29817	-0.0542				-3.21371	0.114718
-3.25205	0.602884				-3.19726	0.591882				-3.23916	0.493718				-3.41365	0.144746
-3.49116	0.005114				-3.53559	-0.08476				-3.51141	-0.05078				-3.50488	-0.03771
-1.19516	1.5572				-1.14685	1.34238				-1.30045	1.09292				-1.45319	0.78743
-1.12884	0.011892				-0.64755	0.972093				-2.16009	1.48949				-1.94441	1.92085
3.26043	-0.19247				3.08325	-0.50833				2.79367	0.784903				2.66179	0.521146
-1.91372	-0.83327				-1.77534	-0.38985				-3.05924	0.853566				-3.11144	0.749159
0.790589	-0.47663				0.807365	-0.34775				0.597594	-0.14292				0.597316	-0.14348
-3.40434	0.222156				-3.43604	0.114326				-3.46349	0.045065				-3.11489	0.742255
5.38857	0.06854				5.31579	-0.09073				5.41515	0.091733				5.41418	0.089798
-2.95146	0.896287				-3.0325	0.554949				-3.15097	0.240193				-2.7206	1.10094
8.63381	-0.08395				8.77859	0.222401				8.90522	-0.19102				8.95107	-0.09931
-3.44053	0.131686				-3.0834	0.819611				-2.88029	-0.31512				-2.86391	-0.28237
4.49184	-0.423				4.64741	-0.02728				4.35263	0.815332				4.33343	0.776949
4.6022	0.062193				4.616	0.07735				4.37723	0.958742				4.32097	0.846225
6.04679	-0.333				6.07919	-0.2016				6.04537	-0.38696				6.06311	-0.35146
-3.52734	-0.08536				-3.53559	-0.08476				-3.53074	-0.08943				-3.50488	-0.03771
-2.4488	0.711714				-3.04031	-0.61364				-2.36271	-0.95592				-2.35246	-0.93542
-3.52734	-0.08536				-3.53559	-0.08476				-3.42326	-0.30438				-3.3974	-0.25266
4.54624	-0.05173				4.59451	0.055155				4.65374	-0.04404				4.77974	0.207967
4.94424	-0.14924				4.99406	-0.01975				5.07238	-0.46584				5.10098	-0.40864
-3.52734	-0.08536				-3.53559	-0.08476				-3.53074	-0.08943				-3.50488	-0.03771
7.06659	-0.22263				7.02324	-0.26481				6.97291	-0.03154				6.91987	-0.13762
-1.27014	1.21178				-1.39677	0.716168				-2.20426	1.72048				-2.70912	0.710764
-3.12954	-0.23585				-3.14838	-0.22636				-3.02224	0.244007				-2.68411	0.920268
-2.16341	-1.75455				-2.29203	-1.66088				-3.04556	0.880928				-3.22866	0.514725
5.72153	-0.05849				5.85356	0.217271				5.81622	-0.09383				5.85639	-0.01349
3.77075	-0.29616				3.79125	-0.19592				4.03092	-0.66368				4.1235	-0.47852
5.37651	0.102774				5.34829	0.025784				5.35923	-0.06501				5.29882	-0.18583
-3.52734	-0.08536				-3.53559	-0.08476				-3.53074	-0.08943				-3.50488	-0.03771
1.94381	-0.30867				2.19959	0.264607				2.3475	-0.54568				2.54459	-0.15152
5.94887	-0.08604				5.89585	-0.17488				5.85868	0.197029				5.86769	0.215056
-0.52525	0.658083				-0.69391	0.189133				-0.87211	-0.36306				-1.38847	-1.39578
-3.52734	-0.08536				-3.53559	-0.08476				-3.53074	-0.08943				-3.50488	-0.03771
-3.52734	-0.08536				-3.53559	-0.08476				-3.53074	-0.08943				-3.50488	-0.03771
5.59296	-0.12739				5.81677	0.345712				6.21279	-0.89729				6.41283	-0.49723
9.28917	-0.14892				9.289	-0.11946				9.37904	0.198826				9.34271	0.126149
-3.52734	-0.08536				-3.53559	-0.08476				-3.53074	-0.08943				-3.50488	-0.03771
8.73216	-0.84554				8.6315	-0.87774				8.60906	-0.19002				8.59041	-0.22733
-3.5233	-0.07525				-3.53559	-0.08476				-3.53074	-0.08943				-3.50488	-0.03771
6.57607	-0.23898				6.5657	-0.21194				6.66291	-0.41658				6.81439	-0.11362
5.07727	-0.11049				5.18324	0.123549				5.18491	0.038303				5.15011	-0.03131
5.59286	-0.21779				5.58471	-0.19054				5.62286	0.415075				5.59342	0.356205
3.42843	-0.61008				3.61303	-0.11887				3.4548	0.485714				3.5631	0.702321
-3.52734	-0.08536				-3.38884	0.208734				-3.53074	-0.08943				-3.50488	-0.03771
4.83674	-0.14643				4.87938	-0.03186				4.86934	0.300718				4.856	0.274025
7.64693	-0.25951				7.57008	-0.3613				7.65999	-0.07325				7.69954	0.005851
3.85529	-0.01341				3.95619	0.191063				4.24777	-0.33189				4.31563	-0.19618
5.55816	-0.25609				5.38339	-0.5544				5.13234	0.744078				4.97964	0.438683
3.6358	-0.39295				2.81611	-1.95374				1.51436	2.09703				0.90997	0.888238
-3.3653	0.319751				-3.53559	-0.08476				-3.33861	-0.13509				-3.3974	-0.25266
7.26931	0.032223				7.17509	-0.16266				6.27168	1.13776				5.91049	0.415379
7.12693	-0.06367				7.08387	-0.13706				6.18193	1.24554				5.78309	0.447867
-1.27499	0.775434				-1.21596	0.738422				-1.03243	0.719664				-1.6385	-0.49248
5.33224	-0.18009				5.44608	0.083617				5.33173	-0.0389				5.36368	0.024998
6.48306	-0.33137				6.3867	-0.45784				6.4426	0.095905				6.4325	0.075721
-1.79803	-1.19665				-2.12628	-1.61382				-1.8411	-0.32642				-1.57291	0.209958
9.4046	-0.11049				9.30029	-0.29701				9.27296	0.219224				9.17514	0.023598
4.05561	-0.3289				3.90733	-0.55969				4.08979	-0.59516				3.99068	-0.79337
-3.44053	0.131686				-3.53559	-0.08476				-3.39287	0.186305				-3.50488	-0.03771
-3.52734	-0.08536				-3.53559	-0.08476				-3.53074	-0.08943				-3.50488	-0.03771
0.39242	-1.32186				0.160756	-1.52081				0.235569	-0.39853				0.064836	-0.74
7.24465	-0.2469				7.1174	-0.45202				7.10175	0.028557				7.06022	-0.0545
7.05941	-0.08879				7.01488	-0.1601				7.03736	-0.14018				7.04707	-0.12076
-2.88105	-0.66764				-2.64345	-0.05892				-3.07357	-0.73478				-2.53313	0.346106
7.38404	-0.17896				7.35303	-0.20519				7.47425	-0.30372				7.51927	-0.21368
7.32967	-0.03177				7.30734	-0.07007				7.16544	0.150005				7.12317	0.065463
6.26733	-0.04241				6.15303	-0.26252				6.00145	0.062571				5.97016	-2.6e-05
5.62819	-0.25462				5.64074	-0.1786				5.79653	-0.65192				6.00546	-0.23407
-3.42565	0.168891				-3.52413	-0.06186				-3.53074	-0.08943				-3.50488	-0.03771
6.3275	-0.26686				6.24441	-0.37967				5.89186	0.779263				5.74866	0.492862
4.68978	-0.24987				4.84941	0.119367				4.80759	-0.00647				4.84805	0.074461
5.16056	-0.06077				5.20243	0.035118				5.27404	-0.62077				5.44041	-0.28802
-3.52734	-0.08536				-3.53559	-0.08476				-3.53074	-0.08943				-3.50488	-0.03771
7.84363	-0.28971				4.97877	-5.9615				3.62179	9.16821				0.874168	3.67296
-1.66017	1.98255				-1.63287	1.64064				-1.07136	-1.98043				-0.29266	-0.42304
4.53938	-0.08657				4.48869	-0.17064				4.44228	0.140649				4.3835	0.023083
6.69355	-0.2818				6.56569	-0.48116				6.67963	-0.16893				6.64075	-0.2467
5.80447	-0.0402				5.80244	-0.0362				5.71609	0.144943				5.72138	0.155505
6.49931	-0.18499				6.61227	0.077922				6.90553	-0.56373				7.05515	-0.26449
6.18712	-0.34385				6.21877	-0.21178				6.30498	-0.38224				6.37031	-0.25158
6.13048	-0.1196				6.07425	-0.20815				5.95879	-0.07808				5.96775	-0.06015
4.99951	-0.32176				4.98886	-0.2787				4.87479	-0.03455				4.90247	0.02082
6.44697	-0.17982				6.36703	-0.30372				6.25148	-0.0413				6.23269	-0.07888
5.40168	-0.32108				5.21049	-0.63924				5.20297	-0.2035				5.27899	-0.05146
5.33418	-0.38943				5.28319	-0.41353				5.14328	0.140042				5.19691	0.247286
1.12441	0.252513				1.10489	0.162979				1.55926	-1.27159				1.60703	-1.17604
-3.52734	-0.08536				-3.53559	-0.08476				-3.53074	-0.08943				-3.50488	-0.03771
-3.5233	-0.07525				-3.52656	-0.06672				-3.53074	-0.08943				-3.50488	-0.03771
-1.37249	3.55593				-0.84637	3.897				-1.76316	3.44572				-1.73783	3.49638
3.00598	-0.20816				3.11418	0.049873				2.88928	0.11845				2.82827	-0.00357
-3.25755	-0.46388				-3.32498	-0.50597				-3.34052	-0.39256				-3.33399	-0.37949
7.22832	-0.08986				7.26625	0.003981				7.21237	0.028903				7.20863	0.021424
4.46326	-0.34823				4.43951	-0.32609				4.41075	0.034082				4.30907	-0.16929
7.24977	-0.191				7.25806	-0.13622				7.36046	-0.34701				7.42066	-0.22662
5.94498	-0.07402				5.74985	-0.44948				6.26598	-0.18964				6.18932	-0.34295
-3.15059	0.398445				-2.75769	1.10457				-2.5349	-0.75974				-1.72721	0.855638
-3.02153	-0.56665				-3.16487	-0.74				-3.20445	-0.55032				-3.0393	-0.22002
2.15627	0.108111				2.29555	0.365058				2.4401	-0.05842				2.55407	0.169515
-2.04179	0.329744				-2.23713	-0.12688				-1.45205	-0.67518				-1.56038	-0.89183
5.4048	-0.37827				5.62174	0.131281				5.75148	-0.85779				6.05028	-0.26019
6.31299	-0.02114				6.2097	-0.2235				6.05903	0.257801				5.9681	0.075935
4.97687	0.107435				4.97139	0.074981				4.76768	0.00062				4.79442	0.054116
5.26262	-0.06028				5.20413	-0.1652				5.09176	0.2594				5.04915	0.174192
2.17156	-0.11666				1.95972	-0.51701				2.03741	1.00102				1.62046	0.167117
4.45953	-0.41229				4.39151	-0.46587				4.30164	-0.29008				4.25942	-0.37453
7.76449	-0.29825				7.71891	-0.32976				7.43326	0.588143				7.25021	0.222029
-3.40434	0.222156				-3.37842	0.229562				-3.42326	-0.30438				-3.3974	-0.25266
5.29965	-0.07862				5.05164	-0.55892				5.21358	-0.20432				5.10843	-0.41461
-1.71882	0.801661				-1.66394	0.751093				-2.22832	1.50323				-2.9734	0.013076
5.22838	0.080446				5.23159	0.070781				5.52723	-0.35379				5.53729	-0.33366
2.65947	-0.2503				2.66253	-0.19413				1.86562	0.499173				1.96442	0.696767
2.14395	0.010846				2.11217	-0.05488				2.07897	-0.29717				2.0339	-0.38731
-3.52734	-0.08536				-3.53559	-0.08476				-3.53074	-0.08943				-3.50488	-0.03771
-3.52734	-0.08536				-3.53559	-0.08476				-3.53074	-0.08943				-3.50488	-0.03771
5.89909	-0.20262				5.81527	-0.32975				5.75524	0.311955				5.69883	0.199144
-0.82509	-0.27712				-0.9059	-0.38332				-1.67786	-0.27004				-1.90696	-0.72823
2.66492	0.232008				2.72285	0.301473				2.51674	1.14556				2.66731	1.44671
-0.92942	0.645738				-0.74637	0.882702				-1.02688	1.49124				-0.98658	1.57184
-3.52734	-0.08536				-3.53559	-0.08476				-3.53074	-0.08943				-3.50488	-0.03771
5.1727	-0.25817				5.06345	-0.42503				4.91107	0.228068				4.87274	0.151397
5.43012	-0.19369				5.41627	-0.18264				5.35044	0.045416				5.30258	-0.05031
9.15064	-0.25381				9.11766	-0.26901				9.17296	-0.04294				9.13729	-0.11428
-1.55808	-1.80817				-1.99009	-2.31057				-1.93127	-1.93792				-1.8919	-1.85917
4.7478	-0.20734				4.89764	0.133798				5.19808	-1.14663				5.52788	-0.48702
6.66061	-0.27951				6.54118	-0.46246				6.43881	0.168098				6.43162	0.153715
6.89678	-0.14758				6.82904	-0.25356				6.7813	0.081076				6.69496	-0.0916
6.43777	-0.13663				6.32688	-0.3311				6.2079	0.291734				6.08484	0.045626
5.6969	-0.05823				5.60632	-0.22775				5.55241	0.195998				5.51354	0.118261
7.78199	-0.07642				7.65948	-0.30617				7.52869	0.655424				7.29792	0.193878
3.38615	0.160601				2.79679	-1.05023				3.0933	0.221157				2.72715	-0.51115
0.668683	-0.22341				0.380408	-0.75528				-0.00169	-0.13223				-0.10369	-0.33623
-3.52734	-0.08536				-3.52413	-0.06186				-3.53074	-0.08943				-3.50488	-0.03771
-2.28616	-1.27989				-2.03573	-0.52305				-2.86762	-0.60914				-2.72088	-0.31566
-3.5233	-0.07525				-3.50501	-0.02362				-3.35985	-0.43121				-3.15023	-0.01198
-3.52734	-0.08536				-3.53559	-0.08476				-3.41564	0.140758				-3.50488	-0.03771
1.11742	0.364441				1.2089	0.474495				-0.09723	1.98928				-0.42073	1.34228
-3.41336	-0.25848				-3.24613	0.12769				-3.31998	-0.51095				-3.29412	-0.45923
-2.99969	-0.89364				-3.02201	-0.75956				-3.41564	0.140758				-3.50488	-0.03771
6.55404	-0.08392				6.0573	-1.06063				5.53745	2.01777				4.79893	0.540724
-2.74868	-1.02139				-2.84027	-1.00029				-3.23724	-0.51462				-2.80818	0.343505
4.48226	0.071273				4.39653	-0.11444				4.32	0.111031				4.31722	0.105473
-1.27786	-1.89304				-1.08373	-1.12617				-2.57729	-0.11204				-2.44531	0.151914
-3.24381	0.165406				-3.22404	0.171859				-3.11678	0.308577				-3.11896	0.30421
-2.14846	0.853818				-1.96414	1.05169				-1.90025	1.69723				-2.16053	1.17668
-3.52734	-0.08536				-3.53559	-0.08476				-3.53074	-0.08943				-3.50488	-0.03771
2.827	-0.3213				2.83007	-0.25091				2.75507	-0.86165				2.73846	-0.89487
-3.52734	-0.08536				-3.53559	-0.08476				-3.53074	-0.08943				-3.50488	-0.03771
0.907365	0.743483				0.788459	0.356974				0.610799	0.629894				0.303487	0.015271
6.16497	-0.34259				6.33189	0.059764				6.56872	-0.82431				6.7843	-0.39316
3.52385	-0.24165				3.13293	-0.97515				3.13654	0.058588				2.92042	-0.37367
-0.45094	-0.65036				-0.61812	-0.85466				-0.97485	-1.225				-0.54315	-0.36159
4.71023	-0.08131				4.14114	-1.20323				3.82095	1.43494				3.34569	0.484416
-1.72935	-1.3725				-1.66221	-0.96371				-1.64164	-0.75651				-1.62423	-0.7217
5.43098	-0.0761				5.47138	0.019921				5.69969	-0.29808				5.74365	-0.21015
5.30536	-0.25708				5.13937	-0.53764				5.14793	-0.15184				5.11613	-0.21544
7.13818	0.013911				7.05008	-0.16505				7.05887	0.101182				7.04593	0.075305
4.36929	-0.08619				4.26062	-0.28629				4.16465	-0.2812				4.16366	-0.28318
-2.96982	-0.59082				-3.1467	-0.82643				-3.25237	-0.64616				-3.13528	-0.41198
5.49705	-0.34114				5.3799	-0.5072				5.53187	-0.46712				5.46963	-0.5916
-3.52734	-0.08536				-3.53559	-0.08476				-3.53074	-0.08943				-3.50488	-0.03771
2.81435	0.45325				2.83283	0.399559				2.86395	0.485394				2.73193	0.221348
7.02126	-0.1809				6.93571	-0.31583				6.75675	0.576999				6.72091	0.505311
-3.41336	-0.25848				-3.44397	-0.268				-3.51141	-0.05078				-3.50488	-0.03771
7.13925	-0.17058				7.22694	0.038911				7.4187	0.13215				7.49067	0.276086
-2.63931	1.67664				-2.54296	1.53401				-3.1856	0.600851				-3.41241	0.147213
6.58101	-0.33079				6.60572	-0.21521				6.53039	0.091304				6.48117	-0.00715
6.04472	-0.16103				5.93086	-0.35654				6.0659	-0.04315				6.01168	-0.15159
7.08842	-0.14064				7.11173	-0.0659				7.24513	-0.08105				7.31956	0.067797
3.41068	0.105165				3.52255	0.307872				3.51144	-0.59035				3.68274	-0.24774
-3.47408	0.047798				-3.52656	-0.06672				-3.22977	-0.49967				-3.25183	-0.5438
5.06747	-0.3801				5.18344	-0.07214				5.48888	-1.01869				5.75421	-0.48802
-3.44053	0.131686				-3.43847	0.109466				-3.23475	-0.18102				-3.33399	-0.37949
5.35865	-0.09197				5.29445	-0.20198				5.21298	0.088726				5.2216	0.10597
6.61021	-0.08905				6.73165	0.171646				6.98623	-0.3242				7.08433	-0.12801
-0.78025	-0.46094				-0.71986	-0.24796				-0.77446	0.471553				-1.62737	-1.23428
-3.41741	-0.26859				-3.35588	-0.09181				-3.44609	0.079862				-3.41365	0.144746
8.30172	-0.20158				8.27655	-0.2116				8.50657	-0.22472				8.53056	-0.17674
6.63488	-0.01767				6.56648	-0.15094				6.54076	-0.01759				6.42964	-0.23984
4.95223	-0.08531				5.09372	0.214727				5.54899	-1.29556				5.75199	-0.88955
4.94708	0.142573				4.80066	-0.17877				4.45037	0.757895				4.28957	0.4363
-3.52734	-0.08536				-3.53559	-0.08476				-3.53074	-0.08943				-3.50488	-0.03771
1.26056	-0.20555				1.20639	-0.27279				1.26246	0.788094				1.02188	0.306926
0.869656	-0.69969				1.34015	0.381233				1.32249	-2.44819				1.94496	-1.20327
-3.52734	-0.08536				-3.53559	-0.08476				-3.53074	-0.08943				-3.50488	-0.03771
5.57946	-0.36354				5.57766	-0.29444				5.68541	-0.33699				5.7493	-0.20922
7.02264	-0.29016				6.96161	-0.3542				6.98011	-0.32241				6.9834	-0.31585
-2.28481	-1.28215				-2.23044	-0.91698				-2.69394	-0.55779				-2.87816	-0.92623
4.09735	-0.49379				4.12483	-0.34006				4.13519	-0.17535				4.08214	-0.28146
7.10064	-0.09357				7.11233	-0.05149				7.06698	-0.06211				7.20989	0.2237
7.04649	-0.31158				7.14834	-0.04558				7.02771	-0.05991				7.02133	-0.07266
4.49257	0.190033				4.60309	0.37307				4.94727	-0.56372				5.14004	-0.17817
-3.52734	-0.08536				-3.53559	-0.08476				-3.53074	-0.08943				-3.50488	-0.03771
9.13322	-0.4365				9.04132	-0.533				9.06872	0.088396				9.01555	-0.01793
4.69289	-0.06378				4.75151	0.066213				4.85131	-0.2204				4.84098	-0.24107
6.44244	-0.2042				6.36024	-0.32778				6.35321	-0.11656				6.31126	-0.20046
3.7324	-0.28599				3.63457	-0.42445				3.65486	-0.26873				3.69946	-0.17953
5.33164	0.031607				5.25359	-0.13081				5.18892	0.22505				5.04048	-0.07182
4.44604	-0.05212				4.31537	-0.30303				4.25089	0.091007				4.24918	0.087573
6.16526	-0.3158				6.14674	-0.28968				5.85578	0.394288				5.86088	0.40447
7.50442	-0.22084				7.57887	-0.02778				7.51903	-0.07971				7.48775	-0.14226
-2.98717	0.212061				-3.32498	-0.50597				-3.33826	0.295515				-3.41365	0.144746
3.48474	-0.04524				3.30754	-0.39059				3.3788	0.518862				3.11974	0.000736
6.1622	-0.10784				6.27156	0.132439				6.04978	0.073367				6.03656	0.046923
-3.52734	-0.08536				-3.53559	-0.08476				-3.53074	-0.08943				-3.50488	-0.03771
-0.61861	0.431203				-0.97351	-0.36483				-0.08291	-0.98648				-0.43007	-1.68081
-3.52734	-0.08536				-3.53559	-0.08476				-3.53074	-0.08943				-3.50488	-0.03771
6.10936	-0.13687				6.16832	0.008416				6.399	-0.57604				6.55316	-0.26772
5.73275	-0.21678				5.68254	-0.27384				5.59277	-0.15656				5.5489	-0.2443
8.05541	-0.05025				7.88584	-0.37933				7.74976	0.477625				7.71049	0.399083
1.91617	0.356102				1.96545	0.383421				2.01893	-0.645				2.30626	-0.07034
-3.52734	-0.08536				-3.53559	-0.08476				-3.53074	-0.08943				-3.50488	-0.03771
4.74162	-0.14063				4.73729	-0.12117				4.8018	-0.52062				4.89111	-0.34199
6.87516	-0.09536				6.73791	-0.3508				6.40187	0.576359				6.31508	0.402782
6.26394	-0.21201				6.26323	-0.17103				6.27575	-0.11152				6.21999	-0.22305
5.69812	0.022547				5.67158	-0.03503				5.80685	0.035646				5.80762	0.037184
4.17905	-0.40319				4.20601	-0.26862				4.26795	-0.61378				4.39816	-0.35335
1.334	-0.56808				1.25277	-0.61691				1.44544	-0.41084				1.66324	0.02477
-0.59218	-0.72476				-1.39763	-2.19071				-1.80879	-1.87651				-1.6363	-1.53153
1.82248	-0.6249				1.75609	-0.6327				1.64695	-0.3315				1.703	-0.21939
7.77556	-0.24924				7.71585	-0.3188				7.71113	-0.10107				7.66382	-0.19568
-3.52734	-0.08536				-3.52413	-0.06186				-3.53074	-0.08943				-3.32112	0.329801
-3.1159	0.485173				-3.16397	0.29201				-3.29069	-0.03925				-3.21371	0.114718
-3.30964	0.458912				-3.46547	0.055458				-3.42326	-0.30438				-3.30617	-0.07021
6.23801	-0.22539				6.1965	-0.26333				6.22506	-0.02363				6.2514	0.029041
4.77837	-0.29692				4.55405	-0.68618				4.58902	-0.01054				4.44637	-0.29584
4.20902	-0.33131				4.03935	-0.60438				3.94535	0.084089				3.84431	-0.11799
5.50755	-0.26761				5.53273	-0.16375				5.57932	-0.15585				5.5636	-0.18729
-3.52734	-0.08536				-3.53559	-0.08476				-3.53074	-0.08943				-3.50488	-0.03771
5.97423	-0.06067				5.98426	-0.02848				5.87883	-0.19732				5.88728	-0.18041
5.28874	0.006094				5.18812	-0.19637				5.08481	-0.23436				5.05662	-0.29075
0.368975	-0.68455				0.126207	-1.03317				-0.97067	2.00953				-1.11377	1.72334
5.34886	-0.05453				5.20588	-0.32958				5.17817	0.166326				5.16116	0.132311
-3.5233	-0.07525				-3.53559	-0.08476				-3.53074	-0.08943				-3.50488	-0.03771
-3.52734	-0.08536				-3.53559	-0.08476				-3.53074	-0.08943				-3.50488	-0.03771
-3.52734	-0.08536				-3.53559	-0.08476				-3.53074	-0.08943				-3.50488	-0.03771
6.54136	-0.10354				6.46859	-0.22836				6.31169	0.241638				6.21876	0.055778
7.47351	-0.24082				7.32975	-0.48017				7.38709	-0.16458				7.41166	-0.11543
-3.52734	-0.08536				-3.53559	-0.08476				-3.53074	-0.08943				-3.50488	-0.03771
-3.52734	-0.08536				-3.53559	-0.08476				-3.53074	-0.08943				-3.50488	-0.03771
-3.52734	-0.08536				-3.53559	-0.08476				-3.53074	-0.08943				-3.50488	-0.03771
7.48322	-0.17719				7.40018	-0.30783				6.94743	0.850562				6.8679	0.691512
-3.52734	-0.08536				-3.53559	-0.08476				-3.53074	-0.08943				-3.41365	0.144746
4.85905	-0.18067				4.966	0.069362				4.91035	0.289463				4.84685	0.162467
6.18529	-0.20996				6.17128	-0.196				6.18651	-0.2172				6.21495	-0.16031
-3.52734	-0.08536				-3.53559	-0.08476				-3.14559	-0.85971				-3.02727	-0.62307
-3.25799	0.588042				-3.28203	0.422342				-2.99975	-0.18983				-2.82436	0.160936
-1.40634	-1.06644				-1.5946	-1.22968				-2.06397	1.14837				-2.39944	0.477435
-3.23977	0.175513				-3.31267	-0.0054				-3.11849	0.305147				-3.11896	0.30421
4.92095	-0.40632				4.85483	-0.4573				4.61903	0.159286				4.65843	0.238105
-3.52734	-0.08536				-3.53559	-0.08476				-3.53074	-0.08943				-3.50488	-0.03771
4.4131	0.121597				4.43659	0.144259				4.19543	-0.15369				4.24909	-0.04637
-3.02625	0.184964				-3.07577	0.04893				-2.92575	-1.2221				-2.71299	-0.79658
-2.98962	-0.19608				-2.63921	0.543965				-1.84592	-1.12561				-1.57779	-0.58936
-3.43649	0.141793				-3.53559	-0.08476				-3.31998	-0.51095				-3.29412	-0.45923
-3.52734	-0.08536				-3.53559	-0.08476				-3.53074	-0.08943				-3.50488	-0.03771
-3.52734	-0.08536				-3.53559	-0.08476				-3.53074	-0.08943				-3.50488	-0.03771
-3.08418	-0.80712				-3.16965	-0.81663				-2.54082	-0.23524				-2.97347	-1.10053
-3.52734	-0.08536				-3.53559	-0.08476				-3.53074	-0.08943				-3.50488	-0.03771
-3.52734	-0.08536				-3.52656	-0.06672				-3.40393	-0.26573				-3.3974	-0.25266
4.60271	-0.34214				4.63016	-0.21881				4.49992	0.474549				4.42542	0.32555
-3.52734	-0.08536				-3.53559	-0.08476				-3.53074	-0.08943				-3.50488	-0.03771
5.38346	-0.14439				5.3447	-0.19303				5.22285	0.179704				5.22284	0.179681
8.2521	-0.06496				8.17031	-0.21554				8.11517	0.352695				7.97623	0.074815
7.15409	-0.0866				7.10366	-0.17014				7.11226	0.023201				7.10445	0.00757
3.90666	-0.14581				3.75836	-0.41323				3.7725	-0.0909				3.81929	0.002669
5.4079	-0.19527				5.34168	-0.28866				5.38931	-0.44444				5.4618	-0.29945
8.77217	-0.32025				8.78365	-0.23326				8.6118	0.368592				8.49928	0.143551
6.03509	-0.28797				6.06758	-0.1654				6.05422	-0.08122				6.06882	-0.05201
-0.41922	-1.16397				-1.37809	-2.84891				-1.74113	0.019711				-1.8395	-0.17705
4.2189	0.084786				4.44623	0.522489				4.90387	-0.81206				5.07718	-0.46545
0.936238	0.29557				0.484495	-0.66703				0.184011	1.34518				-0.1064	0.764368
4.45519	-0.43139				4.52594	-0.2036				4.57613	-0.25972				4.47816	-0.45566
5.93945	0.052448				5.89716	-0.04262				6.06264	-0.50712				6.06732	-0.49776
3.979	-0.52217				4.23745	0.099179				4.24462	-0.76286				4.52828	-0.19553
-3.52734	-0.08536				-3.53559	-0.08476				-3.53074	-0.08943				-3.50488	-0.03771
-3.41336	-0.25848				-3.23117	0.157601				-3.37534	-0.20854				-3.30494	-0.06774
6.36671	-0.29756				6.2489	-0.47367				6.30275	-0.16792				6.28622	-0.20099
-3.52734	-0.08536				-3.53559	-0.08476				-3.53074	-0.08943				-3.50488	-0.03771
6.52767	-0.04776				6.43923	-0.21509				6.05306	0.274405				5.93794	0.044177
-3.52734	-0.08536				-3.53559	-0.08476				-3.53074	-0.08943				-3.50488	-0.03771
6.48484	-0.02635				6.59445	0.19815				6.48811	0.082721				6.44453	-0.00443
-3.52734	-0.08536				-3.53559	-0.08476				-3.53074	-0.08943				-3.50488	-0.03771
-3.52734	-0.08536				-3.53559	-0.08476				-3.53074	-0.08943				-3.50488	-0.03771
-3.52734	-0.08536				-3.53559	-0.08476				-3.53074	-0.08943				-3.50488	-0.03771
4.82556	0.058925				4.76686	-0.07025				4.69209	0.106883				4.64606	0.01482
-3.52734	-0.08536				-3.53559	-0.08476				-3.53074	-0.08943				-3.50488	-0.03771
5.07361	-0.34585				5.03998	-0.34393				4.96081	0.15079				4.89132	0.011811
4.67184	-0.00459				4.71286	0.078374				4.69188	-0.39871				4.66868	-0.44511
5.20429	-0.28207				5.19792	-0.2384				5.27702	-0.10427				5.23791	-0.1825
6.50307	0.011914				6.40946	-0.17769				6.5138	-0.4656				6.5668	-0.3596
-3.5233	-0.07525				-3.47693	0.032551				-2.83897	-0.40883				-3.07914	-0.88918
4.67335	-0.37548				4.71379	-0.2195				5.02865	-0.53961				5.13397	-0.32897
5.13243	-0.24103				5.1163	-0.22508				5.10051	0.012471				5.10645	0.024355
-1.16448	0.488906				-1.0549	0.610281				-0.11391	-0.63361				-0.51077	-1.42733
5.73088	-0.0857				5.70791	-0.11449				5.68141	-0.03367				5.62802	-0.14046
6.45102	-0.00096				6.30984	-0.28313				6.36402	-0.03148				6.26859	-0.22234
5.08218	-0.31953				5.11579	-0.18841				5.09083	-0.00352				5.10329	0.021401
4.14377	-0.28359				3.97917	-0.55607				3.45645	0.947345				3.32628	0.687007
4.94439	-0.31964				4.95683	-0.23083				4.84654	-0.06582				4.93745	0.116014
4.92453	-0.14744				4.98883	0.010656				5.15109	-0.27898				5.32153	0.061914
-3.52734	-0.08536				-3.53559	-0.08476				-3.53074	-0.08943				-3.50488	-0.03771
4.20841	-0.23837				4.15567	-0.29618				4.15503	-0.09769				4.0577	-0.29234
8.62098	-0.20681				8.60537	-0.19666				8.6661	0.057534				8.65225	0.029833
-0.23237	-1.06461				-0.37009	-1.12714				-0.84399	-1.81785				-0.31096	-0.75177
4.57695	-0.19165				4.59287	-0.12149				4.32068	0.546424				4.17905	0.263164
4.0614	-0.10047				4.10096	-0.00124				4.0434	0.187369				4.09641	0.293398
5.82903	-0.01906				5.9935	0.313681				6.17558	-0.55969				6.40778	-0.09529
-2.69006	1.54979				-3.35588	-0.09181				-2.35847	-1.44332				-2.58027	-1.88692
2.2703	-0.00018				2.47983	0.418925				2.22338	0.967533				2.65554	1.83186
4.77564	-0.26407				4.66439	-0.43376				4.38443	0.591542				4.26897	0.360634
-0.22407	-0.01879				-0.40096	-0.36881				0.872349	-1.8789				1.28626	-1.05107
5.02031	-0.39421				5.01686	-0.32227				5.05457	-1.01346				5.20128	-0.72004
-2.6295	-1.49379				-2.52091	-0.97786				-2.86134	0.08698				-3.21428	-0.6189
5.46916	-0.25676				5.51156	-0.12059				5.65671	-0.29291				5.73547	-0.13539
6.65083	-0.14092				6.64153	-0.13133				6.65968	0.113595				6.5624	-0.08096
4.53687	0.000609				4.46236	-0.14852				4.28376	0.145554				4.2281	0.034228
8.68801	-0.31245				8.66036	-0.30525				8.70486	0.059115				8.70642	0.062254
6.22955	-0.26675				6.06461	-0.54327				6.09272	-0.06114				6.03843	-0.16972
-3.08822	-0.81722				-3.16965	-0.81663				-3.53074	-0.08943				-3.50488	-0.03771
8.03026	-0.24933				7.92405	-0.41188				7.93818	0.021913				7.93804	0.021632
6.20599	-0.02254				6.31576	0.201518				6.60404	-0.27836				6.74562	0.004811
-0.18688	0.609341				-0.18979	0.481647				-2.64716	0.994168				-2.74899	0.790503
-3.52734	-0.08536				-3.53559	-0.08476				-3.53074	-0.08943				-3.50488	-0.03771
-2.72452	-0.27633				-1.63648	1.95502				-0.9183	-2.48369				-0.32233	-1.29174
2.48353	-0.18571				2.08404	-0.94755				2.08218	-0.16108				1.53914	-1.24716
-3.49116	0.005114				-3.47693	0.032551				-3.53074	-0.08943				-3.50488	-0.03771
-3.52734	-0.08536				-3.53559	-0.08476				-3.53074	-0.08943				-3.50488	-0.03771
-1.74641	2.16895				-1.67548	1.87702				-1.32923	0.111023				-1.5669	-0.36432
-3.52734	-0.08536				-3.53559	-0.08476				-3.53074	-0.08943				-3.50488	-0.03771
5.43295	0.095596				5.19223	-0.40497				5.18788	0.314055				4.96586	-0.12999
6.43021	-0.10976				6.38758	-0.17308				6.54645	-0.31723				6.51637	-0.37738
-3.52734	-0.08536				-3.53559	-0.08476				-3.51141	-0.05078				-3.50488	-0.03771
3.78463	-0.1066				3.70055	-0.25343				3.83803	-0.29429				3.86883	-0.23267
6.41559	-0.12943				6.42612	-0.08249				6.44914	-0.17846				6.45909	-0.15857
5.76015	-0.26546				5.72954	-0.2736				5.37991	0.171746				5.31632	0.044569
5.54273	-0.24726				5.42369	-0.43589				5.45875	-0.2031				5.42886	-0.26289
-3.52734	-0.08536				-3.53559	-0.08476				-3.53074	-0.08943				-3.50488	-0.03771
7.1314	-0.30518				7.28827	0.06961				7.47968	-0.78739				7.66214	-0.42249
4.97553	-0.24645				4.97875	-0.19072				5.27425	-0.76355				5.48297	-0.34612
6.64971	-0.26015				6.76781	0.028091				6.9009	-0.53752				7.08661	-0.1661
-3.52734	-0.08536				-3.53559	-0.08476				-3.53074	-0.08943				-3.50488	-0.03771
5.5301	-0.05949				5.55676	0.005738				5.4408	0.122186				5.34446	-0.07049
6.86579	-0.1				7.16108	0.510571				7.10165	-0.3956				7.23001	-0.13887
-3.40434	0.222156				-3.43604	0.114326				-3.26194	0.448171				-3.50488	-0.03771
8.63524	-0.09891				8.51623	-0.31716				8.38222	0.30781				8.31875	0.180876
6.34493	-0.02912				6.2619	-0.18937				6.14934	0.333986				6.09099	0.217279
6.24624	-0.25161				6.18726	-0.31924				6.21337	-0.08613				6.21907	-0.07473
8.30465	-0.28205				8.35005	-0.13483				7.94651	0.452658				7.88106	0.321751
-0.40195	-1.32929				-0.6903	-1.64014				-0.63592	-0.23709				-0.54603	-0.05733
5.10465	0.027599				5.15193	0.116636				5.1529	-0.33755				5.19713	-0.24909
-1.29928	-1.65272				-1.36772	-1.45906				-2.18514	-0.60078				-2.52048	-1.27147
6.54398	-0.3477				6.46361	-0.43889				6.56826	-0.15578				6.53564	-0.22102
-3.52734	-0.08536				-3.53559	-0.08476				-3.53074	-0.08943				-3.50488	-0.03771
8.72163	-0.10152				9.03313	0.541782				8.78101	-0.11154				8.95674	0.23992
-0.92485	2.4123				-0.65468	2.47017				0.264873	0.176457				0.342057	0.330826
6.74574	-0.30353				6.94281	0.151309				6.88411	-0.41714				7.06752	-0.05032
5.64606	-0.03232				5.70397	0.089959				5.96291	-0.55511				6.18785	-0.10523
-3.52734	-0.08536				-3.53559	-0.08476				-3.53074	-0.08943				-3.50488	-0.03771
11.8541	-0.29508				11.7645	-0.41541				11.6619	0.666105				11.5009	0.344137
4.69729	-0.36119				4.62647	-0.43059				4.73676	-0.11675				4.76458	-0.06112
-2.85515	-0.00796				-2.93886	-0.17378				-2.78725	1.39755				-2.66554	1.64096
6.27316	0.082866				6.21043	-0.05917				6.28669	0.127003				6.21194	-0.02249
5.64066	-0.08248				5.6001	-0.14711				5.50199	0.001302				5.44528	-0.11212
5.13581	-0.39248				4.96271	-0.66019				5.24697	-0.72275				5.38697	-0.44274
4.1803	-0.11235				3.73872	-0.97304				3.65651	0.351553				3.4116	-0.13827
-2.47582	-0.79732				-2.37027	-0.42676				-1.87961	1.03828				-2.87001	-0.94253
-3.52734	-0.08536				-3.53559	-0.08476				-3.53074	-0.08943				-3.50488	-0.03771
6.2871	-0.35102				6.27964	-0.29575				6.02562	-0.00708				5.96721	-0.1239
-3.52734	-0.08536				-3.53559	-0.08476				-3.53074	-0.08943				-3.50488	-0.03771
-3.52734	-0.08536				-3.53559	-0.08476				-3.53074	-0.08943				-3.50488	-0.03771
8.33796	-0.21385				8.38887	-0.06926				8.42991	-0.09103				8.42924	-0.09238
5.43129	-0.16768				5.37172	-0.25329				5.33301	-0.0352				5.38262	0.064013
6.49696	-0.30933				6.43348	-0.37442				6.33897	0.084763				6.32125	0.049327
-2.23179	-1.27884				-2.37605	-1.3116				-1.78946	-1.80313				-1.48037	-1.18495
5.78683	-0.35136				5.66453	-0.52567				5.44027	0.331389				5.32726	0.105376
4.75137	-0.34463				4.67923	-0.41997				4.52772	-0.12023				4.50615	-0.16337
-3.3653	0.319751				-3.53559	-0.08476				-3.31069	0.350665				-3.41241	0.147213
6.18802	-0.16057				6.19185	-0.12079				6.22157	-0.5068				6.24263	-0.46467
-3.51027	-0.04267				-3.16515	0.656108				-3.22604	0.519956				-3.31767	0.336705
-3.44053	0.131686				-3.53559	-0.08476				-3.53074	-0.08943				-3.50488	-0.03771
-3.20878	0.711061				-2.96786	1.05069				-3.09737	0.347391				-2.91274	0.716664
-3.3497	0.358745				-3.43604	0.114326				-3.36772	0.236602				-3.50488	-0.03771
3.90698	0.082046				3.82866	-0.09101				3.82494	0.011312				3.84142	0.04426
6.46706	-0.05108				6.5479	0.120801				6.65879	-0.2543				6.6768	-0.21829
4.44038	-0.41593				4.32061	-0.57227				4.17685	-0.03873				4.04236	-0.3077
4.94466	-0.03743				4.87829	-0.16267				4.80778	0.26662				4.62611	-0.09672
8.04934	-0.13462				8.11827	0.030174				7.523	0.80255				7.35814	0.472832
5.7747	-0.34851				5.54435	-0.7395				5.08509	1.29018				4.95593	1.03187
7.41242	-0.36239				7.38503	-0.34468				7.37646	0.036852				7.40249	0.088897
5.6276	-0.104				5.56339	-0.21163				5.43715	0.190663				5.40651	0.129383
5.44507	-0.22736				5.40073	-0.27056				5.31654	0.264253				5.21247	0.05611
-3.52734	-0.08536				-3.53559	-0.08476				-3.53074	-0.08943				-3.50488	-0.03771
-1.40935	1.56452				-1.47506	1.1202				-1.80956	0.285757				-1.77409	0.356706
5.11273	-0.16784				5.22013	0.080536				5.39071	-0.08296				5.4104	-0.04358
-3.52734	-0.08536				-3.53559	-0.08476				-3.53074	-0.08943				-3.50488	-0.03771
4.34475	0.201818				3.94421	-0.63963				3.90068	0.653417				3.56139	-0.02517
-3.52734	-0.08536				-3.53559	-0.08476				-3.53074	-0.08943				-3.50488	-0.03771
-0.18023	-0.66931				0.370441	0.565883				0.201087	-0.62262				0.387783	-0.24923
5.24672	-0.42307				5.1467	-0.53848				5.07291	0.122729				4.98501	-0.05309
12.7454	-0.35299				12.7072	-0.35885				12.5547	0.372883				12.448	0.15951
5.30575	-0.28137				5.2119	-0.41279				5.14999	-0.12793				5.11264	-0.20263
4.86083	-0.1617				5.03239	0.213764				5.1457	-0.53588				5.3856	-0.05606
-1.02614	1.95856				-0.96091	1.69731				-1.1538	1.70437				-1.25701	1.49794
5.17534	-0.04732				5.22633	0.064121				5.19095	0.150828				5.11011	-0.01086
4.96013	-0.41908				4.8779	-0.49974				4.9572	-0.26258				4.953	-0.27098
5.90252	-0.03114				5.91039	-0.00916				5.85362	-0.1473				5.89034	-0.07385
5.55304	-0.35937				5.62834	-0.13691				5.51934	-0.02784				5.49439	-0.07774
6.00488	-0.26255				5.87872	-0.46236				5.91177	0.114464				5.82003	-0.06901
-1.46314	1.30201				-2.44604	-0.92419				-2.19721	-1.09654				-1.97752	-0.65716
-2.21532	-0.126				-2.43583	-0.54182				-1.38162	-0.82391				-1.5699	-1.20047
5.66007	-0.04103				5.50985	-0.33324				5.55954	0.175996				5.51257	0.082045
-3.52734	-0.08536				-3.53559	-0.08476				-3.53074	-0.08943				-3.50488	-0.03771
-1.02854	-0.60014				-0.66318	0.250603				0.342862	-2.04999				0.874492	-0.98673
-2.45828	-1.35461				-2.32396	-0.81504				-2.64194	-0.54566				-2.74019	-0.74217
6.11486	-0.36303				6.01279	-0.49455				6.00595	0.143832				6.01346	0.158869
4.50007	0.025927				4.71234	0.445287				4.6313	0.032289				4.75887	0.287433
5.0782	-0.30444				5.01419	-0.37159				5.09941	-0.43194				5.1404	-0.34995
5.96119	-0.09998				5.98298	-0.03639				5.88894	-0.06438				5.83005	-0.18217
4.45815	-0.16168				4.24233	-0.56096				4.39559	-0.41394				4.58778	-0.02957
6.86737	-0.35808				6.84401	-0.33319				6.16775	0.708935				6.00674	0.386919
6.70566	-0.04066				6.82333	0.202824				6.94579	-0.16549				7.0304	0.003729
4.58975	0.100316				4.55811	0.016972				4.57392	-0.07501				4.45777	-0.30732
5.82333	-0.17551				5.7944	-0.19827				5.74738	-0.60419				5.78268	-0.53358
7.29108	-0.21324				7.19198	-0.36879				6.95725	0.313258				6.87146	0.141697
4.89419	-0.38179				5.02673	-0.04036				4.98062	-0.69042				5.19552	-0.26063
5.0832	-0.08192				4.86527	-0.50139				5.40971	-0.48883				5.22442	-0.85942
6.33556	-0.16381				6.33087	-0.14044				6.35989	-0.2217				6.43498	-0.07152
4.4239	-0.45839				4.37139	-0.47173				4.36989	-0.37897				4.32084	-0.47706
-3.52734	-0.08536				-3.53559	-0.08476				-3.53074	-0.08943				-3.50488	-0.03771
5.42593	-0.34128				5.34301	-0.43887				5.55249	-0.40791				5.46644	-0.58002
6.37301	-0.23149				6.57671	0.222213				7.16388	-1.25383				7.50918	-0.56324
4.53716	-0.33939				4.5495	-0.24683				4.64092	-0.04517				4.61487	-0.09727
7.62212	-0.09251				7.63062	-0.057				7.71656	-0.31867				7.8013	-0.14919
4.73056	-0.26852				4.60126	-0.47341				4.31922	0.37352				4.15858	0.052247
5.78	-0.09163				5.76165	-0.11001				5.73795	0.003342				5.7559	0.039235
6.39198	0.035574				6.27081	-0.2139				5.922	1.09589				5.79692	0.845717
6.57198	-0.29369				6.42366	-0.53158				6.07876	0.900796				5.93694	0.617139
-3.52734	-0.08536				-3.53559	-0.08476				-3.53074	-0.08943				-3.41365	0.144746
5.61736	-0.23674				5.39121	-0.64168				5.48809	-0.11838				5.42233	-0.2499
5.53256	-0.14475				5.46482	-0.25128				5.52762	-0.11806				5.49415	-0.18499
5.60584	-0.1024				5.5732	-0.14719				5.55598	0.258115				5.50821	0.162587
-3.49116	0.005114				-3.53559	-0.08476				-3.48281	0.006414				-3.50488	-0.03771
-1.5513	0.772673				-1.81081	0.099099				-2.4879	1.99624				-2.61714	1.73775
5.8861	-0.23486				5.96554	-0.02901				5.95836	-0.11232				6.0565	0.083957
-3.52734	-0.08536				-3.53559	-0.08476				-3.53074	-0.08943				-3.50488	-0.03771
-3.52734	-0.08536				-3.53559	-0.08476				-3.53074	-0.08943				-3.50488	-0.03771
-1.92398	-1.64591				-1.69224	-0.85325				-2.36023	1.56803				-3.14678	-0.00507
8.05524	-0.17353				7.90451	-0.44028				7.87522	0.493185				7.71903	0.180794
5.17416	0.071845				5.10017	-0.0905				4.9092	0.83551				4.6931	0.403311
5.23843	-0.20841				5.23365	-0.17628				5.18244	-0.23496				5.24372	-0.11241
4.64067	-0.3433				4.61733	-0.32133				4.6074	0.204288				4.57351	0.136503
6.70095	-0.32638				6.5605	-0.54201				6.23813	0.663053				6.13002	0.446843
5.88831	-0.1988				5.84903	-0.2376				5.83837	0.055861				5.83668	0.05248
5.83035	0.007902				5.69816	-0.25807				5.55272	0.234913				5.464	0.057463
5.86717	-0.22278				5.93519	-0.04217				6.10697	-0.58417				6.2774	-0.24331
5.80291	-0.30775				5.78145	-0.28912				5.97438	-0.1801				6.06277	-0.00331
6.37193	-0.281				6.27128	-0.4261				6.00951	0.55687				5.84707	0.231984
6.55095	-0.13647				6.58479	-0.04151				6.49273	-0.07951				6.54823	0.03148
-1.39296	-1.69216				-1.72379	-2.01539				-1.67588	-1.3627				-1.38395	-0.77885
-3.5233	-0.07525				-3.53559	-0.08476				-3.53074	-0.08943				-3.50488	-0.03771
-2.95914	0.877081				-3.31405	-0.00815				-2.42891	1.00076				-2.69871	0.461156
4.67227	0.115071				4.85525	0.458008				5.21352	-0.33362				5.26941	-0.22183
6.40631	-0.3279				6.29678	-0.48139				6.17243	0.088367				6.18077	0.105047
6.91753	-0.25352				6.93852	-0.16083				6.62566	0.965464				6.50435	0.722857
7.03993	-0.26904				6.92682	-0.44145				6.99672	-0.13343				6.97266	-0.18155
5.97682	-0.30466				5.86767	-0.46201				5.78772	-0.08358				5.74434	-0.17034
6.01646	-0.21945				5.94883	-0.31082				5.83232	0.251228				5.77575	0.138091
5.90083	-0.31493				5.87805	-0.29749				5.96591	-0.37914				5.95087	-0.40921
4.64175	0.068394				4.52773	-0.17332				4.4041	0.157944				4.20291	-0.24443
3.38402	0.178598				3.10596	-0.41324				2.90012	-0.50289				2.74243	-0.81827
-2.31611	-0.23773				-2.56117	-0.6803				-3.07958	-0.03016				-2.69531	0.738386
-3.50623	-0.03256				-3.3659	0.254613				-3.40564	0.160756				-3.31767	0.336705
-3.12996	0.450037				-2.9705	0.678947				-2.85827	0.142041				-2.90494	0.048702
-3.49116	0.005114				-3.53559	-0.08476				-3.53074	-0.08943				-3.50488	-0.03771
4.65716	-0.27464				4.5847	-0.36463				5.06904	-1.37803				5.19365	-1.1288
5.96934	-0.37785				5.94632	-0.34831				6.3387	-1.42916				6.54095	-1.02467
1.36316	-0.75511				1.14839	-1.03362				0.564507	-0.35589				0.594626	-0.29565
4.94468	-0.28967				4.77426	-0.57257				4.70464	-0.15551				4.67768	-0.20942
4.56748	0.08479				4.51771	-0.03172				4.31706	0.30843				4.10367	-0.11835
-2.23328	-1.45665				-1.8383	-0.37535				-2.71323	0.533401				-2.7231	0.513675
5.53182	-0.11012				5.41597	-0.3198				5.42727	-0.02143				5.31265	-0.25067
6.96087	-0.27136				6.88216	-0.37451				6.9001	-0.03531				6.8657	-0.10411
-3.5233	-0.07525				-3.53559	-0.08476				-3.53074	-0.08943				-3.50488	-0.03771
-3.52734	-0.08536				-3.53559	-0.08476				-3.53074	-0.08943				-3.50488	-0.03771
1.53652	-0.47106				1.57283	-0.30423				1.41614	-0.61313				1.32837	-0.78868
5.8346	-0.00412				5.84134	0.010183				5.76637	0.247673				5.7454	0.205735
7.49387	-0.28546				7.44353	-0.32904				7.36271	-0.13814				7.30023	-0.2631
-3.25254	-0.54336				-3.30658	-0.54277				-3.53074	-0.08943				-3.50488	-0.03771
3.179	-0.63586				3.17546	-0.51575				3.52763	-0.25044				3.59346	-0.11878
8.98656	-0.16401				8.9984	-0.10754				9.04584	0.08463				9.03285	0.058647
5.87224	-0.28575				5.92427	-0.12453				5.79394	-0.30954				5.89363	-0.11018
4.28592	-0.19372				4.497	0.267192				4.68363	-0.79924				4.99261	-0.18128
7.92841	-0.22961				7.86731	-0.3059				7.43483	0.885651				7.32417	0.664325
4.44893	-0.43948				4.44508	-0.35929				4.52262	-0.53285				4.52488	-0.52834
-3.52734	-0.08536				-3.53559	-0.08476				-3.53074	-0.08943				-3.50488	-0.03771
5.00066	-0.26169				4.96414	-0.2824				5.06885	-0.22928				5.10518	-0.15663
4.95451	-0.29285				4.78845	-0.5664				4.79446	0.047361				4.67539	-0.19077
6.3055	-0.032				6.44545	0.254291				6.72656	-0.79087				6.89534	-0.45332
2.13155	-0.11396				2.32352	0.29277				1.87292	-0.28267				1.95543	-0.11766
5.97755	-0.01975				6.01963	0.06837				6.01464	0.088834				5.97248	0.004516
2.91354	-0.59006				2.9508	-0.39753				2.76084	-0.08053				2.65279	-0.29662
-3.52734	-0.08536				-3.53559	-0.08476				-3.53074	-0.08943				-3.50488	-0.03771
3.75139	0.163427				3.56932	-0.2334				3.60666	0.281837				3.57388	0.216286
5.09212	0.016255				4.85069	-0.46985				4.64503	0.70242				4.50181	0.415984
5.69796	-0.3121				5.62954	-0.38653				5.33609	0.382225				5.24466	0.199358
4.51877	-0.16717				4.44299	-0.28531				4.28909	0.101734				4.2831	0.089756
5.98661	-0.0191				6.03224	0.075981				5.89829	0.412116				5.79091	0.197354
6.27494	-0.08642				6.29031	-0.0384				6.33952	-0.31741				6.38839	-0.21966
5.738	-0.32807				5.7572	-0.22405				5.72059	-0.2891				5.70557	-0.31912
8.32373	-0.03961				8.32712	-0.02492				8.50195	-0.02319				8.50438	-0.01834
-1.20103	1.25884				-0.58146	2.2462				-1.0378	1.22229				-1.51028	0.277318
0.118548	1.31613				0.376835	1.56948				-0.54229	2.09916				-0.95093	1.28188
5.89556	-0.06971				5.83742	-0.17204				5.70085	0.117303				5.63139	-0.02162
-3.52734	-0.08536				-3.53559	-0.08476				-3.53074	-0.08943				-3.50488	-0.03771
4.15566	-0.64414				4.19065	-0.44533				4.06059	-0.41194				4.15735	-0.21842
6.1349	-0.06842				6.12979	-0.06495				6.20802	-0.09018				6.19971	-0.1068
0.662819	-0.23193				0.541129	-0.42892				0.572096	0.097651				0.422395	-0.20175
7.40737	-0.35639				7.45427	-0.19131				7.50311	-0.23916				7.58089	-0.0836
13.0259	-0.02824				12.8681	-0.33822				12.8476	0.639713				12.7072	0.35885
5.0163	0.02142				4.94071	-0.13404				4.792	-0.04891				4.69974	-0.23344
5.38633	-0.24509				5.38612	-0.19647				5.33129	-0.08563				5.34423	-0.05974
5.46182	-0.10037				5.50118	-0.00157				5.58991	-0.38138				5.70834	-0.14452
6.24847	0.056728				6.19158	-0.0684				6.03175	0.206535				5.94267	0.028367
6.34229	-0.09786				6.26841	-0.22607				6.14116	0.384844				6.04713	0.196765
6.14196	-0.08943				6.10627	-0.14293				6.0073	0.099953				5.97273	0.03082
5.34399	-0.04342				5.19536	-0.33201				5.18042	-0.3429				5.25879	-0.18618
5.57621	-0.18047				5.66388	0.030964				5.17204	0.81951				5.07076	0.616955
2.64946	-0.16837				2.92956	0.425506				2.73024	-0.94262				3.08195	-0.23919
6.699	-0.14843				6.64027	-0.23619				6.60757	-0.166				6.58352	-0.2141
5.82771	-0.19419				5.8602	-0.09038				5.74636	-0.0677				5.71729	-0.12585
5.89039	0.027492				6.19975	0.640716				6.12074	-0.25056				6.34148	0.19092
4.45606	-0.20247				4.14408	-0.78594				4.10054	0.226726				3.90217	-0.17001
5.36996	-0.04325				5.33646	-0.10161				5.33275	0.107558				5.28416	0.010375
6.62312	-0.07574				6.57575	-0.15535				6.5404	0.021982				6.51032	-0.03818
7.31039	-0.18971				7.40328	0.034026				7.16951	-0.30189				7.19658	-0.24777
5.90259	-0.11847				5.89663	-0.10669				5.70294	-0.29168				5.78897	-0.11964
7.31767	-0.22294				7.16071	-0.49227				7.1712	-0.0474				7.15126	-0.08728
5.61333	-0.02592				5.4933	-0.26078				5.2998	0.07763				5.22735	-0.06726
4.95491	0.102389				4.9288	0.029683				4.90193	0.585738				4.72968	0.24122
5.2249	-0.02291				5.21769	-0.03273				4.9744	0.219803				4.85353	-0.02192
10.5982	0.020169				10.2401	-0.70015				9.55487	1.2269				9.10192	0.321001
-2.22412	0.884955				-2.02769	1.10083				-2.94926	0.389958				-2.66504	0.958407
-3.5233	-0.07525				-3.52656	-0.06672				-3.53074	-0.08943				-3.50488	-0.03771
6.08451	0.007993				6.04633	-0.06996				5.96032	0.068596				5.95882	0.065591
3.94536	-0.5029				3.77427	-0.74449				3.79849	-0.09047				3.70722	-0.27301
-1.37246	-0.46973				-1.79767	-1.2262				-2.05249	0.692507				-2.45246	-0.10743
1.90375	-0.245				1.6916	-0.6203				1.65478	-0.35157				1.59233	-0.47647
-2.29057	-0.61742				-2.59434	-1.10148				-2.92077	-0.42918				-2.72504	-0.03772
2.26518	-0.43852				2.04018	-0.80083				2.00045	-0.45501				1.7651	-0.9257
5.00231	0.104612				4.95316	-0.01461				4.85618	-0.0153				4.80751	-0.11265
3.73379	-0.34071				3.85109	-0.03796				3.78552	-0.34122				3.75558	-0.4011
7.56342	-0.1288				7.40105	-0.42779				7.21757	0.566974				7.13924	0.410323
4.70207	-0.0329				4.49924	-0.43197				4.40689	0.274665				4.18951	-0.16009
-3.52734	-0.08536				-3.53559	-0.08476				-3.53074	-0.08943				-3.50488	-0.03771
5.90083	-0.35015				5.70837	-0.66504				5.61985	0.244893				5.55915	0.123504
4.59466	0.149057				4.57691	0.083755				4.33007	0.257034				4.26496	0.126812
5.53829	-0.1465				5.4615	-0.27076				5.40052	0.267949				5.37035	0.207615
3.10034	-0.23634				2.97669	-0.43638				3.03148	-0.31709				3.1656	-0.04887
4.47337	-0.37963				4.46812	-0.3142				4.24612	0.071955				4.2567	0.09312
6.01989	-0.13992				5.98896	-0.17379				5.95735	-0.15518				5.92774	-0.21441
-1.53827	-2.61501				-1.763	-2.54147				-1.82887	-1.5045				-1.79391	-1.43458
10.7775	-0.15414				10.697	-0.28428				10.7125	0.202482				10.5526	-0.11735
4.71287	-0.08588				4.76328	0.032113				4.67597	0.480453				4.65689	0.442302
-3.52734	-0.08536				-3.53559	-0.08476				-3.53074	-0.08943				-3.50488	-0.03771
0.508886	0.135527				0.436787	-0.03578				0.469249	-0.5063				0.626517	-0.19176
-1.33583	-1.56613				-0.82085	-0.22295				-0.87846	-1.68758				-0.68303	-1.29674
0.216158	0.034866				0.361251	0.318078				0.811393	-1.08908				0.64384	-1.42419
-2.48898	2.05248				-0.78524	5.04946				-2.29232	2.3874				-1.72918	3.51368
0.475605	-0.20295				0.402791	-0.30799				0.507454	-1.19019				0.417481	-1.37013
-3.51027	-0.04267				-3.47882	0.028761				-3.53074	-0.08943				-3.50488	-0.03771
-2.88361	0.068947				-3.07617	-0.32996				-2.74406	-0.67214				-2.68742	-0.55887
-3.52734	-0.08536				-3.52656	-0.06672				-3.53074	-0.08943				-3.50488	-0.03771
11.6265	0.021842				11.5007	-0.23413				11.468	0.225501				11.2698	-0.17107
-3.44053	0.131686				-3.45538	0.075648				-3.2647	0.442634				-3.41365	0.144746
-2.48111	2.07215				-3.18747	0.245005				-2.73302	1.50601				-3.20742	0.5572
7.37113	-0.27963				7.30058	-0.36479				7.18112	0.004896				7.11359	-0.13017
9.3283	0.04947				9.26788	-0.08127				9.0479	0.132376				8.97227	-0.01889
8.90634	-0.31239				8.65562	-0.75135				8.45983	0.266348				8.28644	-0.08045
5.9692	-0.30683				5.78805	-0.60776				5.79153	-0.29511				5.72277	-0.43264
-3.52734	-0.08536				-3.38144	0.223517				-3.53074	-0.08943				-3.50488	-0.03771
9.02179	-0.18422				8.88534	-0.42029				8.81422	-0.02935				8.76069	-0.1364
6.98837	-0.22486				6.83621	-0.48419				6.57893	0.260758				6.48646	0.07582
8.18931	0.053527				7.97259	-0.3906				7.59847	0.833185				7.42425	0.484761
9.38848	0.00435				9.27509	-0.22329				9.11612	0.162126				9.04284	0.015558
5.66321	-0.27467				5.5785	-0.38914				5.30701	0.264406				5.13455	-0.08051
7.82688	-0.06379				7.74377	-0.21726				7.73012	0.033547				7.66654	-0.09361
5.91912	-0.13314				5.84987	-0.24502				5.79533	-0.14662				5.76867	-0.19994
-2.65675	-0.86117				-2.07675	0.471055				-2.48333	0.30965				-2.89719	-0.51806
3.98823	-0.29825				4.06463	-0.08582				3.98054	-0.87304				4.10483	-0.62445
7.36334	0.037153				7.19067	-0.31562				6.94541	0.61907				6.8192	0.366639
-2.8866	1.51651				-2.58641	1.81359				-2.69914	0.131675				-2.73032	0.069317
6.00932	-0.09128				5.97131	-0.14905				5.73862	-0.0966				5.61641	-0.34104
0.274743	0.079946				-0.05279	-0.5911				-0.24836	0.470646				-0.48657	-0.00576
-3.27462	-0.50656				-3.32498	-0.50597				-3.53074	-0.08943				-3.50488	-0.03771
-2.41509	1.71284				-2.27266	1.65515				-2.9738	0.181411				-3.20166	-0.2743
-2.90235	1.01905				-2.55236	1.51522				-1.83561	-2.38883				-1.49689	-1.7114
4.97163	-0.15708				5.02695	-0.01501				5.02555	-0.46212				5.07639	-0.36044
-2.31031	-0.91604				-2.59534	-1.30288				-2.828	-1.25581				-2.3039	-0.20762
-3.52734	-0.08536				-3.51404	-0.04167				-3.53074	-0.08943				-3.50488	-0.03771
6.09788	-0.0485				6.06997	-0.09463				5.97531	0.062606				5.95439	0.020779
-1.27272	-1.90161				-1.83846	-2.65277				-1.8478	-1.10608				-1.89636	-1.2032
-3.17708	0.790308				-3.26267	0.461068				-3.53074	-0.08943				-3.41241	0.147213
-3.52734	-0.08536				-3.53559	-0.08476				-3.53074	-0.08943				-3.50488	-0.03771
7.82337	-0.07165				7.68298	-0.3381				7.34611	0.51928				7.24083	0.308736
-2.50506	0.272329				-2.89919	-0.57039				-2.73442	1.5032				-3.41365	0.144746
-3.49116	0.005114				-3.53559	-0.08476				-3.53074	-0.08943				-3.50488	-0.03771
-0.0009	-0.96264				-0.40648	-1.58127				-1.20755	0.018206				-1.73058	-1.02786
6.12297	-0.23652				6.04744	-0.34027				5.62071	0.40814				5.54162	0.249948
7.21236	-0.1163				7.10546	-0.30685				6.93353	0.343851				6.83442	0.145638
-3.5233	-0.07525				-3.50501	-0.02362				-3.53074	-0.08943				-3.50488	-0.03771
-3.52734	-0.08536				-3.53559	-0.08476				-3.51141	-0.05078				-3.50488	-0.03771
-3.52734	-0.08536				-3.27908	0.428238				-3.33861	-0.13509				-3.09994	0.342248
7.18321	0.058267				7.10667	-0.10646				7.82316	-0.813				7.74691	-0.9655
-3.52734	-0.08536				-3.53559	-0.08476				-3.53074	-0.08943				-3.50488	-0.03771
3.26123	0.049584				3.2401	-0.0026				2.93174	-0.66325				2.97382	-0.57908
-2.18183	1.53259				-1.78332	2.0231				-2.89613	-0.3468				-2.70949	0.026471
4.57438	0.194852				4.5533	0.113715				4.12855	0.64103				3.78266	-0.05073
8.88307	-0.34285				8.69412	-0.65217				8.64898	-0.06503				8.54333	-0.27633
-3.5233	-0.07525				-3.39526	0.195884				-3.53074	-0.08943				-3.50488	-0.03771
-3.52734	-0.08536				-3.51404	-0.04167				-3.53074	-0.08943				-3.50488	-0.03771
8.804	-0.26739				8.67199	-0.47794				8.48536	0.264631				8.37893	0.051774
-3.11258	-0.10146				-2.64908	0.845824				-3.22562	0.090899				-3.3974	-0.25266
-3.52734	-0.08536				-3.47882	0.028761				-3.53074	-0.08943				-3.50488	-0.03771
7.9741	-0.00209				7.93717	-0.07552				7.7786	0.122388				7.66893	-0.09694
-3.52734	-0.08536				-3.53559	-0.08476				-3.53074	-0.08943				-3.50488	-0.03771
8.89624	-0.14394				8.78402	-0.3396				8.63532	0.166771				8.55595	0.008029
7.37512	-0.11836				7.23855	-0.36782				7.02267	0.007407				6.9684	-0.10114
-3.31756	0.439108				-3.01429	0.957824				-3.27102	0.430009				-3.50488	-0.03771
-1.43651	0.844248				-1.17979	1.18884				-1.24514	-0.03717				-1.01825	0.416591
6.59865	-0.06743				6.50939	-0.23246				6.49837	-0.4092				6.47726	-0.45142
-0.90199	-0.77115				-1.6027	-2.01833				-1.36249	-1.53068				-1.76299	-2.33167
9.21385	-0.1395				9.08251	-0.37428				8.98227	0.532637				8.74249	0.053059
5.02858	-0.22105				4.76007	-0.71387				4.52201	0.229505				4.2827	-0.2491
3.26292	0.202921				2.9457	-0.47211				3.20123	-0.21177				2.97215	-0.66991
-3.06139	1.07952				-2.6787	1.62901				-3.32911	0.313827				-3.13391	0.704217
-3.31756	0.439108				-3.52656	-0.06672				-3.44609	0.079862				-3.50488	-0.03771
-3.16265	0.826387				-3.31012	0.366173				-3.44609	0.079862				-3.50488	-0.03771
-0.6534	0.330327				-0.29476	0.981549				-0.54839	-0.28883				-1.54224	-2.27654
-3.5233	-0.07525				-3.47882	0.028761				-3.53074	-0.08943				-3.50488	-0.03771
-1.63695	-0.83417				-1.83847	-1.07036				-2.81131	0.919513				-2.95375	0.63464
3.79547	-0.01632				3.92077	0.237546				3.89395	0.196585				3.91538	0.239435
4.05151	-0.08827				4.03181	-0.11001				4.2624	-0.54095				4.27786	-0.51002
7.87576	-0.02181				7.83261	-0.10375				7.68058	-0.45942				7.60726	-0.60605
-3.5233	-0.07525				-3.38884	0.208734				-3.20445	-0.55032				-3.22651	-0.59444
-0.98712	-0.4079				-1.56042	-1.47291				-1.11578	-0.47096				-1.43863	-1.11667
6.97387	0.001179				7.0285	0.110211				6.70666	0.401837				6.63754	0.263595
0.901761	-0.92049				0.522759	-1.49439				0.083906	-0.95047				-0.03582	-1.18993
-2.44288	0.59037				-2.08886	1.18033				-2.65179	-0.02726				-2.70998	-0.14365
2.93079	0.07249				2.92993	0.056262				2.98681	-0.34556				2.98997	-0.33924
7.78152	-0.01542				7.59826	-0.37886				7.32287	0.565088				7.25562	0.430571
2.58393	-0.07209				2.61142	-0.00269				2.31006	-0.89785				2.61738	-0.28321
-1.4901	0.225787				-1.46623	0.228362				-2.63769	1.26676				-2.70958	1.12297
6.02823	-0.07758				6.02368	-0.07115				5.88128	-0.1801				5.87425	-0.19416
-3.52734	-0.08536				-3.53559	-0.08476				-3.27769	-0.59552				-3.25183	-0.5438
8.38221	-0.15603				8.374	-0.14126				8.12515	0.530517				8.00385	0.287916
5.11471	0.053044				5.04046	-0.10607				4.81272	-0.02267				4.65172	-0.34466
-3.52734	-0.08536				-3.53559	-0.08476				-3.53074	-0.08943				-3.50488	-0.03771
-0.72316	-0.58251				-1.04898	-1.11766				-1.65927	-0.49115				-1.68066	-0.53392
5.88891	-0.29784				5.79719	-0.42171				5.37228	0.667743				5.28264	0.488473
-0.73907	0.194073				-0.88714	-0.14088				-1.30114	0.018811				-1.3325	-0.0439
10.5203	-0.26353				10.4012	-0.44889				10.3249	0.128354				10.2358	-0.04981
-2.94928	0.901718				-2.57477	1.4704				-2.90011	1.17183				-3.20742	0.5572
-1.90341	0.245528				-1.82217	0.358896				-2.78982	-0.4628				-2.30166	0.513513
-3.52734	-0.08536				-3.53559	-0.08476				-3.53074	-0.08943				-3.50488	-0.03771
-2.85036	1.14903				-2.10696	2.40603				-2.95672	-0.07117				-2.85147	0.139327
-1.31814	0.101834				-1.3294	0.05895				-1.61218	1.03717				-1.75994	0.741658
1.17053	-0.5194				1.37511	-0.00636				0.761777	1.07771				0.736505	1.02717
-1.53631	-0.18652				-1.56528	-0.20717				-1.61007	0.177468				-2.13909	-0.88057
-2.75139	-0.18091				-3.06271	-0.76737				-3.30817	-0.07419				-3.3974	-0.25266
-2.89221	0.449463				-2.85797	0.428056				-2.58434	-0.32228				-2.52694	-0.20747
8.43455	-0.17693				8.32531	-0.36004				8.48882	0.286092				8.4405	0.189472
7.51293	-0.00254				7.41246	-0.20296				7.07573	0.853943				6.84607	0.394612
-1.60308	-0.05042				-1.63213	-0.09844				-0.75068	0.768107				-0.77707	0.715327
5.84911	0.060344				5.87162	0.093297				5.76491	0.204381				5.77146	0.21748
6.92715	-0.25687				6.93143	-0.19692				6.84396	0.136233				6.83541	0.119129
5.68349	-0.14459				5.69855	-0.08554				5.6551	0.020113				5.63312	-0.02385
5.27494	-0.32346				5.17947	-0.44972				4.94063	0.728917				4.73772	0.323107
6.49301	-0.251				6.4017	-0.38342				6.41494	-0.31243				6.43675	-0.26882
4.59667	-0.43167				4.39048	-0.75771				4.04869	0.73451				3.97399	0.585123
4.35544	-0.30771				4.31494	-0.32716				4.40852	-0.3525				4.38567	-0.39818
8.11472	-0.28739				8.04378	-0.37178				8.00259	0.062194				7.99947	0.055945
6.21278	-0.13664				6.11204	-0.31078				6.09379	-0.08666				6.05005	-0.17413
7.5275	-0.1387				7.43296	-0.30004				7.4614	0.029173				7.42082	-0.05199
4.38814	-0.21406				4.52313	0.098718				4.46448	0.14326				4.53664	0.287593
-1.5671	-1.20637				-2.04719	-1.92529				-2.50299	-0.41754				-2.53801	-0.48758
-2.40419	0.214478				-2.0848	0.810374				-2.16944	-0.34075				-2.55517	-1.11221
5.97962	0.026216				5.83503	-0.2682				5.68079	0.28746				5.56736	0.060604
-3.15209	0.394703				-3.21622	0.187501				-2.7061	-0.41062				-2.75294	-0.50431
7.13143	-0.01713				7.17041	0.064261				7.13107	0.197134				7.09249	0.11998
-3.44053	0.131686				-3.53559	-0.08476				-3.51141	-0.05078				-3.50488	-0.03771
-2.93138	1.40455				-2.21177	2.56286				0.761127	-2.37885				0.888032	-2.12504
6.41692	-0.01022				6.32222	-0.19758				6.10353	0.546488				5.97668	0.292774
-3.38238	0.277067				-3.43847	0.109466				-3.01473	-0.0696				-3.25183	-0.5438
-1.08532	1.40758				-0.88243	1.53185				-1.02693	0.837749				-1.4178	0.056005
5.9166	-0.37687				5.89633	-0.34204				5.73163	0.006246				5.78342	0.109822
6.97804	-0.11294				6.83645	-0.37353				6.84247	-0.13375				6.76138	-0.29593
5.77776	-0.29297				5.89197	-0.00595				5.93385	-0.37848				6.12375	0.001308
5.56232	-0.10906				5.53093	-0.15003				5.50176	-0.06119				5.39465	-0.27541
7.32732	-0.14976				7.18265	-0.40914				7.00469	0.444281				6.91283	0.260547
-3.52734	-0.08536				-3.53559	-0.08476				-3.53074	-0.08943				-3.50488	-0.03771
7.59452	-0.21139				7.54607	-0.26602				7.5162	-0.09509				7.49421	-0.13907
4.88428	-0.10746				4.80053	-0.25347				4.81618	-0.06437				4.84624	-0.00424
-2.40504	-0.00536				-2.1538	0.498192				-2.00869	0.300638				-2.56515	-0.81229
5.05571	-0.33036				5.02117	-0.33337				5.05053	-0.01194				5.00288	-0.10723
5.67166	-0.29308				5.64638	-0.28502				5.47089	-0.04758				5.48615	-0.01706
6.07203	-0.14687				5.94341	-0.37473				6.02111	0.142844				5.95755	0.01572
7.07058	-0.17057				6.97964	-0.31833				7.06015	-0.24316				7.01416	-0.33514
7.46771	-0.23421				7.27964	-0.5635				7.43948	-0.11829				7.3534	-0.29045
5.58751	-0.13461				5.69646	0.110225				5.57376	-0.02318				5.65293	0.135172
-3.5233	-0.07525				-3.52656	-0.06672				-3.26955	0.003031				-3.3974	-0.25266
-3.52734	-0.08536				-3.53559	-0.08476				-3.53074	-0.08943				-3.50488	-0.03771
4.9369	-0.10732				5.12976	0.299882				4.91883	0.175493				4.84948	0.036795
3.54663	-0.51166				3.66317	-0.17625				3.75312	-0.39679				3.93408	-0.03487
-3.52734	-0.08536				-3.53559	-0.08476				-3.53074	-0.08943				-3.50488	-0.03771
4.344	-0.2786				4.36022	-0.19044				4.3109	0.031434				4.40466	0.218955
-3.47408	0.047798				-3.49356	-0.00071				-3.53074	-0.08943				-3.50488	-0.03771
7.29187	-0.19901				7.18246	-0.37802				7.20109	-0.26255				7.25686	-0.15102
-3.06403	-0.07207				-3.03997	-0.00955				-2.83911	-0.24675				-3.11973	-0.80799
6.17404	-0.18451				6.06268	-0.37033				6.0234	0.003501				5.89862	-0.24604
-3.52734	-0.08536				-3.53559	-0.08476				-3.53074	-0.08943				-3.50488	-0.03771
6.91528	-0.17574				6.86993	-0.23129				6.79032	0.224286				6.72001	0.083665
5.80929	-0.08045				5.7642	-0.15456				5.82369	-0.20892				5.82833	-0.19964
9.98056	0.007352				10.1098	0.264329				10.1323	-0.2458				10.1764	-0.15759
5.70342	0.045594				5.89991	0.429451				5.96437	-0.63289				6.1589	-0.24383
5.48651	-0.30871				5.40142	-0.41713				5.30319	-0.23583				5.40853	-0.02515
5.48033	0.071658				5.37711	-0.14911				5.4565	-0.04486				5.39968	-0.1585
5.37424	-0.06772				5.3378	-0.12706				5.26888	0.134203				5.20365	0.00376
-2.8382	-0.39795				-3.05838	-0.75872				-3.18037	-0.55107				-2.84332	0.123029
3.81229	-0.18227				3.6662	-0.438				3.74917	0.060259				3.74255	0.047014
-0.08405	-0.7005				-0.47678	-1.34586				0.156523	-1.09086				-0.11419	-1.63228
-1.54142	0.576306				-1.74748	0.048929				-2.14932	1.54363				-2.32983	1.1826
5.54111	-0.3755				5.48698	-0.40866				5.43764	-0.05109				5.43175	-0.06287
[truncated: 4,787 more rows]

## Sheet: s6c 1f
0_1_GLU_log	2_3_GLU_24h	0_4_GLU-GLU	0_5_GLU-GAL	0_2_GAL_log	0_6_GAL_24h	0_7_GAL-GAL	0_8_GAL-GLU
161.639	65180.7	43321	81146.9	662.581	7282.94	45014.7	53917.7
151.491	54519.4	74689.9	106150	678.588	11485.8	45796.3	67385.4
133.308	47671.7	53437.3	95682.5	488.237	8985.69	53840.2	57498.5

## Sheet: s6c 1r
0_1_GLU_log	2_3_GLU_24h	0_4_GLU-GLU	0_5_GLU-GAL	0_2_GAL_log	0_6_GAL_24h	0_7_GAL-GAL	0_8_GAL-GLU
27.513	2986.42	2265.56	4180.8	55.5668	352.209	2084.84	1803.33
34.0212	2367.91	3530.47	5442.41	65.4687	490.147	2169.79	2386.43
52.5722	2199.14	2098.58	3342.93	53.6011	482.513	2879.38	1721.77

## Sheet: s6c 2f
0_1_GLU_log	2_3_GLU_24h	0_4_GLU-GLU	0_5_GLU-GAL	0_2_GAL_log	0_6_GAL_24h	0_7_GAL-GAL	0_8_GAL-GLU
181.413	54263.8	27861.8	60212.7	1306.88	10593.4	46271.6	46470.3
205.411	49150.1	42587	85513.4	1650.23	16719.9	49703.1	56963.1
182.125	43438.1	33140.7	72795.2	928.698	12939.6	57346.6	38478.8

## Sheet: s6c 2r
0_1_GLU_log	2_3_GLU_24h	0_4_GLU-GLU	0_5_GLU-GAL	0_2_GAL_log	0_6_GAL_24h	0_7_GAL-GAL	0_8_GAL-GLU
1563.94	324664	144791	493117	6449.97	32875.7	186949	173611
1809.55	413089	209992	626375	8050.57	74433.9	232019	222217
1699.21	248154	187256	476565	6173.46	60108.6	255893	196190

## Sheet: s6d
Probe	Chromosome	Start	End	Probe Strand	Feature	ID	Description	Feature Strand	Type	Feature Orientation	Distance	Difference (Difference above 4 glu-gal log)	01_GLU log	03_GLU 24h	04_GLU-GLU	05_GLU-GAL	02_GAL log	06_GAL 24h	07_GAL-GAL	08_GAL-GLU
ECM13	II	136688	137461	+	ECM13	YBL043W	Non-essential protein of unknown function; induced by treatment with 8-methoxypsoralen and UVA irradiation [Source:SGD;Acc:S000000139]	+	gene	Name match	0	5.65739	2.48122	6.1922	6.76353	7.56829	8.13937	8.00147	7.3668	6.55758
GAL7	II	274427	275527	-	GAL7	YBR018C	Galactose-1-phosphate uridyl transferase, synthesizes glucose-1-phosphate and UDP-galactose from UDP-D-glucose and alpha-D-galactose-1-phosphate in the second step of galactose catabolism [Source:SGD;Acc:S000000222]	-	gene	Name match	0	11.2577	4.65369	5.5571	6.41789	14.611	15.9122	15.372	15.0744	6.04419
GAL10	II	276253	278352	-	GAL10	YBR019C	UDP-glucose-4-epimerase, catalyzes the interconversion of UDP-galactose and UDP-D-glucose in galactose metabolism; also catalyzes the conversion of alpha-D-glucose or alpha-D-galactose to their beta-anomers [Source:SGD;Acc:S000000223]	-	gene	Name match	0	13.941	2.98608	5.35882	5.84768	16.0163	16.9278	16.4851	16.2724	6.06995
GAL1	II	279021	280607	+	GAL1	YBR020W	Galactokinase, phosphorylates alpha-D-galactose to alpha-D-galactose-1-phosphate in the first step of galactose catabolism; expression regulated by Gal4p [Source:SGD;Acc:S000000224]	+	gene	Name match	0	10.787	6.4164	6.98606	7.41777	15.9597	17.2042	16.8219	16.4942	7.05378
EDS1	II	301944	304703	+	EDS1	YBR033W	Putative zinc cluster protein; YBR033W is not an essential gene [Source:SGD;Acc:S000000237]	+	gene	Name match	0	6.11182	2.996	6.00106	8.09219	8.52148	9.10857	8.37631	8.37525	7.49153
MAL32	II	805351	807105	+	MAL32	YBR299W	Maltase (alpha-D-glucosidase), inducible protein involved in maltose catabolism; encoded in the MAL3 complex locus; functional in genomic reference strain S288C; hydrolyzes the disaccharides maltose, turanose, maltotriose, and sucrose [Source:SGD;Acc:S000000503]	+	gene	Name match	0	5.06482	3.78352	6.32402	7.43833	7.64919	8.84909	8.05729	7.76329	6.96684
MRK1	IV	312951	314748	-	MRK1	YDL079C	Glycogen synthase kinase 3 (GSK-3) homolog; one of four GSK-3 homologs in S. cerevisiae that function to activate Msn2p-dependent transcription of stress responsive genes and that function in protein degradation [Source:SGD;Acc:S000002237]	-	gene	Name match	0	5.43565	5.95409	7.24633	8.15584	9.34082	11.3905	9.83553	10.014	7.59679
GAL3	IV	463434	464996	+	GAL3	YDR009W	Transcriptional regulator involved in activation of the GAL genes in response to galactose; forms a complex with Gal80p to relieve Gal80p inhibition of Gal4p; binds galactose and ATP but does not have galactokinase activity [Source:SGD;Acc:S000002416]	+	gene	Name match	0	6.62641	5.38396	6.47896	7.23591	10.5151	12.0111	11.4391	10.9559	7.03897
YDR018C	IV	482670	483860	-	YDR018C	YDR018C	Probable membrane protein with three predicted transmembrane domains; homologous to Ybr042cp, similar to C. elegans F55A11.5 and maize 1-acyl-glycerol-3-phosphate acyltransferase [Source:SGD;Acc:S000002425]	-	gene	Name match	0	4.00241	3.2552	6.64077	7.5661	7.75256	7.25836	7.20005	7.31851	7.13472
YDR119W-A	IV	691014	691214	+	YDR119W-A	YDR119W-A	Putative protein of unknown function; may interact with respiratory chain complexes III (ubiquinol-cytochrome c reductase) or IV (cytochrome c oxidase) [Source:SGD;Acc:S000113555]	+	gene	Name match	0	5.68322	3.15956	3.51904	5.46888	7.69899	8.84353	7.33022	8.60787	5.7675
MTH1	IV	1014401	1015702	-	MTH1	YDR277C	Negative regulator of the glucose-sensing signal transduction pathway, required for repression of transcription by Rgt1p; interacts with Rgt1p and the Snf3p and Rgt2p glucose sensors; phosphorylated by Yck1p, triggering Mth1p degradation [Source:SGD;Acc:S000002685]	-	gene	Name match	0	4.28329	7.0119	8.7123	9.32756	10.3974	11.2959	11.3336	10.9946	9.31544
HXT7	IV	1154216	1155928	-	HXT7	YDR342C	High-affinity glucose transporter of the major facilitator superfamily, nearly identical to Hxt6p, expressed at high basal levels relative to other HXTs, expression repressed by high glucose levels [Source:SGD;Acc:S000002750]	-	gene	Name match	0	4.45538	10.5335	11.4579	12.0747	13.9668	14.9897	15.0077	15.05	12.8675
HXT6	IV	1159608	1161320	-	HXT6	YDR343C	High-affinity glucose transporter of the major facilitator superfamily, nearly identical to Hxt7p, expressed at high basal levels relative to other HXTs, repression of expression by high glucose requires SNF3 [Source:SGD;Acc:S000002751]	-	gene	Name match	0	4.38413	10.5169	11.4683	12.0371	13.8102	14.9018	14.8678	14.9276	12.7685
STL1	IV	1508005	1509714	+	STL1	YDR536W	Glycerol proton symporter of the plasma membrane, subject to glucose-induced inactivation, strongly but transiently induced when cells are subjected to osmotic shock [Source:SGD;Acc:S000002944]	+	gene	Name match	0	4.24631	1.01712	3.70783	5.87427	7.73546	5.26418	6.18716	8.31357	6.19392
XBP1	IX	175307	177250	-	XBP1	YIL101C	Transcriptional repressor that binds to promoter sequences of the cyclin genes, CYS3, and SMF2; expression is induced by stress or starvation during mitosis, and late in meiosis; member of the Swi4p/Mbp1p family; potential Cdc28p substrate [Source:SGD;Acc:S000001363]	-	gene	Name match	0	4.10562	4.57459	7.20953	8.89117	9.34334	8.68097	8.10793	8.91975	8.60015
RGI2	IX	247902	248396	-	RGI2	YIL057C	Protein of unknown function involved in energy metabolism under respiratory conditions; expression induced under carbon limitation and repressed under high glucose [Source:SGD;Acc:S000001319]	-	gene	Name match	0	7.54446	-0.0335494	1.86455	4.77284	5.79444	7.51167	2.79034	3.97236	3.09966
YEL057C	V	45020	45721	-	YEL057C	YEL057C	Protein of unknown function involved in telomere maintenance; target of UME6 regulation [Source:SGD;Acc:S000000783]	-	gene	Name match	0	5.42627	3.93708	5.13681	6.05062	7.1506	9.36411	7.75297	7.44451	5.37143
GLC3	V	133120	135234	+	GLC3	YEL011W	Glycogen branching enzyme, involved in glycogen accumulation; green fluorescent protein (GFP)-fusion protein localizes to the cytoplasm in a punctate pattern [Source:SGD;Acc:S000000737]	+	gene	Name match	0	4.4614	7.66085	8.48608	9.75771	10.8555	12.123	10.6263	11.1981	9.68758
YFL052W	VI	28232	29629	+	YFL052W	YFL052W	Putative zinc cluster protein that contains a DNA binding domain; null mutant sensitive to calcofluor white, low osmolarity and heat, suggesting a role for YFL052Wp in cell wall integrity [Source:SGD;Acc:S000001842]	+	gene	Name match	0	5.34797	2.84774	5.59762	6.9685	7.31738	8.19646	7.55007	7.5472	6.42763
HSP12	VI	107256	107585	+	HSP12	YFL014W	Plasma membrane protein involved in maintaining membrane organization in stress conditions; induced by heat shock, oxidative stress, osmostress, stationary phase, glucose depletion, oleate and alcohol; regulated by HOG and Ras-Pka pathways [Source:SGD;Acc:S000001880]	+	gene	Name match	0	5.84239	4.0789	10.603	12.2077	13.5502	9.92204	11.9671	13.6005	12.6949
YFR052C-A	VI	253429	253734	-	YFR052C-A	YFR052C-A	Dubious open reading frame unlikely to encode a functional protein, based on available experimental and comparative sequence data [Source:SGD;Acc:S000028768]	-	gene	Name match	0	4.62932	8.91544	10.1507	10.2817	12.2045	13.5455	12.712	12.7735	10.5771
HXK1	VI	253592	255049	-	HXK1	YFR053C	Hexokinase isoenzyme 1, a cytosolic protein that catalyzes phosphorylation of glucose during glucose metabolism; expression is highest during growth on non-glucose carbon sources; glucose-induced repression involves the hexokinase Hxk2p [Source:SGD;Acc:S000001949]	-	gene	Name match	0	4.65207	10.9709	11.8661	11.9353	13.8333	15.6237	14.5734	14.5615	12.3055
POX1	VII	108158	110404	+	POX1	YGL205W	Fatty-acyl coenzyme A oxidase, involved in the fatty acid beta-oxidation pathway; localized to the peroxisomal matrix [Source:SGD;Acc:S000003173]	+	gene	Name match	0	4.44715	2.74043	4.51498	6.41364	6.71976	7.18833	5.43292	5.53717	5.86735
FMP43	VII	977336	977776	+	FMP43	YGR243W	Putative protein of unknown function; expression regulated by osmotic and alkaline stresses; the authentic, non-tagged protein is detected in highly purified mitochondria in high-throughput studies [Source:SGD;Acc:S000003475]	+	gene	Name match	0	4.53531	4.56507	6.37261	7.08788	8.10243	9.10114	7.74362	8.51193	7.04274
MAL12	VII	1076599	1078353	+	MAL12	YGR292W	Maltase (alpha-D-glucosidase), inducible protein involved in maltose catabolism; encoded in the MAL1 complex locus; hydrolyzes the disaccharides maltose, turanose, maltotriose, and sucrose [Source:SGD;Acc:S000003524]	+	gene	Name match	0	5.15037	3.88119	6.46068	7.51101	7.85378	9.03232	8.10525	8.00257	6.78964
JEN1	XI	22234	24084	+	JEN1	YKL217W	Monocarboxylate/proton symporter of the plasma membrane; transport activity is dependent on the pH gradient across the membrane; mediates high-affinity uptake of carbon sources lactate, pyuvate, and acetate, and also of the micronutrient selenite, w /.../tructure mimics that of monocarboxylates; expression and localization are tightly regulated, with transcription repression, mRNA degradation, an…	+	gene	Name match	0	6.19124	4.32204	6.63134	8.72531	10.271	10.514	9.97541	10.1659	8.31341
MBR1	XI	264789	265808	+	MBR1	YKL093W	Protein involved in mitochondrial functions and stress response; overexpression suppresses growth defects of hap2, hap3, and hap4 mutants [Source:SGD;Acc:S000001576]	+	gene	Name match	0	4.00805	5.1417	6.25158	7.42529	8.45801	9.1505	8.37761	8.51351	7.13972
GAL2	XII	290212	291936	+	GAL2	YLR081W	Galactose permease, required for utilization of galactose; also able to transport glucose [Source:SGD;Acc:S000004071]	+	gene	Name match	0	13.7738	2.67238	5.07965	6.00727	15.1593	16.4469	15.5702	15.2766	5.56466
YLR312C	XII	757637	758833	-	YLR312C	YLR312C	Putative protein of unknown function [Source:SGD;Acc:S000004303]	-	gene	Name match	0	4.46825	3.89357	7.86668	9.73045	9.83192	8.36257	8.6115	9.08461	9.08386
TMA10	XII	783127	783387	-	TMA10	YLR327C	Protein of unknown function that associates with ribosomes; putative homolog of the F1F0-ATPase synthase regulator Stf2p [Source:SGD;Acc:S000004319]	-	gene	Name match	0	6.8914	5.39015	9.47695	11.167	12.407	12.2823	10.7755	11.2266	10.2856
FBP1	XII	873746	874792	-	FBP1	YLR377C	Fructose-1,6-bisphosphatase, key regulatory enzyme in the gluconeogenesis pathway, required for glucose metabolism; undergoes either proteasome-mediated or autophagy-mediated degradation depending on growth conditions; interacts with Vid30p [Source:SGD;Acc:S000004369]	-	gene	Name match	0	4.08638	0.935414	4.87259	7.10715	8.90956	5.02255	6.73306	7.99077	6.65895
YML089C	XIII	91041	91409	-	YML089C	YML089C	Dubious open reading frame unlikely to encode a functional protein, based on available experimental and comparative sequence data; expression induced by calcium shortage [Source:SGD;Acc:S000004554]	-	gene	Name match	0	5.103	-0.0842171	1.28556	2.84955	3.54794	5.01954	3.46567	3.63266	3.90584
CYB2	XIII	165533	167308	-	CYB2	YML054C	Cytochrome b2 (L-lactate cytochrome-c oxidoreductase), component of the mitochondrial intermembrane space, required for lactate utilization; expression is repressed by glucose and anaerobic conditions [Source:SGD;Acc:S000004518]	-	gene	Name match	0	5.20212	4.82936	5.59094	7.82321	8.7117	10.0322	8.27218	8.78266	7.67211
ISF1	XIII	430079	431095	-	ISF1	YMR081C	Serine-rich, hydrophilic protein with similarity to Mbr1p; overexpression suppresses growth defects of hap2, hap3, and hap4 mutants; expression is under glucose control; cotranscribed with NAM7 in a cyp1 mutant [Source:SGD;Acc:S000004686]	-	gene	Name match	0	5.3316	3.65674	4.70509	6.98358	9.30173	8.9891	9.83032	10.1436	7.39849
PGM2	XIII	475897	477606	-	PGM2	YMR105C	Phosphoglucomutase, catalyzes the conversion from glucose-1-phosphate to glucose-6-phosphate, which is a key step in hexose metabolism; functions as the acceptor for a Glc-phosphotransferase [Source:SGD;Acc:S000004711]	-	gene	Name match	0	4.50283	9.12759	9.84222	10.4009	12.1314	13.6312	12.2869	12.5366	10.6369
YMR206W	XIII	675896	676837	+	YMR206W	YMR206W	Putative protein of unknown function; YMR206W is not an essential gene [Source:SGD;Acc:S000004819]	+	gene	Name match	0	7.32792	1.01712	3.77882	5.90938	7.12346	8.34579	6.11402	6.94602	4.98106
CAT8	XIII	827028	831329	-	CAT8	YMR280C	Zinc cluster transcriptional activator necessary for derepression of a variety of genes under non-fermentative growth conditions, active after diauxic shift, binds carbon source responsive elements [Source:SGD;Acc:S000004893]	-	gene	Name match	0	5.02651	5.20265	7.5999	8.84072	9.25995	10.2299	9.26062	9.34815	8.45493
ATO2	XIV	633008	633856	-	ATO2	YNR002C	Putative transmembrane protein involved in export of ammonia, a starvation signal that promotes cell death in aging colonies; phosphorylated in mitochondria; member of the TC 9.B.33 YaaH family; homolog of Ady2p and Y. lipolytica Gpr1p [Source:SGD;Acc:S000005285]	-	gene	Name match	0	4.12067	3.91726	5.63233	7.06638	7.57546	8.0387	6.6819	7.47784	6.85904
DDR2	XV	231570	231755	-	DDR2	YOL052C-A	Multistress response protein, expression is activated by a variety of xenobiotic agents and environmental or physiological stresses [Source:SGD;Acc:S000005413]	-	gene	Name match	0	5.44632	0.0171183	5.27729	8.13183	8.89192	5.4642	6.59152	8.07186	7.6474
GCY1	XV	551114	552052	+	GCY1	YOR120W	Putative NADP(+) coupled glycerol dehydrogenase, proposed to be involved in an alternative pathway for glycerol catabolism; also has mRNA binding activity; member of the aldo-keto reductase (AKR) family [Source:SGD;Acc:S000005646]	+	gene	Name match	0	6.17773	7.39292	8.33462	9.5239	12.0069	13.5714	12.622	12.1855	9.24933
GAC1	XV	667860	670241	-	GAC1	YOR178C	Regulatory subunit for Glc7p type-1 protein phosphatase (PP1), tethers Glc7p to Gsy2p glycogen synthase, binds Hsf1p heat shock transcription factor, required for induction of some HSF-regulated genes under heat shock [Source:SGD;Acc:S000005704]	-	gene	Name match	0	7.40239	2.77271	7.14945	8.91445	9.58412	10.1759	9.4776	9.90634	8.34749
USV1	XVI	115312	116487	+	USV1	YPL230W	Putative transcription factor containing a C2H2 zinc finger; mutation affects transcriptional regulation of genes involved in growth on non-fermentable carbon sources, response to salt stress and cell wall biosynthesis [Source:SGD;Acc:S000006151]	+	gene	Name match	0	4.1921	5.91132	7.68315	9.07937	9.90634	10.1042	9.33481	9.76865	8.64613
CSR2	XVI	627880	631245	+	CSR2	YPR030W	Nuclear protein proposed to regulate utilization of nonfermentable carbon sources and endocytosis of plasma membrane proteins; overproduction suppresses chs5 spa2 lethality at high temp; ubiquitinated by Rsp5p, deubiquitinated by Ubp2p [Source:SGD;Acc:S000006234]	+	gene	Name match	0	4.12571	6.63455	8.21615	9.63286	10.2339	10.761	9.843	9.83608	9.00415
GPH1	XVI	861306	864014	+	GPH1	YPR160W	Non-essential glycogen phosphorylase required for the mobilization of glycogen, activity is regulated by cyclic AMP-mediated phosphorylation, expression is regulated by stress-response elements and by the HOG MAP kinase pathway [Source:SGD;Acc:S000006364]	+	gene	Name match	0	4.15221	8.6558	9.83832	10.7985	12.0224	12.8088	12.011	12.4784	11.0306
YPR160W-A	XVI	861934	862014	+	YPR160W-A	YPR160W-A	Dubious open reading frame unlikely to encode a functional protein, based on available experimental and comparative sequence data; identified by expression profiling and mass spectrometry [Source:SGD;Acc:S000028860]	+	gene	Name match	0	4.15665	4.09339	4.64849	5.68693	6.90344	8.2508	7.13871	7.67475	6.19963
