# Supplementary material for: Dietary change without caloric restriction maintains a youthful profile in ageing yeast
Source: PLoS Biol. 2023 Aug 29;21(8):e3002245. doi: 10.1371/journal.pbio.3002245 (PMC10464975; doi:10.1371/journal.pbio.3002245)
Supplement: S2 File — (ZIP) [file pbio.3002245.s010.zip › S2_File/figure 1.xlsx]

## Sheet: 1B tom70
GLU log	GAL log	GLU 24h	GAL 24h	GLU 48h	GAL 48h
3993.25	4093.26	27605.9	2014.65	15267.2	9295.27
3185.19	2562.82	14411.7	3605.66	24775.5	5514.43
2084.83	3934.27	19711.2	6397.98	29020.9	7514.33
2740.94	2831.46	36821.5	2375.96	35438.7	8228.42
1823.87	3326.57	25148.8	7047.5	58119.7	3850.67
1629.39	4644	7806.9	599.54	39346.2	2345.88
1774.48	2051.95	19137.8	1467.89	59885	17225.5
3102.29	3720.94	22268	2545.39	54169.6	3965.9
3324.25	4044.67	27728.4	3663.5	62693.1	4425
8149.4	3372.11	30740.1	5455.61	30125.7	4069.53
2324.12	6579.15	23866.5	5435.53	19074.7	6744.63
2607.78	2231.59	9366.23	5030.66	7012.6	4439.68
3256.1	6168.21	10438.1	3879.72	29528	4280.98
2521.56	3048.15	9995.34	2490.3	30759.5	4976.42
2988.74	5031.05	5478.28	5129.81	26408.7	6091.28
3194.87	3524.18	20915.3	3395.85	50542.9	5690.61
1801.31	3469.19	5540.12	6862.49	10008	3277.05
2238.98	1792.11	19644.8	2868.06	20472	9026.51
2172.71	4356.25	7688.56	5767.68	27937.7	5729.39
3843.6	2721	9023.75	3920.05	10976.4	24120.2
4131.58	2999.3	22206.5	6570.43	55185.5	6340.7
3563.6	2538.89	10824.5	1217.91	42207.8	6668.62
4565.81	4152.4	21436.3	2801.43	35350.2	4206.75
3296.88	3370.41	13247.3	5120.27	491	8669.36
2721.37	5649.15	18574.4	3185.94	39367.2	12954.9
2688.53	3091.65	20083.7	8116.45	10125.9	18687.1
1842.34	3221.84	9915.52	8023.07	32511.1	4609.44
3399.08	2212.73	7201.86	4677.56	30032	8105
2314.33	4196.47	30669.4	4037.66	14031.7	7308.81
2789.06	3972.1	14216.9	1810.7	34191.7	3966.93
2889.95	3478.9	29927.7	4870.88	52671.3	5521.92
2914.67	4108.28	13561.7	5099.78	27624.7	4711.22
3586.08	4685.2	16384.9	1453.29	51037.6	3533.51
2303.85	2180.64	30406.2	5124.19	36708.8	12408.4
1819.46	5999.5	13805.6	3197.57	47063	31340.6
2192.8	3181.25	18865.7	4177.92	4675	2707.09
2798.74	4096.32	10147.6	6837.99	24833.4	4455.57
1810.57	3723.66	11127	5642.32	16070.5	5320.69
3122.15	2827.15	18547	4746.71	34983.6	2273.64
2543.9	2591.99	8697.84	2842.88	30827.9	7351.49
3454.76	2751.54	9155.67	9187.42	15647.6	20877.5
3388.18	2454.18	12293.6	2072.54	8161.1	2229.71
2794.54	2797.59	8393.4	3405.56	8807.05	5104.94
2044.96	4710.62	19973	8617.25	20005.9	6108.84
3449.02	5064.86	14659.9	3020.58	11821.6	11364.8
2109.08	3148.54	25431.6	3644.11	41211	7074.5
3094.05	4173.32	17483.3	3005.22	30907	3212.61
1865.23	3938.99	11973.5	4052.61	31434	1995.38
2943.06	2472.78	11091.8	2902.43	24717.4	3796.27
3016.89	2857.61	25170.7	1970.53	33902.7	5337.94
2683.06	2338.08	3623.07	4054.96	6085.7	6387.09
1706.84	2321.5	8782.29	5072.29	61642.3	3620.03
2014.09	3373.81	6318.06	5253.79	27458.4	4101.64
1667.76	2654.39	19255.5	2176.4	21047.6	6663
2452.57	4550.51	11885.4	4695.35	21906.3	6605.41
2268.28	2325.2	8748.39	6634.11	19519.8	4460.61
2069.91	4365.46	8884.48	3674.07	13262.1	3381.37
1716.1	4556.52	9709.31	4272.48	26679.1	3293.39
2557.11	2719.87	13346.3	3737.29	33977.6	19315.2
2631.93	1667.17	11626.5	1654.68	53350.2	27475.1
2510.61	2946.09	9159.05	7203.84	36553.6	9635.75
2360.06	3620.44	17803.9	3562.03	57767.7	4169.6
3144.17	3882.86	15793.7	3634.78	40754.5	5034.12
1824.82	5410.24	10197.9	3994.91	59803	11872.9
2479	4175.89	19227.2	3742	28490.5	8733.74
2332.2	5392.66	11265.1	4109.31	60691.6	4708.4
3059	1731.93	10476.3	1789.45	19773.3	3362.31
1945	3651.5	18108.1	4489.77	18269.5	5136.36
3146.35	1644.97	9056.63	4541.88	25160.3	17969.8
3130.53	3692.16	15042.9	4573.83	18436.7	15163.1
2376.84	3889.24	12128.2	3194.14	44362	6453.3
1718.78	3181.06	26278.2	4831.64	18778.9	6940.94
3971.2	3778.38	13075.4	2342.94	20411.4	4983.29
2548.91	2939.97	32781.6	6620.66	27428.9	6067.67
3832.67	5825.93	25761.2	10792.9	17952.7	8497.97
3457.54	2553.51	10228	943.82	31574.6	1825.32
2372.69	1709.69	14461.4	5708.96	21927.8	22521.4
3307.3	4163.98	8090.57	5380.97	29810.5	25459.9
2019.16	4149.72	28392.8	1902.96	23236.7	5552.68
2337.77	2063.34	19512.6	5934.76	35455.3	4407.9
2575.9	4875.46	24053	3412.47	37344.1	2892.31
3369.12	3847.48	52617.5	2577.64	10148	2409.16
3890.41	2957.64	10636.2	8182.36	28958.1	4754.41
2707.74	4129.75	15490.1	1534.4	15619.7	5496.03
3803.25	5777.92	39137.2	3997.46	46831.8	4255.8
2330.85	3691.55	7593.85	2314.86	29972.8	4635.02
2465.82	3635.91	5295.95	3475.68	48124.7	6959.94
1896.69	3074.87	10009.2	6476.12	27315.7	8822.97
3856.34	3496.14	13784.8	12303.7	25866.4	6815.72
3533.08	2878.96	13932.4	4111.35	30671.1	4175.09
2940.81	4402.6	14737.2	3932.18	34870	3852.29
2193.75	3248.11	24420.6	2487.88	21278.8	10104.5
4130.19	2133.38	4093.07	3917.19	33828.1	6687.59
3139.84	2474.28	15667	2401.3	27750.4	6934.77
9221.52	7117.11	30556	4640.81	34302.4	9094.53
3152.34	5158.11	15970.3	4266.01	25953.2	40163.9
2560.38	4063.65	13494.6	6465.13	31904.2	13364.3
2173.5	3089.24	29323.2	4396.73	37130.8	21755.2
2664.33	4000.36	17929	2800.48	41417.2	7190.25
2143.96	3902.4	16285.9	2401.31	17752.7	5277.24
1632.74	2864.61	5171.43	9055.24	30590	33491
2205.41	3593.58	12098.9	6168.96	22581.5	6528.09
3445.11	3523.7	11818	2558.33	14381.3	6172.31
2143.05	4156.8	15558	3426.46	47807.1	6367.93
2060.03	3519.75	8968.91	1982.31	38562.1	4727.64
2511.75	4835.63	7367.95	4358.76	30072.7	4456.55
2347.71	1871.96	7972.3	2072.79	32499.6	6536.64
3048.75	2418.1	7053.95	2491.57	45369.2	36538
3501.12	4937.53	4930.35	3201.5	27046.2	5506.18
3143.73	4632.38	6113.98	2643.82	22399.3	6868.64
2145.79	6451.31	8400.95	8328.31	14259.7	6425.36
2667.09	2492.97	22701.5	3219.04	18661.5	7005.38
2024.09	3901	13667.5	7093.76	30602.8	8478.75
1802.49	2507.12	11648.1	4826.71	31422.3	4574.43
2611.76	4226.77	13397.8	3141.95	12437.4	8420.25
2703.02	3203.76	12039.8	1590.07	19472.7	26316
2261.87	3164.81	13401.5	2743.03	38991.1	23717.4
2283.59	4340.5	5951.06	2515.03	15087.8	13691.3
2494.69	2568.43	5325.19	4566.76	22791.2	16107
3008.56	5688.52	8682.69	10081.5	32359.6	4230.35
620.4	5318.28	12523.2	6038.81	19263.1	6486.09
728.698	2820.59	13783.1	8262.84	27823.6	5786.92
3589.78	3125.48	17970.7	1314.39	24831.8	2954.4
4833.14	3050.03	13687.2	2309.27	30052.9	5667.83
3225.66	3490.03	17524.3	2749.55	35559.4	3711.08
5426.03	2613.48	14575	5227.38	40775.6	6099.95
2829.58	4422.24	11301.2	2321.22	28864.6	3201.04
4181.25	5965.39	15423.6	9223.93	11637.3	5899.01
2089.96	3183.9	22923.9	2331.36	44894	5627.09
2874.87	5550.66	11295.4	3550.44	22817.7	2613.5
4917.88	3651.75	22791.6	3396.55	28752.7	3342.76
2705.72	6171.34	15238.7	4263.4	25082.3	5982.67
2415.08	5791.77	25994.6	4268.2	35000.8	5164.15
2565.4	3343.16	28525.1	2169.39	23356.8	4118.67
3298.95	2669.67	7554.12	457.893	40010.6	29499.9
2423.19	3883.4	8536.08	3004.7	47994.4	36192.8
1487.98	6039.09	16507.6	2764.45	37417.5	3964.11
2336.67	2534.84	9175.12	11802.7	30937.1	4138.76
3064.98	6334.86	22535.7	2199.07	27217	8932.15
2469.23	2816.62	12535.2	6296.32	56660.8	22958.4
2632.18	2042.65	19236.5	6487.77	30784.9	5467.51
3521.08	4159.75	12947.4	5438.84	19669.8	5043.82
1974.5	4307.08	12458.4	3353.3	34128.8	4919.3
2641.2	3767.7	7992.56	3181.05	27456.3	5377.98
1405.39	5456.82	4479	3452.72	29558.7	24088.8
2900.98	5560.9	8580.8	5753.06	23090.9	5889.02
2104.19	4055.19	9565.23	2082.37	26398.3	8752.93
4564.61	3191.17	10816.6	5221.45	35545.2	5701.73
2597.14	4033.3	14369.6	11997.4	22690.2	3731.79
3150.46	4877.59	6411.44	2984.15	20369.2	3857.74
2860.61	6064.51	14106.8	13014.9	34848.8	3973.71
1674.88	3629.09	16790.4	3903.29	19272.9	4705.28
3222.35	2539.85	29063.9	2759.26	27692	19257.9
3964.64	5613.23	19797.6	2375.63	28381.7	20319.7
2338.5	5743.98	22265.9	3028.98	23337.6	4414.8
2788.37	3951.62	4198.16	6199.47	42122	20838.9
1998.98	2646.24	6380.34	4935.21	5134.38	4316.67
2684.27	3468.11	8279.65	1274.51	21615	9185.64
2064.4	4741.98	8781.32	19886.1	14826.8	4376.67
3282.9	3818.44	14864.7	4803.88	24314.2	28911.7
2486.53	4579.21	9208.45	2976.71	30476.8	4916.54
2330.96	2808.56	5960.73	1073.23	11458.2	42572.5
4088.58	2624.23	11482.6	3170.17	29717	3701.93
2691.73	5762.12	6975.31	4395.99	46432.2	3531.74
4857.11	4414.97	34999.2	2911.43	23883	3737.68
2505.19	5345.59	15418.2	3645.75	47723.7	8984.88
2596.09	3089.59	17182.3	4545.86	49109.4	4252.75
2714.21	3738.96	6563.84	4523.16	12631.3	3450.37
2892.39	3823.85	9225.73	4654.78	14804.5	16419.2
4051.81	3673.75	27778.3	17246.3	38320.6	5240.81
3599.44	3364.95	28863.4	3592.77	13727.5	6577.49
2172.94	2546.45	16638.2	3025.39	20964.9	5932.96
1879.89	3686.84	13065.4	3040.76	2956.11	3889.61
3696.35	2684.32	5268	2920.02	17809.2	7039.59
2517.69	2153.47	15208.5	4239.94	22743.5	9229.89
2631.86	3320.12	10048.1	5049.82	20119.2	12668.7
2598.88	3377.9	5365.71	2710.97	12072.3	15794.1
2308.76	2939.75	11877.2	1938.71	53577.2	19210
2292.1	3526.68	9774.17	2860.07	41847.4	5441.44
2213.25	3430.97	54968.7	7380.55	6962.13	23402.9
3193.15	2266.31	10964.8	9289.69	53909.2	6441.31
2736.2	1921.69	25056.5	6174.44	28134.1	6301.73
3695.04	4554	7596.26	2316.89	29495	9885.79
2545.82	4217.78	10287.1	7837.74	42447.7	4982.85
5388.46	5667.55	14755.6	2318.1	5842.67	7631.41
2062.11	2715.95	6146.12	2614.78	25496.3	6093.94
2386.27	4226.04	13771.7	4593.25	18122.5	34554.7
4430.75	2524.65	19075.8	1646.2	29636.7	1801.4
1932.46	3586.47	33813.4	3752.9	41021.1	7124.22
3146.5	1431.31	19236	1872.08	64962.8	9812.37
2256.33	3330.83	14971.9	4861.55	18519.2	5586.24
2799.25	2854.59	3569.78	4317.99	29066.1	15995.2
1825.57	5182.66	15463.5	4476.76	27168.3	5815.74
2647.11	5616.25	19934.2	6091.88	40006.1	5665.83
1906.48	2475.33	10944	1734.38	19189	5293.62
2004.4	3632.54	28234	3719.32	42593.5	3318.23
4006.39	5053.73	15621.1	2878.02	46720	4903.09
2176.26	3888.78	7671.77	5103.69	13022.5	8645.07
2563.24	4377.66	10767.3	3330.68	31129.6	4952.23
2220.39	3183.43	22836.9	4501.96	42791.6	8152.45
3273.94	3470.89	15304.2	4330.7	9673.75	3953.38
4514.3	4579.44	23451.8	2772.23	30526.5	23067.8
2835.52	6966.29	23000.4	4780.38	57036.7	4309.65
3011.33	2819.76	10027	8922.28	8598.6	8262.02
2856.93	3268.44	8434.35	3330.9	23198.8	6107.95
1692.85	6009.19	11720.6	3437.26	15120.8	1525.82
2863.52	3329.7	19164	3935.96	29967.9	8972.71
2627.33	4239.92	7618.02	3825.38	23303.8	3764.61
2391.12	5604.47	15277.9	5365.03	48678.4	4293.26
1992.28	4644.93	7291.44	2979.5	18813.9	10195
2901.96	2098.08	27398.5	3315.28	42873.9	5127.77
2170.96	4880.05	21740.9	7629.18	5613.25	6007.17
2732.36	2396.65	28446.6	5291.45	31944.1	5251.86
3830.33	4757	42870	2326.56	10900.8	3403.43
4200.79	3823.7	28337.4	3072.6	49637.6	4313.01
2219.23	3159.7	24046.7	4195.27	36162.3	15555.1
2170.66	3474.22	8057.51	4968.49	25324.2	4543.38
3185.61	4651.13	9391.13	277.744	25412	5929.73
2996.76	4104.19	7756.05	2000.9	47691.7	7252.76
3399.3	3763.39	10683.7	4357.47	9631.95	4428.92
4610.96	2226.9	9049.95	4401.91	21089.3	3295.8
2897.89	5253.31	5523.92	1525.06	40853.4	4192.59
2082.13	2711.61	20746.2	6216.35	28192	13319.2
4237.56	2445.9	15731.3	3267.86	6605.29	7969.83
2276.5	4369.07	42120.7	2363.74	42260.1	8711.5
2827	3719.25	16692.3	3273.32	20967.9	7533.81
3882.62	2583.89	26969.3	4087.57	17636.2	6110.8
2127.64	3051.55	12598.8	2927.11	13130.2	5073.55
4272.8	4562.9	4674.47	3058.72	3975.96	7748.71
2294.5	3480.08	16718.4	3358.28	25737.9	12362.2
4004.63	2678.71	49200.7	15526	23261	4280.9
3263.36	4052.47	29331	2649.78	19690.5	4151.85
2819.36	5435.89	34781.1	3169.65	30853.3	23556.2
1970.79	6074.16	37745.1	3000.93	35631.8	6802.1
2503.88	4197.25	11107.5	15869.6	17810.8	5063.81
5062.75	4303.21	11597	2313.69	31453.8	4241.21
3582.87	3406.55	23371.1	4934.84	19085.5	6957.76
19.3611	3672	12824.2	7924.9	24908.4	3322.63
2754.2	5341.01	27685.5	2321.18	7146.19	7301.57
2436.33	2598.28	13264.3	3693.12	20792.1	35555.5
2859.14	2326.34	11801.6	2530.25	26237.5	7012.27
2229	1647.78	22135.4	1832.88	6799.06	5394.67
3739.18	2057.83	12093.4	4003.57	74376.2	5276.94
2664.8	3112	38751	2490.5	29775.3	5033.56
2297.91	3283.91	18074	4389.81	46828.7	5859.53
3330.9	2319.55	10310	3476.86	26248	4761.11
5286.88	5717.13	19069.6	918.458	28468.4	4510.39
2493.83	3806.69	11735.6	4491.37	44161.4	3188.38
4828.94	2821.08	10350.8	4143.9	11804.9	8393.32
2176.57	3332.35	22635.8	4217.75	13119.5	24644.8
2079.12	4451.88	25144.5	2323.4	8994.76	3155.38
4170.02	4556.63	27303.7	12516.4	20858.8	4017.1
2963.78	3399.43	22157.1	2728.54	34014.6	4079.27
2944.46	3041.09	14242.9	1874.36	50861.1	17086.5
3498	5687.31	14117	2360.31	29359.8	8331.97
2875.05	3513.25	26378.4	2988.1	75970.9	3390.86
2783.62	4056.2	10102.7	2517.32	15683.4	4107.6
2729.94	3415.78	15965.3	4514.86	32385.3	4484.15
2385.09	6803.77	11409.3	3693.92	26254.4	4952.59
3477.93	3439.08	13176.7	6747.01	57422.2	3626.85
3319	4787.7	22749.8	2325.34	26402.4	4418.38
2814.43	4763.82	7940.02	1429.66	3406.21	23863.4
6181.34	2666.38	28975.8	4469.73	53377.1	23526.1
3027.84	3757.8	6716.58	1446.33	36414.8	4217.36
1667.26	4329.89	10575.2	1503.26	14907.1	14746.2
2270.38	2339.19	22553.1	13112.2	44197.1	4634.9
2522.95	2729.63	12689.8	8857.08	29419.5	4888.64
2996.92	1813	4335.38	2328.95	5741.59	8299.34
2499.68	2999.4	18851.2	3814.99	36919.6	7084.61
3397.15	3529.98	11940.5	7611.11	53630.6	4173.23
2148.32	2876.39	28064.2	2816.62	46118.6	3759.16
3863.19	4626.92	28693.3	4734.41	43070.1	18886.1
2059.01	5115.82	17373.8	2119.08	20616.9	5508.94
1837.54	2454.3	28537.8	8776.46	77711.9	4949.98
4545.65	3805.36	8705.79	1924.57	22532.3	16047.3
2181.11	3544.59	4843.43	2404.35	40325.6	3392.26
3234.42	4260.9	14159.4	2210.43	19972.1	2695.03
2991.83	3377.35	12445	4892.16	33901.5	5804.37
1981.25	4021.15	7099.3	27532.6	15717.3	14766.9
4332.9	2805.99	13748.8	3839.29	52706.8	6026.51
2133.99	3942.5	14269	3720.36	24731.9	3728.28
3518.12	2001.96	6604.65	4412.22	36698.2	4677.48
2320.27	2225.11	13142.4	6069.4	30687.6	4047.8
2206.55	3368.82	8999.21	2720.05	48124.4	5686.74
1629.77	4366.91	11562.6	2927.07	17775.9	6982.37
2404.16	7088.88	11899.3	1993.25	26355.8	17853.2
3517.78	2104.71	6789.38	4821.74	15391.8	16749.1
3036.92	4078.66	33877.2	11790.6	56665.8	7275.1
3491.29	3555.08	6095.98	2239.16	56899.8	15386.6
2442.65	3373.63	19171	2621.98	34492.7	3009.02
1813.8	2670.52	5822.98	3968.24	9688.88	8291.42
5270.78	4580.5	15595.4	2151.49	45761.9	5937.09
12573.8	3035.45	29192.8	4092.49	27408.6	3848.99
3153.94	3822.78	12720.9	9698.73	25366.9	19010.8
1518.96	2185.92	15545.4	4760.06	20158.3	2408.5
2769.01	3027.78	19347.8	1461.68	29248.3	10049
1990.48	4106.26	13502	3139.53	45254.7	8434.93
3097.28	3324.82	8650.01	3115.16	21799	7347.62
2514.73	4673.67	18676.7	5396.73	6358.19	23760
3141.24	3830.04	15238.1	787.952	35275.4	9120.38
4576.98	3813.78	17043.8	2114.23	23296.2	18912.7
2737.43	3361.77	14771.3	2688.74	43381.9	15638.2
2799.84	3054.55	14645.5	2497.09	45143	2580.96
2696.11	4320.28	4673.22	2771.43	44102.3	25809.6
1985.24	3360.47	7092.36	3929.14	40726	2541.2
2150.84	4130.86	16853.7	4703.8	34775.8	5598.27
1774.51	853.757	6478.71	3863.27	28931.5	2667.44
2046.02	3994.02	29730.9	4551.47	37048.1	43305.1
1875	2969.67	25636.9	3728.57	31276	11913.7
3007.96	3529.64	12001.7	7731.62	59187.2	4387.25
2004.7	5871.56	18160	6010.12	18551.8	8499.01
3000.17	3691.91	8537.62	2875.74	18187.5	16464.9
2412.56	2634.4	12592.9	4865.06	18458.6	4281.34
2134.2	3794.82	9872.85	4008.58	16949.2	1807.56
2840.85	1986.72	4163.02	1560.18	19805.5	2471.85
2065.04	3189.05	38567.6	2491.15	11060.5	5350.78
3164.62	2448	4001.61	2280.53	27841.9	4507.42
2848.68	3203	7770.31	4820.74	17210.5	5711.29
2601.28	4176.92	17302	2374.31	26589.3	15867.5
3678.33	3249.57	37636.7	2884.5	12972.4	5472.45
1572.85	3409.61	3244.38	3630.87	25358.6	5412.2
4167.72	4010.88	12555	3544.29	32277.5	8351.27
3807.6	2550.61	2418.11	3753.28	24102.4	7559.78
3148.82	2891.65	17145	5749.94	11419	5950.78
1865.29	3020.5	12763.6	2510.22	21002.1	3727.93
3354.81	2533.51	9855.37	1481.5	40657.9	46041
2257.15	4964.19	12203.4	3840.1	18990.1	1783.68
2340.14	3472.5	18824.7	4527.33	43249.9	17950.4
2111.49	2901.99	16244.8	4170.83	28447	5815.75
3103.58	2665.36	18305.6	2535.86	26309.9	4797.27
2038.88	1913.58	25204.2	4405.12	35803.6	3565.51
2712.07	3430.21	13888.1	4376.56	11929.9	6523.25
2820.73	4665.38	9248.89	1943.92	14576.5	21284.7
2540.42	2246.15	23552.3	4286.28	17486.9	6588.2
3370	4609.39	6063.8	2859.13	28516.2	3786.71
2948.16	3224.97	8706.29	1078.34	25771	7860.34
2028.59	4805.26	8942.7	3234.98	66998.9	4601.37
1141.78	3511.16	4906.12	4513.93	26148.3	14116.7
3409.1	3385.69	17753.8	9193.66	30647.4	11214.9
2114.02	3142.49	24281.4	4182.44	22804.1	29012.4
3273.38	3940.25	11875.3	3162.28	26637.9	26541.2
845.466	3527.74	29487.1	2258.71	23990.2	2762.44
2619.81	4594.17	15675.8	2783.19	28457.8	4241.72
3269.5	2690.01	10635.5	4534.98	41137.9	2665.75
2610.34	2535.56	40528.7	2636.87	18888.5	4913.84
2232.21	3428.15	9997.38	2740.45	21468.2	6549.43
2605.55	3135.1	22432.6	3391.95	14411.8	2217.8
2404.69	5336.04	18072.1	3364.37	12959.3	3267.24
2417.55	6289.26	4237.28	3561.71	11866.1	6735.78
2534.92	2909.42	16205.8	6181.12	9931.69	13633.6
2307.87	3260.75	14346.5	1774.27	31283.9	3826.57
3184.53	2663.09	13558.9	3397.6	21096.7	4079.55
2233.34	3414.9	13609.1	2835.57	33680.8	5231.02
2154.96	3511.05	6420.46	7756	29351.2	3512.78
2254.08	5333.76	13693.9	3585.23	38824.8	25168.3
3540.86	2790	14807.9	3650.12	31939.3	4633.59
2047.54	3639.61	2120.89	2447.85	28001.6	1591.61
3053.72	4501.2	13816	2931.82	23010.5	3517.9
2511.6	5288.56	15794.8	3794.84	34064.4	8223.62
2384.42	2041.8	20788.3	3492.62	20549.9	4767.95
4194.35	5085.19	20154.3	4739.45	53908.3	4485.4
3224.15	3966.54	11655.4	4516.88	20528	6751.17
3535.18	3048.5	17902.5	3428.4	31512	8325.3
3381.6	3944.07	14767.5	4304.07	21702	8409.95
3108.27	5850.55	14968.2	2611.21	33372.8	3539.88
1971.02	4913.36	15346.4	2181.75	57736.1	4711.28
2958.38	4867.38	2677.99	2664.93	57825.5	1971.59
1200.14	3573.8	18104.6	6534.75	63845.2	28454.2
2468.91	5185.34	6364.12	14327.3	17958.5	2923.7
2194.01	2304.25	30161	3411.21	50946.1	3374.98
2473.56	4510.12	9469.29	4181.45	34325.8	1975.93
2446.64	3856.86	13188.2	3840.06	35490.1	1915.25
2552.49	4728.34	13320.6	2677.27	32208.7	15783.3
2806.39	2833.88	12479.7	8383.4	3477.91	7359.29
2480.99	3906.94	3693.43	3437.85	39583.6	4655.99
3331.14	3986.38	20595	4180.81	46965.3	7598.68
2554.43	3266.25	15726.9	2616.24	15217.7	9293.69
2332.71	2830	29237.5	2678.77	38888	6396.96
6737.4	2740.9	7033.09	6708.18	31903.2	7023.19
1765.22	3381.29	14563.2	5370.61	30902.6	4709.86
2521.35	5789.67	22435.2	15729.7	6539.07	6830.55
5614.67	2766.29	26702.8	4819.6	23620.2	27523.9
2529.67	3058.31	32880.1	3677.71	36535	6704.8
4159.44	5885.69	11948.2	1247.44	27227	10817.1
2641.67	3766.39	19196.6	1615.3	33596.2	7627.12
2256.15	4691.48	14762.4	3522.63	53238.8	3041.68
2372.15	3151.54	14591.2	4306.96	58973.7	6305.31
2196.66	4664.59	11709.9	3090.94	37520.2	6398.66
2548.65	3519.04	18903.6	5020.14	12461.8	5489.81
2243.62	2563.63	11134.9	5173.45	20537.9	8122.97
3196.22	3242.9	5122.1	3232.2	32005.7	6044.84
3305.82	5009.56	14648	2865.14	47093.1	7105.6
541.392	3988.84	19821.8	3006.25	44323.2	5794.42
2533.89	3597.96	21639	2175.33	11091.1	6970.68
2354.95	2235.12	11072.6	3690.95	39218.4	3248.43
3995.94	3543.43	21549.5	2931.77	17332.5	4225.76
2266.5	3897.5	31418	3946.17	15404.2	9089.7
3011.89	5458.6	18696.7	2946.86	5087.88	849.047
3834	3653.12	3665	1726.7	17929.2	5959.48
2060.2	4129.75	17593.7	5556.4	17856.5	7245.83
2676.18	2403.61	25880.8	3167.16	69180.4	5734.11
2413.53	2874.14	19064	3083.99	33498.2	6229.7
2767.28	5057.8	12599.7	9981.53	54345.3	3661.63
3814.75	1943.09	17662.5	9980.34	14392.1	7574.16
2612.14	2641.77	3557.44	2312.1	29003.7	4280.67
2845.2	3929.77	20694.4	5112.67	22305.5	5302.45
2323.77	3104	21121.9	3286.76	26127.3	7814.13
2288.87	2096.18	20362.4	3894.3	33351.6	3587.96
2828.96	5390.87	22588	12746.3	35149.2	43656.4
3546.85	4853.69	15583.3	2730.86	68710.2	4243.18
2270.07	2822.05	23385.6	3258.98	42556.9	3279.16
3631.24	3829.4	17941.8	1660.56	38330.4	3174.84
3394.88	3326.46	23641.7	3643	30905.9	4489.04
3159.75	5172.51	23465.4	3256.93	17924.4	10412.1
3258.07	5206.55	16682.7	2721.2	25852.5	7427.3
2923.82	1926.82	22528.8	2332	37612.6	8686.62
2468.92	4772.88	13812.6	2718.22	35622.1	3948.57
2839.17	4261.5	8379.42	3262.7	44124.5	8518.19
3662.07	4526.93	21323.6	14111.2	27111.7	3986.9
2253.76	2284.96	20377.4	3891.98	20583.4	4071
1946.96	3816.95	17877.5	3954.96	31282.3	5887.68
2319.5	3274.44	9130.16	2517.28	20328.4	7002.42
2726.03	4505.88	12142.1	4621.36	30870.6	3983.28
3990.99	2317.59	8800.84	3015.4	16931.2	4093.94
2079	4851	13140.5	13477.1	34545.3	4045.6
3532.63	2539.44	36962.9	7496.79	17061.9	3714
3050.8	6159.57	13185.9	3000.41	43927.7	5117.44
3845.53	2854.02	43266.3	3271.74	12173.6	7943.33
3812.3	4532.65	8539.83	4150.23	30836.5	3744.43
3071.86	3018.41	12882.2	16746.8	84952.7	5167.12
3201.63	4330.47	20657.5	2270.09	42621.6	4181.59
2244.08	2702.76	11592.1	4518.32	20818.6	12049.2
2539.86	3447.58	32430.2	10994.8	22523.2	8125.99
2310.38	5214.95	11532.5	1143.96	36936.3	3154.89
2620.45	2981.9	9828.58	4050.02	41455.9	3784.28
2871.85	3243.64	27476.1	4753	32578	2033.96
-1556.49	2684.25	13605	3686.19	39453.1	9401.83
2492.57	4833.78	16585.6	4167.22	42689.6	5828.64
2969.51	2086.42	11502.1	4415.27	30147.1	3668.81
3637.56	5529.05	3434.35	3020.53	67314.7	10835.5
2534.47	2411.43	11763.5	1379.85	21369.9	6118.44
1863.86	5612	14667.9	11087.7	4716.62	1308.37
3210.54	2033.81	16737.2	2044.82	19439.5	6931.84
2198.63	4280.57	8833	1493.3	32454.8	4056.97
3958.48	3392.19	31706.2	19809.7	35027.2	9050.45
2552.44	4573.61	38033.9	7821.51	73221.4	5744.86
3058.95	2559.9	16226.5	2663.43	22993.2	2966.79
2463.03	5285.44	6621.47	3131.79	22777.8	2732.47
2562.88	2936.22	6249.83	2803.82	27792.5	7755.93
2295.9	2733.44	20468.8	3147.11	36762	9425.92
2315.39	3523.12	13411.2	5407.14	30873.1	6054.62
3140.62	4709.69	21218.6	2966.47	38634.8	3391.92
2043.08	3282.47	16180.8	4487.19	39099.8	3010.79
3769.37	3088.12	20342	5273.51	39903.6	5537.79
4011.84	3883.94	12204.5	1642.06	11336.5	4100.18
3406.93	4583.69	7459.44	4184.1	29489.9	7485.89
3282.65	2309.36	12115.9	3770.67	42161.6	7067.72
1775.54	2782.25	15475.7	4324.42	28776.1	24216.9
2911.08	4291.49	16235.8	6075.9	17381.8	6990.16
2469.67	3084.11	44466.9	4007.12	23893.5	5169.73
2315	3270.06	27111.1	5015.26	27441	2779.28
3187.34	4356.73	24820.5	3381.14	25192.4	3057.73
2605.36	6562.46	6973.35	4077.06	34585	6191.71
3704.56	3885.72	7645.65	3966.5	33858.6	20973.5
2496.17	3821.05	14188.5	7551.79	15843.6	4637.68
5348.96	3995.56	25896	1235.96	24387.6	2780.94
2095.12	2794.33	17369.3	2996.9	3077.94	3821.35
2928.28	5780.83	13537.4	6785.26	12820.6	5456.34
2729.99	4554.24	16661.3	5179.42	22525.1	4456.66
2514.71	3803.89	16811.9	3530.92	23466.9	3984.06
3380.88	6052.72	16716.3	2290.23	40571.9	4697.27
5256.62	3287.43	13370.8	3130.78	12908.2	8108
3520.09	5074.94	11162.9	2530.27	17953	6401.89
1530.25	2667.69	19909.4	2047.19	1967.61	9021.96
4293.26	4019.69	25871.3	3861.42	42046.6	4550.47
2398.84	1586.29	18185.8	2400.3	8845.96	2573.2
1744.66	4662.23	10991.7	4072.24	28498.9	6640.99
1512.13	3965.79	19215.8	2821.98	18633.8	2484.62
2053.38	4357.94	22553.7	2553	39929.4	21053.9
2984.01	4478.47	5545.63	3992.85	19653.6	3840.21
4569.82	4713.65	14747.4	2882.94	24124	3747.1
2923.44	6059.06	8922.57	3822.12	56977.9	4518.39
2562.96	5002.59	14172.9	4537.51	19237.1	21693.3
2593.03	3276.05	3714.03	12019.6	20037.7	4464.47
1984.62	3319.38	19238.8	2985.26	3495.74	3402.32
2340.25	3906.51	39655.3	2475.94	41541.4	5206.22
4043.25	3860.99	14180.1	2317.59	22668.2	10741.9
2392.5	3831.45	53292.8	3114.33	42064.9	2744.66
2525.82	3787.26	16417.4	1993	21384.5	5463.67
3411.08	2166.83	14833.6	3835.59	19393	5018.56
4629.55	2701.13	11162.3	13019.3	14956.3	6109.82
1955.03	4868.18	29189.8	1708.85	18602.5	1952.75
4243.66	2957.19	9541.81	4645.8	38651	26892
3303.43	3671.51	2168.83	7338.04	38730.7	8994.22
2713.59	3889.21	31071.8	5175.33	31461.2	9687.06
2225.06	5835.08	25939.2	4113.83	39908.5	9098.86
5797.31	4894.35	11042.8	1482.29	37590.6	5376.12
4471.96	5392.85	20643.4	4702.74	32508.7	3225.69
3605.77	2002.86	15500.2	2957.65	16771.3	4659.13
2369.05	3603.26	16747.8	5301.45	20123.1	27120.7
3455.71	2728.6	7936.13	1937.72	15545.1	3874.29
2441.67	4271	30468.3	4071.29	6891.07	3753.22
1948.9	2739.28	12798.4	1720.16	33911.1	7879.86
2148.62	3400.68	14065.9	3421.07	40130.6	7716.61
2586.22	5382.18	28167	3469.75	43321.7	4319.26
5423.73	3871.92	20835.9	5254.07	44648.6	3999.76
1798.42	3867.98	12261.5	2960.29	14549.7	22623.9
2375	3190.75	15721.2	2524.31	28876.1	3365.29
2941.24	3911.33	7742.64	3809.15	22711.4	9640.07
3536.6	3418.71	17968.8	9818.67	27883.8	3673.52
2453.97	3940.35	2726.42	8914.82	42871.9	39542.1
2426.08	4269.42	44415.3	11438.7	54983.2	5000.27
3048.92	4344.35	18475.1	4818.15	47086.7	4283.75
2347	6253.58	4674.08	1826.46	39671.9	8620.75
2245.61	5115.26	14120.7	3331.52	27203	3566.81
2081.5	3653.04	9319.9	5346.98	33406.5	19432.8
2148.38	3611.54	2384.7	5625	32793.2	6907.06
3107.46	2484.39	9794.68	6307	6312.45	31914.1
1821.69	6408.39	15064.5	4557.39	20660.5	23286.8
2991.99	3290.18	3648.66	3736	24698.9	24642.7
2209.33	3988.06	13732	4285.01	6498.19	5319
2209.28	3877.78	5882.05	11542.2	36430.6	5809.53
3776.44	4147.75	16116.7	3191.33	9803.82	2345.38
1832.75	2421.5	11781.9	2537.26	50415.4	15423.2
3508.5	4832.85	10103.8	4825.25	18509.2	5088.06
1910.66	2540.56	36562.8	4122.46	5695.86	6870.64
3479.81	4647.69	11659	4088.19	49209.2	2639.15
2586.83	2318.25	7288.24	3260.74	25196.1	17343.1
2546.85	4858	17386.7	3115.93	37833.3	5941.44
2467.72	2256.7	16522	2260.99	28874.6	31268
4544.66	3533.15	11659.6	4477.47	62127.7	5556.44
1165.63	3056.53	9130.25	3258.99	2742.33	22069.5
3148.72	3203	4364.48	1943.33	7367.95	5760.87
3279.52	5904.57	10901.9	3132.85	9734.1	16231.6
2116	5637.19	10741.9	2811.24	42219.5	4447.04
1997.7	3956.57	21993	3886.56	16496	11080.7
2935.66	2213.7	14981	2684.45	24589.2	3603.27
2520.23	3685.47	17106	2417.33	31946.2	5010.62
3584.41	3420.2	2446.58	2076.62	43776.3	9146.84
2217.7	3401.08	10711.5	4129.83	26299.8	4087.6
2344.88	3290.65	23854.4	3454.53	15526	3474.2
2851.43	3700.33	27173.2	2662.39	21800.5	5680.77
2003.18	1976.79	7587.37	1373.96	27724.4	4627.26
2491.26	3851.97	17900.2	1796.07	24831.7	8108.23
1665.77	2269.12	20692.7	767.111	21551.8	4827.15
3500.53	3103.01	3913.44	4008.64	23738.8	6350.22
3303.82	5021.38	11902.9	3374.95	31639	4802.85
4268.23	2285.2	13471.4	3707.31	28088.4	7737.25
2413.91	2710.18	18774.9	2336.92	19176	4907.96
2373.23	5084.13	17792.8	2284.66	24115.6	20271.8
2073.66	2270.83	16996.9	463.112	40057.9	4645.44
3977.18	5360.56	36384.9	7893.04	28226.3	13196.8
1645.88	2545.45	38107.2	3317.21	27590.1	10108.6
2069.51	2550.38	28146.5	1956.5	45025.5	3959.94
3089.78	3213.04	13382.6	3162.27	13080.9	5758.74
3879.25	3588.61	27868.5	4453.44	40040.3	6715.25
2595.11	2504.27	16755.5	2614.85	39289.1	6586.3
2132.31	2654.55	17741.2	1558.45	30641.5	3544.93
3698.74	2993.95	30644.6	1574.18	24367.3	5956.43
1840.28	4835.48	27960.2	2125.73	26371.7	6176.91
4738.9	2908.38	5407.87	6335.31	18363.4	3481.29
2499.17	3069.29	4859.34	1131.25	30105.8	4909.55
2316.74	2781.17	12564.9	5305.57	27279.1	20645
3054.22	1762.26	9340.52	3785.34	26350.6	17144.6
1516.38	2660.45	4585.09	4266.21	36588.3	3741.91
3778.99	7218.81	17779.2	2088.16	35525.3	7900.66
2515.33	2555.92	11756	5926.01	19840.6	17730.7
3068.02	2704.14	1456.68	2940.05	19866.6	3795.44
2446.24	3469.89	8321.5	3154.91	29369.2	10306
3692.9	3231	5877.14	2880	19427.5	11374.7
3199.12	4783.46	6382.48	3329.45	6128.3	10545.4
2152.91	5415.44	8792.21	2797.38	28920.3	6354
2726.17	3221.42	9643.68	2719.82	40868.1	2369.81
3833.01	4220.93	18650.1	3947.65	31095.2	5367.06
3428.98	3575.1	30311	3692.17	11039.5	5766.31
3190.23	6082.8	4533.88	3309.36	54735	2989.3
2355.58	4257.05	10923.9	2610.1	55398.5	29762.2
1591.68	4109.79	8048.23	1135.48	21124.6	6379.64
2846.35	2243.26	15018.7	3765.18	32510.8	5617.51
2442.35	3539.74	32746.3	2139.21	49844.3	3689.83
2139.91	4909.04	3416.01	3385.56	32588.8	3260.42
3962.12	3728.47	5297.56	3453.51	15121.3	4787.84
3941.2	2566.12	11827.5	6877.16	31144.2	2896.47
3403.06	5080.48	11635.9	2018.84	26853.2	5571.99
3388.82	4436.12	9381.48	5848.93	32725.5	6374.52
2317	4030.97	30344.7	3330.22	32033.3	6503.36
1912.3	4414.85	11803.5	3620.86	49011.1	10863.5
2464.8	5771.22	15412.4	2060.11	52351.3	6669.82
2572.72	5969.4	4852.91	3429.52	47105.9	9155.5
2777.87	5357.57	18175.2	3251.29	41166.1	4876.38
1937.69	4311.33	22058.1	3509.81	36802.4	569.143
3884.49	2642.39	12417.1	2403.69	17420.6	4391.83
1990.81	3490.81	13447.7	4529.47	10872.2	4429.76
2266.72	2493.91	24143.6	4031.38	35715.9	11983.9
1830.06	3126.4	7919.89	4299.48	19264.7	25452
3021.13	3257.69	4106.06	4574.57	22506.3	25834
1802.19	3332.06	6841.05	3292.59	33517	6584.89
4618.74	3589.04	21016.5	2899.41	28664	4347.33
3740.69	2444.26	5719.79	1977.4	37093.4	6920.44
2501	3238.17	19690.5	3812.75	19399.3	15005.3
3310.33	2213.03	7527.06	1613.95	18478.9	5511.31
2731.48	7252.88	30787.7	4977.02	13929.9	5254.09
2895.32	5395.63	15024.5	4942.21	42421.7	2817.34
2448.62	3733.58	8335.09	7464.76	63347.7	3163.66
1771.22	3714.16	9132.56	3529.52	24024.7	8449.28
2160.86	3426.16	7367.56	3380.96	42739	5037.82
2804.06	3751.54	8911.15	7109.83	7461.71	14603.1
3574.85	2512.68	11152.5	3882.8	25390.9	5957.53
4187.55	3345.76	8906.33	2019.25	5954.54	3115.56
2637.24	1836	12224.3	1966.55	20225.9	3173.52
2627.94	3397.09	8364.77	4881.05	23242.5	3431.31
3029.85	3046.62	24554.6	16691.8	47704.5	10047.1
2533.66	2461.85	20031.5	3435.22	39127.9	3135.24
1690.88	1593.45	23627.4	1335.04	9028.68	8019.56
3221.63	3878.71	7233.62	4024.98	26995.9	3890.54
2415.79	3039.9	7962.38	6196.26	17146.9	5358.86
2927.49	3315.24	17105.4	2029.29	29315.6	21053.7
2349.15	5442.09	19289.2	2040.8	47305	7895.9
4023.52	2852.47	15935.4	4501.01	37126.7	34087.1
2668.59	4792.27	24447.6	11935.8	32270.7	3098.48
3512.15	2725.26	4082.43	3973.08	6129.03	6464.53
7941.34	4047	11491.6	1872.9	32637.4	7202.66
2987.17	3143.54	15060.8	4795.44	5479.58	5151.96
3063.68	3438.11	9078.64	4180.68	51988.8	6155.37
2679.12	3092.78	13478.7	1717.56	27268.2	3095.51
3371.47	3375.3	9990.48	4983.03	15741	5109.39
2208.37	2616.8	22532.5	3774.33	18201.4	12149.1
2585.18	3105.8	10384	4839.78	25891	29299.5
3643.6	3964.06	11503.2	2545.75	28363.2	4452.09
4215.45	3580.46	16158.5	2781.29	30030.9	4308.95
1658.88	2476.31	15105.8	3733.65	19875.8	17522.1
3770.67	4886.01	16239.8	3334.8	65808.8	10026.2
3910.53	4248.5	18661.4	2058.59	17800	6346.16
2111.26	3216.05	19112.4	5108.7	42880.6	6628.68
2834.18	6201.16	30381.4	3315.2	33058.9	3526.79
3442.85	4894.24	21162.3	3128.25	33756	2109.38
2125.41	2562.77	11016.5	4587.24	64856.9	7944.4
3746.92	5486.5	6431.6	2644.26	33486.5	4624.94
3221.98	4414.53	28122.2	2427.4	16095.4	6144.23
3378.73	7140	12092.4	5080.42	28367.2	3932.78
3814.93	4953.84	6162.36	3046.39	24870.1	8347.24
1475.15	-4042.44	8177.81	4965.45	16572.6	4986.33
3936.21	3637.62	21974.1	2463.45	29318.3	4803.77
3796.3	4110.32	10069.3	3286.58	22969.7	7725.12
1798.55	1878.42	14026.8	3797.38	55347.5	12744
2681.66	2046.33	14400	1649.69	59074.1	3123.07
2122.88	5516.81	17111.4	2879.11	28601.1	5967.52
3235.59	4792.77	20991.6	4730.63	12726.4	7579.8
3584.51	4865.46	21444.6	2367.2	21773.4	3437.19
1660.54	3271.12	6238.58	3646.02	21511.2	3700.26
3049.54	3907.27	18406.3	3489.12	31001.2	4237.5
2028.14	2596.36	28486.2	5346.74	9996.97	16121.3
1307.04	3687.05	14531.3	1820.96	9482.49	4569.52
2896.68	4130.1	9150.75	3105.33	29652.9	7576.59
2665.36	-189.521	31767.7	3788.61	20372.7	15008.6
4627.06	2201.26	23504.1	1856.05	88842.9	4750.27
3870.75	2618.43	40408.5	4187.42	23937.7	3369.17
2807.03	1111.25	25988.3	3562.25	7034.35	8818.47
1577.15	3411.67	24132.6	3462.23	30610.8	7194.66
2337.25	3993.73	30212.3	3961.11	40170.3	5559.93
2102.76	3421.57	23791.5	2717.68	46487.1	22911.3
1949.11	3203.62	29669.5	9787.12	28173.2	4557.48
472.5	3944.89	14963.6	4391.92	46023.2	10133
1976.05	2573.17	21644.3	5383.5	21953.8	17490
4523.7	4939.39	8782.93	11304	7850.67	3837.7
3515.34	4270.68	16128.3	1892.23	43057.7	9992.75
2444.6	2694	43787.8	3689.41	38958	4097.26
3820.6	3653.66	11547.4	5083.57	14327.2	25876.5
3945.64	7276	23811.8	6197.32	33700.1	6526.8
2485.9	7325.39	36218.9	3022.27	23217.2	17320.3
2586.28	3015.88	15755.8	3513.17	11042.7	6258.27
2971.76	2623	23494.8	2872.1	12579.1	4376.5
3036.82	1975.63	32906.8	8465.76	53965.9	4083.57
3610.09	4113.54	18102.4	4105.26	7331.35	5088.91
4453.83	1214.64	21532.6	2280.01	21507.6	15158.5
3561.5	3594.11	14583	5855.94	52892	7220.67
2130.95	3943.29	17726.3	2999.28	22452.5	9441.74
2700.5	3170.92	15533.2	5776.94	30788.6	18552.1
3179.37	2871.18	5922.54	4201.5	15231.1	5751.41
3114.61	5174.71	14483.9	3380.39	36407.9	4789.62
2846.7	3822.56	20532.8	5649.7	33240.2	6002.54
2945.75	2740.63	7571.76	4517.87	21808.5	4312.29
3562.25	3212.2	30290.4	3071.1	21876.9	7242.68
1907.77	3648.23	32169	2816.93	42156.7	3743.76
3791.33	2990.16	41099.7	4110.75	32128.2	2482.88
2349	3189.95	15761	7781.4	57888.1	15090.1
3255.48	5223.09	16989.8	4380.96	31272.9	10353.2
2890.75	3531.1	13311.4	3653.28	33259.6	8821.93
2715.33	3414.57	25563.2	1339.01	32894.8	8332.19
3123.38	4284.09	9639.77	764.314	36745.3	6254.66
2853.99	5314.5	15447	5261.61	7651.41	4888.43
2645.5	2787.73	21054.3	3708.24	28921.2	5022.99
3452.58	3479.17	11851.4	4705.93	36033.5	5305.75
2264.41	4954.33	7295.09	5941.24	24871.8	41841.3
2290.98	1946.75	9979.05	3510.76	21062.8	4343.7
3079.12	3896.58	6548.58	3939.35	51264.7	28441
2241.1	5238.48	12441.5	2934.75	76414.5	5168.07
2746.86	4226.78	9410.95	2811.5	10282.8	11248.3
2941.95	3367.89	5339.12	11668.1	36703.2	4875.67
4317.15	5741.36	12097.9	3489.25	25476.5	7645.94
2460	3567.82	21051.3	2371.71	35034.3	23075.7
2332.43	4291.57	11650.5	2722.78	25089	13764.5
3547.06	4285.69	19382.1	5189.22	15002.1	8192.89
3067.95	4211.61	11423.2	1851.24	34204.4	3516.41
2408.26	2607.18	33758.9	4563.4	32440.7	7382.23
2027.22	3242.97	18338.7	2633.09	41930	14286.8
2520.15	4229.82	23980	20941.3	28100.5	6244.36
2649.38	3709.34	20349.4	1038	33072.4	18873.7
2990.54	3505.05	16624.8	2122.25	24342	7631.58
3692.49	4300.46	12445.9	3072.34	25116.8	5223.23
2131.53	4086.33	14660.4	5573.16	36572	2684.21
2598.77	5164.77	10561.7	4666.85	21847	9889.31
3798.07	6177.58	18429.6	5533.43	34743.8	5810.16
3305.12	2920.23	13716.2	1797.87	33907.7	4288.41
3154.84	2655.34	12770.8	1861.5	38967.4	14254.2
3288.94	3930.66	16688.4	1407.12	34927.2	4346.82
4031.05	3232.74	9839.59	1507.59	61507.8	10336.3
3939.92	2132.03	28015	4476.53	12547.5	5754.86
2837.19	3099.5	20116.8	4040.19	27456	7801.28
2470.71	3548.08	24465.9	5034.54	29549.6	10325.7
1793.8	3716.57	22594.7	7579.35	35067.4	10768.5
3084.15	4786.88	15206.6	2143.82	35883.5	21430
2341.64	2519.51	23060.6	1610.64	24621.4	2551.2
2429.81	3369.17	11900.7	4510.45	34076	2402.34
2696.9	2813.97	5163.11	12114.4	25221	7552.91
2547.25	3532.37	5475.1	3066.59	40979.6	7875.44
2848.49	3118.13	4101.29	3557.99	18372.7	10768.4
2911.23	4614.71	35390.8	6234.43	34792.1	4073.18
2876.5	2770.68	6518.03	14884.2	9512.71	16834.7
3007.62	4557.28	10964.9	7233.27	36497.3	5699.25
1268.55	4167.99	36727.3	3250.36	8656.22	17460.6
3588.86	3306.69	12186.9	3567.75	13142.8	9163.99
2173.62	4495.2	23861.6	4099.07	26151.2	3599.88
2301.65	3244.85	9716.1	4451.22	27121.2	29140.4
2711.47	2341.61	16525.6	3685.31	31479.5	5622.72
3097.93	2812.26	5930.19	8493.66	34289.3	3890.24
3193.37	4851.4	8179.91	3059.2	44790.7	6115.51
2601.96	4617.62	14241.2	5193.96	25328.9	4916.96
2000.11	1787.83	22972.5	602.5	18207.7	6758.78
1033.83	4183.42	2026.5	2173.99	31148.9	4155.58
2835.82	3246.2	2486.48	8490.72	33485.3	3201.33
1821.86	3998.53	18568.1	3075.07	30343.7	22993
4230.22	2514.32	7627.2	7841.46	8731.14	7766.77
2002.17	5512		3215.07	12456.4	7708.07
2139.51	5201.79		2937.01	32818.4	6831.53
3713.46	2949.71		3164.23	29366.5	4851.5
4200.46	6906.81		2053.54	27419.6	13404.7
2564.17	5716.5		5264.83	9032.1	3715.68
2236.72	3158.75		3441.88	18511.8	7851.24
3740.43	2372.9		3702.89	36578.4	5260.39
3515.96	3621.46		2978.87	10748.2	4066.18
4037.89	6217.79		6461.4	33584.4	4335.84
2028.97	2031.32		3813.19	20301.1	6438.33
3528.97	3163.88		1458.8	24451.9	2876.11
2901.59	2255.75		2452.25	62104.6	5673.99
2514.34	5577		3892.1	38112.2	6367.09
2603.94	5686.46		7359.94	42193.1	2277.33
3924.04	2852.89		5987.83	39904.4	6350.85
5169.67	5123.49		4966.5	20317.2	3292.06
2192.93	5044.11		5907.74	22409.5	8505.06
2059.57	3216		1595.41	13373.8	2179.93
5167.12	2943.11		4297.17	15074.1	3815.93
1676.92	2920.43		5954.79	24671	5634.92
2382.52	2573.46		1117.9	10895.6	9842.94
4686.28	5970.74		2615.34	18971.9	8389.16
2681.68	6078.28		5256.67	38415.6	14033.3
2534.45	4030.5		5077.2	21347	13402.7
2774.6	3923.57		2766.31	5707.21	5919.97
915.713	3500.31		6678.03	32932.5	16361.4
3005.44	2756.32		3381.58	39506.7	8508.28
2802.21	4071.73		6574.33	17396	4595.98
3505.28	3619.31		5349.62	31019.5	3133.98
2347.19	4568.86		10781.7	28085.2	13146.8
2162.28	3420.95		2947.75	14866.5	6636.07
2910.61	3983.21		2129.98	27439.5	4060.48
2477.72	4253.61		2913.57	40059.3	6012.91
2034.79	2850.76		2416.84	17080.9	17613.4
4161.02	3140.82		1976.08	27052.1	4817.73
3050.85	5311.52		3892.92	71571.7	35180.2
2129.61	3941.62		5056.91	26604.9	4921.69
3133.44	3030		3606.81	16365.4	25821.7
2404.85	4234.59		3187.06	20659.1	30848.5
3534.87	3864.08		6105.64	29201.3	5108.73
3341.96	5236.39		3119.56	24557.1	13879.4
3950.88	2445.56		4746.34	73441.2	1896.52
2549.11	2900.24		4697.1	19486.3	3347.08
3998.97	3515.57		5006.44	60101.1	30352.3
1536.18	4130.24		6785	31284.1	3884.1
4078.5	2511.66		5405.98	33705.1	6567.35
2635.01	4715.05			37567.3	5909.02
2449.17	3679.36			9209.81	8702.74
3012.25	2464.4			38452.9	6888
2455.78	6110.81			34312.7	4578.12
3309.63	3940.15			33278	5508.38
1770.41	5675.14			29654.9	7441.38
2485.56	3271.55			44676.5	10837
2853.82	2522.39			18650.5
2839.61	6458.05			25982.1
3338.12	3351.21			22184.6
1933.21	5594.81			5955.5
2783.77	3339.54			37052.3
2183.68	4668.33			6582.77
1968.94	5748.5			40688.3
3171	4449.74			36291.1
2751.12	2716.19			43283.2
1293.77	4105.69			66173.6
2632.13	2027.2			33238.3
3063.17	4869.17			21697.6
2614.58	2482.86			20845.6
2739.82	3839.12			20893
1850.49	3811.61			52529
2926.19	3277.5			78974.9
3243.09	4661.56			20582.9
4096.92	2236.08
2038.09	5218.19
2442	5365.44
4517.41	4249.17
4545.31	2425.68
1933.01	3256.99
2615.88	3853
2383.86	3903.31
2360.34	4279.62
1340.22	4128.68
1930.3	4476.01
3012.23	3793.87
3023.12	5186.38
2214.88	3661.8
2719.57	3682.29
2899.46	4141.57
2729.73	2631.09
3444.89	5367.64
2283.57	4295.27
2393.83	3523.25
3407.69	5005.52
2774.41	3549.38
3422.26	3167.91
3130.54	3868.46
3510.84	2872.62
3176.76	2573.9
3692.33	2611.64
4465.03	2818.4
2826.39	5398.3
1640.42	4422.21
4232.33	3672.83
1992.89	5593.51
2404.53	3362.41
4682.18	4028.82
2812.76	4296.79
2917.68	3973.22
3187.28	3654.02
2634.43	7806
2421.41	4230.21
-444.107	2010.53
1047.84	4860.78
2361.91	4018.21
2879.03	4048.31
6294.32	4466.62
4068.93	4004.26
4190.6	4249.62
2523.55	2846.72
3008.75	4062.75
3364.06	3766.04
3006.93	2489.16
3009.77	1334.53
3631	5351.88
2638.26	5326.17
2309.42	5646.99
4025.9	2984
2520.16	3306
1797.72	4900.28
3774.71	3227.38
2115.55	4440.38
5071.8	4307.68
1676.93	5932.69
2685.36	4290.92
3063.51	5363.3
4701.93	2958.88
2465.92	3932.92
4143.94	3400.26
4241.56	2663.39
3864.53	3317.04
1892.5	2343.84
2665.31	2595.91
3467.19	2539.66
2792.29	2803.24
2594.05	3636.95
3743.29	3626.93
2666	2075.4
2183.93	6048.2
2487.72	3178
1392.97	4688.11
3384.94	4043.91
2675.95	3220.23
2259.06	3485.95
2478.3	3667.41
1665.01	3255.36
2819.44	4881.42
2339.41	4814.66
3117.28	3461.72
3411.39	2374.08
3106.5	2836.84
2268.65	3178.5
2201.37	2678.83
2315.29	3271.54
1886.35	3526.74
3065.61	2498.88
2616.81	2601.43
3008.53	4848.17
2996.62	5087.16
2595.25	6486.8
1947.12	2865.11
1744.33	3889.9
2716.5	4806.8
2811.49	2759.81
5867.01	4510.79
2895.78	3808.23
2446.06	4117.54
1872.49	3619.2
3144.56	4138.1
2327.06	3653.88
3584.22	2699.98
2360.85	4051.61
3736.23	3545.91
2567.83	3425.52
550.142	6779.92
1849.22	3973.86
3292.06
4183.87
1352.9
3902.91
2764.82
4089.33
2301.65
2823.16
4610.76
2940.61
2536.49
2609.65
2621.6
1440.78
3258.21
1852.63
2594.98

## Sheet: 1b rpl13a
GLU log	GAL log	GLU 24h	GAL 24h	GLU 48h	GAL 48h
13200.1	7491.9	11832.5	19027.7	11176.5	20595.5
12751.9	6935.71	27087.2	18444.6	17776	21629.2
6681.87	11014	10534.5	2604.51	11173.5	16490.3
8743.74	5886.3	13541.3	13522.2	20602.4	15675.3
7586.47	7438.14	6616.33	14688.8	20038.9	12071.2
7130.11	7696.69	21963.8	17075.1	10537.5	11122.9
7851.07	3605.47	9297.71	16639.8	19643.6	4392.18
10249	7538.63	21051.6	18808.9	16249.7	15160.6
5182.57	7554.07	12266.5	10799	15121	19238.2
15670.8	7226.61	3844.26	21941	18904.1	20552.9
9854.86	13847.7	8819.3	26488.4	6681.86	18978.6
5309.68	7168.89	26061.4	14432.9	18669.9	16888.3
12752.8	13253.2	7055.15	15928.1	9650.28	18351.2
8924.67	9359.23	20625.1	22460.9	12341.3	14378.8
8336.46	11876.4	12330	22166.7	15143.6	21522.9
9810.75	8428.95	16625.6	16847.3	12882.9	20146.8
8094.12	12408.4	22367.9	16408.6	5721.62	16766.3
7987.03	5090.1	10613.6	15972.9	24912.6	29717.8
7181.86	9429.96	26456.9	20798.8	24075.7	20270.5
12093.8	9061.5	16107.1	17619.6	1724.42	31371.2
13341.6	6850.49	5834.82	29518.5	9113.39	21511.2
9920.65	6366.61	8955.27	10390.7	12238.5	4693.53
14878.6	11569.5	12122.8	14568.2	16641.8	22306
8577.88	5865.22	27579.1	22418.4	4315	21506.2
6242.8	13727	12878.7	14041.9	23459	3443.02
8475.84	5207.47	13180.4	17086.7	1284.11	5930.45
8174.41	9319.77	4294.64	23091.2	15607.6	7406.89
11118.8	5794.09	5023.28	21515.6	3308.99	10991.7
6964.5	11099.3	11014.6	21981.2	6758.03	16632.8
7927.02	10566.2	7459.56	18276	16645.4	8812.81
10166.5	6741.53	5341.71	21815	12566	20045.5
11606.2	13326.4	16296	20019.6	16144.6	23540.6
7284.09	11199.6	6086.8	12022.8	9086.98	17088.6
9673.01	6420.81	8762.32	17130.9	16806.7	27514.2
7615.42	10395.6	5305.66	15745.2	12898.3	31702.8
7872.2	6174.53	7260.57	14509.1	5048	14779.5
9351.8	10052.4	29438.6	21811.8	8420.28	21007.3
7126.66	6600.61	21381.9	15850.7	15718.2	17563.2
9543.67	6635.14	22105.6	18754.4	19046.2	14543.6
7164.04	5329.38	3309.98	21184	8370.38	20479.7
9713.15	4938.9	20642.7	8971.91	5191.5	22268.9
10498.8	7026.57	19065.4	10474.4	6014.05	13438.5
9366.23	7574.11	5708.24	15587.1	4126.91	17814.7
5923.24	13501.6	7923.64	9748.25	19948.9	21679.5
9966.74	13970.6	28616.4	15691.8	22917.1	22995.9
6732.39	7113.77	10691.9	15157.8	5282.16	18896.1
9184.8	7878	8451.09	10269.1	14119.4	14694.2
6471.47	9058.42	20260.9	19090.2	35633	15105.1
10645	5513.81	10327.2	13617	19290.6	15640.4
10769.8	5746.18	1485.85	23927.5	14359.4	24354.2
10962.7	4391.55	18267.7	24489.4	840	23840.3
6628.78	5334	16992.3	18335	20513.3	18913.3
7521.43	6929.53	19835.3	20166.5	15189.5	19113.8
7456.75	5214.9	18214.1	4949.59	19803.1	26113.2
8607.56	8310.37	10400.8	18495.5	19524.1	23902.5
6808.64	4043.4	24041.1	17160.8	14701.2	21275.7
6766.09	12178.4	2592.13	19538	21550.2	13297.9
6516.75	11602.3	5108.5	16950	8110.68	22065.5
6710.22	5817.83	5211.85	16983.8	9582.57	18231
6229.84	3611.05	3411.39	18049.5	11348.3	45986.3
7953.37	5269.35	11703.9	7357.1	18432.6	20108
8819.31	7897.06	14512.9	13958.3	17298.1	17383.9
12194.4	7303.67	710.009	14323.3	16154.3	20432.6
8085.82	12024.9	18590.4	5320.9	15500.1	2226.66
7742.17	8483.63	9131.6	21145.9	2997.72	12299.9
7175.89	9422.47	20810.7	22168	15407	14351.3
10568.9	16462.2	13623.5	15494.6	22847.4	15617.2
6684.5	6942.5	24736.2	18200.5	1882.03	17622
8352.8	3131.68	982.715	19079.2	10788.7	9127.92
8451.29	4563.75	4148.99	21650.3	14364.1	18891.8
9846.78	7747.52	16413.2	22192.3	13764	13225.5
8058.22	5031.53	20455	18445.2	12949.4	16448.8
13317.3	7631.94	9125.97	19837.5	15134.5	20392.8
7219.73	7416.69	15508.3	28967.7	26668	21157.2
11683.4	13301.4	24691	17614.1	11724.7	14046.8
11055	6035.1	20742.3	13600.6	27247.6	10431.3
7547.13	9383.09	20892.5	19236.5	8672.22	6956.44
9695.81	5964.21	15251.5	24308.2	13759	7509.58
5705.72	8575.38	10973	11126.5	7571.98	13947.6
8041.23	4393.41	8975.17	25785.4	9067.59	17305.1
7987.38	9207.69	9450.71	17156.9	12062.6	15497.9
13416.5	6789.31	19675.9	15907.4	7574.69	20488.7
11675.2	6908.54	23081.2	33764.5	4555.09	13645
7230.07	9229.91	14431.5	16323.2	25313.3	19794.3
8012.25	16888.7	17529.1	13999.3	13384.6	16499.7
8906.78	5518.38	3137.69	14679.7	15690.6	16898.6
8329.25	10883.1	17502.5	15786.2	14409.5	21276.2
9571.24	8597.25	16802.7	29027.2	16836.2	21949.2
13804.5	12296.1	12115.1	20424.4	21407.5	19524.3
11736.5	6455.34	7442.69	18185.4	11749.3	21757
8848.5	11364.8	19288.8	9652.75	12828.4	9226.93
7116.62	6820.62	17662.1	12262.5	13140	17858.9
9745.92	6236.88	20531	18838.3	8280.86	27318
10731.2	7408.64	27265.7	17465.9	16913.5	21211.7
14944.2	14629.7	11056	15020.8	12883.2	22194.2
8493.17	14579.7	10505.6	7155.99	13613.4	28681.8
7278.12	10982.8	16950.2	21624.1	6774.62	15152.5
6151.49	5049.51	20211	3069.31	7936.74	3011
7963	10969.9	7687.28	13726.8	18893.6	30305.5
6766.98	7431.66	11143.1	15506.8	16596.9	18493.2
7047.31	4809.8	17595.5	17609.4	17987.7	12591
9658.34	6636.25	8533.57	19393.3	27861.8	17053.9
7512.11	8649.18	7221.25	12457.7	9757.55	18168.8
8440.05	4537.07	27332.9	15180.7	19764	21447.8
7778.69	6787.94	14548.3	17356.4	10281.1	15775.5
8309.25	10035.2	16106.4	17057.9	5182.5	16144.2
8682.24	4260.62	21592.9	9195.3	10350.1	20597.3
10025.9	5488.1	2200.65	15297.7	15543.9	10449
11003.7	12035.9	3486.26	5862.5	15000.3	14381.1
9587.97	11508.4	196.762	17918.8	10946.1	22861
6218.92	15695.4	22467.1	15661.6	22830.9	14782.7
8623.57	4466.36	9040.23	13463.9	11251.9	22863.3
7519.46	9551.36	13675.8	4699.43	25230.5	24602.8
7206.03	4965.31	7162.3	17640.8	12046.7	15467.2
7139.36	9160.03	5634.87	15326.8	535.635	20214
8130.65	7336.57	27957.7	13428	12074.7	38863.8
8701.34	6012.91	18669.7	4384.89	7052.02	3792.71
5926.44	6510.5	21606.9	15223.8	12405.2	25964.4
6839.85	6116.64	15401.1	18916.7	1304.95	26409.7
11982.5	12915.7	3051.87	4015.75	7359.09	20628.6
3947.41	15420.6	2493.85	2622.5	20136.5	21755.8
84.4062	6178.38	16973.3	23437	6797.94	16965
10081.3	6244.55	4628.76	17417.6	14439.5	13705.9
9095.26	7286.86	6234.46	15011.5	7659.2	16778.8
7498.87	8175.29	13497.2	18655.7	18908.9	19186.8
14525	4872.98	1385.27	23336.7	15569.1	23552.8
9805.81	9844.11	4007.65	14725.8	12690	18333.7
11811.2	12892.8	16765.6	24356.4	22884.7	14392.9
7749.37	5988.4	5101.46	18631.4	17573.1	16262.5
7914.78	9176.96	2932.99	12235.4	7594.95	12889
12201.2	11021.4	28283.1	15730.5	6162.64	21465.5
6950.41	11765.6	7293.51	22541.3	12868.3	29527.5
5424.1	11971.8	26945.3	17034.5	16241.8	15700.5
6444.77	6502.4	8666.88	21782.8	29697	19615.5
7984.41	6436.58	19445.5	14799.9	14676.8	12364.7
7448.22	9411.04	23983.4	17248.7	17553.2	4087.19
6553.8	13338	3856.16	20943.3	14061.2	17977.3
12573.2	6249.8	5611.96	7881.56	18904.2	19608.7
8394.95	19365.4	10822.2	13510.2	14286.8	23980.8
6712.6	7531.1	27760.5	22267.6	15572	4459.79
7275.27	4880.85	11859.2	17846.7	11143.2	20715.2
11152.5	7683.33	26951.8	21229.3	14253	20545.7
6717.31	8616.4	2641.84	18938.3	16212.9	17679.1
6659.6	7283.9	21289.2	5591.34	5656.8	16815.7
4167.42	12736.5	20230.5	16844.9	12877.9	7647.64
10997.2	9708.06	20236.5	24460.9	11258.5	23237.5
9303.65	11074	25036.5	11575.6	4556.81	24152.7
15809	7996.8	1316.86	17270.7	10245.6	20271.3
7704.29	12570.3	6200.31	30806.3	15692.8	12416.3
11645.1	8149.63	4633.94	15053	5580.73	25179.4
8988.46	14212.5	12074.4	21687.8	11077.7	16646.4
7236.75	8060.76	29886.1	15378.3	14214.1	14976.9
9334.5	5382.95	9758.78	20658.7	12521.4	4702.8
11027.5	10875.4	8853.72	18324.6	13690.5	12141.8
9142	14848.6	9981.55	17758.3	12307.3	14980.7
6248.84	7940.25	15199.6	21993.4	14036.2	5602.53
7085.72	4027.82	16496.5	15205.4	5455.25	19965.5
8874.48	9008.54	21557	18089.6	20541.9	19048.3
7997.24	14015.1	20575.3	7198.61	15168.7	13176.8
10310.6	6785.09	11004.8	19984.3	15515.3	6633.36
8795.49	14098.5	20213.4	15309.1	27853.5	21263.2
6965.2	10068.5	19869.9	11771.8	19211.9	16284.6
9962.58	10723.5	3785.27	15978.2	18841.3	18842.5
10723	11743	19577.7	19015	5357.26	16146.6
12736.1	8947.8	12124.9	15089.8	19490.1	15780.5
7786.57	12316.9	19199	15713.1	20472.1	6548.28
7734.82	8684.96	17228.6	15845.4	15719.4	12359.1
7619.21	7501.52	29957.5	15577.4	20627.4	12168.7
8109.94	8322.26	7227.95	18009.4	11743.1	8146.17
11689.4	7174.47	10611.8	2155.2	18784.8	16359.8
10291.2	7076.35	18023.4	12817.9	18662.5	17817.6
6854.01	6592.89	10229.2	18721	3429.48	11276.2
6858.31	5366.4	7384.1	15809.2	7745.74	16634.9
10607.9	4418.72	16440.3	3699.32	17536.8	14545.6
7348.73	3707.41	21015.9	21538.2	19113	23265.8
9406.98	6169.94	2797.36	22882.3	6972.25	20924.5
10056.9	7475.12	18015.8	12543.1	1753.73	12019.9
7203.87	5071.31	8492.93	13712.6	11278.8	19007
8396.41	10462.7	5166.74	3876.09	35567.6	24855.6
7809.6	7061.21	11468.6	19877.1	23987.5	7716.04
10169.4	6134.2	15231.8	3392.56	15604.2	24076.5
10322.3	3902.68	10484.1	18978.7	11659	18743.3
9949.12	9298	18310.4	12454.5	1549.77	7221.86
8301.76	8344.65	5705.32	20887.6	18115.1	19273
15119.6	11160.2	5598	16763.7	527.735	20932.1
4975.08	6895.52	15296.4	15640.8	24725.4	15070
7763.34	10087.3	17187.7	15949.8	22682.3	7646.77
12043.1	6082.03	5890.44	14817.6	24484.4	4235.3
7751	6551.86	13983.2	14872.8	17233.4	23534.3
10919.4	4060.47	8964.44	11891.3	23733	21444.4
7452.67	9029.28	15531.5	21625	7729.08	14630
9512.62	4693.9	2226.91	18699.9	1564.87	30726.1
6777.49	11795.2	5248.92	17556.9	13532.4	24409.5
9173.98	10630.3	9304.46	3500.25	11407.7	22201.8
7424.35	5189.11	16206	16532	5037.19	16282.4
7270.31	7970.83	12883.6	18863	18207	15263.3
15494.8	16738.6	1981.95	11753	1950.96	17771.6
7746.91	6798.57	28814.8	23327.9	5865.12	25110.9
7839.69	9300.9	8536.21	14974.4	9402.6	15645.4
10658.6	7506.14	15706.9	13452.2	6695.15	26716.9
11645.5	8474.23	10480.4	17794.8	506.894	4494.42
12535.2	6163	9137.27	17008.6	2435.43	3867.56
6853.99	16394.9	7346.61	22257.1	23992.4	17803.2
11778	7825.12	17899	5370.15	7378.34	24269.6
9709.49	5337.78	14334.9	15832.3	17793.4	27327
6944.95	10509.1	10600.9	15134.7	18835	10220.5
8146.27	10880.8	5652.49	14920.4	4042.11	19977.2
11757.5	10173.4	20928.3	15905.8	6313.19	4303.15
6539.37	12553.4	23307.7	21641.9	14363.6	3861.26
6219.3	11259.9	16791.7	15348.2	16663.1	26561
7295.68	3902.25	23439.1	13452.2	11277.7	12886.1
8482.65	13733.6	11436.6	17806.9	3042.65	21159.4
9349.4	4802.85	17791.5	11301.8	13485.2	19318.1
6145.11	10862.9	40917.6	19444.7	10623.1	18665.8
13007	6668.3	5224.72	17682.9	11972.6	20287.8
9204.81	5833.42	12036.3	10591.3	19040.1	23827.1
8164.27	5853.37	-4.07558	15127.5	8244.36	17489.1
8564.05	8383.14	5276.34	13560.6	22920.1	16662.6
7060.08	6550.92	985.801	15445	10491.1	15389.6
12173.2	10227.3	8752.36	19571	1049.79	18036.9
13365.2	6780.49	20302	27695.5	7558.15	14021.5
7388.58	5467.32	19426.8	17029.7	9974.74	14267.3
6714.37	5601.88	920.692	22402.5	11889.1	13188.1
12617.1	5358.99	9335.12	13696.3	23485.2	22307
8978.81	9073.88	34160.5	16479.2	17764.3	24724.2
8240.43	11643.7	8310.66	21328.8	19011.2	19163.3
10935.3	6163.84	9929.57	22464.2	18921.1	14650.4
10513.2	5222.55	4797.53	13585.7	4581.15	17679.3
7258	11044.4	14012.2	17859.6	2076.43	24769.2
6372.44	4680.43	8624.73	16558.9	16531.5	16033.1
7328.99	6540.39	9952.18	14261.8	9687.83	22014.1
13588.4	12263.3	25415.3	17938.7	9175.62	13086.1
8627.8	9956.7	13448.9	22376.6	18466.6	11417
9120.43	13948.9	25899.4	15834	15741.5	17891
6422.96	12061.5	10015.1	16481.4	13273.7	18956.2
7673.06	17897.9	3723.66	13359.2	14581.8	15174.9
12087.5	6770.12	4686.1	4599.49	7526.35	25686.8
8363.35	7765.5	16459.3	19627.7	11010.3	16251.7
8829	5043.03	22162.8	19203.4	-69.0843	21388.5
7811.34	4845.95	12251.2	15816	14624.4	18264.9
11689	7603.97	10793.7	13051.3	12291.4	17834.1
8043	5108.49	4613.52	15334.7	15919.6	21017.8
10454.4	6135.7	30693	18828	16211.3	24869.9
8443.8	7664.48	12601.6	13165.6	16680.8	11374.1
6394.39	5803.48	19225.6	14172.1	15337.9	14397.7
10974.7	4302.68	18842.7	18257.8	19095.3	18042.6
8492.69	13771.4	12470	15007.1	26697.5	21362.7
4339.31	8363.46	12565.2	16176.3	12100.9	13586
13507.5	5122.17	22034.6	17277.2	1117.52	11477.3
4909.39	8110.07	6837.27	20136	24981.3	12073.9
7587.12	10432.6	5291.41	19502.1	23720.1	9674.77
13433.2	11682.9	10164.2	4685.4	5449.59	7754.84
12336	5793.82	16408.7	15072.3	8191.21	19015
9430.76	9401.23	26171.9	7384.9	16858	9770.86
11058	12601.5	5527.78	16661.5	18847.8	23938.2
6409.19	8498.46	7483.05	17761.8	13784.1	5917.75
6977.69	10195.6	6958.33	17182.1	6356.57	18515.7
6569.02	8921.08	7409.69	18545	26382.3	17170.1
8369.41	11456.8	13822.8	15203.1	11750.3	18836.8
10793.4	6949.2	25083	9218.03	18032.3	10135.4
10166.7	13842	10683.1	21993.8	22329	19547.2
9137.01	9417.52	9432.4	18251.1	7629.85	7923.21
15439	7075.91	34915.9	19386.7	9423.35	4827.55
8841.6	8394.05	17052.7	12843.3	9672.9	16381.7
8460.3	9121.17	18164.4	16594.7	6266.92	5902.42
6437.75	5421.72	19732.6	5256.24	25442.4	18620.6
9139.24	5592.28	8261.8	3500.71	17551.4	18362.1
8404.42	4918	2935.1	14120.7	24336.9	19809.8
7836.69	7431.9	24852.5	16240.9	15073	8627.91
10401.6	11239.2	8194.05	31274.3	17961.2	17936.5
7420.46	7365.13	16881.7	15849.9	5264.14	16885.4
10518.8	5168.58	38499	15767.8	3930.85	4805.94
7811.62	10076.8	32332.9	17544.3	6052.83	18573.6
5948.01	5613.89	2934.02	26275.3	18575.5	18080.1
13943.9	8928.62	20800.5	6098.73	4383.89	12348.8
6665.26	12103.5	21248	14583.4	17991.5	14926.7
7958.67	8677.56	4678.15	16350.8	13223.8	18027.5
12551	10261.8	1660.42	25922.6	27520.6	18695.9
7317.88	9147.65	22031.5	8732.51	30281.3	21784
12722.5	7085.64	21849.2	14073.5	3283.18	15686.9
7158.54	8668.5	9359.9	20152.1	18123.5	18117.6
12239.7	5255.56	21549.2	17230.7	3834.39	22633.1
7253.24	8422.84	22626.1	8502.64	21192.3	17032.7
6103.81	7745.64	22332.4	14917	15305.1	18672
5671.64	6531.54	8371.16	15643.6	15990.9	24216
7712.56	14199.1	9901.97	14491.1	16216.2	23759.3
12621.8	6880.23	14612.5	15944.1	15808.8	12562.9
10492	7430.67	5557.48	13863.8	18857.5	22136.6
10938.6	5654.78	2048.7	13728	15397.6	10533.8
7269.64	8949.19	15610.4	12271.4	8680.46	13699.7
9188.56	6122.14	20863	18786.5	7792.5	25008.5
12600.4	9521.44	5580.59	15392	18675.7	21918
8700.83	5963.51	15503.3	20763	17007.5	17642.5
7046.46	9484.16	21846.6	34262.2	9052.65	8383.25
5659.11	4956.17	94.7965	17158.8	6528.29	13386.7
7850.52	8937.01	17718.5	32704.9	16449.2	15447.6
8833.56	8235.31	10649.7	13303.9	13472.1	24609.9
6972.39	5448.22	22754.5	13869	21681.2	21227.7
9538.83	12218.3	18409.5	13125.6	4255.31	5096.86
9496.43	11649.6	7949.29	21024.1	4865.5	22350.4
18258.7	10010.4	12049.5	22144.5	17762.2	7334.05
5919.62	6410.3	5799.72	14500	12304	2453.81
9832.73	7936.73	852.646	19796	14182.7	11159
11506.5	8722.91	20334.3	18634.4	16248.5	8510.51
8665.7	6783.24	12634	14640.7	19083.9	13506.2
7109.25	9322.43	13935.5	20915.5	20601.2	20989.3
7664.25	2093.27	15227.2	18404	11959.4	4661.44
6121.28	8734.76	10618.6	21437.9	14462.3	27405.4
8086.75	4011.22	3499.22	10749.6	13544.2	14820.1
11119.7	10044.5	18787.8	15461.4	5556.34	16173.8
9089.61	10596	2101.56	2664.73	24612.3	21960.3
8836.24	8357.43	1369.31	6739.86	18741.2	12002.2
8144.75	6069.6	4608.09	30039.1	11964.4	23652.1
7796.31	6380.77	20418.6	20303.3	1348.59	12076.8
9034.9	12737.5	17520	13399	8019.21	14040.1
8116.75	10053.4	14013.8	17788	15374	17242.7
8783.68	5311.22	20360.7	10727	19408.3	22503
9426.34	6693.33	19056	21503.5	901.133	20796.2
9039.67	12653	7683.74	7118.32	14155.3	7748.43
9835.51	6912.43	14082.7	20142.2	4340.86	8964.51
7531.77	5788.76	19031.5	16106.2	17294.7	21381.1
11068.9	9269.27	19325.4	18801.9	4537.25	26105.3
9999.98	6021.56	7183.18	19459.5	6620.8	20414.1
8900.73	5190.61	8034.24	5304.8	912.471	16402.3
7098.87	8403.62	21569.4	5570.48	16157.8	16424.3
7219.53	4661.69	24799.1	21923.2	2547.49	10280.1
6792.93	7544.92	14722	18573.2	1850.08	11213.5
7694.17	4764.04	7757.84	14268.2	14661.9	5812.48
6657.31	5129.99	5205.17	16057.2	19852.4	16149.6
8320.83	4710.04	23491.5	18007.4	21060	21144.6
8316.06	5116.94	21312	18986.7	16455.9	17495.3
9254.1	7614.63	18165.5	8155.61	13042.1	18667.9
6941.58	8217.1	22075	16878.2	10170.9	14259
8554.2	6134.12	22977.5	11929.1	7153.66	22518
11810.6	15583.7	16408.1	16731	10379.7	14833.9
7528.83	11939.8	25200.2	13312.2	17815.6	10838.9
5060.1	8425.87	10917.8	6076.3	22667.5	17033
475	5322.09	14683.1	21240.3	13325.8	16014
12025.3	8559.5	8368.07	10578.4	13239.4	6141.81
10175.5	6275.01	20936.4	20414.1	14047.7	7577.61
7284.85	10399	17882.2	15823.1	5620.86	7596.25
8204.57	8042.1	7689.27	14408.7	9533.27	4637.72
7740.19	9974.7	12484.1	8037.87	17020	14074.8
8846.23	4911.31	23014.2	6808.37	8467.43	21182
8136.81	5807.11	13072.9	1778.29	21272.5	11593.2
7672.53	9839.32	21611.4	18126.5	12628	22376.6
7031.52	6094.87	2422.25	15517.7	-37.3556	8720.72
8773.91	9489.48	18383	20395.2	28665.3	10879.7
6053.43	16123.3	11349.9	19799.3	11583.5	21247.8
8524.63	5715	10408.1	19153.6	11587.4	24156.9
9065.43	14963.5	14472.7	13172.3	18807	15839.9
12772.7	4601.73	21184.3	15553.5	12440.3	18568.5
7727.03	10968.1	4227.54	10980.5	1186.11	19132.9
10106.6	10146.3	21821.1	4784.31	6186.79	14175
8989.42	12977.7	17490.9	17034.3	7968.68	5766.77
4470.73	4651.76	19187.2	16190.6	9460.57	20613.6
4488.46	13004.4	24339.7	9532.61	14388.3	1005.7
8905.98	11558.2	10189.2	703.193	15209.8	14854.5
9980.29	7071.42	14381.5	24716.7	16118.4	6659.51
7965.83	6467.09	6507.3	24063.1	16225.9	16915.7
10674.5	13495.1	14868.8	15698.8	10805.8	19613.7
4511.88	7537.18	3791.6	18905.5	8515.71	24056.4
7523.61	9160.5	1991.14	19214.6	17462.8	17142.8
11024.6	10236.5	7311.78	19762.3	10662.5	25806
10538.9	10840.2	24676.2	16044.2	14879.5	17966.7
6900.55	12920	2013.11	5886.21	13529.6	17446.2
8697.83	11397	3592.06	17718.3	19285.8	8852
6477.25	8059.5	14627.3	24618.5	15004.5	7129.24
7267.66	14362.7	22349.3	26344.5	4558.19	14248
9807.19	3245.75	25921.9	6557.57	18852.1	18380.4
6309.25	14128.1	27104.1	19054.9	9025.14	15277.5
6525.48	7439.35	22794.2	18582.8	17000.2	16238.5
7648.33	9181.74	18301.1	19572.3	8764	5224.86
11634.7	5787.1	19601.7	12386.2	5330.6	19280.2
8407.47	11601.6	13189.9	19575.9	13350.6	16711.8
12977.8	14446.8	26818.2	14640.7	718.444	21708.5
9489.69	6347.25	26619.8	14629.6	186.043	31749.9
6051.62	5843.75	22084.1	11234.1	22143.1	24195
9186.82	6158.66	17707.5	5894.73	11786.8	19692.2
6908.69	7690.84	16126.7	17685.3	11986.9	17812.2
9826.68	13157.3	12532.7	27846.4	3608.93	20805.2
9924.57	5518.57	6415.69	21390.8	22083.7	20898
7117	5945.81	16910	3375.41	4920.69	19040
14354.3	15152.4	1251.8	14852	19136.6	24747.2
7222.33	8259.88	6672.18	16334.1	11635.2	23384.4
8242.48	10829.7	28509.2	21878.4	21119.4	16194.5
7696.94	4952.18	21982.1	21176.7	18358.7	25345.5
7247.41	7570	23143.5	20608.2	12655.3	21899.6
6295.69	15876.1	32832.9	22220.2	2586.5	8181.15
7082.54	6277.24	17890.1	23611	13392.5	19923.2
10629.1	5569.51	20948.6	22497.7	13276.5	21844.9
9666.32	10546.5	14803.1	18510	9029.79	12106
3998.71	7574.38	9724.27	13563.4	13657.2	17273.7
11862.5	7707.91	20283	19131.7	20166.9	19424.2
7732.23	5227.12	18167.8	15966.1	3061.12	18587.3
10635.5	7694.54	25745.4	23526	2553	16650.7
6295	11212.5	12137.2	5238.08	19508.7	24079.5
12357.2	8231.36	13377.4	15868.5	6376.14	16567.8
14509	6278.16	21088.2	22795.8	7500.69	16119.2
10415.4	13649.9	9528.4	2913.55	28519.5	21976.5
11098	4476.24	12109.8	18935.7	16095.4	21272.1
5224.88	10094.7	2108.48	18561.7	17510.5	20256.4
11588.2	11055.1	14018.1	8576.14	7866.61	16205.9
12963	4436.79	10373.9	9567.16	12229.1	25120.6
11450.7	5058.84	19334.8	18964.3	10153.1	20572.3
10744.8	9437.39	9235.85	18327.3	24834.9	16874.7
8343.21	4458.82	4616.91	17082	20560.3	21996.9
6415.73	4337.32	13181.4	9205.42	948.558	18334.5
9062.99	10642.9	24567.7	36750.1	8480.41	27668.4
9917.3	7649.88	7142.27	17067.6	9779.88	16192.4
7964.86	5397.98	9905.52	19059.4	15104.3	17512.3
10418.3	10984.9	11770	13854	14098.3	5384.57
10055.4	3663.71	7403.83	19735.9	12287.1	18441.5
9883.05	9307.03	14316.6	14755.8	6430.4	9331.65
6427.7	10382.6	7293.6	15916.8	11155.4	8578.99
10452.7	3615.08	5514.21	12390.5	11804.1	26528.7
9257.75	8734.93	8397.4	16666	18332.5	22807.3
7849.75	7649.15	12563.9	14906.7	7597.52	19899.8
13264.3	10451	5048.77	6120.51	17259.6	14394.8
7825.54	5302.81	5543.71	19879.3	18448	22749.8
6504.82	9407.8	27509.8	17925.6	12983.7	19869.3
6386.21	5497.21	3939.96	16378.7	1609.16	20548
8078.82	11986.7	22846.7	15371.7	7493.5	17580.6
13143.1	2962.87	17378.3	13103.9	3984.72	20415.8
7184.77	10921.5	11525.8	26897	14535.1	13921.8
9862.08	5125.81	9503.4	29350.2	17791.5	14270.5
9131.88	16356.5	10655.3	15208.5	11180.5	14515.3
14091.8	8901.52	12544.1	19380.2	2143.25	21547.7
12627.1	6209.12	1792.33	21852.6	28315.9	17642.5
8646.35	4709.55	18796.6	16568.2	15913	13461.5
11413	6313.8	10475.3	19551	14279.2	19061.7
7351.7	5680.88	13481.6	19273.6	2329.55	8108.25
7855.6	6669.58	26293.3	30639.9	2942.57	10299.7
8663.62	13009.8	22260.3	18018.6	24055.2	13876.5
8943.21	5511.4	4247.16	16345.3	2880.43	9856.66
8859.16	8231.98	14378.2	6617.51	4808.96	11052.4
-822.305	9566.75	34905.9	13083.4	17696.2	20280
9995.57	9040.54	10525.7	16056.4	12433.9	19521.2
9588.78	3656.42	15934.1	12096.4	8301.47	11103.2
12539.8	8886.51	11765.4	17551.7	16703.6	17471.6
8767.28	4817.75	10737	17389.3	8638.19	20089.2
6939.93	14130.2	2234.81	6452.9	-181.531	14146.3
10303.3	5591.98	12513.9	15244	12059.5	23301.8
8793.23	9557.8	14701.3	14517	17332.5	12025.5
11755.7	7711.14	21032.7	34501.8	9721.84	25910.9
9339.88	9352.07	24382.5	33772.8	15834.1	23179.3
9943.26	4686.54	6150.06	15692.5	11395.2	10855.2
6398.77	12756.2	21605.5	11206.8	10934.7	13646.9
9861.74	6182.57	15335	18349.7	4255.63	17299.5
7898.07	5582.34	5631.19	12994.6	8900.84	21894.5
6819.35	11408.7	14051.8	5337.03	5047.07	16116.3
10294	8291.64	18628.7	20671.2	10644.3	16615
8870.93	11129	23340.7	18166	12731.2	13770.2
10295.7	5422.5	28006.2	13365.4	15189.5	20982.5
13199.7	6576.19	18316.2	18739.8	3024.44	19680
9834.83	8197.81	1421.9	18967	9687.14	17832.2
7848.68	3276.4	935.99	20735.9	19751.4	24242.4
6566.56	5321.46	19310.3	15584.1	11391.3	20979.6
9347.09	7040.38	13857.5	17991.1	15059.7	6177.2
10136.8	7745.01	16488.7	24635.1	1492.09	17063.7
9093.98	5718.38	14904	20740.4	15960.3	12515
9565.22	7520.1	10288.4	15218.3	10543.3	14409.8
7857.27	12941.4	20253	20906.6	15654.2	16713.2
10404.7	7458.22	12986.6	15795.5	13542.4	2286.04
7315.18	6960.91	6686.86	18394.9	17883	19711
15606.6	7756.78	11027.4	12209.6	18869.8	15308.2
4313.5	6440.21	2308.15	17201.8	3601.88	18696.9
9082.82	13563.7	23820.4	24429.5	13231.2	19173.1
7550.84	9962.63	32635.5	20687.3	20043.9	17072.6
9437.83	8432.33	4363.32	11944.8	22202.1	15851.3
8261.56	14571.6	12673.1	18691.3	13498	16215.1
15218.3	8694.55	12281	14289.9	1647.49	13351.9
8915.64	8261.27	10091.5	13804.5	18404.2	16792.9
7590	4860.4	11234.2	15697.3	1806.63	20715.3
14055.9	9979.14	8580.28	14188.8	16139.1	16709.6
6515.54	12133	17434.5	12270.2	8845.71	10704.1
8859.31	12020.7	1214.44	12915.3	35984.4	24959
7321.09	8364.92	12133	18949.5	8074.77	12850.3
9636.55	15071.8	44605.8	15539.5	13918.8	9135.27
10168.7	13473.3	20342.2	18777.8	4812.01	13647.7
9282.76	9856.4	28824.7	15873.9	17114.5	18189.5
7192.17	11536.1	28856	24348.3	16546.6	3321.51
9762.63	9959.4	18549.4	17059.1	16661.2	21959.1
7220.03	6049.68	13896.9	31970.3	27097.5	18583.6
8091.19	7218.54	23801.5	20539.8	9158.83	15775.4
6591.87	7096.56	19055.7	16558.7	16334.8	16045.9
12758.3	9694.45	4526.26	14681.9	8042.78	20394
9034.92	9182.76	30952.7	7615.67	14109.8	15947.7
8736.55	9228.03	15304.2	15697	14392.9	18331.5
9524.31	7139.58	5795.54	18956.9	5531.96	15327.1
13460.6	4526.68	4440.09	8787.56	21054.9	21936.8
9416.76	10279.6	13205.8	3513.47	27603	14351
12805.8	12498.4	18958.7	17989.6	15504.2	17374.1
12066.5	7459.41	6271.37	21577.8	9340.79	21243
7916.37	9037.76	6587.25	23185.8	11772.7	21228.7
7100.69	17023.2	7565.02	17824.5	12120.1	25319.2
9279.18	9309.82	10435.1	23056.4	19436.5	13222.4
13459.2	14117.7	24051.5	12100.4	8351.2	16779.7
13534.5	5291.95	10077.3	12467	13046.2	15655.9
8516.6	6177.95	9789.66	18300.9	14148.3	3403.99
8289.43	5765.42	22911.4	14682.5	7933.03	16816
8614.57	9116.5	14532.2	16591	3107.97	20136.7
7547.15	5992.04	16959.3	15809.1	13683	26684.5
6974.25	8216.58	17038.7	21712.2	19943	22489.4
9022.07	10586.6	5860.3	19697.9	24503	13673.2
12050.7	9935.22	20928.5	17584.2	21793	16341.3
6431.57	5501.69	15146.2	16301.9	17047.8	8306.65
7624.25	7494	16859.8	13600.3	2867.77	22251
9135.49	13853.6	31582.2	14286.7	24880.8	6304.28
10927.5	9528.84	25728.2	22876.9	15963.1	12894.2
8874.92	12497.7	23363.8	23918.2	10696.8	7986.96
9896.15	9916.75	8130.03	8761.88	15208.3	18990.2
5694.84	11651.1	12500.4	21519.4	10507.9	15662.9
8512.83	12543.1	18581.6	15773.1	14799.9	21902.1
9407.78	9924	5691.01	19963.4	5749.28	12124.1
6397.5	7960.75	14044	19708.3	8363.85	2468.73
7718.42	7118.21	2393.2	23081.1	13469.1	17142.9
6737.77	5623.25	7360.26	21190	278.157	15949.4
7877.29	14219.3	24895.1	17677.7	9007.04	17399.2
8062.96	8381.88	17540.4	19983.7	20240.9	8974.56
5957.62	9679.65	21133.2	16476.4	9802.31	18951.7
5989.25	7873.64	11849.8	10878.1	18682.7	15128.2
12162.7	10778.7	17830.2	17347.7	13102.6	15531.8
5963.62	6736.68	1235.26	13246.8	15977.2	17430.6
9963.32	10036.4	5121.07	14376.9	8973.47	17752.3
6125.89	2596.28	16270.6	17835.4	5272.06	17416.4
10666	9301.13	20733.3	21933.5	22311.7	20482.5
6994.23	4081.75	17100	19898.5	6124.78	25878.6
8974.87	11811.4	26046.4	5491.23	11955	19625.2
6896.96	5817.12	6730.84	7399.28	21945.1	12081.5
15185.5	7127.67	4694.63	18673.7	15866.5	20657.8
9211.26	5029.4	18030	16028.7	3533.33	27904.8
7819	7196.02	15463.1	13080.5	5453	18293.7
11552.1	12729.5	7794.09	14387.1	7978.57	8340.29
5385.75	13668.6	24373.6	15422.6	15727.3	19175.8
7338.12	8679.34	6712.31	20969.4	9216.47	25614
8524.64	5462	26812.8	14125.4	18661.8	17437.6
7884.09	8200.65	12780.6	17274	9439.62	24343.5
10423.2	6042.16	16179.1	14722.4	13781.1	19528.8
7819.84	8228.72	4824.05	13466	23225.6	18225.9
7675.56	7013.55	12122.3	15531.5	-146.583	19739.6
11834	8793.12	6118.46	15334.8	16383.6	17833.2
5248.34	3917.21	20951.5	16860	17751.9	20607.6
7224.26	10559.5	18929.9	10985.7	13678.6	20341.2
7591.07	5348.06	12261.3	16480.2	23177.2	15695.9
7648.85	6488.28	15651	19312.2	12358.1	18903.6
9939.3	6996.99	23864.4	16292.2	12789.4	15425.3
7371.28	3959.42	14724.9	3146.38	933.293	19377.7
7660.56	5079.41	16538.6	11132.9	6520.36	22866.4
8607.24	14829.3	9431.44	15132.7	7337.47	21519.5
5976.93	4285.98	10336.2	13833.8	4168.2	6042.94
12555.5	12111.5	15466.7	21920.4	13793.2	16910
5330.67	6130.82	5976.49	19449.2	12712.2	22693.3
9415.14	5767.12	1119.88	16872.2	23404.2	14372.7
8874.38	9923.5	1882.04	6256.08	7060	23761.5
14234.6	7503.45	13805.3	20699.1	10200.9	19204.7
12599.9	5698.54	12604.6	4959.02	13882.3	28375
8198.35	8289.75	20121.7	15404.5	17874.6	8872.38
13819.2	6549.38	11691.6	13469.8	6644.62	19015.6
7970.24	7440.53	31849.5	15964.6	11856.5	20181.8
6688.27	7843.83	21047.7	19723.8	5229.84	8583.99
7492.44	6066.14	17620.6	4545.01	6016.61	19160.7
8663.12	5974.3	24952.8	18177.7	1996.18	7127.39
12597.9	8281.22	16055.8	18491.2	15348.9	22079.5
5766.89	6775.89	16100.4	17156.2	13759.8	15271.5
11724	11945.1	27555.8	13878.6	20826.7	20041
8275.67	6273.02	16649.5	7383.69	2458.1	8387.83
10084.9	5218.57	21448	19278.5	-292.712	20066
10090.5	7261.98	9420.19	16770.6	20029.5	25552.8
8135.71	6788.5	16839	11724	17824.5	15413.9
13689.6	13061.9	15664.5	16071.1	17592.3	4030.26
10547.6	11176.2	12439.8	16089.6	17498.8	21580.1
7262.58	9692	18832.5	13007.8	6970.18	16900
12044.5	14366.4	10778.4	16518.4	14834.7	121.418
10328.1	9611.18	13480.7	5559.25	11734.3	25326.2
13698.1	10375.8	19472.3	18372.3	3243.32	12781.8
9051.19	8180.38	9487.53	19539.4	14488.1	11186
6677.96	6656.13	6745.72	11712.7	18029.1	12266.6
9022.59	7266.36	8539.39	17877.7	10680.4	21002.5
8379.11	6637.39	11276.4	15814.5	11832.1	18289.3
9168.68	10497.1	1244.88	12979.1	13594.2	16205.8
7437.04	6496.38	24238.7	13546.4	15993.5	17368.3
6784.32	5191	14810.8	7338.62	5132.2	13603.5
11358.2	12095.1	21684.8	15444.5	7373.82	17576.6
9538	9233.14	1340.41	27047.5	3846.25	18369.9
8591.14	8809	18434.4	25554	13326.2	17098
6070.76	7708.49	21829	22424.9	19913.3	23010.8
11162	9209.62	19414.3	19964	21072	27009.3
9801.99	10375	16076.1	14567.3	5529.9	23859.5
9315.57	8950.75	14065.1	15396.8	5115.71	15680.6
8060.32	12299	5064.27	19120.4	20786.6	6188.57
12162.2	6480.11	23179.1	16620.3	2009.87	15849.5
7364.5	11034.3	12418.2	16850	534.092	14383.4
6713.7	6003.86	20588.1	23134.8	20250.9	21864
8687.78	6937.01	4011.28	8234.66	30493.6	21729.2
11118.6	6218.96	15709	19936.6	3429.24	6918.03
6521.39	7918.4	20432	19029.2	18264.5	18060.2
8316.73	10524.4	8035.91	15756.9	17939.4	21569.8
11000.6	5131.24	17928.5	17008.5	10565.1	18429.7
6990.19	8668.75	25465.4	21691.5	558.68	12878.4
9998.67	3049.78	7796.02	16634.9	647.534	19530.1
6500.54	13807.3	29957.6	14201.4	39663.5	27793.3
7780.99	16454.6	7190.02	18880.5	19377.3	14488.1
9664.98	13508.8	25525.6	12059.4	13043.5	16635.9
9117.49	6293.91	12125.5	15588.4	16738.4	17307.6
7252.77	7732.96	17116.3	12361.5	17349.1	18468.3
10855.4	10472.8	20037.5	20636.2	20570.4	6759.03
13374.6	6031.14	5735.09	17962.8	7031.5	19310.5
12381.9	7047.23	2896.31	11258	3852.03	14423.7
6634.8	4800.25	11713.8	22155.2	2789	12961.4
7167.93	7080.75	1333.04	23081.9	6313.23	15142.7
8706.76	5992.75	16032	18960.7	20437.4	23006.2
9138.09	5382.88	8581.66	14416.6	10237.5	11772.7
6174.03	3125.89	9265.69	13584.5	8390.67	25972.2
9438.96	7942.79	1400.47	22048.4	13480.4	12228
8808.93	9259.99	16001	22769.9	31092.1	22132.5
7407.17	6722.9	24283.7	19083.4	10634	19983.4
8248.32	12780	18866.9	13836.4	17099.5	17932.4
14492.2	8729.12	14499.9	14089.6	5237.16	10435.1
8206.09	15511.1	4426.53	3696.29	15166	9520.8
11821.1	5157.57	812.714	22110.9	4122.45	24377.3
14826.4	6971	3327.32	15217.1	23117	21323.8
10545.2	8535.31	21099.6	8506.07	12314.1	23935.8
9247.88	7628.39	25705.4	16735.7	5980.18	18212.3
9491.38	6450.92	25893.6	14619	1688.02	13879.9
10691.1	5467.31	24285.9	15939.9	16632.7	15167.8
6007.53	4274.68	12587.3	19386.3	464.704	25866.3
7642.21	7011.2	16912	18496.1	24984	16962.9
11787.9	4836	16500.5	12107.8	14573.4	14862.7
14054.9	6597.63	10225.7	16090.8	17914.3	14798.4
7451.12	5331.59	25731.1	19133.4	22905.9	6914.01
11276.3	12264.6	5224.55	5368.23	15102.8	25535.8
13919.7	8736.5	7262.8	2378.95	23306.3	10685.2
8871.78	9919.64	14880.4	17304.9	18471.2	18643.7
7329.61	12468.1	6714	16918.5	15036.1	14960.8
10503.7	10360.2	4571.41	15843.4	955.005	5400.01
7743.5	6271.14	22621.1	19183.8	16969.4	25023.9
7198.64	14095.5	10930	17740.6	9690.61	19559.9
10311.9	7813.44	10054.9	16708.4	16705	17577.1
9816.05	17745	12228.9	17952	16172.6	16722.8
15303	8354.04	17890.5	14366	21804.8	15968.7
7009.83	-2028.98	1743.43	9659	27164	21064.9
9312.03	9332.32	9831.82	22100	5196.91	19284.6
12098.3	11829.3	9244.51	16227.6	2851.24	24742.6
6069.2	5016.49	11311.8	20420.8	14299.1	25835.5
8587.19	4901.29	25000.4	16620.9	5123.78	17730.4
8137.31	15649.8	15831	15538.3	14207.8	18862.2
12250.8	12195.7	26380.7	16981.4	12460.6	24266.6
7852.43	10654.8	9487.47	15365.7	9363.01	17656.1
8079.65	6265.88	20221	14932.7	17931.6	19823.4
11139.3	8108.81	31399	21998.5	23574.4	17736.7
8638.61	6031.33	29953	23337.6	666.954	4080.14
5524.5	5799.57	22919.8	15939.1	10184.3	23365.1
11817.3	9401.16	9066.62	17513.4	13274.6	21010.4
8541.14	-47.625	10228.8	17778.3	402.168	22360.9
11549.4	6135.83	17494.4	17111	13574.9	13512.4
11322.2	8749.15	11319.8	16530	16787.1	18773.4
9286.26	788.455	25467.5	19105.7	202.25	18629
6555.51	8479.67	5838.85	21323.5	21798.2	21748.6
7032	10073.4	13382.5	23732.7	13040	18282.2
10852.4	7151.71	12713.8	16445.4	7156.25	41562.6
7853.82	7063.25	14472.2	2268.12	24701.2	13931.5
3956.26	9454	19007.4	13789.8	17966.6	22442.2
6737.2	5999.7	10207.2	16481.1	15551.5	5453.77
12779.4	11484.6	15654.9	9882.42	7842.43	20638.1
10130.2	8598.22	2675.92	14521.1	10657.2	23299.1
6603.03	8135.59	16310.4	18666	12861.4	13477.1
11417.9	6782.65	7220.65	16564.9	1736.54	25132.4
10367.5	19821.4	9943.75	22983.6	5535.74	21696.7
7175.05	13350.7	4343.54	3144.25	13174	8631.33
7250.54	7818.19	20723.7	21456.2	11364.5	19085.6
7748.79	5584	4614.38	19006.1	15299.1	24473.8
8284.71	5921.4	15274.3	10631.1	17599.3	15623.3
8292.12	8741.11	21378.5	14047.4	5579.31	23807.9
10741.1	7636.24	24997	13803.4	16471	26980.6
10742.7	11220.1	4032.27	18767.8	1973.15	18471.7
7574.91	8519.35	18320	8340.12	15983	22205.1
8520	6005.56	3783.88	16047.3	15896.7	4867.11
10690.1	5764.09	16072.1	20232.6	1484.13	18942.5
11336.3	11087.5	13905.1	21175.6	30498.5	7791.95
6982.7	7220.88	14566.5	22466.6	11232.2	14380
7807.7	4967.96	17502.2	23130.4	18596.3	18277.6
10501.7	7221.18	10089.7	16531.4	24934	18930
9132.09	5246.56	7272.31	15759.1	18114	14798.5
14901.2	10643.7	10677.5	20184.4	18219.2	11752.1
8067.43	12152.7	10132	25198	10550	3928.21
13358.5	9669.59	1636.67	19710.5	8773.15	25984.5
9130.01	8016.04	19745.8	19108.2	9949.09	8391.54
5602.98	6699.02	15346.2	12916.6	15548.3	22776.5
9345.25	8577.51	22975.6	12960.6	17757.3	20240.5
11827.5	8679	9937.03	24014.8	6020.93	24869.7
6476.26	6480.34	29985.6	20527.2	14841.9	18114.3
13050.8	7170.94	14013.7	16213.4	14189.1	21342.2
6903.1	8540.98	8663.13	4534.78	10812	24891.4
7261.22	6246.31	10240.9	15740.9	19867.6	19891.5
11112.6	7020.03	24802	15414	19699.4	4493.58
8503.65	8213.67	20809.5	13918.1	20069.2	20879.6
10129.4	7650.22	1432.85	14467.4	19057.5	25664
6157.9	9004.87	2019	10852.2	3866.01	23811.7
13516.5	14582.9	17461.1	8716.28	13662.8	28846.6
6842.29	7399.94	33792.2	15685.8	10855.7	8272.97
10483.8	8038	21139.9	14524.6	8298.01	23160.5
15260.2	5767.22	15850.8	11443.6	21610.9	21447
9990.26	7278.25	26362.1	17481.3	16229.5	19111
8340.79	7201.9	21364.6	15659.8	11815.4	19779.1
6233.69	6420.87	9028.66	15470.8	21011.5	19530.8
8732.3	8672.15	14117.7	15817.9	15618.6	18616.5
7815.25	12531.3	11275.3	14888	12153.6	23063.4
11322.7	11502.8	23285.8	14460.5	16426.3	21298
13922.9	11394.8	20510.5	15730.1	14164.5	20526.2
8963.77	11382.1	22179.6	22198.5	4812.67	17564.5
7692.49	11657.4	11797.6	11572	24033.9	10274.1
12138.8	13399.1	8191.4	12289.1	8520.2	5420.78
9372.34	5612.89	2251.28	13776.4	13288.5	24995.2
9241.8	6634.74	21765.8	14331.1	17643.1	13164
10480.5	9659.9	5416.38	23460	7283.74	19385.3
11989	6162.63	28348.6	10301.4	18916.8	7261.37
7765.48	4016.15	3583.27	13165.3	18626.4	21481
9552.35	6709.5	23618.7	18341.2	8368.78	21470.2
4474	4906.23	4432.71	18552.2	4050.53	14856.7
7558.92	11624.2	26981.1	9194.15	18910.3	25727.6
9710.95	11577.7	38710.2	15963.5	19208.2	3254.34
7430.95	5537.79	16933.6	18777.3	9589.17	5730.35
4368.03	6095.59	6718.74	17675	16202.3	6686.19
8723.55	7697.45	20381.6	7232.92	12277.2	5595.07
8096.5	12771.6	17819.2	29150	14678.5	20998.8
8178.06	7405.76	14578.3	14343.3	2237.28	10043.9
15218	13602.4	13320.5	16963.2	11336.2	19334.7
12335.5	5394.68	17724	3993.11	905.552	10624.8
9753.75	9732.49	19174.3	16069.9	13799.6	16509.3
11259.1	6292.7	3891.38	20514	806.444	23684.8
10001.6	9541.25	18859.1	16693.2	4300.22	22206.2
8074.6	11579	13715.2	23626.4	10421.1	13996.9
8401.72	5300.8	16848.1	18348.8	19104.1	11095.9
9615.41	4492.3	4800.14	18731.8	6971.26	20142.3
11335.3	5666.89	17507.9	33195.6	8326.92	18428.6
9888.35	10243.1	5769.88	16659.7	15450.1	18087.2
6450.77	11809.5	942.359	19522.1	10141.5	17320.6
7651.2	5362.75	4013.75	11601.8	-21.3341	23334.2
3664.54	12179	10632.6	16112.8	7741.03	18391.3
8658.16	5235.36	15646.9	8765.2	14127.5	21869
6482.96	11154	18558	17302.8	17395.5	10087.8
9527.64	4372.15	884.755	14607.4	6166.45	19479.2
8363.16	7812.5		17165.6	14242	22781.9
6784.34	10920.5		15514.2	9487.19	20133.5
12451.2	7119.85		15136.5	3986.05	17977.1
14860.7	10867.2		4963.54	20227.8	4821.96
9282.12	11892.9		18236.7	1114.88	11538.2
7774.93	6347.8		17152.7	20859.1	19405.5
14082.2	3982.99		18726.7	18158.5	22120.9
11526.6	6963.43		17974.5	12048.5	15963.4
9812.06	22108.2		20486.1	13341.8	15983.3
6967.15	4445.31		16828.9	2288.36	20734.4
12588.9	8809.34		14278.3	13630.8	17432.2
7767.43	6057.96		16752.6	15490.5	23995
9520.88	13531		23635.1	15112.5	16521.9
11127.6	10300.6		19084.9	16956.9	15610
11151.7	6060.98		13631.6	7796.95	23609.8
13228.5	9282.25		19475.8	20148.1	16502.7
10030	9087.16		19412	18733.4	17595.8
7594.42	6215.89		15559.8	32153.8	10890.8
18365.5	7457.04		14679.3	2861.15	12096.2
6808.86	8111.53		5186.02	22187.1	27866
6833.88	6081.98		19059.3	23822.1	20252.9
13578.9	13510.4		12872	8940.01	19194.3
11074.5	13568.3		24366.5	6490.94	12200.9
7470.55	6537.5		18583.3	-410.517	31516.3
7852.1	16668.9		14187.4	8995.76	21534.9
3704.52	6468.08		16787.1	26388.9	12199.9
8279.37	5480.82		4838.44	13689.5	26938
10370.4	12606.2		24435.3	2364.6	22235.6
9477.99	8908.94		16777.4	6084.83	8903.22
7493.97	11826		27438.1	12592.7	17779.5
6090.36	12014		19202	17923.8	2393.34
11783	10520.2		13593.5	13234.9	13885.6
8178.42	7640.84		16819	9442.77	19217.9
6563.86	6797.72		14869.8	8165.65	4168.03
12971.3	8138.05		14972.3	21964.5	23457.7
8378.98	17400.4		14863.9	19102.1	26584.1
8710.6	5689.78		17537.7	9554.37	17588.3
7538.33	5690		14618.2	18326.8	11166.7
11099.1	10292.5		7324.23	5743.61	24138.9
10629.7	10031		21463	11706.3	12865.3
9913.83	5233.75		17215.5	10281.5	28248.7
8041.31	4661.19		16393.7	22166.9	5609.92
10521.5	5321.42		19927.3	23878.8	17976.7
12862.5	6573.43		17209.6	22145	3583.04
5958.9	9897.69		10338.1	15371.6	11469.5
9756.91	6870.36		18081.2	1383.26	24994.8
9717.41	11071.2			11473.4	15897.3
8208.22	7917.09			23580.2	20711.2
6993.14	7331.77			12063.9	21385.4
8541.23	15533.6			17417	18316.7
11993.3	7507.7			23344.7	17918.8
9094.5	12751.7			21707.9	21481.6
10510.1	7264.35			14997.8	2862.34
13208.6	5785.65			9435.22
6624.73	15112.9			16755.6
9098.62	7196.5			25121.5
8093.29	13081.5			4982.33
9048.54	6401.12			9871.43
6876.7	11167			6516.1
13605.7	13385			14908.2
11053	16893.7			2024.62
8278.82	12088.1			14710.8
3882.71	12690.8			13023.6
7327.36	4434.98			11702.5
13163.7	11156.9			12585
10837.6	7622.78			21677.5
13412.9	7276.94			18036.8
6403.85	11976.3			14874.6
10596.9	6433.96			16519
9343.38	10530.1			20947.6
10689.8	5853.57
9804.29	10661.2
11045	13126.2
16205.7	8522.44
13736.2	7322.86
8724.1	5527.68
7375.62	6482.2
8865.12	8353.12
11089	9841.87
7300.72	12467.6
7070.7	9437.14
7244.6	8474.7
6290.6	10602.5
7426.17	5393.3
13326.6	9428.37
8730.79	6135.69
7662.23	5143.05
12996.9	11256.5
8958.59	13079
8805.33	6766.04
10006.5	14612.5
10349	7298.39
11985.4	7951.09
8297.78	7434.31
9291.8	7219.21
8673.15	6866.41
11396.7	5513.01
5247.92	5524.72
9044.72	12897.4
8212	8439.91
11059.1	7484.86
5969.8	10328.6
9222.75	4640.38
11792.1	9457.18
11465.8	13001.7
8669.99	8750.04
8238.95	9130.31
8050.21	21754
7769.45	12733.3
-230.821	5735.72
4238.12	19224.3
9455.45	6855.66
10783.6	7997.33
14208.4	9732.69
9964.75	17694.2
13039.4	10111.6
10642	6031.75
11780.9	11026
8058.83	7791.67
12091.9	6358.46
8696.46	3494.8
11086.7	15906.4
8975.16	11378.4
10491.3	15130.9
8197.66	6344
6966.03	8942.71
7387.87	9653.12
11500.3	12017.8
7825.14	13584.4
6718.39	12276.5
8166.15	11293.6
7002.21	6427.42
8740.27	13922.8
13892.5	6832.47
6958.92	8673.49
7571.23	8769.5
12047.3	7913.47
8155.83	8964.21
7213	4685.48
8518.35	4873.51
10822.5	6825.46
8118.14	5920.38
9372.01	9273.82
10566.8	10011.1
11263.7	6823
7639.82	25125.3
10703.6	6685.29
8516.25	9442.6
10346.6	6203.67
8788.72	8830.08
8517.56	6477.93
8724.29	8750.29
9761.99	6982.91
7249.82	12088
5066.71	11637.2
9227.91	9432.38
6546.36	5578.39
10844	6659.96
7164.04	6609.12
3893.56	5528.96
6069.14	9291.75
5252.15	6763.02
9368.4	6052.8
8912.38	5943.26
7039.53	7690.3
9266.34	12691.9
7643	11417.3
7609.26	5735.62
7803.95	6554.48
6925.05	7734.56
8818.63	6321.62
7071.46	11033.7
9277.06	5872.24
10122.9	8401.97
6689.4	8831.26
11102.2	8310.56
6159.72	8501.81
11363.7	5056.68
7953.21	10255.7
14363.7	12392.3
8867.62	7441.67
6375.2	14823.9
8727.72	9538.66
7687.71
12236
6722.77
10166.8
8452.66
13751.6
7408.14
7733.6
8295.76
7870.11
9557.96
7999.36
8827.69
5953.89
8363.02
5755.8
10312.4

## Sheet: 1b wga
GLU log	GAL log	GLU 24h	GAL 24h	GLU 48h	GAL 48h
1247.77	-33.9338	4293.44	13430.6	93888.7	23873.3
1763.16	290	10182	26857.9	6965.6	25570.2
272.205	487.773	6891.77	7345.92	25780.9	12018.2
589	29.9143	12194.5	12602	4201.71	12580.8
1491.2	27.5143	14383.1	8571.91	25462.2	16182.6
862.146	1.97059	10915.9	12224	26660.3	15079.7
1337.82	-43.184	8081.75	12561.1	15058.1	12080.5
1250.84	34.4545	5088.18	10112.4	12825.4	27646.4
777.875	76.2625	12386.8	10376.7	11363.6	10994.4
5798.09	77.6136	13139.9	5939.77	10563.8	40597.8
1677.22	518.577	12444.8	9914.22	26944.3	57887.2
716.075	-63.7321	12068.9	8616.09	6515.83	23776.2
1895.17	100.814	13846.1	12021.7	8654.4	28968.7
1721.3	463.34	13030.1	9249.28	21357.2	20809.1
1005.43	-81.2125	11483.9	9232.75	31034.5	23579.6
2959.9	67.5329	13013.4	6810.29	15171.8	31125.3
845.99	746.441	12761.9	10214.2	4006.65	18725.5
831.316	170.5	12258.3	8912.27	9146.93	18195.8
777.275	145.844	8948.18	8257.17	15806	18788.9
736.558	1002.72	12138.3	8175.14	13451.9	12459.4
1795.33	213.143	8978.3	5879.09	17446.5	33322
1321.42	96.6944	184.081	18794.2	18609.6	11955.8
1424.88	309.236	13080.8	7397.88	8042.5	22882.7
1397.91	196.452	11439.3	7836.25	1961.34	32744.4
397.812	1097.14	11664.4	17468.3	28208.8	12230.8
805.177	193.844	15861	7050.57	34681.8	4924.91
991.118	180.278	6963.77	5824.27	15840.6	21857.3
1374.28	-20.3357	8490.09	10565.5	17388.5	27203.8
399.026	128.833	12454.2	22149.2	4693.5	20230.9
311.543	510.851	3648.9	13729.1	29061.7	7439
1480.06	216.714	10995.7	4252.81	23242.5	20434.8
1436.79	613.038	9015.39	7135.06	3121.9	17247.2
821.667	66.0243	8905.66	12462.1	13207.4	21116.5
1702.46	18.7083	11136.9	7486.65	10462.8	16239.2
752.157	3.42568	11755.4	5596.61	11806.4	13346.7
581.179	226.483	8963.79	14486	15347.2	21218.3
869.854	453.235	12966.5	4550.02	24641.5	26834
761.814	245.74	16291.6	8870.21	19544.6	24031.7
4388.12	57.7049	15152.4	20245.1	20932.5	21394.8
1873.17	24.8934	8931.89	6521.22	19866.6	33634.7
1358.86	-72.4243	12384.5	81947.7	18351.3	4854
1170.33	54.3571	11408.2	14253.6	16063.8	23247.5
978.917	68.9609	11463.9	9604	24409.8	21643.2
470.427	856.746	12928.4	7640	5626.04	26599
1655.66	906.049	9609.08	13463.5	8653.06	19154.2
296.211	41.4571	11542.9	6440.62	10466.5	19292.4
975.679	10.7857	9609.71	7186.01	18500.4	12688.6
738.43	203.615	11388.1	15348.6	7454.05	20700.5
1500.44	-45.6806	12075.7	6672.41	30107.6	28477.4
1624.07	-170.2	5089.25	21390.4	26192.7	34800.9
1795.86	108.835	10216.5	21807.3	75054.6	35456.6
846.542	32.4196	14025.8	11325.5	20674.8	19375.3
1289.17	202.028	11654.8	4630.66	17053.1	32423.2
950.306	203.656	11909.6	8275.52	9579	67640.8
1703.97	82.4595	10516	11711.3	28324.3	14833.7
657.265	274.343	16172.4	16452.7	7662	33572.7
345.969	224.639	12505.9	10375.5	7371.21	20253.9
716.613	-127.118	10074.8	12577	36684.4	51660.8
573.111	122.064	10343.3	8676.77	22676.4	1421.06
183.7	157.457	5257.47	13487.9	26012.8	31476
1252.53	130.632	14196.3	4275.88	28057.5	24042.9
1376.08	59.8819	10924.3	8891.06	19431.4	31062.8
3107.88	178.712	9382.07	6445.25	5533.36	36963.4
620.842	329.895	14275.3	3826.67	16588.9	12725.2
914.257	-11.2059	9008.53	8056.14	25337.3	18189.1
1739.98	128.976	12242.4	16308.3	20157.3	17276.9
1256.93	3142.02	11156.1	11851.2	3440.3	16725.4
799.744	4.75	11923.8	9661.55	10997.4	17393.9
557.215	519.241	4775.77	9563.12	24979.5	6853.02
784.167	73.625	12933.6	11560.1	12678	33619.8
1585.25	583.375	6324.15	7173.44	13311.7	15590.1
1118.78	-111.294	13131.4	8148.31	11091	26138.9
495.829	211.102	8927.09	13095	7907.44	44582.4
698.875	58.0268	9212.39	10024	16866.6	7495.68
3134.88	987.561	7124.75	7958.16	25410.2	5870.89
1047.48	129.893	12232.3	12427.6	21474.3	60468.3
730.231	45278.4	12774.7	9927.93	6139.58	9191
1921.15	-84.5571	9913.22	6430.75	29296	15074
852.28	435.971	4072.43	14499	14495.8	22082
997.337	76.8438	10683.5	8763.53	22052.4	32643.1
1648.65	-21.1795	4864.34	11632.1	22073.7	15854
4196.25	118.703	8299.48	10184.3	20716	27822.8
1227.33	152.871	12504	8001.46	27857.8	17338.9
977.714	133.112	12193.5	11694.9	37948.9	20683.8
1058.66	3618	11499.5	9352.22	20010.8	34535.5
688.736	-26.0929	11012.8	8628.29	10836.8	25441.4
954.239	273.826	16399.3	8410.36	17679.4	17042.4
1221.49	199.279	12646.8	4301.16	14161.7	9472.06
3137.63	308.058	13763.1	6873.44	30425.4	22583.8
3659.17	284.145	7184.2	5601.68	16223.8	41840.8
962.198	418.411	13774.4	11324.7	22070.7	17277.9
890.857	175.562	14757.7	11453.3	27615.3	10923.6
693.333	7.14286	13818.4	10686.1	25965.9	25317.3
1742.53	159.891	12933.8	5324.47	20308.6	32514.8
6976.45	-37	10994.2	7275.46	7312.26	27357.6
920.938	1411.92	12139	5794.71	21577	22144.6
933.153	33.5143	11119.6	10317.5	12063.9	4283.97
1311.89	116.254	3981.59	6307.4	26796.8	17677.3
1567.78	1450.69	7484.07	9115.49	10013	24626.3
451.714	72.5956	10897.1	13237.2	14650.5	30611
874.515	91.4967	12968	9065.82	11353	28900.9
2524.15	244.319	7604.31	8079.84	32072.8	7757.72
1001	25.8393	10711.4	11786.9	5963.88	12249.2
965.961	45.2973	10002	9953.25	9854.93	27033
1317.19	-185.243	13794.7	30054.5	13825	19539.7
1133.75	85.1458	14708.7	14349.9	22474.7	18841
2057.56	290.312	19719.6	9323.85	24195.5	25538.2
2206.51	286.592	10310.8	11762.6	49346.2	5914.02
1831.56	449.459	10417.2	605.312	35048.9	20037.3
1354.5	561.936	9694.48	6806.11	7690.41	25601.8
1115.69	561.484	19120.9	5914.06	10907.6	20951.4
734.72	-71.4621	11020.4	8558.75	12638	34951.7
514.664	407.086	10822.9	3252.47	9713.05	26623.2
533.25	-51.3438	13293.6	6221.49	23328.4	14014.5
836.118	84.6419	10807.6	10719.2	408.257	31891.7
1198.5	777.566	16060.8	11586.1	13856.8	14017.6
1264.41	-23.8681	15887.6	7897.55	16592.7	9003.68
1021.92	17.1579	17248.4	9724.57	7400.6	23618.2
851.599	-85.4018	9857.27	8818.86	542.01	15318.3
809.979	181.833	11185.8	6255.99	24000.4	20941.9
421.896	276.926	5308	3880.44	23334.3	27581.5
-49.5694	319.839	9119.61	10340.1	21949	44854.7
1014.78	117.857	7393.93	22823.2	24011.3	31286.2
1151.62	-15.3041	10710	13144.5	22921	16646.8
792.436	38.2222	6912.44	16204.8	12005.7	24710.2
2640.21	-57.8893	10308	11792.5	17331	21244.4
996.715	635.401	10347.4	15319.2	14310.5	20136.9
4004.81	500.643	17813.2	19287.9	30535.9	16676.8
612.643	179.154	10393.8	14018.1	20355	19093.7
602.552	54.8851	9410.16	10033.2	25766.5	13993.4
2753.27	312.979	3668.61	10151.9	28704.2	21712.2
551.512	93.0701	13210.1	11137	24336.8	17254
958.355	605.969	7796.91	11085.8	12235.6	13481.7
757.812	44.2941	9245.16	18501.7	34366.2	17911.7
1071.92	121.773	13695.7	10662.2	15665.7	8026.27
880.198	257.21	13831.7	13482.8	6010	9867.3
763.588	506.394	209.95	10332.1	34276.6	33880.3
2324	296.069	7701.21	648.038	5790.59	26478.3
984.01	5241.39	9509.83	11252.3	13178.8	43465.6
1138.78	132.976	13158.1	9331.13	15049	13983.4
960.808	21.3333	10442.1	11070.7	25409.7	40722
1463.77	83.3333	11992.4	15090.3	20336.4	31389.6
577.621	221.142	5505.62	12149.2	12533.2	27622.4
367.062	122.507	13998	5760.49	22844.9	15576.1
727.213	44.1616	19478.4	11005.5	23242.9	8599.12
1333.17	497	13400	9342.1	18550.6	25116
629.809	465.16	13348.5	6761.23	24257.3	49484.1
5490.19	136.957	9322.55	13174	19025.5	23309.3
629.546	1690.43	12832.1	6189.5	16049.5	16010.2
1930.45	228.684	10292.4	10250.6	24538.9	26207.3
756.482	1992.62	16250.5	8667.33	21855.2	13769.1
631.906	232.6	15697	13601.2	8491.05	18410.9
903.471	104.321	5319.14	13409.6	26483.8	12149.5
2348.34	-108.357	12068.9	8978	13697.2	5827.47
572.973	751.368	14351.3	13361	40411.9	37236.4
556.75	293.418	13393.8	9985.12	25196.2	11021.3
1201	202.015	11648.1	11086.6	16884.6	14187.8
878.994	-166.521	17748.2	10908.7	12808.4	24180.5
734.75	1404.49	14781.6	15540.6	46097.7	24672
2419.62	183.674	11220.2	9076.67	29028	10273.9
1179.6	6562	12971.6	10717	6215.34	21534.8
819.569	184.91	12629.9	12687	8171.75	11315.9
2371.98	-110.278	7453.27	6931.13	27908.6	21945.8
1073.75	216.698	11391.6	16785.3	22067.5	38458.9
1043.57	171.337	10358.5	10772.5	30337.5	13131
1180.75	288.697	13264.5	7230.38	10533.8	14736.2
624.256	-35.9091	13990.8	10141.6	23664.5	13483.5
590.696	246.75	10962.2	8156.26	7605.98	17124.9
1152.16	276.622	10750.5	7755.68	13535.8	13476.4
857.896	76.75	8255.15	13971.9	5310.56	20328.2
1678.58	33.5789	9694.14	10844.9	11316.4	18500.7
813.917	202.781	15472.2	14144.9	19534	9819.99
424.286	134.737	10176.6	9442.43	50839.3	14175.4
2842.93	92.4375	15959.7	3278.62	8683.9	19895.2
834.375	105.036	12171.7	7626.4	7560.85	33071.3
1598.07	49.1667	13336.3	8677	30090.1	22721.1
1004.8	57.6176	9108.32	8637.83	7027.32	21483.3
508.659	-16.2928	13646.2	11767.4	11027.9	17077.5
1451.03	46.25	5940.35	5687.36	14390.3	24543.1
637.986	152.201	15853.5	6100.8	3018.41	11389
2044.75	29.5714	9883.95	2162.78	12090.8	28804.8
928.237	-172.121	3170.87	7646.66	6751.18	41696.4
1388.26	95.9559	13345.5	8409.52	22162.6	15573
551.404	169.061	13733.5	3138.77	26207.5	13472.5
4948.6	35.875	15466	10414.8	14119	24699.9
422.417	507.25	10484.3	9175.34	15541.9	16793.7
504.098	388.441	7768.01	20142.3	30536.8	8624.64
1466.34	273.099	17819.7	15636.6	22736.6	20482.7
1526.8	365.743	12681.5	6978.85	12842.4	20114.3
2073.4	513.107	11955.6	14662.6	25884.9	38224.1
572.194	240.265	6657.5	7655.87	34405.2	17896.8
1201.18	3.08456	9795.16	15822.1	20408.6	34409.5
574.579	259.191	11559.6	9712	14465.6	25431.3
1131.96	89.6493	11911.8	5196.95	3572.04	35184.4
1049.38	72.2083	18112.6	12594.2	25460.7	47147.1
964.347	30.3286	14956.1	9090.79	10960.6	28852.4
1181.33	2915.51	6977.46	11805.9	4982.81	38079.4
2545.22	-52.2326	10045.8	8214.28	41150.3	21921.6
1085.6	53.5151	12209.5	10304.4	24238.6	13760.8
2591.57	200.2	14095.8	13005.9	25944.3	21448.8
2244.33	89.2353	14348.8	11787.6	11213.6	11732.6
2922.37	-91.4097	15779.7	9106.25	19363.3	7659.48
879.419	418.518	10233.4	5290.15	26129.3	13434.2
2364.49	190.882	15277.2	7299.14	20423.3	20347
1644.34	145.375	10676.1	12113.1	30494	36810.9
920.464	60.0714	9230.81	7315.36	44992.7	10669.9
760.417	422.951	9051.83	10112.4	19996.7	18791.5
2816.89	-37	9535.28	11472	26247.9	11156.1
641.24	-173.705	9976.89	9036.97	21432.8	153.522
504.993	1013.35	9328.43	14558.2	16039.5	29219.2
791.143	103.951	10007.4	2003.62	12177.7	26777.6
1839.62	425.115	12016.7	4936.62	2829.2	14754.3
630.789	56.5184	9311	2457.03	13573.5	30577.8
172.793	-121.125	6082.95	9303.16	11667	39775.8
955.01	98.4926	6616.39	10214.7	17583.3	14818.7
1274.2	110.826	10991.3	9686.33	19775.5	43841.6
1478.91	470.692	2147.93	8423.96	4131.43	35034.1
2267.76	406.062	10328	12272.6	36238.4	15820.3
511.181	449.361	3552.48	17455.2	26548.8	14849.5
1635.28	753.691	11419	8886.74	10817.5	14472.2
1883.42	30.5714	10682.6	23926.6	23811	18062.7
1919.75	131	10304.4	11380.6	12132.5	37308.3
664.228	124.714	3774.57	10190.5	23671.6	8099.67
1076.42	-198.417	6762.86	12221.3	3714.64	22090.7
1342.51	250.736	4296.97	13376	11507.2	50169.1
1339.2	279.162	15875.5	12206.5	37386.2	33244.8
857.479	127.321	11299.1	10102.1	33771.2	13718
1410.15	13.9886	316.767	11169.5	26091.7	16632.9
561.307	-187.438	13965.8	10166	6449.74	36423.2
420.826	169.375	4861.92	12214.1	43173.5	4346.99
991.154	-86.3795	7959.9	169.693	8527.95	30035.5
2703.87	1129.62	11130.8	15268	24849.8	19103
1125.75	136.412	11001	21982.7	9652.23	1777.7
321.847	1388.54	7117.64	11009	28232.4	38751.7
313.176	359.632	15082.6	818.078	8522.22	33648.8
1043.45	2577.88	15131.5	16768.5	18768.6	26073.9
997.866	302.549	14517.8	5466.92	28165.6	21550
745.312	-148.088	15737.9	10277.7	20527.3	24127.7
1147.49	329.177	8106.24	11825.4	11995.3	47663.8
1462.01	299.531	9266.51	26896.1	9828.23	13558.6
924.347	-14.1339	12184.7	18803.6	11983.9	42579.1
1082.61	-40.9286	8660.75	13359	6188.05	22254.2
2126.33	209.711	4496.09	8946.48	21919.2	26075
1383.6	150.174	11360.4	16498.1	13398.8	4754.95
668.219	504.963	18626.2	14323.3	8972.01	13147.8
1497.61	91.6429	14274.8	8034.96	23404.8	19149.9
1992.92	41.9286	8778.81	26654.4	9478.25	27948.4
458.542	217.302	15198.1	8247.72	21604.5	12082
2257	-82.1563	11309.5	11917.5	18287.1	5176.63
460.519	229.812	11867.9	6856.18	7130.55	30048.3
1077.48	270.031	4953.66	11004.2	20539.8	21415.7
1648.26	241.806	17544.5	5490.79	18071.9	26427.1
903.991	-60.3636	11268	8830.34	22425	16407.7
1014.62	71.2263	8470.44	290.654	10212	6284.14
1828.99	988.771	6458	10738.3	13678.6	22176.3
586.156	35.4688	12010.5	13257.9	18417.6	13420.5
1522.7	475.11	7858.8	7435.95	31331.7	26554.1
351.557	173.415	14146.1	6923.32	7047.96	14686
1635.01	246.15	10763.9	7981.47	28215.1	19937.3
1543.15	183.75	13334.6	5453.06	16692.8	15372.3
1182.67	468.75	6783.22	12307.5	10912.1	26474
1494.92	160.034	13759.8	9170.05	28907.9	4076.12
2962.33	-3.25446	4006.91	10459.6	16598.7	14426.8
1156	229.838	12817	10013	21154.1	23384.7
810.4	-45.9549	9563.22	13251.4	23912.9	11411.2
727	-19.5	3945.33	5275	24135.6	32133.2
1085.86	143.198	9394.03	4454.53	8749.25	17333.3
788.471	-8.25	3834.26	9810.85	57692.3	48507.4
408.316	315.962	12698.8	11213.7	10159.3	22738.1
1003.39	1207.24	9046.51	4332.3	15691.4	15141.2
1004.76	228.167	16975.6	9814.6	26578.7	17916.5
1796.08	60.2778	7095.47	7223	16955.2	15424.1
1785.21	156.625	8091.73	8297.88	32065.9	12407.7
649.961	40.9911	9145.49	12134	26375.9	22412.2
3688.32	756.503	11361	142.9	30874.8	5635.82
756.662	410.514	14184.7	12368.9	11817.9	11090.8
921.174	322.333	4010.34	11552.3	5775.85	21667.7
1926.73	198.038	8705.35	36321.1	31008.9	39678
1281.54	10.7105	16406.8	5011.7	30011	7019.01
2360.7	330.5	8404.53	7755.28	10162.7	31083
800.188	61.1429	9440.41	8511.62	50198	38817.5
2621.09	225.382	15326.1	8966.86	27668.5	42029.6
812.223	201.643	6074	4218.12	19671.4	21920.5
360.543	273.5	11595.1	12252	17074.5	25719.1
729.221	110.246	5871.82	14427.6	25991.3	15568.7
1789.83	384.771	10337.8	9672.31	9997.1	10224.3
674.667	184.757	16209.6	9238.65	12694.5	14054.6
1051.75	-61.6	6521.49	6152.86	30392.4	24911.2
802.865	161.5	269.833	15506	12329.7	12597.4
2125.1	44.0982	11632.6	7034.16	15933.7	19607.7
1648.98	-50.7951	15668.2	8580.2	22565	46050.7
3718.76	357.294	9086.29	6958.88	16555.5	42392
3159.42	213.092	9234.41	10586.5	4530.98	20270.6
458.017	64.941	13251.4	7124.62	21541.6	11479.7
605.418	98.3235	5699.43	8312.15	18156.6	14033.1
761.191	133.841	15341.8	11359.7	26152.1	31325
1370.02	396.294	11121.7	16413.2	24529.8	24851.8
422	5.68182	16039.1	14317	6599.02	24976.9
1257.78	1394.16	3380.61	7275.1	17964.9	10407.9
707.854	934.663	5422.36	9932.41	21802.7	40838.3
6138.96	1259.91	13071.1	4812.95	12093	12361.2
341.719	246.062	7970.06	6791.96	43554.6	9536.9
1949.13	128.28	1265.33	15964.3	40058	19243.1
2735.58	161.53	10609.8	12026.5	16089.5	10858.7
1074.69	45.8971	10861.1	9310.09	20991	20664.2
562.111	523.806	6196.13	7042.2	11337.6	29914.4
849.926	6298.54	16549.9	9692.61	16214.6	16007.9
358.636	133.421	11072.1	11428.4	17487	3855.87
831.111	-196.054	8260.16	10415.5	15554	3293.55
1513	560.368	11599.2	10787.3	23142.7	15020.7
870.194	-208.892	7382.23	3600.99	3824.8	18759.7
1336.5	-36.7647	9279.78	437.5	13784.9	13113.7
688	20.8819	9002.51	11528.9	27748.3	27764.5
522.143	158.662	16085	5260.63	19755.1	29555
992.85	421.648	10976.4	8063.55	10848.5	13539.9
638.571	112.25	10376.9	9097.18	15264.1	20477.1
2295.14	112.486	14665.9	10794.2	12627.8	20592.7
1886.6	129.375	13241.7	6496.47	10700.7	29378.6
928.792	520.625	14451.8	500.312	14066.2	9393.36
1686.22	256.375	13523.4	21149	18849.7	6082.31
933.676	148.5	10974.8	10377.4	19890.4	26166.6
946.5	188.318	10735.6	8178.94	14732.6	10467.2
1515.54	142.934	4809.06	3874.01	24293.6	39465.5
737.875	88.5089	8817.71	3497.44	19735.7	15104
240.477	30.6607	13733.9	503.538	24963.9	18001.1
463.918	112.61	12847	8022.78	19417.1	19949.7
547.207	236.108	9864.24	13276.4	12742.8	12827.6
664.947	144.368	3128.48	14198.1	13607.6	8894.12
1480.16	121.948	8567.31	9144.66	8433.92	32105.1
693.411	-101.533	15950.6	12283.4	876.375	20410.3
820.524	-91.2778	4597.88	14020.4	12229	52006.4
1683	83.0938	15292.2	20188.6	6623.33	34510.6
406.125	505.031	10203.8	14605.6	5632.91	6197.33
819.545	27.4375	5325.5	8837.49	25374.4	3696.1
886.146	1507.87	10040	17084.3	21618.4	13350.5
1074.73	338	14708.9	12884.7	13646.6	3766.95
191.75	138.823	25803.9	8071.17	18839.7	17892.1
-44.5515	186.089	13777.6	11527.2	36072.4	19495
1418.64	134	11546.6	7789.43	20968.8	12353.8
1554.43	166.556	4930.41	9326.44	42221.7	18101.9
468.153	282.957	15971.1	8570.93	23742	27052.4
797.899	368.319	12814.6	8208.98	6196	13434.8
762.708	180.594	12080.8	442.587	16466	11630.8
1463.79	-51.8607	12733.4	4737.75	13739.2	15416.2
619.434	218.75	8860.98	26701	17084.5	8743.7
1101.23	542.938	13290.8	10728.9	11424.5	33860.9
1662.46	238.068	6224.32	13287.6	402.975	15309.6
1497.53	73.3456	13267	11705.1	54077.2	18966.7
887.857	485.347	14987.7	7695.51	7060.77	25743.4
1005.15	207.982	14445.4	10615.5	17587.3	18315.3
1098.33	589.375	11421.8	11461.8	41236.4	59948.9
2492.69	105.656	10191.3	9449.53	26945.6	25480.4
739.471	207.919	10061.9	16081.6	17931.8	24460.1
734.895	38.8857	12903.8	3004.11	28138.7	11539.6
1482.38	525.281	8949.59	7366.45	23594	7338.99
547.104	-295.865	14088.3	7721.02	5585.16	18644.5
677.294	1969.18	10877.8	9993.94	23393.5	5262.67
934.862	44.3649	12512.1	8066.9	10807.1	17208.7
1235.72	4755	13914.8	38523.4	19174.6	15708.9
982.111	163.415	6319.04	15937.1	8192.71	19034.2
1202.11	290.125	12228	9448.14	21657.3	44005.3
356.875	188.692	10181.2	15554.5	36125.3	48422.7
469.207	188.424	502.812	10217.7	24459.5	23085.4
1981.49	364.601	5648.2	13864.2	12475.6	7077.94
1564.53	67.05	15529.2	11517.1	13215	11916.1
850.104	745.441	17120.5	4656.01	14202.6	34361.8
219.56	73.2257	665.722	8215.66	19482.4	27194.8
765.836	197.156	11639.6	36038.1	22526.5	6841.47
701.021	723.5	9290.7	6618.75	1301.9	21169.7
2117.75	-30.0278	5594.55	522.228	29081.2	15836
1150.04	651.579	11971.2	14873.8	8190.35	26064.9
572.604	316.785	14299	12319.8	27887.8	20389.3
495.91	-93.8286	14262.3	17398.2	11785	7970.24
1956.49	303.222	15467.8	5506.28	10960.9	25655.1
1131.59	491.885	16290.7	7964.72	11214.9	15187.4
1197.15	1184.28	6059.51	12147.8	885.625	27449.5
1798.5	176.083	13143.4	10328	15887.4	9326.47
550.561	149.859	6849.73	10646.2	9148.86	23347.7
643	72.5368	11050.8	4572.69	5668	29282.5
665.489	95.1667	12324.9	7975.75	12990	25820.7
1101.21	-139.871	15618.3	2923.42	86730.3	13124.4
1621.72	167.17	6993.61	8002.45	9511	9567.5
-0.11538	-34.2986	11768.9	6469.06	19373.9	15455.9
1780.45	3039.7	7274.74	12224.3	6444.61	47949.9
1031.38	163.939	14093.5	16694.9	17022.4	31656.6
738.213	2975.52	6882.28	10724.3	22871.3	46002.9
628.198	103.125	6402.38	8854.97	10594.4	13153
615.213	-106	10937.7	20811.9	30815.3	14984.4
735.875	3268.63	8802.72	8533.28	2075.64	11460.2
590.192	70.3125	11622.4	29022.6	5053.52	15652.8
1983.55	27.1821	21897	9129.96	23848.6	28652.9
2605.92	-78.3214	10949.2	15388.1	10878.6	13010.8
235.737	60.0357	11716.4	10708.3	13788.9	29935.9
1017.19	239.882	14993.4	12697.8	4907.7	17104.3
640	98.9722	14122.8	11042.6	8676.04	43034.9
1209.96	267.59	11232.8	18870.7	19508	16601.3
396.189	308.566	8787.76	6969.64	9016.26	27184
1864.05	91.9583	10500.1	19622.2	22559.3	22005.4
1682.11	82.0938	10111.3	35384.2	17332.3	22606.4
1499.69	759.667	12073.4	4398.55	7502.43	30053.2
2499.83	4.13851	12701.2	11380.8	22086.5	24314.8
295.757	839.181	8295.83	13833.3	14413.5	24652.4
1513.89	225.464	5859.36	7954.91	11240.1	39274.2
2265.5	38.5441	11872	3308.59	5374.78	52187.1
804.625	129.344	13991.5	15036.7	30045.3	13493.7
2346.23	528.089	12471.5	6546	12789.9	22929.9
984.444	89.5536	12344.1	14280.4	9504.66	26168.8
494.988	-53.7568	7197.44	4234.35	4884.06	16772.6
1025.62	271.058	5376.88	2624.49	27755.1	54975.6
1178.52	184.472	12254.2	12192.5	26212.2	16043.1
533.63	40.8051	11266.5	6799.87	14536.4	16003.8
1050.85	1794.04	14782.7	7625.39	44426.6	1033.47
895.116	-203.812	37185.6	11469.2	14095.9	15700
914.98	222.094	13082.5	5690.93	28347.7	10800.8
544.327	144.353	6649.35	12634.4	24587.2	1288.41
1930.12	-59.8214	4452.77	12229.8	15223.8	24853.2
1172.97	89.1081	9694.98	12553.7	15722.2	29396.4
713.513	324.857	9983.42	8130.85	25237.9	21768.2
1950.66	204.635	8950.5	964.105	26653.3	18447.1
803.069	76.7679	12909.8	10931.4	16038.8	23854.2
587.513	307	9609.96	12077.1	21346.7	24238.6
200.268	-97.3125	1030.52	11127.2	23514.7	14891.1
1303.92	187.438	12376.9	15710.2	32292.9	22633.9
3160.23	104.75	9861.04	9034.08	24417.9	17668.3
1363.41	236.385	11326.3	5872.17	20389.6	22385.4
1650.19	52.3561	15389.6	7799.42	6260.67	19886.1
2303.43	508.55	9025.81	7721.3	24460.9	18375.1
1462.17	-102.056	9162.88	22096.1	17038	19816.2
1430.91	279	5237.66	4820.09	10515.1	19951.5
1103.89	-50.8964	12942.6	9988.44	21288.5	20074.3
2215.07	212.343	12276.8	11687.7	18499	20884.8
1243.5	94.9559	12934.6	14704	21864.8	24879
978.364	116.135	6801.44	10911.9	22777.6	19140
780.5	134.712	14082.8	13565.6	23748.5	18164
979.042	163.389	11488.9	6546.02	25268.6	13319.4
582.025	31.1453	12429.6	6991.77	26301.8	18692.3
26404.1	624.475	9396.72	9581.09	4854.52	38463.5
1610.39	4675.91	10210.8	4485.56	4481.53	38121.1
2258.48	139.816	14379	9962.27	35599.8	14859.8
806.062	507.995	35940.9	14233.1	22123.3	36176.7
1868.52	101.083	11712.7	20814.3	23645.6	16745.5
828.429	-54.6111	5781.89	1365.87	12475.4	14386.8
2360.28	78.5441	11024	14257.6	8382.5	16930.3
897.638	350.1	10056.7	28901.1	28347.8	31126.2
1265.6	172.421	5438.13	14174	5815.94	33828.8
952.444	-76.3311	5916.41	9258.98	29130.9	24162.1
1573.17	114.434	12045.4	16044.5	40310.2	18650.6
807.458	620.886	14526.5	9388.77	16499	14892.8
1355.69	51.4786	12615.4	11219.5	22938.6	21208.2
724.32	-72.4964	4699.21	9510.43	25152.8	24812.4
563.858	84.1215	8894.8	2719.56	24900.2	21773.1
1759.96	128	10018.4	14182.8	15472.1	28579
745.24	317.786	10541.1	7727.97	10482.3	23143.3
1189.23	263.486	8893.47	6786.68	25457.7	20281.3
1711.68	20.1875	10542.5	21571.5	13482.2	10425.3
1655.06	112.357	9929.1	11138.5	20767.7	24017.1
639	-94.5556	14474	11926.2	21545.5	45527.5
1124.85	176.342	5287.89	11100.7	30461.1	18856.1
2131.03	139.099	12348.8	10108.7	7816.29	900.152
1957.25	467	17841.4	10801.8	11851.6	15689.3
1308.26	-97.6397	9284.38	16497.8	9373.84	12747.3
1223.5	215.364	10702.5	8381.08	20960.4	20203.6
1139.18	-70.4038	12007.2	8600.38	28406.4	14226.9
882.701	183.222	12652.3	10007.2	15349.9	8756.51
862.305	22.4777	12119.2	6429.65	12688.3	26859.4
3100.61	207.438	8387.02	14885.4	14244.9	44140.2
216.942	35.7118	5404.16	10714.8	12501.2	24269.7
2105.77	1051.45	16269.5	7847.32	67435.1	29069.2
476.012	273.111	19109.7	8552.17	29405.2	17137.7
2355.71	12.559	12090.3	20148.2	19830.6	26934.8
812.669	1063.91	12165	18252	5415.75	22152
3954.36	-125.818	9263.69	9562.95	13347.6	18952.8
899.705	1000.88	10136.4	8638.47	8990.3	20784.6
727.215	403.469	12694.2	10448.8	52844.7	13143.2
3421.44	-30.4706	6354.83	9311.59	15336.8	16209.1
347.056	-138.875	9254.05	12354.1	32794.7	22202.8
1652.19	322.769	5744.79	7417.73	4229.89	38779.2
1295.38	-60.5486	9353.42	5983.8	23660.1	19020.7
804.822	1584.42	10619.3	10182	6375.45	38776.1
2264.82	-96.2222	12902.1	9385.51	26924.7	16926.2
768.077	24.0658	7592.49	9034.72	23846.2	21167.2
1420.2	187.326	11705.7	8604.24	10530.8	9373
1944.77	175.785	13454.8	7555.22	534.23	10773.2
744.312	75.9154	11121.6	15582	5369.23	35988.9
2660.87	-113.353	11180.2	10334.5	16421.4	43386.9
739.882	40.3333	6214.9	11115.8	16229.9	14824.7
1750.99	513.184	7740.75	8284.72	24294	15396.1
1023.08	25.1875	5063.33	4493.02	19790.3	34816.2
1214.35	310.222	9870.36	11694.8	2367.14	28927.5
552.568	62.5536	10859.6	10691.6	20590.3	18513.8
1484.29	39.6341	10643.7	447	5705.19	20949.6
722.477	769.43	11975.1	4122.12	8312.31	12285.4
3869.1	852.849	12202.4	12693	11364	5027.6
773.865	82.9628	679.125	10955.6	20595	35560.9
2063.05	-25.7	10473.8	10465.3	23311.4	22498.2
1015.12	1848.57	12445.3	9369.59	10676.6	14251.5
602.417	65.375	8458.63	14673.1	22400.1	16363
3349.74	1164.75	12949.2	5261.09	10934.2	40751.4
2291.72	176.25	10809.1	8026.78	12659.9	17104.5
992.433	100.64	745.222	11584.2	15494.9	9347.67
509.625	-120.75	14747.2	11494.9	207.619	18003.4
1156.12	38.4243	39476.5	8968.27	8888.24	23961.8
904.14	-63.6806	2917.84	10730.9	21352	30894.4
897.6	177.696	12349.9	16863.2	22712.3	34670.7
2202.05	238.875	9880.12	10071.2	25668.2	24043.3
4862.22	77.6354	14956.8	2042.81	17411.4	31323.9
1060.87	-44.075	14368.8	14962.7	11360	7281.66
146.41	24.8958	11203.8	9651.34	21552.3	17729.4
767.908	1065.65	11763.1	12444.1	34080.3	13255.3
439.837	575.816	6788.4	14590	14232.2	17402.7
1281.46	693.415	18742.5	6911.42	3426.56	9973.62
1035.91	452.091	3664.04	77305.4	21330.7	22714.9
639.357	573.108	10701.1	6181.74	20298.8	22218
1132.58	171.375	10603.2	11189.9	11851.4	43265.7
982.312	162.5	1772.76	11150.5	32428.6	14285.6
998.057	137.069	13653.9	8497.32	32045.2	9161.05
1184.88	16.1458	10809.1	6798.17	19060.8	20904.2
621.612	47.875	8314.82	11585.1	15100.8	6192.6
908.379	205.51	5250.32	10778.8	21922.3	4962.44
1604.17	222.754	12509.2	16054.6	28500.8	14510.6
808	132.327	8716.35	12902.5	7787.02	21122.1
682.375	81.9091	10661.5	10266.7	14446.6	21830.5
3034.73	738.769	10909.4	9737.45	53649.3	22779.5
576.594	57.0491	8415.74	7282.97	13679.2	5708.67
1625.45	-13.7031	9779.42	10077.1	24007.6	40955.9
1302.79	-122.281	20052.2	9399.76	61893.7	44333.2
2379.52	433.919	10520	14285.8	3964.45	18301.2
770	156.843	15976.4	9169.67	23154.3	4811.75
2062.77	888.457	19127.7	4237.75	28079.7	18479.8
865.469	105.259	12929.8	-93.7973	20723.2	10089.9
1691.31	141.823	4715.97	10249.2	12497.2	15729.8
934.847	-24.55	11275.4	6275.42	14340.3	4940.3
541	-35.0197	9758.12	10322.4	13098.3	29544.1
984.906	55.8378	14884.9	7207.92	20725.5	14810.2
462.058	483.856	11913.4	11186.9	23205.8	17047.2
1945.7	183.282	11171	12470.1	30108.2	38957.2
787.643	15.9122	11911.9	11888.1	11010.1	32610
733.598	26.902	14189.4	18915.8	28455.4	28883.8
719.109	283	14242.7	13892.8	24449.2	42035.6
854.451	118.694	8986.26	9052.62	15664	24481.1
905.944	-35.4375	7096.27	6417.68	18305.8	29488.4
2604.04	419.667	6924.07	12532	11519	17647.1
771.642	-56.6655	8848.77	9058.16	36412.6	23673.6
218.692	357.636	21662.6	10059.6	9414.23	32018.7
803.823	196.734	21392.2	15405.7	13737.3	17883.9
1215.89	-21.75	10192.4	13799.4	6027.64	24396.1
1728	197.722	10465.2	10283.3	5843.11	20845.9
503.954	-36.3438	10671.2	4683.15	23640.6	27508.6
865.508	-228.239	11836.6	15159.3	26950.6	23341.6
809.396	312.681	10662	13329.2	26511	5541.14
722.478	79.1213	11041.1	10222.1	25854.2	16899
816.431	174.75	2833.41	6062.73	10186.1	14005.9
456.654	-73.0735	11691.5	11685.5	10496.2	16719
2091.91	13	8392.16	11896.2	12755.5	17002.8
876.58	670.943	9052.17	184.073	14979.7	16529.5
3468.55	-2.51351	9963.41	9587.26	23021	38813.9
1840.32	-47.8143	8726.02	4861.19	13913.3	27191.3
1376.88	203.458	15505.2	7776.37	9860.45	18606.3
2719.9	95.5268	10918.1	9867.82	6949.1	21038.3
525.312	-9.16667	4942.22	8472.68	30540.7	44223.7
433.396	48.0938	10293.2	7664.81	30937.1	12122.2
1043.06	334.321	11371.4	-0.64688	30863.3	32250.5
805.021	-142.8	8639.94	10160.8	12452.1	9177.98
1556.45	-73.8125	10770.9	6526.49	27252.6	26163.4
238.761	307.664	11662.8	4754.6	6062.96	19869
2086.08	364.25	12526.3	16409.1	27265.3	47911.8
926.222	192.701	10624	3344.3	23512.3	8290.96
1121	42.8929	11207.3	9360.45	17202.2	21211.2
1108.72	125.221	10300.8	11345.5	6496.32	42992.5
546.975	37.1445	9702.57	8754.27	15036.9	8406.98
2958.82	229.615	13584.9	10868.2	5516.53	11657.4
2108.76	478.375	8982.65	9367.78	32058.8	23827.7
578.973	379.25	13152.4	11052.8	16096.2	19669.8
1114.1	2013.05	10938.8	5143.24	17080.2	36382.7
1048.97	399.574	12574.3	5209.27	7541.74	18375.7
1739.38	314.107	10559.8	21380.5	31821.7	18436.9
1749.73	351.286	15612.2	25484.1	19768	9713.03
642.806	35.3333	75783.6	11713.8	8988.88	6111.53
801.412	285.395	9397.96	9526.65	26551.8	33261.6
1863.11	229.504	10882.4	18182.3	19602.3	21266.2
1088.33	201.188	855.109	7778.5	14117.6	19714.2
1159.03	-13.3571	14672	5197.26	1460.66	16847.8
307.66	218.163	10631.2	6201.71	12843.7	29802.7
1486.44	1024.75	15481.8	10319	35506.7	18290.8
1114	362.805	5688.53	5314.07	39241	26792.9
1629.2	-37.75	5335.14	10027.7	19039.4	24005.2
444.472	123.466	11342.3	7842.9	16235.7	36151.3
2602.69	537.104	11300.8	14128.8	24484.3	32130.8
1121.62	93.4792	12700.1	15830.9	21556.2	28940.3
475.456	82.5625	13442.7	13852	2502.64	13356.7
1181.23	238.549	19336	10126.5	11288.8	34848.1
3236.49	-113.188	11235	13219.8	21594.4	29060.8
573.819	1334.25	10824.2	5968.17	22047.8	11014.1
1249.38	-36.8438	6841.23	11476.8	27001.5	39125.8
1049.88	83.4097	8122.83	265.793	34141.6	9942.29
2510.31	90.8378	14819.1	8709.73	9685.57	6992.61
629.066	174.111	14274.2	12186	9623.07	27219.1
1503.66	136.821	7871.08	12663.2	15320.2	15270.1
2263.52	12483.2	11261.6	12234.8	23709.5	43996.2
741.194	37.75	17289.2	9392.84	8974.63	33818.3
1877.62	48.5679	11274.2	16702.5	15946.8	18913
454.669	-66.1688	4407.81	14930.2	8636.84	22208.2
801.991	4605.94	11784.5	9711.8	13730.2	26677
1776.41	304.832	10760.4	2595.24	16952.5	25831.6
1687.53	92.5	11885.9	8500.74	20009.6	20589.5
333.831	109.686	11411.8	9567.04	22194.8	23754
1286	38.2917	12207.6	31799.8	50427.8	19399.6
3400.17	-20.6406	9569.16	13551.2	23475	18709.8
1689.75	63.3971	8172.48	9032.68	40464.6	20024.9
1070.33	107.45	11273.5	24610.9	1736.75	22601.5
670.683	202.233	752.528	14836.4	23943.3	15490.7
1119.41	-81.2095	9680.23	2736.23	11508.1	54892.6
4574.79	136.281	8095.15	11456.5	15340.2	11331
698.316	474.768	5196.9	16561	5128.43	63550.6
1709.93	46.0132	1090.15	10417.4	14798.7	16806.9
736.679	1.07237	16113.2	11990.5	6574.14	28574.2
1287.12	104.223	10727.6	42216.9	24698.3	18716.4
901.11	5007.25	9808.97	15261.1	14041.2	25237.9
1621.16	25.1786	12227.7	7947.78	15113.6	4047.82
1884.87	338.95	13183.7	3597.91	8519.95	14569.4
4006.67	177.393	7308.91	16094	10772.8	36242.3
1149.67	236.232	8884.81	10118.5	19573	30795.8
1375.32	410.629	12572.6	5289.99	5398.62	14546.1
2032.72	8.1	16013.1	10167.2	26154.7	45945.2
1809.3	23.8229	12681.3	10313.4	23395.1	34724.2
1487.96	-1.19792	12249	8365.88	10431.3	25441.1
641.93	-140.771	8725.4	18134.7	13761.6	27730.6
933.756	88.275	10231.3	15372.7	39308.8	21532.7
3218.56	507.031	11052.9	7745.05	9374.82	19010.6
1711.2	636.539	25412.4	12031.4	14486	14515.6
633.443	-59.3438	3275.77	9331	6956.68	12489.4
1989.35	72.1458	14554	6638.08	19217.3	13808.3
1359.96	251.042	12514.1	6361.36	8670.85	22462
1068.44	421.756	15812.8	6924.51	11348.5	20289.3
615.78	697.25	16725.8	10462.3	11577.1	7472.31
2470.89	401.428	10102.3	10829.4	16833.5	13435.8
515.351	144.896	12074.9	11116.7	14537.6	19860
371.35	973	13418.8	8705.21	7705.22	32655.4
1159.95	114.5	10460.7	8264	29334.8	24068.8
1362.86	1228.99	10006.1	15972	22978.9	21344.6
3376.81	11.3681	11976.2	9328.9	5715.1	33196
936.214	70775.1	4539.07	7694.76	3526.96	18373
1406.43	149.713	13223	7184.81	5529.67	35864.7
3384.26	376.09	13708.1	14052.4	16348.1	34841.3
1052.06	196.281	7610.2	17572.2	10784.5	7673.93
637.583	-145.726	13474.5	8415.96	22527.6	18149.6
1243.03	3224.16	10074.6	8151.21	24057.4	19059.8
1817.19	1788.65	14985.6	10061.7	2967.99	31517.5
622.479	71.7426	8976.12	10893.3	16564.4	16172.2
1277.29	93.2679	14754.5	16990.5	31279.9	30138.8
2461.16	37.2095	5536.19	14653.3	10894.7	20008
2398.62	156.191	2939.77	17358.5	12464.2	10871.1
614.625	125.567	17393.9	7910.02	18285.9	22548.4
1392.75	174.415	10006.6	11592.4	20293.9	34356.6
844.736	2260.94	10261	10442.4	916.143	14837.7
1179.25	243.483	11881	15691.9	25113	20498.7
1100.81	135.828	13865.5	10475.1	11388	16998.9
2335.47	553.75	15148.1	5215.39	13616.7	21430
326.089	545.833	6048.96	13415.5	28607.6	12937.2
352.135	454.821	14382.5	10200.3	20616.5	18049.2
2489.57	-12.1714	9997.81	32187.1	14482	15145.7
480.55	239.804	11077.6	887.768	10684.9	10548
262.714	143.188	10184.2	7236.25	13414.5	42316.8
374.062	60.1736	12936.1	9325.21	28749.8	23713.2
1125.39	166.271	8194.93	682.226	24608.1	28081.2
2074.17	133.808	7957.73	13897.6	11630.7	37162.9
766.556	53.0294	3023.93	7084.56	23398.1	14952.3
2138.77	181.434	9224.38	10464	18710.2	3668.41
2662.63	1422.17	10492	4634.28	19999.9	16188.2
859.156	2575.8	7523.41	4342.71	7382.24	9510.43
503.188	-30.9531	7377.45	7441.12	35950.7	19626.6
352.975	-10.7	9630.12	6595.05	6374.29	26863.9
737.485	122.929	11765.6	6431.88	12172.4	21702
972.487	185.981	12845.2	7738.52	15428.5	43158.7
357.1	243.082	13700.5	10490.6	10906	40668.8
2144.8	507.17	329.062	17831.2	23107.5	10047.3
865.601	242.868	9402.36	6988.08	13532.8	6981.41
700.957	9.75	13919.3	12002.8	24598.1	10131.1
603.024	134.773	15069.9	15578.1	10607.5	42741.7
1241.5	-128.507	11440.1	8452.79	15690.8	16201.9
749.971	59.2169	10776.6	7315.85	19178.6	15648.3
761.714	153.735	12849.9	9884.67	20127.7	18251.9
3125.26	-179.397	4492.78	8603.24	9354.54	23388.7
739.835	139.625	13949	10063.8	11672.4	14280.2
2963.39	450.921	12261.7	10557.9	31549.6	18891
765.193	148.319	10920.5	8104.61	26189.8	10698.2
2274.57	-105.299	10647	10098.5	28162	42350
1857.64	643.014	10043.8	10287.2	10635.3	24917.6
336.556	-57.5	11324.9	11021.9	9379.52	16935.1
1304.9	130.611	4287.91	7727.89	13053	23828.5
1931.94	-105.817	10431.2	5577.53	16271	21710.5
416.708	116.949	4504.02	12885.4	20873.8	23030.7
838.552	107.912	12305.5	13103.6	13979.7	33570.6
675.297	273.781	2929.78	4292.09	28474.5	2484.3
721.01	-55.7991	11136.5	10500.4	33529.1	16199.1
1204.18	292	12380.7	12371.6	23558.9	12492.2
838.942	143.909	12425.3	6039.42	22491.7	52424.3
1773.48	200.646	10039.5	8200.45	7937.1	45458.5
540.333	-93.7566	1074.21	8111.19	20718.4	25261.3
4440.17	-165.962	14799.5	5564.76	33459.1	19099.3
1177.41	-41.4408	3975.07	7996.56	9679.74	14377.5
2398.5	153.667	18955.8	14441.1	20753.6	17525.5
6118.03	27.5417	8627.95	8487.55	17713.4	16858.6
1918.35	-34.8179	14472.8	8167.34	26590.5	29144
962.029	250.768	11071.3	6201.45	12249.7	56154.6
858.576	355.75	14352.2	10337.4	11353	30974.7
685.921	432.259	11456.5	5795.72	24884.2	45899.1
800.333	894.036	12049.2	20336.5	14484.6	3778.95
758.323	1027.89	14262.6	11752.6	7853.26	23558.8
1661.18	947.615	12643.2	7840.02	17158.8	37172.4
1629.4	31.3854	8160.11	11199.6	28951.9	23717.2
1170.54	266.6	5271.67	7454.31	56579.3	16696
1365.86	790.778	7772.04	1459.85	24878.5	14694.6
1228.15	109.085	6473.29	10081.9	24268.4	25093.3
1524.72	269.594	15811.4	20962.2	25115	12358.7
2082.75	307.812	12404.3	8190.08	28735.7	17491.5
1094.94	158.111	14969.7	10413.2	13162.2	28390.1
694.406	-188.563	7073.97	3398.75	9742.71	19308.7
882.336	442.4	15698	13194.9	31999.1	51221.4
981.259	20.5643	10507	7602.26	32288.8	15201.1
899.458	560.472	7675.02	5223.88	13569.2	14706.4
1894.75	853.346	12251	7623.45	27244.2	10356.5
1155.12	323.246	13615.6	10587.3	27867.4	10774.3
334.466	221.361	10351.9	10251.3	8155.43	172.32
640.629	194.514	13599.7	5039.73	3998	1081.36
917.936	731.611	14612.1	17215.2	19373.2	48329.1
985.978	342.537	11681.7	9611.12	16382.7	3189.82
1901.78	-247.843	7927.14	12111.9	10814.7	30375.5
1506.93	35.7036	11966	2410.2	1931.72	1060.59
2006.95	406	12023.1	4525.13	33291.8	18716.2
1144.52	49.3651	8624.9	17257.2	30119.6	21196.5
877.729	423.383	10087.4	9240.02	7901.69	32764.1
656.36	768.493	10532.6	27641	32733.2	14864.8
576.409	369.554	15115.5	19304.5	12132.7	12109.2
1693.82	169.121	6098.06	11167.6	25861.9	25833.3
1205.34	-54.0362	16392	4270.7	25256.4	22408.2
3066.36	286.393	11872.3	16416.4	20057.9	24218.8
707.196	285.688	5793.98	8434.08	17381.1	30934.6
796.343	120.312	5559.12	11788.8	10281.9	33663.6
11505.6	349.722	80732.7	15367.5	27267.5	20811.8
1303.9	-97.1181	7418	4651.69	14129.4	35671.4
482.471	7.53041	3718.94	11725.2	10445.3	10394.8
834.594	188.071	5907.02	11397.1	16667	30448.5
1310.25	287.795		14372.7	5487.93	34883.6
281.031	576.41		8602.13	19118.9	33336.9
2913	336.224		11274.9	48547.1	17742.3
6562.72	-326.792		3448.41	8641.66	10161.7
801.708	691.921		17429	12111.1	26218.2
1269.98	170.683		6905.25	11488.9	13069
2478.62	-55.1389		13344	20821.7	22648.7
2589.11	283.964		16095.7	11809.3	28092.4
700.389	34984.6		9299.75	27177.7	15843.8
685.75	-48.5208		11682.1	15920.7	26260.3
2408.12	51.0893		9355.61	12588.5	30603.4
479.732	16.7714		11726.8	18078.3	49838
1660.79	1126.77		36513.2	21804.6	13202.4
2101.88	-180.206		11060.6	12807.3	22489.1
906.551	268.546		5089.32	21853.7	39507.1
1560.56	231.427		8935.32	8515.95	25854.4
2317.82	235.614		8375.32	18725.2	23873.9
569.538	141.65		8411.77	45416.9	16235.4
4091.3	118.725		8541.52	29703.3	13215.3
897.389	412.917		4768.12	55636.6	13739.2
704.719	-29.6094		20497.1	10449.2	28225.9
2867.16	1020.59		13641.3	30352.5	48114.9
1865.66	291.578		13838.1	9658.06	5864.5
821.668	161		10792	21472.3	25586.2
1094.08	770.018		10741.8	949.837	23736.2
40.2574	-97.5694		8118.73	23205.6	112620
1205.33	-144.189		5294.68	18339.9	27977.9
915.926	158.004		10402	21473.7	39048.4
1355.5	31.0347		14098.8	33451.4	14853.3
293.152	1115.61		6014.16	9085.35	8506.65
471.827	368		11991.9	12136.8	14919.6
1154.05	17.9821		9938.1	13370.5	21900.8
828.125	319.531		23572.3	15567	39365.2
935.857	80.0821		8973.83	9079.88	13360.3
1558	462.957		8147	24492.2	18423.6
813.423	119.89		9851.06	21496.2	35026
965.4	357.083		12597.4	20576.6	25687.7
1200.89	234.571		11333.7	30791.4	8367.65
1126.98	111.544		6594.53	20845.5	4624.34
2665	254.882		7774.17	38645.2	16697.4
1128	1328.79		12539	9740.23	21891.4
646.792	-62.7188		9521.6	8260.23	23207.4
1057	-27.8676		11013.4	25792.1	21588.9
1383.46	197.786		13527.6	16530.7	15476.3
712.923	282.357		7304.78	23023.3	20264.4
1502.87	129.698		10749.1	25677.1	29018.5
1677.73	134.017			22892.8	24035.9
975.021	244.089			15238.9	29239.1
1127.21	-152.735			7987.56	10329.8
1248.31	199.448			14282.5	17069.6
1839.95	170.432			18229.1	15010.9
1164.19	316.417			7764.34	16693.6
835.902	-9.65441			18900.3	10459.1
4357.42	136.009			29945.9
377.14	429.683			31474
1085.54	181.74			19830.8
1526.53	375.337			13010.4
752.625	-70.9792			9343.86
786.556	1036.52			9168.89
3307.57	207.073			18171.5
1904.54	1368.19			26854.4
567.555	692.153			4797.7
502.618	-246.094			16558
1040.21	245.321			29590.9
2273.31	106			4245.3
1799.07	23.0809			31225.2
2644.12	107.037			1730.7
395.694	457.125			22451.3
1718.44	386.764			13322
1013.57	245.431			36859.6
1934.24	136.715
882.378	565.375
1666.51	74.2222
4765.18	91.1875
2754.42	-3.85294
1047.67	46.6007
664.743	-214.089
814.605	101.919
1453.16	629.341
596.963	-342.978
747.589	116.587
907.327	-71.875
1225.16	104.118
1483.6	422.639
774.083	181.507
652.542	196.475
631.549	81.2098
3787.25	348.138
975.604	159.372
2202.99	199.011
952.625	1339.86
1365.83	332.764
3398.91	100.867
996.764	137.482
787.206	242.714
1999.42	400.812
2059.23	3.63158
335.5	44.5919
1811.27	1912.79
95.175	204.76
1181.75	298.281
542.429	97.4054
1594.77	93.1205
601.865	208.818
2091.39	1901.53
886.993	-179.926
1155.66	16.8906
781.464	3585.08
1411.19	499.569
7301.5	299.429
504.24	5886.16
1151.22	81.0066
1833.58	215.198
2389.08	188.938
1293.25	747.047
1666.64	223.765
1195.8	178.575
2963.08	580.85
1151.02	141.92
717.861	206.443
817.802	49.2054
1479.83	-52.8899
840.154	400.625
2389.21	1412.78
710.384	-39.7852
1024.95	358.179
562.436	269.26
1466.39	732.514
1440.52	1036.06
577.393	2949.23
1160.87	83.4231
708.607	89.5521
2616.4	426.625
4059.62	394.5
1114.08	188.777
824.434	104.448
1650.14	-58.1471
1076.07	274.43
21.1739	93.8182
957.254	168.429
1580.87	139.532
866.786	-69.7083
992.562	74.8382
1136.99	70.9803
2707.13	-12.4929
1057	5766.72
1992.16	223.343
1437.54	56.6286
861.314	67.5625
1757.83	339.514
977.444	115.793
2004.62	131.779
553.358	88.3864
515	620.276
627.382	193.757
1188.17	286.837
596.375	-113.174
997.153	89.2411
1555.59	-44.9688
639.2	133.222
624.714	93.8214
611.559	284.125
2131.96	-192.321
1170.89	233.015
569.478	104.116
1110.94	161.243
834.591	189.109
1061.91	256.946
915.255	7.22984
863.682	297.973
1453.83	249.04
1102.16	408.579
1115.48	258.886
1788.98	243.929
661.886	178.875
2894.5	378.027
657.243	-79.1786
3583.33	311.911
1417.84	625.073
1824.38	188.816
1712.96	-49.8158
457.389	-191.193
921.54	103.071
1290.08
977.5
713.091
1800.94
1314.46
3012.35
1478.44
1011.88
1020.43
1182.67
2202.65
1190.38
1119.55
840.208
1127.27
335
858.438

## Sheet: 1c tom70
GLU log	GAL log	GLU 24h	GAL 24h	GLU 48h	GAL 48h
2409	3591	12844	5122	13081	6773
2910	3745	11090	4253	22468	7724
2692	3621	14400	3631	28382	5888
1439	2670	9854	3321	13463	5445
1447	2683	9854	3321	13463	5445
3893	4372	10541	2703	29675	8863

## Sheet: 1c rpl13a
GLU log	GAL log	GLU 24h	GAL 24h	GLU 48h	GAL 48h
11678	8397	20277	19100	13007	20784
9510	8231	19001	17392	16088	19495
8688	7942	13983	16532	13385	17791
9008	7416	14374	16139	12088	17884
9538	7835	19210	17536	11774	17863
8308	5205	9697	14824	11326	7274*

## Sheet: 1c wga
GLU log	GAL log	GLU 24h	GAL 24h	GLU 48h	GAL 48h
403.5	470.5	11931	9907	25900	24259
165.5	6.486	7921	7120	11789	16212
1059	158.4	11001	10060	17332	20276
-26.3	-64.24	7439	6397	12319	13488
-42.25	-52.41	5134	4371	7584	5800
341.1	83.24	10588	9727	18671	21921

## Sheet: 1d
Time (hr)	GLU					GAL
2	100	100	100	100	100	100	100	100	100	100
24	107.407	75.1515	115	92	117.647	102.128	79.8226	89.4737	74.4186	82.3529
48	66.6667	38.1818	45	28	45.098	46.8085	43.2373	45.6938	31.5011	44.7059
72	23.7037	13.9394	20	18	9.80392	9.57447	11.9734	12.6794	7.18816	12.4706

## Sheet: 1e
wt d vs d 4 hr	wt d vs d 24 hr	wt g vs d 4hr	wt g vs d 24hr
-4.07099	-3.94271	-1.32518	23.4862
-0.68966	-16.0421	10.7888	21.611
-15.2323	-0.62112	1.39488	7.82609
-1.70987	4.73684		35.6173
		4.70776	5.35898
		0.454545	26.983
		3.74369	18.2451
		0	12.6894

## Sheet: 1f
log Glu	log Gal	Aged Glu	Aged Gal
55	57	2	61
56	49	5	63
54	50	3	68
53	57	19	57
55	59	5	68
58	46	4	53
56	63	4	68
13	54	2	13
53	61	2
51	55	2	55
53	49	4	65
51	50	2	60
44	51	3	57
55	57	56	6
59	46	4	64
49	60	6	21
48	53	4	6
55	59	8	63
57	56	8	19
56	54	5
54	50	43
54	56	3
33	50	4
29	51	3
	57*

## Sheet: 1g
GLU log	FRU log	SUC log	GLU 24h	FRU 24h	SUC 24h	GLU 48h	FRU 48h	SUC 48h			GLU log	RAF + GAL log	GLU 24h	RAF + GAL 24h	GLU 48h	RAF + GAL 48h		GLU log	KoAC log	GLU 48h	KoAC 48h	GLU 72h	KoAC 72h
3695.44	2938.03	2988.44	13381.5	6798.32	3588.73	20261.1	12499.2	35753.2			2152.41	2964.62	22838.2	3985.54	4663.41	22533.7		4636.32	4939.91	17471.1	13385.3	5007.13	45397.1
3337.04	2695.15	3470.23	7248.2	14770.3	3243.86	40944.3	10113.1	11491.4			1596.74	3473.6	25229.7	4918.71	13964.6	7327.24		10849.5	12100.1	15675.5	10807.1	20232	26677.1
2666.34	3884.6	1707.09	8953.68	6009.3	3297.04	50043.5	21447.4	20542.3			1692.99	1877.55	39353.5	3318	11513.5	16180.1		2011.12	15948.8	26323	9764.01	10066.3	18376.5
3066.09	3601.44	2514.79	15195.5	6676.13	5142.39	25824.8	9943.24	9942.02			3688	2620.3	19813.8	5913.88	25299.6	4507.04		2015.03	8549.22	14485.5	14261.3	5500.31	30736.1
3578.68	4440.03	2245.62	10437.7	5817.33	4211.59	15513.4	9407.86	39869.3			3216.28	3615.49	11221.5	3085.72	14387.4	10553.9		2129.67	11738.3	19236.3	12744.2	33236.2	26065.8
2953.04	4217.91	2484.02	15757.9	23753.6	5376.58	49172	11428.3	29404			1727.6	3741.82	25103.6	4303.52	14720.9	4868.86		2002.77	8411.98	9653.42	11212	19353.5	24937.8
4877.85	3269.28	2948.56	19441.2	6469.83	7401.78	34133.4	5109.06	6404.99			2546.49	2531.96	23686.5	3408.46	10049.5	34327.2		2801.44	0	12399.5	13616.9	17990.4	61154.2
2494.42	1910.13	2467.23	9462.89	7942.85	6658.55	39359.2	12902.2	5461.11			1974.21	3392.71	7532.49	10290.3	4990.19	2777.66		3992.23	9424.4	16630.2	9817.07	13664.4	33046.6
6483.53	3122.81	3434.54	6242.62	6007.57	5345.81	9616.65	31358.7	9447.3			2332.65	4743.23	10212.8	4357.31	957.596	3111.35		1292	10776.8	21379.5	9114	5408.93	27985.1
1977.53	3159.54	2286.68	11724.1	5650.86	3537.67	23063	27992.1	14243.6			3233.7	2876.39	20110.1	4864.37	3279.39	5113.76		1346.98	8094.12	29587.1	11027.6	11503.4	23507.9
2420.04	3956.8	2402.36	7203.94	45123.1	19171.2	22235.9	27347.1	28247			2858.37	3018.05	5421.95	3427.02	20250.7	2289.2		1942.89	13277.5	25303.8	9293.82	32611.3	31498.9
3509.37	3905.05	2994.31	7031.52	4459.93	3793.57	28790.2	2238.36	16908.3			3837.9	1956.51	12640.5	3540.6	23098.3	3863.7		2206.16	8877.42	18431	14714.8	32341.7	29649.8
2026.54	3214.92	3424.99	14479.1	5600.25	12452.5	22199.2	34767.4	21560.3			2262.45	1814.67	16576.2	8252.86	20626.3	2649.35		1952.69	17262.2	20688.5	22616.8	10996.6	20460.9
1797.88	2583.28	1870.74	15887.7	1198.83	4114.44	16471.3	25454.3	21828.2			1425.28	2387.05	11659	4734.61	15086.8	3203.58		4144.41	7410.93	17089.8	28328	24125.8	33052.7
3832.22	3470.64	4331.5	5818.8	3324.78	2854.45	17091.9	22122.2	11035			2086.36	4084.08	19860.2	6172.2	9832.38	1901.73		867.781	10258.1	16112.6	10758.4	7591.98	26039.1
2798.05	3173.01	2762.22	21723.1	12039.1	3773.42	37497.9	29219.1	9115.44			3177.09	3915.5	4790.75	11344.2	4435.02	4852		2339.48	8211.43	9888.11	11037.5	9351.35	60935
2812.82	5094.27	3245.91	12366.2	7653.23	3297.53	26924.8	12438.6	15916.5			1850.1	5739.8	15027	3454.43	16730.6	3419.2		2347.87	12929.7	29159.3	12031	23185.7	20562.6
3163.17	2947	3209.12	9675.01	8051.58	6437.12	16626	27214.6	19372.4			3312.3	3011.55	9014.06	7363.32	10584.1	4669.43		1453.38	14838.5	13639.4	14057	15883.4	43352.3
3727.61	2815.11	3507.57	6151.8	3459.01	5004.09	4311.56	21646.9	12082.9			1378.74	3076.44	6552.42	4945.46	15439.5	3714.3		1601.91	10767.7	15815.6	10473.2	35340.4	23871
2140.29	3442.86	1281.66	59521.9	15186	10243.2	4894.27	19985	15716.1			3374.11	4044.06	6828.55	5813.13	23063.3	8737.78		2777.31	5420.1	11547	16721.6	25601.2	35381.8
3347.37	3316.97	2649.69	12357.2	25874.3	3054.37	27966.5	22412.2	17737.9			2092.91	4550.77	15689.3	3770.04	10162.3	10528.9		1102.39	14324.5	13138.1	32256.4	39097.5	23737
3338.54	3921.88	3180.15	5487.84	4044.79	8512.98	7948.62	10978.9	3749.81			3861.49	2712.5	37011.8	5509.22	12405.4	3836.7		1556.26	10803.9	7758.1	19697.4	4596.53	30787.6
4639.65	3531.43	3779.22	7553.98	36874.2	2970.89	13073.9	20487.7	25873.8			3341.1	4585.78	24680.4	3914.12	20087.4	2275.52		2528.18	12548.9	24879.6	10059.3	28253.2	35065.5
3178.32	3529.65	3079.18	12419.3	6061.26	1401.34	30712.6	28598.1	5342.38			2819.89	3689.04	21298.8	3764.17	12149.8	3703.01		3000.05	11362	16046.2	13739.7	5936.69	30041.5
3426.75	2416.6	2418.34	12139.5	6652.1	16528	11834.4	16502.8	28475.2			2409.45	2537.35	14630.4	7083.6	13146.8	2422.21		2125.63	8044.17	33643.4	11775	36128.3	58975.6
3113.71	3501.36	2876.32	12864.6	4383.95	6136.23	17936.2	19253.8	12393.1			2784.66	2640.97	4528.37	4801.21	16604.6	6312.54		2630.78	8644.47	2214.95	18677.2	5372.32	24495.1
2693.92	2268.69	1941.2	14382.5	11174.7	5202.46	13399.2	31528.4	15150.5			1357.56	4562.25	16107	4808.03	14092.8	4120.18		2937.06	8948.51	7342.06	14849.1	11737.7	20744.3
4691.32	1670.79	1432.12	4023.22	4134.7	11442.1	32069.5	11472.1	6934.14			3668.41	3286.5	12309.6	3597.96	14412	-3234.73		2510.3	13806.7	13285.5	17115.5	29204.8	46377.5
2272.14	3590.86	3148.29	17716.1	5184.58	2857.17	18319.5	22191.1	6866.99			3367.29	3477.8	22674.3	-10445.3	13873.5	30454.8		5249.11	9401.89	9600.07	14461.8	20176	34056.2
3643.6	3105.87	2324.67	12122.2	32267.5	13285.2	19877.2	34583.4	29795.4			2851.68	2639.09	7047.89	7930.77	10392.3	1728.6		2725.41	7756.09	15121.3	16543.3	47104.4	23265.8
2676.22	1922.63	2448.71	24723.6	5240.65	4096.89	49060	11589.1	14660.8			1997.71	2246.11	34735.6	3991.5	-3193.89	-6648.74		2255.32	9627.92	17138	11878.1	18956.2	26560.6
3327.04	3683.45	4400.19	16609.9	12796.9	5808.23	26226.8	19786.7	12989.8			4219.32	3440.69	10109.4	5874.33	29451.6	4295.56		2074.51	11389.4	18642.4	9933.39	915.922	17766.1
4020.05	2079.3	1394.93	18913.1	6157.7	3159.62	17913.7	13357.6	25192.7			2911.76	3622.68	10145.7	17575.2	16352.7	2935.61		1331.75	15718.2	50421.4	18959.2	32519.9	25998.2
3423.94	3752.4	3930.58	16872.4	21141.1	3036.09	27422.5	20941.1	5638.98			2386.85	3508.02	7911.17	7184.48	22255.7	6957.66		1666.81	9278.9	33485.7	31104.5	35526.6	65276.6
1732.25	2367.89	3351.7	42606.6	4055.23	4895.43	31101.2	14116.3	27325.4			3501.33	3966.14	9979.86	5027.36	14829.5	21104		1997.64	9862.62	25118.4	11281.5	22073.2	19839.5
2507.44	2106.43	3222.79	7671	5513.93	19508.1	30400.4	32315.2	7289.61			1443.81	2012.21	7615.48	6194.94	9799.31	9826.73		2462.36	8615.94	34034.2	18417.6	9303.13	27232.8
2324.31	2552.86	3220.02	7048.13	10677.5	3130.56	32953.3	24080.7	22089.3			3005.31	5568.14	12639	5879.4	7043.01	11268.3		4902.14	14197.2	14513.2	10576.8	2978.8	24331.3
2902	2618.65	2145.9	8109.29	8082.65	3584.23	16988	89247.5	17494			1034.1	2902.5	21858.6	3466.26	21541.5	-5431.41		0	10246.5	11916	17509.1	3722.72	27257
2716.91	2104.7	2522.98	19573	4726.68	3105.86	30124.4	32850.4	26046.8			1614.21	3386.45	9426.67	4720.09	13768.9	6165		1894.35	2585.12	7853.39	16964.6	24588	20764
3117.25	3065.68	3521.69	6023.7	8221.83	15335.2	20234.5	19724.7	3571.46			3872.29	2210	4539.05	7317.46	36323	8262.14		1994.23	12579.3	12227	15109.6	24054.2	43286.8
2919.84	3302.28	4235.88	4799.32	8633.18	10367.1	36762.4	22860.5	11771.1			3707.41	2920.35	13313	4672.87	11407.2	17639.1		2415.18	14323.4	24600	13802.9	9920.28	24463.8
2177.47	3782.19	3353.22	7145.36	8062.89	14212.7	20298.1	23215.1	13555.8			2451.75	3305.79	9539.68	4350.98	18683.8	5789.56		1245.41	7068.65	20983.2	21823	42818.8	31276.2
3347.93	5009.76	4832.68	8432.4	3362.07	5360.71	56314.7	24249.6	17187			2761.24	2146.06	10404.4	5561.63	11579.9	3410.3		1262.88	7406.5	20558.6	16906.9	41436.7	19533.3
3032.08	3080	4450.63	11598.1	28848	16796.3	35716.9	8039.67	23966.2			3470.2	1524.2	10008.2	5363.23	6189.39	1050.59		1720.58	6617.53	21770.6	16753.3	3326.05	21147
2260.63	4622.63	3332.09	7066.78	2966.61	5590.76	46781.1	26239.5	8900.73			2386.41	2101	7056.52	5065.52	16677.9	4879.81		1981.18	14921.5	22351	14594	8622.79	23444.3
2961.72	1863.58	3835.29	13662.7	8394.11	6582.74	30914.9	35067.2	11576.4			1675.33	1543.86	4422.76	6739.57	15722.3	2769.27		1985.83	7227.92	4726.7	10676.8	22599.9	43689.3
2940.24	2316.46	3012.07	14713.2	13085.1	5460.06	7226.62	22363.8	7806.51			3341.47	1852.61	13156.9	4992.79	10886.9	12629.3		2126.16	7325.24	12955.1	13291.4	7790	56692.3
2107.55	2159.41	3342.03	12261.6	7520.07	2580	12316.2	13378.3	15232.6			1867.94	2804.12	21061	8304.27	11474.6	5548.09		2607.89	10130.9	19194.7	16056.5	10036.4	31293
4959.4	4838.72	2211.88	18525.4	5806.76	4874.38	26238.6	6069.51	13179.2			2263.84	3190.06	8038	6816.16	13616.1	5318.09		3952.97	8351.42	7462.67	18260	29694.7	35654.1
2473.68	3566.05	2912.68	11747.3	5740.72	3779.43	49229.5	5169.68	8294.02			2722.86	2801.29	34747.5	4546.64	10415.9	14330.4		2565.89	18795.5	21381.9	21465.2	14803.5	39446.8
3154.64	3158.27	1922.64	12912.8	4727.8	4352.5	25970.8	23983.1	28952.9			2497.1	2996.79	16099.3	3262.61	-2970.23	15089.9		2186.75	14700	16926.5	16181.6	7549.96	35585.6
2323.98	2155.38	3443.26	19187.5	10765.7	4490.35	14783.3	37360.3	5347.34			1680.11	3002	9965.37	5216.2	10692.8	3796.59		1609.62	4920.48	26273.6	14779.4	21279	17308.3
-1068.11	2466.06	3000.53	6222.08	8447	3077.83	13394.1	2939.33	7182.08			2700.09	2941.79	11071.1	5937.07	13496.7	4192.04		1526.41	7212.79	7267.44	23067.3	5074.77	27673
4100.85	2367.68	2935.65	8356.49	7237.65	16971.3	19595.7	29808.1	16503.8			2162.74	3965.11	16948.3	4017.69	12009.9	21617.2		4951.78	7379.07	30563.8	10512.4	33963.8	35500.9
3400.38	3222.56	2410.5	18003.4	3640.55	5878.38	19342.8	7882.44	33885.7			3423.64	5652.13	35552.5	5852.93	29904.7	28573.5		4232.79	8583.34	12112.2	7653.4	22417.8	25089.2
1919.75	2700.46	3591	12024.3	7782.71	16010.2	16712.8	5643.12	14261.9			2506.65	3821.06	15762.6	4368.92	21213.7	27699.3		2043.13	7452.48	8813.65	10094.6	19063.4	22577.7
2637.08	4694.49	4312.47	4521.77	21346.2	4135.7	32373.3	18378.6	21404.1			1648.53	4073.38	8674.48	5678.99	2847.68	4711.39		2547.14	14490	14490.9	15198.4	34988.1	15780
3423.12	3222.43	2409.82	18991.9	5349.81	4919.34	30991.9	17768.5	14701.7			1621.98	2919.43	8928.77	5557.23	-1539.88	3531.41		2267.6	11021.7	10222.5	14448.6	46858.4	25364.1
1883.99	3257.05	2697.32	7594.66	4587.02	3359.05	22764.3	32702.6	22712.3			1696.89	2363.32	13351.5	3573.68	13630.3	5833.99		1843.03	8806.7	16106.1	11436.5	2328.44	18050.8
2286.54	2792.81	2288.49	8724.29	9719.09	6469.88	18733.7	11032	20903			2088.22	2980.89	6565.06	4434.19	9733.23	623.745		1118.37	8112.73	14583.1	13340.8	8906.28	30941.4
3015.27	2435.35	2061.8	3723.96	15104	7525.01	32009.5	4047.39	27597.8			3955.32	3809.25	16305.3	5860.81	5795.9	15912.1		2416.53	18841.7	5994.92	21178.7	30356.5	32098.3
3120.78	3096.8	3736.89	14284.2	6201.48	4095.58	34480.7	23138.2	38143.1			1004.9	5069.04	7425.92	6832.92	19347.3	4995.12		1132.14	7267.82	13579.9	11680.3	42675.2	45302.6
2296.16	2143.14	3236.88	8065.62	9949.33	3994.91	9806.59	60006.9	19283.3			2105.5	3117.15	3692.57	4483.58	11933.9	24513.4		1936.76	16374.4	24546.7	21129	23631.1	22350
4739.74	3517.9	3752.38	15303.4	9192.75	2444.3	19848.9	24748	3781.06			3766.8	2239.18	14678.7	8758.85	36281.4	2667.65		2318.85	9428.44	13021.8	17794.4	34072.8	34430.8
2877.2	3876.4	2300.44	7248.3	9252.5	5542.86	56868.6	11331.1	23533.2			3310.35	2926.9	43991.4	6118.78	9996.02	5852.77		1631.44	15203.1	23197	18390.1	27320.1	32466.7
2948.94	2824.95	2550.17	5066.73	5632.96	2752.97	20048.2	22195.7	19022.3			2083.12	2908.12	9795.9	3436.49	11458.2	5398.79		1133.11	19736.2	8653.22	11798	2683.95	77125.1
3080	2929.15	2277.29	12109.1	5090.28	3894	21071	4335.18	5815.7			3077.68	3167.14	10500.3	2486.05	7387.7	4701.89		2543.88	8693.26	24919.5	10667.3	22089	53193.5
3841.48	2024.89	2687.04	8203.98	3999.78	14542.1	10636	18734.3	28088.7			2551.53	2754.88	3810.25	24816.3	34213.8	5474.18		2959.01	18224.2	23284.1	15804.8	30419	12786.2
2833	1907.66	3413.08	10970	7963.67	2797.44	23540.8	14748.2	6600.68			4117.84	2906.05	16042.2	3743.36	8878.03	3637.3		2381.27	18231.9	19725.2	14553.8	15425.7	23907.3
2902.61	4287.66	2490.2	15839.1	2060.41	4948.35	14922.5	21029.4	14438.9			2351.96	3594.74	21078.6	5324.06	14836.9	-6385.64		2614.53	8325.16	22696.6	14555.1	23509.2	31400.8
3056.26	4063.4	3702.25	27418.5	14037.3	27105.7	11590.8	23990.6	17262.5			1592.65	4105.39	30720.4	4303.1	-2633.37	9027.29		2650	8994.62	2731.05	20030.5	2593.88	33329.6
3239.57	4604.17	2798.26	13247.3	6058.84	4401.29	47057	32047.4	3671.71			2676.46	4471.39	6366.08	5005.15	8828	5373.81		2563.21	7611.04	8632.44	13811	24776.1	42424.4
2800.35	2633.11	2030.35	6570.44	3758.22	2162.61	30381	32949.9	5351.5			572.771	3151.56	30314	4245.47	13545.6	2967.37		6972.6	14524.9	18401.7	23474.6	4216.55	31314.8
3146.85	3324.55	2276.38	15916.3	4258.08	6187.3	8032.12	7902.19	15887.6			1909.87	3847.93	9913.13	3777.93	21920.8	-1804.44		1603.93	8418.75	22667.6	15399.5	40852.8	32523.8
2671.11	3266.25	3364.77	16170	3846.75	6178.18	23739.3	21770.7	3495.9			1792.21	2846.77	13487.9	3793.98	26656.7	5778.86		599.206	7514.9	15246.1	10925.4	27580.7	12730.2
3555.38	2544.46	4030.38	13304	7574.38	21451.1	27225	22628	1165.26			1798.36	3193.31	15299.6	4641.6	45011.9	6502.07		4535.39	13768	28446.2	11252.1	63539.4	12796.3
3598.93	3843.64	2227.1	14947.1	13085	4426.3	25197.1	7179.69	42448.2			1971.92	3852.21	7214.16	4057.63	19847.2	6927.06		2596.04	15517.2	14970.9	15963.9	9351.18	24057.2
3127.11	2227.85	2252.14	3064.33	16657.8	12074.7	23580.7	10451.6	13912.9			2658.06	3585.89	9311.89	3085.32	21592.7	3790.12		2011.04	6034.91	26081.2	17959.8	26434.8	49984.4
2266.78	3421.77	4231.21	15298	28810.5	3401.41	27972.5	24362.6	6766.52			1814.45	3299.29	13770.9	3473.94	15193	3854.78		6000.36	14285.8	19238.2	19170.3	4576.23	23574
5212.54	2428.02	3019.93	12159.9	20394.9	3320.01	14653.3	12899.6	10518.5			3694.68	1490.87	25767.9	5886.82	20758.4	20101.4		1875.43	12760.8	21313.4	12649.2	3690.49	35878.1
2585.02	4041.84	-429.45	4763.41	3298.7	3624.56	19502.3	6790.92	9243.84			1472.09	2050.99	8528.98	4699.17	32683.7	5055.02		1631.4	9533.62	8985.96	12100.7	3178.83	26364
3778.55	3104.19	2185.92	5712.17	4100.1	4503.68	41923.2	21168.1	14155.5			2478.81	3660.24	6711.79	6128.02	7225.41	3401.34		3857.89	6344.19	12913.5	10994.6	17239.9	18925
2795.92	3163.82	1598.52	24771	12408.4	6468.68	10956.2	17866.2	4227.56			2100.12	3040.36	9057.48	5181.83	10385.1	10891.5		3603.57	10558.3	12584.3	12638.7	24585.2	22078.4
4034.23	3506	1680.68	12000.5	6134.96	2926.85	22935.4	13830.6	12408.5			2294.14	3290.75	11866.5	4269.75	20452.3	7311.05		2317.64	14413.7	20067.4	9412.47	15440.9	35104.5
3083.47	2904.19	3800.29	23256.3	9584.8	3764.05	20977.5	21123.3	8087.46			1675.72	3925.67	11381.9	3559.53	21051.6	7152.68		1026.34	11061.8	18412.5	14689.6	3365.07	26976.7
4247.6	2561.86	4484.47	17187.1	5679.36	13732	15430.9	847.761	17707.8			3750.6	2951.5	11398	3400.15	27156.2	21740.6		1879.65	11271.1	21699	12980.2	5967.21	37553.4
2660.74	2619.1	4103.71	5952.47	5765.65	4332.9	20387.6	1225.19	4177.85			2153.66	2962.53	12735.2	4553	8484.94	6986.05		3507.5	12333.7	26104.3	26036.1	19057	25303.4
5232.05	2729.53	3136.98	5071.49	24232.1	13743.5	16463.1	25844.2	4446.21			2670.6	4619.6	3558.72	5814.48	21509.3	3567.2		2105.7	6157.29	14422.5	10031.6	20478.8	50703.6
3172.7	2605.95	3345.08	4057.14	5832.84	10377.3	17395.2	28926.3	42246.9			3092.36	2782.28	17567.7	5144.39	29140.1	3814.33		2397.95	9026.84	12798.8	15121.5	6572.84	41261.1
3744.22	2947.21	1996.73	6247.41	4699.52	3867.58	9722	29694.2	19090.8			1786.94	3811.78	16294.7	4617.97	7875.84	6221.53		1143.22	17259.4	17257.4	13102.9	15192.5	3993.95
2283.83	2067.82	1895.63	16893.4	25419.8	2631.95	10731.6	21769.5	18501.4			1553.6	2938.23	3958.61	8082.35	7960.1	12430.1		0	8503.68	7524.64	18608.5	19473.9	29108.4
3407.92	2652.75	3499.04	6453.94	5108.73	4401.24	14047.5	5291.95	37926.2			3475.1	5300.95	15027.6	3440.42	45570.3	4779.45		4633.03	16358.6	10200.9	16458.5	12462	28321.5
2430.19	4028.4	3467.51	18237.9	6257.32	6703.38	7849.38	17486.2	8686.12			2936.48	2814.1	19236.6	5951.72	36382.8	2636.86		1570.29	8938.34	20178.1	10521.9	14979.2	57759
2869.56	2939.03	3496.13	20005.9	4559.71	3871.95	24796.1	29845.6	3602.87			2950.4	4330.69	31230	5645.22	9362.03	3626.2		959.562	10767	7196.3	13160.1	3638.99	22804.9
3225.24	4239.82	2098.33	19236.9	17646.7	4902.75	27563.9	38294.8	31501.2			1846.05	3624.88	6315.04	4831.77	13907	4787.04		3478.48	7982.43	20501.7	21173.8	21768.9	47393.1
2579.49	1869.77	4540.27	3810.95	2870.55	13788.7	11030.7	24803.9	21831.8			3753.63	3751.86	6874.73	4712.27	11285.8	4891.5		1309.6	14310.4	11725	11996.6	29472.7	28120.7
2463.99	2679.27	1868.14	10203.8	11117.2	8540.76	9443.87	15799.1	16839.2			4088.16	3127.66	24259.7	5351.7	9911.83	6984.36		2112.38	4544.1	15134.2	13509.5	39497.6	30614.9
5029.29	3417.82	3396.64	13580.8	7597.04	4850.48	13847.5	2324.12	35299.2			3264.81	4784.08	24968.1	4826.74	10643	5051.79		1879.09	8106.39	14484.7	14868.7	1855.8	7187.78
2184.93	2655.81	2374.29	19650.1	6163.62	3133.51	20629	26958.9	7657.04			892.727	1958.15	6379.37	6491.16	21245.8	3603.08		1553.07	11741.4	7849.96	13838.5	20898.3	47303.2
2238.93	2754.71	1766.99	3611.9	5634.69	3032.11	15519.5	8940.58	27885.2			2633.8	3680.12	17467.9	3641.88	23209.7	3363.69		1551.25	5685.25	13726.6	23820.7	23859.1	27683.1
2333.2	3389.99	2497.29	7085.55	7135.04	3025.93	18367.6	26431.7	24434			1118.05	4647.5	17034.2	3588.88	9618.36	17160.2		4505.9	14505.5	7443.79	11975.5	8130.11	3628.93
3310.79	2084.62	3127.68	7273.75	4363.85	3487.34	11988.7	11578.7	25675.9			2084.2	4402.14	14178.6	6648.31	15431.9	5265.4		3965.5	15900.5	11778.4	15614.6	20114.8	29024.3
3858.57	2417.4	2234.24	16791.3	4660.81	3570.6	27888.4	3588.08	20560.2			411.901	3710.97	8562.23	4143.68	11805	5537.36		4033.5	9100.03	16742.4	11599.8	28711.9	30508.1
2689.26	2031.38	4016.25	9781.74	6405.68	10219	52986	15072.8	11902.8			1900.08	5237.58	29792.1	5656.52	3112.51	3971.43		1781.72	5457.7	1342.83	14095.9	35273.7	48635
4905.14	6134.06	4364.75	14639.2	3328.49	15280.8	13748.5	18907	22611.8			2986.91	4672.74	19653.2	5483.32	3148.46	2950.62		2982.38	9078.43	20626.8	14319.5	25053.9	6727.84
2517.36	2590.52	4768.94	38877.4	4228.45	5151.8	36580.4	2755.74	1843.81			1621.74	5683.92	11589.6	4161.41	35971.8	3607.28		3216.15	9263.77	23612.8	41091.3	5655.4	24281.1
3174.43	3708.68	3767.64	17477.2	3563.1	17400.6	13551.8	17360.9	17832.3			2186.14	2618.97	11719.2	4841.79	-7262.88	3744.03		1659.63	9048.25	36258.8	14468.3	21589.7	27449.8
3159.05	3017.99	2517.65	12165.8	5716.75	2914.86	19575.4	10322.4	26576			2303.01	4026.43	12899.4	12206.1	18709.9	14638.9		1622.41	12333.6	17486.4	17624.1	2400.97	19871.9
3072.5	3497.47	3062.49	4932.47	16048.1	6841.39	20754.1	17732.6	13321.4			2242.44	2865	11851.2	5478.95	6785.29	4409.95		912.214	7679.07	18455.7	29735.6	24520	26363.4
2463.2	2682.58	3449.81	8848.62	7084.7	3956.84	24701.8	3685.76	25430.8			2489.18	3633.17	2872.15	12710.1	9133.44	2887.38		1899.42	8508.07	11507.5	17565	16344.9	42184
3154.69	4602.38	3497.22	9950.21	6596.67	3507.09	35154.9	1485.11	14928.1			630.506	3727.46	10734.3	4651.53	17742.1	16138		2177.96	10861.1	12920.4	15034.8	25851.2	66403.9
3312.2	2582.6	4799	9163	25726.4	14610.7	39165.1	20486.8	44381			3221.25	4303.71	7244.9	5739.32	36446.5	5296.32		1798.64	9717.54	17917.4	10346	22998.2	30109.7
2123.59	3644.58	2799.52	11038.2	6355.44	3066.84	23548.7	8324.75	21541.7			1614.79	1504.25	9021.4	4862.55	9849.67	6861.35		2731.73	7899.08	11123.9	13798.8	16784.3	38139.5
1714.34	4343.5	2445.68	10006.3	8284.83	4235.36	15112	24210	19114.8			2862.14	2423.52	11284.3	5075.94	13774.5	8415.75		3060.61	15308.7	11962.2	17859.2	13333.5	15362.4
2470.91	4158.94	3457.44	8830.18	5534.46	7482.3	20697.9	29150.9	46236.3			4195.74	3847.16	13136.9	5547.55	6382.45	4822.43		5489.46	10589.8	21443.3	20248.5	30261.7	26637
1141.52	2609.55	2426.35	5596.67	4249.23	4762.17	38006	13259.1	8777.51			3378.5	3898.25	11153.1	4301.01	9296.05	-1371.82		4068.16	18807.2	3737	18112.5	19141.9	51779.3
2041.1	5506.49	3521.66	32125.3	7019.16	5864.75	22725.8	3219.09	19191.2			2850.47	3163.5	13032.7	3518.24	7914.2	4503.5		2964.53	12726.8	18377.4	13960.4	3293.5	44470.3
3649.46	3155.54	3824.75	29952.1	5772.77	4956.77	10408.2	3654.63	28145.8			2054.21	2747.93	16430.6	7502.07	-3162.44	6236.48		2124.24	17479	2141.33	14589.3	5939.18	23721.8
2803.95	4480.79	3881.43	4060.97	2474.62	2851.6	31118.4	16477.6	36406.7			1228.2	3099.26	12929.5	4731.03	15788.2	2828.96		3066.95	12659.2	28451.8	12328.2	11521.5	50615.2
2522.3	3129.43	2653.7	22555.6	5275.25	12443.3	27070.7	22548.6	13632.2			2016.99	3635.97	13379.7	6214.65	9089.02	1130.68		2779.4	8817.86	20324.4	12900.4	11909.8	31383.3
3441.57	3122.3	3528.53	11466.2	6615.96	11344.1	22629.7	13657	25967.4			2336.47	4135.47	7163.47	3296.16	21756.5	10320.8		3169.84	8264.1	15267	15787.5	25405	23790.8
2082.51	4436.86	3152.33	9224.95	14150.1	2542.11	12241	19927.2	49056.8			1993.77	2727	23881.7	10661.7	-1753.53	42849.4		2734.34	8812.91	12147.2	18027.9	14526.2	30177.2
3853.06	3110.99	3300.49	6903.22	6889.76	2642.02	25887.7	15740.1	4293.9			1468.71	3171.57	6579.38	4007.48	32297.4	12559.8		1253.54	11404.6	10356.4	15641.2	46507.8	25575.3
3215.51	2485.05	3759.65	7017.58	2417.35	6407.96	15121	24628.4	16410.1			1697.87	2681.02	2694.91	5116.71	16608.6	5639.89		1487.11	10459.4	16805.5	18162.6	5510.99	30244.2
2667.45	3315.12	2886.08	23450.3	19118.3	7896.61	28603.3	11885.6	29210.1			2997.06	3724.82	23954.9	2434.63	14429	6081.75		3803.11	13717.5	16803.2	12455.4	40487.2	50311.9
2958.63	2057.85	2845.26	20301.3	3961.13	2666.32	16778.8	10674.3	19952			3050.04	2485.91	13346.4	3501.92	11285	28982.3		2106.57	10073.4	24260.6	12240	22938.3	35783
2697.93	2277.09	3637.51	15730.1	4534.19	8251.93	15638.6	38883.6	29964.8			4996.25	2981.96	12978	7793.02	27234.7	11239.7		2400.42	12209	24018.2	16734.5	32401.2	23148.4
3317.1	3199.04	2663.54	4434.75	17604	16268	23608.3	34350.7	14308.6			1722	5097.02	14957.4	6930.5	13292.4	2521.56		2401.71	14150.4	19650.5	10378.2	28525.4	17747.5
2436	2542.84	3460.51	11757.5	4884.98	4871.91	19180.2	14234.3	8994.03			2411.43	4772.67	13946.8	4042.75	23155.4	8785.17		1547.86	9733.76	14515.5	18148.2	2748.53	26891.5
3486.73	3189.19	3081.9	10742	4258.32	3900.41	41967	10219.4	16876.3			1367.56	3176.61	11480.7	6454.54	4904.79	6607.07		1413.91	8031.88	13290.6	27308.6	48188.5	45590.8
3006.75	2549.66	3915.53	26784.7	4728.45	5418	27232.7	6866.35	16322.3			5157.5	2755.98	31115	6570.15	16554.1	10303.2		3869.65	11820.1	5407.05	17412.8	23933.9	45736
4223.38	4540.96	3357.69	4941.55	4264.56	6462.81	28496.2	19750	21875			2876.06	2603.39	7428.88	4371.09	14062.3	6957.1		1092.64	18682.5	22844.3	11987.6	3085.58	27188.8
2333.3	4015.22	3463.93	9783.23	4539.65	16545.5	11771.1	38214.9	24968			2114	4445.04	5828.8	6333.25	22083.2	1830.74		1639.04	7643.49	20169.7	10615.1	2621.26	31492.7
1805.88	2271.11	3637.56	9139.44	6112.41	8654.97	22871.7	1955.01	24251.3			1995	2941.3	10171	4450.63	8031.89	4600.68		1813.46	10595.5	15025.8	12029.5	43894.7	24605.9
2573.94	2654.43	3217.86	4301.93	6529.1	25583.8	16000.4	18021.9	15695.1			183.404	2909.84	11641.2	5323.62	13424.5	25770.8		953.086	11034.5	28180.4	18807.8	9660.24	33566.2
2091.55	3312.73	3081	7661.06	6365.5	3313.05	25473.9	18337.3	89375			1615.62	3357.06	5907.25	13847.9	17299.1	3255.93		2075.67	14715.8	16527.1	13044.6	22915.8	22558
3577.54	3305.14	2588.42	5278.48	3720.7	4351.44	10570.5	27607.2	31859.6			5095.44	3082.24	11316.7	2099.21	10079.9	4869.27		1187.82	904.019	6726.7	13157.2	51886.5	32229.1
3385.11	3343.91	2071.84	17606.2	8083.5	2448.62	25435	23133.4	5220.43			1209.99	4003.62	22679	3310.4	16957.2	5955.23		5718.18	7308.2	39668.1	13216	14631.7	58734.7
2335.8	5240.04	3047.34	5133.74	11767.5	2088.63	22833.9	23517.8	24331.5			2927.75	3625.83	4309.26	21910.9	11949.8	11172.1		1501.32	16839.8	10227.1	17012	43067.7	27484.5
2145.75	3574.73	3486.36	7011.84	4219.72	3788.42	10104.2	29813.7	13093.5			1830.99	2750.92	10009.8	5140.22	9597.66	3165.06		3124.24	9093.54	13116	13292	26997.3	38717.1
2244.44	3728.96	3622.84	7006.31	3987.89	3541.17	20880.2	41085.8	7751.33			2136.5	3912.62	4429.28	2818.02	22544.1	17736.6		1869.38	16417.4	12241.6	23173.2	22984.7	42405.8
2264.61	1513.72	2906.49	9712.62	3028.56	4714.69	25723.7	19847.3	17911.7			2113.78	4081.93	11444.3	3487.39	4651.43	5048.3		4224.86	9004.91	15843.2	9165.11	26121.2	23914.2
2460.94	3219.39	3853.54	12828.2	13105.2	3158.55	18314.5	20291.7	18277.6			1883.68	4709.23	24685.6	4505.75	7777.97	7893.77		1322.61	7808.66	17450.2	16745.4	18552	67786.8
4075.39	4230.75	2313	18204	6764.29	5705.37	8296.04	6933.47	25153.3			3716.03	3264.55	12453.5	8149	10997.2	-1734.49		2312.83	7812.76	15743.4	13270.7	12042.4	16847.5
2479.35	2386.12	2969.25	5960.43	3461.72	4032.51	28382.6	23905.3	8143.84			1655.38	3083.03	11935.7	1732.72	16801.6	6118.4		1921.59	14738.2	9871.19	15665	40100.5	28761.8
2564.06	1991.46	2686.68	18191.4	23790.8	2641.49	24340.6	27094.2	12954.6			2858.12	2300.01	9521.67	5048.14	7321.69	2066.49		4617.82	11718.6	18262.7	21744	5084.09	27249
2693.2	3961.36	2759.59	15249.6	15868.9	2801.81	13315.9	45409.1	26374.1			2833.9	2159.28	5879.86	5202.41	15180	3442.1		8941.66	13014.4	19640.2	12396.2	2711.87	25549.4
-32.1667	3975.12	2115	9699.66	4116.43	3248.3	55156.1	24450.8	9116.01			1951.14	4076.15	9866.63	4831.71	17722.8	4294.31		2522.82	12522.4	19783	10316.3	27530	46559.2
3439.11	2511.57	2731.56	13520.6	40455.2	4206.7	45028.7	9716.14	18915.8			1998.44	2717.66	14122.3	5654.77	13719.2	4697		3175.46	10783.9	16356.4	16225.2	27096.4	42631.6
2959.3	2110.27	1651.56	15269.5	4804.73	4176.88	24877.8	7706.12	34318.6			1467.88	4142.82	10568.9	5830.97	9602.79	2592.77		2358.77	5606.07	17404.1	17256.9	28922.7	26321.8
2522.46	1720.86	3251.09	13122.7	5838.81	3548.25	15454.3	6680.7	9864.47			887	2633.92	21027.5	4921.34	59268.9	13409.4		1798.44	9215.45	7032.28	16905.6	24074.4	30723.7
2607.06	3119.04	5623.97	13325.5	18871.7	5656.14	16649.6	7354.09	7458.34			2902.57	3832.44	5891.87	4192.41	25194.2	13168.6		1832.88	7698.06	22597.3	17053.5	8930.91	19137.5
2450.99	2531.29	2462.25	19652.6	27808.6	2780.39	44924	22316	46790.7			2234.24	4357.5	12177.2	4919.81	14033.1	20847.1		1477.79	8062.14	12259.9	13544.7	17973.5	27550.8
2536.09	-387.355	3901.85	9121.09	8480.66	7785.2	17064.2	17852.4	31740.4			3581.42	4225.39	7334.13	5435.43	9368.1	5114.76		2480.51	7295.67	31902.3	14504.7	32346	29770
3998.97	2064.71	2584.09	2860.08	5191.47	4361.6	17001.1	9409.25	5800.53			2219.47	2838.98	9925.23	3419.27	9811.96	4816.48		1838.26	10666.7	18337.9	16673.7	14553	45725.2
2599	2610.89	3403.59	5137.1	5071.84	2849.22	27835.9	6720.62	16679			2828.63	3555.24	16560.3	4810.94	25542.5	8395.82		1219.14	13728	17658.7	12797.7	2522.81	19686.5
2108.93	2927.35	2827.95	12833.1	3918.21	3955.24	48368.3	22979.9	9304.17			2880.87	2401.41	14428.2	5762.44	19686.5	5155.33		2391.26	10944.4	10697.2	18686.8	28256.8	49383.9
7369.95	1867.62	3406.5	6434.83	19894.8	5860.41	20533.2	21829	28618.8			2244.97	4886.05	6814.58	4578.42	10591.2	9391.69		2354.08	13561	31453.6	13201.1	3313.11	52496.7
2156.91	2940	2519.72	4969.82	6797.74	3723.95	23172.8	1437.09	11501.2			2393.46	2787.97	14630.7	7987.88	9868.68	2694.06		1075.37	12009.8	14717	20824.5	17599.2	29270.5
4472.74	2132.39	3641.45	14761.1	7808.89	19358.2	55671.1	26101.3	59653.3			2318.87	1853.43	6417.18	4417.8	2910.97	2984.66		1558.3	6964.82	6780.63	17956.9	31054.2	27879.7
2303.17	3430.16	2716.2	15076.5	5027.41	3560.83	30356.1	23567.5	9300.14			2312.01	1834.11	10755.8	3758.88	9248.42	5364.73		1980.08	9371.55	47519.6	14383.8	629.5	45253
2848.61	2361.05	2621.24	18893.7	9127.26	2102.12	24598.8	21435	16826.4			2137	2854.35	7835.47	3743.58	17422.2	4257.55		4122.37	8780.79	16977.3	15957.1	6498.32	36199.9
4389.79	2117.36	2092.16	4721.13	11110.3	11512.4	13575.6	23089.8	9084.13			1406.17	1805.42	15078.2	4749.05	42480	4575.45		1089.03	8473.67	28319.8	13435.5	21210.2	52462.9
3952.13	2393.57	3891.2	11813.3	14084.1	5435.26	25818.6	24692.2	14877.9			2189.99	4774.64	16138.1	4057.51	25081.5	12827.1		1288.57	5235.23	25839.6	15619	15369.2	18932.5
3422.66	3241.24	2350.27	3540.68	19516.6	3445.32	26817.6	33792.8	3437.09			2445.93	5045.95	20148.3	4672.08	27086.2	23402.5		2189.06	13639.5	18805	14005.1	19989.3	30726.7
3219.75	2281.69	3209.82	12952.8	7231.55	4393.11	22578.5	30701.1	19153.6			5314.25	4291.14	14395.5	9098.14	15930.6	2827.56		2734.75	9760.4	17847.1	20359.5	9939.91	33033.8
2665.71	2339	1901.97	15506.8	9816.48	3978.7	28368.4	35478	22090.2			2249.4	3798.39	10294.4	6718.38	11685.4	7004.38		2088.91	13143.6	18921.6	754.946	20509.4	22720.5
2433.29	2626.16	2499.9	9480.52	3038.31	4109.46	28996	15974.6	35070.5			3597.05	3382.32	9625.41	3723.08	3742.31	11631.5		4530.95	9711.91	14027	21310.6	14607	36008.9
2660.88	2133.28	2099.16	15603.2	8079.23	6578.8	24744.7	23144.7	42677.6			4382.89	2372.52	19379.1	8396.5	13594.4	3961.54		2108.94	7950.38	17605.6	23158.4	12418	24210
2407.6	3454.94	2851.23	7469.79	13132.3	4251.58	17335.5	26689.5	4895.34			2309.32	2447.15	4986.55	2579.38	20811.8	5199.23		3171.77	11814.5	8934.86	13032	17732.6	34448.5
2560.73	3176.25	3420.82	5014.07	6564.91	4648.78	20571.2	16002.9	5303.83			2623.83	2946.46	21793.6	5743.77	23119.2	6277.72		1183.63	4144.7	26982.4	13261	28535.7	5335.05
3429.04	3376.16	3725.76	14242.3	8700.66	2293.65	12438.7	7144.32	50810.6			4039.82	2836.51	15153.8	7076.57	22109.5	3962.3		771.125	14117.4	20359	17772.9	2827.2	24097.2
2975.88	1969.76	2301.63	12648.6	4195.25	3512.41	38422.6	19508.5	4908.38			2017.86	5191.25	14532.8	4075.82	13852.7	3110.67		959.934	7478.83	15632.8	12078.1	17261.8	21966.8
2724	2759.44	3381.14	8906.41	7274.42	3346.6	12621.2	41693.7	5101.51			1878.58	2199.5	7564.17	2104.41	13415.6	5917.06		2784.34	12347.5	30545.1	22374.4	36347.8	24195.4
3235.12	2168.54	3311.43	14272.4	7555.52	2953.91	20793.3	24319.2	3584.13			3731.06	4555.81	10067.5	4271.15	34448.8	-7006.92		2783.99	9650.58	11841.9	13758.3	9464.1	26023.5
2579.83	4068.75	3064.34	19913.8	13045.6	2260.39	9167.45	32379.1	28427.2			1246.78	2788.67	12371	4838.58	18067.1	2851.95		1653.57	7639.88	20864	18120.5	3039.5	4288.36
2103.54	3251.36	2339.96	13451.8	7013.55	7356.52	29004.9	26442	32684.7			2841.29	2992.54	6600.43	7128.71	30322.7	2933.43		0	13526.3	24027.7	16197.1	21686.5	29997.4
3250.69	2441.79	2965.18	15921.1	17075.5	33537.2	24622.5	29054.4	17676.9			5447.28	6413.62	22599.7	4773.62	8017.5	3935.38		2361.66	16511.9	11303.5	17718.5	23083.5	6839.27
3795.51	2503.58	3649.35	8615.67	6021.27	13354.9	47650	30102.6	21170.8			1958.1	3711.57	12514.3	5175.56	6873.63	5302.75		2877.06	12891	7418.3	13356.6	19533.6	42413.6
2228.09	2093.38	4669.93	15194.1	11341.5	9300.11	32981.7	45234.9	5922.16			2372.5	3377.64	11849.7	5300.55	28163.9	4906.86		995.029	16179.5	8153.06	13544.4	48834.2	24690.1
2321.24	3009.21	2212.99	18057.1	6707.52	2991.88	22241	11710.6	20736.7			1346.14	3700.46	16404.5	5674.75	7333.89	-258.667		2301	8326	11114.7	11551.8	21304.9	21715.9
2691.33	2360.79	2587.16	12024.3	18262.4	6382.2	12703.9	2805.6	25521.5			2622.13	4655.27	6694.8	13686.6	15180.5	2471.6		2057.14	4381.38	14406.4	12100.9	6757.33	54220.1
3441.81	4379.56	2795.51	8226.34	6135.92	4215.2	36251.3	30319.3	7925.34			2262.75	5951.57	1632.33	4502.93	902.156	2483		2155.9	15724.8	28419.2	3550.5	20757.2	31490.6
2578.4	2415.37	3099.07	15882.4	6321.85	10161.5	9286.9	23921.2	16202.5			3511.14	3817.89	5586.23	4684.65	15099.9	2731.2		1090.98	8691.21	17823	16547.2	40652.9	18050.9
1961.09	2377.74	2369.47	10447.5	16990.3	7152.47	15190.9	35704.2	10411.1			1622.64	4932.36	22938.1	2822.9	15723.7	4022.42		2149.8	6940.91	20558.4	18026	3712.55	29812.4
2944.3	3333.18	3788.84	10064.7	9188.61	12224.4	23614.7	32774.7	15831.9			1991.4	2352.08	30400.5	5775.11	1494.67	-1810.82		2081.06	8273.97	16024.5	12974.5	23270.7	26923.5
4140.81	1605.4	3225.88	4782	17728.1	3496.89	59411.8	18423.6	18499.4			2731.51	2336.56	20576.3	5098.1	11850.2	-10255.5		2699.65	7208.9	14589.5	9147.2	3190.76	51647.3
2147.41	2999.87	1833.79	10105.7	4790.96	4223.19	22170.3	15672.5	30918			2629.6	3634.94	11959.7	5653.86	21262.5	6788.19		2782.59	12515.6	16746.8	14401.9	22081	34065
2068.33	1959.77	4538.26	6755.65	5771.55	8657.21	27800.9	1840.62	28343.6			3280.32	3133.25	7740.6	3872.35	8081.73	-86.7872		2214.41	7412.28	16196.7	12243.5	9592.1	40974.3
4005.86	3148.49	2332	10516.2	8726.83	3960.91	27039.8	17009.5	26867.7			2191.66	2740.12	22702.6	4759.43	6393.14	4735.17		2962.73	9324.24	13304.5	22689.3	6949.74	30032.2
3305.45	2281.82	2419.36	6211.96	4091.73	4005.84	38983.6	23751.7	20665.7			2344.53	4998.74	10719.4	3142.86	15930.9	8867.31		1306.29	7952.47	12539.6	14952.9	12382.2	24369.9
2796.5	3328	2985.62	14301.1	4981.62	8176.05	6416.09	20049.2	7698.64			2533.11	1572.26	9295.19	7559.61	27194.2	4529.09		1037.3	13816	18517	14784.6	20021.6	19140.3
2552.2	2918.97	2411.6	15589.2	12481.1	6977.25	5750.76	18418.4	59026.1			2431.86	4379.3	8381.31	10238.5	18872.8	10977.9		4387.47	11435.6	18564	15938.9	3334.01	12266
2079.95	4195.42	3106.64	8248.25	12853.5	4971.52	11536	13813.1	15168.8			2074.74	3296.57	5126.24	3883.67	7589.12	3610.53		1753.1	9157.81	6622.15	16347.5	28853.5	29096.5
4255.34	2815.91	-398.574	3785.38	16495.3	4864.65	34965.8	26241.8	30013			3173.55	3698.37	13409.1	10104.9	11214.3	-7801.95		3152.31	7271.81	22348.1	19603.1	2838.6	31457.4
2501.09	4274.89	3116.31	18139.7	4736.56	3650.36	11938.9	28438.6	11174.8			2327.85	3956.86	43650.2	6320	20503.7	4118.32		1457.96	15230.9	26367.2	2854.79	59191.5	23760.2
2579.62	2078.43	5301.9	2785.38	4952.53	3204.51	5439.48	12199.8	5621.72			-462.629	3456.26	10517.4	3023.91	11880.7	13414.7		3078.77	8969.91	4306.07	14713.2	3770.26	34492.3
4134.98	2547.06	3782.19	19039.5	4004.42	3979.08	30884.2	27202.7	22967.1			1291.2	3978.81	6748.93	8798.52	19320.8	4713.11		2428.06	8470.9	20879.5	13230.3	20868.5	31122.2
4067.68	2326.54	2943.24	11214.6	6619	10182.4	22559.6	19145.2	6419.58			2847.37	3983.53	20678.5	2170.37	14989.7	6090.73		4286.7	13372.9	21536.4	11470.5	30550.5	39455.8
3538.34	2679.49	3933.4	7058.66	10235.8	2302	9811.38	17262	23797.9			1898.72	4833.68	11529.3	3367.65	7612.88	-5493.81		2004.13	13384.1	9360.67	7120.13	22307.5	23188.4
3103.99	3856.68	2681.61	13978.3	6323.7	5516.77	7231.6	7255.04	21233			1526.85	3134.22	4558.09	2267.76	8726.98	4014.65		3623.34	8629.91	10970	12667	49477.7	31333.2
2575.25	4909	3502.79	1617.05	4978.91	6452.87	40201.1	19220.7	21237			3413.33	3696.03	10132.7	3604.51	11805.5	25047.7		2374.44	19043.4	9820.65	31790.3	15895	46371.1
2597.29	2755.54	3823.88	1912.97	15925	4587.38	10273.3	36274.2	24565.8			1810.09	2419.03	14616.8	5187.46	33266.1	4889.23		1412	15446.1	8216.69	13188.7	3874.73	21184.1
2691.46	4177.11	3513.44	15219.9	5127.56	4248.18	40423	52677	26380.8			625.5	3562.53	21710.8	3545.01	17614.6	14245.3		1956.63	8825.1	13136.3	14035.6	24317	26347.2
2972.84	1763.62	2315	15957.3	5418.55	3371.98	25653.6	27707.1	8517.58			2015.26	3735.38	2049.73	7075.98	6938.81	-271.197		1349.79	17671.8	12379.9	18901.1	3172.24	13527.1
2235.36	2164.19	3527.03	14631.3	6344.31	18883.6	32721.1	8618.8	32373.8			2502.29	2740.48	9597.15	5242.18	11040.1	2112.43		1913.88	19826.2	13879.9	10488.8	35027.1	27624.7
2134.75	3280.11	2456.78	6867.22	5162.38	6278.95	36197.7	9261.31	67520.1			2499.29	3188.95	8693.95	5315.61	14662.2	2859.83		5470.84	7879.69	13664.3	19598	32813.7	27282
3798.74	4043.06	2801.51	13788.1	13923.6	2525.82	14325.6	34239	6176.65			3287.68	2856.78	3843.94	4834.67	55690.2	2266.49		2761.66	10952.7	25132.3	18408.8	30644	30356.2
2029.2	3948.8	3119.78	9150.35	4112.78	5866.67	23374.5	18417.5	9702.82			1684.1	3888.93	12274.6	5811.98	19956.5	4478.44		2644.61	13874.6	6513.46	54744.4	31553.1	20107
3420.29	2987.22	4864.41	3608.52	12084.2	8286.48	16915.4	17765.5	17696.1			1640.5	2374.18	25843.7	6007.18	17684	5630.41		591.213	11518.7	10388.1	11714.2	44742.7	21210.5
1632.23	3389.05	3113.28	17192.2	5954.96	5530.42	5618.09	13026.8	31819			2118.86	3708.72	21312.5	5705.13	4381.5	4945.15		4386.49	11859.8	7240.7	22330.3	15850.4	23856
2591.13	3016.14	3015.64	2663.6	11761.6	4278.98	15295.6	29278.9	39675.4			4606.72	2066.72	8056.6	4475.6	6961.61	4735.08		1505.88	5077.47	18201.6	16525.9	17852.7	29069.1
3238.68	2487.54	1979.23	22972.9	3417.52	3351.24	15699.4	34067	3207.35			2080.5	2824.15	28802.5	5265.32	17748.1	2675.64		1133.88	12320.5	19959.8	34734.3	5833.98	1768.16
2010.22	2097.36	2770.3	13172.8	4472.37	4821.56	40405.3	16961.3	7893.28			2368.74	5130.55	8289.39	2482.98	12343.2	5073.32		4515.13	13232.3	9874.69	17578.1	1897.23	25742.2
3036.77	3489.24	3675.21	11016.4	17915.9	3703.22	6872.66	24449.5	23114.2			2833.05	2828.18	18945.6	7689.58	-2780.04	-8109.86		1045.89	10401.6	9153.5	24317.5	2232.23	22399.7
3406.19	2645.38	2153.4	2093.76	33199.5	2551.89	13518.9	30613.2	5213.47			2446.74	3529.98	9922.04	3935.03	10635.1	3911.56		2936.32	10767.8	11411.2	14229.8	1566.04	87629
2723.7	3439.7	2845.45	11236.4	3092.5	8812.62	19897.1	28488.3	22487.2			1987.5	2464.5	14276.6	4980.61	6563.16	10961.3		2576.59	8408.56	14815.9	27080.6	11829.1	18684.2
3662.79	3969.27	2725.11	12340	6159	1996.19	26378.9	21330.8	22264.1			2334.43	4798.18	13701.3	8657.05	11443.2	3782.78		2055.56	8481.96	5062.48	14441.1	9404.79	25503
3383.03	2882.95	2187.94	9602.92	19155.3	37000.3	13740.2	31615.2	17353.7			1726.46	3722.66	12593.9	19447	15710.9	7666.15		3535.47	14219.9	11593.1	13820.3	18794.1	24080.2
2728.86	2869.37	1475.41	3827.46	32723.8	6805.5	43973.9	25954.1	18342.7			2256.8	4405.2	32140.8	4337.52	50721.4	5282.28		2286.09	15899.6	20312.1	16647.7	23955.7	36124.1
2224.64	3125.1	2808.24	7623.75	14730.5	3758.46	10603.7	20775.2	33124.3			1461.43	1307.45	5621.17	5535.99	16259.8	3513.31		2094.74	8356.64	11430.9	13616.5	8623.34	18244.2
2992.34	2201.83	2670.66	7015.46	9119.86	15626.5	17717.8	19669.1	17577.5			3618.35	3980.88	6323.93	4926.62	17862.6	-5075.77		1846.94	14687.9	15014.4	16143.5	33894.5	24058.2
2740.2	3061.04	2380.93	19123.3	8996.69	3449.56	10278.1	13022.4	26383.2			2665.02	2444.48	27558.1	6804.17	19342.2	3194.65		1308.84	6534.65	12348.2	6715.05	17748.9	4688.25
3173.93	3045.06	3994.79	5332.2	3875.86	4133.61	54813.7	9410.51	10042.3			1590.85	3282.32	14543.2	9390.04	10566.7	33917.3		4713.23	8965.49	2016.46	19701.3	18795.7	27001.2
3346.21	2692.64	4489.75	10241.5	5924.66	4667.66	8552.24	13077.9	4622.77			2302.08	1929.64	8313	4723.34	9059.24	3966.5		1920.77	14101.3	16448.6	22675	23100.7	21378.1
3432.85	2618.01	3046.65	16176.5	8763.07	7660.9	26619.5	26124.7	21779.2			3052.55	2070.25	25514.8	6609.18	17350.2	5641.53		1175.76	10905.6	9702.44	11945.6	32304.4	25925.9
2909.95	2624.06	3065.79	6403.27	4750.95	16487.7	2872.13	42343.2	5099.23			1397.21	2663.12	28162	6208.86	14748.8	5799.7		3385.71	15047.8	16483	15007.3	34035.2	29471.5
3381.06	2650.31	2469.8	31327.2	11744	3699.17	15848.4	16255.4	11984.6			2558.37	1936.26	8649.37	5061.5	3975.46	-5328.75		2273.76	13213.1	19078.5	15171.6	21807.5	27060.1
3729.24	3476.11	2246.69	4252.9	20609.2	5157.74	18311.8	17438.1	41649.5			1835.4	2025.54	14454.2	2222.12	8525.57	1458.11		3453.95	10749.6	17731.6	24957.6	30045.4	28227
2565.28	2459.48	1743.09	16049.7	6869.04	15518.4	55009.6	15665.2	23340.5			4095.89	3904.06	11121.6	3972.59	15171.2	3456.74		1634.66	16043.6	15608.2	11568.6	23212	30809.3
3450.58	3590.19	3144.22	8548.26	5261.71	3937.5	24520.4	6893.1	12755.8			2182.37	2711.76	10492.3	3986.74	10764.9	3444.68		3349.25	10573.5	14329.9	18125	31525.8	69270.4
2678.74	2515.92	3308.2	31723.5	3183.12	3327.49	20968.5	11314.8	6592.25			1552.28	2540.57	14505.2	5785.15	29577.5	3091.15		1850.3	13851.5	10277.4	16655.4	23611.4	20335.2
3081.59	2638.82	1793.28	31155.5	11743.9	2136.24	44586.2	28232.4	19147.9			1150.49	2791.73	20585	3282.44	31751	6405.74		3666.41	8422.93	13104.5	20983.7	3838	24299.4
4078.3	2826.26	2281.49	23274.6	18623.7	15393.6	19306.2	35712.6	8612.39			2692.36	4017.85	9800.6	2256.54	38390.7	3864.91		3851.53	8070.26	10306.5	16129.2	64305	24735.8
3603.19	3080.85	3502.16	3629.34	7620.45	6320.73	33125.2	28926.5	12286.4			2342.91	4142.61	15036.6	3533.01	17358.7	6517.16		2171.5	11903	23957.3	14723.2	30707.4	24158.1
2269.16	3711.4	3208	7494.41	8009	7181.76	26314.4	25294.2	19176.4			2876.76	4263.86	14490.5	3502.91	9892.5	3536.91		2389.78	14310.9	3256.2	14053.7	6414.41	25877.1
3283	4481.23	3483.46	14942.1	7766.92	2921.7	32157	27729.6	27420.4			1986.17	2302.97	9212.7	6604.12	11054.8	904.986		1799.07	8197.55	9825.37	12341	25921.4	22243.6
2657.18	3543.56	1771.82	7192.22	14343.9	7572.05	23621.7	9780.93	2824.89			3805.78	2445.26	14423.5	6021.24	11931.9	3197.12		1337.79	12449.2	12907.7	13502.4	3696.74	21997.3
2625.17	3974.19	4170	9510.64	13592.3	5293.02	18180	11723.6	21755.6			2833.2	1871.13	21283.9	5551.68	-3446.01	-325.015		2392.88	9157.61	30490.3	15268.5	18237.5	32125.8
2971.7	2834.2	3211.19	2348.3	3367.51	5070.28	8836.66	6453.6	16156.6			2150.31	3771.99	7701.99	5837.75	8679.02	2373.62		2767.25	12473.9	15092.2	11734.4	24088.5	62192.2
2387.09	2314.02	3865.38	17333.9	4836.24	2371.64	36851.9	25900.5	20824.7			2079.06	4004.5	21257.6	4234.75	47894.7	7559.02		2576.21	16003.9	18232.5	10453.1	19670.4	37270.2
4003.27	2895.19	5989.72	17038.8	3706.29	4246.91	27152.3	27090.4	20561.2			3799.04	3641.39	24597.1	4927.1	6935.22	7216.49		872.912	10675.6	16181.8	13733.9	51021.4	21317.6
2799.44	3080.33	3545.5	13404.9	9540.74	4950.07	26283.6	11457.7	9484.71			1231.64	2408.04	-3409.32	3893.95	12263.4	21161.7		1984.72	9088.58	26251.8	17013.2	1634.64	27284.5
2603.01	2327.89	2541.17	5748.59	29360.9	14169.9	16063.2	13132.2	6519.46			2956.55	3821.19	20007.4	3990.64	23970	-2974.93		1262.37	7735.39	17364.5	22697.6	27698.8	61840.6
3978.38	3242.07	3472.2	15227.6	8732.89	5112.18	5085.38	17980.5	19702.5			3226.46	3078.67	17888.9	10179.9	18102	13857.1		1721.23	9376.75	20745.1	13010	13809	35408.6
2525.04	3957.8	3528.9	23738.5	3948.65	3309.58	17952.8	15468.9	9494.38			3248.04	2325.25	5923.12	4998.74	19449.1	4610.48		3330.02	13508.7	14195.5	13200.3	21473	15646.8
3806.37	3374.74	2546.42	12799.3	9645.69	4074.52	19722.5	24790.1	13696.8			2663.15	3705.89	52228.7	4936.36	11716.8	24914.3		3259.17	14623.5	6243.47	27489.1	61205.7	18257.3
2429.57	3909.46	2095.54	4997.57	5476.32	9897.97	21045.2	25285.8	59403.9			1492.88	2932.67	22197	2789.19	-4625.92	19505.3		1837.21	18240	15746.5	11584.4	18642	29392.2
2933.65	2409.4	2583.86	14960.4	16105.1	6105.93	17181.9	15849.2	9611.56			1829.08	4832.23	7259.94	5653.7	12921.7	5369.82		2455.85	10755.4	10013.5	14665.6	2637.65	23030
2493.43	2047.8	3028.57	16388.4	5911.87	4185.15	23290.1	19504.2	15930.1			3156.18	3864.57	15517	6242.79	12306.7	4786.07		2723.65	12500.5	11569.6	14383.3	14418.4	33015.9
3170.41	3263.46	4188.53	22070.8	4238.53	3980.27	28786.8	7729.55	7320.93			2474.75	3303.53	4423.83	3587.29	13412.6	4696.02		2597.9	11815.2	9396.56	14401.1	3082.43	24696.8
4107.52	3404.01	2835.13	3797.94	19978.6	2647.02	12321.8	10582.9	22147.5			2472.33	4317.9	31120.8	3308.7	45224.4	1364.42		1598.46	7360.73	19013.9	14858.7	23182.9	22501.7
2771.74	2706.96	2467.85	7935.04	5308.26	10387.6	33925.3	7328.42	34249			1942.05	2465.18	8685.29	6267.83	12283.9	6871.84		3543.3	9193.08	8113.42	23467.1	3531.26	29478.5
3317.23	5249.69	3696.83	22198.3	6983.66	6446.14	26762	21687	8279			1457.88	2282.55	25923.6	8334.79	18234.9	2643.34		1447.92	16934.4	31825.7	18035.5	7334.41	30276.5
2927.03	3200.4	3155.57	12922	19889.5	17675.1	13414.3	13323.7	40412.8			1709	4694.39	7931.49	4181.79	10450.6	75743.5		2645.72	8053.94	9026.27	16148.2	35416.1	31050.1
3634.7	2964.53	1875.81	4219.81	3455.75	6778.69	12850.9	22003.8	15387.1			3944.22	3220.69	6050.12	5398.09	10321.9	4869.43		2164.13	11124.8	13554.2	8552.45	19170.5	22452.2
3633.78	2142.91	2848.81	11017.8	5577.44	7304.1	19589.2	27972.2	20591.5			2974.59	4385.07	16483	9882.13	7664	5262.74		0	8465.3	8985.07	45967.6	30034.3	13643.6
2825.1	4435.88	1784.15	22108.7	8969.52	3963.16	7851.62	44247.6	38423			2859.91	2601.29	6931.88	4920.21	16596.1	4962.57		1648.76	10943.5	21120.5	14216.1	52409.9	27391.2
3427.36	3881.84	2015.06	6391.92	8437.69	6529.66	21278.9	11065.3	39221.3			2305.85	4582.15	23493.4	5457.53	6747.15	3258.15		2152.95	8803.63	9168.27	9103.6	4988.49	44274.4
3194.12	3561.11	2646.82	27109.5	5023.12	9160.74	25750	13301.7	14149.5			2951.47	3382.55	4990.98	5781.09	16415.8	15835.9		4210.97	7115.98	11394.4	9986	8782.92	34728.7
2790.93	2799.88	2631.49	5673.45	6664.29	9090.7	21906.5	17636.4	6032.57			2139.84	2525.37	12002.5	4651.44	4640.82	3423.37		1453.64	9006.43	3351.35	17695.2	2962.4	1606.41
2921.06	2607.53	2163.39	7780.21	3768.78	2929.76	21272.6	1165.69	5113.03			2952.27	2589.96	11844.5	5994.26	-1612.05	5818.98		939.963	13671.3	9356.6	12343.4	6273.01	24631.5
3164.74	2320.12	2318.61	5707.49	11618.5	4517.23	8191.38	31338.6	10971			1848.44	2243.14	19589.5	5525.3	11078.2	4576.67		1078.08	8708.6	20256.2	11213.4	13638.9	16732.4
3253.64	2203.21	2779.86	5348.06	3176.2	8438.15	17905	4506.63	19238.3			1733.5	3753.01	21720.6	5782.53	8364.49	5777.6		3671.43	10230.8	14639.8	17012.4	30539.2	26155.5
3110.91	4803.26	3272.64	4095.36	17376.5	6110.93	34230	18155.2	9075.12			2723.8	7311.66	17328.7	5174.73	11548.5	20620		3232.43	12627.6	17094.5	15070.9	14319.6	32685.7
1795.13	2218.86	2624.45	15599	4911.67	10892.5	12101.8	20218.5	21825.7			2126.33	3866.45	6302.35	8297.28	21071.9	4686.9		3190.86	7794.31	22318.6	12599.6	2047.72	51967.1
2072.67	3478.5	3430.9	7269.31	6539.09	4951.78	12165.9	4035.25	16275			3268.77	3932.38	9968.86	7993.68	11183.6	4029.65		2998.32	6342.12	30720.7	24835.7	9494.38	67756.4
8490.31	2587.56	1382.51	12429.6	19211.5	5960.82	19164	19450.3	6930.82			2673.38	2654.44	14300.4	8699.54	11286.2	29902.7		3660.63	12529.4	9501.97	9006.66	26504	27848.1
2506.2	3371.36	3401.64	5893.29	2658.67	4327.21	28153.2	3592.6	20514			2109.23	3723.86	9884.69	5242.25	13779.7	5250.93		2285.95	9823.93	1452.62	13754.7	48822.8	33876.1
3348.06	5209.4	1705.63	13721.5	6284.32	4484.74	15477	18322.2	6086.25			2025.59	3851.5	17157.7	6660.09	26489	3259.51		3678.31	14972.4	5541.45	19386.8	11429.7	26094.5
1905.5	3384.86	2667.89	4755.17	36290.3	14055.1	23470.8	14959.7	4356.05			1093.44	5464.22	25897.8	5227.95	14454.6	3910.11		1165.6	9345.75	5246.19	9894.22	3805.24	24219.8
2891.79	2632.46	2365.68	6657.33	7304.78	10103.5	39469.8	26995.4	19291.5			4012.55	2334.58	18976.6	3708.51	44605.9	14826		3418.12	12251.1	15416.3	13765.7	36637.2	13776.2
2252.19	3055.86	2807.57	6765.57	3911.25	2713.88	45106.5	21132.5	20801.2			2522.85	3033.75	9704.88	3120.84	10719.8	-8721.33		1780.53	10634.1	16313.2	19457.1	4239.06	31473.9
3245.65	4695.06	1955.26	13583.6	13006.3	6450.17	57762.4	34210.5	17926.4			3275.53	3591.25	19027.5	3441.29	11264.2	1924.82		5061.14	11491	31847	19124.5	19825.1	34787.1
3326.95	3170.27	1979	6829.61	4033.39	1932	24934.8	20918.2	22673			2606.25	3668.06	11681.5	5822.21	7745.91	16149		2097.49	6411.83	15524.3	13493.5	20792.4	26109.7
2340.9	3241	2869.26	7972.62	4803.91	16685.9	20464.1	15249.2	12837.9			2064.18	5725.95	16938.7	6408.35	48287.6	4358.83		2426.59	7832.04	20244.8	11339.3	24770.9	26466.5
1966.88	3290.72	3150.24	23577.6	8671.73	3639.1	16645.3	34915	11559.9			1963.66	5949.44	7255.48	2993.23	7775.68	3401.76		1080.02	8526.89	17413	10238.2	17409.7	1591.86
2258.06	3573.31	4334.95	4003.63	6490.57	6363.75	25761.4	25864.5	29268.4			2189.76	5189.28	28549.3	8180.12	17767.8	5234.38		2169.15	9394.57	12016.7	10486.5	20401	43342.2
4465.32	1905.67	4174.46	19457.3	2950.1	3351	12446.1	3820.84	16314.5			3827.09	3003.01	11931.8	6097.02	27661.6	5073.81		3055.88	6360.24	39711	12554.7	41553.7	26513.7
3699.93	4083.91	2639.24	17502.7	5335.06	3004.29	36358.9	12191.6	16484.6			5146.18	2550.57	8420.46	6667.62	26994.8	2625.81		4096.42	20843.2	16926.6	12015.1	41307.2	29216
3400	2687.89	3939.31	4299.51	17013.7	3439.01	17283.2	31359	23741.6			1299.36	3190.71	-3133.53	4590	41243.5	2703.4		3101.39	13175.8	11483	13606	22184.8	17452.1
2767.23	2939.23	2457.75	13342.7	7140	12022.2	37541.2	17695.4	10243.4			1625.45	3132.24	23394.9	7178.47	8707.55	5907.04		2670.69	7707.3	22778.7	23500.4	3799.04	22246.1
2630.95	2571.09	3915.09	22568.6	22121.2	3656.21	20789.2	24179.6	13581.7			3577.73	2163.68	6768.08	5051.44	10841.1	2933.51		2424.6	8017.71	18900.5	12272.8	6154.66	26314.3
2983.07	4475.97	3167.26	1988.67	9223.71	2945.56	30161.4	13773.9	8572.43			1434.58	4347.53	6317.81	8430.56	13018.5	2997.93		3149.79	5763.62	14767	17394.5	15005.7	71968.3
2382.26	3921.34	2373.75	20092.4	5997.17	4654.87	25191.1	27103.7	7881.11			3845.77	6844.9	13347.8	4551.85	13026.2	5895.27		2115.11	10342.4	16689.7	9964.31	18200.3	23055.9
3318.22	3634.73	3236.06	5263.64	7193.5	3417.28	57655.5	3861.39	20327			2156.96	2216.56	21718	12014.3	5892.27	4744.12		1017.11	5863.94	4267.41	15387.8	28828.6	22699.1
3495.5	3361.86	2886.31	12142.1	10085.9	11690.8	43472.3	6448.85	23766.4			2795.79	2353.62	10209.7	5934.53	10774.9	4016.66		2260.3	10103.9	14908.5	14075.2	4153.06	32622.3
2512.83	3249.94	3622.82	3757.88	4335.39	3938.68	45213.5	12210.7	16174.9			1650.35	5410.39	15730	19696.8	25156.8	-2982.27		3139.89	13094.1	12333.5	17909	32525.9	24504.4
3974.94	4561.54	2513.04	22163.3	5715.11	3391.82	30630	30769	8998.88			1384.04	4724.55	27240.6	5708.17	1966.94	3927.31		2067.58	9432.88	12675.5	20688.7	7773.41	35312.9
1875.24	3602.41	3092.18	22723.6	7699.23	5352.48	23054.4	22258.7	12035.4			4519.7	3526.27	3726.87	4486.45	34251	13517.2		1277.79	14262.9	14094.1	27582	10641.3	36007.9
6566.94	3198.49	3031.82	11797.3	12542	4746.66	25047	16218.4	26661			2775.91	2449.69	18129.9	4077.53	11371.4	4615.34		6019.96	11007.2	23777.5	19248.8	1067.89	27870.5
2512.54	1496.97	3641.46	7699.96	6611.49	2697.93	8939.47	11605.9	13221			3807.67	2267.37	5559.63	3015.61	30730.3	3969.44		1249.88	13704	12357.9	10108	33325.4	34295.8
2554.22	3203.53	3643.95	7096.53	6076.85	8682.81	17311.7	1397.84	7792.19			1537	2441	21806.3	4631.45	10830.7	6050.11		2938.83	6360.12	22770.6	14592.2	13084.8	49637.3
3725.88	2569.85	1849.03	8983.11	22640.6	6396.71	34025.3	31992.5	12491.1			3720.44	3571.61	13159	3261	24040.7	-8745.92		3333.61	16105	13057.4	11496.1	885.179	28303.8
2661.35	3216.16	2678.74	4692.4	19033.1	3236.49	40652.3	29384.8	4423.62			2710.99	2682.07	10214.8	3599.86	11709.9	2827.55		774.25	8144.85	13622.5	15496.7	25267.2	26255.7
4057.06	3630.84	2890.03	8281.93	6737.7	10600.9	20178	2429.72	14409.1			2074.28	2737.28	33286.1	6288.31	14493.1	3507.19		5241.34	6964.6	34925.1	16902.7	60379.5	31013.3
2139.64	2884.51	2066.53	18465.2	4655.2	5820.45	13527.3	8352.31	5853.75			1720.5	4199.86	5337.38	4566.98	23131.6	3799.2		2673.15	7208.33	46381.1	19852.1	8762.56	34219.5
2874.5	2752.91	2803.38	15504.1	4889.52	6747.49	17337.1	39972.8	24215.7			2598.63	1638.44	23763.6	4725.96	13076	13348.4		993.2	11302.7	21473	16942.8	24893	25729.6
2670.32	4077.26	3033.06	4873.99	10914.5	4610.52	27751.8	38565.2	20634.5			3206.05	2995.9	7362.41	4374.57	16518	7495.31		2777.68	7653.51	6712.51	12430	30615.6	26593.1
7060.57	3573.21	3703.32	17193.9	10325.7	4891.33	35148.5	12784.4	8760.44			2160.5	2446.68	24473.4	10131.3	17258.7	2387.18		1130.85	11432.6	27749.8	13320.9	7971.66	27068.7
3115.75	3952.59	4844.89	14572.7	6046	6121.27	29876.8	33086.1	1853.13			2771.05	4230.73	9884.58	6184.84	7407.35	-514.211		2059.43	16764.9	14647.6	10571	37616.6	42446.9
3768.92	4075.39	4184.26	19701.8	7550.57	3915.66	21759	26456.8	15800.2			1715.62	2406.46	5611.77	5290.23	16606.1	11588.6		1951.9	7399.79	17111.3	12480.6	33308.8	25288.6
3238.59	2322.35	3433.46	17563.6	8096.38	4426.35	13227.5	32854.6	27123.3			804.214	2691.76	12350.5	5423.55	17689.6	3759.31		2695.19	6443.84	19154	15262.2	43916	21732.6
2725.66	2673.47	4388.29	40937.8	9353.47	5940.42	29532.3	25593.8	1096.21			1995.93	5771.74	19020.6	2420.63	20737.1	13635		3752.12	6791.59	22464.6	19348.5	47028.9	33865.8
3581	3270.86	3823.41	24635.5	6299.12	6869.7	13794.3	20847.1	11940.8			2625	5051.06	3662.38	4317.6	14977.9	6742.62		1413.68	12210.7	16161.8	19224.7	11974.1	15389.2
2420.62	3037.71	2851.75	11713	6025.98	5614.29	27748.4	18212.8	23146			2746.6	2879.44	7259.6	3888.24	9558.73	5722.28		2048.41	10864	16112	13966.4	9179	51507.9
2623.47	3776.07	2498.87	18155.8	16861.7	2906.11	14755.8	19452.8	38535.7			2427.8	1786.92	18148.9	5184.79	20460.3	13158.1		2095.37	8802.44	15351.6	12198.4	35469.4	26730.9
3437.56	4001.9	3497.66	8572.91	6028.77	3485.2	16154.2	7849.56	41503			2470.15	2462.17	3846.62	3905.11	5069.94	4574.36		2495.26	20350.3	11797.2	13272.1	24458.7	18874.8
4055.4	2863.09	2123.75	16647.8	6311.65	2445.89	16981.5	13578	26536.2			1722.9	3032.64	9718.4	5007.81	27502.7	5156.45		3200.76	8866.59	22492.4	16401.1	30482.5	29053
3003.72	4974.52	2891.58	25744.1	6353.82	11433.6	36446.6	19615.2	6943.86			2242.86	3265.89	17445.4	2565.07	27358.2	3531.04		4713.07	12210.5	14743.2	5698.81	31215.7	18395
2752.3	3111.89	2750.14	11770.6	10016.2	4509.74	43519.7	10381.3	12986.5			3162.51	4356.64	17516.3	4321.75	21756	46431.9		2026.35	12146.7	17012.6	19161.1	20892.6	25880.9
3961.57	2781.21	2356.72	14790.4	13510	9548.97	14100.3	20708.6	25183.8			1910.83	3845	27458.4	5526.92	4785.82	7714.84		3380.8	10911.1	14072.1	20788.4	8488.22	2071.22
9290.33	3244.96	2109.86	20896.8	19133	5031.2	28316.3	5370.46	30010.4			3339.66	3248.64	16447.8	7726.8	11988.1	3280.32		3869.94	7558.38	22305.5	23220	5544.05	56139.6
2869.29	3037.57	2976.84	11415.9	3991.62	15709.3	38141.5	21924.5	25264.3			1873.64	4082.25	12340.9	6146.22	10014.8	4383.6		2120.49	16806.5	26161.1	23123.9	16399.9	33607.6
2442.98	3787.91	2282	20567.1	9407.86	8436.93	13745	12662.3	11714.7			2845.39	3404	8650.47	6586	5771.84	1358.63		2173.12	16421.5	14908.7	13193.5	13824.3	32652.9
2092.32	4411.66	2874.32	25002.2	5433.55	10405.4	25744.3	27644.9	23186.6			1517.94	2840.01	23423.7	3957.8	6974.36	7620.57		3086.64	9907.52	22858.8	15404.2	26228.5	18923.2
2518.44	3425.22	3267.28	8234.46	14731	2564.12	31134.9	24606.7	4762.12			1994.8	2788.75	14043.5	4888.26	30712.5	4548.51		1728.23	10382.6	16371.3	11112.5	10327.5	5825.57
2286.88	2589.39	2027.67	6289.36	4458.73	3686.19	11015.4	33106.8	19310.7			2138.21	6582.73	9377.86	3981.12	13994.2	5424.6		1079.62	5642.15	4212.1	13658.5	14241.1	24970.5
3069.88	3283.7	2895.25	11327.4	3640.21	4447.98	20318.1	44025.1	20261.1			2547.49	3042.14	16757.6	19095	25459.7	4712.23		2046.63	8103.97	25404.4	14943.7	9173.65	23577.3
1931.89	3782.25	2129.41	12841.9	18195.3	3868.34	28755.8	21770	17926			4456.5	3568.12	14062.4	5758.68	10703.2	14066		1519.68	13120.6	11783	16805.2	44638.7	38659.1
3355.2	3662.94	3486.77	12072.5	18865.9	2341.61	23943.5	31633.1	28997.3			2442.6	4191.09	15482.6	3275.06	12614.7	2871.53		1575.43	8974.64	17157.4	12547.8	35287.8	26202.5
3271.76	2290.46	3140.84	56867.8	3576.13	6563.96	25414.1	29129	21938.3			2248.81	3021.88	7085.17	5945.23	13715.3	7097.57		1640.9	8624.04	12532.7	17508.3	19535.8	25328.9
2955.2	2501.78	4647.6	18383.1	27102.4	5547.7	17027	29968.9	25266.2			2601.27	4334.82	9092.57	5210.16	9109.82	5192.5		2729.27	6972.37	28897.9	7241.39	17873.9	28033.2
2780.54	4502.02	2582.38	9350.83	6180.64	2856.63	38648.7	10457.8	6894.77			3137.4	3163.5	8275.51	4499.05	29981.5	-7873.33		3349.43	10570.1	17295.9	12589.5	31361.7	25796
3635.9	3203.72	3115.31	13065.7	4470.09	2721.09	31906.1	25788.9	12646.4			3398.23	2238.47	8862.24	4384.98	11009.8	4239.5		2708.39	9546.5	14149.8	10378.7	34537.7	39099.1
3120.92	3784.17	2150.5	14232	5533.38	3726.27	41330.4	39874.2	29901.4			3373.21	1966.98	19534.8	4531.57	7100.97	2788.35		1786.43	10600.8	4145.47	12278.3	3249.93	24111.4
2210.75	3101.72	2379.46	3809.67	13812.2	13239.8	35734	4909.08	39078			2644.83	4014.12	21408.9	2796.5	15368.6	4370.25		2493	8267.72	17787.9	14990.3	23624.4	56680.5
2073.87	2234.11	2309.34	8801.52	7515.67	2429.78	23077.7	8157.39	26568.3			2434.49	1960.86	13331.9	5036.38	19507.2	4419.42		2654.7	9471.15	21269.1	16506	33347.3	23374
3487.4	3376.9	2765.67	29216.5	18459.1	4068.32	5235.26	27605.8	16303.9			3485.64	2658.83	6803.32	6935.25	9069.97	2855.3		4109.68	11780	21004.9	26077	18434.3	31624.2
4184.05	2591.46	5611.33	15249	4705.29	5586.25	24712.8	14341.7	2011.36			619.463	4776.86	24925.5	6799.38	14046.8	-2293.71		281.25	5323.75	17333.3	12305.1	49134.4	29863
2578.29	2651.94	2347.09	6748.67	20491	3500.19	28303.5	33063.8	22409.6			2974.85	5393.99	17732.4	5112.34	5199.59	5462.94		1168.62	10216	32116.5	19455.5	29656.6	26943.2
2748	1881.01	2320.92	16218.8	6570.72	23516	19578.8	31905.2	11692.5			3995.97	4522	16784.5	3917.58	8149.41	3910.84		4715.15	7657.31	13921.1	10859.5	56958.3	21668.2
2598.57	3847.36	2107.75	9948.38	4180.06	10085.4	27903.5	43631.6	19976			1152.41	3931.44	6478.51	4044.63	12144.8	5708.31		1675.41	12713.2	28105.6	11234.8	3670.65	19687
-230.463	2930.24	2954.76	23267.4	5864.6	2676.18	9198.86	23561.2	2682.74			2122.55	5103.37	12463.5	6344.09	19051.3	2448.57		2125.31	16081.4	19159.5	18041.1	9781.27	21458.5
3491.64	5496.34	2204.99	15607.2	7761.52	7629.94	14253.6	22872.2	12972.5			2281.7	5595.36	6590.89	3742.13	12103.5	3052.38		2220.14	5754.2	15560.2	20733.3	21685.5	33645.4
3948.27	2840.89	2608.68	14282.3	13017.5	3768.67	25055.6	19799.6	5706.09			1403.63	2973.55	6162.56	3398.3	28279.5	5247.28		2465.18	10514.4	35350.4	14841	7971.38	21008.1
2436.5	4488.12	1832.91	7660.52	8371.54	8088.14	19206.3	1635.47	14225.8			3266.32	2947.72	9421.58	6731.87	11787.8	6459.98		1503.93	16410.6	15784.5	14434.7	7534.93	25185.8
3408.44	2473.05	3139.06	5464.52	5370.94	4110.5	49545.2	17949.3	7486.52			1966.22	3518.48	-3949.43	6646.57	12367.5	1693.13		813.529	12430.9	11281.9	16769.6	5366.72	47003.5
2865.39	2082.5	2595.29	29135	7356.92	3479.26	39741.1	27786.4	9036.38			2488.43	2463.59	13797.9	6449.46	16323.3	4192.59		1980.04	13675.1	17442.3	16258	31196.9	32236.8
2032.34	4200.33	3843.06	9679.91	7408.22	3811.47	40329.3	24715.3	17690.5			2388.06	2715.94	9894.2	3737.75	12299.7	8786.4		1566.39	9874.13	18052.7	14124.5	17278.1	13822.8
4574.81	2866.47	3040.25	13775	7507.01	3962.18	35631.9	21960.4	45561.9			3855.88	3282.66	170.047	3331.71	13614.8	6372.68		1152.04	14908.9	10357.2	52652.9	20282.9	29148
1844.82	3787.99	4035.21	7766.12	13456.8	4974.53	30964.5	10026.4	3301.12			2431.64	2176.5	3093.07	7376.95	-1003.16	4138.35		1304.97	12728.8	13743.7	18242.9	32100.7	60318.5
2516.19	3713.49	2055.27	9942.51	7255.58	2846.75	32670.1	36373.2	4968.33			939.929	2651.04	7114.6	2853.6	28102.9	9787.29		1955.24	9463.81	22313.8	15694.8	2287.43	38811.7
2547.51	2978.76	3041.71	15444.9	6433.15	2164.66	42825.3	26854.3	20367.8			3088.42	4762.24	9792.75	4463.27	42563.3	10763.3		0	11029.5	15315	22831.4	33139.7	22245.5
3590.46	4382.57	3114.29	7110.57	5560.49	6079.13	38792.9	22808.8	31378.1			3173.17	5918.45	35767.8	3136.97	14552.2	4206.53		1548.62	9185.05	15164.4	12534.3	22565.2	20594.3
1707.07	5258.55	2702.23	4177.67	5747.25	2016.46	21868.8	25264.6	11698.7			4263.79	3977.24	20258	6537.24	22236.9	3588.59		2857.14	14700.6	11864.9	26107.7	29976.4	29317.9
3764.57	2455.74	2863.66	12031.2	22017.5	3955.65	26225.7	9287.7	6202.25			2654.04	2535.33	15202.6	3719.43	7250.51	14526.8		2377.61	12907.8	7217.64	9656.61	19066.7	26412.8
3326.74	3928.26	3657.29	4479.5	22264.4	3253.67	19594.5	15014	18598.6			2424.11	2394.67	8836.81	4136.01	-3226.62	5286.39		886.706	6219.05	16597.8	13517.7	42286.2	54130.2
3684.46	3010.99	3048.02	16875.6	7392.8	2512.68	40945.8	20500.4	24336.2			3064.29	3031	8180.55	4448.91	8672.19	5056.09		1838.39	11989.6	12211.6	11651	3935.6	23354.6
2940.3	3257.5	3625.79	8000.43	4992.24	7650.15	34997.5	21842.1	18301.4			2335.82	2103.79	7470.07	2314.43	11332	6847.82		1907	10398.7	23067.2	16305.5	36707.1	24495.6
2382.79	3226.77	3717.68	13030.6	14086.7	6340.21	28352.1	31742.8	5854.06			4707.78	6572.45	9332.5	5002.8	13444.4	5071.36		2711.55	9425.98	19711.6	14402.5	12265.2	26857.2
2140.52	2923.38	2593.51	11534.7	9725.65	1704.6	12281.1	29039.6	9577.42			2661.79	3218.89	5776.35	6637.69	3126.46	4077.75		2177.11	14234.9	17132.1	14702.4	24409.2	37824.4
2628.44	4006.49	2470.55	9674.64	5322.55	16310.2	15979.4	2219.82	20571.8			2695.4	2455.1	6680.04	5467.82	11513.9	15795.7		2028.98	11616.6	20468.7	19127.3	1859.88	555.088
3602.11	2897.18	1774.52	3461.65	2917.75	2927.16	42242.9	17497.6	7165.89			1691.75	3197.99	11113.2	4149.92	6673.01	4904.31		1580.43	13554	19802.4	13323.3	769.009	58831.8
2606	3057.49	3910.99	3967.8	4806.67	8753.74	35462.3	10620.7	29394.9			2320.23	3851.95	21411.5	5210.79	17872	3406.09		3182.65	3390.27	3420.12	16260.2	28561.5	42908.3
2136.67	4229.44	2965.67	8191.5	8910.84	5934.47	25660	17786.9	1239.97			1704.3	3702.14	11724.4	3499.91	15556.3	1827.72		2192.1	9014.6	6380.39	14754	2856.39	49783.8
2468.5	3004.29	3381.74	8738	12395.3	5082.98	50141.3	13536.9	2969.82			2533.5	4245.12	18623	3805.28	13349.3	6759.09		2262.82	9048.85	42292.4	17243	17628.1	28167.7
2238.47	2479.47	3238.5	29602.1	5719.44	2931.55	17722.9	21595.4	4409.46			3845.18	1799.61	6378.97	2543.62	9398.7	4727.41		1561.69	10386.9	10036.6	19410.5	25854.6	23017.2
3491.37	3590.83	3323.05	10184	3596.09	5814.91	26749.6	57107.4	6838.01			3482.23	2907.76	10620	5413.88	13543.7	3952.32		1579.89	5826.29	21467.7	13266.9	1959.18	19178.5
2747.79	3941.36	2471.1	11078.2	6050.56	8707.5	14563.7	13990.8	4859.54			3663.52	1805.51	6642.21	7237.59	2614.55	3091.36		1810.11	16718.9	21007.5	18536.2	10140.1	27921.9
2020.72	4941.05	3846	14487.4	6615.45	9117.34	17805	27379.1	21763.1			1477.6	4825.82	3881.98	5482.48	7419.37	7226.02		1476.78	16693.1	13640.9	29374.1	33804.2	44671.5
2419.11	4257.29	3785.91	5551.13	7222.21	3837.57	22872.2	24682.8	23295.9			1288.36	2462.95	9409.65	17174.1	29580.2	4637.19		2596.18	7276.41	19490.5	26577.2	25042	20501.4
2413.88	3682	2679.1	7160.53	8589.09	2808.16	15091.8	21113.5	4010.34			2484.93	4068.89	7749.83	2234.85	16980.6	4109		921.057	17453.8	22982.6	21868.8	33983.7	28538
3684.62	3661.39	4449.1	7566.68	13552	5164.74	11355.6	20496.5	2971.17			2742.03	2749.62	13699.5	4147.49	16480.9	4184.52		1800.71	11980	18861	12540.9	47818.6	29655.1
4032.8	2988.74	3113.46	20282.7	14312.1	5788.91	9338.37	9396.05	26699.9			3108.38	2388.31	8676.73	4053.64	12913.5	-5528.67		3372.55	9992.17	16106.1	15430.2	2721.14	48576
2715.93	3461.24	3126.55	16861	4947.08	6541.03	22467.6	18235.5	14085.7			2163.27	2146.46	7532.39	7929.19	8844.34	4409.77		2342.56	8633.28	23128.2	13542.5	8129.08	21315.2
5246.05	4291.34	2885.63	11069.6	5287.76	3718.88	37990.5	19544.5	16810.4			2997.49	2356.37	15350.5	4984.85	18599.2	1907.11		1245.08	7908.18	29981.1	18067	20018.9	32041.3
3155.77	3341.77	3454.1	30350.9	3037.16	3277.46	16747	14012.5	13093.2			2177.22	3450	28406.1	4933.63	14221.8	3840.65		3351.82	15623.5	17118.3	9342.93	22866.3	49527.8
2103.2	2683.44	2317.29	20963.9	14772	18602.8	18937.2	29918.2	25973.5			2323.59	2514.6	16899.9	12287.8	13170	6072.04		2545.04	13140.8	18445.8	16764.8	21870.3	36820.4
2577.52	3232	2877.61	16111	5692.31	6790.7	29504	10065.1	42469.1			1675.93	3298.25	18681.8	4106.18	13278.3	-1738.93		2061.82	13603.1	11517.6	17949.4	2136.7	11994.6
3988.28	4077.34	3381	11347.7	6079.44	7514.43	13020.9	9189.05	16745.8			3737.24	3080.38	31149.9	3812.1	25011.8	7222.97		3527.72	7876.21	12157.5	20814.4	37582.2	6490.77
4988.77	3992.61	2168.03	11418.4	14581.9	2056.44	14056.5	7032.24	42469.9			5890.11	5759.91	39815.9	4880.88	7323.24	1480.63		2697.17	19131.3	17175.1	39745	25059.7	18901.3
2509.09	2369.11	2442.81	6394.16	4509.75	2920.23	8915.26	7964.34	4928.04			2586.88	4819	9424.42	4488.33	21662.9	3409.77		3383.5	16123.8	9357.54	11392.5	1959.38	26057.7
2175.2	3895.95	2337.59	21231.6	6554.04	5747.82	27206.7	13582.9	17904.6			1852.33	4166.18	1590.93	4254.97	14165.2	3049.88		3332.72	6029.79	16863.3	16491.3	24862.2	42929.9
4008.84	3551.83	2022.27	26495.5	29341.1	2520.11	36744.7	7862	12122			2314.89	3668.49	6437.29	5930.31	11355.6	38920.3		1815.05	13439.4	17403.5	33504.5	53381.8	24769.7
2810.17	4099.99	1851.78	14160.3	4214.14	3813.3	51882.8	15293	28229.7			1476.13	4226.3	10334	5971.49	15129.9	14040.5		1057.86	11268.3	27091.5	13233.1	55653	31128.1
3512.91	3660.07	1699.95	10811.4	6830.31	2657.15	40882	29758	11336.1			2056.91	2503.42	15539.3	5473.21	3136.71	8966.64		1192.39	11518.9	9527.16	19673.1	2126.3	35792.7
3068.5	2981.05	2720.08	5415.53	6979.64	2890.05	35087	32965.8	17667.6			3377.7	2983.5	9357.76	4756.3	24908.5	4989.77		1735.72	9110.14	32003.6	18066.5	37863.6	20992.7
5257.2	2461.62	5401.47	6097.16	7718.12	2999.29	11185.1	7013.01	20487.1			1501.19	2588.16	20472.3	4939.78	12858	3562.93		2755.4	13339	14602.6	29135	16278.6	30258.5
2890.04	4569.07	2271.55	5794.08	8100.71	2498.92	17857.9	21321.9	7915.63			3210.41	2692.18	19965.6	4510.89	6880.77	4040.75		2976.09	12221.5	14255.6	19165.5	4829.24	19028.3
2178.6	4053.57	3375.74	8273.39	8588.35	2275.77	31015.9	11510.7	24103.1			2448.91	3330.18	20358.9	3165.2	12629.2	6441.56		2553.54	5771.48	15026.2	10026	21380	38773.6
2264	3596.68	2756.12	5715.34	12101.2	6001.38	37998.2	26566.5	16791.7			2420.34	3153.02	10657	3642.57	4676.86	4743.59		2602.12	6284.48	9905.17	17570.6	32028.2	16225.2
2766.78	2226.97	5077.49	15821.3	11898.8	14175.1	11421.5	11919.1	2813.06			2973.93	3385.7	17966	3387.94	2851.19	7153.65		5899.51	13867.2	15853	11266.2	8398	17124.3
2037.75	4144.05	2422.73	8715.42	30701.5	9698.21	27487.2	30636	8697.29			3052.8	2475.48	3638.71	3005.5	12175.1	5234.4		1818.09	9732.39	31287.4	11902.5	2960.77	16532.8
2115.63	2900.14	3929.05	24827	6292.09	3311.83	7566.96	21032	16976.8			1536.95	1901.64	14963.2	5508.08	7401.41	4859.19		2751.71	15733.5	9863.46	15374.9	4037.04	21235.8
4223.5	3117.3	3475.05	11843.6	36035.5	3483.55	12043.4	11413.3	6860.98			3346.86	3781.11	12783.6	5974.12	15118.7	4676.65		2387.29	4998.96	8310.75	23083.2	20910.7	35947.3
3304.52	4457	3096.66	12967	21508.1	12095.8	18634.8	8589.3	6766.32			4555.65	3795.8	22831.5	3995.28	14028.2	5491.73		1647.88	6198.68	15058.5	11375.7	1252.51	14369.1
1987.06	3319.43	3806.31	10713.6	8079.61	4238.94	55620	48115.3	10121.5			3045.41	2255.5	15272	4667.45	11830.4	7102.74		2125.75	10120.6	23922.2	14260.4	21299	31554.8
4052.82	4548.58	3826.12	5518.94	4842.62	14004.5	29233.8	30022.1	4342.66			3395.88	2022.4	19419.3	4616.27	4710.71	-1372.01		2431.04	13843.5	28464.1	15774	2548.29	10657.7
3193.71	2539.68	504.426	7727.49	14231.2	12412.2	14887.4	15764.8	7332.24			2122.63	4920.11	16171.8	13100.3	9223.15	6323		584.162	9558.1	16654.6	40195.5	48524.4	22622.3
2778.19	2378.92	2086.62	60747	5066.69	4773.06	38823.2	21476.5	9006.74			1895.56	3902.31	12403.7	6099.52	10761.9	10535		1451.64	13058.7	12594.5	11066.8	2771.65	37938.4
5810.74	2000.84	2613.5	6337	6079.12	3274.65	11899.4	36016.8	6459.65			3584.26	3990.84	10022.8	2696.89	2030.74	-3209.57		1640.01	8180.63	6366.01	17594.5	18274.8	31595
3122.88	3272.12	1539.65	9646.9	22821.6	11983.4	37345	46856.9	21886.4			3282.77	3947.12	14490.8	4666.28	63093.6	-4045.69		3372.74	17125	13067.9	15199.2	37601.8	75736.4
3046.42	3433.24	2435.93	5659.31	11039.5	5898.89	20686.1	16771.8	12237.3			2904.18	4242.24	7864.77	4668.88	15578.7	1093.16		3737.07	15417	11806.3	16621.5	49783.3	28216.8
4036.23	1734.25	3786.07	9783.64	18981.1	5701.53	10925.8	44624.5	9437.88			3661.92	2367.29	7261.05	4672.61	19135	-3073.31		3585.57	9274.86	7944.14	15749	12294.6	12727.4
2394.89	5061.43	4276	4900.46	7303.03	16058.3	9672.56	6646	30962.1			2220.95	3126	22322.6	8288.42	21248.5	3718.9		1321.8	13224.1	14854.7	11378.9	27405.8	19543
1842.79	3202.49	1947.5	19439.9	4629.42	17073.9	56797.9	18343.5	22746.6			3263.61	2870.67	5094.62	6465.44	13624.5	4497.44		5268.49	7305.1	22645.9	13494.5	27703	26319
2836.62	2851.61	3102.73	5286.85	7786.88	13853.5	10788.7	32922.9	6930.11			2123.66	3909.93	14492	6990.98	2487.62	4458.46		2469	9190.16	41287.3	12532.5	47273.7	54166.2
3549.39	3161.93	6719.51	25356.3	29952.9	3277.55	63703.6	11487.9	6730.41			1541.16	2536.3	21028.3	18838.5	10420.4	13096.1		1457.18	9735.82	18174.9	13155.5	28008.4	36486.4
2956.31	2318.41	3288.18	27537.4	5431.73	8979.75	24747.1	24229	34803.6			1749.2	3139.47	12762.9	3131.96	8759.52	2935.33		2632.83	8951.25	8862.54	12673.9	33688.1	26234.2
2664.45	2538.32	3245.92	46710.3	14365.3	3441.23	36873.7	17191.8	18588.3			2928.26	6043.95	46081.2	3878.83	16564	6904.18		2979.01	16281.9	24835.2	26546.1	5679.26	29538.9
2921.59	2949.27	4957.96	2486.1	23291.8	11356.5	39124.7	27631.4	4894.96			1900.88	2499.97	24664.8	3015.85	11987.8	6656.06		3453.63	8685.75	10800.9	14791.2	30246.5	23741.3
3234.25	2499	3714.06	22548.4	4684.95	2535.64	26520.2	5201.62	3470.53			2516.32	5867.36	11004.8	6022.09	10508.6	5802.83		2924.44	11872.7	12814.5	12133.4	3275.95	24834.6
3881.22	3511.68	2901.5	6479.07	9458.09	2788.13	46490.2	25363.1	25582.2			2280.97	4340.26	13208.4	6163.53	11812.1	-2784.56		993.615	18772.4	15629.5	15390.2	5942.38	26887.6
2831.74	3112.46	5109.98	36713.8	4093.27	4928.5	26573.3	21754.4	11845.1			2105.63	2556.82	13271.4	6334.09	10424.1	6652.31		2865.05	10038.5	12799.3	13851.5	2546.09	40256.8
2834.66	4630.85	4144.87	3650.03	4841.81	8367.81	32636.4	15271.5	25830.6			2463.09	4241.05	14694.2	4284	53073.6	3184.71		1558.92	7343.33	17927.9	16287.3	29105.7	26190
2509.86	3347.3	2776.72	2142.35	6591.83	2952.9	35725.6	46331.8	7272.81			1763.07	4685.27	9324.29	12000.3	29366.5	5441.46		1251.97	11031.8	3645.93	13848.1	59974.1	21479.5
4246.5	3649	2299.89	4745.98	4266.75	12267.8	19455.1	4175.8	12073			2523.3	2344.43	14678.7	5767.53	22017.2	15379.5		3066.32	9704.71	13227.9	15389.2	15796	38462
3900.5	3718.88	3109.88	21474.3	50284.9	7192.81	12399.3	4264.89	14649.2			1883.8	3257.75	2629.05	3917.8	17078.4	16368.2		2242.57	10548	18287.6	11441.8	13227.1	717.274
3073.7	4097.27	3446.23	16895.2	5105.01	4042.78	46461.4	33508.8	12774.4			796.554	1833.04	24250	5393.79	-2334.47	1519.97		623.75	14935	15140.5	25035.4	9518.32	23128.5
3181.79	2762.75	5395.3	14665.5	6144.33	3941.73	15315.8	9530.06	11547.9			1721.96	4732.59	11486.8	5322.73	10404	-2418.73		1062.75	9724.89	17200	15700	21586	32317.5
4048.44	2108.18	3125.76	22216.8	24521.1	3295.82	18428.8	5522.63	20017.4			2036.02	2239.89	7196.39	5264.4	16777.7	5561.92		1366.63	12146.5	14436.2	13899.4	20935	40829.5
2490.93	1610.61	5137.33	6487.32	21523.3	6883.05	13907.6	30331.5	24015			2934.86	5169.5	20561.8	4994.3	8375.11	3644.61		1439.22	9807.49	26894.8	14301	17916.1	29706.9
2671.95	2455.34	2230.56	2739.69	14351.1	3746.28	27259	31445.5	4699.53			2368.16	2045.97	7552.62	5875.65	5870.54	3196.84		1858.82	9303.5	36592.3	12523.3	10215.7	22875.6
2726.11	2643.22	2443.99	9381.11	6060.85	3160.46	25982.8	47193.3	21755.1			2280.33	3506.15	13218.7	4585.78	20553.7	3780.26		1441.76	7662.97	12211.5	14416.6	1640.17	21733
2544.82	4073.03	3416.4	6226.35	15062	4393.88	18132.3	14461.3	11752			3333.38	4193.97	16772	8870.37	21991.3	-7134.48		2352.24	8658.64	12616.5	13592.2	24866.6	25980.4
3825.98	4518.43	4493.84	15380.8	5497.01	3716.06	28997.6	59365.4	22349.6			2726.11	2394.82	25161.9	4829.85	9911.84	8149.86		3493	9211.76	27601.5	14121.5	1828.65	12896.4
3610.25	2954.34	1987.69	4259.5	7824.85	4672.45	18098.4	28850.1	21009.4			1418.88	2132.24	11130.7	5529.58	11563.7	9803.29		5200.2	14565	26803.5	22396.1	3596.2	28112.9
2281.24	2421.81	3414.09	7983.87	6959.17	4925.38	18934.6	14035	18411.6			1932.11	4406.74	5106.81	4241.71	13896.2	9538.32		2800.63	17862.8	22994.1	11234.7	25745.9	16521.2
2920.35	5584.94	3473.91	15940.6	10274.6	11091.9	22747.4	27581.7	11928.8			1445.9	5226.38	6327.22	9279.8	12611.3	3500.76		2014.73	9946.29	6235.17	11878.8	19445.5	23150.4
2866.9	2427	4069.5	7309.57	5485.19	3140.36	25267	30917	12739.6			1911.22	3313.57	9798.15	7664.72	-1233.88	14813.5		854.235	5830.1	2203.84	15017.6	21391.2	32935.9
3566.82	2924.83	3062.3	16943.6	4652.34	4380.26	15292.5	44380.4	3514.83			2126.55	5011.71	7960.69	4767.56	23263.1	2754.51		2507.77	9811.09	19405.7	13205	4283	59151.4
3889.03	3382	3350.53	22112.7	3357.93	4737.26	29291.7	19858	24326.5			1560.19	7653.38	38843	4172.16	6095.89	-11862.4		4346.88	11260.3	21633.3	12528.8	33557.9	64973.7
3664.64	2432.04	3724.3	10043.6	6755.01	4623.88	9171.78	9651.22	59497.7			3221.68	2108	11189.3	2529.69	21685.8	19890.7		1921.5	9655.65	23136.2	9994.89	5471.07	13373.5
2100.88	2501.65	3482.44	5323.69	11977	6359.66	12418.2	39316.8	3617.16			2008.72	4197.14	9335.54	4415.13	14792.2	16994		3323.99	14086.3	12366.7	14693.7	10042.3	39053
3035.54	2623.49	3552.76	9358.53	7259	4701.93	21851.2	14783.9	10730.7			2313.03	4271.94	9324.27	4897.34	24221.5	3127.22		2478.66	6450.88	16296.3	11345.5	16824.6	24483.5
4084.84	3541	2733.86	17052	6894.53	4800.9	27620.8	19424.9	2523.93			3464.45	2775.68	17013.7	2993.28	8498.73	2627.19		762.397	15799.5	15160.7	19490.3	7732.75	56691.9
3165.88	2844.54	1843.47	7948.38	5621.56	8421.08	23487.8	15956	30373.1			1479.64	3403.36	15311	4350.52	16946.2	2452.24		1910.18	12070.5	10687.8	15329	4622.97	19731
2973.72	2554.35	2310.02	3610.7	15273.2	6053.46	11565.6	5999.86	18396			2706.54	3355.04	9007.07	6295.37	11487.7	3980.98		2694.17	8245.1	14063.2	11656.6	2525.04	30188
2943.47	3475.02	3674.16	9135.44	7713.79	12036	48333	5099.18	6222.65			3006.46	2952.36	25388.2	5742.05	14772.9	12170.4		2166.69	10696.8	21240.5	12439.7	1140.8	10573.9
3187.74	2533.65	3972.46	9233.09	8691.47	5476.94	30493.5	22404.3	7484.52			2162.03	3027.51	8846.03	2755.54	28942.3	10769.9		3581.12	12634.5	12009.8	11635.3	1542.21	42711.5
1680.22	2664.36	2530.87	7908.68	12791.5	3305.01	23407.9	20383.1	30508.2			1862	2703.25	8661.73	6342.92	-1142.17	4995.6		1503.65	6050.78	27468.6	16749.9	2856.04	28466.2
3792.91	3577.29	3409.2	4676.32	2838.76	2767.2	23438.5	48787.9	20180			3226.66	3574.68	10177.7	4009.35	-4644.97	4834.15		1238.64	9475.89	14071	16655.1	9149.12	25347.5
2708.67	3254.97	2188.55	7701.38	17498.8	16710.2	51437.7	9308.53	33057			2986.33	2835.05	20056.8	4950.23	17174.3	5081.05		2506.31	6601.94	17482.6	12997.9	25326.9	25937.5
3307.99	3393.99	4025.1	28450.2	4938.62	5036.41	9387.27	27795	8692.4			2599.47	4800.69	24863.3	4392.57	11013.4	4105.34		2055.06	10122.5	5166.93	14389.6	22394.3	26503.6
2190.27	5039.67	3126.91	23673.5	5590.46	3180.01	9651.2	8894	5077.41			2550.96	4003.43	10647.6	5365.83	54450.7	2939.95		2275.03	16743.8	22180	14625.3	3855.02	21544.2
2735.84	3176.16	3387.38	17786.7	5525.97	2054.19	10593.1	1452.16	44685.8			1891.79	3955.4	15143.6	12712.5	15195	1856.48		3595.91	7632.63	22546.6	17045.4	6567.6	26016.5
2731.22	3277.19	2208.73	10312.6	10240.9	3798.68	23851.9	24456.4	8693			979.932	3083.06	11718.2	9161.43	8974.44	60.2857		3773.86	8632.9	15202.5	9290.34	35917.1	31517.1
3481.51	2096.69	1906	9311.41	4239.62	4582.16	23877.8	10334.7	6120.59			4010.38	2793.07	10338.2	18605.5	7634.51	5293.42		1609.87	6672.33	26891.3	30836.8	3398.28	27779.3
4229.46	4556.86	3405.04	17849.3	3910.65	25309.9	31813	23241.5	18728.5			1157.87	4678.2	24465.4	27293.2	14029.6	3822.03		1714.78	9540.93	8929.83	15158.5	30344	19829.5
2685.67	2829.27	2298.61	16969.5	15128.5	3702.86	22869	1398	25573.5			2556.5	4949.1	15808.7	8489.45	18477.2	7096.02		2777.17	6301.22	27730.5	11089.4	33798.3	22395.4
3489.28	3581.88	3670.9	14425.9	8811.39	3797.26	25199.4	23936.2	19561.1			2482.84	1893.9	14876.1	6046.83	32736	14266.4		787.9	12535	10656.1	14815	25315.5	30753.2
2665.02	2088.4	5404.96	11595.4	6634.21	3538.38	23655.8	25025	3544.62			1643.64	2781.65	7758.58	4914.64	56784.8	-4832.12		1348.81	15543.6	11028.6	11284.4	4512.48	22353
2843.69	2397.6	2388.85	8484.29	29675.8	6029.22	14072.6	21501	4212.54			3168.05	3342.5	10459.2	5538.66	15493.2	-3210.24		2969.5	6851.69	15934.9	9852.43	12543.4	20913.7
3300.29	2656.12	2135.08	8474.11	26119.2	8455.43	9830.69	17886	10602.7			1023.74	5281.89	7008.08	2753.58	7241.62	-3459.01		884.288	10005.4	10837.8	13280.2	28686.7	51945.7
3951.34	2230.13	2993.09	7907.4	4246.14	2964.16	49564.1	17913.1	27187.4			4778.01	2849.52	7543.35	4183	12116.9	2401.73		4004.94	8030.73	13751.2	20392.7	16225	20557.2
1875.64	3322.97	2153.87	4557.79	17981.9	4024.85	29869.1	6583.65	17342.4			2408.71	4444.65	16112.2	6108.35	6665.46	4803.97		1944.85	10079.2	20438.9	10892.7	31403.6	58269.2
3397.45	2741.48	1675.5	8372.64	4200.87	4137.46	12900.5	37339.5	26085.3			2477.05	6965.52	7313.31	6999.7	9703.33	9714.31		3475.19	9797.34	16173.3	16314.4	15791	27265.8
2794.54	3046.72	6602.95	9532.1	4857.91	6195.35	18989.5	29046	21956.5			2067.22	4212.14	9746.02	3286.05	4893.74	526.599		1627.88	8735.14	18946.9	16041	14269.6	21515.9
3921.1	2926.54	3205.15	30172.5	8102.41	4320.92	13818.5	46809	2614			3323.79	5795.3	4815.38	5495.37	13319.2	17175.5		1106.15	5674.39	12318.4	15584.4	32987.7	23977.2
5195.11	2338.11	2382.99	13046.6	8562.81	4177.12	25074.9	21746.2	3098.08			2339.46	1989.12	5140	6321.67	21946	6928.9		0	8909.86	18683.4	22456.3	2150.15	61205.6
3158.74	3841.42	1861.64	14385.3	10156.3	9260.03	10823.3	9523.38	1959.6			1786.14	4005.11	17408.1	5855.48	18529.9	5697.5		1551.19	10165.2	11231	14745.4	26982.4	64641.3
4536.07	3640.58	3438.42	12061.5	19764.9	10851	13314.5	9720.07	16317.7			2036.46	3007.11	15711.2	3515.12	14115.9	21624.6		3004.14	6338.37	17399	15442.5	32039.9	25482.8
3465.67	2172.72	3222.21	17609.1	4798.11	4089.14	14155.8	23519.5	6626.76			2515.56	5167.38	14024.9	8429.27	-4770.5	-9234.36		9032.99	9188.97	25124.4	17617.5	25633.5	23904
3446.69	3337.83	3661.97	20148.4	6303.1	3836.93	47743.6	23979.1	36642.7			2149.15	4914.1	16736.8	4839.31	26773.2	3061.74		4217.96	15521.8	24608.4	50931.1	15171.9	29610.5
2876.54	4656.19	4034.52	4081.84	5235.72	6327.34	57107.9	3082.6	15197.4			1955.38	2917.25	12908.8	5695.96	7506.18	8299.26		2971.58	7335.44	8849.39	3024.36	10174.7	33275.1
3115.38	3968	2637.62	6529.94	10255	2504.71	21474.7	25250	4429.25			2896.03	4532.57	13958.2	5116.25	-7825.98	24006.9		2095.2	15203.3	29383.9	14132.9	19054.3	37113.3
3935.5	1665.59	2662.67	8367.81	21273.7	19538.7	46079.3	21341.6	6892.15			3039.19	3205.04	12105.8	5877.22	16761.2	16691.7		1190.65	8762.5	6783.25	15849.2	5778.48	26938.6
2466.56	3341.2	3409.89	34091.8	5298.42	1979.13	16300.9	2714.96	40349.7			1805.66	4433.34	17798.7	13574.2	25878.8	3476.92		2776.36	14300.5	16824.7	21440.5	7581.48	37683.8
2466.72	3097.06	2695.84	8246.65	7148.41	18123.8	35640.8	38724.2	17899.1			1882.87	3820.57	14280	8385.26	24192.4	7129.55		2937.49	8948.63	16425.2	16321	15823.4	28848.9
2647.69	1753.58	2889.59	14514.9	11071.6	4016.15	19745.2	31417	21841.5			3703.76	2570.14	6846.77	24336.8	22246.4	4114.35		3942.03	11667.9	6171.14	24835.2	4685.47	25964
2409.98	2669.69	3222.37	12145.7	3797.45	6647.91	8566.8	12425.8	3121.67			2595.11	4778.53	19675.4	5812.88	3575.46	2708.16		2457.94	11882.6	20960.9	10649	30479	47748.3
2800.54	3103.25	2773.4	6711.86	6212.94	4344.19	13266.1	47331	9930.82			2683.49	2830.73	8309.11	3569.5	9377.51	15846.5		2157.5	5385.36	16785.2	19875.2	29658.2	16088.7
2107.71	3270.5	3299.8	9513.31	4579.37	15281	52221.7	5780.68	5529.82			3400	3400.16	13904.8	3787.1	6984.39	5005.14		1551.87	11575	22399.8	19275.3	37719	38044.6
7791.79	3574.5	10443.3	8436.77	8139.24	3431.45	22554.4	44350.1	6906.25			1807.12	2035.12	9564.8	5157.56	7530.86	4420.2		1872.79	6254.17	9989.96	13087.3	16268.7	53534.5
3889.25	4024.24	4610.16	10099.3	40272.3	3004.07	25119.5	21346	6291.7			3500.37	4174.16	10490.4	3977.13	7157.94	-3574.25		1337.95	14899.6	12003.9	16682.7	22092.4	21580.3
3465.17	4060.44	3009.8	5404.08	3318.12	7390.46	19207.6	32705.2	6039.43			5310.34	3175.12	8858.75	5079.8	9775.04	10567		3684.93	3544.15	10757.6	12481.5	8254.37	36517.3
2590.24	3110.22	3096.3	5084.17	3541.84	4097.27	29618	18509.5	14947.7			2392.61	3598.31	10933.3	5458.96	8684.75	4805.48		0	8722.57	15038.9	12944.6	8235.64	24049.5
3346.83	2144.95	2899.75	7163.65	18616.3	5897.2	19313.8	39149.3	26054.6			4403.64	4560.89	11626.8	3434.44	20173	4164.94		5457.37	10817.1	14149.8	30659	18911.5	33694
2603.22	3210.2	3338	12864.2	14540.6	2626.17	12964.9	21118.4	10432.1			2258.71	3679.73	12596.7	5106.59	12083.8	3239.8		1188.43	7508.92	18159.9	27498.1	32287.6	26896.9
2421.88	2321.81	3745.24	18901	5716.72	16653.5	31364.5	8432.24	36071.1			4266.51	2602	33062.1	2435.56	9236.08	11849.8		4314.37	10523.5	13935.3	13789	36179.6	27320.2
2839.32	2967.25	2539.93	8739.25	7275.9	2698.41	34749.1	25567.9	26891.1			2455.64	6680.89	36604.4	3002.73	20675.9	-7116.06		1785.37	8162.94	17426.9	28685.7	28830.9	19035.3
2616.46	3939.14	3236.28	18654	8470.07	7415.73	31163.7	23983.5	33057.2			2681.56	1341.94	11318.4	3574.29	5012.39	6203.99		2053.54	4569.87	29591.2	11587.3	12683.9	23498.8
3343.34	1995.28	2269.38	10562.6	14124.6	11676.8	8934.43	14078.5	5655.5			2195.95	4662.1	9818.1	5142.01	19339.5	-8013.06		1833.14	4756.84	19037.3	19286.7	26689.5	59184.3
2604.68	2804.18	2060.19	13453.9	6067.26	11777.5	50438.3	24399.3	7358.78			2192.5	2846.57	8122.42	3640.09	13971.7	3387.67		2025.41	15481.2	20897.6	20243.9	1308.96	37853
2592.92	2135.28	3148.68	20567.5	15319.9	3723.13	48417.9	50089	27410.6			2627.59	5502.49	25541.5	5518.26	14021.7	3361.54		2213.73	7359.25	14356	18609.6	19577.9	38138.6
3931.19	3705.8	4108.71	4504.5	6784.97	4065.35	8460.99	11859.5	26863.7			4757.77	4067.68	8570.44	6469.96	21554.8	6944.08		2234.7	13944.2	13467.2	12749.7	44221.9	34351.6
2796.4	4061.01	2789.1	7831.67	5187.01	9293.74	13924.2	8276.63	-104.315			2057	2658.67	16942.3	5840.72	2173.36	-6.775		2192.82	7425.42	6188.23	12903.5	27758.8	36109.3
2656.29	4845	2655.31	10742.6	22925.7	5483.49	8984.3	25404.4	13769.9			3980.57	2244.27	19995.1	4073.61	10229.2	13259.6		2952.95	6739.19	18862.3	10830.1	47533.2	18627.7
3685.65	1783.23	3540.17	17644	9840.07	3001.04	24752.6	5593.28	8198.6			1732.33	2813.68	17725.4	3794.25	7541.18	4295.58		1690.36	10719	34306.9	15754.5	4159.24	31064.9
3576.3	4366.32	3646.91	19951.6	20740.5	4917.11	23566.8	9836.38	12185			4006.66	1902.3	5614.4	2488.05	35888.9	5603.71		4079.21	6980.27	16902.7	16353.9	30467.8	46919.8
3519.51	3447.9	2370.64	10504.3	3743.17	17143.3	23487	12622.4	41409.3			767.904	3220.52	22723.3	8665.51	13904.2	5508.49		2421.38	6284.14	15397.4	19192.7	18163.2	32918.4
2320.87	3914.75	1986.1	33898.1	10940.1	4828.43	16982.9	13362.7	24017.4			1108.62	3224.95	21214.4	4368.42	11857.5	3339.45		4520.94	8045.25	21325.4	41586.3	26834.9	42095.8
3926.29	2021.5	2529.42	13544.9	16723.5	4333.47	31219.4	25917.5	11471.1			1481.59	3222.9	40606.7	4769.92	13475.6	5040.66		2673.7	12081.5	11434.9	12552.2	14610.7	6632.41
1895.5	1779.13	1605.17	9439.46	26387	2504.72	7448.83	730.344	14602.2			1395.82	5082.86	13095.8	7179.29	10781.7	4899		1452.62	12249.8	23318.9	12317.1	40144.8	34371.4
3984.08	2855.94	3106.87	20107	4137.12	7250.06	43733.7	30461.8	11840.5			1187.49	4694.66	14709.4	5264.58	13319.5	5424.12		4293.18	10329.2	24241.6	12538.8	30247.7	33784.8
2830.86	1994.85	2639.19	7963.09	14172.6	7021.28	18372.1	18144.1	38617.1			1924.97	2903.32	21915.2	4603.96	12226	3174.05		3922.05	15183.8	15556.3	15281.7	14000.6	22940.2
2474.55	6548.72	3453.44	20352.5	11397.6	4673.77	25555.6	28720.1	26406.4			2499.39	2924.4	2789.29	6419.04	16602.5	2657.74		3131.21	9621.32	10407.2	15200.1	8011.88	54370
2372.3	2082.11	4435.29	7577.91	4897.74	4060.88	36153.6	11005.9	34780.6			1988.74	3528.94	13349.7	3189.84	13221	3799.31		2155.81	7683.36	17519	12242.9	16381.7	28058.7
2747.36	4598.51	2761.07	8371.8	4297.26	2753.75	13346.2	16693.7	12741.5			2414.75	2657	18447.8	2997.65	16400.1	1889.53		3514.72	7765.94	7965.35	17841.5	43989.3	21011.1
2125.98	3940.52	2469.17	16931.2	11025.1	6270.89	14082	27912.2	22096.3			1868.03	2607.5	14201.9	5205.2	24841.3	4357.96		1818.6	8099.5	14370.9	12030.9	5028.74	34754.3
4366.5	1928.16	2440.17	7651.31	1292.01	2598.01	8800.43	35472.7	29741.2			2233.18	4327.68	22473	8348.65	16263.4	6677.49		2327.4	4647.99	26384.6	17529.7	35746.7	27496.1
2266.38	3023.93	2844.97	16468.7	6312.74	3270.68	8962.75	32355.4	3685.01			3829.51	3724.46	6051.46	3732.87	10290.1	4822.41		2818.07	4678.13	13186.4	9214.06	2840.56	32568.7
3124.48	3751.43	3803.25	14170.7	19885.2	4407.86	47226	32698.8	7452.24			3970.28	2301.96	12844.2	3893.57	6125.08	5369.94		3164.94	8438.39	25799	14281.8	7593.07	35381.4
3177.95	3191.86	3192.4	6119.04	6085.11	3136.66	16889.1	6362	5198.77			2734.71	2876.32	6195.45	4623.47	7356.08	2210.21		1863.1	10800.6	20677	12315.8	20751.2	36017
2628.14	5194.67	3521.81	8007.43	14190.6	3645.62	22262.2	23888.8	6792.53			2190.02	4964.01	11200.5	4348.04	23692.8	5370.52		2046.7	14515.4	30219	12105	2383.7	52551.6
3470.54	3292.2	2065.24	12362.1	2141.44	6752.17	17506.6	19305.6	28961.4			4372.96	3409.62	12603.2	4629.68	11352.8	7080.23		1255.17	10124.1	20067.5	11743.7	2092.35	25577.1
2283.53	1940.77	2598.48	8089.2	2282.52	2569.67	15264.6	15374.2	785.311			3364.41	2006.11	16945.8	4616.61	6780.33	4778.14		3155.15	11914.7	44763.2	15755.8	9658.17	24289
2512.14	3406.86	3469.32	11077.2	7240.57	4016.02	25362.2	24640.6	12779.2			932.769	2899.6	16223	6151.83	1499.63	3920.88		2783.26	12974.4	13555.5	11484	52803.7	47896.1
655.343	2876.77	2334.89	7385.64	16459.4	8182.38	22233.9	28803.5	14748.8			2340.95	5647.62	10039	3382.25	2385.83	18303.8		1469.62	16713.9	8544.2	12229	4463.82	27094.5
2255.99	3181.89	3124.61	12858.8	5504	3838.43	18739.5	21058.8	14133			3061.17	3036.68	8386.43	5304.3	11571.7	2361.17		4572.33	14310.1	10748.9	10560.6	6926.94	32120.7
4299	4168.11	3398.71	10948	12168.4	4693.4	26504.5	20885.1	9471.43			2445.29	2999.56	31371.1	2719.27	16139.5	4238.24		2192.74	6180.17	15121.9	15652.8	17766.2	20996.7
2764.18	3016.24	3851.1	9694.48	11741.1	8332.6	31039.7	8862.72	4715.32			1884.25	3336.41	6578.15	5442.34	11413.6	9917.82		3220.5	7822.5	10449.4	13703.6	5103.4	1683.6
3908.86	4139.89	2430.51	21233.7	2718.66	3005.6	12083.8	20042.7	10069.5			2159.62	3870.68	13127.2	4392	7774.25	2862.99		1813.92	14288.9	19030.7	14688	2362.86	37026.9
4889.25	3288.63	3122.65	19548.8	5917	7864.6	24276.2	13268.2	21774			2084.57	2544.54	5000	2776.5	15542.6	7604.96		972.45	9211.28	20754.1	12025.6	17870.6	20918.9
2672.18	3123.12	3919.2	6131.26	6423.89	3906.26	10686.5	18593.8	32871			3309.2	4031.36	17465.9	6258.37	169.135	3162.57		2021.12	14981.8	16911.1	21219.5	45052.7	31113
3927.52	2381.04	3594.75	9554.83	4100.4	4080.76	35151	33902.3	8895.94			2239	1844.2	17341.6	3825.01	14818.4	3766.98		1708.46	13124.2	23393	12997.7	40268.5	24895.7
5011.94	3980.5	2753.81	18008.1	6135.75	4862	22536.2	30893.5	17646.6			2112.64	3846.73	8275.63	3553.4	7483.44	3014.76		1465.48	13004.1	15392.5	15758.3	21901.9	54185.2
4193.69	5058.05	3385.79	18942.9	15195.5	3072.07	23529.2	36551.3	29087.3			2056.41	1671.74	15939.2	3122.77	11659.6	5812.14		1144.11	7613.68	21646.6	20080.7	20410.4	22137
1556.71	3571.75	2995.56	22930.1	10692.2	5982.45	6473.1	14296.1	3758.33			1787.03	1787.06	5517.18	4757.88	13085.8	6261.46		1906.93	14132.8	13508.4	16265	1949.31	9286.35
3583.89	1988.8	2832.69	18261.7	14295.6	2277.38	19746.8	20025.2	17625.6			1208.34	1943.67	10699.8	7871.17	13504.6	-3370.17		1526.8	13457.2	13765.1	13420.9	29258.5	23984.6
4260.46	3399.46	2297.17	22365.2	4980.76	3414.12	50609.6	39410.7	13648.8			3949.95	3440.18	20386.8	5170.67	12679.2	10109.9		1732.08	12640.9	18489.1	18161.5	17634.2	22350.1
2720.3	1735.45	2465.12	31555.9	8595.86	3677.71	43480.4	5676.25	26786.7			2587.26	3677.41	27938.8	7389.21	-10240.6	14747.4		3339.87	6597.57	1243.18	11343	52748.6	30121.4
4443.98	4405.29	2282.89	7665.36	17360.1	13106.7	19775.7	17142.3	11959.2			2437.55	6504.75	10305.7	5813.6	15455.5	3423.32		2706.24	9992.21	15197.1	14196.7	5983.37	6441.55
4152.63	3340.99	4956.31	13638.5	6659.57	4467.17	16311	12114.2	5368.15			2108.55	2329.66	15473.9	4877.41	27993.3	4664.14		1113.91	10672.5	14357.7	14454.6	7897.88	31840.3
4209.18	3205.66	4086.98	8402.7	8850.54	3262.15	18821.9	15120.5	11783.6			1790.49	2568.45	4391.43	4896.77	15241	6665.86		1302.92	5521.39	16817.4	17906.6	15483.4	27313.5
3241.75	2555.84	3859.84	34796.4	4312.08	2932.58	27598.8	21664	28418.6			2652.51	4204.88	24055.8	3590.3	9118.42	3650.33		2634.16	6435	14006.1	18730.6	28558.3	27688.2
3901.87	1357.18	2603.25	9335.45	21859.9	6124.62	31837.2	32216.5	19753.3			2033.5	3180.83	22623.1	4601.56	23202	1232.61		2149.7	7607.25	11885.8	21109.8	39440.9	21808.8
1806.16	4478.05	2949.35	6462.34	3500	3026.44	23475.5	9324.46	9102.13			2008.8	4592.2	29437.7	2922.8	-5320.73	4032.25		1986.96	16545	4883.04	13957.1	28759.2	13932.9
2761.85	2198.55	3175.27	4133.62	14159.9	7363.45	50829.3	32168.4	22369			3585.83	2958.51	7696.56	3802.17	20800.3	268.062		3343.02	14051	20925.3	840.335	21109.7	29416.7
3569.71	3946.63	4171.53	10012.5	4146.94	5703.36	26447.1	32918.5	20014.1			1163.18	3655.19	12515.4	3647.18	7452.82	4419.63		1357.09	5323.13	31399.5	14000.5	4123.22	26763.2
2781.12	2866.36	2585.96	21775.6	13874.8	5765.99	49591.2	4306.51	38854.2			2987.12	4754.4	13594	5748.14	6454.31	20429.7		1726.73	7179.49	35358.3	29517.2	25357.8	497.75
2457.62	4374.66	3677.19	5806.94	11420.8	3339.2	22644.3	9273.45	34695.6			1524.32	3073.3	24688	4379.38	13545.8	6336.99		1564.56	14067.5	15366.2	14341.8	14291.6	39821.6
2980.14	3490.21	2394.51	15221	4060.76	3997.28	28104.2	30856.7	30292.8			3110.45	3737.71	15728.8	5045.25	10338.9	4429.29		2429.35	9277.21	10776.5	14360.2	39362	26065.1
1875.91	2821.43	3274.23	10020.3	5316.64	5828	5991.53	9689.07	36868.2			4000.72	2137.53	14733.6	4740.38	38675.9	1796		993.546	8380.85	18144.5	24621.1	2362.79	32383.5
2769.23	3136.8	2478.72	9446.21	6989.51	5365.46	31710.1	26109.5	26481.8			2525.84	2446.58	7817.27	3719.23	7607.53	6263.97		1216.52	9465.56	36701.2	24897.3	21282.7	15978.6
2635.47	2968.9	3773.66	7119	3876.4	8025.15	27147	21576	14341.3			4184.57	4783.21	15048.6	5506.06	14718.9	18912.5		3158.08	13610.3	29748.1	9350.66	43751.6	24413.9
3998.07	2825.64	4006.9	17501	6839.07	17194.4	23488.4	46824.3	23604.4			1785.46	1861.25	12435.5	3656.62	17591.9	2650.44		3298.51	11204.8	8819.83	19083.3	4692.62	19342
1635.65	2490.71	4182.45	22497.5	7836.73	6016.77	21771.5	6196.27	15907.4			3426.89	2891.18	13038.5	5611.06	-3685.26	5053.24		1715.3	9731.17	8390.19	14187.8	6086.53	22126.5
3199.82	5063.53	2841.62	3961.36	3000.44	3673.35	33855.5	25821.2	36080.2			2117.74	3842.1	26260.4	6072.08	11159.2	8473.79		2243.12	19202.7	24332.7	13078	34775.1	42301
2928.2	4126.48	3653.04	4752.72	3960.33	5866.2	8507.33	23069.4	30002.1			996.375	2541.76	16623.6	7575.52	50425.5	5607.11		2470.28	5496.14	24208.2	9788.6	25056.5	33597.5
4767.31	4344.18	2272.03	16307.9	18801.6	5700.45	24084.3	13452.7	5573.98			3504.97	4087.26	26154.5	4209.85	22386.5	2916.79		502.137	6542.92	15330.1	18944.2	27811.1	52547.4
3072.7	2868.68	4092.11	14380.3	7420.98	4550.69	36060.3	22908.1	20565.1			2418.73	6603.99	17728.7	4272.48	14292.4	9127.32		1488.97	5522.32	8590.81	16871.9	4854.13	47994.7
4780.29	2437.3	3289	7313.74	13229.3	5002.07	17555.8	13712.2	7156.98			3290.61	3227	12969	4900.12	5137.14	15621.5		1957.36	12848.6	13771.9	14459.5	19422.8	19217.3
3280.3	3176.71	3338.57	9242.56	8886.06	6021.55	24418	12396.1	16970.2			3333.82	3175.83	20115.3	3875.16	10894.3	2789.41		4367.28	8708.82	18852.8	30901.1		39446.4
3887.88	3706.99	3332.04	11831.1	9789.29	3699.64	21155.5	16279.9	9566.41			2588.04	2019.32	29783.2	6457.15	36755.1	-5896.62		2601.05	4296.15	20592.9	4977.79		27423.2
3907.25	3041.91	2953.44	11101.9	6073.87	3566.47	4558	18235.1	19343.8			2975.39	3348.5	7627.16	4343.64	12368.8	4007.9		1949.6	14968	27561	14718.7		27208.3
2477.31	4085	1957.4	13489.6	3509.09	2669.43	14567	20072.2	15526.5			3602.67	4843.68	11557.3	5399.27	19252	3630.14		2467.69	6266.29	11122.9	19708		9249.7
1899.71	3880.73	2305.78	12714.6	3503.02	2499.16	5432.85	13707.8	50405.9			1996.45	2073.44	30926.8	31107.1	4139.06	2248.89		2367.44	12553.5	15584.4	18764		57825.4
3417.82	4186.36	2851.78	25300.5	2643.88	2815.39	34149.3	16216.2	15990.4			2878.6	4188.25	18047.4	3233.69	10601.2	6459.81		4250.8	11136.1	13328.2	15505.4		28271.2
2627.78	3139.18	2967.5	6236.45	5632.75	5970.34	37845	6854.52	2348.03			2596.3	3188.03	17767.8	5071.4	9763.93	3518.18		1262.85	14814.1	14531.1	17189.8		29942.8
3277.45	2010.07	3821.36	7389.24	9703.91	3277.81	37634.4	23338.3	26269.6			3955.82	4891.04	9232.24	6974.18	6639.32	11278.4		6472.75	16298.6	13708.1	14684.3		30905.1
4030.67	4876.1	2218.21	4364.77	4918.38	4649.95	36620	30323.7	4471.97			3680.77	2134.1	19807.5	5930.23	11543.1	4270.56		3040.29	14624.3	11071.4	13419.3		21902.2
4035.21	3449.26	3148.28	15389.8	2943.89	32542.4	9654.38	7034.07	4661.52			1091.05	3299.69	14630.3	4628.55	7200.88	4965.35		3336.22	6252.82	16099.6	12915.7		27351
2616.07	2624.45	3151.13	10432.6	6412.39	3552.41	7231.68	22736.6	25138.4			4129.23	2162.03	6238.42	2765.67	6888.08	2528.66		2785.67	10236.5	16084	14537.9		32822.3
2924.55	3601.32	2931.88	18502.2	14609.3	2686	12144	5570.99	9249.99			2856.04	5035.83	7032.34	4311.73	5342.32	4175.86		1467.53	8560.91	29573.8	22571		40024.1
2397.98	2714.03	3653.66	3696.3	4924.27	3855.11	18121.6	17942.6	26190.7			3516.07	3585.51	15264.9	19612.2	-1545.35	9302.79		1890.6	14597.3	34945.1	12263.9		39796.9
4412.64	3342.27	2130.74	14343.1	3562.38	2971.9	38806.4	5986.23	4278.24			1414.94	3716.59	13164.7	7812.73	12265	4858.13		2875.14	7096.5	1002.43	15860.5		28544
3305.4	2231.42	2400.34	12620.9	22621	2766.91	7587.79	27124.8	21492.5			2984.92	4277.42	18099.7	9877.53	8483.1	2496.36		1083.33	14666.8	7607.3	12146.6		25988
2676.65	2560.19	3019.9	13624.2	7352.95	3610.91	12390	10487.8	5221.35			2925.68	3755.42	24045.6	4807.88	7206.02	7582.35		2824.85	10725	13614.3	10342.2		49548
2311.68	2408.64	3271.21	12090.2	3732.25	3339.7	8754.65	10965.6	11910.9			2634.39	1780.74	6716.28	4360.23	13271.6	6965.85		1434.67	17631	918.186	19913.4		1555.76
2249.63	2998.89	3146.01	22564.5	10345.6	3837.92	28033.1	16927	19333.3			3530.51	1620.31	44156.9	3906.11	28457.9	-7085.73		2930.03	13922.7	4157.97	20537.7		24821.1
2097.77	2899.07	2485.41	27926.9	20697.8	5371.01	10040.6	7944.28	16010			8122.17	3013.06	13615.5	4288.33	14618.2	4350.1		2779.37	6842.38	39819.4	14713		25752.1
2425.83	6249.93	2687.94	31365	23770	9342.62	39475.9	33213.1	2317.87			2897.16	3151.45	17893.7	4787.71	6284.4	4339.17		1816.5	6027.42	21813.5	16797.1		43428.5
3238.81	3123.59	6144.88	9225.29	21633.8	4851.85	26313	32102.6	2947			1863.19	2575.75	7769.55	9289.77	-3494.24	-3996.67		4019.11	17718.3	10100.6	12335.4		23507.8
2529.28	3421.53	3050.23	12209.9	9880.39	9249.97	37073.5	41600.5	21320.3			3466.69	2938.25	16858.7	4689.94	15719.8	11601.3		989.386	5948.29	16986.2	34963.9		35988.6
3601.57	2663.23	2369.51	2652.56	22713.8	3044.22	27399.4	17660.4	5737.22			3716.33	4308.5	9040.98	19483.7	10222.2	14798.5		2177.19	10788.5	10059.5	13187.1		49202.6
2757.95	4827.7	2940.48	15403.7	19766.2	3804.35	18530.5	7512.21	6253.72			2786.6	2946.6	37325.4	4512.39	15059.1	4734.5		2114.75	15543.9	11181.8	30220.9		19334.4
3446.41	3480.9	3127.75	9109.69	18751.8	7812.09	22918.8	26210.7	6798.36			2933.1	3026.46	4661.64	6623.77	12709.6	3927.98		1302	7359.09	15092.1	12739.9		20399.4
3384.07	3644.65	3897.94	7261.09	4102.82	17572.6	17927.2	18482.5	19358.5			8982.06	3817.85	20100.5	6701.71	13771.8	3891.16		1307.87	15001	17985	34201.9		27506.3
2838.14	3156.04	4002.81	15874.1	7398.27	2433.87	14960.9	11904.4	16768.4			2119.72	2520.62	19405.2	2252.97	17599.2	3619.3		2792.09	8354.82	10828.7	9195.71		25440.3
2616.23	6215.85	2361.5	25349.7	6070.37	4425	20500.9	16747	32246.4			2002.34	3837.14	6449.1	7389.92	9957.05	-3453.34		2268.3	17051.7	12085.6	11600.3		23200.9
2197.23	3731.67	2046.42	11109	9302.31	3708.54	21702.3	9279.19	7978.54			3845.43	4040.83	15361.3	4711.64	5965.42	8830.8		2082.53	7392.86	18876.6	16639.2		24409.4
4192.35	1891.68	2155.45	24251.4	18965.4	5396.11	10812.3	35224.2	20458.7			1715	2592.22	7652.34	4563.94	12594.6	4830.31		1360.49	10830.5	25778.3	17498.3		31048.8
2700.79	3327.94	2710.51	13065.5	4014.07	5102.05	18789.8	25059.6	34534.8			2970.04	2730.11	21813.2	4971.78	12595.9	5211.21		2961.49	12502.4	20835.2	12892.9		18509.8
3307.25	2303.25	2936.41	13310	6679.15	10881.7	4147.26	20563.5	4497.12			4196.73	4469.42	23467.9	5419.69	11340.5	5397.98		2050.41	9115	10794.9	21842.4		22308
2269.78	2568.93	2112.22	16590.6	12637.2	7766.19	12756.9	27558	51269.6			2929.67	3659.81	41936.4	11658.6	18721.3	5888.7		0	10064	15189.4	14794.8		24370
2913.94	3791.51	2513.96	10044.8	11485	6314.23	19100.8	1040.71	42113.8			2837.79	5657.07	11604	6375.44	4751.97	21848		1183.38	12054.3	25830.3	7321.05		32493.8
1834.06	2909.27	3010.75	20180.9	15865.5	4286.71	19899.7	19754.9	20267.2			3925.09	3127.17	13561.8	3886.03	19100.5	5991.75		2930.3	13781.6	6223.16	19316		48540.8
3975.64	2185.33	3103.75	10575.4	25394	5005.99	33938.1	20822	34770.5			2861.26	2760.48	19884.7	-6165.45	2386.41	10258.3		5188.7	9833.94	26063.4	19776.5		19613.2
4113.12	2152.28	2688	18505	5691.75	14694.6	10995.1	25125.7	3503.35			1843.65	5863.95	22049.5	4147.18	14614.8	11154.6		2603.72	9823.02	19727.1	11877.3		53557.8
3428.43	2938.17	2906.57	15865.8	7841.36	17334.1	11767.5	48391.4	23334.4			2818.62	2652.18	6761.83	1924.3	18536.8	4474.06		7905.88	4028.72	13535.2	13015		14308.2
2425.08	4519.4	3035.81	3332.01	4883.67	12556	13720.1	29119.7	27028.2			1889.37	2294.65	10544.1	6395.89	10869.5	2417.26		1570.94	9055.94	29797	10708.1		32648
2668.43	2378.66	3786.41	12630.6	5766.45	3691.94	15140	40469.8	6869.24			2288.18	1456.62	39051	4752.26	11438.3	3389.35		2484	12083.9	16148.5	13378.2		22686.8
3621.06	3547.16	2575.54	12846.1	12883.1	3362.71	18300.1	11844	8734.78			1890.22	2916.01	8703.27	6047.09	4355.77	8047.82		3723.57	18671.7	26085.1	12820.7		34412.2
3515.63	3251.9	2996.09	5896.41	15166	7524.35	25431.2	17112.7	45192			1075.54	5211.82	12688.6	7184.25	9947.98	5019.38		6978.58	14298.1	15954.1	13172.3		19473.1
2666.81	3580.38	3239.55	11174.7	3506.49	3632.53	19183	22570.1	13614.7			2794.02	4550.66	5844.31	3721.95	9025.08	27759.2		2930.02	13506.4	6943.06	24098.8		8834.98
2207.69	4404.05	2893.26	25403.9	4237.8	3227.37	8322.26	19151.8	44950.7			2076.72	4480.57	20280.4	6434.57	18163.8	10565.7		4282.41	7741.07	12128.9	21700.1		37524.8
2297.19	4364.14	4878.86	19398.1	11491.1	5476.1	30477.9	47279.2	23881.9			2571.39	1582.82	9011	4535.79	19178.7	10974.5		1831.12	8748.71	8001.7	12845.3		21449.7
3449.12	2435.67	2458.83	6562.17	16578.9	5010.53	7229.92	8838.22	35345.3			75.0125	4371.95	8991.98	6311.04	5128.06	7317.25		1868.76	6561.23	14035.3	11929.1		32217.7
2483.08	4022	3871.53	12719.6	6465.6	1716.69	19180.2	37611.3	24783.9			4554.99	3079.66	20662.7	6913.34	10109.6	5007.96		3097.4	8417.62	25890.9	13714.1		13310.8
2176.72	2246.18	4400.33	5002.57	6192.73	4027.34	41095.8	10292.8	1928.86			2270.4	2489.89	20442.3	4653.83	12638.3	3240.77		1068.64	7366.78	6835.22	57264.8		17343.4
3087	3038.71	4173.44	6808.94	23062.8	15493	24908.3	7309.9	3851.32			2744.45	5987.68	12218.8	4229.81	14019.4	4000.42		1524.11	8254.42	11604.8	12234		37570.4
2180.83	3145.79	2678.57	26216.2	5800.52	5145.36	14587.9	23853.4	12483.3			3444.74	5224.25	14371.2	3994.17	7924.1	9940.08		3773.51	14609.5	13330.6	14217.8		28186
3212.77	2438.64	4431.6	15318.7	4484.2	2742.98	10566.5	46988	43902.4			2222.78	4007.57	18662.9	3859.79		5666.3		1856.82	9366.69	12630.1	10843.4		25953.5
3773.93	3195.66	3636.43	6485.33	3761.65	11960.8	18047.7	31795.2	4695.44			2312.44	3708.76	8646.36	5452.38		-203.734		1627.71	15542.6	6561.05	17688.2		17184.4
3735.46	3400.18	2220.54	4234.31	6140.48	19042.2	29567	19889.3	21099.9			3735.38	4486.72	14316.6	4842.33		-5915.58		3062.33	9425.38	7332.94	23764.8		24385.2
4554.47	2467.86	3054.04	8782.48	2920.78	5620.91	30881.2	17005.2	3397.72			1980.64	5518.42	7331.58	8642.49		7353.5		1115.68	13794	14814.5	18371		28782.4
4175.36	1682.01	3619.04	6265.62	13329.3	2749.4	16414	37374.2	7402.43			2005.52	2677.76	29423.2	4146.77		4877.98		3304.41	23795.2	14557.8	15656.4		40565.9
2837.09	3365.91	4421.67	5470.62	8858.92	7253.19	29447.2	24347.9	27618.6			3112.83	5807.43	10391.6	3764.14		6094.66		2125.4	8948.35	21107.4	16573.1		20263.8
2566.84	2785.3	4706.26	10114.9	10649.8	2237.8	18138.2	9382.19	17256			2517.46	4219.94	17230.8	2034.41		4752.03		2166.44	13933.3	13023.5	12762.6		15495
3408.87	3324.26	2141.12	8929.04	8573.31	26650.3	17857.9	22709	30295.3			2802.96	4664.31	31438.6	4944.07		4030.96		3682.3	6138.38	5397.88	8512.05		23909.3
4047.07	2699.61	1977.79	21325.5	5145.5	3379	29707.7	25061.6	25818.6			2025.79	3634	9464.35	3383.16		5044.25		2210.79	12973.8	27794.4	11616.1		29890
1817.33	3907.39	2653.46	10738.5	19018.5	8972.14	25513.9	17577.9	23400.6			2637.41	2306.44	4868.23	4217.28		-1304.22		3174.97	9039.5	7184.88	17102		25543.2
2725	3119.91	3815.95	12466.5	6583.7	3356	16721.3	32196.5	19144.7			1704.08	5524	40969.3	3845.63		3179.93		1888.28	11210	10628.6	13555		28158.1
3633.97	3354.08	2963.25	16575	8554.31	5316.33	31031.4	11331.6	20989.6			3315.61	4212.02	3307.36	6202.44		3851.07		2361.22	8659.63	8672.14	13436.1		33410.5
4288.82	2020.9	2977.33	7830.42	5329.27	4194.95	15485.1	31552	26171.5			4000.31	3142.17	2668.83	15154.2		1495.9		1831.73	11189	18997.5	18123.5		20177.8
3766.55	1776.3	3062.05	8291.75	5927.96	3272.09	21716.4	30944.8	4169.07			1777.19	4329.55	6064.95	2624.24		3446.76		3360.46	20011.7	14685.1	22140		19711.1
3325.63	3933.41	1818.62	5628.35	8368.76	3907.62	20467.5	32187.6	14704.7			3939.65	5879.48	12169.6	2906.38		4101.2		2564.45	8352.23	13759.3	19627.3		30737.6
2940.26	2683.94	2096.26	11798.6	16158.9	2238.73	25004.4	23156.9	23085.3			2436.86	2410.12	5662.6	3991.42		1609.54		4019.61	8042.68	7692.59	9669.25		28268.2
2482.39	2789.19	3296.37	14900	3084.06	3643.41	23873.5	42337	23258.3			2703.66	2313.79	11090	3636.18		-5115.13		1301.39	15651.9	5044.44	16735.5		22661.6
2757.08	3436.41	3172.76	13409.6	6273.09	3366.73	15560.3	31692.7	37836.9			1661.06	4337.7	8046.83	4082.03		2697.43		3296.9	3277.53	18057.5	10513.5		18133.8
2143.42	2597.62	2323.27	9082.13	6047.05	3863.78	10780.9	10692.6	30858.5			2493.94	3344.25	10114.5	22836		13585.6		1212.3	10133.8	17284	11247.2		24089.6
2661.94	2967.58	2748.76	3339.65	5929.01	4393.44	28474.4	12536.5	9510.18			2169.26	3962.19	25762.8	3137.15		4932.08		2119.18	16392.9	21456.7	10577.7		29188.5
2831.8	2982.47	3901.56	11181.6	6135.45	26929.1	3552.48	28866	29256.6			2541.1	4655	13197.5	4299.52		3939.48		2701.01	15011.4	28665.7	10124.7		46346.5
2567.96	4047.05	2586.11	3666.74	5167.43	4124.79	31814.8	30875.3	12433.1			1768.39	4046.7	15290.4	-1289		10450		2951.86	4831.37	6128.83	10924.3		37955.5
2384.57	2760.39	4221.95	8133.85	9718.47	3921	27550.5	18144.4	12127.2			2816.15	5282.1	10640.6	1011.79		4336.8		1863.84	8322.12	17749.7	23746.5		40538.6
2137.25	3189.19	3057.25	17279	2867.52	5535.55	14191.8	32566.2	3802.11			2902.12	2999.96	17592.3	7107.44		19686.8		923.538	11271.8	2624.15	13606.1		52009.9
4272.52	2573.9	2481.94	16177.9	6058.44	3556.14	18424.4	39717.6	32570.8			2685.52	2426.88	6932.16	5529		4931.18		891.89	9161.57	15510	14159.5		30480.6
3474.26	2126.06	3707	5285.67	6561.82	27554.6	25323.5	31492.7	24397.9			1760.38	5132.36	15374.9	6273.16		6786.09		3571.95	9872.83	22707.1	18090.9		28220.4
3452.07	3459.45	3672.85	9030.5	5325.4	4689.44	37531.5	21674.9	4333.86			2792.09	2720.03	7768.1	6111.76		10891.2		3628.82	12791.9	18926.8	10606		39706.9
2751.7	2661.17	2557.97	21586.4	2812.21	2968.99	8717.54	28626.6	17238.7			1781.51	2115.71	14757.5	18033.7		5868.28		1739.94	6571.61	9885.08	13506		48766
3646.86	3446.31	2509.34	13034.7	2736.61	5524.8	7589.78	18335.7	17367			2492.55	3167.59	28065.4	5038.49		4556.84		1231.11	14412.6	20053.6	14519.6		46834.2
3029.35	4763.39	3375	7468.69	11775	2590.26	30068.3	34680.5	31454			2970.96	4112.35	17682.8	3361.23		3952.99		1427.5	5818.86	7496.64	17331.7		38031.6
2303.71	3732.75	2320.47	14354.6	21614.2	4102.99	16964.7	28181.4	22095.6			2251.08	2244.55	13122	3018.09		2878.49		3583.37	6641.24	16502.6	15784		30962.3
3180.52	5097.71	2720.13	6843.23	4851.6	3916.93	8723.33	36723.9	21508			3903.74	5751.36	11213.3	14695.6		1785.05		2290.64	16093.3	16010.5	13805.2		25639.3
4359.15	4251.29	5562.6	13879.4	12340.7	1866.35	22647.6	13680.6	51662.8			2069.96	2366.9	6385.67	2876.49		602.59		2535.89	9981.02	21238.7	15255.5		12228.9
2285.26	3834.68	3259.48	9032.38	7272.28	3187.83	29225.7	11979	7234.22			2153.06	5595.32	26316.7	4523.58		7839.59		4007.17	9812.31	17672.2	13591.7		31070.9
3336.91	3582.86	3167.67	5322.83	7742.42	3945.12	9648.18	12138.5	12781.8			1518.77	2870.05	12908.7	4707.79		5135.07		2372.31	7229.93	19612.8	12082.3		35572
2315	2158.44	3122.75	23776.1	5605.31	13456.8	30839.4	20416.2	30470			2726.38	4110.02	12315.2	4580.23		1128.8		2444.29	10879.7	4399.62	31546.5		31256.7
2292.94	1885.6	2175.25	15059.3	14409.6	19889.8	5982.95	17536.2	17646.9			3385.76	4284.84	28606.7	5703.77		995.406		1420.7	10940.1	17838.4	13133		26947.1
2839.12	3241.96	3043.49	9860.82	4197.92	13801.3	64448.3	21580.1	26597.3			3477.6	4391.56	26680.4	4892.95		3735.36		1431.77	8541.94	21663.5	19056.3		52227
2188.55	3829.89	2810.14	9083.38	15402	5970.69	26092.6	15552.6	28829.1			2042.44	3472.38	12753.4	5405.78		5819.54		2016.38	9518.27	36305.3	13222.3		35394
3264.5	2738.2	3731.9	20384.9	9829.63	4362.72	36499.1	17829	8377.3			2350.21	2637.93	14167	7304.72		5065.24		5344.74	8473.29	12675.3	14318.9		20376.2
2821.46	2531.76	3086.59	5009.6	4660.82	10826.9	26697.3	21204.4	25608.1			1602.83	3100.11	5636.7	4539.51		5325.83		2890.23	9026.9	12795.4	14681.9		42143.7
3597.87	2521.49	2148.03	5215.25	8341.24	6209.46	18925.8	7665.83	12328.1			664.157	4440.04	12891.3	3592.11		5155.81		1719.03	13719	27970.5	15022.4		5304.51
2380.79	2761.55	3082.99	8489.07	6682.34	3792.88	34170.6	43240.4	27554.5			1841.63	3089.67	11891.6	4808.34		5690.96		1145.01	18814.6	8857.15	11414.1		24821.3
2518.44	3578.52	2801.96	8249.97	11162.1	8052.95	30262.7	11773.3	7802.78			2093.62	2801.31	10492.3	6342.81		10151.1		2106.18	15796.7	10909.3	11526.8		23220.9
2141.81	5071.73	2131.67	14413.4	7652.09	2777.01	30049.9	23635	6437.92			2740.02	3623.5	6978.86	4297.52		2949.18		1220.57	8168.29	21698.5	10664		25024.5
2613.94	1819.04	3345.16	11552.4	9698.67	6965.67	45956.2	31400	2791.41			2572.46	2798.74	17718.2	5246.6		3867.07		0	14735.6	15157.1	8463.8		23557.4
7513.07	3556.3	1989.84	10552.7	18501.1	1734.86	21435.6	5917.87	23331			2642.16	5081.51	13248.8	4697.19		13051.8		3169.14	11507.5	15468.7	15386.1		26765.1
2860.11	4513.43	3889.56	3908.18	18591.7	4277.35	12993.6	7521.91	6581.84			2189.35	3633.2	14774.2	6627.59		9540.85		1868.5	13190.6	12541.6	12694.7		26668.7
4646.38	1956.01	2878.2	7632.5	3845.83	4498.54	20000.2	3012.85	10904.4			1526.42	2106.79	11001.2	16695.7		-7755.32		0	9292.38	22108	14353.8		36228.5
2187.47	2726.02	4194.25	6457.7	9841.14	4725.28	56154.5	25047.1	9147.21			4343.31	3454.93	23455.4	3141.14		4066.67		1296.24	9375.86	12397.1	13050.3		34468.9
3513.69	4125.39	2742.55	8768.95	4871.15	6097.35	16695.2	8838.52	28899.3			2141.74	4058.73	8683	4182.33		1572.78		2075.82	10445.9	9062.91	14192.3		24845.8
2038.66	2463.91	3396.37	11425.2	7200.33	2847.68	44327.8	11355.2	13438.6			1356.1	3113.65	13439.7	4910.37		3553.26		1476.12	9295.32	14497.4	11855.1		20836.7
3411.33	4529.07	2585.45	10664.3	1789.26	3206.16	31061.5	4656.2	26010.7			2769.37	2313.24	18673	7080.36		3530.25		3187.34	15248.5	15982.1	10384.3		37799.8
3618.89	3092	2073.91	10546.3	4032.77	2321.98	39372.3	25304.6	28556.7			1659.36	2032.25	6912.8	3936.03		-5664.48		1524.38	12752.5	16432.6	16145.9		21890.8
3168.9	2653.09	4435.89	6482.33	23120.6	3807.88	32047.5	20357.7	11459			1922.65	3904.84	10773.7	3683.65		4709.43		2446.88	11006.7	10130.7	10871		29413.3
2777.79	3616.01	2177.16	8746.31	10224.1	1898.17	18230.1	43576.7	16132.3			2601.61	1962.4	11939.9	4775.83		4837.78		3189.13	7909.5	19302.7	13492.5		56982.7
2590.13	4337.75	1804.74	22605	15040.7	3595.07	14384.9	25075.2	25353.7			1739.9	4269.45	2066.51	5265.43		4618.64		1175.95	26009.4	10138.8	2620.86		18731.4
2629.15	3956.32	2849.88	14368.9	5375.27	4491.06	14230.6	19664	7183.3			4262.32	3236.71	10948.7	8535.89		12468.7		3408.29	6852.5	23943.4	12874.5		54225.9
1917.69	3113.37	2778.55	8678.67	5313.9	10624.6	38583.6	35179.5	23102.9			2355.03	4048.15	15649.6	5483.19		5276.73		1012.82	10330.5	22730.5	30818.7		28549.6
3297.37	3534.79	2522.48	10173.3	4453.61	2917.49	12344.5	5458.31	33603.8			2122.7	4958.19	7596.39	4849.16		3386.3		1122.61	9957.14	13570.7	13170.9		14910.5
2336.66	2933.09	4568.46	13846	14859.6	3652.42	22709.3	25283.2	8448.02			1349.08	3404.21	40425.3	5528.19		3698.25		1041.19	13154.1	15550	11148.9		36956
2487.17	3025.39	2216.27	34546.3	4976.62	4078.05	8991.78	15991.5	7331.57			1909.32	2790.64	26826.4	4770.67		3384.01		1601.75	14696.8	11526	14600.6		18705.8
3184.44	2137.61	2602.27	20620	16025	6202.31	18433.8	24376	4068.82			2830.75	2858.06	12468.2	1670.36		23703.3		1045.75	9398.67	6122.57	13853		25526.6
2512.4	3243.46	4423.81	21056.8	15903.8	3194.5	13671.8	24609.2	33445.9			1384.53	2771.5	8881.09	7085.43		7558.45		2705.86	9871.85	12646.9	14004.3		46422.8
2963.21	2045.92	2150.85	30570.6	3489.86	5007.2	21913.5	19086.1	26005			2981.7	5835.09	14745.5	207.524		5783.06		2626	5071.3	10367.1	13001.7		2188.78
3124.83	2213.07	2386.09	9750.35	5477.91	8092.56	20575.7	11391.4	1328.29			2778.2	4124.84	17354	4284.55		4485.75		2300.32	21136.5	14313.6	10740.1		27761.4
3099.82	2579.77	2576.5	4818.64	4937.21	10241.8	21817.2	29038.9	2527.45			3075.81	3184.2	15940	5068.93		6073.81		1392.83	8357.42	21803.2	12244.8		76833.9
2732.18	4312.28	3040.21	40251.3	14064.5	14492.2	26525.3	30743.6	10395.3			2359.79	3545.44	16304.8	5610.01		2031.22		1764.96	10693.1	17285.2	15382.7		48806.5
3735.42	3089.86	4000.49	2501.69	4010.01	8980.72	6446.95	20898.1	46407.4			1358.33	2784.44	9608.95	8394.92		7538.7		2512.93	21745.2		14796.3		37973.9
5092.54	2526.39	3095.37	7178.12	14669.3	3942.28	24774	12451.3	2988.87			2681.04	1927.83	3611.65	3935.76		2572.11		2489.65	6898.92		21363.2		2153.49
2612.71	2470.43	2087.59	11456.1	10041.4	11383.2	19284.4	36424.3	10766.2			2354	3065.59	32913.4	3366.41		-6874.52		3371.32	9258.54		14892		22806.8
3073.43	4258.21	2020.96	20193.7	9227.71	2976.3	22516.6	4215.94	17542.2			1894.51	3383	5367.53	2063.63		6260.56		1458.06	15578.9		13658.6		13148
2330.79	2030.86	3200.15	16244.2	6710.84	4538.44	22312.8	1960.69	18497.9			4305.33	3986.17	9216.23	2094.86		3368.83		2111.72	15163.7		10016.8		50596
3714.81	5001.62	3062.72	22200.3	6343.91	7546.21	30187.6	26276.8	15039.1			1832.32	2488.16	10026.2	4836.7		5998.14		2357.49	7298.06		14855.9		26241.8
3345.79	2252.17	3193.08	15233.2	6083.17	2136.91	20866.2	13962.3	17025			1966.17	5328.99	14529.3	3030.45		5231.89		1221.36	9616.45		33090.3		37445.7
2025.54	2437.93	3181.8	3988.21	10417	24740.7	10094.7	40025.8	10111.1			4797.29	3324.74	12421.2	4827.46		-4170.32		1157.29	10473.8		14005.1		36745.7
2089.64	3116.94	2036	16504.3	15465.4	5193.84	10376.1	24797.8	11002.3			3749.17	3013	11916.7	8390.32		3111.31		3884.46	6805.07		17281.8		31371.4
3077.67	4514.29	3132.46	8223.31	21730.1	3499.71	23242	20801.4	21534.9			1742	6097.2	7715.22	6083.84		2836.46		3350.41	15541.8		15773.9		58080.7
2459.29	2884	2685.77	7250.97	50900.1	5654.07	7492.63	27001.9	14007.3			2657.53	4612	7808.37	3556.59		4718.98		2136.51	11904		17286.2		25258.9
3530.91	2943.66	3170.86	6169.74	4873.25	3630.61	5551.85	2826.3	37948.8			1828.59	3381.3	28968.7	4222.8		3471.4		1651.47	12075.6		12069.7		45894
3271.28	3191.87	1840.45	10472.2	6851.18	9734.94	17716.5	30065	21396.2			1792.84	2777.59	12482.7	4121		5319.86		2375.42	11237.9		14900.5		31110.3
3258.11	3749.25	2307.93	6506.68	20623.3	5930.5	18049.1	34161.9	36710.4			2244.03	2413.74	25040.2	6591.47		4934.45		1739.72	12649.2		13601		32313
1775.61	3305.61	3557.34	13847.5	14562	4521.38	42713.9	9141.74	11191.2			2339.69	4899.51	14847.5	5806.88		15017.7		1135.08	10503.9		37023.6		25926.4
3221.4	2656.36	3822.6	5820.33	34126.7	9705.61	18262.3	27714.3	11526.6			2511.14	2113.07	6308.3	6644.1		-4397.74		2978.24	10538.5		12697.9		20824.6
3331.5	5182.31	3001.34	3964.11	6651.23	5004.33	40226.6	28861.9	14206.2			2240.15	5146.34	13610.9	8835.89		2929.22		1622.77	11372.8		10611		25943.9
2116.7	1998.11	1832.1	5699.65	3742.38	13970.6	15372.1	15312.1	35636.1			2541.23	4764.88	15195.5	5966.51		6052.45		2668.45	8049.12		12620.4		8147.7
2911.72	2009.72	2917.46	11429	5267.89	5890.74	11253.6	30385.1	27574			3327.47	5202.52	19091.7	4085.92		2108.61		2233.95	9000.28		15298.4		22841.5
2364.3	2590.74	2597.71	12909.5	2543.52	3495.21	25279.4	23087.9	7043.92			1757.06	2089.22	16266.5	6581.09		3059.88		2330.2	10363.9		20712.8		26112.9
3105.61	4378.86	2649.79	19045.8	16372.4	570.433	31052.4	12958.3	4355.02			2639.32	4143.72	31464.2	4432.7		3908.08		2699.93	13728		22893.5		39960.1
1767.46	3329.18	2408.65	10197.3	13196.9	2499.34	44703	36804.4	11317.8			3185.24	4683.57	12800.8	8063.47		7538.4		2970.56	14848.3		11809.8
2952.53	5559.25	2104.53	5794.85	4878.95	2768.63	30742.8	28631	18257.7			2899.77	5678.4	26573.4	3424.56		5705.68		4249.51	15100.4		14009
2832.04	2794.7	4733	23380.6	6958.5	13488.4	33861	20939.1	27408.7			2723.72	5453.64	13755.6	3896.83		2682.97		3393.48	12062.3		10076.4
2290.51	4063.72	2663.31	5950.04	3406.45	3130.35	7720.74	30688.6	23476			2025.77	2973	12378.8	3586.86		11534.2		1218.42	13119.9		13520.5
2879.69	2897.79	2986.4	10054.6	29419.9	4660.66	29671.7	21890.2	11946.1			2327.09	2519.82	4650.58	6683.85		4605.45		3386.98	3156.41		34949.5
3154.3	4015.08	3240.12	5328.44	20919.8	2771.78	25242	24830.2	5723.32			1886.91	3469.43	26420.3	3531.75		8014.07		4295.36	17191.9		12287.7
2572.5	3262.62	3576.35	38025.9	20744.2	3633.06	35210	21040.2	3522.5			2408.28	2086.15	8075.58	9776.52		4921.9		4387.66	11408		11047.3
2474.1	3469.32	3145.2	6514.25	10521.9	9076.36	33671.6		24302			1961.1	3265.42	17429.2	6008.41		8027.17		1418.5	12024.1		17148.7
2862.54	4658.11	3500.62	16430.3	2993.92	2896	18388.9		12667.7			2214.79	3423.26	40866.8	11220.2		13340.6		1483.84	10731.6
4411.56	3977.84	2575.03	8312.06	10887.2	4103.04	15932.3		21197.8			2081.76	1899.02	13273.6	5545.34		15074.4		1536.8	9123.88
3346.58	4610.75	3425.41	13338	4868.37	4284.02	28687		13754.5			3779.82	2541.57	22256.7	4799.77		14332.2		1108.26	8363.25
3463.91	1700.1	2833.53	16842.3	11147	3491.6	14232		19923.5			3669.11	2479.72	13843	5727.54		1927.02		2524.59	11842.6
2718.19	3556.92	2773.94	5222.03	5105.62	3516.38	17286.7		7371.46			2105.06	3152.65	25176.2	5464.22		3302.88		2059.29	8842.55
3583.72	3550.46	2384.13	12156.7	4704.77	4243.88	41585.7		9135.69			2984.59	3049.49	464.732	6046.07		5405.84		959.049	5865.52
2487.37	4906.41	3085.27	16478.2	6585.9	3342.2	33491		17586.1			2791.55	3202.99	9364.64	6673.5		28183.2		3266.96	12952.5
2825.64	2900.74	2919.01	7816.78	6359.33	7518.27	10644.1		24151.9			3023.38	2226.29	15536.6	7555.57		3129.47		2249.23	7972.18
2885.07	5702.25	3104.86	47853.5	8152.62	4461.95	34114.4		40608.9			1732.73	2940.44	4121.35	6134.11		4698.46		3428.94	7318.21
3344.42	3619.25	2651.92	17125.1	5107.05	2752.99	29274.2		7654.11			3385.18	4019.7	30634.4	-1993.27		4210.51		3043.33	11113.3
1735.6	7309.68	3724.35	32321.3	5673.2	10068.7	12092		4434.64			1775.12	2072.5	10098.3	3517.51		3686.72		1531	11005.2
4704.5	3623.35	2036.58	6502.18	19663.5	8276.44	19584.9		17267.1			1723.3	4997.64	10299.3	2016.27		-7204.33		2701.45	8968.7
3842.62	2837.5	4433.06	6449.28	3877	4377.84	12952		9775.69			3386.13	3698.96	6074.98	4393.06		6278.43		4083.98	11611.4
1917.34	2636.46	4565.34	5777.31	8325.58	3545.65	727.356		30421.1			2713.03	6106.65	8849	2439.44		10488.8		1829	6604.31
2988.27	2901.71	3304.67	31634.5	6098.53	5554.16	24742.5					1621.31	2323.15	14431.5	3109.41		11309.9		2320.57	7212.5
2676.41	2506.48	2735.79	7965.8	16873.6	4113.58	20453.3					2554.46	3857.83	39740.7	23254.9		4384.91		2036.29	10177
2087.89	-161.4	2075.56	18601.4	4914.38	3668.82	15642.7					3255.75	4984.5	14518.5	28560.5		8484.96		1609.62	11519.4
2377.68	2651.97	2590.79	7830.55	3329.03	4288.2	13937.3					1307.23	2259.18	8448.09	6296		13066.4		5033.59	7265.09
3676.21	3247	2692.18	3039.89	2438.25	15734.8	4702.01					1113.18	2694.24	23892.8	4629.6		3799.54		2010.2	12921.8
3476	3889.68	798.843	4193.86	22178	2552.87	26897.5					2437.4	3335.37	12919.7	4427.77		5935.33		3016.53	10675.9
2755.8	3160.14	2278.5	4833.05	4892.48	3884.58	24565.4					1933.14	2311.28	19817.8	4605.95		13470.8		2644.11	6222.85
3113	2840.08	4124.29	15112.6	21100.4	10806.6	20353.9					1947.06	3217.41	6404.91	4793.87		2138.86		1725.36	10641.7
2990.91	2688.69	4298.31	9476.09	4895.86	7888.91	34876.9					1937.03	2807.5	21572.5	6132.91		6729.7		1315.17	8368.06
2828.75	3231.64	2838.21	8866.91	4082.64	4849.65	22377.8					1637.8	3382.59	41018.3	5602.91		3659.19		1558.09	9468
2694	4274.05	3052.57	8130.58	5044.19	5360.22	27241.6					2881.77	3400.01	38337.5	7885.47		5056.26		4615	10084
2269.29	3293.46	2617.87	12061	9292.62	3535.8	28353					2225.49	3888.12	17931.1	5051.29		4461.89		1219.46	7904.83
1886.86	4340.15	3024.49	9660.53	6768.38	3514.36	26001.3					2085.72	2270.46	20767.8	3122.57		3510.89		2176.03	9773.5
3275.54	3476.26	2023.46	3797.1	4739.87	10525	22965.9					1850.05	4319.06	12509.2	11042.5		78443.9		2036.67	7000.25
3907.54	1878.55	4025	6144.1	7772.33	4023.37	51069.5					3405.43	12593.3	37469.6	6039.17		-11450.1		2688.2	13573
2417.57	2035.26	3662.45	29247.6	4750.47	4605.5	35361					1951.86	3170.28	10129.2	5486.56		-6079.48		2941.47	12160.9
3367.25	2731.71	2007.27	23027.3	19458.5	4807.45	25111.9					1508.41	3656.87	14907	4838.19		6232.67		889.73	9047.78
2656.05	4558.36	4178.19	13788.4	15600.1	3610.73	41128.6					2093.91	3205.84	9239.63	5171.1		3460.71		2177.89	12014.3
2328.01	2078.05	2841.99	20919.4	8039.5	4092.39	37445.2					2933.32	3924.28	6843.85	4882.8		4935.86		2395.45	8567.71
2300.4	1915.48	3401.7	7665.64	8602.6	12411.1	15118.7					1509.67	1734.13	30623.7	3144.43		2822.14		2382.55	6679.07
3719.03	3242.66	5154.97	15634.1	12308.8	5804.6	8698.11					2992.77	2939.26	12236.4	5797.88		15943.2		4690.58	10581.6
4454.5	4541.91	3849.92	5265.09	3587.93	3901.39	28361.8					2920.37	3711.03	4833.41	5140.1		2966.27		4358.56	9472.69
2310.35	3632.22	3280.69	12789.2	5816.23	4462.99	39496.1					2515.7	3744.65	19539.3	5219.08		7335.14		3092.69	14467.5
4284.47	2231.42	3442.63	15777.9	5517.08	5272.1	71143					2534.46	2738.36	23067.5	5452.77		-5202		1225.52	6224.43
2618.39	2844.55	4449.53	29458	12763	6573.93	18100.9					1943.37	3424.32	16850.5	5673.32		386.315		2249.59	19500.7
1944.27	2342.43	3477.65	21673.1	18072.9	3531.67	21826.5					2175.79	3138.42	27236.1	22853.1		4084		2846.82	18199.5
2643.41	3637.25	2436.84	19362.6	5243.48	3251.29	17278.4					2159.02	3420.69	14140.1	2473.04		6976.59		1417.5	19503.5
2858.32	2840.49	2139.9	13666.6	11297.7	9003.34	19624.2					1752.63	3545.09	7602.87	5782.12		-8475.65		1149.33	15509.3
-1167	3448.92	3432.45	17963.1	4101.31	3732.17	23921					2222.99	3559.29	4639.9	5194.02		3694.67		4191.81	9051.42
3875.9	1596.35	2248.97	7290.02	10825.7	3999.62	28530.3					2408.8	5417.66	17679.5	8647.44		5938.97		2390.44	9789.21
2861.43	2790.08	2101.82	18474.9	5024.01	6479.73	19654.6					3321.13	3815.41	33851.2	5120.61		6139.23		2625.24	17718.2
2386.71	2250.23	3870.09	4727.2	6739.68	4677.81	26663.3					1863.35	6595.54	23459.7	4449.37		-9399.3		2235.5	2551.95
2337.38	3571.17	3631.74	5125.26	3059.11	2717.4	31509.6					3761.71	4478.6	17105.4	4433.95		4961.56		2162.25	10697.5
2747.22	2624.14	1916.39	1043.35	9621.58	3894.83	32706.4					3781.52	3396.08	17658.2	6481.05		5050.21		1810.78	10713.2
1871.53	1943.98	1935.78	17338.4	8721.34	2634.97	26699.2					2849.54	4326	7972.05	5468.59		9045.66		1109.82	8469.54
2730.42	3813.77	2344.04	23602.4	3842.37	3412.59	31207					4042.83	4204.12	19966.2	5214.88		3596.75		1263.64	3973.73
2422.03	3490.86	2286.58	5727.45	4288.17	3885.46	33433.8					2080.05	3391.96	21384.9	2763.48		278.923		3763.3	9407.15
3207.79	3007.13	3121.58	14360.4	32432.3	3414.64	13562.5					3217.6	4787.09	9210.05	5250.21		11134.4		2294.44	10028.4
1817.53	3122.04	5951.14	6808.91	15103	12326.4	22318.8					2002.69	3477.89	5987.15	4522.68		3070.75		123.95	9417.96
3063.12	3530.54	2568.21	10620.8	6788.2	5226.52	41035.6					2223.91	3546.55	10991.1	18717		6657.35		0	8117.13
3715.06	4215.76	2404.11	11180.5	6279.9	1476.69	21514					2761.6	1970.08	20753.8	4987.39		6219.09		1707.17	12448.3
3010.07	3377.03	4123.75	4250.34	6370.48	2679.36	20752.8					3523.56	3434.08	12591.4	6170.14		9799.46		2549.93	10329
3532.82	5309.85	2146.41	6289.19	8218.57	4226.51	12558.6					2172.06	3286.91	11064.2	3861.52		3609.12		0	8860.99
2662.1	2826.56	2615.39	11078	3134.87	7792.33	18452.5					3391.57	2462.41	17051.8	5213.17		2629.84		2420.25	17031.3
3483.93	3197.75	3972.64	23204.8	6072.12	2480.56	24531.6					1959.89	3149.64	9421.86	3024.19		3179.59		1786.12	13267.2
3201.36	3720.79	3360.35	3296.22	7397.65	3646.67	21631.9					1956.07	2349.1	9227.04	5207.92		5091.56		1793.85	8003.17
3145.2	2769.43	3392.35	11605.6	8266.52	3601.37	43520.4					3226.31	3299.2	10547.6	8713.84		31898.2		3109.21	9054.96
2389.06	2742.25	2441.19	4833.44	6700.44	18739.1	21969.7					2508.68	3116.99	4147.51			5336.78		1849.9	10097
3959.55	4908.86	4551.7	19215	4371.34	2794.15	6717.49					2141.18	4716.32	16847.8			-8340.84		1005.3	8644.59
2230.19	2534.81	2195.17	5860.45	3756.88	3226.85	19230.2					2315.61	2426.36	9402.28			7083.11		1886.15	20082
4292.71	3036.35	3160.68	24770.2	5436.86	6359.73	8121.54					2713.57	3205.61	15223.1			2959.09		770.852	7662.85
2379.77	2657.18	1604.77	13304.8	21426.2	4697.62	30106.7					1544.57	2613.36	15466.1			5186.02		2813.74	9606.17
2966.96	4574	3472.45	4004.45	15101.8	2479.25	23291.3					2505.8	3005.97	5544.45			5884.57		1689.68	9164.19
2603.39	2406.31	2353.23	3344.72	11945.1	4124.16	21244.2					2082.8	4262.14	20269.5			4162.54		6005.69	6173.19
2887.2	1484.25	1984.08	36261.1	10731.6	3929.72	8565.07					1882.51	6319	6113.87			26487.5		2240.33	8221.69
3453.49	4035.21	3341.87	4446.8	4665.93	4872.44	15004.3					2116.07	3946.5	9516.74			6119.01		1699.25	11130.6
2073.43	4964.61	3111.17	4443.24	16755	5153.67	11084.5					1671.56	2477.43	11848.5			2765.14		2164.22	10058.1
2874.29	2752.72	2223.36	5481.5	5339.97	12397.7	11197					1899.62	4923.82	25216.2			2427.67		1457.06	9751.06
5297.87	2351.04	3052.89	7138.8	4188.07	3354	6356.9					2012.57	3121.86	14868.2			5644.31		3755.54	9894
2748.28	3167.66	3261.05	13257.6	55849.6	3606.16	18060					3561.51	3071.01	18785.1			3514.7		3265.86	7988.41
2759.11	1853.06	2583.18	19527.8	6024.84	10153.6	30463					1625.06	3923.34				10691.4		2683.15	3592.11
2806.09	3208.84	3635.25	9027.34	4372.83	4641.08	18764					2093.74	2919.39				53821.9		1345.93	11015.1
2499.05	3113.46	2516.29	16680.2	5163.89	3228.57	21337.1					1841.67	3336.26				8355.95		2321.77	7675.29
3011.48	4829.19	2594.29	5247.56	12893.1	8104.68	8078.07					2830.81	2962.42				2893.47		2911.35	17762.7
2444.08	3432.24	4211.28	12140.4	4493	5195.95	31096.4					2424.25	2735.55				3326.42		930.529	4410.81
2990.99	3177.11	2264.33	7515.25	4224.94	4869.09	43200.8					1595.62	3585.58				3953.16		3020.07	12033.2
1844.89	2620.29	3023.57	20770.2	9121.19	2599.5	26180.1					1488.3	3037.52				2371.67		991.268	12236
2720.62	2446.33	3576.27	10850.9	5076	3546.92	9332.26					3456.9	2279.03				7821.84		3771.14	11449.8
4850.96	3559.87	2946.82	7743.61	13702.6	4304.26	18692.8					1956.44	4467.31				3143.76		1292.79	15858.6
4192.52	3848.53	2288.3	4293.55	10934.5	3964.9	24075.5					1443.6	3974.09				8364.19		1623.56	17890.5
2548.09	2931.23	3539.91	22130.5	9313.27	5684.67	44349.2					2171.86	5185.54				5078.14		2127.21	8322.63
3746.72	3191.64	3475.98	7273.08	10060.2	17069.5	10968.3					2396.61	4265.35				4020.09		2461.07	10571
3349.36	2931.25	2918.81	6575.11	8024.4	2912.77	25631.1					2601.35	3563.97				17943.5		1638.97	8456.5
3701.4	3798.88	3454.57	12805.3	13340	12433.2	16837.6					2001.31	3965.03				9122.29		1662	14654.6
1838.89	3607.05	3054.43	7362.9	6658.94	3803.44	21293.3					2351.29	3130.2				5881.55		1301.8	12177.2
3063.79	3623.7	3263.14	17559.6	10976	4521.6	7189.29					2107.98	4596.72				5123.68		2232.96	8405.47
2968.45	4721.38	1799.45	25355.9	14344.3	6543.34						1636.93	2712.88				-8466.83		1997.05	15571.1
3783.12	2846.43	3003.79	8157.01	10090.4	3985.02						2884.09	3261.77				2492.76		851.08	6888.11
3044.38	1098.29	2633.3	7900.18	13616	12840.2						2142.35	3740.33				4378.74		2277.19	8211.6
2556.28	2621.75	4211.13	8536.27	5274.01	4231.01						969	1759.51				8724.14		6612.02	10378.7
3356.46	3372.81	2871.99	21639.8	24709.9	8668.1						1575.65	4432.17				3301.96		1145.23	9830.58
3333.88	3148.88	2839.84	12024	27821.8	7276.5						2405.72	2795.43				-10078.3		2058.07	7180.28
3145.18	2044.1	3144.02	14535.7	8586.14	4885.57						2138.44	4290.17				843.029		1759.94	6528.18
2345.62	3042.23	1886.2	15320.5	16104.8	10149.5						1601.62	3325.51				10135.1		1954.7	12152
2156.11	4606.36	2993.93	27696.9	4288.23	3064.18						4435.86	3168.85				3989.2		1741.24	4835.36
3438.59	2861.2	2946.01	21552.2	4290.3	3254.99						4039.83	3702.12				22469.1		897.306	4073.78
231.266	5092.85	2846.15	16059	12483.1	8505.97						2542.1	7106.43				5924.31		1233.21	17185.9
4400.96	2202.1	3178.36	11662.8	11030.5	3366.46						5166.28	3189.8				-3536.75		657.875	16400.5
2947.64	3229.31	2458	4834.85	8264.58	3399.84						1916.88	3634.02				14201.8		2761.64	7379.45
2962.36	1863.6	2433.6	14391.7	8527.26	3418.37						3007.43	3179.49				15950.9		989.9	7136.81
3464.53	2408.31	4784.78	5233.61	5904.79	2601.45						3844.9	2009.43				6150.78		1120.14	12511
2539.8	3800.69	2541.73	17469.3	3473.6	5321.07						1775.02	3517.2				2246.24		2764.62	15722.6
2210.01	2464.72	4597.27	4676.64	2262.38	16687.4						228.986	3816.12				3468.09		3523.12	11804.7
3461.46	3585.8	2570.9	23022.5	4441.94	11353.3						3002.07	6100.73				13830.6		1166.54	16187.6
2405.5	2715.28	2997.2	17901.6	6000	3755.86						3403.07	5225.02				13199.2		2685.39
2349.76	3768.14	2560.61	8048.15	3722.15	5522.5						4072.57	2201.95				-6085.27		1488.72
2083.53	3001.03	3685	17408.8	4419.71	2405.27						2745.36	3827.8				6302.35		1977.33
2731.71	4095.39	5286.33	25451	6542.13	5055.17						1909.27	3907.36				19275		2114.03
3084.29	3671.24	2763	13380.3	4026.46	20935.9						2400.87	3255.91				7695.08		3211.13
4016.59	4433.6	3294.86	11004	7829.06	3787.18						399.079	5140.98				3854.4		1390.86
2189.64	3049.21	3294.17	7361.1	5534.32	9504.69						1951.99	2312.62				3199.11
2499.88	3102.91	4020.11	4807.24	11545.1	10430.8						3873.51	3658.96				4884.48
5029.86	2518.04	3978.14	3910.74	6734.71	8904.15						2676.63	2204.5				7303.83
3156.96	2503.07	3191.97	9911.91	4643.91	2782.8						3620.39	3080.23				4147.78
3326.17	2317.07	2381.91	6009.37	12844.6	3807.84						2345.47	5412.96				5180.18
2463.72	4469.25	3777.12	18388.3	5430.72	4093.3						2927.41	2514.83				4950.86
3442.09	4701.6	3454.13	7313.82	39384.4	3252.1						2794.7	4135				3062.16
3464.09	2488.31	1758.2	33547.5	5439.43	2260.6						2098.91	2865				3689.2
2256.69	3439.37	3300.01	4221.31	3532.07	2832.66						3746.15	2307.51				-5767.14
2301.38	3766.83	2721.48	12782.1	6440.08	2552.87						3446.91	3233.1				6430.24
2259.24	1931.05	2424.16	9565.2	7926.94	3299.76						1913.59	3430.61				3829.62
3662.51	2779.39	3381.6	16642.4	9467.59	2153.16						3158.54	3678.43				3213.6
3449.17	3240.19	3672.01	26516.7	22433.1	12892.5						4471.3	3849.93				4851.38
2860.78	3732.51	1709.93	12155.7	10030.1	13566.9						1367.86	2684.64				2407.39
2743.64	4240.22	3030.58	29611.7	12672.5	2878.52						1677.17	3197.78				4487.56
2308.67	2090.49	4446.59	7172.25	4454.62	5248.71						2595.88	3367				5220.56
2595.89	3147.2	1669.34	9312.85	9462.81	4032.18						1421.5	3533.29				4240.78
2507.75	5153.86	4128.55	15942.6	14483.2	8315.6						2512.63	2476.22				12650.7
3015.08	4989.51	3087.7	16171.7	4184.36	4550.3						1770.59	1901.34				3806.5
3843.22	4052.23	1540.01	20199.3	4630.54	16489.3						3007.8	5321.11				8559.89
2339.74	1704.57	2735.55	17060.4	3006.08	2794.11						1183.09	2510.03				2512.84
3242.58	3450.07	3335.17	7528.12	4577.19	9480						3023.04	4359.56				6272.1
2268.24	2790.62	1937.21	12896.9	17444.3	3569.11						706.704	3235.63				12377.8
3895.81	5238.6	3438.22	7104.93	6467.12	4177.48						2390.34	3313.99				4489.4
3151.5	3232.57	1671.61	10981.4	6519.26	3626.08						1961.54	2868.99				4643.13
2026.6	4988.56	3276.5		14802	8142.64						2741.58	4080.59				3411.61
2659.48	2565	1712.9		5772.02	4110.89						3485.57	4450.8				6278.42
2337.4	4239.48	3441.71		7956.85							4004.24	2330.2				5109.05
2773.23	3797.93	3907.09		22859.5							1855.27	3346.29				3993.55
2333.45	3467.34	2344.59		4992.8							1443.74	2261.61				3545.27
3068.79	2698.01	1592.21		29534.3							2875.54	3121.14				16241.5
2210.12	2934.5	3855.69		28803.8							1946.59	2604.03				-4713.32
3773.07	1905.64	5037.15		12531.6							4515.39	4411.53				20009.1
2875.71	4279.8	2120.36		4513.88							2796.21	3137.25				6015.29
4086.33	2545.78	2822.43		5747.2							3619.38	3076.73				7874.36
3429.75	1700.35	2896.31		3060.79							960.36	3789.06				2908.55
1984.75	2268.5	1905.8		16924.4							2308.53	3157.52				2536.32
2591.23	2538.37	2932		15956.9							3118.57	1719.22				2318.66
2275.34	3606.6	2668.13		4889.16							2906.54	3418.17				2683.51
3418.3	4645.85	1833.36		4724.86							1814.82	2304.9				17227.6
1894.75	2597.03	2393.02		13189							1924.6	2596.61				3890.41
2231.35	2658	2789.96		2779.18							858.297	3289.89
3393.44	2871.53	2458.83		5666.6							1973.5	3486.2
3808.43	2414.12	5824.01		4927							2733.69	4905.67
2665.9	2214.06	3679.84		9429.28							3076.85	2591.8
2641.79	4547.06	2994.07		6681.53							4126.49	2817.91
2230.59	2776.89	2622.11		6656.07							3361.19	4798.54
2213.67	2703.88	3620.51		11150.7							2267.43	3243.55
1953.25	5959.1	3284.49		5493.01							1231.25	2739.1
1983.94	2334.64	3216.37		5757.99							192.37	5393.83
3111.77	3998.11	4714.24		19954							2465.67	2762.13
1612.94	4566.99	2946.82		8122.37							2010.98	4633.61
3766.41	5798.45	3086.47		11432.8							2513.5	2992.24
2214.9	1843.66	2070.41		26453.6							1204.44	4708.12
3154.76	2233.55	3967.31		6399.94							3707.43	3390.65
3063.98	4753.77	2776.47		17636.4							2775.28	5642.27
2343.56	3787.9	2895.2		9041.12							3413.4	3885.64
3728.98	1671.07	5954.6		5716.08							2652.6	2139.16
3709.86	3575	2549.34									3347.41	2840.57
3902.55	4239.25	6031.79									1994.88	4868.65
3120.97	1980.88	2905.75									2246.27	3739.6
4384.97	3597.11	3363.36									2610.7	4766.58
3334.97	4373.37	3387.91									2159.53	4786.77
1024.3	3667.87	2959.3									2943	2794.43
9442.07	2716.74	2354.54									2869.16	6294.34
2422.53	1769.08	2032.79									1752.79	5014.38
3428.66	3845.29	2206.22									2164.43	4573.79
2112.81	4016.5	3138.04									1474.77	3384.28
2460.37	2957	4001.04									1997.09	4911.63
2470.14	2500.89	2570.88									2372.59	2473.5
3518.63	3392.62	5307.91									1877.74	4416.34
4646.2	2337.46	2781.25									3167.13	4063.81
2161.31	3442.47	2615.95									2515.71	3383.34
3543.52	2978.64	2560.56									361.481	2675.53
2404.64	4014.34	2117.53									2798.21	3882.2
2703.2	3761	2305.76									2442.65	2442.46
3940.43	3346.92	2572.66									2404.53	2762.96
3389.68	2268.89	5181.2									914.909	3206.73
3045.57	5047.44	2390.36									2410.56	4156.81
2441.47	2483.86	3918.85									1717.6	4000.24
4389.5	3712.38	4252.63									2890.3	4187.6
2185.23	2160.27	4191.67									2216.18	2735.4
2708.37	3946.62	2617.1									2069.41	5586.57
3381.44	2194.5	2425.09									1886.25	4137.41
3262.42	1902.47	1617.72									3171.86	3457.7
2117.95	2179.81	2738.71									2694.19	4462.66
2749.57	2447.76	4352.43									3701.24	3348.75
2913.95	2037.39	3099.47									3722.38	4055.27
3175.6	3057.03	3726.84									1896.43	3966.19
2331.95	3971.64	2938.04									1295	5113.48
3251.16	3304.2	3497.85									2818.76	2268.17
3014.02	5401.27	2706.54									2914.73	2244.37
1922.82	1697.5	2764.06									3953.69	4302.08
4648.37	1815.89	2919.22									2751.59	4227.39
2862.29	2753.76	2189.5									2527.22	2622.89
2616.03	2759.62	4529.07									2341	3213.02
3005.06	2265.63	3172.5									2578.5	2739.24
4193.34	4946.3	2142.76									2216.75	2699.93
2546.5	5142.34	2663.4									2459.74	1792.56
2264.71	2497.07	3139.09									3595.33	4250.16
4000.75	2434.71	3921.65									3805.65	2335.17
4273.11	2313.77	3703.38									1789.09	3066.56
3624.27	3478.06	3213.05									3811.21	2702.46
2911.71	3106.11	3792.92									3640.81	4405.29
3615	2644.51	2962.47									3626.49	2277.75
2077.61	2344.98	4250.26									2188.11	3285.84
2277.85	4677.57	4028.93									3511.6	3070.37
2910.67	2693.55	3944.96									2443.68	4666.5
3963.56	2994.45	2743.01									2087.59	2676.81
2150.28	2677.54	2951.8									2692.39	3773.97
3462.95	4330.09	3886.68									3195.75	3302.86
3882.06	3742.75	2298.76									2915.41	3284.12
2598.32	2300.92	3579.12									2590.28	2603.77
2614.75	4098.44	2890.06									1920.83	3744.74
3742.86	2229.33										3401.56	3711.21
3214.29	2700.71										2564.22	3090.26
3277.69	1324.01										2687.27	2606.74
4418.61	2050.25										4231.03	3836.28
3419.51	3508.49										1879.83	4377.75
3345.06	3787.15										2542.87	11390.2
2500.35	3742.39										1088.57	2131.75
2872.6	3872.05										2692.7	2672.09
2808.2	3517.42										1492.93	4903.08
2960.32	3470.34										1826.04	4395.15
2159.12	4309.42										1711.97	3307.29
3825.86	3285.93										2600.54	2908.21
2397.94	3680.74										2630.96	2561.41
3297.18	3497.58										1491.91	4028.46
3025.8	3650.55										3753.46	4285.3
1555.55	4345.16										1204.51	3173.48
2291.94	2684.41										2281.97	4756.25
2230.26	3060.58											2896.59
3217.76	6825.73											3409.5
3033.75	2772.24											6058.69
1989.53	2649.86											2703.57
	3258.3											3405.28
	5047.92											2091.97
	2996.03											4285.06
	3800											3591.54
	3401.9											2017.24
	4940.99
	2896.24
	3494.15
	3869.57
	2154.43
	2736.67
	2653.77
	3830.75
	3047.74
	5333.75
	3687.17
	3534.39
	2062.09
	4190.2
	4288.9
	4143.73
	2864.44
