# Supplementary material for: Dietary change without caloric restriction maintains a youthful profile in ageing yeast
Source: PLoS Biol. 2023 Aug 29;21(8):e3002245. doi: 10.1371/journal.pbio.3002245 (PMC10464975; doi:10.1371/journal.pbio.3002245)
Supplement: S2 File — (ZIP) [file pbio.3002245.s010.zip › S2_File/figure s1.xlsx]

## Sheet: s1a
bud scar count		Median WGA-AF405 GLU						Median WGA-AF405 GAL
0.3333	0.488	403.5	165.5	155.3	341.1	-26.3	-42.25										Bud scar counts
12.53	1.685	11931	7921	7439	10588	7439	5134										GLU 24h	GLU 48h	GAL 24h	GAL 48h
18.6	2.098	25900	11789	12319	18671	12319	7584										12	20	11	17
0.33	0.6172							470.5	6.486	77.5	83.24	-64.24	-52.41				13	16	12	18
12.33	1.345							9907	7120	6397	9727	6397	4371				12	17	13	18
19	1.464							24259	16212	13488	21921	13488	5800				9	19	11	19
																	14	22	11	16
																	12	19	14	20
																	10	21	14	19
																	13	16	12	19
																	14	20	12	21
																	13	19	11	20
																	13	20	14	18
																	12	16	14	19
																	15	15	11	21
																	11	20	11	21
																	15	19	14	19
																	12.5333	18.6	12.3333	19	Average
																	1.68466	2.09762	1.34519	1.46385	St dev

## Sheet: s1b intensity
Log	24h	48h	GAL log	GAL 24h	GAL 48h
1309	5629	14805	1459	2568	4597
1969	6103	11109	1829	3096	4538
2677	5631	10370	1987	3334	4997

## Sheet: s1b area
Wt GLU log	Wt GAL log	Wt GLU 24h	Wt GAL 24h	Wt GLU 48h	Wt GAL 48h
5.222	5.222	13.11	8.222	19.22	13
8.222	6.444	13	9	17.11	13.56
6.667	6.111	14.11	8.667	17	13.44

## Sheet: s1c tom70
GLU log	FRU log	GLU 24h	FRU 24h	GLU 48h	FRU 48h
2409	2556	12844	6932	13081	12822
2910	3133	11090	6851	22468	20742
2692	1437	14400	6763	28382	10111
2030	2109	9185	5542

## Sheet: s1c rpl13a
GLU log	FRU log	GLU 24h	FRU 24h	GLU 48h	FRU 48h
11678	10459	20277	19406	13007	15766
9510	8338	19001	17939	16088	15306
8688	7687	13983	16935	13385	14579
10885	10206	17772	18478

## Sheet: s1c wga
GLU log	FRU log	GLU 24h	FRU 24h	GLU 48h	FRU 48h
403.5	346.9	11931	10165	25900	27975
165.5	-19.9	7921	6938	11789	11592
1059	18.03	11001	7760	17332	12329
343.5	264.7	10462	9377

## Sheet: s1d
GLU log	FRU log	SUC log	GLU 24h	FRU 24h	SUC 24h	GLU 48h	FRU 48h	SUC 48h			GLU log	RAF + GAL log	GLU 24h	RAF + GAL 24h	GLU 48h	RAF + GAL 48h			GLU log	KoAC log	GLU 48h	KoAC 48h	GLU 72h	KoAC 72h
13483.7	7030.38	9106.45	38027.2	21152.4	22163.3	26809.9	28405	14641.1			17702.4	3054.8	10832.3	15982.5	-4409.14	6453.48			10074.5	13314.2	12569.3	21536.5	1792.62	32165.9
10264.1	8210.7	10512.4	21316.3	3778.15	18596.5	18814.6	24347.7	11433.6			8582.53	7299.43	21967	21536.9	257.787	27900.4			5430.8	10502.1	9601.96	21139.8	13408	20655.5
6623.5	7340.05	6973.61	9495.05	19465.7	18018.5	12827.4	9986.66	13537.2			9864.81	2423.3	18921.2	18529.7	8543.4	39126			11047.6	10922.1	10752.9	21821.2	9016.42	20267.5
9217.69	8199.08	9912.05	28165.7	17153	19519.8	2839.48	18582.8	20865.8			17861.3	6211.97	17846.9	20359.7	17686.4	17675			8807.82	8777.37	842.471	23290.5	8522.75	29394.1
11547.9	9183.36	7870.21	5619.65	17668.5	17075.4	12696.2	21314.8	20550.7			18725.4	5882.58	26707.8	21077.6	21706.5	27780.5			7163.99	7840.16	1364.63	20734.1	25156.2	18639.7
9165.39	10066.4	9092.87	25037.2	19153	18215.3	7808.53	11141.3	13845.2			10791.4	4921.29	10776.9	19105.2	17391	20836.3			8550.9	9946.1	14360.8	19639.2	11958.8	24126
7378.04	7241.59	9848.47	35434.6	18012.2	17920.4	16805.5	936.294	10734.3			16805.7	6106.55	20056.4	15247.8	32458	4577.5			11579.2	0	0	20863	7358.23	35850.6
7320.08	5480.44	9044.09	26433.4	17716.4	16819.2	13384.9	11424.1	18236.9			9656.32	10342	18667.5	20709.3	10279.4	12477.6			10859.2	9464.7	30475.6	16662.3	17855.7	31845.4
8599.84	9789.92	7536.25	3541.88	34105.7	18574.9	26912.6	5982.03	32471.2			12317.9	8688.93	21720.6	7274.55	70.2553	23476.9			6254.68	6862.84	34775.1	19432.4	100.938	27201.5
8285.83	8909.85	5699.14	25036.9	23815.6	16581.9	15787.6	13688.9	12711.2			16386	5489.93	15010.6	19804.7	14783.7	25238.8			9041.57	7019.12	15925.9	22334.5	391.25	24815.5
8124.34	9881.95	8092.94	18818.8	18892.7	27502.1	16535	21043.7	17591.8			10700.8	9182.54	17322.2	17022.2	5293.25	21106.3			9663.84	11002.8	7225.32	19180.7	13746.3	35247.7
10864.6	11395	9080	17850.1	16247.1	22770.5	3123.3	2424.91	14942.9			15423.6	7243.07	20160.2	18309.6	14932.8	23601.8			9128.8	6402.03	4675.68	23367.9	9535.26	25694.3
8072.06	7483.88	8552.74	5896.7	22253.5	6116.95	6146.44	6468.83	20737.5			13918.2	3647.38	25929.1	9652.71	25262.2	16257.9			9102.86	12389.9	12921.1	31545.5	11555.5	25400.5
10015.4	7354.62	7242.14	11103	15428.4	17122	12590.3	7952.93	17724.2			10476.1	5836.18	19856.3	24297.5	7591.22	19611.8			11451.4	8258.26	27412.2	31103.5	20101.4	32369.1
8191.98	8074.64	10865.9	19760.8	13715.3	22374.9	1121.79	35014.5	18563.6			11411.8	9660.31	15881.3	24300.5	5274.57	16096.3			6652.6	8010.43	11848.5	19152.1	383.235	19676.6
10921	9388.64	9046.22	33880.5	21577.5	16869.5	7068.29	11649.6	15567.8			13923.7	3514.5	19041.2	8901.06	11956.1	27229.6			7553.09	5353.43	6692.69	23406.3	6275.31	22778.7
10080.3	11978.1	13187.1	33093.4	19955.5	16145.1	10644.6	28774.8	3456.5			8824.35	9234.3	2458.5	23709.5	15768	21178.4			10961.3	11007.5	4440.68	20642.2	14219.7	21383.1
10782	7296.65	10923.1	26760.3	23546.8	20413.4	30644.6	25295.4	27101.3			9425.15	7907.25	25215.3	26833.1	16147.6	21678.9			7141.76	11147.7	26299	20898.1	32129.2	33830.1
11799.8	7361.72	9690.64	19602.1	20517.9	25781.5	2640.65	1024.88	10269.3			8896.23	6156.72	22990.7	22751.8	16345.3	24578.1			5362.35	7814.45	14475.8	21012.7	6629.62	24284.7
7908.86	7253.36	5853.21	20002.9	23077.7	23309.6	657.659	13561.1	1726.94			14213.5	8763.31	23749.4	16186.9	11575.6	34358.1			9507.3	4884.67	11460.2	27682.5	11523.9	31979.1
9727.34	5078.56	7304.36	5233.67	23305.8	16106.5	20789.1	15994.9	5416.63			9354.69	20699.2	34837.9	12176.6	7729.82	17445.3			7733.04	15414.3	4456.44	37153.1	15696.4	18745.2
11786.2	9433.14	10932.4	17540.7	18545.8	44070.9	18192	27273.7	2443.34			14824	5195.75	5635.26	20091.5	10909.1	23333.3			6048.04	7310.67	8869.8	25003.2	2401.45	27815.2
12422.5	7877.43	8657.39	19960.2	4262.85	11776.6	11924.8	15451.2	10779.3			14595.5	12846.4	23603	28269.9	9322.1	27299.5			8803.66	11562.1	4954.45	18348.3	6541.64	29960.8
8848.43	12289	9190.56	18417.5	20360.6	1291.79	19966.6	20180	16624.5			11853.8	9398	15971.7	1961.39	12513.7	27907.4			13668.3	9560.41	3596.62	24727.2	1042.84	21901.9
10558.9	6537.26	8632.16	8633.02	16099.4	21755.2	29953.8	24293.9	13463.2			12395	4772.34	12539.5	18683.8	25365.6	20459.5			11169.3	6744.48	11723	21039.5	5924.39	13010.3
12030.7	9771.07	7294.9	12152.2	16630.8	24246.6	9278.22	19172.2	23829.5			9632.77	3666.97	14983.7	7662.16	16559.6	25775.9			13738.9	5999.11	0	24494.4	1310.86	20494.5
8472.11	7593.79	5360.85	24945.8	27166.3	11126.7	952.421	16775.6	2973.44			11008.4	10221.4	17538.5	21167.8	16686.1	12632.5			10188	8403.55	744.93	24963.1	10087.8	22313.6
11049.4	6903.27	7735.44	17541.7	16295.7	6937.41	19290.3	15300.4	23361			12166.5	7150.28	16548.2	18016.7	14830.8	1001.69			6082.91	14675.4	6990.43	24022.2	10381.8	27904.3
7942.8	10358.5	9267.57	16217.7	15891.4	17784.2	5768.11	11179	18747.5			9317.44	5029.68	5272.11	-4790.36	16683.4	28464.8			12403.9	9737.5	1153.39	22375.8	17847.3	30897.1
10940.3	7640.31	9238.96	23442.6	30249	7339.23	19365	16244.2	19286.7			17966	3264.12	2619.41	18754.9	15714.5	15388.6			9539.85	5871.71	5740.84	25132.7	11016.5	19818.9
6846.67	5601.05	7501.54	2093.94	16968.2	19766.3	14425.3	2867.99	20408.7			14891	2853.56	15261.2	16526	-2155.07	-4356.51			9518.5	7865.89	16128.7	22895.2	11075.7	21297.5
12181	8833.44	11934.8	19514.3	23132.3	26450.3	10043	28697.2	2760.71			14912.4	6129.62	17926.4	20243.3	13422.5	14760.6			7276.6	14497.3	11627.6	18567.1	117.522	20824.4
10090.3	7213.21	5699.19	29437.5	19251.8	20255.5	15709.3	34381.4	15180.6			11824.1	9747.54	26967.8	3105.17	18264.3	15881.4			7443.41	13695.3	15111.2	28276.8	4904.6	25178.8
10838.2	10609.5	13152.2	33457.9	25755.7	17875.3	8263.06	13567	20724.8			8929.98	8060.72	19470.8	25051	17682.5	25887			6439.29	7706.47	4798.64	36969.3	7989.97	45202
8725.88	7890.04	9052.93	13953.3	17869.1	20204	15655.5	13988.3	23457.3			14350.6	9409.04	18668.9	20386.2	5256.82	29515.4			10947.4	6540.53	6211.86	19160.6	10530	17035.1
8071.68	8810.8	8832.31	24657.2	18527.7	28123.3	13636.2	16027.1	25515			10266	5375.04	31541.4	18174.9	28689.9	24775.2			9215.79	7578.98	12297.1	30090.2	1549.45	22897.3
7880.5	5142.5	12259.3	16772.2	1702.79	21496.8	6952.21	21949.3	5260.12			11342.2	13732	8050.27	21954.5	22703.6	1887.12			10648.5	14241.4	3596.13	19273	1093.9	24187.1
9398.55	6694.64	7033.31	20325.7	20127.8	21174.3	23126.4	16802.5	1242.51			9947.01	10866.5	23801.6	16962.8	4886.56	-1171.43			0	7880.56	16487.5	30036.2	967.781	26070.7
7137.29	5739.6	6309.73	4790.27	15709.7	19646.7	22493.5	25486.7	19236.6			8224.98	10818.7	23532.5	20882.9	15420.9	24378			2837.5	4168.45	23489	26186.2	25980	18435.4
9088.75	9378.94	14126.8	25091.9	16096	17257.5	11016.5	14424.7	19854.2			14398.6	6096.83	13627.6	26103.1	13403.4	12746.2			7450.62	11045.5	6845.1	26671	14267.4	30366.2
10217	7954.11	10732.8	16780.7	13323.1	24040	15969.9	23294.9	22148.3			13219.7	7665.12	23262.5	31206.8	39114.2	3040.76			12250.5	10160.5	8334.44	23336	2130.93	20464.5
10398	9495.24	10544.7	19957.3	18776.8	7011.66	21417.9	7418.62	25113.3			12067.6	10764.2	20103	16700.8	17645	24445.2			7159.39	6728.76	2089.56	25395	7621.53	19720.5
9619.39	11212.5	6660.37	16904.2	18065.4	20919.7	25533.6	17553.8	10798.8			12265.3	6441.36	31201.8	18321.4	16379.2	21161.9			5566.31	4903	7865	24049.6	1446.75	21322.8
10875.2	6226.49	15434.3	33878.5	27313.9	21895.5	2947.19	1089.38	11004.4			14368.2	3016.01	24813.1	20348	21174.7	9619.14			8762.3	8132.06	9707.85	23078.7	386.486	20612.3
9658.42	11577.8	7174.73	13534	10786.2	23985.8	20097.1	12882.9	15847.2			9783.59	2976.5	1478.78	12512.8	1564.03	18730.5			11568.4	11942.7	4511.28	26021	8861.15	22176.9
9100.59	6255.85	11079.9	25303.6	23498	22596.1	24194.2	14399.1	10459.3			10065.7	4067.39	12632	22302.3	12846.6	11600.5			8197.1	6140.34	20584.2	23057	6256.03	22677
8675.49	6640.09	8849.97	38366.7	22055.3	16005.3	19610.7	25904.6	24418.7			17085.1	5297.09	25832.7	26307.2	15383.4	4136.54			8195.74	6149.89	4006.52	22892.6	4895.08	19088.7
7599.93	6062.45	8460.46	43175	2467.46	18647.2	17565.3	12067.6	9499.56			9166.34	6452.25	856.503	32345.1	3187.47	24000			9568.59	10443.5	5571.12	24878.5	9657.59	20621.8
10411.6	9462.13	6954.38	24940.8	17188.5	26365.7	4612.35	17421.6	6153.6			11988.4	5739.83	18457.2	21557.4	7427.44	21518.5			11677.4	8800.64	10302.9	26902.6	11041.9	23224.6
8832.3	10420.6	11486.2	19134.5	23093.1	25006.4	10232.3	1449.88	12366.1			13622.4	11051.7	25873.7	30530.2	8739.15	24677			6909.75	17564.8	11624.4	31542.5	15150.5	21914.5
9521.96	9046.02	8002.4	6471.25	13352	18433.7	37213.5	7168.62	10924.7			13282.8	5144.32	17954.8	23058.5	-1213.26	14837.6			7288.52	14521.4	14059	24687.8	10107.2	26744.3
8845	6024.59	11121.8	14756.2	4885.89	21317.1	21738.6	22211.9	23718.3			9634.8	5947.5	11263.9	15845	9077.95	18186.6			8698.95	4578.53	7462.22	25827.1	1691.28	17836.3
-493.849	6137.68	6933.81	11578.9	26405.6	17840.8	6364.49	5019.19	4067.89			12958.9	7457.75	18770.9	26930.3	28390.5	21746.2			7278.92	7523.81	10241.1	28368.9	710.488	24168.2
6462.5	6726.96	8882.02	23349.8	18181.3	6287.5	25693.5	27629.4	5315.25			13481.5	14005.3	16448.7	14209.7	10885.5	12639.7			13355.6	6113.31	16046.5	19075.1	7906.94	29010.7
12202.2	10859.3	6707.94	27610.2	20359.4	16123.6	4518.51	23258.6	16333.3			15024.6	10863.3	5210.11	8828.31	23229.7	17364.4			8771.79	7883.55	2484.23	12076.6	8215.59	24801.7
7889.87	7675.41	8713.4	6726.59	7596.75	36223.8	23774.5	21699.5	15724.7			15578.2	10654.9	21681.3	21221.2	9887.47	10798.3			9701.56	6726.21	8531.87	10349.9	3128.33	24748
10513.6	9835.61	11951.3	18861.3	12942.3	21773	25681.5	25781.5	24719.7			9110.16	8788.59	21087.4	5371.04	22634.4	16989.7			8796.79	10444.6	0	26376.7	21833.9	17663
9220.2	12782.9	9706.01	12526.9	16286.2	18527.8	35354.5	24294.1	3033.19			12197.8	6608.82	22704.6	18225	-2496	26848.5			7170.45	8096.07	1218.15	24865.6	4119.55	23422.4
8773.87	8540.41	11535.9	17296.7	21043.7	20642.3	27202.6	13909.9	11145			8466.73	5209.71	1558.1	21050.4	14568	23428.4			10356	6579.96	4504.64	21431.1	909.648	18096.3
9650.51	6715.04	8412.77	16294.7	22458.7	5457.4	22332.3	27124.7	14591.2			14841	4098.24	16917.3	19202.3	5910.36	10542.8			4652.1	7365.17	1756.18	22606.2	14404.9	23449.8
9320.53	5985.68	6395.47	15180	14705	5496.49	4598.83	11275	18874.1			14628.9	10757.2	451.054	24047	1723.33	5101.93			7467.1	13550.2	5909.88	26113.9	17293.6	27203.8
8495.99	6583.1	9726.95	19449.2	18968.4	16153.2	11512.1	12237.8	5580.65			10654.2	16733.1	15970.4	3507.66	22216.5	25273.9			6761.94	11922.8	14023.2	21257.8	15002.4	34136.6
7397.55	6229.98	7905.27	19462.7	25090.4	17911	13018.1	25468.8	25323			11963.4	9174.23	24610.7	18109.7	14438.4	9785.39			9971.01	13195.9	15535	19843.4	11035.4	10551.7
12852	8275.4	13938	29239	19612.9	17609.1	4927.58	22572.6	7776.42			15342.6	6078.95	7884.71	12284.9	15229.1	16580.6			9617.83	11087.4	16386.1	27497.9	8805.45	30163.8
11105.2	10479.1	7680.89	20742.6	17606.2	26057.1	9762.04	10323.1	9614.7			12910.6	7256.28	9679.89	23013.7	13862.4	16897.6			8631.6	13601.2	6692.45	22115.1	9807.68	28281.2
8107.64	12659.2	8020.46	17375.3	14023.9	13335.3	16966.1	19054.8	16698.6			8322.62	7430.25	18525.7	19209	8816.25	31895.1			6914.3	15685	6599.44	22628	112.067	24624.4
13170.7	7887.48	8240.14	12378.5	17330.9	18977.1	17117.6	10704.6	28520.9			13253.6	3535.14	21148.2	23126.1	12030	28396.8			12664.7	5518.5	7537.27	18770	11535.4	19920
10487.2	7374.16	7934.25	12653.2	15872.6	6078.87	2945.19	26498.8	23494.8			9531.53	5919	19518.4	23747.5	12995.6	25994			9237.31	13643.8	21990.9	22707.6	10928.3	6591.04
7931	7094.15	7411.16	10258.3	17814.3	19441.6	22091.7	5037.52	9550.84			11851.5	3999.09	9462.15	18763.6	29348.7	18718.9			10187.2	14906.4	22796.6	23876.2	17966.7	23491.5
11973.8	4536.77	9698.25	3011.74	1059.93	18491.6	19018.3	21632.4	10654.2			10879.7	13142.2	16107.2	18404.5	965.612	1561.81			11878.2	8121.68	4967.51	20341.8	13465.2	19191.4
11942.4	7767.98	10271	20323.9	20614.6	24465.8	23711.2	17683	10127			9711.86	11526.5	15240.8	22166.1	-1094.9	19769.7			7787.03	10757.6	0	30290.3	684.27	26786.2
11480.9	12413.4	9929.03	26592	25069.4	20851.1	22867	9723.26	18237.5			11515	12352.8	21061.4	15678.4	2321.55	25051.9			8112.02	6939.06	16603.1	22164.8	2509.76	28864.6
9887.79	9333.17	5885.85	11133.5	16807.5	18879.6	21254.7	17219.5	16405.5			3096.66	3555.1	34333	14196.7	6778.91	16488			8520.07	11504.2	18581.8	29000.2	480.571	25561
10153	10320.1	8662.46	11496.4	12782.4	25874.6	15560	24654.3	13028.6			10536.4	17354.3	25165.1	21703.1	12317.2	3108.31			6745.61	7359.99	3638.68	27278.1	14203.7	25138.3
9216.43	7319.25	9807.28	12149.8	15029.8	25378.7	19002.1	12172	19130.2			10338.8	8650.19	18206.6	17959.1	12546.4	21715.5			5565.48	8769.26	11519.2	20821.1	1108.93	14605.3
9214.5	9681.32	9670.51	30069.2	14652.8	17933.3	19280.5	20031.2	3736.18			9538.51	10343.7	25049.7	7520.78	13749.8	21148.6			11644.4	18582.9	399.22	15811	17873.5	6489.8
10274	9922.66	7523.12	23855.2	10026.4	16877	24703.9	23927.6	14113.8			7794.38	6994.17	22386.9	12937.2	6302.95	25662.4			6309.26	10502.5	8202.94	25286.2	9536.22	22852.9
10420.7	5732.38	7312.89	21352.5	33981.8	17591.4	9655.35	28029.4	17627.3			13890.5	5046.08	23142.2	16325.5	14570.1	15892.8			7064.67	5575.6	15379.9	26975.3	10236.7	32700.9
6365.6	10127	13746.7	30398.6	39309	9351.23	6221.1	15379.3	20176.2			9573.33	7064	23360.9	19409.6	3987.23	16750			6840.06	10855.6	21730.1	27033	707.451	22193.5
13289.4	6631.24	9968.11	5246.31	25047.6	22225.2	3600.7	6634.53	14996.7			13558.4	3643.78	21502.7	2825.07	1248.36	18196.1			7313.44	14245.1	3101.8	24568.2	1822.43	30859.4
9667.55	12252.3	-188.375	17890	16728.4	16178.6	11421.4	21627.5	11227.4			7173.27	5468.31	300.314	20103	12616.3	28808.7			8022.77	7495.51	11053.5	23406.5	250.266	21981.1
11928.3	6031.77	6849.38	24184.9	19209.3	23398.2	12716.4	26320.2	26861.8			9607.56	7486.43	10053	22613.8	2495.62	21658.6			10975.4	5748.85	9664.1	19356.9	18729.6	19368.4
9841.31	7548.33	6436.18	30179.6	21860.6	25958.1	15788.4	20209.6	1529.2			11188.9	5135.5	27162.3	25504.8	3504.08	16997.7			8234.05	15660.2	11599.1	24235.5	9348.29	25347.4
10563.1	6615.95	7651.25	12934.9	16469.1	20034.7	30709.8	16450.7	26854.8			13680.7	4680.25	9160.55	19647.3	6444.79	1518.01			8535.39	17744.1	3466.35	17361.8	11682.2	11894
13416.1	8861.32	11310.9	26194.1	26687.4	14667.7	6805.17	21757.2	25434.5			10620.4	6095.17	22719.5	19289.4	3271.29	20240.4			5128.02	9522.57	2278.52	23691.7	650.617	23496
7889.51	7123.92	12775.4	20468.1	16485.8	18256.3	1481.26	2999.95	20340.3			18817.8	6142.22	25829	29267.8	8227.69	20930.3			7312.31	10487.6	7171.25	26549	973.587	26013.3
8380.6	8607.95	12949	16608.7	18557.2	16289.8	19184.8	3000.92	18803			10943.7	4507.33	1081.24	19685	1547.7	21527.7			8413.72	13448	11229	23933.7	13301.7	26203.9
14048	6889.59	10124	16955.9	10714.9	20756.4	5148.61	15453	26164			12782.2	16624.6	22359.8	22471.1	16936.3	20004			7231.5	6649.18	29749.1	10046.1	17233.9	22093
8526.55	6046.25	7490.97	15254.1	14585	17324.9	14181.2	20648	13323.9			11801.2	7081.51	22357.8	18228.6	16153.7	21058.2			9278.19	10035.8	7569.44	28019.5	369.37	30612.9
11719.9	6577.99	7049.09	15541.7	21372.6	21352.8	3184.77	8441.76	17385.2			8562.81	9840.59	10901.1	20384.4	1619.33	19026.7			6667.73	11478.2	10412.5	26261.9	22156.3	76.157
9741.89	5962.77	6011.9	25931.5	12905.7	15533	26240.8	3500.05	13855.6			7465.28	4837.26	16061	17663.1	12586.8	26561.2			0	11840.3	0	26199.4	24378.3	29735.4
8761.4	5876.25	8891.93	7822.98	17412.5	21535.4	23420.4	16189.6	18959.1			4203.77	14225.5	3067.51	16189.8	35702.7	26788.2			9931	10363.3	7741.76	23781	16840.6	25840.5
9116.88	11954.7	8260.63	5520.55	17124.8	23790.3	19772.7	12083	21142.7			15169.4	5810.15	5408.47	23702.2	23196.1	16140.8			5427.59	8140.72	9982.9	21989.5	12585.4	26908.2
9818.01	8409.22	9513.92	6321.36	16383.1	14913.8	16201.5	16421.4	5185.51			12890.5	10295.5	31487.4	20564.4	5199.06	19315.3			6468.44	14580.6	0	18751.2	666.38	22009
6916.89	7675.65	10169.7	2820.38	12614.1	25731.5	5445.81	5793.5	19827			13677.5	10386.9	18530.7	24870.2	8220	24518.3			9274.37	6129.34	7552.34	28150	1299.93	29037
9123.17	8108.48	10098.8	20653.6	15766.1	9823.88	19144.8	23731.7	15896.5			14287.3	3503.5	493.003	21563.6	23052.4	6126.76			6342.74	13627	10139.4	22065.8	12716.2	21726.3
8903.73	8329.57	7206.29	45955.6	11377.8	3991.64	26353.4	1900.16	18443.2			14817.2	8447.27	17470.7	24474.3	17626.7	26608.6			9501.71	5841.85	754.314	23673.7	27205.3	22667.9
11837.7	8322.45	4282.44	11700.5	27149.6	21023.8	6565.39	209.136	11306.1			12987.8	14009.3	16179	22493.3	12543.1	26331.2			8558.88	7884.81	4823.34	22906.9	52.7563	3991.95
7710.38	11326.3	7200.54	29707.3	17574.1	16682.5	9836.69	14632.6	6452.41			13054	4823.43	21031.8	28948.9	19503	22387			7586.85	9755.76	17837.7	19466.8	21056.5	28219.7
8394.87	7549.97	6857.52	13780.1	14109	19588.6	17038.6	18831	4005.07			13705.4	9001.73	18607.9	15447.7	8492.3	18490.3			6325.52	5512.38	502.904	34852.1	11912	27066.9
8982.92	6745.07	7921.46	20148.2	16363.4	15782.5	22507.1	18499.7	5063.85			8660.29	15590.5	21276.7	25672	11556.9	4482.7			11520.3	10540.5	20168.7	20944.4	5761.39	45.9
11374.5	6441.93	11504.6	20014.6	15766.2	16709.4	6434.98	8517.16	19952			6875.5	5637.71	21232	18872.2	-373.921	26262.7			9230.34	14000.1	6641.43	18722.8	12923.1	25242.1
10217.9	8894.85	10105	23213.4	19407.9	22717.8	24938.6	10174.2	13882.1			8680.1	12792.5	36287.6	22188.4	5222.93	36214.8			9926.57	7311.15	8315.69	18234	26121.4	24406.2
11432	6528.12	5755.39	21401.9	13407.7	10634.6	18551.3	22987.9	21697.2			12207.6	14854.7	20485.6	14997.4	-869.747	20814.1			7716.66	5795.4	0	23650.8	12645.5	25001.1
11532.6	12398.2	13412.2	19634.6	17212.4	10496.1	12071.3	3109.12	1755.49			10814.7	20603.9	22886.7	20608.4	24273.3	13575.1			7669.03	11514	6155.34	25697.4	10155.8	5374.16
11017.1	7109.09	11224.9	32535.1	13827.8	16316	22731.6	5693.56	15361.8			9564.4	16235.5	26813.9	16851.8	16104.4	15557.8			5224.77	8520.76	4295.01	45483.6	1240.4	20726.9
10298.6	8732.57	9667.16	22106.8	5836.36	11995.4	7930.9	12520.6	19098			10240.4	4140.52	18993.8	19018.7	-3428.47	20615.7			10633.2	14190.3	14230.6	23764.2	17957.6	22093.9
8806.77	8163.44	9212.93	17421.2	16866.2	19938.6	15370.1	29893	10716.5			9494.66	9705.45	6256.19	21797.4	7023.96	6105.05			9342.08	8745.07	6280	22972.1	341.759	23485.9
10535.5	12026.3	11851	18418.8	28080.5	31264.4	10869.9	16216.3	22847.5			10058.4	6787.88	23468	23192.4	14396	29126.3			5996.18	5617.87	10790.1	22415.1	6183.4	22995.5
7801.46	5786.13	10128.4	18528.3	13886.1	20394.5	8711.74	870.062	6228.49			12956.9	7437.29	24559.6	25600.6	14341.2	18755			7707.62	5793.55	2456.59	25730.6	3339.15	12420.7
9577.92	8424.36	11343.7	22726.4	19781.7	17056.6	22935	5594.96	24435.6			9975.12	16001.3	16299.7	26345.8	24546	8046			6270.96	8491.75	448.248	21194.9	5292.45	37429.1
11317.8	6397.54	8703.69	24238.4	23567.7	26015.8	15920.4	3967.8	7239.98			18783.5	14228.6	21707.5	8511.69	9057.5	23750.1			8767.69	8308.95	16113.3	22450.7	10205.6	27583.2
7579.69	7192	11119.3	34734.9	18307.5	17448.9	4628.41	23575.1	17162.4			11802.6	4688.65	18619.8	17941.6	21414.8	27249.5			5783	5854.19	12160.1	22179.4	6673.72	24083.5
6814.54	9494.67	8828.33	33490.8	4684.71	18800.9	10661.5	12256.5	16616.2			9124.78	3616.16	178.702	19238	16185.2	13903.3			8505.5	16520.9	6388.15	28110	13662.1	15815.1
8276.59	10333.6	5666	8356.39	21313.7	16391.7	17342.6	6521.74	19856.1			5801.56	11399.4	17206.3	26328.7	13192.7	12411.9			11573.2	7952.42	10575.6	28190.2	11164.4	27262.4
7955.01	5752.11	7882.9	19246.3	15931	37101.2	21766.6	21452	22995			14722.5	6736.21	-53.7228	16521.8	24742.4	5406.69			9651.28	17046.6	27456.3	26485.4	27070.8	29856.3
7032.67	9344.1	11168.1	33496	17740.7	21534.9	15602.1	15428.9	15309.6			12426.2	5500.7	19909	22957.1	20147.6	12076.8			8305.9	11350.8	1061.04	20729.1	380.218	15382.3
12245.2	7517.25	10952.1	20714.9	22275.8	18927.8	26516.8	3189.55	12299.7			10213.8	10176.5	19676	27016.6	-146.875	28458.2			8004.18	16794.4	318.442	23725.8	0	20768
8072.55	11937.1	12282.9	1255.81	13472.8	13538.3	5691.99	9800.99	13566.6			12441.8	7060.36	10998.1	21776.6	25313.1	19069.9			12037.7	11453.4	7007.91	15864.1	13367.5	31409.7
7818.95	9460.36	9383.65	17733	17814	15478.5	16959.2	7897.65	20445			8328.92	6595.68	25374	642.625	12722.4	30436.7			9558.3	8022.93	2313.14	18516.6	10405.4	28339
10774.6	10838.6	7270.51	24425.7	21349.8	8245.07	19339.2	12913.5	8881.79			8040.61	13762	3060.17	13472.4	10244.4	13587.6			10813.5	6338.23	5787.84	26187.6	11807.3	22721.3
8344	10641.9	8855.79	17437.6	21454.8	20049.3	25056	15225.7	3888.62			11349.3	3244.91	38799.6	5864.01	3297.14	20068.2			8067.07	7857.1	5280.81	28428.9	9018.99	20000.1
10881.5	9937.73	8048.4	15053.3	16797.9	16459	17303.2	23230.2	16280.8			10238.2	4774.38	26452.1	9540.94	13322.5	5311.27			6979.4	8166.69	15302	25117.6	11835.6	26076.8
11252.5	9361.56	12379.6	16819.2	14450.5	20356	14806.9	5473.44	19008.5			9731.54	7168.07	17350.1	10014.1	15361.1	20490			8439.94	8434.61	5332.22	26803.7	1540.88	25283.4
10488.8	9912.55	8221.8	35306.4	21151.9	3444.28	15370.6	23709.2	36099.6			12219.8	13675.3	16998.3	13610	10555.5	22553.1			10757.3	14691.4	5584.6	19556.2	7234.34	31176.3
10059.2	6636.51	8250.15	23559.7	17959.5	16516.2	6922.13	18513.2	5280.64			12806.9	4188.1	30757.2	22422.9	7264.92	11515.7			4717.44	7567.74	18828.4	21199.8	10108.3	22772.4
7691.81	7549.12	10366.6	7199.15	18817.8	11970	6248.17	26346.5	10962.8			17791.5	4215.89	26215.1	18614.1	19199	19115.3			9495.29	18225.6	14937.8	25607.8	4892.62	21586.6
10458	8748.11	10576.3	15853	15084.4	14038.9	11149.4	16988.2	21186			4615.28	15231.9	26507.3	8236.62	8477.29	19265			8296.53	11590.2	6518.32	21928.3	2018.04	19114.6
8272.5	9931.48	9985.73	7742.2	19040.6	16577.7	11855.1	10876.1	19654.5			7858.68	12065.4	32078	22323.5	16203.9	25655.8			9578.85	10900	6597.37	35160.2	1743.22	4.7875
10483.6	12603.3	10012.3	19833.4	19003.4	19798.2	13111.4	796.224	8817.74			9250.41	5473.17	20267.5	21302.3	20542.2	21031.8			9030.8	5836.36	12078.9	26942.8	10615.4	31247.1
9303.92	7086.7	12410.8	19119.1	15657.1	9456.63	8973.77	17282.1	21825.8			4972.5	4715.62	18316.7	16615.7	9322.92	6544.49			9517.46	12037.2	12948.4	26446.6	1105.2	40044.1
11096.1	9471.5	11601.5	726.924	19447.5	2659	11521.1	8324.15	21274.4			8575.38	5683.49	19078.1	20744.4	8155.73	26935			7927.78	19009.5	9424.87	18696.7	16125.8	22457.9
10282.3	8524.64	10973.9	22010.5	21551.9	20502.8	1255.01	26857.1	16113.6			9719.8	15234.4	21487.7	25487.5	18055.2	20729.7			7010.6	7270	6897.19	20201.3	2766.03	7714.25
7001.5	6460.29	13065.9	15056	14702.2	31578	23756.4	7297.81	11000.4			11323.9	6382.34	20525	15851.8	20686.7	19506.3			10272.8	13691.8	7299.17	18391.6	10075.7	23466.2
9319.71	7661.46	10093.1	17892.9	21108.3	17239.4	13560	10314.1	5816.9			13805.9	4114.07	4016.98	18584.8	13974	29003.4			6621.9	9741.8	8610.44	32660.7	10485.5	27982.5
7578.79	11284.4	8703	14107.4	18529.1	18506.4	9766.88	19839.6	18905.6			7609.46	9667.43	26922.1	13853.6	35546.2	18528.6			8394.93	12355.7	13769	24878.8	6605.26	23657.5
11539.4	8395.39	6323.84	17826.4	15367.2	19665.4	28964	6730.95	6018.81			7480.89	10350.5	2586.91	14793.6	14473.5	18625.4			5402.32	0	6059.73	15111.7	17701.2	24743.2
10485.3	7671.74	8694.01	21958.3	1671.7	12785.3	13988.5	16782.2	2160.39			13187.4	11178.5	17756.2	20362.2	13576.8	17408.2			10843.3	6366.32	15497.1	22769.8	4524.6	27379.8
7633.72	10078.5	9479.49	20415.3	24706.3	16432	4889.06	11241.9	12182.5			14089.7	3938.35	18738.2	4722.69	26273.4	39126			5373.22	14777.7	33371.3	24463	8882.38	23078.6
7591.85	9513.45	11939.5	16295.2	24444	20746.2	26700.7	17258.8	23285.2			9621.92	3716.17	26465	4403.09	18245.7	18511.1			8297.4	8854.29	8387.75	20996.7	15410.2	30613.1
7169.2	10469	10080.7	20257.2	18638.7	16957	23252.1	16358.8	24481.8			13064.4	9910.65	20410.7	16770.3	8124.86	5652.57			9342.69	12399	8262.45	10447.2	9274.43	25399.6
7970.16	6363.54	12593.7	27842.6	15000.9	15478.6	15567.9	20006.4	390.641			9187.1	15155.5	23213	17787.1	21983	23506			8849.5	9114.04	17721	19085.1	15401.3	8670.98
10943	9334.38	7439.9	27512.8	27690.5	15953	14818.2	6459.56	11097.8			8727.22	8056.41	1081.94	21648.3	19179.8	10366.6			6873.72	4859.13	20530.8	22391.2	15904.7	35470.1
10554.6	10098.2	8306.62	13602.3	20507	18039	33033.5	20306.1	18648.1			15986.4	11727.5	710.222	23236.9	20654.7	4632.94			6811.19	5477.38	13010.6	22405	9823.72	19138.7
10662.3	6553.97	11378.9	19257.1	15377.3	18862.4	1552.23	10838.5	7962.07			8121.5	6361.41	28866.8	297.917	6838.55	26129.6			6171.43	15849.8	1559.75	20572.7	1773.91	6555.78
7473.35	6658.24	6338.29	13208.3	12119.3	17764	8889.58	13304	15601.9			11374	5517	23217	25959	19636.6	1115.32			8209.02	9462.84	17344	32248.9	2469.5	23505.9
8482.22	7808.29	8829.64	24518.7	22468.6	17536.7	17691.6	10869.8	17334			10686.7	1876.8	23423.8	23246.2	16375.9	22404.2			8013.69	12468.7	4943.08	20816.4	274.961	24013.6
-137.352	11144.1	8474.72	19996.5	14367	19024.7	17872.3	13144.2	8650.71			9738.55	9335.4	22412.8	22724.4	16429.7	16902			7723.64	8937.2	6552.25	22425.1	17249.5	27540.1
10245.5	6231.29	9565.2	22050	17739.9	14807.4	11447.3	21544.8	10488			14957.4	5530.72	19073.3	19005	5530.35	19787.7			9097.5	8529.04	23793.4	29690.8	6736.64	25676.7
9736.54	6765.58	7647.94	13691.5	20208.6	19359.1	13929.8	14969.1	27695.6			10104	7795.84	20900.3	19111.9	1957.62	15977.1			6519.95	5046.6	12819.2	23200.5	18909.6	18977.6
9171.78	6255.22	12368.2	7127.85	19988.7	20784.5	25420.1	29426.6	27530.5			15034.5	5501.16	14301.9	21698.5	10730.2	32788.6			9925.77	5939.61	7855.21	14573.6	19275.7	16552.2
7999.88	7778.25	8556.51	7482.72	8054.62	20750.8	20652.2	21153	25690.1			11491.1	7734.14	21930	15712.4	15806	31066			1942.54	6968.19	9565.95	25878.4	2070.05	22683.9
7653.42	7766.45	9796.11	16766.9	25794.5	17806.2	18393.1	26788.5	13138.7			12966.2	7626	28339.4	16577.1	1507.65	9105.31			7344.85	7871	10076.5	25584	5024.15	29484.7
8244.53	-120.039	10394.7	14048.2	19388.3	3208.97	20388.8	12115.1	11076.4			13219.4	7758.46	22380.7	20547.5	6184.92	21159.4			7919.5	6001.99	9148.29	13103	13062.1	21240.6
10355.6	6808.14	10169	14376.3	29396.7	23721.9	20342.1	18788.3	22306			8642.14	8022.82	9346.92	19226.3	15501.9	23961.9			6519.29	7557.47	6010.97	23315.3	4998.51	36509.8
9360.57	6938.64	10789.4	18364.3	17391.3	17988.4	13982	22318.7	5606.27			15691.8	7840.3	16714.9	19963	4108.27	14812			8485.1	12643.3	21145.5	20556.6	0	18901.5
8593.13	6729.55	8500.34	11146.7	15723.3	16989.4	15986	15943.1	24650.4			11521.1	3192.61	4364.25	22313.9	11924.8	8654.04			11189.3	10758.1	5079.73	27174.6	21760.6	32357.6
11288.6	7048.31	8813.69	26108.2	32768.7	19017.6	8237.85	11920.3	24624.5			11451.1	9389.23	21218.7	19574.9	15917.9	28455.2			7902.61	12407.4	10016.3	20307.1	3938.88	29739.4
7345.58	7152.95	3755.29	21609	19498	14143	6169.95	403.188	24550.6			11599.5	9092.16	6685.53	34758.2	25032.7	17277.2			6376.53	9222.5	1089.23	27980	21228	26962.6
11975.8	7606.25	12034	28959.6	28430.5	28936.5	24395	14805.2	11776			9679.57	3650.24	23217.4	21598.2	19803.3	23053.7			5018.27	5061.71	22225.5	28710.2	16467.1	24367.7
7907.31	6079.89	10916.3	28457.3	21120.8	21496	26232.6	11754	26532.1			7203.08	4780.76	21593.5	20914.6	19537.4	28125.3			6998.9	7964.73	15557.1	23366.8	0	35055.4
10789.4	9659.51	9359.07	31510.8	16233.9	16652	18985.8	11820.3	1416.82			8313	4136.05	6271.03	20781.6	34529.6	15669			10210.9	6984.86	14758.5	29122.1	2086	21710.5
12523.5	8074.5	6071.18	26774.4	26835.3	13060.2	19619.3	13782.9	29669.4			11983.6	4104.42	14099.5	22697	15982.8	21009			6246.56	9495.2	10202.2	20639.7	10954	38709.1
11789.5	6607.71	9553.8	14824	1173.43	20330.2	10824.1	2690.68	15072.7			17506.1	10390.3	21318.4	17472.8	7029.78	25037.4			7685.74	5669.06	6742.04	27995.6	3383.79	23162.5
10641.2	9908.05	7925.36	17533.1	11227.3	18345	12702.1	7928.94	22101.1			10313.8	8524.02	26522.5	886.945	6666.77	10701.5			7873.19	11222.6	15350	21897.2	16333.6	23794
8564.88	5833.38	10712.6	15783.9	13888.2	21588.3	3021.77	16798.5	27662			19224	7167.28	31319.5	26687.8	19436.8	14369.2			7113.78	6397.4	5089.7	28091.1	8103.43	21069.4
8987.53	6583.27	7406.97	30936.8	1589.29	19815.2	7329.43	12574.4	10291.4			11290.1	7955.89	20431.7	24000.8	26369.1	20006.9			3326.34	10987.7	13354.2	1259.34	9782.61	21858.1
8444.77	7835.74	10403.3	21173	19198.9	17531.7	27771.5	14719.5	7707.42			15596	9308.47	31564.2	16612.8	22163.9	4854.4			9237.39	8179.47	5493.6	27822.8	14913	24457.1
9301.38	9198.9	8518.62	4793.91	21902.5	17771.3	11796.5	12872.5	12984.6			15647.2	3234	1758.64	27216.1	15858.7	13499.5			6802.29	6578.84	8990.58	31016	12617	17916.1
8219.02	7290.3	11376.5	18482	14495.1	26829.1	20651.3	7261.72	17221.8			6518.32	5410.92	15290.5	15777.9	23280.4	24744			9018.93	9940.47	9309.38	23045.8	11886	25582.8
9430.91	8276.22	9733.07	20930	15791	23360.7	22873.1	30699.2	6592.42			11188.8	6910.12	4343.73	20079.6	8988.49	20610.3			8416.89	4104.98	18699.8	23147.8	20317.8	0
9025.44	9125.91	8026.81	11706.4	23882.3	16557	1489.48	19256.5	10520			20934.7	5692.39	21946.7	22609.1	15677	18047.6			5883.31	9502.98	1985.97	27967.5	2277.43	22388.1
10928	6741.21	6505.58	20514.3	15803	23336.6	17927.7	20160.6	9768			9190.13	14706.2	23124.7	21342.5	12597.4	11650.6			9728.35	8350.07	14569	23968.1	13458.1	16576.5
9693	6982.62	11811	24582.9	25340.7	19952.6	29122	14678.8	21550.2			8010.92	5616	22131.8	16214.3	23157.1	23510			11306.5	13931.1	9770.44	28352.5	12668.1	23401.1
9321.25	6498.7	10552.1	15066.2	21561.4	16044.1	23856.8	8394.04	23093.9			16780.5	10702.1	16344.5	18731	2607.04	1596.47			6253.98	10441.9	14065.5	21200.3	1009.93	24187.3
8143.28	9534.33	11945.4	33126.8	5295.67	23292.2	25029.5	4982.47	21068.4			7688.16	4298.79	14588.2	16195.2	22217.2	28388.3			7695.89	6726.32	9254.44	31971.7	989.693	8709.79
8112.38	7743.29	8638.56	20816.5	16626.7	15839.9	27205.1	15028.9	12865			15075.4	9125.2	25229.8	14145.4	22080.3	20812.6			0	13544.4	10262.3	28242.1	6390.35	27844.5
10658.1	5488.77	8155.88	33761.3	7084.38	24004.3	19895.7	15981.8	12109.9			17033.2	10677.6	13287.8	14761.9	6105.2	18065.8			6537.61	15389.9	12717	26901.3	9905.74	129.422
5357.25	6139.91	11379.6	21439.1	13675.5	17496.7	13858	13739.2	15111.2			13039.1	4095.29	6468.81	18217.8	9896.93	13655			9637.33	16470.6	4131.62	21657.4	19497.9	16038.2
7457.11	6454.47	8552.08	2312.35	922.253	22771.1	18909	14691.5	8312.23			11121.2	6589.35	22723.3	24796.8	3322.03	29259.8			5019.16	14666.6	4966.73	22997	18933.5	21036.5
8626.1	10318.4	6363.84	872.483	21794.7	21138.5	11303.2	22690.5	5874.04			10815.7	10464.8	17424.8	17429.1	12643.1	2619.64			9598.15	6993.95	5579	20904.2	9412.2	21727.1
9496.58	6498.01	15421.6	2873.34	29852.6	16166.4	20707.9	10152.9	4756.85			9081.17	12342	18784.4	15330.9	10961.7	16185			11677.4	4347.79	19826	20123.2	20240.5	39002.8
11386.4	8434.56	9195.98	24040.3	20273.5	1174.9	19138.5	17538.3	26208.9			13814	17621.2	887.278	223.769	11954.5	18329			2825.64	16877.3	9076.62	8589.58	12111.7	10112
11884.3	6422.83	7027.63	9871.74	18347.8	4897.39	11646.7	21511	8889.23			12318.6	9940.59	-75.0842	18127.5	16369.3	11383.1			7084.53	6594.32	4100.1	25901.7	13544	18491
6755.06	5695.86	6796.23	25006.4	15601.7	24305.6	21315.6	12143.3	10191.6			9956.55	9964.72	29629.7	17852	11305	24765.9			9634.29	8732.92	17504.1	24507	460.777	24304.8
10976.6	9235.54	6960.66	24485.2	28721.8	10197.7	6674.98	10003	18636			13420.7	7400.83	19852	19313	56.7311	724.429			6825.53	7601.3	9983.06	18911.6	11036.4	20105.9
13301.9	6658.76	10339.7	16069.3	21864.2	21429.3	8898.48	17914.4	16069.7			16040.4	3587.53	21302.2	21652.2	6195.62	-5548.09			7257.62	6357.47	7881.25	11670.8	1469.82	19613.7
8606.7	7861.3	5655.47	15446.4	16463.2	23155.9	17043.6	16118	26852			9016.05	6043.85	16326.5	1412.88	4588.26	28221.6			6837.97	10141.8	16367.1	24063.9	9021.47	29515.7
8010.89	6894.89	11785	16287	16017.7	8031.84	12882.2	13720.9	3596.95			7874.9	6524.79	23469	5718.35	3363.08	2486			11740.1	6792.09	14530	23574.3	14195.6	26941.4
9686.02	6021.06	9853.16	28336.9	18786	21504.3	11702.8	17833	21308.7			8187.35	5707.62	24553.2	17871.4	4602.05	24795.3			7120.23	7598.39	1811.01	28488.2	97.3585	18160.7
11085	5902.32	8981.87	22782.1	21858.7	25771.3	13903.8	38561.6	13243.9			7254.89	9775.46	30935.3	29701.4	8938.89	23135.8			9443.8	6448.28	19588.8	25641.8	9136.38	22202.2
9132.41	7703.43	10818.3	21590.5	20143.3	20125.5	21784.6	30183	24658.6			14034.1	8253.8	23452.7	23692.9	36251.3	20770.6			5583.3	10160.7	15097	21275	22380.5	19404.1
10151.1	8190.51	6274.23	21243.5	11310.5	19757.2	19926.9	5570.34	13937.9			12972.2	4022.09	26938.7	23215.4	20496.3	9943.93			9813.6	8450.61	10603.1	24706.9	314.902	1144.46
8751.91	8472.84	12521.6	2437.5	1702.34	17784.3	6196.25	11675.3	4031.83			18644.5	9123.14	19891.7	24315.8	2080.71	19600.3			7570.21	7574.53	20131.2	26147.1	13325.9	21570.5
13396.7	8960.02	-147.12	22008.4	6514.16	22426.1	23264.2	13861.5	13276.8			15019.2	7126.18	26289.8	26682.5	26163.7	-4055.46			9318.79	5844.88	14396.5	25080.6	869.581	22844.8
8906.54	10930.2	7733.53	21484.7	16169.1	19567.3	14904.1	12741.1	36434.8			11955.7	7989.39	12631.5	21904.8	17443.7	17448.3			8773.74	12412.5	13788.6	0	6589.82	20896.5
9242.55	6778.23	11196.9	18791.9	17881.5	20064.3	26224.8	20754.9	28475			11853.1	3003.82	9952.67	18233.6	14853.3	21763.2			8784.86	9251.39	10169.2	17412.2	589.949	28706.5
13069.6	6541.3	10462.6	36896.8	19157	16961.1	18611.9	15022.3	14417.2			9477.33	8478.02	22234.9	1120.48	15097.6	20505.3			9683.23	7744.59	8072.44	22618.5	13109.6	27790.2
13714.1	6612.61	10514.7	18058.6	19867.5	21138.2	16499.3	27261.2	15961.5			16674.3	19175.6	25335.3	16053.1	14988.5	19243.1			3370.25	14979.2	4637.81	21475.7	13871.5	13946
9390.94	9621.44	8667.25	20017.8	17664	17297.2	26435	6869.47	1923.56			11655.4	13072.9	24216.5	13605.5	21081.9	-3958.51			10856.3	9928.47	9154.26	10196	23363.5	19316.4
10363.5	9740.36	9139.19	27221.3	22638.2	19827.8	24119.7	19541.5	8910.52			11204.4	12215.2	28142.8	12912.5	16128.6	20553			10509.8	7848.29	7461.77	9277.25	18314.6	23415.7
6052.28	10783.7	11438.4	1627.42	17415.6	20766.7	18214.7	13227.5	7935.5			12975.4	9432.82	30084.8	16729.3	7433.69	12067.8			7539.29	12696	0	37133.5	11913.8	13566.4
9448.47	8833.54	10100	18599	23256.7	20198.8	22108	22473.7	10843.6			10754.9	6315.78	15218.2	16139.7	19153.7	18867.5			6716.57	17976.8	7133.69	21958.6	1033.88	23179.1
9890.57	10341.8	13218.9	20981.5	16336.3	19523.1	21440.7	17622.7	9760.06			9701.5	4010.09	14690.5	24787.2	5194.79	12746.7			9465.92	11083.5	5199.16	24835	12219.9	19843
11159.9	8650.69	8484	27333.2	19825.1	22421	4990.7	7662.66	27159			10637.3	8826.4	872.75	23408.2	6196.62	4658.03			6998.29	12016.8	7664.27	26656.6	813.99	8602.62
8855.16	6322.74	9513.81	19719	19148.2	23635.2	11491.1	19722.3	11333.2			8988.84	6105.18	23914.5	13141.7	21609.5	10961.1			10764	16340.3	14807.5	19034.9	11646.9	26818.9
8211.65	7657.46	7713.9	22809.8	14997.6	18478.7	9961.22	23133.8	19182.1			14528.2	7885.35	5284.68	23241.6	11211.1	10588.7			10125.2	6699.27	16024.4	27944	12218.1	20923.5
7007.69	10526.1	12920.4	36017.9	20774.5	17118	2790.25	15634.9	25512.2			15119.5	6527.5	23658	18809.9	18648.6	16963.2			11242.6	12021.3	12640.5	32944.4	13057.2	27718.7
6888.96	9635.69	9194.88	44086.5	16478.3	26917.8	7170.69	24288.8	6920.01			14737.5	11460.3	27098.6	26053.7	8507.15	20371.7			9057.41	9749.47	490.312	36753.3	13320.9	15467.6
9861.43	6459.75	16539.8	20103.2	29696.5	24577.4	17925.3	4646.98	13963.1			14814.3	5299.41	19251.3	15894.4	28760.1	29518.8			3748.89	7046.09	5021.92	17929.3	10081.5	14858.5
4844.26	9338.69	11198.6	15049.8	15733.5	25221.1	20659.9	24450.3	23538.7			13436.4	16714.7	20852.3	23880.7	20899.2	13953.5			9655.84	7815.49	5320.75	28128.8	13607.5	13032.1
8105.37	8508.35	11072.2	2098.8	21573.1	20406.1	27164.8	7258.63	15166.2			8996.42	4908.47	20694	16035	5704.33	18889.6			9061.91	5743.66	10077.8	27367.2	13766.4	24432
8545.76	6697.27	7392.48	22366.9	14591	15580.2	9862.92	23327.1	11472.5			9786.25	3171.01	36536.8	21542.9	16594.2	11086.3			10508.2	8593.55	6059.2	40060.6	604.745	1805.24
8645.84	6105.04	9950.14	4435.95	19019.9	22432.6	8011.3	12373.4	12114.6			12946	20059.8	24097.5	19869.4	8054.09	23556			13132.5	13059.7	7516.31	22779.5	117.897	25836.2
9700.99	8784.89	11789.5	5554.61	28707.6	19677.2	14482.2	9311.78	20992.8			19350	3498.69	20140.5	27093.9	1160.04	-4714.83			6059.15	8786.43	5573.46	26958	660.535	17827
10489.8	7183.04	8209.94	23924.8	5669.53	16787	6964.85	12598.3	14705.8			11420.5	8097.32	29254.6	22834.8	7374.69	6226.83			12352.5	12396.6	19903.4	20852.8	118.192	25116
7825.4	9372.6	7299.11	14022	21130	22883.1	23599.6	20187	10065.2			8232.5	4247.5	33311.6	18323.3	10879.1	37476.4			10518	7893.09	6648.63	37000	17274	19739.7
10327.1	9972.46	6221.4	18029.7	17614.3	14410.6	13563.4	18300	11795.4			6144.54	13658.5	22162.3	24319	11040.6	17174.8			10246.5	5872.51	0	22307	17453.2	25182.6
8183.38	8221.87	7324.89	1741.55	10385.9	19877.9	22252.9	13266.6	23419.8			12733	9738.9	23792.9	26007.7	1997.12	18178.7			8202.04	10504.3	13693.2	26973.5	17075.5	21527.2
8191.12	9179.27	6460.96	17429.6	17103.6	18753.5	42883.6	11372.9	10655.1			12075.5	13487.1	2368.04	16876.4	12918.8	25653			8290.86	15419.5	13717	22133.5	29304.3	24189.4
7311.8	9071.43	8434.22	17257.6	18449	20770	7938.81	14075.9	10743			10108.5	2676.05	22087.5	23159	18139.1	17300.7			7208.46	6209.34	13873	21928.8	2031.29	7947.63
8755.1	7051.59	8958.55	18335.6	26161.4	17378.8	17415.2	1171	15907.8			17576.3	4665.59	21752.6	5877.98	21430.3	-1812.77			4727.55	12228	11310.9	24444.9	7757	26623.2
9627.05	7382.25	6361.51	1572.26	30410.2	17141.2	23743	25377.7	7273.71			15684.5	5253.39	30858.9	25974.4	10260.7	23608.7			7350.94	5150.94	7454.93	11203.9	13103.6	7078.96
8616.16	8157.85	14542.1	16116.7	2658.25	23638.9	30045.9	29343.4	31339.5			10631.7	6147.64	709.9	14462.7	7332.68	3269.28			9873.43	9102.08	6866.72	29942	16083.5	27039.3
10362.5	7705.82	12737.5	19016.7	17001	21828.6	9994.54	17522	24048.3			10456.6	6563.4	25991.4	18964.4	13019.3	14232.9			7061.91	10429.3	10242.2	24834	23247.6	22463
10056	7297.07	10219.6	16984.6	3082.55	9153.05	18626.7	21124.7	12654.1			11277.4	7619.71	10291	23108	22982	20953.1			6058.57	7686.65	5618.99	21027.9	13486	21977.4
10665.5	6631.71	6860.38	15761.9	19227.7	6362.52	431.925	14517.7	18570.4			16129.1	5506.89	22004.2	19949	28790.2	27085.9			11715.5	14086.6	26390.3	20737.6	4125.67	28978.5
11224.8	9278.36	9057.63	10130.1	22740	20693.4	14221.5	27704.8	21087.9			12817.9	3428.91	21475.1	24172.5	-730.952	-4183.54			12712.8	11808.5	4002.96	21352.8	3012.01	26933.5
11977.1	7739.29	5886.46	18255.3	12074.9	20331.9	19506.6	18103	8562.32			7861.54	5223.25	28487.8	23275.8	841.144	6518.57			8956.55	14577	3831.28	38796.5	16142.8	20944.3
10001.9	7489.24	6405.27	14182	19788.7	15669.2	19599.8	21784.4	10860.4			14976.5	11137.6	31349.4	20392.1	3734.92	10165.3			7120.35	15058.9	17666.3	21483.9	12678.4	21017.8
6459.31	8050.86	13375.5	18415.6	14191.1	18246.8	6141.23	597.368	33295.4			10958.1	10359.5	17974.9	21646	4270.81	10921.6			12402	15023.6	12598.1	27025.4	8672.16	35560.5
9689.72	8926.02	14009.1	15973.1	14725.9	19087.8	1176.67	17533.9	19745.6			9343.82	6888.99	15016.7	6481.65	26109.7	23649.2			6338.49	9942.32	10447.8	21893.7	7328.07	22899.5
8571.32	8978.82	3410.72	28822.7	28260.7	14258.7	12146.1	9432.51	15680.8			7502.18	3751.66	5428.27	14457.6	26683	29353.9			10067.2	5927.39	8311.81	22453.3	3562.25	23256.6
12866.3	6143.84	8098.6	18559.9	20807.6	5250.74	27262.3	16390.2	31154.2			11527.8	11039.8	25955.5	11443.6	13816.6	23176.8			12904.5	4815.74	3750.34	29575.2	6493.56	22156.8
12560.5	8129.49	13437	19140.7	24076.2	18872.1	7193.29	14222.1	1142.17			13295	12094.9	3592.09	19658.3	12136.7	14540.8			10284.9	10484.4	11001.2	20747	13235.9	21905.1
13375.7	7020.6	12918.3	17001	11996	23976.7	20409.6	14420.9	11236.2			16288.4	10860.6	8483.98	15527.5	14463	15779.5			9182.29	13098.4	0	24516.2	1355.9	20863.3
10719.5	10331.1	8550.41	3375.5	9822.52	17636.5	33727.8	17195	13940.7			8959.21	4898.84	23786.8	26069.9	18586.8	14913.2			6660.33	8393.02	0	19169.2	22053.5	26188.2
8879.25	8839.39	6222.46	18382.8	11875.8	23668.2	4461.22	22184.6	8121.83			12133.9	4963.21	24360	15476.5	2428.52	18299.3			6961.1	8596.29	308.922	25043.5	15385	20933.9
6957.1	8347.27	12952.1	40288	26799.6	10125.2	17487.7	11372.1	13222.7			16694.4	2970.8	27392.4	18839.5	-2531.03	8462.32			10235.1	5803.3	13989.9	24027.8	11119.4	22017.5
9079.81	10487.8	10984	16567.8	16033.1	17785.2	16997.7	25129.5	12419.2			7306.38	10510.5	21829.2	20633.6	21044	13923.8			9439.84	9757.71	15054.8	23149.3	30771.5	37747.4
8473.78	10227.5	10264.9	6525.94	2549.92	18940.1	21274.2	11845.6	18125.3			9518.35	5021.81	2290.21	20230.2	19787	24340.8			12561	15953	2424.6	22952	19085.8	22505.5
12375.6	9493.55	13399.5	19993.2	20871.5	20976	9102.47	15031.3	7061.39			12952.7	3886.01	8810.77	7728.65	26371.4	13388.8			6820.53	9146.72	8989.55	21112.3	12140.2	23775.7
8537.75	9303.5	8518.5	23252.7	20697.2	18810.2	18779.8	22301.9	24050.5			7661.21	6074.63	-2047.42	19450.9	11458	4580.99			9207.58	9367.97	11910.1	26398	433.5	24887.6
6825.77	6182.7	7806.42	16160.3	10413.7	9959.46	21117.8	17612.7	21368.7			13719.4	6942.4	24190.8	18159.7	14571.9	-2177.58			5554.06	6004.66	4478.82	37001.9	4167.01	21059.4
8782.61	6468.4	7704.84	20025.6	12103.6	18834.7	3707.37	27678.2	22297			9547.49	5506.33	10584.5	24888.3	11867.3	19062.2			8963.35	6607.58	14000.1	21434.4	23579.8	24647.8
10203.4	12286.5	7810.86	25705.1	18106	18454.9	3091.24	10565.9	23214.4			12585.1	5013.06	16479.7	5991.03	15606.3	21041.3			12373	13239.5	14383.8	21630.3	14025.4	19463.7
11143.9	8394.61	11166.9	15220	23508.7	14363.9	11042	14377.4	17473.1			7958.09	8619.87	14320.1	21392.7	9125.96	18152.6			5965.91	14438.2	19833.5	34807	12169.1	12052.3
8963.21	11367.8	6454.46	18955.3	17940.1	18830.9	8649.29	19665.8	19833.1			7726.97	11130.2	13832	17137.4	-3747.7	9109.34			7193.2	14187	8599.83	20388.1	5532.84	23833.2
9368.85	4511.6	11438.7	23216.9	32513.6	24130.8	9634.17	1548.31	5444.69			11472.8	10649	11043.3	20933.9	31643.7	25464.8			6247.71	11969.4	16823.6	25821.8	1776.5	23212.6
8072.3	6077.43	12711.6	15758.5	18034.9	16703.1	34771.3	4037.05	20388.2			15120.1	7035.34	26952.5	15976.5	21728.6	20839.9			11712	15447.8	8132.19	23557.8	9645.28	26449.5
10677.5	9604.59	8839.61	30666.7	17442.9	16900.9	18923.7	25998.6	12465.8			9329.5	6875.11	15110.9	543.104	20307.7	20897.3			10166	7074.17	7508.37	22919.7	0	21857.2
11201.4	7859.7	13241.5	18430.2	12244.3	19141.4	16358.7	27395.6	12520.6			16080	7946.9	10573	26881.9	13432.6	22219.8			7387.59	9067.43	2780.42	20736.9	14370.5	24707.3
9019.44	8266.54	11995.7	23006.7	20055.4	28546.4	25029.9	748.63	20169.1			7642.6	5420.16	20135.3	22227.2	17065.3	20220.4			10935	7783	11602.8	30299.7	38.9559	15456.4
10714.3	10680.4	13649	15939.8	1161.47	25961.5	19063.7	19382.6	26276.6			11201.6	6381.93	36526.8	26254.7	4322.21	11627.1			6253.61	14621.1	8731.49	27940.6	1668.44	20054.3
8651.54	7268.29	12054.5	24824.3	20046.1	5097.82	5540.58	17970.7	22983.4			10688.7	4852.09	18933.1	18039.2	20854.8	17244.9			7994.11	6791.66	8745.33	27469.8	14457.3	26125.8
12847.9	7730.12	7481.44	20744	17641.6	9653.68	10012.7	14120.2	7032.08			17218	3779.09	22703.5	18093.7	2278.05	22947.3			6620.57	7301.17	1644.19	14001.7	18196.8	2432.06
12282.6	7906.29	10461.5	25061.9	19095.8	5520.79	16186.4	15792.4	18411.1			16831.4	8372.62	18774.4	24875	3374.25	15033.7			0	6254.18	9759.86	24372	19668.7	11836.1
7816.62	8987.65	6654.7	1642.72	15412.9	19031.7	22975.6	14652.1	15027.5			12339.5	8326.34	19670.9	29444.2	14983.9	26134.8			6901.73	9172.08	22626.5	17166.1	8926.93	20758.5
13177.7	7918.28	7018.16	21628	20301.4	21339.7	18903.6	31501.4	10355.2			7345.86	11896.4	21135	21824.4	-1086.3	23047.2			6037.25	7517.99	13041.8	23414	0	26463.6
9048.71	10281.9	6704.82	9596.66	19317.8	26285.6	17924.9	21914.1	2474.62			8447.72	9339.98	17105.5	22695.7	12761.5	25735.5			7883.37	7063.43	6448.61	20114.1	9234.56	28708.1
8299.24	6187.12	11602.9	16440.3	24217	22806.9	16626.1	11512.9	5481.56			13878.9	4840.57	21709.8	15382.1	24211.1	23274.6			7249.77	7520.34	758.716	23496	25.7059	366.285
10452.9	8040.86	8344.01	5742.96	18411.3	16927.2	6261.72	990.913	22550.7			15101.4	6988.71	21625.4	27692.1	913.77	22390.3			6832.42	9977.06	14745.4	20522.9	819.353	25144.8
10865	7521.12	7848.61	19602.8	20283.7	16660.4	442.875	5733.19	10210			12914	1848.03	26401.3	21267.7	10306.2	16321.1			8441.05	9617.98	2182.23	22380.3	18003.4	20099.3
11789.2	6237.55	8344.29	19093.8	15870.6	28178.4	7928.68	10129.7	17029			10874	9145.99	13619.7	23732.1	19767.8	22589.4			9610.46	10221.9	17090.9	28199.6	12992.8	21053.5
8386.48	10471	9917.67	29536.5	14117.3	28212.5	2214.67	30482.3	22974.9			15462.8	12985.6	24729.8	14763.9	9169.47	18607.9			11413.7	13300.6	11619.4	23064.9	20118.9	7039.4
9250.7	6579.97	10264.8	24296.2	17833.1	11004	31956.5	23885.7	24663.3			14712.3	8373.57	16444.2	26052.3	3920.82	22944.2			10449.9	6678.75	13592.6	19413.6	103.614	27449.7
9546.44	7052.76	10631.2	16399.3	20416.1	18502.4	17935.9	12007.5	31350			11185.6	5101.93	22924	27589.2	12885.9	19679			8342.51	7194.36	10350.1	32254.2	7869.22	24704
13420	8507.5	4966.55	15729.9	21616.1	25700.4	23791.8	24413.4	21354.5			13858.8	5524.42	25533.1	27514.4	8479.5	25330.7			8541.77	13291.1	3356.48	18517.2	16554.2	21455.3
9497	7912.52	8513.72	19960.8	15865.6	19432.9	21232.9	6727.62	3370.62			14349.5	6222.77	24436.1	11459	26353.9	20678.8			9446.35	6680.17	0	21342.9	16374.9	24404.4
5215.43	9541.57	7787.67	19928.3	23053.2	18188.5	9019.46	25631.6	449.367			8249.05	13152	7767.88	23611.5	16488.1	25971.6			7433.71	14540.9	914.288	40854.6	12648.4	23293.5
9120.3	9648.11	13016.8	15685.4	6961.98	644.312	8981.87	17840.3	27565.6			7163.27	14040.1	2983.69	17089	5210.77	18984.6			4834.6	8628.32	0	19164.3	903.5	25654.6
7378.5	9097.42	7618.85	26012.5	4582.21	27607.9	26325.7	5328.82	21520.5			13439.7	5669.36	28515.4	16687.8	12585.4	25404.5			7446.98	8864.99	9985.56	22079.3	4717.01	7899.18
7703.17	7318.59	10830.9	20103	18231.5	17137	18588.1	24455.2	16070.7			13726.9	6287.46	26368.8	19759.1	17262.5	-5365.85			5667.89	6102.65	4380.23	25569.2	3858.83	20887.5
10767.3	6985.19	5848.36	11218.6	12252.5	21214.8	5346.09	12031.5	10513.2			15526.6	8292.5	25349.6	20556	1630.25	20661.1			13881.6	8221.2	13931.9	24806	16839.9	25515.7
6425.29	2902.91	5932.83	15384.4	21949	15599	552.875	13036.4	23105.4			8239.52	8652.28	25276.4	1092.38	20984	17281.3			7491.68	5163.44	12440.9	22371.8	2317.63	24080.7
7877.81	8349	11041.8	23998.2	17863.2	7113.6	16842.4	15559.4	-75.4898			9314.25	18495.2	21737.6	18626	9522.06	17637.1			8283.46	6176.66	4580.84	20471.6	10380.8	23037.1
8419.7	7296.18	11255.5	9375.41	30154.1	15521.9	27927.2	9409.18	8509.23			9830.02	15112.6	22602.3	16369.2	10989.2	22631.5			8776.33	7700.41	16379.7	15806	15623.9	2819.31
7865.7	11240.7	11476.1	18769.8	19248.2	31313.9	28724.9	33993.8	23590.8			7766.28	12856.5	7953.94	10542.5	5931.99	24598.6			3540.09	8581.39	7845.3	20737.2	6824.16	11127.9
14630.9	5786.92	8489.08	36189.1	15201.2	16309.5	18756.8	8606.79	13571.9			16175.4	2766.55	27425.4	23273.8	13460.6	22343.9			7660.94	6352.23	11527	17690.8	20944.3	26183.5
10885	10187.2	9796.74	9108.82	19751.5	19755.1	14620.1	27361.2	3275.11			15470.5	6901.55	22692	11565.8	21158.3	13277.4			9642.03	15465.5	8860.09	24344	4419.38	21871.8
11957.4	5629.03	13327.6	26769.9	22187.2	24511.5	19585.8	18414.3	6833.74			8118.85	13366.7	-1966.9	15465	21387.7	18663.1			8018.5	10586.7	0	20436.2	6473.48	20516
8361.74	7642.37	7509.25	650.407	13031.5	27316.3	28545.3	25566.3	16644.3			13711.7	8932	21584.3	20931.9	9779.45	33317.1			10860	6412.96	7011.45	34577.9	18.5377	23440.7
10247.3	6713.94	14399.6	20193.2	17573	18040.2	6599.05	15690.2	26842.8			15398.9	3488.9	19878.5	16249.4	20765.5	23295.3			9608.93	6299.28	5783.73	24098.6	0	25273.9
8629.2	10511	8891.66	20895.9	22558.3	24052.4	11058.7	22232.9	12209.7			9808.34	12042.5	17418.9	4945.02	9042.18	25956.5			11020.4	7168.38	7097.58	25812.9	2938.32	33855.6
7987.33	9191.93	7652.61	22088	19422.6	13581.8	22582.9	10187.5	27762.6			13601.9	6892.95	34577.6	19748.5	8477.95	25791.3			4874.38	8348.27	12281.4	22951.6	16930.3	23902.7
9609.26	7072.54	11664.7	24003.6	19476.1	24554.6	13176.1	13326.7	4867.16			9431.36	3942.7	14075.6	4898.75	19025.3	18998.5			7321.39	6315.03	0	22957.4	7933.24	20100.8
9665.75	8336.79	12027.8	934.017	20845.6	8935.64	13204.1	13122.8	15383.3			6286.62	5224	18237.2	17230.1	5309.97	16279.8			3634.46	8190.94	19297	20513.4	0	29314.3
8255.24	7985.09	11490.6	15584.6	18537.1	14025.6	2460.65	908.035	9182.62			8856.88	7979.16	24767.3	16119.8	5573.92	2192.2			8728.03	12065.6	10230.4	23422.5	19951.4	19162.4
11650.3	12928.5	8445.35	27209.4	18802.2	18422.9	28308	13865.5	18387			12812.7	10575.4	19409	21351.5	8166.59	12506.2			3487.56	10516.7	13104.1	22473.8	9633.82	35462.7
6558.62	9907.69	9503.29	35152.6	18136.6	25979.4	14820.1	15338.9	5246.7			14427.6	11371.7	21752.5	26159.3	2383.38	23381.6			3278.55	14829.5	8308.46	29684	13152.4	29304.7
7669.06	8174.2	9098.81	1614.24	6078.49	4379.27	9386.84	17662.9	21125.5			11999.4	5580.44	23458.4	20976.2	8100.34	18482.3			9436.89	10100.5	2454.8	26740.2	0	22665.1
6306.88	8204.54	9873.91	18192.6	14884.9	17706	3976.34	19545.6	28990.2			14058.3	4743.04	20467.3	18688	1779.8	15418			6049.11	12858	12766.6	24978.7	11674.7	4569.05
6966.16	8864.7	12770.8	26511.7	16443.5	17104.6	18182.7	2184.66	30543.1			8161.86	6312.5	2732.55	21888	24865.9	23764.6			8157.07	8283.97	4884.15	20788.8	15929.3	32772.1
11905.2	7184.76	7593.76	7114.06	18426.6	15020.2	17331.3	14274.2	8217.83			21507.3	8391.26	24684.6	7323.66	5139.39	-5465.74			6617.29	11467	2144.48	19377.2	78.9655	23911.8
10256.5	9693.3	9751.31	17542.4	26761.8	17956.6	17443.3	25169.9	23908.5			13020.9	9264.43	24575.6	637.409	1020.64	19292.3			6623.33	6336.42	13394.4	24653.1	20214.5	17735.4
11356.7	8379.05	14070.4	19292.7	14966.2	15186.6	32196.8	8057.38	9001.45			8019.82	8655.22	30961.6	19396.4	21745.8	17275.5			10364.9	6981.91	16215.5	27279.8	13325.6	27822.1
7146.84	8243.5	8590	23166.8	20331.6	21381.1	222.679	23330.4	18884.5			9368	8934.59	16821.4	22861.2	30230.5	16942.8			10714.4	6370.08	10585.1	12058.6	0	24880.6
9197.75	8108.54	9277.71	14663.7	15657.2	13548.7	22464	16540.8	18496.9			9748.35	4839.47	12269.7	15698.4	8468.8	4135.42			8711.25	11214.4	11957	27585.5	11616.1	20519.4
8055.11	9203.72	12912.2	20860.7	2161.16	20943.7	10395.8	14162.6	9357.35			11221.1	6565.94	22040.9	21063	7339.04	25343.6			13281.8	7903.8	0	19778	13501.6	21864.3
7456.29	7510.8	14243.4	23245.3	17566.1	22888.6	2193.16	21148.3	21416.5			14054.5	2689.61	13883.3	3192.96	27848	20913.1			7344.33	10864.4	7511.04	23167.7	1366.26	24328.2
10572.1	9131.5	16054.6	26018.1	20110.7	25917.5	8943.86	18637.8	7207.36			13604.5	11188	23859.4	21051.2	26504.2	-591.383			9183.55	16973.7	8670.37	13199.5	10438.3	33435
10754.5	14559.5	15003.5	31682	18329.1	16340.3	15754.4	14132.3	10338.7			11958.7	5299.33	20146.1	20589	3569.77	32442.6			9761.63	6951.96	15657.5	19772.3	14472.3	17425.5
9493.89	8739.81	9916.08	15572	3001.27	22762	37879.9	15121.5	22036.3			7851.08	5430.64	20719.8	18539.2	6907.62	19182.7			6900.97	5460.19	16338.1	24672.4	2070.67	26269.7
6146.26	10994.9	14858.8	14631.4	28721.4	17745.5	4571.44	10928.9	4232.12			8372.51	15487.7	9913.25	16905.8	15778.6	12958.6			9861.8	9385.82	14287.5	25921.3	13409.6	29767.3
12516.3	7080	8072.53	11201.1	16043.6	18852.5	6662.45	24657.6	24191.2			9403.41	15209.2	13241	14150.3	29319.8	27078.5			7027.81	8699.13	8987.82	25695.5	22062.1	11939.8
8717.08	7104.61	8406.43	20580.2	18242.4	16511.1	18436.1	18891	20673.3			10794.4	3769.91	21698.9	17255.4	26778.2	22412.5			9165.22	7524.05	8194.69	23377.1	9696.36	29087.9
8769.27	9670.49	6870.54	24122.5	11370.3	15666.2	16569	17708.1	8652.9			10135	4084.16	24047.9	15925.3	3787.48	34281.2			10402.3	5691.36	6210.12	25806.2	11119.4	22085.5
9564.5	11447.7	9235.55	34389.9	21486.6	16256	-204.396	19722.7	13567			15639.5	6239.42	17400.2	27607	1038.81	12510.7			11196.9	14053.5	8190.37	24209	23193.8	20418.9
8818.25	8120.66	4095.69	13746.8	21590.5	12459.7	16666.2	9379.82	7977.26			14216.5	9047.71	26237.7	13711.9	16705.2	20393.9			10179.8	11192.3	9073.57	24513.7	16238.3	27323
8268.91	4963.12	8866.06	24067	23734.2	8834.25	25413.1	29802.1	18719.9			12190.1	9058.01	25828.8	21133	9089.74	24369.1			9043.66	9090.83	16770.2	14571.9	15311.6	19712.5
9252.55	9778.51	11657.3	25171.6	20469.8	17639	16178	16938.2	18935.8			8557.81	14929.5	2030.03	21832.5	17017	10094			7176.48	8521.65	9454.08	23721.9	14891.9	20228
11478.6	7609.72	7711.44	10779.7	16340	4362.83	12512.7	28072.6	10054			9080.7	8494.81	21166.9	16912.7	24919.4	11604			8634.15	8851.67	9418.74	28915.6	65.0492	2010.95
5454.5	12018.1	6558	19272.5	20814.8	23565.9	15717.5	10507.3	3154.67			15492.2	11203.6	18005.7	21784.8	19430.2	2852.53			10905.8	5070.44	19113	28167.9	0	23954.3
9099.71	9311.33	8358.54	19322.5	19825.2	18994.2	14386.5	32372.2	10144.3			9005.94	9399.08	22214	24298.3	7856.25	15172.4			6730.15	16255.7	20054.8	30965.9	19330	20787.8
7595.38	8882.2	6958	31217.5	10323.6	3314.36	4673.1	27220.2	22200.6			15600.4	9269.99	18669.7	22111.7	13445.6	16342.4			9457.29	13531	2536.69	21633.2	6567.9	19950.3
7853.27	9159.74	7318.93	18472	13934.6	13038.3	17131.5	24475.1	26597.5			13772.5	5286.37	13760.2	16995.6	3109.43	21044.4			8717.5	6916.37	10401.5	27606.7	15305.6	17356.9
7771.88	12419.1	8933.67	17385.5	11926.4	18769.3	27625.3	9557.16	22899.3			9308	4409.94	9191.47	11082.7	3209.7	21011.8			8777.14	8919.12	8944.06	20566	21314.7	7084.06
7661.75	8368.34	6496.67	20888.8	17220.6	17895.5	25632.2	13392.4	18978.8			11502.7	18846.1	2294.73	16679.1	17686.2	5899.48			6789.04	4912.75	11865.8	25377.2	13478.1	23893.9
9571.75	12065.3	11233	36982.2	17556.8	11918.7	2924.33	5270.17	22592.2			9953.46	6022.66	13734.9	10499.4	21436.8	20347.9			7556.12	8211.38	14758.4	24020.6	11657.8	22261.4
7064.98	10687.1	6718.35	23807.1	8321.36	19243.6	4184.15	15672.4	20741.6			18094	6113.69	6281.98	22016	29233.2	30950.9			8594.39	10210.5	7734.29	25993.2	11177.3	27884.5
9775.99	9597.41	10055.4	5937.22	26851.3	18326.2	6109.86	22956.9	18902.8			12337	12713.1	18405.5	14036.8	15722.6	13607.5			6785.48	7028.38	14597.4	25322.2	21132.6	23780.1
11715.7	6831.39	9565.45	27061.1	17858.6	22188.2	20919.9	6870.37	5711.25			11340.5	11840.7	24706.7	22547.8	21287.8	14746			11753.2	9643.87	2888.94	25613.5	8796.72	28524.7
7469.8	8483.25	10136.2	18385.9	20277.6	19963.7	27656.4	2578.4	10780.6			10308.8	10739.5	17735.1	13668.2	5323.18	26327.2			6009.26	8948.01	12202	17871.2	15504	21350.3
8722.75	11736.7	10936.4	23190.9	20025.8	16849.8	18078.7	19514.7	21834			14293.4	9389	16597.1	17253.4	7587.68	1583.37			9014.23	10717.9	6069.66	19533.3	18096.2	8659.4
12150	8111.62	7974.79	34998.8	12735.1	20389.5	13213.9	18430.7	7760.92			15872.6	3715.95	32355.9	16151.8	17089.1	24071.4			8696.92	16498.9	0	15773.4	17190.8	23730.7
11929.6	8164.14	8153.04	7682.46	24199.5	20534.5	22611.5	329.195	14019.3			9362.51	4719.02	21418	14539.1	16991.3	17375.3			6642.03	5556.28	0	22315.3	761.154	21636.3
9576.04	10123.9	6654.66	16069.4	12533.2	13425.4	18757.6	19626.4	27287.9			10021.3	9889	11791.7	21534.8	7718.29	18674			12028.9	6303.75	1760	20467	962.362	29022.4
7425.14	6562.26	8247.41	25562.1	16679.5	16054.9	19047.8	9933.23	17351.1			13427.5	3918	17412.2	19025.6	4797.67	20337.4			6317.77	8201.87	1320.6	27758.6	5553.02	22136
8782.43	6528.4	9256.83	2628.74	23318.3	17534.9	5636.13	9355.05	28173.3			12965.8	7116.79	21459.1	25919.5	5128.78	14436.1			14649.8	11895.9	13947.3	30373.2	19448.2	23090.7
12054.1	7147.59	17992.9	28116.7	19644.2	22671.5	21480.9	12623.8	2712.79			2815.63	15105.9	30877.3	16786	26072.2	2076.52			0	6047.03	5516.55	22939.5	9070.58	29290.3
10265.6	5779.85	7533.24	2566.09	42917.6	20817.9	36377.6	27959.6	18433			15528.7	9381.75	13274.3	27143.2	1270.78	18415.5			6661.21	11004.7	2499.69	6949.79	17612.7	25868.8
11302.4	7377.26	8785.01	18701.9	30099.2	19735.4	18621.4	19935	693.212			15580.4	9512.5	21423.8	23543.8	12193	26373.5			15265.4	5762.7	601.766	25087.2	9067.75	19357.6
6339.56	9187.85	6315	29104.1	15679	18126	14895.5	22212.4	25297.7			10213.3	10692.5	326.25	14375.1	19578.2	26415.4			6517.58	10897.3	20451.8	21778.9	393.267	20542.7
-119.407	8312.91	10915.1	27510.2	17653.5	17100.1	15434.2	19465.2	16522.4			13090.5	13438.2	25426.5	25374.4	8331.09	15657.9			6121.74	16283.6	20123.9	27515.5	14439.4	23931.5
10777.1	9300.75	7285.51	7607.17	19210	8458.28	15549.5	7974.75	14391.3			8903.1	15868.3	21782.1	21990.9	24423.7	15533			9718.78	6405.27	4789.12	29508	13540.5	30846.2
10899.3	9497.84	7435.64	23894.9	28166.5	20690.8	18593.4	8469.66	20746.1			9541.91	5024.76	22456.6	14555.1	20794.8	20148.7			7480.36	10604.2	9804.99	27580.3	529.657	18347.2
7803.95	13589.5	5254.66	14188.4	18598	22208.9	14739.8	5259.82	23686.2			11184.8	5945.03	23515.9	24800.5	2592.47	23448.8			9104.61	14479.5	25378.2	25503	0	19224.4
10779.6	7170.43	8511.97	19082.3	20784.4	19615.2	48028.1	3659.09	1547.16			10614.3	13405.8	-2525.52	21742.1	4477.04	13631.6			6636.38	11445.6	20043.4	28291.3	1515.83	24456.8
9742.35	8034.5	7760.82	22181	21735.9	17728.5	17960.7	14686.2	20098.6			11324	6345.78	23385.5	25050.7	17522.6	12439.6			8308.59	10059.5	11311	25927.8	3267.94	29658.5
9282	8983.58	12325.7	26022	21126.3	14662.8	27050.8	15195.4	15777.1			12989.5	6915.31	37584.8	24238	13482.7	14503.9			6753.45	9673.31	12646	22303.5	18727.8	2626.58
13689.6	5511.74	7390	28454.5	17418.5	16992.5	17000.1	32815.3	5340.48			14764.6	8440.18	24454.8	14225.2	18565.5	22558.8			5848.75	15234.2	17214.9	34782.3	18578.6	25200.4
8254.79	7341.56	8965.64	8753.54	31647.8	15683.5	9887.75	19133.1	14634.5			11673	3881.25	289.439	23781.2	-2280.6	23008.2			7401.47	14558.4	1084.51	27460.6	5733.02	34240.7
7022.98	6630.41	8302.07	27942.5	16562.2	17719	28730.8	23033.3	18915.8			9756.86	3980.98	12687.9	22436.2	6852.57	8882.44			13236.9	7105.71	16153.8	25238.9	173.409	25931.8
8012.12	6527.82	5587.71	2838.52	13275.1	6045.8	18590	9654.42	11609.3			19485.3	10746.2	21660.7	22607.7	15870.7	16379.4			0	7204.8	2989.85	19332	16172	22499.2
10061.1	12599	11245.6	21167.5	20544.6	17263.2	7015.7	11926.1	4319.48			17401.2	11822.4	4671.34	7197.73	1953.88	26857.4			8599.29	5775.82	12132	21132.3	24957.2	18409
7252.1	10433.2	6455.89	19393.9	18945.6	19846.5	24122.1	27237.8	20167.2			8010.39	5698.49	8667.85	802.463	10831.4	635.767			8571.68	12937.6	9816.27	29702.7	17989	24760.6
12274.1	8468.94	10764.5	25954	20933.6	16609.4	30872.5	25628.6	23302.2			17084.7	4815.02	26764	21953.3	5950.67	5837.64			11651.2	8483.06	15781.1	19154.3	17577.9	21952
8528.8	10485.7	12795	2604.88	15203.8	13446	27135.2	5726.58	3306.74			12081.6	5217.13	8971.91	23026	982.033	23714.2			5147.06	7136.2	3342.29	22305.8	15590	31552.6
9775.71	9779.64	8242.13	2386.6	24379.9	13753.3	13488	11923.6	27385.8			11788.9	5979.67	19877	16579.8	13736.9	26233.5			7467.43	11458.1	0	19303.2	2401.25	25300.7
11178	7134.25	12184	26061.6	21553.9	5069.02	7592.15	25900.4	20593.9			11160.5	3281.11	31942.4	22186.8	17232.8	25590.7			7493.22	8591.85	12662.1	26436.2	16476.1	22380.3
9666.18	8290.76	8572.94	12163.1	16728.8	18955.5	14295.5	4651.56	22545.2			17955	14845	9297.28	16064.5	11896.1	23252.1			10619.5	11527.4	8002.82	26249.4	10743	25174.2
7165.84	7118.56	9184.17	21731.3	22236.2	16053	21364.1	19656.2	3340.1			15348.6	10021.5	15985	670.523	-886.436	18616.9			11350.1	10370.5	2775.2	24557.8	21211.1	26817.3
8077.18	10757.8	6337.48	12223.3	22247	19949.2	3844.55	869.04	23345.4			9830.09	9509.46	17974.4	17575.2	27336.7	5907.98			8167.67	8412.4	11061.4	26208.5	1293.63	0
12294.4	8548.79	5472.62	763.32	19232.6	20178.1	12535.4	21119.5	8195.24			9153.55	9909.09	1409.83	21394.5	1790.91	25242			6231.62	10240.3	12236.5	27311.4	0	24235.5
10406.7	8238.99	12230.5	18279	20678.7	2987.98	18058	5291.82	15316.1			12783.4	10406.1	15224.8	21346.7	15688.3	20881			8961.5	4554.21	20819.5	23146.8	26362.3	35799.6
8222.02	8792.61	10136.1	14409.3	18792.1	26862.4	10427.5	23215.3	21637.3			7293.1	15231.4	21869.1	17346.5	23730	6063.27			8811.81	6524.27	7891.44	26365.1	439.535	22855.9
8510	9719.26	10532.9	16572.5	14814.6	18285	22381.7	13380.9	18266.8			15602.8	11867.6	42284.8	23145.3	7001.94	25503			7580.86	6619.09	15345.4	24952.3	2424.37	27363.6
7408.12	8188.22	9967.46	13128.1	21000.2	14280.6	7437.7	15353.3	23870.8			9704.31	4736.29	15571.8	11495.3	13439.4	20990.3			9865.01	19037.4	5088.66	26212.4	13848.1	19536.1
10630	10594	10139	27156.5	25755.3	29866.9	15664.6	13743.2	1093.63			17471	5482.52	20272.1	16421.3	22718.4	19432.3			7159.36	6324	11357	24274	549.953	17861.1
9308.14	9564.48	9399.3	20481.5	15026.2	10928.5	1602.09	4105.26	15573.5			10922.4	3650.01	17910.8	18354.8	17196.9	18120.1			8318.21	17138	5664.77	31938.1	63.2059	26054.5
6522.53	9565.17	4573.25	28298	27601	19793.6	28584.4	11551.9	10136.2			10760.8	11786.5	5988.52	17849.7	22391.6	27224.3			7252	18168.8	5570.12	44315.3	9109.06	26346.1
8212.26	11705.1	14491.1	20468.7	18313.6	16494.1	17156.7	11713.8	16354.8			8504.9	2635	25407.7	8176.08	18157.5	12416.2			10972.6	7035.7	9421.63	19842.8	18733.9	22434.6
8000.11	12546.5	11529	20181.1	20872	13433.8	32830.6	11764.2	16352			9948.08	13511.1	25420.4	23192.7	19822.7	18475.9			5241.62	16929.9	14590.5	28222.7	11646.8	26199.1
9540.02	6740.13	6352.45	21017.7	12731.1	28096.2	20123.6	4380.62	12405.8			11516.2	10940.8	20005.5	18241.9	13239.8	16335.5			9961.92	12304.2	8083.29	19893	13140.4	19919.2
13610.3	5676.39	7739.32	13129.1	15224.5	20156.9	7864.95	22687.7	13350.1			13730.9	7684.61	27381.9	18371.7	12235.4	-1303.08			10404.7	6477.2	3225.34	25660.1	1070.55	11480.2
8426.63	8463.08	10161.2	2250.9	19807.9	21297.9	11713.8	27578.7	4673.12			15353.9	4433.85	112.182	23184.3	773.414	20583.9			9867.49	9484.85	10433.6	22587.1	1512.64	20213.5
12126.8	11127.2	8053.22	1292.26	15593.2	17596.8	15423	22280.3	23298.5			11646.8	4123.07	5401.81	23373.6	2739.08	12321.4			6839.95	8314.52	11182.2	24682.5	13575.6	23982.2
8261.73	10137.6	9753.93	31617.3	18966.8	17400.1	24330.9	19180.8	33642.5			8935.75	8923.07	22987.4	17224.2	4612.74	26526			10511.9	16650.7	5126.71	22514.4	16452.1	27120.8
7540.59	6714.91	7217.86	1047.43	13708.3	12719.8	14230.2	16440	9575.38			9187.02	6834.44	4363.22	17528	10452.2	19563			8995.25	11221.8	9898.33	23789.5	15895.2	30177.4
8129.13	6157.67	8319.01	30301.5	15654.1	20408.8	15015.5	28463	19083.8			10098.7	3903.92	22223.1	22731.9	13818.9	5665.68			10341.9	14029.7	6756.55	26459.7	133.774	7423.32
11961.9	11036.3	8879.33	1793	18625.8	2373.77	3224.68	22171.6	32952.9			12962.4	7239.39	4517.85	20476.9	11046.2	28547.9			6533.75	7103.75	5592.39	25521.5	14305.6	1536.96
6060.18	10849.1	7874.05	27670.5	17132.4	15891.2	15883.4	193.52	8305.71			5377.68	16009.5	23505.7	21252.8	-902.239	22895.1			7060.47	17174.1	15806	7681.07	16174.5	20117.1
7700.09	7216.93	9415.09	19172.7	23615.3	17067.7	24014.4	21117.5	5914.59			16791.2	13959.4	18986.8	19043.3	7168.8	25833.6			8939.69	14172	10688.5	21338.8	345.637	21285.3
7738.34	8547.31	6159.17	19014.2	15051.9	12110.3	10970.8	2037.96	18232.5			8249.67	6806.34	21323.5	20277	20663.8	18019.9			12777.5	4312.32	8237.38	22524.5	15028.8	38131.9
14598.1	11381.5	6030.5	24606.7	25631.1	15572.2	17220.4	22225.8	28337			13507.4	7398.03	26473.1	24369.7	12680.7	23925.1			8401.25	10027.2	7549.52	32066	6617.22	25003.8
9804.32	4901.74	6174.17	29868.6	21489.4	17361.3	17552	14097.5	15321.3			10728.4	10591.2	20965.6	16254.9	139.546	4644.8			5055.4	13436.8	33749.1	23304.5	11350.3	20614.8
9504.53	9316.38	6318.88	8333	14777.7	15780.6	7443.65	7895.36	11278.6			14234.6	6727.31	11456.5	13859.7	13298.5	19104			6693.49	6445.05	13330.8	27420.5	601.713	23773.7
13006.8	7795.32	7637.11	18387.7	19696.5	17346.4	5151	10746.2	423.018			11111.5	5181.5	340.593	22202.2	3255.55	25755			9491.5	8339.58	12107.9	28039.2	12636.5	20458.2
15016.6	7533.32	18796.1	17796.3	16450.5	18217.8	23242.7	22046.5	8290.94			6916.09	4836.83	2185.58	21736.7	9308.12	17509.4			8758.09	9389.65	29616.5	30018	22079.2	22149.8
8929.12	10165.3	7515.33	393.244	15766	20302.8	27977.9	12471.5	17298.4			12526.2	7420.82	11094.8	15191.2	3750.75	20356			7510.73	10558.3	12337.1	28240.5	338.552	23367.5
6364.42	10562.1	11671.3	18305.7	21825.9	19390.6	31307.8	7581.51	12863.2			13387.9	5878.26	6328.69	18544.4	18517.2	18923.4			8304.98	5063.53	8619.4	18656.2	10997.2	27605.8
10260	9560.07	11183	16106.8	11992.2	26358.6	6930.55	2559.13	12599.8			10376.2	9204.3	25315.4	5348.34	24332.3	31430.5			11882	6110.28	5492.77	25455.2	12934.3	17346.7
8733.42	7131.51	13699.5	28317.8	12843.9	17480.8	17481.5	13417.6	15633.7			14906.4	6098.65	17462.5	17414.9	24049.6	22850.9			13464.5	13998.3	13483	21011.8	130.872	19537.7
9004.8	9504.25	6239.73	22493.2	5755.42	33125.7	20275.4	14993.2	336.451			11723.6	4658.37	20652.4	23229.5	16842.2	27861.5			8756.88	7359.39	5578.82	21182.3	0	9864.34
8037.51	8654.11	12659.1	5986.03	21938	16664.5	7319.92	2927.25	30950.4			9526	3076.64	22319.1	22157.4	19762.6	21353.8			8339.31	13253	6940.49	22944.4	14127.1	21655.3
13322.8	9343.59	9227.14	31111.5	18353.3	18367	5775.21	23583.8	23796.5			13114.3	5392.54	23427.8	11784.1	15274.9	16193.5			8362.19	10949.5	9647.26	25614.3	3571.1	28590.8
10494.5	10193.1	8453.36	3312.89	30918.5	4503.96	11056.7	25400.3	8761.28			9566.85	5799.26	18058	7261.3	3764.87	8949.93			8430	4568.75	16179.1	22183.6	-127.237	19514.9
8193.15	7961.41	14244.4	16916.4	16715.4	19719.9	16738	17426.3	22455.5			8631.32	5927.15	32818.8	7392.46	16782.3	2670.53			6419.9	9504.61	23405.9	10365.8	9582.72	22719
10315.8	9325.31	11465.5	16130.1	16504.2	22218.1	14546.7	18815.1	23055.3			12855.5	4780.35	12402.6	15063.8	8499.1	3979.09			7105.15	13366.8	9657	28580.3	516.902	6884.53
11820.9	8083.93	516.993	6670.73	2901.07	21397	13473.2	13445.4	22708			8417.3	7357.9	8363.12	794.605	15872.6	23435.5			2496.28	7472.69	10475	16514.2	8463.47	24469.5
10863.8	8407.67	10530.4	11077.7	23108.5	16792.5	29080.9	10298.6	19206.9			10005.7	8576.6	8287.23	13494.9	6849.48	25427.8			10193.3	9567.95	9968.67	19637	0	28150.6
17183.1	6292.19	8181.82	22597.3	28441.3	17307	21661.7	12266.6	23068.7			16443.3	13969	19950.7	537.516	12691.6	-3292			5548.07	9801.08	772.898	29044.3	14598.4	29095.6
8772.94	7384.06	6594.69	31780.7	18217.1	9641.85	17501.2	12687.8	2233.51			12224.4	6514.41	23614.8	17472.8	17760.8	-1982.56			9267.69	18441.2	25389	21621.8	11101.8	25581.5
10086.6	10777	7094.28	15381.6	20743.9	22283.9	7517.02	18266	26786.3			12651.3	7321.7	20265.5	14233	10837.5	2637.39			10099.5	11566.9	7046.59	23339.2	2442.79	27913.7
13342.1	5877.65	7894.81	15381.6	26024.3	10635.3	9676.37	5567.48	8898.1			10123.2	3701.5	18129	17488.8	3756.57	-430.833			9760.65	7341.43	7516.82	27327	0	17955.6
9192.96	9701.29	11351	21565.5	4811.03	16432.2	6579.05	1347.19	8718.71			9665.12	6505.14	11055.9	22006.5	28960	19045			5319.5	11484.6	27803.3	20275.8	1394.99	18229.8
9184.09	10767.4	7219	14662	24280.9	24666	9434.99	2553.46	14239.3			14225.2	6011	30457.5	19847.6	24083.4	21073.3			9679.69	5525.35	5465.17	20895.7	12909.3	21500.9
10579.2	7160.68	6822.85	17086.1	20049.3	29657	30153.1	16231.8	24731.9			5478.48	5449.81	26161.4	25496.4	25368.2	15158.2			10321	6220.83	9207.54	20037	14999.7	29127.4
11988.9	11447.9	11421.6	14057.4	11070.3	18650.1	14791.9	15732.6	19097.4			11752.7	5891.56	23669.1	19553.6	1649.07	17936.7			7332.09	7508.43	3869.62	24718.4	9980.57	18184.9
10808.9	8503.24	9180.18	5267	13218.3	3422.82	17327.4	21467.1	12214.1			11832.7	5825.02	17286	23636.9	4213.86	19007.8			7435.5	9124.21	9058.24	17918.1	6089.41	20483.3
10834.2	7338.13	9613.17	28166.8	20017.2	15913	12413.8	24048.8	6372.23			11776.5	15153.9	8866.42	22120.9	17220.1	24259.9			12945.5	14904.4	9103.93	27510.3	0	27670.6
7537.83	7922.89	11323.3	17496.1	23122.7	26754.8	19741.1	552.087	15164			7936.46	5038.12	23614.3	15423.8	14978.6	18275.4			9295.39	8432.37	7620.4	23552.2	18841.5	17262.5
10100.5	7294.5	12770.6	34846.3	17094.5	18374.9	9099.72	22050.6	20865.4			9538.79	13014.2	23869.6	24693.9	12463.7	28718.4			8375.06	14152	11649.6	23482.5	2328.7	24616.4
11501.3	7464.74	14377.2	22841.1	16344.6	18351.5	9666.23	10644.8	14993.3			7754.91	8338.46	6535.98	16808.3	17609.7	-1097.16			5593.14	18211.8	14402.3	22166	448.806	11774.3
8521.23	9673.11	13401.5	7999.69	16030.9	25902.4	11931.8	5493.34	27384.5			8032.45	6214.96	29469.8	16473	2977.09	29800.2			7420.27	6575.06	8410.51	20749.5	46.2125	27227.3
8764.5	9382.23	9877.65	17225.9	15564.6	16712.6	7480.67	2942.22	16460.8			8373.85	6796.06	6583.27	20466.8	12983.3	17285.5			9820.62	5591.79	11084.8	24109.8	12866	25114.3
9761.89	8613.27	8754.1	13947.6	18667.1	15265.5	8411.13	10373	15028.3			8521.35	10678	28360.7	23682.4	20520.8	21906.7			6428.23	9004.95	20234.5	22674.7	18711.5	17442.5
12683.9	11041.5	11227.5	28369.4	19572	7562.73	27325.5	17524.7	7098.87			17183.4	7162.9	15467.5	23636.9	5014.32	9975.76			12388	6640.7	11613.4	28065.7	11273.2	29445
11153.4	9521.12	12274.1	15713.9	9441.2	21090	24731.9	2697.03	12300.3			13114	6284.66	1476.34	18162.1	19325.3	3422.8			9566.32	14451.4	6595.14	23288.6	6384.98	915.375
8959.13	4457.73	9702.3	1219.1	23964.6	23077.2	13083.4	13812.6	18920.1			6831.58	4432.79	14358.5	22950	-228.34	17288.2			5641.5	11816.6	12910.2	32345.7	15942.4	22969.9
12670.7	7964.46	11205.8	34138.2	20335.3	18256.9	24512.2	23310.8	31770.8			7914.38	16977.5	14525.4	20541.8	12893.8	1938.61			6515.86	6152.03	3233.94	19533.3	11721.8	21729.5
10657	6245.39	10321	7670.45	24818.3	19859.5	19570	6492.13	14768.6			9344.09	3943.76	27854	7986.18	9208.43	1053.04			7423.69	9371.76	17022.8	21713.2	708.225	21909.1
7756.75	6087.2	9796.57	18141	31554.9	22289.7	22636.1	24340	17315.2			15116.9	11140.1	17550.5	21468.7	23923.5	26289.3			9204.46	6853.75	8335.35	22191	2272.84	27096.3
9440.25	8606	6322.71	23846.9	6037.74	32409.5	19640	2868.65	1095.1			8401.11	4564.33	19875.3	21816.5	2735.75	19826			7096.63	6820.05	10279.8	22592.4	2701.07	20542.2
8610.2	6440.44	4164.51	25946.8	22233.1	7003.96	22593.8	18582.9	24771.6			12262.9	4604.52	20897.4	19090.2	30486.7	21188.7			6182.27	5311.44	4303.7	23389.6	921.188	24255.9
8734.3	11747.9	10622.6	17834.2	11677.9	19024.8	4538.86	32687.7	9891.34			15479.1	12692.7	20283.6	32419.4	17695.6	-4188.65			7100.86	7148.08	8633.09	21936	18163.1	17048.2
4920.22	10084.4	14347.3	3555.97	23653.2	18430	22295.9	12469.8	3740.19			14340	9186.52	6219.19	15887.7	7552.6	16196.5			10197.5	7221.48	10023.1	24241.2	313.814	40.8469
9612.68	5599.01	8533.1	17813.1	21960.1	22335.7	20685.9	10708.5	10648.5			7167.68	6242.25	14900.2	22044.4	8756.72	12017			10607	12599.5	12012.9	31558.3	760.036	18733.6
9308.35	5360.1	12989.9	20640.8	16165	25098.2	25064.9	31198.5	20877.5			14482.3	11380.9	19143.3	6751.82	13575	1295.09			8364.35	15900.3	8669.05	21591.5	17679.4	14152.1
11410.2	12763.8	7527	6272.96	21190.1	19753.4	6292.42	6326.05	2514.27			11818.4	12145.2	18671	16691.5	2313.04	13840			8588.61	6826.73	29722.7	25136.8	23714.4	21702.4
9162.43	7910.2	13933	215.214	18529	17260.7	11964.7	8575.17	1804.87			10604.7	10167.8	21497.5	24676.8	-1406.23	4899.77			6013.59	6316.6	12314.9	22099.8	14318.5	24812.2
11076.3	10839	7947.59	5876.32	20339.4	15632.6	21226.4	18541.5	12739.3			9321.09	8258.83	25121.2	20271.1	14857.7	14749			8398.54	10687.5	5363.21	20419.6	2069.54	30033.7
9811.66	7662.5	9717.24	27639.2	19730.8	19577	16779.8	38292.3	1633.46			17104.2	16275.7	18046.8	21503.5	16690.7	-6047.11			9764.34	9327.33	12902.4	20712.5	7925.56	42747.1
8607.84	7751.41	11996.3	8288.82	18588.5	19802	23464.2	18080.5	13492.2			15020	5588.33	20093.4	9041.28	10682.4	19593.1			6310.26	7656.54	13756.6	17948	0	16899.5
9243.69	7694.65	9028.02	19606.2	19537.9	7474.27	17923.2	18494.9	4007.53			10044.9	8636.98	790.506	18574.2	4039.5	5769.63			8006.2	12080.9	16457.9	23847.4	14755.6	25074.1
5329.65	9314.49	12331	20518.3	24606.6	21242	16297.1	17744.7	26638.3			12386.5	9797.24	29254.4	21667.3	16835.5	12143.6			8549.32	4055.92	6054.02	18455	0	26075.5
16954.2	8036.18	9716.57	25106.9	23171.7	21361.2	27430.4	13574.9	2084.14			13883	4467.33	3827.99	13847.9	15727.3	17917.3			4730.61	16583.2	6305.75	31470.2	2441.88	28966
11591	7013.27	6923.71	18023.4	1930.69	29437.1	12454.5	16443.5	10975			8316.2	6651.53	16450.4	20810.5	25260.8	13968.9			8326.2	8745.56	6135.78	26460.2	1172.76	22427.9
12017.8	6064.7	7389.39	20678.4	12353	24782.6	26656.3	24362	28521.4			13728.8	6443.53	22054.2	14640.1	21112.3	20379.9			7898.38	9476.58	7205.09	18720.8	443.667	23381
7554.1	8499.73	13060.8	24229.8	1115.83	26348.8	19348.2	4545.8	22462.1			16234.8	10291.8	26255.5	22420.8	3299.31	9129.22			9082.38	8366.53	27222.2	20784	4649.93	7500.99
11058	7747.61	7359.51	23146.5	14694.1	15957.9	27807.5	33191.7	16272.7			10523.9	9014.59	20762.2	12630.8	14967.8	1874.37			9289.66	8980.14	5113.22	20590.8	54.7171	30421.2
8300.8	6512.94	8517.27	14042.5	11359.5	19288.2	27716	5994.25	10185.3			12296.8	6955.15	41660	22722.8	2310.52	17646.8			6833	5498.81	2527.74	21315.1	441.207	27658.5
13737.4	10590.8	11305.4	26350	20974	19325.1	14136.4	1600.8	6823.63			10457.1	10440.5	15844.3	10591.6	-1475.9	22189.8			5882.49	8415.18	18473.1	20653.3	4991	21004.7
9452.88	8515.95	7438.66	29819.5	29579.5	25898.1	15997	18454	9727.42			10544.2	6088.6	26872.5	26839.3	2562.58	18235.4			10119.1	7230.78	12879.2	19572.8	22307.8	20867.3
8563.54	8994.89	13413.1	20956.9	16842.2	21710.2	18560.9	14499.2	28259.3			9869.81	15903.9	20954	16043.2	19026.4	22551			5422.6	7589.02	3228.91	21718.3	4483.92	22854.8
7553.14	8449.67	12235.7	18337.7	15773.1	15902.3	9766.67	20328.3	18718.9			13703	7874.08	18371.2	19386.3	16445.1	12932.1			12857.5	17496.7	10112.1	22024.2	235.71	23961.8
8927.87	7841.51	6922.49	19467.5	17411.7	10992.9	18640.4	4012.61	16414.5			7962.16	7139.5	4666.2	8707.21	7997.23	15650.6			12766.4	9284.35	11256.1	24329.2	536.41	26733
7573.03	7559.22	7130.54	4938.61	5044.73	14456.4	16406.8	21076.2	30321			12273.8	9141.22	23594.7	20087.8	20357.3	8040.54			8855.14	13728.7	9921.46	18434.1	11962.4	20854.7
12713.5	6910.21	5415	18682	22360.2	18031	6993.06	29858	882.625			15860.9	4369.64	19022.5	7791.19	24315.8	19750.8			6245.96	5842.34	5773.83	38606.4	647.848	28047.3
12110.4	11529.9	9506.93	8814.78	25609.8	9652.44	22803.2	10865.3	27933			9010.93	14239.1	9619.06	23871	26518.7	22463.6			7814.82	7079.05	9841.29	26815.4	30476.1	19967.1
8578.51	3625.02	8483.94	27377	23719.6	14299.6	14975.8	12265.8	14501.8			13834.4	10354.5	13668.5	21433.7	31521.1	24458.4			9604.46	6931.22	851.518	17958.9	11857.8	22472.4
10984.8	8657.16	9777.9	24127.3	10697.4	19260.8	17899.5	13767.9	18675.4			13072.8	3657.39	12601.4	24010.8	18183	37401.7			5556.77	15226.2	10023.6	7565.26	18822.5	24742
8468.28	7124.41	9434.54	29399.9	24345.5	13570.4	15332.2	28707.9	12808.7			9870.56	5488.25	24957.9	17395.9	13418.7	-2984.63			7669.1	14850.9	12456	19466.4	5296.26	26442.3
10489.7	8469.22	7920.85	12474.8	18690.8	20205.5	22875.7	13432	17452.8			6722.95	8559.27	17755.5	17645.6	8707.31	-1002.87			6759.72	8372.95	8097.44	19201.5	17368.1	18335.6
14422.5	8487.98	7583.94	15233.3	5715.46	17167.1	17749.3	12138.4	1753.2			9236.63	14056.6	17235.3	584.053	10922	1640.47			7802	9497.81	1500.43	22833.3	15896.5	37804.7
11530.3	7861.84	11076.9	28413.8	22070.5	11345.3	25921.1	29881.1	13879.2			16312.9	7803.82	4958.8	17331.5	1665.54	15676.2			8399.69	7025.21	14518.2	29958	3165.15	17753.9
8555.08	10117.7	7295	22953.8	20727.4	18835.3	18636.9	25495	7004.58			9490.57	9458.56	20043	20930.9	17011	23725.9			6207	9635.39	9560.28	16089.5	13539.6	30419.3
10916.8	7999.48	5686.38	8439.69	16201	17162.3	1030.56	10406.1	13474.1			12012.3	12128.5	27382.3	23373.2	15983.5	2559.96			8191.5	6593.5	8649.27	23700.2	5231.51	20551.7
9903.4	10235.4	10935.3	3940	16668.3	25884.1	13654.1	16152.8	17687.8			7556.8	9131.5	24283.7	25415.2	25402	4314.68			7808.38	10174.1	7930.84	24106.7	17509.9	19849
13187.4	7347.31	7444.79	22534.2	18799.5	11972.3	21945.4	16827.6	1754.68			13365.2	16087	19372.5	22357.7	3627.33	17883.2			6191.25	6294.94	9559.81	24330	10137.2	21336.7
11110.4	6798.22	10011	25751.6	17003	21067	4303.96	21976.8	20758.4			12225.4	5397.81	29843.1	1807.62	17610.5	22148.6			0	8676.36	14899.7	34560.1	0	29966.9
8894.93	4556.04	6451.05	21333.8	22010.5	20108.4	15426.6	8213.5	1568.55			9740.83	10213.5	24662.5	11230.3	12327.6	27007.8			7109.97	9018.13	11494.1	23149.3	9488.69	27027
10948.5	8462.15	10849.1	17072.3	31035.5	22967.9	5305.9	12562.6	19475.3			13446.6	6009.09	6401.68	2953.31	17478	6032.56			9671.91	6397.21	8149.27	22384	14674.8	25508.8
9067	5809.4	9473.88	14932	24195.9	18597.5	22996.7	8373.94	20213.1			12694.7	8117.88	16759	8085.65	1976.98	-5137.59			6817.46	7429.94	20743.3	28382.8	17570.9	18888.5
10963.4	8510.83	14532.1	22610	16484.3	17500	12042.2	20900.3	15494.8			11556.7	9708.07	25572.5	26399.6	2476.28	17003.2			7802.71	10450.5	10697.9	37914.4	22003.2	29191.7
10887.1	13505.2	7936.36	24231.4	2434.87	23859.9	8692.73	580.469	22000			10118.2	7070.55	19605.8	20440.8	22051.8	27917.2			10076.9	5600.51	3632.52	10577.2	2236.37	23940.6
10580.7	9306.7	10051.3	17278.3	1251.21	19852.6	7797.88	15511.2	19582.3			9742.73	10703.6	21303.6	21512.1	-5120.61	9124.17			9624.48	16883.1	13119	24480.1	18672.7	27669.8
9739.12	5551.37	12288.5	16809.4	10212.4	20804.5	17260.8	16052.1	21063.7			10350.1	9876.05	20891.1	24516.1	7325.2	15608.8			6011.84	6765.73	41675.9	24930.1	1604.21	22096
10649.4	10396.3	9267.98	7939.79	15380.9	24791.2	3303.1	897.823	13875			9115.3	9987.3	2070.21	14415.9	13357.2	21355.3			9700.87	13900.9	3288.91	29044	11933.6	30167.1
9433.12	10331.8	8052.51	20222.4	24258.1	15570.1	12590.8	20439.3	20976.5			9294.04	10248.6	27011.9	17974.7	1536.36	28434.5			10101.1	7062.77	6300.87	23495.3	15632	27664.3
11404.1	6978.89	10460.8	4549.48	1304.19	22389.3	9496.17	8819.5	12867.5			11544.4	3713.94	26372.7	8709.26	9715.06	18222			8164.6	14153	7790.33	28901.6	834.224	19022.9
8830.46	9032.86	14490.9	21725.4	17182.8	29934	1776.67	25161.7	17674.1			10636	11665.8	991.372	24370.6	21004.9	17626.5			8751.15	10622.2	16261.6	16315.5	3632	28134.2
8814.94	6346.75	6790.13	27614.4	20923.9	20757.1	24672.6	13138.4	8107.27			9982.69	6694.44	21284.1	20566	13464.1	2774.35			9282.5	5098.82	9711.27	26669.9	15245.9	19610.8
8553.44	8442.5	6140.2	20634.8	12534.1	9243.94	15769.7	16409.1	24984.9			15618.7	9116.5	26530.7	20085.9	550.244	15822.3			8287.46	9750.21	17839.7	21641	8012.42	28860.9
14982.2	9432	13549.7	15741.6	22451.8	17674.5	18668.3	16837.2	9766.76			5957.75	5159.11	5611.56	29629.3	10512.5	12436.2			12833.3	8249.92	31958.7	27003.5	957.812	8817.5
12173.8	13560.8	9288.49	18493.7	13762.4	13420.1	12860.5	35010	26663.5			16611.5	8808.73	22219.4	16430	306.294	1080.87			6015.02	11880	4078.59	19722.9	16751.6	26528.9
10182	10256.7	11592	20236.5	15817.2	16722.5	10950.7	26754	15932			21694.9	8550.05	18498.2	16450.7	13412.4	35502.1			11522.8	3126.41	12854.3	22068.8	2636.3	27955.2
8215.74	6942.76	5705.41	22744.5	25196.6	17960.2	9017.95	21748.8	503.175			7697.64	11167.7	16771	20590.3	23424.2	26917			0	8305.24	9146.12	20756.9	10609.2	5931.44
10298.6	5711.86	11121.1	20999.2	11573.4	19383	6972.48	13189.4	10854			17119.1	14374.2	27237.2	18102.2	10215.1	16597.6			10332.2	6279.22	8727.2	27668.4	5986.51	27541
9845.22	10731.5	8372.14	17208.5	25808.8	18070.1	21286	8089.66	40186.9			15642.6	13243.1	28061.2	19001.9	16062.6	17065.3			7234.5	6994.23	17224.4	29080.2	9867.16	24455.2
7584.12	7258.56	10076.5	14536.6	19895	18828	19740.6	30121	14071.5			14716.7	6602.95	18740.1	18842.8	8031.63	24523.8			13620.4	8413.75	11983.2	22093.5	21674.6	26990.2
8208.73	8381.1	10465.4	13233.3	28232.8	12920.9	14724.7	8912.74	22189.6			13382.7	14193.6	21949.6	17568.7	27172	-3536.65			7700	5490.08	242.554	40158.7	15162.9	23128.3
8488.5	8360.19	11720.4	5724.64	24942.2	24688.8	27104.7	12443.3	19812.2			14719.9	1534.44	28753.7	16320.7	25453.5	31002.5			10099.1	4353.72	18455	17772.7	0	27602.5
14182.1	6211.76	7322.04	24853.2	18952	21681	2302.43	40508.6	25284			9226.77	10223.5	31112.7	21653	18848.1	-5127.81			5947.49	6831.18	5096.98	28671.1	14944.2	26509.5
7723.88	7117.64	7846.48	17349.1	19880.4	20740.4	16758.6	10394	19776.6			9594	7139.99	21402.1	18798.8	5249.5	16285.4			9188.45	17659.7	9598.01	24434.9	151.286	34952.7
10002.3	5261.31	10813.8	30948.5	11122.4	19612.9	5874.18	18292	5617.47			13241.3	7750.15	10634.1	17848.1	14993.2	16523.9			7972.1	6127.88	9045.24	23734.3	25911.4	19301.5
11517	7416.83	11838.3	20111.9	14137	17980.7	18751.9	26555.6	4937.61			9939.91	11994.9	1834.62	15923.4	20233.5	26965.9			9540.88	13873.8	9530.83	19533.7	18687	9075.49
8459.45	8861.42	7379.1	30918.6	25577.7	25240.6	11566.7	24325.6	2304.1			9985.63	3672.07	22421.1	24657.7	2443.87	3373.12			6968.97	5617.84	10102.9	21458.7	23845.3	24192.1
12104	12635.8	7595.69	28385.3	16093.2	23958	3025.98	33730.9	16367.1			13747	4289.56	9354.82	17365.9	4701.47	1776.62			2433.02	7067.39	6934.26	20005.2	18916.1	18398.1
9637.1	6634.14	10463.1	34095.3	20272.2	15712.5	25471.9	19254.7	465.928			8395.58	5133.78	8917.8	15002.4	21704.2	15963.9			7633.33	7285.25	9294.33	22587.1	602	26263.8
10541.1	12047.6	10452.3	2055.01	5924.19	20570.8	19576.6	160.491	11322.6			16122.6	3503.85	16348	21356.2	4368.15	7713.3			10427.5	7102.5	8802.38	24484.9	12504.8	28755.9
10676.7	8128.61	6677.77	14165.3	18224.1	20477.7	18002.7	15870.3	16259.2			7613.75	15645.5	6472.91	25943.4	7128.47	22312.4			11698.9	5349.57	6463	22144.3	17711.7	26645.1
8406.67	7605	6819.2	16184.8	23679.8	27063.8	17116.5	11480	2613.23			7814.56	8945.56	943.887	21366.6	1874.3	18431.1			8034.18	5563.28	11069.9	30033.2	15112.3	8835.23
12565.1	6426.5	9950.54	20730.9	23870.4	20584	7362.4	36417.3	2512.44			10856.9	6429.65	20783.2	27732.4	17798.7	5257.96			9376.44	10230.2	2974.43	23031	11850.2	5653.67
7902.45	5750.89	6555.67	10179.6	26591.6	18726.3	19883.8	3063.28	23974.9			6454.36	12995.9	31339.8	21525.9	1804.81	25868.2			8328.63	13306	9687.6	14923.5	9261.41	26778.9
12647.5	9242.65	10384.3	17483.7	12914.5	18469.6	9678.88	4764.81	22942.7			9153.98	3239.72	18865.2	20121	19401.5	19916.6			14035	8937.74	7393.32	21801.1	9007.56	34438.2
10338.5	5996.65	6267.7	9284.28	14868.4	20780.8	23274.6	15628.8	7074.9			21488.8	6344.71	20303.2	21700.8	24261.6	22212.7			10613.9	12519.4	10617.7	28024	18006.1	19065.5
7462.27	12661.1	12269.5	32744.6	14792	16913.5	15278.7	8623.32	23563.1			17821	6747.4	24828.4	26125.3	14010.9	13509.7			9170.41	5439.74	2624.41	14425.8	704.995	29821.2
9370.12	6526.57	8115.2	18811.7	19904.7	18187.4	14191.1	2516.19	11679.4			9148.22	6642.96	21805.7	9643.76	13245.5	26893			9483.31	5852.36	2241.45	19732.6	14997	23346.8
9881.05	10215.1	9304.29	23483.1	15599.6	16492.4	2974.62	5198.13	13783.3			17300	7029	16030.6	20419.7	15146.8	16635.4			9079.36	8384.02	0	23844.8	5423.5	8885.3
7882.91	8744.85	6712.85	19361.5	24990.4	18079.8	20653	808.606	3445.33			14927.2	6791.68	14058.1	9643.61	6888.56	24898.9			5848.15	8775.74	4833.78	17534.7	9078	17005.8
12843	6829.15	7546.17	20303.8	17991.8	16921.6	13992.1	20282.7	15654.8			13219.3	9475.12	28160.8	26468.2	10450.8	27358			8322.97	6142.96	15954.1	27531.7	20879.6	21869.2
8368.65	9176.04	11228.7	19852.2	18076.9	20496.3	17825.5	14503.1	5791.79			13221.1	8853.89	19826.3	21075.5	4391.09	23242.7			7997	5946.57	7733.95	19156.3	134.205	27315.6
10923.8	10665.4	11641.2	34953.9	7123.76	24998.8	19295.1	3673.46	17099.8			17874.6	4310.7	4804.02	21205.3	2528.42	25384.2			11932.5	6815.55	13205.4	22479.5	780.141	30737.5
10463.3	9070.43	11325	18486.3	17309.3	18669.5	17953.2	21728.8	5377.05			12783.9	8399.82	23497.8	19819.9	6412.35	20018			7912.61	7287.37	8336.87	20808.9	12538.4	21826.7
12290.2	9557	9997.73	18471.2	25308.4	24264.8	12645.1	6765.4	21862.9			10576	23327.6	31152.4	14221.5	18274.8	1630.2			7934.05	11899.2	7204.65	20451.2	149.803	11799.8
9212.89	8339.45	6537.42	2462.41	13974.8	11214.4	7200.49	22592	14372.7			12129.5	8142.5	20098.5	18230.7	5169.84	29859.2			6965.43	6168.14	7331.6	25894.3	1080.53	24868.4
7467.66	10527.6	6699.2	21647.9	16805.7	18836.8	24115	24245.1	2858.93			9362.32	2309.57	33956.5	20056.3	2834.5	18391.6			11210.1	9935.71	10256.5	23437.4	9940.23	23250.9
9042.71	8531.27	12423.6	10255.2	29445.2	4116.23	34051.8	15374.3	30530.5			12595.4	4933.24	23795.2	22349	1369.8	15951.1			5565.16	11564	2419.79	18582.4	15299.8	35901.8
390	5352.84	8125.57	23140.8	5849.88	21320.2	21514.3	12789.8	14366			13393.7	19762	22079.8	14595.5	11060.2	24595.8			10221.6	15003.5	4422.48	16514.6	0	25365.4
7297.08	8480.86	9548.26	10508.2	17874	19081.3	25553.4	27393.1	3636.25			14032.1	3859.29	20970.9	16104.7	15379	17465.1			9368.28	11705	11301.4	23013.9	716.493	21279.6
14033.1	11281.4	14020.6	22096.1	5413.92	23689.3	20627.4	12391.2	5527.86			7818.07	5239.5	11875.7	14519	5889.05	23369.3			9082.66	5646.94	16616	25480.9	18649.4	20766.8
8544.27	6960.2	11056.1	16093.7	20355.8	16172.7	16522.7	1123.05	17533.9			8473.8	3725.15	30523.5	15385.1	14245.7	12350.9			11311.8	6104.22	11181.7	17195.5	1584.65	0
10745.3	12643.5	8026.47	12553	14180.1	19445.4	19105.4	12119.9	13190.1			12386.1	5356.36	16243	26456.1	10243.3	20505.2			11498.7	11987.4	8324.64	25106.4	532.701	24712.8
6968.18	8741.12	8855.6	30987.6	18022.7	5826.23	17195.4	24014.2	15642.7			10752.8	5702.25	20824	21267.6	10590	19821.3			7379.89	8465.39	10544.9	26397.5	13717.3	22966.8
9661.73	8379.47	12566.5	16866.6	18682.7	17400.3	12175.4	26560.7	5536.85			14431.9	13297.1	23240.4	18593.2	5799.34	18183			7365.22	11520	4802.89	27191.2	15369.3	20199.3
12904.5	6640.28	11614.9	22491	20713.2	23986.8	30167.1	10896.3	18747.8			10103.2	4000.54	4607.96	20154.2	20477.8	15753.6			10320.4	16975	6768.46	22614.1	11805.1	21548.3
12809.6	10565.3	8533.33	19615.1	16484.6	18094	28140.4	8608.04	10710.4			12018.1	8083.75	14688.7	22405.3	11778.1	17106.7			7281.5	9296.56	6293.22	23171.5	17484.2	26257.2
10972.5	12065	11084.6	27433.7	23853.4	15870	16663.2	3756.41	3852.5			10288.4	4588.28	26387	14028.1	3103.5	28539.3			3888.04	5428.54	13096.8	26120.3	9389.47	20387.5
5700.94	9162.58	11523.1	7775.99	35028.4	26245.7	22923.1	24306.3	18248.8			7520.59	4607.84	20983.2	16580.4	2084.56	18773.1			7753.39	11800.8	12717.7	23515.7	0	10746.9
11032.1	7489.53	10245.4	16248.4	9501.96	16434.2	12980.6	23840	3529.81			9876.49	6564.2	18843	14610.8	7808.19	-3240.36			6444.53	13644.9	13220.5	23952.6	8303.19	23923.9
11892.2	10105.9	8925.94	8982.55	19113	17998.8	15957.8	16903.2	27189.9			13980.2	5612.81	1039.91	18542.8	2506.33	15113.5			3602.45	10575	10911.3	26948.7	1260.05	17587.2
9402.44	6227.44	7688.62	21924	27544.2	22146.9	2011.35	8593.63	8538.84			15168.5	4987.75	19292.9	23722.3	-4898.52	33834.7			12230	6362.46	4730.68	23575.2	8322.46	25046.7
13830.2	9788.75	5147.5	21886.8	19800.3	1994.38	12709.3	7764.36	21218.2			16478	18553.4	27371.9	10452.1	18775.1	17748.6			7180.19	6693.7	8621.44	20785.4	651.397	8892.06
11072.8	9107.94	8863.25	25942.1	17575.9	19157.9	5704.33	23397.2	16279.9			9966.66	5660.05	35486.7	19871	13026.4	21695.1			7260.65	8915.19	11925.2	24921	3016.55	29140.2
10611.2	4574.57	9934.86	2668.11	2267.48	15324.6	8637.19	12633	4448.84			9638.27	6252.74	16739.4	21872.8	3442.64	13896			6111.83	4740.52	2338.94	25551.7	7847.3	19250
9541.45	6411.12	10502.9	9646.38	19786.1	13083.6	11848.6	15956.8	17294.8			11991	11444.2	23579	19661.9	18493.8	18558.7			9498.61	6194.55	8190.59	32510.3	11483	25794.2
15767.7	6361.71	9775.86	21834.5	16604.1	28925.1	32196.1	12394.5	10227			6922.73	7610.46	10822	18596.1	22571	17899.1			12497.2	5612.87	9672.66	30013.3	9126.39	27767
9786.24	8989.42	7228.85	28232.2	13822.2	16678.2	3411.59	27861.9	25276.1			11539	11524.3	21580.6	18498.8	-3287.66	20125.9			5934.04	11795.5	1161.37	20448.7	12727.7	17690.8
7709.96	6316.16	9800.5	17957.1	24269.1	17765.8	18364	22955.5	29353.3			15662.8	5855.43	24966.3	16674.3	26847.8	14528			11136.6	9218.54	816.438	195.972	10383.1	28036.7
11035.1	8876.29	8813.42	1871.52	17958.2	13754	22527	7427.4	10649.5			8995.35	6646.63	16619.9	20585.7	21547.2	19485.2			6800.65	4604.46	21068.3	25381.5	652.463	25865.2
10578	7589.45	10294.2	28753.7	15576.5	18805.6	14414.6	5517.46	12148.1			15027.1	21936.3	32294.4	19756.5	12309.8	13870.6			7809.54	7227.67	12685.2	35408	16483.1	0
9761.12	10840.5	11814.9	32032.5	23340.3	14916.3	3487.97	20953.5	12492			11781.9	7364.26	17092	22589.1	17808.9	20370.2			8932.87	10628.9	7206.84	24726.2	0	19847.8
10298	9389.9	9497.45	15794.2	17034.2	18776.7	19415.1	21392.2	15507.2			12333.3	10761.6	29510.5	17037.1	4715.73	24546.3			5714.43	9138.07	9543.88	23077.6	12677.4	26407.5
7492.27	7677.47	10386.6	26557.5	16063.8	23029.6	1895.71	3590.43	11825.6			7397.33	6469.96	22490	19327.6	14844.7	16540.8			4531.83	7500.28	12187.2	34950.7	1706.23	24867.5
10242.6	8630.8	10723.6	3763.43	22723.9	21220.5	6726.07	21081.1	15048.8			11748.4	6996.59	25634	2379.73	3932.85	25636.8			5608.79	7197.22	15307.8	19703.2	14926.7	17787.4
10391	10694	12017	19359.9	19957.1	17726.4	21908	14746.1	10419.9			12345.7	12816.9	21861.8	17478.6	22124.5	3511.43			7787.75	13007.4	0	13997.3	16249.1	21155.9
11635.3	7661.61	7630.02	1914.7	15068	21394	4283.94	13537.2	13630.5			9045.81	3691.5	16512.8	17382.6	19298.2	16926.2			8193.47	9033.2	5864.3	33658.6	1355.85	22929.7
6418.61	9815.73	13891.8	4586.44	17355.8	2425.26	28101.4	2353.93	14441.6			11543.1	3376.61	21640.2	6940.98	-1247.64	19665.2			10059.2	12554	12561.4	25675.2	4908.4	24318.1
10456.1	11925.5	8106.04	19018.3	17545.4	5022.82	12652.6	24381	13836.4			9038.43	10588.7	10555.8	21858.4	7449.14	15237.2			7352.87	14329.1	782.707	26193.2	15741.4	25533.2
10940.2	11779.1	11312.4	15836.4	18341.3	5491.73	2235.51	14328.9	15772.4			13171.4	3191.69	6648.62	26133.8	4700.51	19728.4			10285.6	5617.26	15418.5	18650.4	7949.91	23390.2
11922.2	10273.8	7446.02	7026.31	12166.1	20406.5	20179.7	30096.7	19477.2			14541.7	8141.91	17159.6	24287	17815.4	17901.1			2927.5	7695.74	3516.7	28797	2604.73	34220.4
8595.49	8445.23	10167.4	21387.8	19435.7	19569.7	8906.9	15591.1	13824.1			10972.1	16259.4	24957.6	20374.2	16763	32169.3			10463	4569.84	4702.89	22858.8	794.043	26620.5
12810.6	6701.06	11621.8	23010.3	9683.2	21010.3	1717.87	9539.24	23921.5			17037	5847	19234	20303.3	4918.77	18758.2			9846.77	13513.4	16597.5	22811.3	20450.8	20227.2
9439.96	10312.7	13827.8	18535.8	15427.6	27824.3	13018.1	29251.2	3564.99			12223.5	7217.3	20892.3	16398	15101.1	13666.5			9568.4	11104.4	6397.5	23810.5		24945.5
11164.5	8890.34	8625.57	27751.2	10224.6	19199	24985.9	23029.8	26799			11755	4529.32	26907.3	29933.7	10211.5	-4260.03			10660.4	13520.8	5365.07	-25.537		28676.3
8316	7621.86	12983.2	19393.6	15328	18758.9	15943.7	6130.22	2065.18			14974.1	7688.27	20765.8	16351	4298.35	14589			6118.66	11883.2	21836.8	28476.9		23723
7767.53	8933.8	6632.24	969.924	13880.9	24160.4	135.854	18222.4	24267.5			11272.2	12860.3	7651.02	23794.6	11126.2	18249.7			12115.5	7473.82	20506.1	27720.6		9510.16
8917.26	9856.3	6510.25	10738	16469.9	14463.5	21068.5	28405.8	14687.2			11617.6	4852.94	18114.8	13459.1	18984.8	15705.3			11935.7	14844.9	11683.3	28545.1		26396.8
11126.4	9132.08	8797.07	16135.2	17551.7	19037.9	29128.8	31653.3	20104.3			16192.4	21090.2	16784.4	17165.1	12106.4	25366.4			13842.4	12148.8	16081.1	21251.2		21551.9
9010.64	6200.95	8374.96	16979.8	19026.2	34082.4	26019.2	21127	21602.3			12170.5	6255.29	11621.7	24887	5546.32	15954.9			6525.11	17231.9	13875.1	24085.6		22274
9145.9	5888.5	6548.69	21561	26326.3	18660.4	12710.8	10760.3	11221.3			14256.9	7450.25	23690.2	17904	4978.95	21070.8			14291.6	14531.5	5787.09	19798.1		19162.8
14965.2	14363.1	8471.8	18988.7	17205.6	19289.9	21983.6	12482.2	21316.7			15071.6	5914.47	20014.5	27521.3	16887.7	14232.3			7657.99	12722	12910.7	10055		18898.5
12881.1	10071.6	11066	19383.3	16078.5	16967.3	15406.9	15563.5	14265.9			8914.05	10194.3	24101	14368.6	11386.8	23465.4			12117.4	6742.45	8382.01	23216.3		22178
9596.17	5979.98	14144	814.207	14745.8	18173.8	458.883	11366.8	3431.62			12744.3	7412.11	20424.6	21419.3	22825.1	16317.4			7704.71	8163.53	6565.78	20292.8		29633.2
10266.5	10263.7	11895.1	11306.3	13564.8	15360.7	10612.8	25144.7	24376.9			15011.7	12432.8	27179.2	20193.5	25518.7	20333.6			9978.66	7456.47	7029.98	20625.5		29252.9
9634.1	5519.24	9920.24	17198.9	14061.7	17248.8	9577.05	15596	5353.56			12834.7	3502.68	20521.7	16281	5091.11	7757.57			10785.8	14829	10737.7	20516		27934.2
13760.5	9452.83	7489.98	17128.2	3720.69	20206.9	17841.9	12666.2	10607.2			12589.1	9229.15	10246.4	20571.7	18051.5	19993			7543.34	8895.06	0	29107.7		25064.3
10742.7	7371.99	8460.31	11434.1	30000.7	18721.2	20880.4	16057.8	5837.41			14619.8	4852.83	28444.2	33140.1	4360.94	9834.22			6449.32	12710.4	858.722	20985.2		21474.2
8180.71	9061.84	10732	30797.7	21383.3	20215.5	11487.7	21085.8	6687.11			11329.5	5473.12	3887.58	23004.3	14820.4	16547.2			9421.74	7476.87	16621.5	21364.6		31438.6
9647.57	8086.33	10534.2	12075	20160.4	16634	3140.65	27764.5	23768.5			13710	5839.93	21225.8	10266.6	11725.2	7089.71			6880.47	16328.4	1189.1	21353.7		0
8007.92	8892.82	7056.06	20486.9	8795.23	16353.9	25607.8	19457.4	12543.4			12712.8	4148.99	16421.6	17022	14307.2	-2603.1			8531.77	10396.1	0	23904.5		20424.2
8239.58	8142.63	6163.73	33792.5	21680.3	22241.7	18604.6	16512.3	2845.03			6204.12	2613.35	775.474	16996.3	18386.3	18018.3			9117.4	5972.61	9911.81	22332.1		27286.3
7580.14	13111.4	9997.12	8917.37	7661.66	18294.9	27731.3	14991.6	22029.5			14313	2315.86	29495.5	24878.1	9859	21854.7			5113.46	6863.47	6665.37	20866.7		32105.3
10983	8647.63	4625.61	19459.8	11054	22567.5	2829.87	16286.1	2624.25			11238.8	5249.65	21613.2	21063.8	-2427.79	-2809.84			8424.86	13318.1	21165.9	22304.7		21386.6
8521.24	10525	11495.6	22080.4	25433.6	18537.8	11124.8	12933.8	26029.8			16108.5	7701.46	22218.4	16902.4	9764.12	5470.08			5591.93	4978.94	5657.49	31835.5		24290.9
12007.1	6769.75	7171.35	17887.2	16330.6	22600.1	22853.5	12252.4	15690.3			17140.7	10020.5	17402.9	4678.13	26394.8	31211.3			6105.73	9594.55	6731.18	25383.7		33033.3
7514.51	11322.9	12460.9	28210	26071.8	16341.4	3143.88	14196.8	19603.3			13950	10091.9	3656.72	16332.9	8669.79	21874.4			10717.8	11497.8	17664.4	23017.9		18595.6
10401.5	8442.24	9228.88	11821.5	18705	1070.84	17309.4	11952.6	21310.6			14304.6	6623.64	30169.1	29207	3518.5	21434.9			9253.39	8437.3	9368.14	19703.6		20295.6
11690.6	10524	10779.4	33254	16728.8	20098.1	29626.9	21525	12745.5			5751.45	8752.16	16079.4	21173.7	12762.9	22403.2			6528.57	12999.9	25147.3	33704		19626.6
10853.3	7554.83	11990.2	6690.72	16202.1	14971	16427.4	22996.3	19353			14181.4	5814.22	23879.4	14321.7	3377.14	19297.8			7423.02	4886.53	5925.56	18553.7		25730.8
8823.5	9437.62	8772	13917.2	15699.1	15683.7	26223.3	3131.71	19114.4			14020	11085.7	18888.8	19977.2	2462.12	-2110.96			9278.63	16843.4	6474.9	13329.2		23714.7
8293.14	10705.1	6747.21	1330.84	12754.2	14650.7	1606.11	20565.8	680.768			17829.6	7820.29	15066.8	22335.6	25786.3	3055.28			9098.33	6851.88	6549.03	22129.2		21678
13657.4	7257.54	6605.97	30059.1	18794.5	21594.7	28573.8	16792.7	31570.8			10732.4	5539.95	19303.9	15967	21911.3	20560.4			8688.76	14456.7	10060.4	23119.6		27083
12118.6	10348.9	10590.8	28873.1	14979.9	21185.4	17895.2	11189.6	12852.4			16106.3	6702.79	24243.6	21571.4	12222.1	19247			7468.22	13663.4	25629.2	22651.9		18929.8
8478.8	5877.38	7519.77	16027.4	16390.2	17446.9	2026.41	6793.09	19293.3			13447.6	12542.3	24431.3	22651.3	15172.9	22794.5			9627.48	6606.83	11713.6	32643.2		24437.3
8864.99	7406.93	4900.62	20995.5	24677.2	26187	4631.14	10652.7	8335.2			12746.5	10000.2	19225.5	6148.74	10543.8	22061.6			2293.41	10566.9	18261.7	24023.3		20221.8
9872.03	9333.83	10410.4	18928.2	3281.74	22769.7	585.48	1582.04	15627.8			15859.1	11954.9	24689.6	15210.8	-119.171	4963.81			5914.38	16558.9	3781.94	15731.8		22346.5
9179.5	9284.81	8946.33	25842.7	5526.39	24784.1	28074.7	15853.5	22772.1			12814.1	4526.27	27818.7	17064.4	11691.9	25819.2			9282.64	11206.4	21545.1	24816.2		25247.5
14535.2	6906.97	11692.9	19614	1609.8	21605.1	15147.9	12758.4	18119.5			7410.15	6045.04	27125.5	-3240.48	9141.91	2012.78			12188.1	11285.6	7744	29505.6		21199.8
10788.5	9039.88	11695.4	16600.3	16356.4	19746.9	22548	19860.8	14352			9926.33	9783.05	21021.2	17799.5	19998.8	26085.5			10229.4	7338.88	8825.67	21140.7		24396.5
10826.7	7184.67	11923.2	4969.29	21243.5	28416	563.622	20208.1	15647.8			10116.3	10426	22207.4	15269.9	3464.81	25069.8			8512.01	9708.94	3788.53	18962.9		8960.71
7246.91	9378.12	6975.56	15299.5	13832.2	9914.65	12732.4	11863.1	12973.9			9484.32	2584.77	18071.1	26921.9	6624.12	11046.6			9489.39	6916.65	3009.36	20271.2		22774.3
9790.89	7451.19	12455.7	6244.47	15700.1	17480.2	18448.9	12877	22308.7			13024.6	3370.51	1551.09	19515.3	16955.4	17375			9890.09	10506.9	16755.6	20838.3		27432.5
11799.6	5402.19	9038.64	2747.97	2211.56	16948.4	23562.6	23478	8274.98			10124.7	4766.89	24293	13114.8	3703.19	4260.19			10898.3	19231	29552.5	20184.4		22142.8
11562.9	8887.73	8348.15	19485.5	4508.86	26819.9	20637.4	18702.3	3805.19			7063.36	15790.7	21740	21231.4	14236.2	18772.1			8798.41	11511.1	12297.9	19232.9		20832.1
11521.3	10825.1	7739.56	12555.8	22064.2	18976.1	17859.9	30529.3	13183.6			15620.7	8184.7	23786.7	20758.8	13057.1	6421.21			10389.9	10345.5	7896.08	19032.5		4765.98
7818.38	13077.9	7082.49	26774.1	14078.9	18695.4	28452.9	17013.9	19653.3			15310.1	11616.1	15588.4	30014.8	20979.9	26329.6			10521.7	8603.27	6744.5	23049.3		24691
7499.1	10861.2	13137.4	17789.5	6347.11	19278.3	17547	14398	23006			11670	2133.39	19082.8	21393.4	18361.8	14073			8628.04	6910.87	8576.61	18739.5		21908.8
12669	8535.04	10324.1	16321.2	12267.3	15526.3	16898.5	25561.8	10317.7			13635	6715.08	17204.5	17510.9	18270.2	22450.4			10617.1	4371.18	14198.1	23090.4		21981.9
8507.45	12883.2	11640.4	1844.88	18057.4	13774.4	17046.7	11623.2	18828.1			13638.4	6966.22	20494	18521.9	2641.7	20633.2			12024.2	6183.86	9319.42	21079.2		556.25
7727.4	4606.03	14288.4	17699.9	18966.4	19520.9	5477.52	6237.48	12229.9			10571.8	6205.78	20362	23086.2	19854.6	18662.6			7456.25	5081.66	0	29669.3		11968.9
9001.64	5963.81	9784.76	19233.2	31325.5	19719.1	18904.1	5159.71	14353.1			13513.5	13349.3	25411.2	23248.2	6516.15	21320.8			9117.16	6105.29	5241.55	20585.5		21898.9
8766.28	13733.6	10361.6	19505	16181	42780.9	8686.44	1632.48	25956.3			16710.3	14400.6	865.417	21746	19350.5	20791.2			15116.3	12872.9	13163.3	26436.3		8765.98
10615.9	9738.71	9037.57	3793.41	18302.1	19238.7	27330.2	16043.8	7491.76			13662.1	11311.7	7828.69	11663.1		21373.9			8625.07	7918.31	1587.31	22479.9		26560.3
10348.2	5423.71	12279.6	14877.9	17709.3	12514.1	3508.59	13912	26190.2			12185.4	7572.77	29999.1	21017		5593.09			8448.6	14417.5	5699.82	20387.2		21655.1
13023.9	9102.96	7449.08	17626	15118.6	11458.6	22726.6	4474.86	28930.3			10915.9	8408.31	21718	20512.1		6078.13			12984	8875.33	892.558	26557.3		27341.7
13202.8	7228.78	8709.69	2624.23	12174.1	21885.1	15537.3	15311.8	14302.3			13424.8	15138.1	19213.8	21164.8		21483.3			6605.3	12708.6	22492.3	27296		20785.9
11878.6	6480.25	11958	27904.7	4130	17849.9	28369.6	4611.49	10375			8744.87	4085.88	2744.85	12290.9		985.086			8487.61	20923	13958.8	22449		32463.7
9735	9540.23	13300.9	20474	21752.3	20276.1	2415.83	24954.5	17560.6			14315.5	17441.4	15243.3	15587.5		2761.02			11840.3	8150.11	3880.38	26874.9		25101.9
7994.06	9538.37	14798.2	17501	17881.6	15262.7	25071.7	29088.9	8525.74			12062.7	6627.47	9947.87	12254.5		20486			5456.65	13400	13243.4	23856.2		16879
8220.1	7065.65	8915.99	2765.57	24739.8	31812.4	9236.08	12345	3962.24			12896.7	7467.77	19529.7	11333.9		21038.3			11801.9	7096.5	12034.1	218.875		25636.5
11173.2	8947.05	6519.26	9631.46	19316.9	22704	26626.1	21527.7	18414.7			9780.66	6361.62	19707.8	15208.4		18744.9			8977.18	9806.56	10234.5	18689.9		27507.1
11718.1	9349.11	12033.6	15416.9	8961.63	22254.3	21472.6	4797.96	13868			12928.7	3385	13714.8	21205.3		-1361.9			8843.94	8146.5	974.612	25136		16560.6
9072	8743.34	10439.2	7666.07	17124.3	15105.7	179.777	11846.1	5163.25			9023.42	15299.8	18728.3	21273.2		17128.9			11143.1	8677.34	96.9	24772.7		26784
10847.6	7014.79	8782.71	9473.63	14725.8	24044	14933.8	27070.5	15776			14810.7	6281.26	24462.1	22940.7		14435.1			8815.31	4811.33	25736.1	23283.2		15771.5
13167.7	6115.05	9361.64	17117.5	22496.7	15908	16430.8	4923	8839.37			16520.9	5226.92	21849	6447.65		12290.4			6782.27	11185.5	17989.7	28415.3		20478.4
11722.8	8270.2	10121.6	41792.7	14942.9	16164.1	17662.4	15145.9	1079.4			9329.89	8211.97	16314.9	13912.5		18890.4			10850.2	18046.8	13492.2	30909.7		24870
12617.2	9740.01	7193.25	16785.8	22999.9	18973.1	12452.5	8324.08	4870.69			14259.4	15195	17587.3	12465.7		20894.6			8619.89	8354.35	2712.9	26439.8		26230.4
8976.35	8400.71	6572.84	21677.8	27394.7	15371.9	26727.8	2012.77	26361.9			14467.5	13486.8	23220.7	6146.38		15804.4			10884.9	7929.71	11970.7	18145.3		19816.4
10195.8	5416.38	13212.2	40431.6	19827.5	20179.7	20330.1	17701.6	14279.7			8728.71	6026.93	20474.3	8241.56		-2840.62			9696.36	19176	0	26317.5		18127.7
8772.73	10276.4	9838.83	4622.02	19533.1	17936.5	1259.07	14478	14524.4			9152.14	11170	20277.5	5552.38		22310.9			9545.72	7408.49	9138.93	8791.9		17842.7
8440.26	7320.68	7556.77	21264.8	24049.9	21875.7	14093.8	12814.3	34172.9			11683	7057.54	23502.9	3731.38		8783.06			5985.16	9746.89	8605.05	21313		22837.7
13048.1	8252.79	10570.3	31837	15513.8	17835.9	16421.6	21879.3	24723			14360.5	8014.22	1867.21	15279.4		19282.7			5901.87	15444.2	561.455	19974.2		10088.8
6081.34	7023.11	12481.6	28397.6	25210.8	33123.3	2314.02	14625.3	22321			12082.1	11299.8	18134.8	15677.6		14279.4			9612.55	14218.5	5540.77	18855.7		37369.8
8410.51	12540.5	8872.29	16315.8	16899.4	17790.9	12000.9	17519.2	17799.9			5401.27	10862.1	20626.7	-156.744		2805.59			8127.15	5490.97	4364.67	19462.5		29741.9
7456.04	5505.15	10087.5	5900.53	4638.74	15684.9	18466.5	7860.44	1388.71			11102	12699.4	21047.4	212.753		10151.5			6782.58	6392.15	10732.5	32211.4		36037.6
10573.2	8044.28	9050.2	23987	16297.1	29060.5	30640.4	10767.3	21703.3			11412.6	4564.41	26470.3	20942.3		7902.26			6252.86	9210.38	100.241	21753.9		11909.5
12963.9	7308.58	7770.81	25954	21220.1	15319.5	14886.9	15765.5	31251.2			12739.6	6531.36	28511.6	20088.4		19608.7			7764.21	6925.64	17924.5	27287.7		27136.5
9567.74	8363.11	10767	1041.59	17938.9	19053.8	7926	3113.15	16825.9			8862.74	10890.8	24761.2	21697.1		18825.2			10328.3	7482.35	11842.4	30740.5		21288.6
11751	8040.52	11368.9	21285.6	20405.8	14259	18784.8	12872.5	4252.24			11492.6	7261.49	17435.7	22180.8		36209.7			11751.3	19276.7	8711.56	18200.4		25033.4
9254.11	4446.76	7806.43	34709.7	15668.6	17905.8	24413.8	3966.89	15328.2			8361.05	2131.32	1079.88	3121.03		20438.4			6086.42	6025.22	13682.2	27948.8		26484.3
11715.5	7505.93	9123.14	24372.7	12071.5	18566.4	335.418	12864.3	12378.8			10555.9	9172.95	21349.7	19884		24468.7			8406.48	11002.5	8444.44	26602.6		33905.3
11749.4	10093.4	12397.5	20370.7	3910.14	16122.4	13942	24553.5	10304.8			9409.39	5543.15	6904.31	20767.2		15859			7665.87	6420.17	11119	23419.8		30670.5
8653.22	7353.61	8382.23	13066.1	26491.2	23746.3	19522.9	17995.2	24804			10958.2	3332.27	4350.61	19213.4		17206.4			9326.47	7597.06	7281	23136.6		22155
11082.3	6860.57	10880.6	19258.1	16414.7	29704.4	21196.6	14859.3	20674.9			16007.5	10280.4	9825.67	7994.77		19052.4			9660.51	15124	5526.39	20614.6		27519.5
11058.6	4593.71	16060.1	17296.4	14622	15192.1	1881.6	19208.5	12070			15641.3	7290.21	16146.7	18153.3		4273.37			7912.76	8897.8	14342.2	24281.1		9192.03
4599.24	10388	7782.55	20734.1	19494	16173.8	22373.8	9850.89	2251.74			12672.7	18546.7	35239.7	24199.5		23454.9			11562.3	5632.4	9852.02	21853.5		20968.7
11304.8	7232.98	10154	18541.9	19285.2	18486.1	18410.2	27702.6	1762.72			10333	6037.45	26577.9	17882.5		18045.5			9286.16	6325.45	8870.4	25108.8		22124.6
9019.45	7844.85	9499.75	22468.2	20582.6	8632.91	24964.8	1080.62	10549.1			17245.1	7742.62	21978.3	20368.4		17171.6			10249.2	7904.72	16442.5	16295.4		28595.3
8725.21	5935.9	9456.5	5636.9	2942.44	37058.6	9018.38	24507.7	26313.3			12102.3	13144.5	3035.58	10524.9		11667.8			7529	8089.82	11943.3	21433.4		18927.9
8292.76	12369.9	10067.1	28252.3	17863.5	27499.8	9685.6	19954.8	11713.5			12189.6	9313.53	8046.55	21276.7		16535.4			4443.07	6307.88	7110.14	32264.6		26751.5
7341.31	4255.28	8200.28	32615	6872.59	24006.8	12771.7	2196.77	3687.98			15757.3	6812.69	1029.39	22188.9		28362.3			7221.42	6844.22	7177.01	21678.2		23217.4
9354.43	5746.11	13129.9	28421.4	15247.7	18927.2	16562.7	17098.5	24643.4			15166.7	6713.44	9788.34	10879.5		19791.7			5706.93	10944.2	1239.87	22174		23610.3
8425.63	8175.47	9367.73	23684.7	19123.9	17466.2	15809.2	22447.5	8887.33			12978.1	12369.1	17199.6	6122.13		23693			8719.77	8621.36	3720.06	20521.7		26512.7
12454.9	6045.94	8140.64	33629.3	16620.4	21692.6	21944.4	670.327	21411.3			7419.91	6433.76	27194.3	25160.5		27770.9			5871.82	11805.6	15780	23410.9		318.165
7349.39	8286.24	8821.23	5656.21	18699.5	18959.1	12281.3	13254.6	10685			9896.72	5258.6	21568.6	23294.7		32085.3			8107.08	18919.6	10618.8	19573.7		23660.8
9457.34	9153.52	10399.8	18562.6	10499.2	16069	9343.7	34093.2	19066.1			13095.9	4247.19	27633.5	17342		38112.6			7985.22	14825.5	9521.36	15937.5		13989.1
9131.2	11176.6	7192.67	19854.3	23470.9	17982.8	8132.11	15826	31884.7			9952.42	12380	16846	15697.1		16553			4499.08	7296.51	8671.12	21034.4		23002.9
8812.96	7645.51	11899	3278.68	27712.5	24345.4	13190.5	17529.5	2642.69			15265.4	8183.18	6175.89	18253.4		20224.2			0	10829.2	22126.5	12089.3		20886.8
12570.6	11008.7	6724.02	19925.4	13567.3	20634.6	12617.4	14116.8	13070.6			16132	11465.9	16204.6	18589.5		17704.3			9530.94	7896.41	13706.1	21213.4		22440.7
8013.52	7773.07	12240.8	22344.5	16895.1	23966.4	4775.25	12171.7	416.029			13493.6	10259.6	18092.4	23823.4		22905.5			7147.54	13094.7	4696.43	24626.5		24485.2
13407.2	6917.48	9607.28	1174.73	18036.2	20109	19515.6	11666.6	5037.72			11283.5	4673.51	31649.9	5719.62		-4731.71			0	8297.89	13989.5	20868.9		23820.8
8664.56	8699.55	10358.8	22042.6	16306.1	17068	7124.86	24052.7	25545.3			8538.97	11593.9	11738	5216.55		24827			5579.28	8645.69	5953.09	22074.6		27843.3
14881.1	14277.9	9927.72	12150.6	17873.1	22503.3	24340.4	22745.5	14278.1			9948.26	9856.64	22689	22628.1		20520.4			11640.3	7066.91	5230.78	23384.2		24051.2
9568.99	5931.44	11230.2	20586.5	16468.8	14406.4	19118.6	23620.8	17518.6			8691.9	3617.78	27486.2	12749.6		21436			7610.69	8711.4	7497.49	23226.7		19511.3
9865.6	12446.8	7429.25	25441.5	19090	23853	31546.3	20131	13297.9			12224.5	4697.31	16839.9	18620.5		15010.9			7517.2	12536.4	11100.4	23156.8		27164.5
11280	6711	6331.87	32932.2	20615.1	17553.2	28053.3	15449	32652.6			7571.85	4544.16	24325.6	15479.9		-3570.35			8173.23	8801.12	11324.3	24097.6		22748.4
12196.6	8230.67	14849.1	22297.2	14263.5	18844	17541	10992.4	34865			8325.06	7774.87	22946.9	21641.5		26112.8			12757	12994.6	13305.8	24298.1		26100.8
8183.04	11253.9	8985.44	20421.5	19512.3	23144.1	7705.6	11206.4	11972.6			13430.9	5466.11	22006.3	21482.8		14760.7			3791.92	6059.56	8012.7	23940.6		32711.8
8760.8	8389.62	6547.84	20497.7	5973.57	19235	27790	10883.8	13682.9			2037.36	15614.5	20281.3	17697.3		27901			7024	18309.1	6488.36	7907.36		20161.5
8935.94	11827.5	11632.8	10339.9	15321.2	16055.5	8889.46	26249.3	17433.2			8426.26	5424.88	23362.1	12435.2		4759.31			12059.2	5384.12	15587	18937.3		27302.8
8711.89	7304.12	10501.3	18293.2	18682	20413.4	8490.4	18650.4	10124.2			11336.3	7366.52	19164.8	16347.9		11334.4			6943.57	10319.2	18182.2	13714.4		23934.7
10589.9	10436.2	7992.33	39453.4	15920.9	14454.3	19299.9	21746.5	9014.31			18144.3	13165.9	23539.2	14072.5		19504.2			6066.51	10284.1	7419.08	18888		19124.7
9571.89	9490.92	12303.7	10851.8	24716.6	18404	23837.4	18048	13102.9			9639.39	7338.18	8877.32	24148.2		17346.4			8014.77	9890.82	17822.6	19303		27154.7
8167.73	9345.61	7479.74	16844.3	15308.9	21818.7	19678.3	21877.4	28693.2			13799.2	5353.63	28939.7	20582.3		16264.2			5390.26	10241.9	2478.52	22407.6		19236.3
11223.9	6704.28	8605.58	10174.1	17912	20078	922.571	4984.59	14212.4			17380	6954.42	23546.2	19561.1		10402.9			5060.57	7928.1	20330	27157.6		26302.6
9339.92	9563.39	13018.1	7481.16	26752.9	17521.9	18990.1	8712.12	14950.6			8098.1	5503.5	29792.9	3601.08		27396.7			7604	7370	12088.4	21537.4		24515.6
7806.28	6424.84	10542	18619.5	15477	20606.9	3281.32	15732.9	19022			8088.48	13409.4	22475.4	11194.9		20541.5			7329.27	5011.3	1206.98	20979.3		0
12208.3	5764.52	7347.89	32073.5	20968.2	12918.6	27671	13007	10278			13455.5	7946.29	7580.05	2884.06		37586.5			6642.82	18379.3	11771.4	18756.4		25752.7
10275.4	8861.95	7054.5	21642.3	18112.6	7213.64	22230	30994	13349.1			9904.78	3973.58	23038.4	17746.8		17945.4			4659.34	5873.3	11713.2	21496.4		43743.5
7656.4	8384.94	11538.5	11657.7	24906.5	6334.79	8557.81	9642.57	7671.26			10534.6	7984.83	8919.21	21749		12864.6			13595.2	8666.54	6563.15	23297.5		35375.2
5849.69	8267.4	11056.6	16792.3	17597.2	42608.7	17133.8	8653.11	22576.9			8901.09	5004.29	248.271	24785.1		30461.9			4627.74	15299.1		23331.5		25451.3
11766.9	7390.94	10689.7	19624.9	3598.8	18184.4	4966.44	19807.6	2249.03			12963.2	4584.65	21854.6	12624.9		16815.6			13250.6	5263.8		24846		1356.01
9601.14	8173.71	6461.18	27439	18340.3	31434.1	23383	19568.7	1742.71			12579.9	4955.67	6655.65	23245.2		12365.8			7275.28	7932.68		25862.2		20419.5
10693.9	11893.7	8032.29	18355.5	39857.4	18377.4	31483.7	16230.6	11419.4			10648.3	6807.88	17320.4	12993.8		21609.4			6341.32	12119.5		19931.9		11437.7
8594.45	6765.43	10589.8	4790.48	27422.8	19589.5	12623.3	1869.25	20394.8			13507	2785.99	38167.6	957.695		15537			7045.95	9584.4		21723.8		27322.3
13494.3	11170.2	9874.37	21147.8	16121.6	2541.34	16644.1	14682.8	5145.68			11776.9	5166.2	21616.4	24782		26913.3			12458.5	7374.74		13809.5		6149.19
9020.41	7311.85	12443.1	1262.39	17477.3	16717.1	7418.76	7869.11	12064.6			9858.3	10443.4	16039.5	16328.1		24613.3			7648.52	13585.5		26402.7		27339.3
7465.77	7636.85	10300.8	18871.6	25306	19778.5	18891.4	6684.52	20709.9			17836.4	6866.66	24206.5	22564.8		-3003.95			5517.4	6561.37		19493.9		27267.5
8296.16	8804.05	7368.39	13285.3	17111.3	15639	24626.1	13019	35195.7			12221	6037.76	21109.9	29378.1		13443.1			9989.95	6592.83		23896.3		22572
9435.61	13165	8573.26	18440.2	3439.39	18356.9	14576.6	17311.5	5353			7877.29	16989.6	17190.6	30893.3		20889.7			9017.18	18633.9		26685.8		36039
7810.18	8773	7142.64	26014.5	2348.5	24327.5	7873.65	18936.5	13470.3			9464.01	9256	29716.6	16971		31024.3			9030.65	13036.2		26936.4		22757.2
12202.2	7152.64	8636.29	14979.9	14948.6	17758.2	15601.3	19754.3	5151.64			8578.17	4684.58	18078.3	14690.5		22519.1			3630.96	6896.32		23588.1		24103.9
10765.9	9313.4	8146.23	17362.9	15293.1	10147.4	4533.8	12604.8	15457.5			8265.06	7761.8	21385.4	16922.4		19367.6			6318.27	9906.59		25490.3		24353.3
9778.01	7775.75	6050.03	23734.8	6175.67	18851.6	2439.15	2543.54	15186.5			12496.6	4543.24	15460.7	14975.4		26451			7499.03	16817.9		23298.1		26060.3
7036.82	8531.19	12255.3	23088.4	26960	18292.9	26551.7	26075.1	14426.3			9835.99	15560.5	26274.2	17195.2		29023.3			6133.86	10430.7		39568		23870.7
14707.6	6613.26	9534.14	29966.5	14709.8	8946.27	25978.3	7081.02	9304.81			12786.1	2779.44	18318.3	27982.3		6743.4			9060.77	8474.04		22909.5		9437.98
9128.35	10438.2	11554.7	16479.8	18691.8	21467.5	17012.6	3912.73	9158.15			13849.1	9348.96	24940.2	21542.5		19890.4			6250.5	9630.94		21464.3		12878.4
8786.8	7332.82	7825.44	18680.3	17029.8	18559.1	9329.56	12743.6	10522.7			13687.6	6586.12	22063.3	21949.9		11588.6			7434.65	9243.12		25189.2		287.319
7813.43	6294.75	9397.61	20698.4	19523.7	19326.5	30686.1	17774.1	13164.1			12626.2	13180.8	16976.1	20583.4		15634.1			10286.9	8181.78		23175.6		13911.9
7916.85	6000.04	11002.1	19449.7	17936.7	16256.5	7978.76	28378.1	7628.35			12414.3	4666.46	20099.3	20723		17536.9			7118.02	6740.54		27510.2		26241.9
10957.7	7285.21	11392.8	15348.5	23716.8	12557.9	28824.2	11195.7	18352.6			11463	8081.94	22285	20997		19643.7			4879.93	14742.6		29281.6		27857.3
8373.12	11031.2	7559.33	29907.7	26538.9	17441.5	19747.1	19553.4	12532.1			10731.1	12707.7	17998.5	7263.69		26808.2			7961	16721.7		21016.2
8134.34	8084.08	7327.61	19608.8	18571	18092.6	2476.7	3985.81	17199.7			11743.2	10991.8	10903.4	20614.6		24375.7			9248.32	11193.4		20768.5
7269.53	7089.91	16764.7	25694.2	27436.7	4515.44	25014.7	24088.5	22153.6			15357	15180.6	8552.61	19347.5		9559.82			9789.19	9732.88		8860.7
7705.72	10383.7	12141	19352	17942.2	14859.9	7271.73	16148.3	11662			9197.47	7306.52	21581.9	22117.2		7301.51			5887.64	10079.3		21477.5
8075.12	9985.59	11978.5	12786.5	28288.4	17886.2	10122.8	8817.42	132.832			7988.44	4046.47	22806.2	17108.2		19625.2			11214.8	8235.8		23879.4
10567.9	10103.6	12853	21397.2	26185.6	20434.9	11550.6	6381.91	4198.06			10210.6	11484.5	12606	5280.42		14575.4			9048.04	14351.2		22823.4
11695.2	9977.9	10537.9	30326.1	22663.5	17297.2	14322	20173.5	14970.8			9426.66	5506.46	22679.4	19798.7		19621.4			12970.1	9109.31		19642.9
10328.5	10363.9	11214	22607.6	2813.26	24122.3	28476.9		22109			8207.44	9750.83	24849.1	20811.8		24154.9			7525.6	10340.2		29832
7582.29	12507.7	10298.7	26362.1	20234	18689.8	12561.3		27623.9			15153.5	4686.16	10546.5	14305.9		3507.71			7238.95	8776.03
14697.2	6644.63	11150.6	22489	25492.1	16283.9	19433		25637.7			12417.4	4861.32	25912.2	16360.3		6247.91			7432.95	8241.62
10793.4	13617.9	11538.5	30190.9	17658.5	22904.2	23544		23267			17367.5	6315.21	21075.8	21254.2		8221.12			7801	12224.8
10667.9	5670.73	9128.58	30259.1	24003.7	22322.6	23549.7		11011			16219	4643.33	16744.3	22041.4		8309.33			7421.46	11747.2
9195.65	7273.65	9679.75	15999	14807.7	18186.7	11945.7		26609.9			9647.12	11064	19280.3	23840.3		16758.3			7390.08	11403.5
12604.7	9933.94	5374.59	11892.8	19032.2	17761.2	20240.4		3300.75			15159.3	6283.02	17170	19556.7		23084.1			6490.31	4933.79
9531.88	8902.58	11107.5	21624.3	8737.48	16473.8	26566		8611.43			12363.3	6166.13	22516.8	32819.1		38188.8			9234.43	8926.07
10152.1	6177.27	6269.12	14657.5	21335.3	2161.97	34807.6		17981			12223	5927.37	35805.5	17759.8		22107.1			9842.39	7005.26
9477.7	11884.7	10411	43762.8	26144.4	21517.8	12831		6179.83			11689	6260.66	16137.6	20658.9		20570.9			8545.3	9404.49
12293.1	11312	7263.24	31292.8	14924.9	15262.3	17191.7		22940.1			14694.3	7074.01	15941.2	7748.24		22360.2			8561.87	7954.54
6530.1	6162.24	8133.47	22244.7	15889.6	4200.43	11436.9		13661			14951.8	5946	24256.4	23762.3		19395.6			4990.22	9827.43
4853	11825.8	9621.65	25351.4	13064.5	23865.4	22759		8443.32			8161.56	10237.5	16803.9	18163.6		-3696.9			9692.29	5042.74
12139.3	7456.75	12734.5	19584.3	15045.5	22534.4	24507.1		30302			11579.9	6241.72	20290.6	24588.5		25028.1			10380.1	12472.5
7068.29	6560.21	6404.37	1858.35	29563.3	21162.7	1316.29		12446.1			11300.6	12083.7	15713.3	20038.4		9846.4			5127.03	5164.29
10799.1	6886.91	6413.7	10649.3	16362	19290.9	5992.27					7600.23	5276.77	8770.28	20473.7		21868.8			10997.8	7118.84
6964.1	8328.92	10334.3	17091	7050.76	23418.2	19960.7					7663.43	6896.9	21467.8	7006.08		13889.4			8282.68	7368.67
7533.06	7295.57	5376.76	19177.3	16093.4	20067.6	13842.1					15439.3	8266.74	312.733	6294.71		25538.2			7789.06	8540.11
11260.2	8565.51	7999.71	28126	15414.9	21869.9	10491.2					10527.6	4534.46	21914.5	24065.8		1696.67			10095	8444.84
13072.8	11279.2	8669.67	17498.2	18395.3	7252.57	7498.85					10328.6	6873.49	4347.62	19267.1		20577.7			11206.7	11895
11418.2	9080.54	4053.67	18448.1	20400.1	18466.7	3776.18					12899.4	8784.18	11034.3	21279.6		17843.6			9879.55	9011.48
7267.31	7072.11	7517.5	29015.3	14082.2	17940.8	10971.1					8703.15	5818.39	28436.9	17649.6		4232.03			6359.51	7209.79
7585.5	9156.51	13498.1	6555.21	11409.3	25004.2	21704.7					13283.2	8531.6	22730.3	23586.9		23810			6548.63	8704.69
10536.8	6834.72	9398.67	23453.6	18557.4	24962	8969.94					9628.91	3668.62	6688.23	26363.3		27096.5			1410.19	6047.66
11083.5	9159.15	10264.9	27162.8	16141.9	20741.5	25098					7946.2	4366.09	9718.21	22414.8		23496			3921.17	6233.03
9575.4	10949.6	10173.8	19319	20806.8	17355.7	14331.7					12687.5	12710.1	18754.7	14553.2		23024.4			13760	7876.18
7382.91	7013.47	7302.57	17293.2	19487	17725.5	9210.11					11342.4	9999.75	3088.07	18875.4		15928.9			6669.03	7359.06
8572.15	12325.5	12919.3	4862.4	24474.5	19251.4	11937.3					9441.53	8636.43	37473.1	23034.7		-1295.58			6215.3	9464.82
10527.8	7745.26	6091.14	410.05	16345.5	6721.06	22111.9					9088.16	11596.1	20256.6	2247.29		36160.1			6186.96	6410.99
11924.1	5502.42	12958.1	22958.7	15356.3	22443.6	16787.4					16662	8186.9	23198.2	21828.4		-6226.58			9553.19	16282
9298.36	7393.36	10476.9	20796.8	17751.3	19453.3	31457					13151.9	7281.28	20756.3	16100.9		-3419.77			10535.4	7255.64
10926.5	12319.5	8583.89	25438.8	22364	24998.3	8192.69					14208.5	16277.1	21088.7	20107		24402.9			7155.48	8376.77
9613.3	8484.74	11586.2	5231.31	8874.65	20557.1	6338.27					16163.7	8670.55	25562.3	22614.7		23770.6			6233.02	8416.35
9251.16	8703.51	9513.63	21925.4	15821.5	21286.3	16441.9					11305.2	11014.8	27647.5	19779		18858.1			7641.12	8225.1
8263	7561.98	10843.4	20930.7	21084.2	8488.97	16554.5					10191.1	5155.29	13462.4	14813.3		14344.4			9162.88	6006.67
9882.56	8891.32	12926	12592.1	10753.9	30744.4	7787.02					13552.7	6102.43	18694.2	27816.4		18534.8			6888.27	10372.5
10485.2	11658.7	12458.2	19948.8	17161.7	19815.6	10892.6					14075.1	6206.53	17952.7	18871.7		16309.8			11046.3	9640.84
8053.38	7719.44	11629.9	7380.6	17804.5	20301.3	13701.2					11348.3	6510	27635.2	20802.4		14414.4			5091.46	10905.5
12976.4	6315.42	8644.85	24026.6	18894.8	15460.9	29174.5					11025.2	6157.68	573.058	23064.2		-2556.6			6288.87	5190.91
10119.5	5462.53	11103.5	9205.08	2219.6	18876.8	1539.81					9693.88	7438.7	30825.5	22301		15283.6			10586.8	16741.5
8771.21	9123.24	10994.9	27258.3	3819.88	19912.6	23179.2					8871.05	3050.98	983.554	22581.6		16380.1			5311.15	16036.4
7514.86	12447.1	13075.9	1578.71	21019.1	20842.3	8521.59					6712.21	8557.85	31567.4	2456.89		20045.3			6290.5	16324.1
6731.56	8799.42	6806.31	17486.3	18516.2	19008.4	3690.9					7717.86	16179.7	28649.3	20539		-4198.19			8250.43	10811.2
-626.2	9099.8	9548.91	2618.2	15185.3	15570.7	6932.64					10350.1	6168.81	22919.7	19798.1		22263.6			3748.31	7173.35
13757	6052.53	6828.61	28175.2	18785.7	21020.8	14728.4					9117.65	10166.6	17435.1	659.833		22207.8			9449.26	8155.42
6683.36	6313.44	7500.04	23018	20030.9	482.663	20834.1					10805.8	16533.9	8251.09	19173.9		26501			7035.57	15628.5
9180.11	7268.31	12153.6	22582.9	12727.9	17062.4	18956.9					9811.07	23775.9	34723.1	18399.6		-4854.83			7443.14	3091.31
9484.62	8593.07	7493.52	19054.9	25011.5	17349.7	27845.5					14554.9	9586.59	6318.21	29288.5		20351.1			7129.99	10224.7
10003.7	7126.06	7553.21	15852.6	14442.7	14416	19944.5					17728.4	10765.8	41452	15998.4		25827			6291.02	9006.58
7798.56	6188.95	6826.88	22770.9	14194	14028.6	9596.16					16999.2	10224.4	22308.4	20164.7		25718.1			7030.52	5790.69
8969.59	8915.65	7559.43	3685.12	14515.5	21267.3	7308.41					11669.9	6069.42	15599.7	10680		12324.3			6837.05	2234.94
7130.01	8128.29	8101.17	20438.8	20562.4	18896.2	31724.8					14097.9	13925.8	10248.9	17449.2		7766.4			11500	7644.61
9301.03	5749.67	12319	16263.8	21025	21206.3	6881.66					9567.4	6527.8	30589.5	14504.7		26186.5			9690.66	10485.2
8080.28	7698.43	8027.17	19233.2	11863.1	34487.6	24573					10175.3	5597.14	2600.35	31129.6		20858.7			0	9755.16
10777.9	7706.73	11572.9	25392.6	27071.9	19441.7	17674.9					12160.7	2916.56	21229.3	19188.3		6448.26			0	11834.3
11476.1	7976.99	11374.9	17782	17241.5	22215.8	20427.2					13950.5	5006.98	19193.9	-306.154		19311.1			5562.69	15027.7
10997	7707.57	10694.4	13475.8	19186.4	15857.5	30529.7					15623.8	4807.67	22398.5	11506.5		32546.8			10165.6	7465.74
10953.9	6069.48	7181.43	20812.8	20976.7	20714.2	9268.3					8499.57	8760.89	20534.2	16788.7		15921.4			0	7276.16
8355.07	8957.23	11179	19973.6	16878.1	3578.55	19909					12332.2	3840.3	13287.6	23627.3		13247.5			12925.2	15733
11460.7	10160.7	10883.3	19518.2	16819.2	15678.6	25813.6					6396.11	10961.4	4050.36	13742.8		20527			5532.36	18492
9739.7	8259.82	12211.6	28662	19684	18708.3	30382.5					8989.23	4622.73	35522.1	12755.5		18300.8			10218.1	6714.57
10773.1	8145.92	10445.3	31510.5	22511.8	15617.9	16644					17354.5	7113.27	26284	21018.7		8378.19			9792.99	6358.52
8774.68	8835.58	13357.5	23303.6	16123.7	24022.3	10656.5					11932.8	4276.21	18563.5			24527.7			9064.06	8622.98
9930.33	11358.1	11560.3	9504.26	17193	20142.8	219.34					9605.25	8227.23	15352			-5603.32			8236.33	6768.56
7969.85	6436.74	6958.81	24699.4	10811.5	18814.8	20773.2					10475.8	7100.02	22440.2			16604.6			9800.83	15810.6
11216.7	8978.3	10493.9	25820.6	19031	22976.1	14389					14741.7	6759.16	28213.3			16298.9			6681.92	6278.02
7401	8610.69	6527.4	7768.53	25677.6	23388.4	22348.7					11100.1	10107.6	30654.6			22461.1			4441.91	12359
10034.2	9826.5	7311.48	23147.5	23014.6	17189.2	22327.5					8982.58	5399.84	21526.4			19298.8			8617.02	9103.6
12584.2	6392.43	8033.2	9973.8	18461.2	21014.2	27312.3					8007.66	6547.96	32903.6			22654.7			8293.83	5237.6
9981.2	6132.25	6444.54	12976	7462.45	19497.7	23101.7					14991.4	17710.5	21559.4			11980.2			7081.64	10011.1
13073.6	8943.73	8970.33	27965	20922	21612.5	26948.4					12241.1	11147.8	26394.8			26753.2			5552.65	10678.9
7652	12293.6	12850.5	17303.2	2091.17	19132.7	4235.26					8943.43	7732.27	21157.7			21772.1			7337.21	9826.78
9933.14	7221.23	10421.8	14494.3	1993.39	19967.5	3514.02					7800.77	12930.7	23031.2			13322.2			6509.12	9298.52
10608.6	6472.18	10916	16831.8	14868	17054.1	1703.72					11647.6	6129.78	21493			22410.9			9295.54	12828.5
9569.05	9403.15	9306.89	7419.81	11632	17449.2	18582					11888.1	9997.13	24259.7			6054.79			6792.32	11029.5
11443.9	6794.99	8601.55	22857.3	14010.5	10846.3	5292.8					11951	14954.5				556			8205.92	4402.26
9257.37	8533.51	12927.4	9294.69	21897.9	23932.6	14707					12111.1	10486.3				16481.8			8515.23	12115.8
7759.02	8287.53	6848.25	8580.32	21768.3	25741.4	27086.1					11416.1	9325.88				21867.4			6665.39	7254.64
10720.9	11007.6	9997.78	1820.18	24641.7	23590.4	2264					12048.1	11086.4				17233.3			9398.64	15035
3341.33	9187.88	13939.7	12615.9	18116.8	21967.2	21764.2					11297.7	3400.58				22142.4			6114.32	14396.4
8007.36	9542.21	10074.1	33969.2	14816.4	25444.9	28799.8					8627.84	9362.68				21441.8			10753.9	11001.1
7424.17	8909.71	9862.72	15097.5	26299.2	23479.2	6408.11					10386.3	7207.91				24484.2			6170.74	9009.81
9783.5	8094.88	11901.5	4015.64	20103.5	19862.1	30511.6					11600.5	5450.29				28292.9			9897.01	10820.2
8092.07	3979.78	8542.93	17110.7	12737.1	19588.4	9331.32					9643.86	10845.8				17519.7			7933.08	16596.5
10705.3	11331.4	11612.8	17257.6	29556.5	20568.2	10560.9					9265.95	2890.41				16921.8			9613.41	13578.4
10370.6	9481.16	14717.5	10234.3	21585.5	19015.5	18468.9					14645.5	18610.5				21428.8			9207.8	6713.61
11604.2	9257.48	8501.2	17946.2	26724.3	12973.2	25764.5					8640.79	6812.98				18444			8109.96	11135.8
8457.27	6822.66	10234.1	27144.1	20371.3	18781.3	10357.1					14521	10504.2				15367.9			11667.8	7362.73
8052.7	9236.99	11609	21536.6	5768	10115.9	19479.8					10622.2	15636.9				32533.4			8023.18	13066.6
7257.06	10404.5	8213.11	18352.5	16172	17279.5	16654.4					15255.8	6297.54				30059.9			7746.73	12186.4
7812.06	9951.55	11654.7	26007.6	13518.8	19557.9	22722.5					13635.5	6753.9				24880.2			5994.03	8883.9
8473.18	12396.9	6284.51	13983.1	19648.5	20563.8						10690.7	6911.94				-5267.94			8480.59	11548.1
11039.1	7712.6	10816	5748.71	3027.78	22800.4						14471.7	4889.29				17967.8			6215.67	5654.03
9515.62	485.5	6964.09	20078.8	22529.6	23738.5						10616.4	7741.19				20430.2			9849.25	6941.77
9404.28	6632.07	14278.5	20703.9	19330.1	12861						9213	4132				27516.7			6016.05	7655.74
10252.9	10192.5	7336.99	6623.84	21880.2	13271.6						10906.1	10142.9				17694.9			7350.5	7410.26
9150.43	7671.73	10757.1	18147.9	37663.2	34593.8						11662.9	8900.96				-3235.71			8892.84	6066.31
8149.39	5895.6	9506.82	20828.5	27664.2	16843.9						12578.9	9957.28				16070.2			6855.53	5700.5
8653.84	8482.83	7816.14	22490.1	33912	2867.02						10289.6	10130.8				10601.8			7431.18	9771.33
9097.47	12073.4	10688	22308.9	17661.4	25859.8						14335	5943.58				13761.2			6784.98	4356.53
11603.4	6740.33	11139.5	9054.45	15614.4	19755.9						15624.4	8904.9				4449.61			5731.09	5861.6
-64.2656	12407.5	7519.93	3525.85	27997.4	23862.4						9964.49	18261.9				32401.8			6148.62	16017.2
11474.5	5828.19	10168.7	21344	17280.1	19100.2						11009.8	7289.03				3025.2			1154.14	16168.9
10322.4	8515.66	6129.33	25848.2	17140.3	18577.6						10002.9	11191.9				2425.61			8153.02	4728.89
8238.73	6184.43	7954.62	18935.5	22230	18471						12498.3	11047.2				11900.5			6942.28	9765.14
12206.7	5907.26	15654.9	20587.6	18948.6	16978.2						15286.7	4198.01				24509.3			6779.7	14632.9
9766.27	12357.4	7592.67	27590.3	14598.6	6948.37						10374.7	11289.1				11291.8			7829.34	10271.9
8245.86	9549.95	8897	21429.4	15109.8	7117.67						12472.2	4292.43				30153.1			7563.81	7878.88
10326.1	11330.8	6836.32	21191.6	20515.2	6663.77						12683.8	17348.7				5588.24			5262.24	10042.8
9751.34	12215.6	9957.98	21809.8	19256.3	23218.4						16020	7148.2				31081.8			9615.31
9119.18	11697.5	9851.01	16941.2	13485.1	22522.5						15499.9	3488.61				-3386.56			6197.34
7912.23	8124.3	10562.7	29746.1	19770.1	17442						12831.2	10738.3				33371.8			6327.45
8022.61	9026.5	15687.5	7145.65	19383.8	4465.73						9112.92	6883.25				36190.3			7964.67
10211.4	10250.4	8637	5247.81	16148.5	24299.6						11906.8	5305.04				26287.6			8229.6
12110.1	10023	6965.27	29450.9	18924.2	18710.9						11354.8	8953.15				16136.5			6706.4
6842.05	11768.6	7060.17	3215.36	14954.1	3382.46						8826.37	8337.97				14465.5
8592.18	6808.8	10089.9	16129.5	7045.77	11078						16175.3	7086.11				27159.1
10008.6	8820.21	11692.1	16847.7	21024	5506.5						16321.1	3101.5				25904.7
9624.1	7319.5	12071.2	14212.1	20412.8	18174.6						12714	4149.01				19334.3
10364.3	8179.98	9127.25	20815.1	17172.8	14636.9						10586.8	15642.8				22525.7
8532.66	12378.5	10040.8	32674.1	19462.5	17443.3						12198.1	6384.59				21440.6
11519.9	9018.26	12831.9	16901	28058.1	17264.8						15207	9882.5				13741.2
10576.8	7184.19	6488.8	10001.7	17998.1	21237.4						8130.27	7117.5				21454.5
6527.34	8066.35	14664.4	17272.8	16952.5	18454.3						14956.9	3427.61				-3485.97
7284.25	9405.54	6943.19	2862.81	18773.6	16486.7						14310.8	3625.69				21291.9
8763.33	8195.4	10554.9	23511.4	16948.9	17447.4						12690	4337.93				18680.9
9501.09	9582.64	12925.4	27719.9	19207.2	17175						11418.1	11263.9				19678.6
13255.2	11220.8	9866.47	7615.58	10599	10181.6						13774.7	7592.35				33352.3
8503.46	5471.61	6347	4449.59	4972.62	8517.53						6959	5809.06				17473.2
6241.73	12890.7	7341.01	4668.64	4359.41	16792.5						14432.7	10828.9				15113.2
8517.27	6912.2	13001	29047.2	19252.4	3230.32						10427.4	6681.5				22859.4
9544.56	9540.09	5800.51	25667.8	2411.77	19948.5						8418.26	9481.14				23268.6
7179	7003.54	15077.2	22806.4	21635.8	19420.3						13349.3	4388.56				2762.92
9558.46	8600.57	10891.1	21346.1	18686.8	21728.7						9409.73	2161.11				21663.2
11818	7763.43	7048.58	7232.52	1413.85	17720.5						11739.9	10593.9				31256.8
6490.43	6918.5	8522.02	12606.8	15694.5	19188.6						13221.4	4701.62				18331.7
12904.5	12884.6	11001.9	16903.8	17059	22037						15285.8	13245.3				15138.5
7810.72	10063.8	8476.92	2802.06	10273.1	18719.6						7556.34	6112.13				23067.1
12357.1	13001.2	13151.4	30555.3	21544.7	20166.5						13137.6	11248.1				22082.1
13151.2	11633.9	4619.67	10426.4	18558.3	17144.1						11772.4	5170.92				19613.6
8812.2	14038.5	7174.23		6968.74	21757.7						13135.2	10723				14246.9
9855.83	9463.85	7422.59		16180.9	22061.8						12294.5	9631.25				19188.5
7942.3	9504.67	9584.7		21508							15897.4	6932.8				26554.2
9148.49	9899.04	9064.74		16418.2							9748.95	5810.17				13908.3
9298.62	6602.9	7324.65		18988.7							9499.21	7933.9				17960.1
10030.2	9356.28	6896.81		16696.4							5794.61	5651.36				32142.1
8210.5	6788.06	11908.6		18340.7							15334.9	9086.88				3355.72
11816.4	7363.07	14768.8		17254.6							17991.1	13234.9				24830.2
10118	10053.9	7252.83		21493.9							10930.1	5524.75				21916.7
11537.8	5314.21	10693.3		16779.9							8825.51	9937.94				24723.3
6325.56	6562.55	10037.7		19749.1							8222.12	9526.56				15235.6
7631.75	7955.14	6793.76		35641.7							9437.95	7303.69				18808.8
8946.14	7347.8	8949.75		10248.6							15243.7	2953.78				13887.8
8032.47	9895.6	10022.6		17121.6							8939.41	8521.85				17333.3
9931.11	9158.35	7881.64		22463.8							10419.3	5379.47				6849.23
10449.8	8596.91	10471.4		20154.1							8829.8	3786				19505.2
8671.42	8804.26	13296.8		14450.6							11973.9	4756.71
11439.2	9555.98	5671.56		13896.5							9205.5	7065.55
11452.7	6248.42	10848.7		16291.3							12766.3	10282
9888.5	5952.39	8194.94		3401.05							13492.5	9961.07
9127.59	8319.63	9740.39		19476.5							12783.1	5582.54
8779.25	7238.21	9155.74		27176.2							15101.8	9125.71
7873.38	5920.02	10621.4		19668.1							13911.4	8180.3
8845.21	14554.1	9060.66		20272.2							7773	6594.59
6800.38	7693.45	9922.37		9182.55							6542.83	16935.6
9696.43	5937.51	7274.19		14525							11372.3	6017.5
7192.17	14571	10930		15663.1							13969.8	12748.3
9772.39	17643.3	5791.52		4339.1							11351.6	7964.17
7664.76	5935.89	7330.56		10457.5							11202.6	14496.8
10675.9	6590.25	13803		14890.8							10457.9	9254.23
12030.4	10980.2	6808.88		8207.05							9248.71	20342.9
8837.5	9211.83	8077.4		16060.5							7550.17	8206.21
10979.2	5881.34	6286.35		18703.7							15156.8	5062.56
12038.5	8378.62	7839.02									14440.3	5361.54
9868.73	11839.1	12806.9									16568.8	11328.5
8316.2	7526	10258.5									11258	6973.82
12624.6	8313.9	6420.43									13842.6	12304.1
11808.1	11586.1	12139.6									14033.5	7419.32
4354.48	11066.7	10484.6									16426.6	6564.23
6904.29	8547.1	7663									11844.5	13317.2
8512.82	6814.83	7590.79									9306.43	14157.5
11953.8	8742	7409.36									11633.2	8629.53
7386.07	9936.79	11493.8									11037.2	6080.83
8899.37	7919	14007.9									10497	16476.8
8206.88	8382.67	4157.88									13967	6097.99
12291.7	10932.1	8504.72									10705.2	8692.1
9796.73	8000.61	10240.1									12331.2	11797.6
7508.81	9186.94	9070.62									13151	6745.56
10735.9	11537.8	5769.59									8818.61	6245.43
8245.72	9679.4	5940.88									16605.6	7400.57
9207.94	10168	7279.17									9329.86	2136.29
12101.4	7738.78	7596.12									13257.5	4250.28
8815.29	6523.03	14024.6									8714.18	5550.91
8310.96	10110.3	8413.89									11288.6	9245.22
7014.8	7107.25	13478									8901.01	10541.6
13832.5	10295.4	13799.2									10518.4	20396.2
7282.23	7556.09	11756.4									10677.8	5208.8
7335.74	10028.7	8960.37									11448	9961.27
7642.31	7357.39	7509.77									12998.9	7596.68
10384.1	6155.91	7496.38									15697.8	5507.38
6992.7	6663.12	8951.4									12673.1	8161.38
7826.57	6631.92	13371.9									9896.66	2722.99
9121.83	6656.66	7225.06									16651.6	12899.5
11185.6	7646.5	11806.4									6169.09	16148.7
8795.64	8770	12249.2									8443.36	14205.4
10229.7	11159.1	7266.55									11078.4	5465.43
10710.6	11717.6	8560.79									11321.3	4169.29
8943.07	6343.9	11173.9									16024.7	13916.5
13581.9	4980.58	4983.34									14194.4	17690.4
9523.71	7314.54	5052									14267.8	6326.26
9997.03	5939.75	11599.9									2618	4668.89
10248	8580.47	6966.6									14048.2	7388.28
11614.8	12663.5	9226.01									10723.7	3171.29
10991.8	12349.5	8473.15									8475.4	4627.41
8648.77	4097.55	9683.54									16279.9	13296
13303.5	7254.75	13271.3									14070.4	4727.32
12531.5	4950.59	7081.22									12707.6	9214.39
9734.76	7307.97	12159.4									15503.8	7933.69
8346.86	8846.62	11731.1									16223	6966.85
10666.4	6238.78	8459.64									14256.5	3422.26
7477.17	6626.75	11720									9426.11	21711.7
6951.93	8663.61	8377.52									14565.2	9353.11
9321.15	6880.48	13573.7									15483.2	9386.67
6815.9	8966.17	9078.19									15001.9	5224.62
7174.58	7092.21	5458.77									12072.7	8980.66
12952.4	11883.1	9188.58									8585.12	5430.44
12009.6	9336.43	6803.42									11932.1	5950.35
7095.5	8495.08	13337.1									11808.8	5243.62
8518.46	5897.56	9657.94									9248.46	10314.1
10693.6	6470.54										15565.6	6874.47
11442.1	8473										14528	13479.4
10105	7175.99										10415	9054.03
12887.1	6708.25										14731.4	7838.88
12362.4	9314.5										13859.9	11858.2
9501.16	7918.35										10903.6	10882.2
9160	12038.1										9885.06	2517.5
8845.45	10504.2										16021.8	5825.17
9787.74	7218.54										12519.8	11236
9904.05	9186.44										15443.3	16053.5
8633.38	11491.9										11415.8	4905.84
12485.1	5917.98										7944.87	3060.02
7215.71	10678.4										15249.9	5447
9955.82	10834.3										8754.57	5421.25
9360.93	10961.1										10557.3	9503.44
6812.73	10694.3										10298.6	5118.53
9080.81	7160.12										13782	8138
10653.3	7347.9											3475.54
11252.4	5930.66											5662.5
10307.6	7729.12											19589.5
8520.73	6650.91											7023.14
	10975.2											8098.09
	10409.6											2288.38
	6976.33											9877.74
	9419.5											6783.31
	10714.8											5589.04
	10214.6
	9127.29
	9989.3
	9042.57
	7096.75
	7346.24
	7612.96
	8336.62
	10106
	12962.7
	6677.93
	7375.91
	7398.41
	9212.52
	11963.9
	8697.94
	8951.54

## Sheet: s1e
GLU log	FRU log	SUC log	GLU 24h	FRU 24h	SUC 24h	GLU 48h	FRU 48h	SUC 48h			GLU log	RAF + GAL log	GLU 24h	RAF + GAL 24h	GLU 48h	RAF + GAL 48h			GLU log	KoAC log	GLU 48h	KoAC 48h	GLU 72h	KoAC 72h
1456.74	-431.914	-197.647	4254.67	6043.78	8151.9	19760.5	14559.8	9644.1			5286.57	0	11283.8	62412	212527	26909			-351.279	-43.1036	23208.1	2620.97	35377.5	4820.46
223.075	81.8393	-122.154	8277.84	6414.49	4541.38	15620.4	34387.5	14820.9			0	591.418	13285.6	39541.2	28920.8	31286.9			7.60714	-365.446	9276.36	2090.18	27508.4	7509.83
35.2538	43.0921	-27.625	6781.54	7119.51	6076.27	7589.16	6765.66	2043.62			633.508	726.786	16739.8	18156	21351.4	18492.7			-161.475	-328.714	16146.8	1996.33	9080.48	8774.63
177.45	-219.007	-379.158	816.358	6896.04	7764.24	39105.7	2744.62	28906.3			2274.28	837.242	11555.3	12402.1	16894.6	31204			354.25	-82.8603	11189.8	4206.07	34674.4	9406.01
123	-352.721	-31.8529	9459.81	8188.1	6332.48	18735.3	19797.3	2916.85			2431.29	695.982	6553.12	14758.9	18435.6	19300.9			-243.689	17.4934	11012.6	2692.66	27084.2	11259.2
-62.9429	28	-37.25	2034.22	5258.46	5826.92	5418.53	7009.12	11083.7			0	233.153	8017.31	12085.1	30801.6	46484			62.1553	-374	18034	2436.84	1574.77	14733.2
5.94118	1159.26	135.45	3805.21	9870.38	4315.18	17292.9	24147.5	14706.3			2678.47	54.8333	16298.5	16647.5	49642.8	38994.6			1318.36	344.505	7569.2	2364.07	4227.29	21682
60.1587	78.6	-218.625	3361.74	9557.78	858.643	3085.85	9301.12	23484.2			0	0	12126.1	14719.2	48446.4	36874.6			-558.707	-118.371	4735.94	6737.91	6559.64	7068.24
314.882	-438.534	-109.353	70.825	4303.1	7606.92	28667.1	14319.2	20100.2			661.471	131.06	9483.51	203.936	12453	41485			-192.555	147.5	1835.13	1648.16	56850.4	13589
412.551	-174.261	123.614	2794.88	6559.98	5504	8388.08	3709.64	16320.6			1333.67	0	17448.5	9762.88	32221.1	60512.3			713.843	-267.782	7063.98	2122.01	43035.9	7777
102.75	1068.09	-48.2879	9539.49	5325.28	2531.15	3484.02	2163.85	2478.49			190.668	430.968	10391.5	7220.06	11001.5	53993.3			1299.16	-198.821	8003.8	1926.62	34134.6	10468
1600.6	614	241.246	13046.5	7580.41	7602.31	15640.5	12651.5	17152.2			118.113	300.176	11767.9	10485.8	13509.9	79998.1			378.86	-270.556	6950.98	2087.24	9991.48	7144.26
103.445	370.494	9.14583	7266.96	6107.97	2318.17	22357.6	13406.1	2547.17			813.934	237.171	17500	11747	16272.5	32089.7			-178.952	-409.5	8610.28	4248.18	6052.42	7466.76
-32.7206	34.7305	75.4773	3656.43	9808.12	6120	4268.44	5622.39	3782.9			668.371	0	12639.1	11099.5	27473	45130.9			202.082	-235.222	8551.65	1795.7	5398.23	6334.47
2.0303	-89.2607	4.15789	9900	10532.4	6744.74	12092.9	23011.2	26949.7			0	11481.7	14127.6	18065.1	24050.9	53447.2			-443.85	13.0478	9571.44	1682.64	41378.5	6423.65
492.5	328.279	140.136	3438.88	10831.8	5281.88	22038.4	15261.6	21775.2			356.543	590.864	12125.3	9218.07	34918.3	75345.2			187.746	-164.161	7673.38	2061.07	2664.89	4484.99
-1.10526	-256.366	281.546	4876.09	9224.69	6173.23	3968.53	30986.1	10231.9			0	975.729	14096.8	24397	27337.2	39903.6			420.012	-320.714	11203.8	2462.16	17087.9	5727.11
1374.78	-142.793	-436.537	3802.41	6016.25	5826.24	18596.6	8205.83	11725.3			0	3915.88	10973	18774.9	24099.5	39958.6			236.312	-262.412	1028.57	3633.78	37278.8	7470.71
2854.18	-248.543	450.75	8371.6	7156.48	5701.61	3460.32	15525.6	3671.06			0	0	14749.9	29632.1	23060.3	43153.4			9.93015	-287.407	10453.9	2413.75	27274	10535
-100.479	-268.35	-114.057	3733.42	1288.3	3921.9	2915.37	6930.5	6360.66			494.1	448.596	10665.5	53669.4	14635.5	18682.5			-191.136	-78.7958	4269.12	2423.87	8150.93	8123.3
351.309	-165.388	-148.077	1912.22	2669.6	6900	9711.92	2432.09	1811.38			0	4943.24	2443.64	43396.3	28314	66633.6			-6.08929	-1026.76	10331.6	493.973	16484.7	9320.57
50.2786	-362.343	-266.936	11500	8669.26	2401.56	23091	28433.6	14185.2			1226.75	0	13791.8	11480.6	31143.9	87299.7			-8.05682	-94.1957	19677	7495.64	22891.9	7513.79
1511.43	443.361	-234.925	9600.52	5074.8	35327	1696.37	7086.51	12206.8			662.632	668.118	18050.3	24448	25874.1	48108.1			283.288	-301.633	12651.5	2114.65	23256.7	2674.29
744.928	2598.09	162.871	1790.1	9396.87	17597.8	9465.33	22878.2	31384.4			959.99	492.143	11957.9	13301.4	16363.7	80809.3			695.529	-140.368	8374.06	2137.4	27231.8	12625.5
485.518	-277.533	127.286	8267	8310.07	2517.96	29253	5410.88	8448.96			26.9766	653.955	10224.5	15634	1122.73	38514.2			-415.881	-211.068	3071.33	1910.57	16800.9	1841.57
1294.64	484.954	-245.768	7693.65	6763.84	6965.47	25264.9	10450.2	27428.3			188.071	1332	13008.3	604.214	4779.75	55103.9			123.073	-141.242	15958.8	1482.84	42330.6	4153.16
744.229	49.5897	-228.393	2804.77	6160.33	6592.26	14756.5	21589.7	3958.41			118.555	334.661	16414.5	15722.7	25467.2	22432.3			624.438	-236.857	6663.5	3680.5	-208.271	7658.87
613.114	-251.196	123.412	10536.2	7077.62	1571.98	17843	32111.7	20655.9			51.3942	282.309	9342.81	12345.9	20668.4	130061			-224.027	-71.2857	7891.62	2362.34	27953.5	4945.38
265.829	-283.576	230.875	6315.26	7209.71	6511.61	22179.6	1783.67	14633.5			105.779	127.414	14339.7	237007	38433.1	78168.1			304.886	-376.648	8772.71	1885.34	4956.3	12949.8
3447.57	-18.5	1145	11750.9	5331.55	4669.73	2403.93	14647.4	4292.55			580.319	0	10552.9	19805.4	24934.8	49875.6			932.014	-236.357	14166.7	2073.84	14649.4	4725.04
-84.875	-250.138	-21.4464	2877.86	7962.37	6410.43	14233.5	8560.16	11276.6			1446.35	0	14936.3	31894.2	131825	195508			-78	-316.545	11193.8	2242.46	9050.82	7784.19
2585.12	631.615	541.918	8223.8	7833.03	6446.27	3006.2	6719.14	13386			433.927	806.786	11815.3	15434.4	14749.5	27577.8			-204.029	-289.896	10063.9	1598.88	32812.4	5245.13
-225.989	220.602	-90.1711	6019.25	8364.14	7160.37	23405.3	43039.2	41933.9			605.444	245.582	11937.9	367.857	8137.45	28182.8			-168.3	-466.515	12481	2496.86	33175.9	4408.56
708.607	-0.475	-223.22	3988.61	2121.57	6560.76	21061.8	8815.04	29738.7			0	1145.02	10756.6	38297.2	29445.5	72083.5			-381.414	-536.721	5380.5	3440.54	32326.8	16623.6
-169.199	-63.4408	260.1	5545.68	8993.84	8907.83	14350.7	9399.24	3172.24			1034.24	724.886	13318.1	19509.1	39488	38265.2			-947	-177.861	11739.8	3440.34	8496.11	8168.48
31.4522	612.893	-129.213	3753.14	8919.22	2816.83	4170	4682.5	19068.3			211.056	-60.4926	12483.6	9739.94	9248.54	89804.7			374.775	-423.921	5449.22	3078.95	16913	13309.4
-95.6174	-49.2868	-469.274	8068.84	6501.67	4918.94	15776.8	20652.7	10966			121.287	779.211	3159.26	17371.4	30583.4	28639.3			1478.34	-105.896	17851.8	1362.65	55067.3	8901.4
292.457	-488.114	-133.294	13788.2	2315.34	9525.42	22509	9577.4	14446.8			0	944.177	13480.3	15680.6	28277.2	181942			67309.4	-95.2115	17078.1	2278.44	23467.2	8392.95
278.529	-132.875	-97.3964	7280.28	6078.81	19010.8	9689.47	10210	3261.39			802.105	349.487	13567.6	33059.9	33818.6	80848.4			20.6731	-222.864	1099.12	1769.6	43269	8527.76
-168.071	-4.85417	168.368	6930.89	10157.3	4925.95	3464.53	5945.88	27034.8			557.518	897.229	13454.1	28117.8	28899.8	91223.6			577.037	-303.529	15021.5	3816.43	11755.5	977.884
994.9	70.4167	-339.493	10723.5	9390.42	4512.35	12861.4	4903.35	1715.98			692.75	1053.6	10814.2	6920.11	46165.4	28387.7			-459.714	-350.17	3562.01	1206.39	18786.5	11156.1
766.643	1173.19	-67.4	7901	6226.16	6326.44	25615.2	19228.9	3321.04			634.048	1710.66	9838.12	18031	7766.27	63865.1			-306.5	-52.4205	12325.9	4138.79	9858.04	2376
569.739	301.418	39.136	6883.71	7713.64	5860.17	10707.3	6341.12	22710.6			552.5	265.917	10598.5	22106.5	28377.6	33632.8			-500.224	-481.451	6221.78	1838.33	13473.9	10537.3
-117.661	80.8571	1108.39	3841.8	2637.67	3306.09	18634.7	4416.33	18587.2			934.962	0	14401.2	20510.9	15486.5	50517.8			-115.837	-345.287	10789.5	3226.97	69270.4	7991.23
688.263	1476.07	569.47	8613.26	5585.64	6956.42	26172.8	20409.9	19552.7			719.632	718.727	10248	25504.6	23139.5	20455.2			-415.292	-474.317	5000.06	424.188	4852.32	7498.47
-105.95	-87	501.682	5665.06	4418.11	5865.99	4146.62	13065.5	4915.72			100.764	0	8927.96	7195.4	24157	23744.8			309.35	-177.972	1855.95	1769.54	16341.1	8125.21
606.05	-153.329	-315.936	5959.6	4549.74	6109.75	3846.4	7717.56	26785.1			1496.91	0	13771.8	24819.4	21041.4	33583.6			135.783	-313.375	11677.3	2300.74	24160.1	15018.3
-26.925	-458.349	-45.0536	10163.5	4264.45	8258.23	4258.45	15232.3	12555.6			0	0	7901.7	15981.6	19843.7	55362.5			900.661	-333.45	11087.9	4369.31	1638.08	6409.55
-330.382	-97.4737	-261.882	7078.3	7117.16	10423.5	3077.84	15453.7	19155.5			0	824.832	12614	18179.5	25770.2	36710.2			1200.54	-380.39	3069.18	2110	4764.16	4695.03
241.921	-56.6679	-96	14543	6640.88	6254	11343.5	7389.66	1946.49			1091	881.537	4478.68	17890.9	51167.2	36626.2			-199.061	-589.097	11944	814.326	5575.66	13052.4
41.7714	-32.8071	214.513	8263	5808.06	6603.11	5182.21	21955.2	14095.3			1973.89	8215.8	11411	44762.7	124396	22159.1			28.25	-283.643	3907.48	1596.52	520.478	10275.1
47.3571	-322.39	609.871	5293.72	3590.8	5748.75	22421	3331.38	37744.1			0	0	10194.8	33397.5	25912.1	36104.1			-136.066	-144.2	10755.6	4619.28	16113.4	6550.55
17056.2	-122.479	-242	7797.53	7079.32	6606.1	8018.28	43326.9	62035.8			359.429	623.279	20981.7	16790.8	10773.1	39015.2			-418.112	-488.839	5166.92	2594	42747.2	7687.47
10.7036	-258.643	-82.6574	9064.58	7776.08	3066.8	6103.77	4597.19	14922.3			1325.07	196.946	10433.1	15980.4	26895.8	43974.6			994.032	-118.5	5921.11	2559.7	12722.2	14735.4
694.9	489.975	96.7211	3313.33	6140.88	7556.78	8610.82	8280.1	15937.8			369.293	5392.87	8626.47	4769.19	19068.1	9593.77			-304	-300.611	20234.7	1413.69	28285.8	7441.79
199.963	-21.641	212.941	5476.49	4249.12	2244.42	5188.72	32582.5	20746.5			1025.94	64.6429	14234	24626	29506.4	73947.2			482.144	-202.25	2916.69	1270.38	19740.5	8817
1288.35	-33.5857	-444.821	9739.48	7436	7954.49	3240.43	9505.87	12271.5			0	324.864	8679.96	6698.2	41477.3	46934.6			-216	-297.036	5737.24	2582.69	24001.5	6250.61
88.9429	562.958	69.1103	2526.14	11011.3	7390.69	8377.99	6660.39	11750.7			65.5417	135.839	16097.3	16728.4	113945	42702.7			-271.477	-97.3333	8523.24	3008.03	18592.9	14130.9
803.486	-317.45	600.964	10900.7	5587.32	5383.9	18213.6	12125	2739.69			0	18375.4	6255.38	10622	46375.5	61446.5			75	-180.713	12861.3	2944.7	28739.2	4950.13
-164.821	10.3676	-7	7170.39	8184.28	7728.97	9097.62	43972.6	3674.08			3340.17	0	8578.19	11587.8	33024.5	81888.5			-156.546	-221.148	9246.28	2018.3	11960.1	6708.71
93.25	150.071	24.6714	11084.4	7371.61	2321.62	14509	21256.9	4771.5			916.886	81.5714	5221.64	11485.7	19716.1	11827.3			-0.06985	-700.256	2203.89	3622.76	8685.13	15949.3
57.7536	-523.266	-302.257	3125.51	6016.03	9018.04	17283.5	7390.11	11323.2			79.5515	815.739	11187.4	5928.18	31247.4	59996.6			441.539	-131	11812.6	1749.08	5159.21	3305.2
92.75	-425.9	-119.11	8666.67	2405.84	7474.8	15947.8	12706.6	6216.16			1082.65	0	11374.1	10017.1	28093.1	0			-225.675	-562.837	10228.5	2888.83	19181.3	7512.47
-372.393	-43.7857	-430.774	3618.8	10371.2	7226.4	18820.2	38178.7	9089			1017.68	-64.1809	16777	0	12295.9	114069			-26.2188	-316.819	12654.9	2300.7	9907.29	10522.6
970.257	-133.7	-181.886	12658.2	6682.17	6394.73	29274.1	2650.57	15498.8			546.193	894.917	11502	13156.3	26373.3	37789.8			118.221	-590.658	10765.4	3159.93	9768.5	5879.16
390.2	2311.61	469.8	6342.88	7140.53	5779.03	6509.81	9263.93	3537.75			0	0	7644.98	16987.4	37506.8	42326.2			-44.6204	-801.329	10816.8	3432.09	54574.4	10280.4
1965.08	-160.921	-75.3462	6425.45	8733.91	6345.44	19266.4	16901.8	28296.9			69.625	628.486	13988.5	15046	20527.6	67655.9			906.917	-248.667	9732.24	1486.77	16324	15446.6
-92.561	-209.857	-494.429	8224.07	7119.96	5019.1	7502.6	23818.2	3473.11			142.923	309.571	10176.8	6027.58	18115.5	85103.5			143.494	169.49	2058.79	2769.03	25072.1	7918.8
411.16	386.371	-53.5	9041.12	7271.85	4878.7	5978.46	-474.767	5124.97			303.471	782.5	13364.9	24966.2	6370.88	91051.3			1100.6	-466.929	1769.35	4508.1	30437.7	12914
80.8919	149.106	-81.9135	2516.36	45871.2	5565.65	9332.4	5736.18	6615.66			0	233.029	15146.3	10380.8	21810.7	198734			-309.857	-486.179	10906.5	2467.34	8367.82	8410.08
1121.57	1427.69	279.55	4498.97	1297.31	1889.07	20321.3	10836	3025.2			590	498.175	13915.9	9771.99	103744	13627.4			-109.111	-292.919	6900.7	5221.73	50996.6	8910.01
778.778	2042.63	600.175	9452.83	10331.8	6831.58	23936.8	14326.2	7532.57			867.964	179.059	9716.35	17576.1	20394	55741.2			374.301	-591.236	14316.8	2296.49	29072.4	4773.8
947.891	140	-7.39706	45102.5	9387.97	6723.61	17960.2	18007.3	20183.9			29761.6	677.306	11325.4	12995.3	32052.4	28942.5			-240.915	-504.514	9883.34	2934.42	42446.4	5683.17
4.38235	-106.236	180.546	957.657	6044.76	8060.81	3953.84	44162.9	15504.9			0	2265.15	12660.7	31618	16375.5	98356.4			-188.78	-158.375	8005.06	4760.93	21673.6	6644.66
426.75	-149.034	3.68929	6902.6	6217.97	8361.13	9621.83	38400	25550.8			821.471	0	8673.64	16769.5	15461.2	53774.6			-393.827	-346.871	2131.48	1666.81	23195.7	6045.09
249.27	90.9353	-216.671	3941.43	9859.88	5585.21	3231.62	15953.9	55210.6			0	519.364	19488.3	17679.9	18967.7	81787.5			-501.638	-711.534	5297.85	6028.98	25087.4	7762.44
937.931	812.987	206.901	9792.5	7139.96	6100.91	7283.38	28308	12457.5			1232.8	839.97	10085.2	12846	19790	20786.4			-7.99286	-201.86	12319.2	4877	4809.89	6427.69
1079.36	-20	50.8571	9983.85	5329.8	6669.17	18852.5	38369.2	16987.8			803.232	0	14396.9	6551.14	10175.6	23983.1			278.06	-499.6	5389.75	2464.46	22561.3	4020.43
55.75	-216.296	-281.719	6985.03	3698.75	4886.2	15539.6	10537.4	31846.5			670.289	18635.8	11367.2	11638.8	32203.2	37159.2			-56.0303	-247.053	1298.4	906.835	47860.6	10462.6
-284.037	78.5357	-67.5214	4201.68	243.917	8754.73	-511.756	4253.72	1766.89			1027.31	0	13056.3	0	17185.5	6225.73			70.6087	-416.286	9188.86	2328.56	32230.4	10588
52.6286	4057.26	8168.64	10049.7	7386.29	6337.3	5726.11	23731.7	2749.94			0	149.259	0	9710.18	28613.1	51693.4			-343.361	-246.746	13475.3	1386.93	51346.1	11041.8
591.557	-273.066	-66.6357	7523.39	6870.87	5144.93	19633.8	16770	3925.57			0	403.585	16405.6	24213.2	22331.5	67313			-619.59	35.3864	11825.5	1868.58	7940.39	7253.49
-119.2	-344.718	60.25	3407.6	5739.66	6913.91	16614.1	13356.2	66045.4			0	713.529	4988.54	26193.7	25973.7	55826.9			408.643	-148.691	9489.72	3629.65	13871.8	4352.31
655.286	-52.9545	31.0221	6506.9	7810.61	7886.04	4657.3	5366.03	28192.1			881.625	247.466	11712.2	27915.8	30039.5	37649.2			-209	-170.918	12134.8	2005.39	3200.71	6422.99
2212.96	141.986	242	1959.28	7598.12	4084.87	3914.51	4031.72	15475.8			256.703	590.742	13491.2	9010	36431.8	44159.2			-108.344	-563.004	19232.1	2968	51530.2	6638.22
116.455	-312.778	1003	9201.87	6309.57	7786.33	14651.9	35951.9	5612.01			4009.09	667.469	11686.6	13125.7	30512.4	47161.3			-13.8566	-271.939	1883.62	4618.15	37547.1	6260.31
35.8182	842.5	326.522	11990.9	9369.41	7054.63	6117.01	20095.4	26032.1			142.579	476.269	5138.11	10890.6	22892.2	61716.8			-53.9412	-174.546	7294.85	2376.34	9542.77	6818.96
1842.42	-97.8309	-278.844	7437.46	6339.25	2155.46	23620.7	21625.8	5447.41			86.3529	4529.3	7882.65	57055.3	25415.4	22828.9			-152.089	-381.939	4689.79	1824.17	34089.5	1426.06
-99.2838	-123.643	284.568	8122.95	7727.21	5480.67	24680	8455.89	14143.6			198.021	17.0833	9543.95	10176.4	25037.2	39392.7			375.915	-340.7	7570.69	1550.96	44783	5513.67
1179.63	-376.682	29.7576	15209.1	7194.83	7195.37	10909.9	8013.8	3727.56			0	1224.31	12728.4	31104	14371.8	49662.1			-38.2578	-348.034	13454.5	3025.4	7491.57	47576.8
32.9118	-176	23.9963	2920.07	5029.49	6663.11	3719.69	7633.91	1136.77			0	0	9573.58	31869.3	24616.4	59377.9			4834	-319.629	4701.25	2279.73	3354.37	5288.41
258.097	-216.625	-1.4	7925.96	8189.27	5675.36	17744.9	22918.5	15544.2			100.9	1082.16	1276.75	11920.1	23783.2	56048.3			1516.57	-595.458	14508.2	493.25	11143.8	5509.53
414.199	772.286	-365.158	9845.66	7906.81	7167.97	3622.61	7486.61	19408.5			1084.58	729.286	13265.4	19516.4	19534	21549.3			-411.474	-114.656	9493.77	1410.65	25747.2	17491.3
1375.79	-334.574	-84.6061	4113.73	5442.33	6940.29	2438.49	20204.7	29187.3			1209.1	32.7	7688.03	12731.7	23452.4	56120.4			-9.66667	74.8824	6589.65	3372.77	46705.9	4282.44
66.3824	-191.893	-40.0139	6588.37	7595.46	8317.22	16296.4	12436.9	5448.5			605.893	487.794	11196.5	31221.4	33087	32156.9			117.225	-432.361	3753.11	2403.69	7624.53	17469.9
842.043	66.1	307.675	9313.96	7075.12	2343.14	31184.2	12239.1	16485.6			1861.64	496.371	9170.1	7681.62	17899.2	60.2321			-203.818	77.4857	5966.7	4446.47	23277.9	13472.5
1136.18	-182.625	-369.6	4381.16	6686.38	2378.61	9244.55	8221.35	33283.8			1052.73	679.652	5646.03	27751	54901.8	34118.3			499	-300.444	13793.5	3599.31	20179.2	17669.8
-207.404	-162.714	-132.625	3420	6914.9	6899.69	14751.3	38276.8	9535.35			451.862	1102.56	11199.7	33904.8	34431.8	82219.9			60.3824	-85.1371	13854.9	2131.64	45954.9	8877.39
67.1758	2432.48	-46.6643	2305.4	6438.94	7171.06	21494.7	13493.4	8290.23			306.75	701.93	15964.7	20833	18184.9	43247.4			278.192	-222.915	20860.3	3169.74	7522.86	-162.75
-90.7073	8.02273	178.5	-385.706	5201.54	7852.24	27408.1	16782.2	13168.7			586.6	132.042	11916.6	37321.6	28791.9	73916.3			-102.657	-154.432	9483.57	3958.55	2223.58	6395.46
41.6607	-250.75	-161.161	14473.5	7299.26	7773.48	20679.3	16983.5	6778.61			683.429	2718.41	13981.2	14954	49296	15542.5			-550.588	-269.329	2609.19	2471.19	2912	38308.4
-1.08929	-305.1	85.7	9813.6	7017.04	4399.13	17953.8	-162.332	7405.84			0	607.625	13850.7	31811.3	25136.3	39687.2			577.443	-96.2105	13543.4	1833.9	5641.39	3351.69
2273.99	-165.445	-79.6	2463.05	5144.09	5581.52	19442.3	30301.4	4557.12			468.404	537.841	20269.8	42689.5	27789.8	58817.9			525.25	-396.702	12790	2058.33	9154.51	7526.9
4600.21	31.9044	-115.778	10063.1	6347.99	4899.1	9156.38	29824.5	6641.16			253.924	10026.6	12289.4	30745.3	98440.7	67266.1			-136.268	63.6111	88296.1	2083.83	9152.43	1196.99
1580.99	0.764286	1110.56	8114.45	4549.58	2808.39	22598.5	6664.44	15828.7			221.697	6599.16	7224.65	14339.5	50302.1	29500.7			1.85662	-16.275	6386.98	2622.41	10178.4	10343.5
1019.55	-304.1	-357.6	4283.7	8094.75	5786.37	23114.3	30911.7	24238.2			60.6328	686.488	12149.9	10242.4	13894.6	56471.8			-165.25	-327.3	14790.2	3805.88	36654.3	5446.89
536.786	-66.4242	-105.422	5136.35	36176.6	1081.16	4567.49	7832.81	3875.92			201.944	517.2	10151.5	12759.5	145305	35307.8			282.061	-240.228	6768.3	3217.85	5745.43	7713.18
378.394	24.8243	174.882	13035.1	9394.71	5904.82	7601.7	21180.6	3212.86			0	11302.4	10181	48319	20523.6	396.817			-121.382	-221.342	12569.7	2866.74	27325.7	11205
441.312	-443.152	757.816	10821.7	4134.13	7092.57	17113.7	5769.77	3460.46			306.222	505.306	6923.24	18662.2	38457.3	88022.7			75.0893	-227.435	9439.97	2739.53	36193.7	7429.91
-12.6571	-137.5	-288.5	9687	9362	6554.59	4906.28	75005.5	16090.9			1347.64	0	8020.5	59135.4	10281.4	55004.7			-597.375	2.22222	8320.59	1934.56	16032.7	40028
-122.4	64.5107	650.802	13638.2	8734.28	7569.22	11050.8	51880.6	3497.23			0	993.846	9995.9	38896.3	14877.1	33.2054			-260.949	-168.551	8684.05	2540.83	10846.1	7297.29
892.882	-558.589	-210	11425.5	2459.75	2360.18	15465.9	15191.4	5336.24			797.411	4164.46	15104.2	32033.5	14353.7	23606.3			265.338	-602.939	17621.1	2799.39	32754.4	8043.14
68.575	-281.49	283.538	7668.34	8911.07	5659.11	24340.6	32460.2	5655.13			0	530	12498.1	25153.2	34612.5	34768.8			-113.484	-12.4327	15392.7	1906.79	6969.95	6235.26
387.543	-453.55	-242.832	10935.8	8836.75	7200.25	22404.2	6437.12	21875.3			1127.38	1859.64	108.898	39152.6	31383.2	7400.28			269.515	-59.1538	10142.3	4818.67	5280.59	8922.25
639.375	-150.596	47.1507	5392.23	7855.89	5762.27	16284.2	11987.6	13919.3			0	0	12210.8	38161.9	0	29501.6			1733.19	-428.621	8445.83	3175.43	12653.1	10079.2
33004	-272.114	-107.879	9170.61	10589.9	6226.2	3636.93	19657.5	3066.85			827.714	94	11663.2	16512.1	15539.6	122841			-375.868	-138.35	13072.8	3080.48	34688.2	4900.1
-68.3333	704.696	373.556	2528.09	6292	5008.23	11209.7	29023.3	5280.48			992.671	681.85	10736	38136.4	5798.25	24509.2			-32	-498.406	8625.97	2226.87	48492.1	8688.11
1359.62	-110	-102.804	4967.78	5555.89	6544.56	28828.8	2987	6618.96			-51.8063	683.589	7582.93	21637	123849	80117.4			28.9356	-414.35	10389.7	2704.39	33461.6	5526.93
23.0184	512.059	-70.4429	5712.74	6846.06	6851.15	15163.9	5971.37	15765.7			379.284	652.38	15219.8	11226.5	3599.72	82530.5			-128.506	-279.321	4429.11	2681.38	35680.1	5301.29
79.2964	209.118	304.293	4385.56	8603.58	3725.1	15207.9	15065.7	1511.53			110.125	0	14134	18544	17479.5	100874			85	-139.438	13527.4	1477.19	31021.3	7846.32
2905.19	296.912	32.3322	1427.11	10754.3	761.951	5605.75	3333.39	5190.43			0	2684.29	5833.37	17900.3	27227.4	39919.7			39.3929	-179.032	14491.3	4781.45	12389.9	8181.26
41.1607	120.593	-292.833	9166.72	5900.13	5435.38	6692.88	3713.19	15820.7			418.5	0	13616.4	13112.4	95514.6	16692			-374.171	-730.544	13784.1	2581.31	22891.8	7148.89
22.5536	581.229	-248.028	7555.2	7874.55	9779.79	8988.26	17784.2	25510			0	681.307	14033.1	35997.5	10749.4	0			-88.3333	-319.284	12076	5042	18855.6	9477.01
801.984	119.515	134.989	8646.27	10230.1	6784.39	7822.81	16333	13745.8			284.47	0	8349.88	76566.1	10358.8	41065.4			97.8594	-283.8	10826.4	2182.77	53570.9	9152.35
464.6	440.5	27.375	8788.42	2125.31	2903.88	6755.92	4089.33	2718.81			2149.91	47.4743	11898.4	10657.7	38312.5	52867.3			-156.368	138.688	12091.3	4672.86	17279.4	9936.79
187.986	-74.5321	-168.589	11413.8	8019.3	6487.75	1765.89	2164.58	5769.56			0	669.543	15742.9	32535.1	42544	18509.5			46.9073	-292.796	7060.78	3161.75	5379.07	15550
130.213	181.585	-382.731	5095.45	5775.44	6675.82	20545.4	25727.7	12317.9			6249.14	1452.04	12940.8	36454	17588	159983			173.463	-368.586	4776.31	2471.6	14188.8	10263
23.5385	-86.6643	789.314	11927.1	7672.48	8177.71	1887.1	12192.6	20780.4			0	1263.84	11496.5	13631.2	36203.7	37084.6			4.86029	-457.4	12654	2326.24	22754.6	7050.46
181.875	696.622	-148.577	9438.42	7182.98	5831.52	5498.25	22979.2	25030			0	1964	9418.53	14191.1	16407.4	23440.4			1904.97	-320.829	11439.1	2420.37	22034.8	66297.9
89.4551	47.7786	-219.244	6464.75	12313.3	5724.64	18390	8824.77	3245.28			614.871	805.441	11032.2	12809	47140.7	35207.4			427.03	-322.364	12276.9	7105.37	15201.9	7948.77
328.955	111.929	66.2794	4438	10009.1	7120.43	6128.89	65007.8	1859.05			58.2071	420.276	3771.89	26344.2	13705.3	23718.4			-342.739	-214.581	27733.1	2281.4	22338.4	4205.08
3886.99	-105.514	-345.438	5170.97	7183.19	4307.68	7095	14522.7	2429.52			0	184.618	12955.8	18242.1	23785.1	83984.4			230.303	-417.415	9231.74	2850.95	5414.21	7910.74
459.177	-173.795	-194.436	10603.2	7001.62	5559.16	18825.9	3360.49	21300.3			0	5273.65	10071.3	16180.4	17969.2	51295.2			113.412	-70.9279	10302.5	1066.57	39860.3	-208.227
22.7279	-284.954	-331.281	8442.52	6731.94	9467.74	7999.96	57615.7	3510.87			76.1923	0	10788.7	22181.5	51509.9	60858.5			855.534	-97.1026	12932.9	1672.35	10016.6	7629.42
-14.3676	-110.615	276.971	8173.64	6666.7	1713.27	19061.8	2795	1909.1			0	0	9978.52	16951	24760.7	8824.53			-189.281	-172.364	9575.9	1011.21	3420.92	2422.14
212	1104.47	-77.4286	5998.75	8825.52	7002.5	6371.83	17130.2	68205			0	508.332	11684.5	16217.6	32723.6	27547.8			380.929	-362.179	5159.81	2567.93	20066.8	53430
-405.53	-35.2857	131.831	9291.82	6938.18	5719.27	3041.94	8384.87	6228.25			197.222	705.243	12142.8	6054.49	27375.3	41750.5			-34.6765	596.765	2941.6	8635.41	9216.04	14793.4
58.025	389.564	-320.875	2159.14	6920.91	6585.31	6507.62	11673.1	3129.38			337.732	929.572	12903.8	5581.48	23982.5	20335.6			-11.5714	-421.013	7180.72	2689.04	38436.7	11227.4
170.924	-246.429	229.571	8038.95	2675.59	6990.44	20094.5	14182.4	19009.3			1108.17	871.71	19316.8	0	31315.1	41846.2			274.176	-619.312	8090.43	1980.59	9456.12	7953.17
-41.8182	475.186	378.529	9017.56	8524.12	7533.7	9186.23	3315.94	14556.5			0	1782.79	9661.8	6218.29	24480.3	32291			194.352	-478.7	14219.1	1992.86	24669.5	10015.1
-209.371	2541.87	155.966	6724.15	9811.3	7584.68	12277.2	12227.7	8953.04			496.436	1247.12	15202.6	12998.4	27672.6	280.025			-79.2857	-570.184	13446.2	1577.28	10367.9	10801.1
170.139	-7.58929	84.0579	10081.7	7055.23	8915.96	9201.57	8666.95	3617.37			-74.4429	927.762	13147.8	17699.9	45247.5	72468.3			145.055	-182.932	10787	1136.69	4548.66	6678.49
799.739	668.931	96.6	2576.9	2170.41	7950.17	20005.8	6588.8	5602.21			0	2373.06	4697.06	27832	53370.8	33437			-229.764	-311.125	2205.31	4587.5	1570.58	11209.2
1006.34	42.8397	123.054	11040.1	8721.73	7495.07	5124.62	37787	13987.9			670.919	0	682.264	7345	35120.9	67628.3			-186.013	-92.5214	12803	2435.03	12444.2	12815.5
876.669	-187.485	-393.287	11265.1	7216.38	7828.88	12608.9	9843.55	7539.15			376.442	389	11767.5	8302.64	25411.4	45379.5			-146.648	285.071	5544.57	1623.44	22100.9	2527.04
-38.5551	15.1	-36.2197	9982.48	3673.62	4319.34	19570	12469.5	17853.2			199.835	541.389	11243.8	20244.3	13945.4	7576.81			-215.848	-310.35	14181	2235.31	35601.9	4820.58
30	-246.429	49.8843	1759.3	8716.31	9119.11	3959.24	14182	12606.5			277.486	0	11889.1	23951.5	27586.9	75898.9			-190.275	-192.732	9187.09	1212.57	58588.4	7574.45
16012	-348.375	70.2463	12283.9	8437.36	7127.63	12296.2	2073.85	25122.1			0	784.143	15997.5	19580.8	14179.8	27567.7			-30.7273	-122.929	11949.3	2193.5	26957.2	3964.62
191.317	-185.514	158.054	2580.26	6198.93	7921.98	4850.91	909.51	2494.58			1490.7	872.539	15215.6	7023.04	35112.7	27698.8			-121.636	-138.528	26353.7	2285.26	35878	9833.44
597.071	34.2468	-103.973	1.1	5673.54	6826.23	15973	17554.5	4955.12			593.062	2740.59	12921.4	21642	23981.7	44312.5			-279.841	-369.062	9582.5	2222.64	4183.84	8930.14
517.406	-243.406	434.021	6373.21	10204	5893.2	15465.4	31304.8	3421.11			383.25	0	16129.4	21813	16913.7	75511.1			-351.571	-21.8295	3101.39	2139.78	6817.42	10899.2
-161.555	-217.545	-313.481	13201.4	4277.33	6157.54	37105.1	2481.5	22923.7			296.325	-170.313	12484.4	12077.5	24861.9	24264.7			878.573	-195.932	3323.09	5959.38	40574	8901.06
91	72.3571	196.018	3661.09	1910.84	7390.66	7933.22	6987.73	9839.73			-51.4643	579.504	19735.2	40286.4	32425.7	538.083			-199.868	-114.398	18628.2	2565.73	6445.06	6097.88
-3.28571	5596.97	-291.022	9654.51	9048.37	1858.85	3342.91	9488.72	5270.06			404.906	696.964	10899	20329.7	9534.38	64029.7			-153.083	-103.042	9606.69	1877.8	25172.2	13256.5
384.232	-532.571	1130.6	13888.5	8498.53	4177.33	10012.9	20920.5	29922.4			0	479.481	10917.4	16466.1	23491.2	45950.2			167.708	-219.639	8241.64	2500.06	13449.1	8169.68
266.729	-144.487	0.375	8766.66	6264	6266.15	4638.63	36125.4	13301.5			473.512	0	11152.2	11444.9	13224.6	17775.9			244.129	-240.824	1076.71	3445.37	42444.8	7566.01
-203.286	-243.375	153.441	8698.02	6174.14	6557.62	18186.8	1481.02	21106.6			0	452.566	11880.1	19941.5	26833.8	67825			769.003	-106.424	12994.1	5305.25	13380.1	6777.53
867.524	-426.814	-38.766	10704.6	5081.76	5766.98	3832.4	12278.9	13457.1			679.792	657.162	12575.8	21054.5	24179	101539			-126.375	-262.568	8234.62	2991.05	14662.5	7251.43
530.338	233.864	5.58333	10237.9	7645.91	7198.02	14817.4	50962.9	19370.5			0	954.425	19337.9	28124.8	39339.3	28268.5			-38.2286	-275.335	6833.1	2757.26	13924.6	7517.32
985.925	140.792	-529.817	3886.86	8311.27	3509	11906.5	14483.6	11626.4			29.725	0	25037	12865.5	48160.1	85849			-353.541	-58.5857	892.128	2610.02	28513	6234.42
-10.9643	-373	-88.1678	3420.01	8790.59	6354.32	4440.98	9026.47	22846.1			0	872.525	9632.2	19483.1	49057.1	55185.5			-40.2429	-490.227	5079.29	2135.95	15699.1	3753.09
277.857	516.951	2.68571	5657.43	7611.72	5323.02	19657.2	13495.1	20360			0	-67.7614	2485.7	11181.5	57996.8	28105.9			-267.107	-179.641	12409.9	2206.28	23197.2	4960.29
1737.51	178.294	-178.678	7627.81	2849.11	4603.08	23456.6	10150.9	28393.4			137.593	837.403	8129.36	17846.5	14026.3	28838.5			-147.25	-557.757	6467.99	1479.35	10624.3	18080.6
1433.02	-343.55	-137.265	4485.56	6380.06	7649.73	17086.1	7210.26	13307.2			613.2	541.922	15646.2	10803.5	32760.8	85793.1			80.2593	-136.441	11431.6	3402.07	26839.3	7513.49
799.606	739.799	-3.07143	12217.5	3208.13	7618.84	5826.51	6294.24	21559.3			0	4013.91	9774.84	6441.78	26902.8	0			-158.808	-543.511	4670.16	1992.6	8947.6	8661.33
-42.7714	-432.072	933.785	9859.34	9615.82	5916.39	12730.2	18795.4	11929			1257.35	1866.98	13627.9	36538.3	42775.2	37862.3			118.289	-178.786	11694.2	2122.53	39801.4	6345.23
-25.1143	242.993	-247.605	3265.43	2842.75	5772.66	8410.76	11445.3	10416.1			0	777.114	16029.9	53188.8	37425.3	16248.7			-136.121	-203.761	10539.1	2804.38	6085.88	11319
-51.0786	206.605	-160.298	13878.7	7680.73	6655.4	6446.83	4909.21	24144.4			1796.39	0	13810.6	27612.5	37206.8	0			-324.543	-54.4485	12141.2	2555.72	40313.4	11146.8
64.25	707.971	-47.9107	8639.5	8166.78	8775.77	32084.6	12484.1	13754.3			427.043	681.195	13698.8	43140.6	23595.8	24185.2			-527.507	20.1016	10023.2	2641.74	4549.38	12457
-101.118	326.103	-55.65	9302.55	-418.196	6542.12	3830.75	13434.4	6772.64			0	878.288	11306.6	21765.8	12180	20806.3			-153.292	-361.161	2811.88	6828.31	6530.19	12892.7
141.182	109.231	88.025	8440.74	6065.94	6211.53	23020.3	10870.1	39925.2			124.254	0	8104.17	21822.4	8125.29	68588.3			-51.8704	-342.079	11233.7	3870.06	7800.58	115025
548.938	10.561	-86.6061	4655.62	7947.06	5540.05	9577.98	24828.8	15917.1			4771.14	701.659	11204.2	9347.66	10184.3	26758.4			-156.507	-226.098	7725.98	5824.31	28244.2	15222.7
-23.0429	-70.75	-178.167	2307.78	6989.08	5659.27	19765.7	3123.12	31394.4			99.0551	31126.4	14101.5	21565.4	27190.9	29542.5			-300.515	-374.921	12967.7	2833.24	37980.4	11350.8
657.926	-247.206	-572.844	9699.19	8939.42	7448	34242.1	12866.5	30013.6			409.958	655.693	11249.3	23900.8	24174.3	78227.6			905.265	12.5429	9508.41	2195.25	15251.5	5312.2
848.929	50.3686	-10.8143	5940.81	7171.59	6083.1	8076.21	45942.4	17246.4			1965.1	371.529	10785.1	5856.54	23990.1	240010			152.234	-316.843	10932.6	2881	45752.1	5051.81
92.7778	1103.97	-228.939	4988.29	5447.72	7799.53	14757.6	18608	17984.5			0	158.25	14120.7	64600.5	12538.2	79268.3			-315.286	-456.5	9912.69	2349.02	39653.5	21495.1
-0.928571	-133.029	-75.4429	10685	8277.17	6011.69	24906.1	4733.96	12382.7			407.036	9488.48	8923.86	2914.68	13851.6	45645.8			-152.513	77.7838	13608.5	2346.23	9350.68	8307.65
1073.25	-27.6856	-311.081	3319.87	7403.44	2188.36	10123.9	2433.13	4967.84			1163.33	1043.96	9750.75	14191.3	30375.7	23612.9			76.8162	-444.404	11024	1900.28	20208.7	53605.8
404.071	175.136	-99.4482	9238.16	6398.34	1433.51	11798.8	8787.9	13104.8			1173.03	591.179	7592.71	9731.83	20887.7	34864.8			1271.42	-123.647	11430.2	1356	8371.82	14975.3
42.5464	-116.976	469.9	2356.46	4767.04	5041.18	31963.8	11313.7	4345.28			37.5	0	12261.4	12806.2	30399.8	45220.1			-101.36	14.5588	13245.2	2711.68	21490.8	11974.3
222.746	-209.849	-85.0735	3009.37	1651.31	4762.77	13900.8	32920.9	4519.56			614.25	600.643	15198.4	14639.6	33065.3	70894.9			421.312	-396.081	11642	1589.34	37117.9	8745.85
195.682	365.765	2165.77	9645.3	2296.66	6351.2	4784.75	3520.11	13407.6			0	2125.23	10653.1	11330.2	10941.8	35178.8			-122.286	-381.118	12141.6	1713.75	6778.79	12607.9
972.85	173.25	273.3	12614.7	7350.62	34343.5	2618.91	10204.1	27175			1716.93	1662.8	8227.43	13994.3	85131.9	49207.5			72.4205	237.5	6077.58	8450.62	6799.5	10546.1
858.558	-73.1893	-97.7429	3285.9	6132	3239.58	5699.57	11866.6	5877.03			0	4347.28	6905.17	17625.3	7035.6	25809.2			-70.9875	-123.882	12766.9	3205.67	13291.1	4091.25
235.219	83.4223	-56.8897	11730.5	7308.98	9130.48	27214.6	15054.5	5628.21			741.413	1202.92	5043.39	10984.4	5045.31	46204.1			1503.23	-702.231	11427.1	3279.7	20523.6	11764.6
464.679	708.109	111.63	10328.8	6124.7	2286.47	9332.91	8742.4	5031.61			205.714	243.53	3618.16	20951.2	21160.8	130969			33.4375	-277.167	11011.8	2615.92	8530.79	8552.41
5540.83	-87.9643	-145.996	7154.78	1987.66	5418.08	12427.9	22673.6	18163.1			2436.44	555.625	9716.96	27593.7	41404.5	214349			333.046	-347.046	8520.67	2216.36	50897.7	6902.69
216.654	684.429	-99.6471	11101.7	7513.07	7970	14862.4	5595.05	3353.19			95.4426	389.424	8536.2	6686.33	32415.7	55789.1			-153.676	-218.003	5075.1	3461.16	2023.42	9232.75
-129.847	118.087	-305.614	7494.58	10437.2	148.135	22555.7	22728.1	17657.1			241.319	564.044	13111.2	10193	30577.6	181383			804.056	-273.788	3919.34	5735.41	4367.8	4318.67
-96.3786	-93.75	1012.44	1895.42	7884.7	6297.7	25194.1	20619	19890.9			0	899.478	10422.3	19404.5	44437.8	49215.7			158.47	-205.199	7702.14	2491.51	33374.1	7794.91
282.923	-48.5735	-282.157	2425.14	11725.9	7712.39	3793.92	21287.6	16987.7			0	478.286	11454.9	17376.8	22084	21195.5			220.784	-157.836	1198.98	2022.65	3519.5	5292.76
104.014	-178.365	-312.75	2601.01	8588.75	6392.28	9902.66	17386.2	23575.4			2.41176	0	12229.8	17236.7	6218.25	39592.1			-136.143	-284.5	5261.8	4644.15	36562.6	4385.06
764.129	-319.119	-92.4286	10750.2	7361.1	6328.81	8168.22	15793.5	11799.5			1089.51	254.875	10681	10262.6	19139.8	24863.7			-246.839	-401.25	13325.2	1033.51	37506	59025.7
77.6288	262.86	-536.841	5931.79	3378.79	7254.67	15039.6	7296.83	16630.8			3407.3	438.871	8538.7	22624.8	15275.5	76761.2			-23.3393	-392.5	5934.65	2259.63	17321.2	10630.9
2633.66	551.714	6284.21	10475.4	5423.15	6965.24	15088.2	12663.7	5390.5			742.345	747.2	15266.1	21481.9	46331.4	204658			627.114	-404.504	4197.21	1901.26	6276.47	17899.2
698.536	2076.37	-121.926	6358.58	7484.93	6210.83	5263.98	7553.88	25216.3			302.192	162.957	9992.27	13382.9	21894.7	30753.8			61.0214	-133.379	14357.6	44906.6	12207.2	11232.5
-125.943	107.206	-416.229	7317.83	8979.52	6402.79	5926.89	27874	4441.08			263.918	278.454	11808.6	16534.5	25887.5	3431.28			-207.525	-390.604	6586.43	2496.81	43081.4	5680.39
271.445	114.657	-243.1	2740.1	6325.86	10284.8	15471	8997	11948.4			995.6	205.267	13520.9	15364.4	28532.8	23842.5			78	-496.76	7356.01	1074.65	4844.39	14839.3
535.598	-38.641	46.1029	11504.4	6741.59	5446.63	23865.3	4120.51	2080.5			1221.64	264.194	9784.22	21684.1	34439.2	35897.7			-104.528	398.125	10050.5	566.747	8004.87	9087.4
-98.9	387.742	44.3143	13703.2	6395.12	7276.61	33113.6	9410.72	2674.1			959.562	918.529	12386.5	12122.2	32322.7	227342			292.602	-403.632	14762.8	8829.64	2875.56	6644.74
-74.7357	-0.26786	135.089	8977.49	8386.39	5533.22	10947.2	9142.66	6114.56			620.799	0	12275.1	17177.8	37279.9	102003			-481.909	-121.548	18132.4	2803.44	6467.35	12697.1
352.158	550.657	913.724	27956.1	6475.7	5236.72	13761.5	6125.29	17051			215.556	811.221	14370.7	32687.7	24169.2	20159.4			410.397	-604.756	6392.51	729.628	6073.38	1160.84
151.011	-34.5	-228.381	10244	3692	5532.27	26085.7	7686.79	10313.6			727.588	620.386	13209.4	27054.5	21507.7	23234.3			14.1179	-353.232	4233.85	5450.89	20351.7	4849.07
344.103	710.692	-253.929	7798.3	8030.03	7443.6	8800.88	10955.8	8230.34			551.157	0	11820.2	36117	31655.8	15354.2			98.2794	-90.2187	12627.4	3411.98	3455	13196.3
26.1836	-206.641	63.7429	14549.9	6763.5	4707.31	20422.1	16071.5	25015.9			206	941.375	7784.06	10637.2	32282.2	146795			-92.4607	-581.023	12217.5	2318.47	46052.6	7427.64
48.125	-353.375	-319.397	9289	6542.91	1410	23019.3	47200.6	7573.13			0	383.195	2902.26	41873.9	44017.9	24223.9			333.327	-341.5	4479.54	2281.14	27943.2	8122.09
96	262.296	-58.3824	8609.91	5734.38	7042.58	17664.9	7288.71	6024.59			452.583	379.957	55.6857	34301.4	19523	78609.2			-106.039	-268.367	3739.32	4292.98	8996.67	9926.4
8	-214.961	259.861	7598.46	2316.85	7094.69	8558.16	12957.8	34516.2			403.951	0	10552	21342.6	21769.7	42811			198.372	-416.083	9800.45	3486.11	31672.3	8179.45
-121.114	-311.082	241.232	13060.5	8868.98	7932.65	23420.8	33280.6	19678			1509.67	1272.39	16022.8	35516.1	38347	19939.8			599.889	-307.789	6668	724.636	23181.2	7924.08
840.244	98.4813	631.808	10827.5	6230.93	7287.19	2553.9	4396.29	5390.27			943.171	0	11317.9	53214.8	8069.96	32204			-236.559	12.8508	13854.7	1354.88	18538.1	11202.2
145.333	377.909	-286.368	10351.1	11338.7	8072.09	4862.93	19913.8	7921.92			1932.71	523.072	13296	22083.4	42306.2	44712			-524.39	-74.4063	16685	3064.16	7689.77	2010.65
172.232	-77.3393	-362.393	8309.04	2208.8	7158.99	20970	15457.6	2816.11			226.982	0	10451.6	30089.5	966.164	23658.4			764.615	-214.022	11792.4	3439.26	774.016	6212.74
-85.0833	-161.979	-185.47	3777.22	6480.38	5900.83	17723.5	16514.6	25023.9			0	5549.41	12232.7	4426.83	26590.3	23002.6			1139.33	-293	12659.6	3109.98	59824.3	18674.2
185.343	-95.352	-237.664	8823	7634.09	5366.36	21637.7	3979.25	-116.485			1799.78	873.321	12531.8	14326	28082.2	45872.4			858.684	-475.536	13537.9	3028.32	43356.3	9051.75
790.101	-135.506	829.225	4297.96	5715.2	6104.89	49267.3	17147.7	3265.04			4130	484.379	6782.55	27248.4	144438	214653			-65.3143	-458.186	3865.5	1110.93	38238.2	20550.6
-6.03214	-139.121	-126.542	6651.34	6497.24	3791.9	9249.06	14616.9	11221.9			0	694.478	10588.5	36723.7	25592.4	67100			183.368	-514.286	1692.74	1467.81	28832.2	3561.91
40.6429	-360.293	-153.846	8221.06	6861.47	4323.75	8360.85	2758.07	3203.42			118.51	0	8391.64	12793.6	30927.1	74865.8			243.343	61.9375	10925.7	140.76	5911.48	5119.93
-147.286	-209.729	-113.522	2303.2	6976.67	6170.82	5549.12	7220.94	11835.7			0	5541.63	13572.8	7907.28	30894.6	25612.4			892.429	-128.14	4741.88	5175.58	6985.15	6900.67
-51.2132	-8.875	-147.444	8012.08	6509.01	2098.76	4416.49	7446.67	13975.8			622.45	543.519	12963.8	55227	25733.4	42792.3			-366.6	-398.639	10074.7	2734.3	2650.68	11075.5
74.1641	44.2857	206.296	11206	1965.94	6511.39	13494.6	10083.6	2129.86			139.4	455.914	9608.94	12180.6	19086.4	59908.6			157.961	-435.184	7224.47	2948.15	3048.73	15300.6
50.7714	-59.5662	248.375	6015.84	1863.99	5579.77	18723.7	10670.9	7086.5			193.592	-63.7857	12592.3	19396.2	36405.3	40635.6			491.9	59.2197	9809.51	1958.6	34155.7	3577.74
16.4735	-51.3333	-149.039	15079	5500.38	4920.51	22245.9	12370.3	1741.25			3008.72	0	11815.9	35764.4	6088.61	154108			-228.162	-460.125	-536.929	2058.95	10397.1	3910.49
591.964	-16.4786	0.089286	8935.7	9386.67	5638.52	7939.39	2525.28	8317.53			1590.16	-89.7697	8358.22	12155.7	38178.1	34081.6			-69	-132.534	10594.1	2966.57	21615.5	10475.2
28.3199	-73.2647	188.171	10295.6	49492.9	6849.03	3580	28170.5	5118.51			286.103	820.151	2575.5	4856.77	35930.1	0			-291.438	-259.135	13125.5	1377.36	3315.61	6094.97
-85.9735	24.1429	173.433	661.738	6969.58	5564.48	1991.82	2990.9	5421.33			257.021	559.667	14943	8809.25	21119.1	71953.1			-45.1176	-141.137	11668.6	2979.64	9952.24	8094.73
965.368	-170.013	-289.807	8127.29	4832.73	4116.36	16998.3	23131.1	7701.81			0	326.329	14171	47320.1	7191.11	28140			-376.571	-196.68	15326.6	2359.04	20257	6926.69
721.661	138.086	-35.3704	13790.8	9489.87	829.427	8378.13	3208.38	13003.3			963	523.528	12627.1	12660.3	51831.3	54011.8			-254.39	-265.365	1262.29	2239.09	9257.2	7216.88
765.586	-170.189	-63.125	7804.32	5995.59	7515.8	16824.8	19375	6883.11			103	833.875	12617.6	20070.3	118276	206551			-482.271	-658.945	11855.3	1983.64	31539.2	11037.1
47.875	646.294	92.8321	11664	5214.56	7071.33	29652.7	4764.96	4048.25			0	560.4	19433.8	76431.5	21489.1	70065.1			258.591	-492.593	11738.3	1366.57	26869	11524.1
85.6143	-15.5658	-8.70455	7920.23	9080.55	2960.99	3440.96	6103.81	8510.18			865.667	1299.78	10743.6	29985.2	22361	22818.2			22.1323	77.3571	19427.8	1291.69	6878.79	8764.62
403.515	61.9	549.786	7575.5	8168.35	7121.32	18453.3	9566.02	3505.05			612.265	513.971	11430.6	35121.1	17215.8	67351.2			806.641	82.1103	11516.8	2509.38	32125.9	10743.5
158.218	-248.961	1300.62	10091.4	6003.44	5468.54	9262.79	4876.83	27991			0	0	11554.2	90005.3	35688.7	48434.4			-130.63	-97.3977	17704.9	2036.21	11231.2	7436.74
256.758	762.044	-185.222	2249.79	2018.37	6915.15	5224.45	23861.7	1542.6			0	-54.1964	15762.1	44666.6	52002.7	18266			-228.857	15.5	8689.08	1405.26	23118.5	4290.47
-102.2	-445.929	-213.963	11459.2	8417.08	4366.79	25657.4	14351.5	31383.7			0	292.577	25276.1	11494.4	9207.27	53600.8			-83.3323	-70.25	10609.5	2508.56	6364.66	8276.44
-147.706	-79.725	-541.227	11001.5	7745.55	7061.98	26216	9654.73	12021.3			381.429	279.75	3192.81	10377.9	34468.9	36392.7			1646.32	-469.302	11186.2	2750.85	35719.8	5257.86
541.053	-195.2	1844.87	11217.6	6243.17	4754.97	13891.5	23211.5	11736.2			775.339	646.353	15158.3	34166.2	26170.8	28549.8			56.9429	-133.197	25243.2	3043.31	32589.1	4975.88
-108.207	-166.589	-178.026	8706.05	5440.84	9176.25	13503.6	1940.79	4657.32			0	0	12023.6	16238.3	7120.84	40446.8			50.5568	-268.273	4003.33	1931.87	8226.33	6368.27
1016.42	-111.572	-106.132	9563.34	5306.56	4846.36	17081.2	33691.8	23612.6			1390.91	0	17152.8	7633.46	14632.8	36287.6			49.0929	-295.846	43142.9	3242.39	4218.5	10374.8
-32.575	-137.469	-703.452	7523.45	6535.56	6847.82	11490.4	10804	2531.29			375.714	562.333	328.372	45100.4	111273	78280.2			678.75	-5.96691	8482.75	1689.61	4773.37	11658.1
-111.603	524.329	-233.268	9467.51	8075.95	5817.06	5976.73	4720.43	5941.38			162.125	2006.59	15302.5	8016.21	28425.9	28179.5			-338.75	76.4327	3238.83	2617.9	10105.6	8446.45
82.1912	541.728	295.543	1396.01	5531.8	5364	5812.7	10060.9	5760.38			174.11	412.088	14966.2	13388.7	29954.1	82260.8			478.8	-255.429	10037.9	3296.86	-539.406	9447.84
134.061	2501.47	96.8125	8406.99	7809.72	6734.33	20474	12828.9	17880.5			790.314	9377.22	9490.86	27674.1	116520	25269.6			-334.39	-353.908	4592.02	3929.38	23115.1	8177.88
118.843	141.386	-3.53378	7667.61	6707.44	10327.6	4515.22	20906.8	29130			369.443	665.886	70877.4	14049.6	23762.2	26302.6			806.266	-148.112	9808.61	5001.95	30016.8	7382.46
195.379	74.0833	-150.507	11341.5	3519.34	2820.46	7265.24	7315.73	17206.7			1522.49	343.184	8026.93	7436.25	34604.3	148766			-215.539	-318.458	9155.56	4294.61	21780.6	14115.2
-181.886	-425.849	-201.564	2094.1	6704.49	7562.85	30453.7	18124.8	25568.5			174.571	111.083	13142.6	24869.4	49629	53966.4			387.114	-32.6065	10389.8	1579.6	9568.31	14391
50.1094	2941.53	17.0735	5097.23	6466.15	6131.34	8043.74	3772.26	30625.2			1148.54	200.75	10372.7	0	21189.9	33804.3			1825.31	-480.568	7794.56	2422.46	11992.9	6143.44
591.214	385.646	599.631	6119.31	7841.66	5503.65	25912	12933.5	3923.19			345.273	179.812	11716.9	93142.2	19973.2	108968			-80.8939	-312.939	16469.9	2391.19	13799.7	6080.95
1390.68	1074.28	37.8857	6038.29	1761.38	4565.31	23386.4	10176.8	12138.7			625.092	0	13917.2	10236.5	166226	9982.8			2568.79	-479.159	8558.33	2641.8	8862.02	13539.1
1034.8	-154.555	1976.97	8785.95	3830.35	7830.51	18052.8	9843.29	3142.03			0	700	11699.3	74384.9	24651.8	44241			-59.2083	-487.796	12031.6	4161.61	27012.9	11228.3
420.264	-124.45	282.726	7285.46	7272.26	6298.93	7753.03	13713.9	11685.6			307.732	457.593	11739.9	9525.74	14554.9	39165.4			247.125	154.706	9826.13	3540.62	11153.5	8369.23
1493.72	338.393	-318.732	3700.77	8532.94	6700.15	8451.88	3491.96	5973.75			0	457.481	12242	10164.3	3440.39	42713.4			934.321	-44.2969	3674.17	665.882	55056.2	13101.8
535.99	-33.4697	-37.5	8515.67	1989.26	5893.47	6705.53	11177.5	983.994			1655.29	801.801	12483.7	24302.6	18790.8	28590.4			49.5294	-327.125	9601.73	2380.9	9859.1	9070.43
151.213	312.6	355.761	8105.31	8069.09	4993.61	4719.5	11245.5	7492.18			0	381.21	12764.2	21889.7	27211.9	28541.3			448.836	-221.375	7030.7	1989.73	48258.1	3517.28
-13.0515	303	894.756	7926.36	5826.84	5031.36	20091.5	6140.16	21343.2			0	0	8153.39	9357.65	32666.9	16681.7			-336.114	-409.911	7682.19	4615.25	38599.9	10256
-97.75	3.77857	-303.86	5833.65	7092.47	821.056	24423.2	20020.5	3158.41			80.5985	1968.59	8607.67	14215.2	50668.8	55434.8			290.154	21.963	3461.28	3553.93	14717.4	11044.7
1831.15	73.9375	255.7	9686.35	8794.75	5420.73	-80.6083	7451.14	17568.9			690.587	1387.2	14083.2	17566.9	21274.7	48320.4			688.35	-141.234	11285.1	2607.09	5526.7	1339.07
463.769	-131.088	199.643	4355.71	5821.59	4545.45	24553.1	7342.71	6724.48			422.417	543.948	15078	9235.01	92.2326	44117.3			1161.14	-122.659	18434	3360.1	8087.88	2203.5
-201.308	866.865	15.6364	14321.5	8048.78	5986.35	9277.72	7967.04	4180.28			698.925	163.832	9098.04	25967.3	23520.1	42438.8			-44.0898	-167.523	11611.5	2150.33	8264.57	17259
1632.54	-292.015	606.395	11612.3	9092.19	9927.02	7355.71	23235.6	13579.2			466.022	2192.99	13872.5	6033.73	110072	70847			-61.2571	-683.211	15956	3067.91	54315.1	8030.66
37.8787	-387.121	-278.955	3371	8068.06	2026.12	30327.4	2816.25	9295.95			0	114.044	8773.39	9342.84	11238.5	19422.5			204.561	-209.75	9769.22	3398.5	3363.91	10674.8
11.6157	37.0882	103.229	8404.56	6598.65	6032.91	12181.5	5448.35	3921			3187.4	-55.5643	10588.1	9728.17	41376.5	27004.3			-39.2424	-17.0703	7985.65	873.12	52357.2	27838.3
694.54	-49.0313	54.4607	9376.72	6483.69	7022.45	20548.3	39892.6	22656.8			588.61	0	12012.3	55870.9	121728	29580.8			244.871	-340.273	16582.3	6862.81	46864.9	4233.24
550.907	33.3007	-18.8108	7933.76	7138.01	6140.58	8648.46	15600.1	5655.78			792.844	0	19874.3	12789	23609.8	19564.8			407.391	-525.118	8558.83	1626.04	5699.72	6677.7
607.539	-185	-310.186	7016.47	7985.83	5102.24	21602.1	2130.99	17552.9			0	972.129	10540.3	19696.6	28606.3	66052.5			448.338	-296.643	5377.25	1538.66	10276.7	13249.7
-71.9697	1098.94	-435.154	3392.39	1925.38	5377.7	10004.3	19970.5	26818			884.4	1928.88	9338.55	23577.8	6700.73	21783.3			2252.47	-430.304	10358.5	11227.5	3576.92	2526.49
354.921	-426.525	255.09	7366.73	7756.64	6960.03	26720.3	12289.6	3139.08			298.25	5994.3	15685	15910.5	33762.7	79500.3			268.968	-186.434	9919.25	2056.49	47370.2	4349.3
-164.386	608.286	64.1795	8726.58	7492.79	7211.05	17194.7	11096.3	3909.33			248.447	526.129	14972.8	26792.7	32247	38571.7			-152.339	-341.622	4078.45	1682.41	35475.4	8671.53
-420.49	259.471	35.7059	9973.99	10748	7616.53	3334.62	6248.69	20255			1315.54	0	16450.4	6114.37	25268.3	12725.1			211.747	-581.236	6711.2	2705.93	54049.8	12023.7
-118.571	137.574	-72.125	10249.4	8187.31	4819.79	6423.33	28462.4	16127.9			1917.59	263.38	10263.7	8051.1	45256.3	53523.1			472.057	-268.097	33492.7	1290.77	21439.3	5864.89
18.6944	-86.8781	-261.5	8304.08	7806.41	3749.44	21933.3	21287.8	12328.3			0	582.108	6022.96	17238.8	35932.8	89234.5			-75.1765	-178.379	37100	3132.93	2210.2	9778.36
20.1136	435.9	394.886	8574.97	7583.81	11386.1	7207.02	11979.9	12999.4			834.554	9026.05	12636.9	72664.8	33575.7	36115.2			-194.646	-67.1667	8054.09	2382.74	61560.9	8765.53
86.2206	1.14688	184.706	10372.6	6714.38	3303.27	5481.56	20130.2	2444.7			265.025	0	9069.87	15748.8	20372.5	72930.1			99.2143	-143.246	11134.8	1872.4	1760.34	12531.3
-54.9141	-406.6	-173.757	9547.24	8232.96	6603.83	13628.8	22694	14003.8			1312.14	0	14455	19118.8	26283.3	194101			-137	-216.871	12090	2928.7	24694.2	10492.3
1204.32	-31.5	125.409	7959.63	5572.66	6046.78	15886	9264.89	3644.35			488.904	0	9724.59	16705.3	27023.2	63579.2			-336.2	-389.73	4318.75	2217.27	6318.99	12292.4
14.3464	-161.939	54.25	8938.64	6494.01	8198.01	16590.8	9552.55	31450.2			352.429	0	10134.5	20855.3	42754.8	36592.1			-82.25	-329.065	12348.8	4285.98	19593.1	12681.6
-276.775	23.5833	49.6286	9130.78	7035.6	2868	17799	6529.89	10431.1			470.151	2775.52	15671.8	16602.2	24637	49045.8			324.321	-281.7	10884.5	1013.45	20786.9	6398.1
51.7321	372.885	896.125	4654.1	6100.07	6150.36	35346.8	14095.7	2639			0	1456.75	15218.1	8901.11	11882.3	41609.4			-78.2353	-175.761	2710.27	2095.94	5146.17	18425.4
-101.875	582.809	-193.231	9076.6	6732.81	4009.4	22821.8	3566.8	9125.38			0	2229.25	14245.8	28269.7	0	79925.1			122.199	-364.382	3751.33	2311.49	40524.1	10214
855.378	251.826	206.596	4391.44	9700.76	5680.58	5875.31	30463.3	6976.43			1399.53	3596.45	10438.4	15287.3	14076.8	41693.3			-82.2454	-331.865	5150.83	2583.8	17136.9	5849.79
581.9	-373.982	220.829	4134.33	7298.65	5835.26	4206.84	12916.9	11756.6			289.325	0	11148.9	49577.7	14837.1	38222.9			-269.939	-576.45	13424.7	2176.35	25230.7	8454.69
1303.6	-100.657	99.2429	8923.68	8491.67	8272.35	30419.8	8328.42	10781.4			0	14234	67031.1	16578.9	19794.1	37686.8			153.004	-515.6	-225.419	3070.57	19753.2	8595.23
-53.9412	37.0429	124.736	1355.79	6750.58	2020.19	4429.4	31263.9	4192.1			1052.59	1116.09	11931.2	11066.4	16580.1	80740.3			88.0857	-213.449	10694.9	3583.71	56907.2	6354.96
1003.65	249.714	1197.31	3375.39	3543.92	7028.27	25865.6	17728.1	9740.31			1184.14	654.118	14067.3	71747.1	35958.1	55165.8			808.814	-422.532	8800.87	1927.49	36670.6	9330.63
70.8125	-404.814	580.206	9059.38	8883.19	7509.65	17398.4	23681.3	2442.3			146.026	1578.08	15909.9	3874.11	34334.8	64366.6			-160.971	-294.237	5598.75	2660.63	23428.8	4040.32
225.956	-77.8649	-125.333	4782.3	11042.4	6372.23	2970.34	6904.36	23918.3			411.571	597.077	11340.7	14990.1	29831.1	50927.1			-396.686	-297.636	3528.21	2419.51	6518	9058.22
-187.611	-53.4764	153.938	7893.56	8452.4	6289.12	4740.19	10663	10613.2			0	333.468	14529.2	0	38852.6	28811.9			130.5	-436.537	9458.48	3780.57	11931.3	10100.7
31.2393	227.921	-177.754	11240.9	8774.74	3626.21	15994.4	28036.7	13485			0	566.189	10357.9	45219.7	33938.5	26356			-513.321	-197.011	19474.8	3758.17	52195.9	5295.86
346.19	-137.021	-208.563	9392.06	6132.99	5446.42	8240.42	7832.3	11768.5			0	1508.5	13387.5	11788.2	41098.5	149446			-19.5594	476.691	9984	3725	12611.5	8855.86
2105.07	89.1098	70.4191	8423.51	10298.5	5207.48	15121.6	10645.3	7689.34			1263.19	335.386	13874.6	15285.3	61531	22075.6			5136.17	-35.6643	13230.2	3573.08	473.148	9781.68
-182.018	605.829	1019.94	2853.91	6890.39	6955.87	20320	9786.43	5029.32			304	772	12361.7	40611.8	28651.8	20136			-128.979	-208.969	6900.91	1736.58	14280.8	4579.28
83.9338	564.338	162.207	9177.3	8873.62	3569.5	2245.19	3426.24	7626.46			396.8	116.469	10224.5	57603.3	29180.4	33556.4			623.559	-193.286	5233.9	2254.35	4675.14	12780.4
195.296	-217.545	-120.571	11050.6	6262.94	6221.15	66005.7	2307.75	11084.6			343.851	0	11211.1	12339.8	25712	16025.6			-164.805	-427.857	100636	6146.14	12598.9	126026
69.8788	-176.813	1399.34	3955.08	6485.31	5038.63	21753.3	59002.6	12641.5			0	0	8344.27	14653	7023.76	40322.4			161.625	-154	13081.5	2670.69	2180.76	12204.9
523	121.079	51.1515	10444.3	2118.08	6435.41	11973.6	6537.12	3162.01			3762.96	1842.43	10474.6	16748.5	29544.5	214076			-249.75	-648.507	8839.44	2612.16	23421.2	9154.86
1257.3	1459.51	-87.3714	8709.52	4162.75	5696.14	8277.34	7443.53	29525.2			812.843	741.481	13515.7	10402.3	24913.5	95135.5			281.93	-495.292	8502.48	3111.44	29217	5823.43
230.521	-58.15	1197.12	10834.9	6997.28	2351.92	14949.4	29193.1	713.033			462.649	514.093	12200.7	49344.7	10887.7	28238.5			-751.081	-122.329	1874.88	2180.24	15232.3	10244.6
450.566	-303.471	-66.2794	2864.74	8159.98	4652.85	9803.09	8303.33	15967.3			456.054	644.867	3995.88	25264.5	9306.47	27216.8			123.586	-214.5	6790.77	3036.86	56732.9	6306.83
419.021	-73.2714	-184.5	9151.54	7663.8	6087.17	32113.3	3785.41	4460.18			0	0	13226.6	10387.8	14135.1	0			-97.5143	-384	4986.9	1962.77	7084.41	9763.02
222.729	-301.732	256.832	9912.64	6294.39	6423.33	17734.5	9805.55	11413.6			0	175.676	10716.3	15240.8	25581.1	78812			149.997	-596.571	8191.19	2625.62	10215.5	8283.72
778.568	67.575	-55.3049	1927.4	7215.49	6873.96	19026.9	26874.8	20639.3			823.343	990.911	13365.6	18359.4	16828.1	45666.6			-49.6212	-264.6	6184.3	3574.97	30740.8	10673.7
1007.51	-302.272	134.323	3631.94	6899.74	8018.39	15833.1	21160.8	40808.2			589.964	1136.4	13206.6	18713.8	28041.8	109118			737.828	-81.8333	11221.8	23493.3	14700.5	8367.42
67.8786	234.667	872.364	7924.05	8501.52	4458.2	26131.5	10017.2	4816.86			228.568	350.977	9994.1	17968	26944.9	12213.4			181.557	-103.107	1119.36	2518	5448.23	19565.7
-117.579	1143.65	566.686	4726	4252.16	7229.64	11640.4	15286.2	3306.17			902.758	502.286	13762.4	15135	27972.8	72950.6			67.375	-556.912	957.698	1464.4	8229.54	6806.58
90.7143	128.651	1516.41	4439.11	4150.17	7056.44	29916.5	13400.6	18485.5			0	642.553	19744.2	16301	9092.58	0			-414.619	-174.846	3870.24	3099.94	9181.97	3766.97
9.64286	-297.436	-279.089	6797.1	7927.93	5604.57	7652.33	21863.4	2257.56			665.963	2620.94	9549.3	45974.4	21836.3	56611.8			-371.196	-241.923	10962.7	3329.12	41968.6	4261.79
-122.23	247.742	-221.333	5558.71	5547.29	6164.45	11814.7	16595.9	3429.47			0	629.078	13693.8	12600.8	51488.3	33254.7			-18.816	-125.9	8327.63	1282.04	2822.4	12921.3
40	81.3287	-76.7222	4691.95	8136.31	5679.04	7875.69	5627.98	6518			174.364	0	7847.56	18082.6	24581.8	27346.2			25.8143	-55.8472	12395.3	2959.29	18074.1	7772.95
1047.61	620.933	-264.321	7222.63	7318.51	7145.14	28236.4	32222.5	11742.1			1088.81	691.879	10828.7	23013.7	33023.9	21814.2			975.464	-599.474	17519.5	2852.38	25157.2	9380.95
-285.336	586.4	1533.18	6744.27	14988.9	5163.06	5337.98	6839.58	6755.98			2080.54	0	15002.5	10164.7	31982.9	120828			965.638	-295.551	6345.7	3861.84	1364.79	7508.35
105.279	-115.394	-192.912	5781.69	6724.29	2396.29	19488	26286.5	22916.5			294.857	26057.6	6263.83	25192.7	16054.2	62764.7			1372.12	-249.477	4536	-521.617	15580.8	7571.28
-18.5	237.046	479.111	8472.36	8975.26	4391.15	25586.2	5281.95	25169.3			543.588	10562.5	169.194	10380.3	28083.4	62233.1			-120.966	-279.25	12754.2	2543.42	7005.27	7678.71
345.336	111.323	-233.618	3749.91	6366.81	3510.59	20610.8	24426.2	5754.88			716.588	949.669	18992.9	41625.8	7022.49	50602.6			403.643	-391.839	12735.9	5572.4	38032.2	12845.9
290.568	578.75	-463.443	1949.53	14136.9	7004.88	6902.83	17335.6	5929.55			662.386	4046.9	8161.94	12341	41431.6	0			-468.554	-126.734	10064.5	2096.53	37621.2	2920.57
459.557	26.9714	-78.7357	10091	7243.77	1956.77	45714.8	4525.56	6815.58			0	399.661	20497.8	14549.8	47122.1	24892.3			-262.389	936.831	16560.4	1085.03	30665.7	10056.9
136.519	-73.2143	-185.599	4399.44	7630.52	3645.04	18723.9	37035	3373.96			432.943	906.588	15094.7	15361.3	40778.1	52705.4			617.857	-561.039	38440.7	2569.38	22242.8	17945.9
-4.01071	-17.8	39.6515	9677.3	8062.07	955.483	24088.2	9145.36	2456.74			248.596	825	14946	9755.98	39761.2	19429.1			-203.455	-305.361	5372.06	2320.97	12808.9	11761.3
66.8456	604.684	348.875	10712	2281.29	6511.46	24961.6	5079.99	25874			0	0	16210.9	56058	28253.9	56862.9			-247.287	-352.35	12763.1	2638.96	5767.02	1559.81
-165.404	246.571	92.3333	10328.2	6515.49	6749.89	3494.84	18312.8	9132			0	3053.39	246.272	11646.3	54939.5	3794.37			-384.067	-131.139	16936.8	3580.12	9479.45	8207.04
-246.186	208.454	150.057	4994.16	8305.63	7859.02	16337.3	21870.8	3970.21			0	659.718	11864.3	8847.08	23097.1	48717.4			102.704	-103.375	6185.97	2803.91	31726.5	5844.33
254.5	2381.44	-144.309	10343.3	2467.08	4944.54	16008.7	18171.2	11262.1			603.696	294.223	15457.5	14610.6	9635.88	18748			378.861	-503.272	13816.2	3082.2	22911.6	11803
1034.31	-189.368	317.064	230.301	2238.49	7758.1	17682.2	3360.08	4613.46			773.593	1539.25	13330.5	12016.4	30679.6	17617.5			54	-20.4091	9601.61	5138.45	4877.02	8646.61
1618.31	125.232	-167.882	3483.83	9964.27	7549.51	7113.97	18144.9	10980			339.909	764.045	15370.3	19109.9	7942.27	23787.2			217.89	-382.5	8275.78	3751.18	2587.42	10718
-48.8	103.793	38.2143	7199.14	1990.49	6910.16	2222.24	18187.3	6782.71			761.899	901.023	12781.4	35662.7	30855.8	99804.6			-118.75	-347.645	8131.26	961.292	9380.96	13696.6
-185.843	600.511	268	7691.86	8451.51	7216.71	10729	13238.6	34194.5			327.446	410.714	11069.7	11657.8	9974.17	213409			173.671	-201.85	5199.38	2120.08	14339.1	7920.87
296.125	-113.5	44.6071	3882.39	8706.83	9922.04	13070.9	4617.89	15242.9			2850.5	947	15252.9	6730.01	46987.2	47497.1			674.4	183.469	10129.4	3792	17679.8	7420.43
1118.2	-97.4857	187.25	5112.57	8926.34	6635.06	9682.04	11305.5	8343.12			582.14	677.871	9104.57	11128.3	37465	27000			118.25	-10.3603	9847.05	2998.72	38083.3	5135.48
-303.5	-254.081	-25.1406	14113.2	8183.17	2024	5868.81	4293.17	1222			293.143	299	13147.6	26826.1	31209.2	29068.9			-92.7287	-602.945	9697.73	3070.78	16738.8	9414.24
49.1912	146.898	27.9091	2570.39	5550.47	5973.62	22553	18754.5	9043.8			831.192	655.625	13808.7	14992.9	26598.1	71020			-260.603	-183.342	10948.1	1872.92	9125.75	12412.9
286.853	-239.1	-333.833	5689.87	2378.48	5359.25	49932.3	5032.38	29365.2			750.446	495.917	10616.2	26927.8	30793.1	30060.6			842.22	-740.176	5773.31	3208.77	7808.06	17661.2
938.575	-478.779	927.43	7399.93	7761.65	6290.01	20474.8	7104.64	28494.5			0	1081.48	9715.56	6271.03	32017.6	113019			-14.85	-308.424	10434.1	4173.71	11518.8	7638.85
608.057	-116.157	-70.0909	6594.2	3944.77	6908.62	18129	6009.08	11378.4			996	715.912	10394.9	16846.6	22724.6	49953.8			-234.565	-433.879	11400.8	1440.73	11345	15275.6
587.5	434.137	439.615	10508.4	10012.3	2228.92	5490.94	10644.1	8953.26			816.071	292.33	9510.3	49145.9	21935.5	48504.6			956.481	-30.6667	8000.9	2470.9	11441.3	9740.83
-66.9167	-27.1786	-335.938	3687.67	9761.46	1978.86	16978.8	7978.31	4363.71			49	1164.03	4185.84	7822.96	6556.96	73886			271.636	-77.4766	7097.56	2919.15	57068.6	18781.7
22500.8	74.0357	-622.11	8058.62	6177.27	4964.31	14822.9	6913.01	25973.1			676.291	1198.42	13073.1	14118.2	17345.9	23254.5			489.5	79.8143	3717.51	3660.47	3000.87	6562.27
1581.37	912.907	-253.932	6862.62	7321.43	6046.3	5011.25	8358.77	12677.9			0	3037.37	20435.5	28843.5	47277.3	37165.9			255.966	-622.986	6581.73	2885	19584.8	11431.1
-7.30128	357.625	-250.941	9593.73	1722.76	9336.59	16757.7	7164.66	28877.9			534.5	0	16630.2	11898.5	9964.11	42830.9			74.5758	-674.536	6376.2	2867.36	59354.3	6853.69
176.173	353.988	-32.9714	5662.78	6313.44	6096.56	4511.62	59346.7	35095.5			0	0	13028.2	18717.6	21314.5	31610.7			559.869	-350.809	1770.35	1918.07	77681	11450.7
-96.8419	246.111	-115.152	10374.3	6152.49	8189.03	2172.81	9941.09	9891.33			784.356	681.012	91059.2	28213.5	25815.8	27361.8			129.665	-394.662	562.433	2278.2	42316.4	10127.7
-0.808824	-104.557	-123.707	2091.22	7049.06	5404.28	5218.81	9361.96	26590.4			74.7426	0	11012.5	26678.8	11382.6	34473.6			-24.4821	-156.879	6896.81	4947.42	16302.9	6057.2
233.082	-134.6	-3.76786	6756.57	7304.44	7152.95	6116.33	4012.23	21188.7			107.511	781.314	16857.6	24151.4	17633.4	26394.7			-2.125	-338.868	13500.6	4243.08	1068.67	21915.8
952.677	-342.279	-95.3929	9849.6	10463.4	5685.02	21649.3	8582.92	10134.3			617.59	900.717	10473.2	25630.9	29717.4	41854.8			-133.849	-151.14	15910.1	175.619	2667.23	8213.02
372.4	296	-55.8158	9039.68	2778.31	6403.69	12336.6	22161.8	21846.3			66.8571	292.1	2195.43	8277.52	106874	38875			74.85	-32.5	9426.06	2880.3	25643.5	6563.8
26.5859	-89.1287	-112.398	10371.8	8389.39	7916.75	14036.2	5292.34	20560.1			209.314	408.9	1823.52	16897.2	24683	411.939			24.5875	-222.296	10888.1	2954.29	55723.2	6283.97
37.9214	-255.103	-127.064	4422.88	8500.78	23.9559	15094.3	13959.3	2496.45			3316.14	2586.33	11670.4	15785.8	23807.7	41317			14734.6	-182.656	12124	2270.97	4677.97	8455.3
-1.75	1445.98	-201.2	2829.52	6079.63	6407.74	17763.4	20369.4	9298.7			3757.6	1848.2	16528.4	18324.2	50605.3	116042			453.121	-106.25	9301.95	2619.75	32988.7	9062.8
360.342	649.603	37.2944	11334.3	7547.32	5241.8	5748.52	22009.8	17141.8			0	202.778	13507	6190.9	10257.5	24819.8			-168.657	416.143	12118.9	2224.29	12430.5	5851.66
34.6429	-207.791	-115.066	8020.31	7925.65	5576.38	3699.91	6242.07	4568.32			4470.58	811.565	12442.1	23296.5	18336.9	65029			-152.786	-232.757	12684.4	2824.29	1248.86	8929.12
220.665	-86.9268	935.161	143.117	2562.11	5282.44	8534.14	23144.7	20881.7			762.78	578.007	9164.52	8025.86	111181	31245			-64.6618	-255.4	9528.55	9037.02	9247.57	12584.5
59.8371	891.765	-177.271	3137.5	9051.36	6644.45	14605.3	2185.06	22309.9			1967.43	906.955	2951.93	51112.6	8474.75	37618.6			164.321	-346.7	6983.92	3435.36	34176.1	4656.3
64.9143	-38.352	-662.196	10288.6	6343.77	3956	22990.8	10276.9	6920.62			622.8	0	10716	43752	28147.4	53842.2			63.0357	-362.03	16242.4	5691.2	9206.6	10949.2
611.675	31.4929	-73.7978	8257.9	6856.96	7303	9643.67	13990.9	25145.4			717.71	682.064	13970.5	24392.5	35723.7	23344.3			538.088	-430.304	11035	4178.79	6484.03	5650.95
35.3611	-40.6429	-209.021	16068	6176.53	3865.33	20189.4	2293.6	734.476			621.714	704.161	10273.1	14576.6	94973.6	39191.6			150.294	-317.825	9145.56	7847.99	1838.95	8901.05
156.36	-321.915	-157.957	8774.12	8715.96	3955.62	8312.33	2743.77	14676.5			27	729.424	8820.02	13691.3	28030.8	23858.9			280.455	-404.571	5328.12	2341.09	33142.5	38633.3
962.057	-371.86	-66.3857	8287.46	7597.64	7153.59	2449.29	3951.79	2813.93			261.941	614.591	4793.89	11706.4	18554.8	32302.6			-221.657	-422.182	15199.5	4241.42	40817.2	13835.6
875.793	-12.2857	278.129	11343.4	9375.38	2089.58	12816.6	-73.4333	2940.65			1383.2	564.981	14675.3	13816.9	31923.7	102853			509.875	-463.914	1148.37	1953.43	31893	11262.1
-52	88.75	-275.577	9202.79	6013	4576.7	16374.9	14646.4	32798.7			0	1262.56	17502.5	13422.7	10606.5	199756			-343.082	-141.643	2237.95	2662.54	47106.7	2413.2
239.571	130.968	94.2132	7703.93	5927.66	5660.47	13988.9	5961.76	26541.7			1221.24	0	7982.23	11421	25430.1	73035.4			-4.28788	-420.036	6703.22	2494.95	22236	6714.6
41.9118	815.406	347.785	14252.4	6875.16	6252.42	9851.45	4663.48	5243.76			509.2	197.514	12102	7790.95	17818.4	82200.1			-187.865	-105.118	10384.9	3429.21	20634.5	11317.9
1139.89	1012.8	-368.116	4826.12	7027.02	4320.74	10742.4	15272.3	4150.67			932.875	732.867	14324.7	45591	28254.1	23655.9			409.389	-197	8032.16	4200.33	24145.6	7272.91
66.1429	-236.107	279.109	9179.07	6446.39	8038.46	3981.62	12312.8	13208			175.72	745.286	9261.41	18530.3	58803.4	36923.2			-187	-156.256	11876	3388.4	51094.8	5739
-336.648	249.614	-72.931	7700.89	2018.3	5721.16	8791.53	11174	4865.83			0	51.075	10584.9	12498.7	39982.8	66719			-127.375	134.514	9820.13	2380.61	15447.4	4647
169.864	621.464	1761.68	10688.3	8705.44	5458.03	28648.9	6620.85	21662.6			527.273	0	7455.14	0	15288.2	35206.9			329.7	-116.348	10732.1	2563.91	11613.1	6947.84
36.1143	-246	311.106	8948.15	7403.73	9437.89	29118.4	2856.56	16330.5			1423.8	310.436	12633.6	19102.8	19452.6	56566.5			-529.304	-586.119	11318.8	4347.55	20107.3	13355.7
-204.786	89.9113	-83	10315.9	6746.82	6498.7	23140.8	15751.1	23392.7			1224.73	772	12211.9	13524.2	6465.82	34107.9			-258.316	-152.311	8289.61	2950.44	16468.8	10437.4
4313.82	-470.221	-126.042	5045.33	2313.97	6296.36	29959.7	30101.7	13493.7			334.075	643.308	16898	23857.2	34308.3	120212			-309.986	-103.557	10896.3	1935.39	71565.9	9245.06
-18.5787	29.5714	-96.4	4202.21	7019.44	6148.86	20627.5	23054.4	15229.2			1406.93	780.615	2942.82	28417	34101.9	32606.1			675.684	-261.148	12376.6	3402.14	47418.6	6316.5
2963.63	736.2	-69.5679	14912.9	7623.75	5442.28	10972.5	28120.8	15310.7			360.033	0	12192.1	9940.56	26033.7	27302.5			-84.7429	-228.16	3016.74	3212.83	5758.43	9750.25
120.439	-27.3143	291.625	2269.38	8248.75	7025.3	16232.8	6659.06	13317.3			444.787	915.614	13698.8	50764.9	27480.5	58336.8			-278.4	-107.763	12588	3264.94	10546.9	10941.5
202.03	1.75	11.8125	8321.7	6413.46	2472.69	21609.3	7292.35	8042.35			0	699.621	8939.58	4149.47	24863.4	104338			-138.943	-301.059	8490.67	2057.44	8055	6136.41
-16.7714	-446.497	-68.3021	4085.67	9104.86	7609.56	2516.56	29763.8	8103.28			0	1710.18	10403.3	23109	22279.5	132067			-167.968	194.607	8558.84	3764.96	50654.6	9005.17
-49.3077	-462.2	-189.778	3773.58	9069.38	6707.67	9645.08	43359.3	16357.8			894.593	8206.38	8410.96	14412.6	12435	30285			-179.956	-577.581	7513.29	3380.36	5827.73	21398.5
-116.668	877.521	58.8526	7618.52	2081.21	6242.72	5745.14	16261.4	16882.8			752.054	815.058	7547.73	8636.78	142058	140731			-4.77574	-704.143	18531.4	-81.0357	5957.62	5764.25
-361.898	138.686	-235.264	9129.06	9042.5	6283.76	35272.2	31453.2	2615.74			799.875	219.336	12496.1	9956.67	20897.7	74807.8			35.3393	-598.231	3402.72	2066.05	47516.2	9348.9
94.5429	-95.1818	7.36364	4369.79	9159.22	3405.03	4056.68	7084.82	2587.22			0	831.351	15749.8	12470.6	7971.93	72922.6			694.319	-226.08	7123.01	3322.86	4972.02	7214.67
473.075	772.22	-113.277	1356.32	2534.1	6510.07	2860.82	17490	24145.8			643.171	293.993	13696.3	12388.6	9421.13	21295			318.088	-312.279	6806.31	1909.33	20948.1	11053
954.55	-32.6667	-19.0741	9058.67	13172.7	5266.7	6458.15	7084	12366			-53.4712	231.043	14669.1	37775.1	41051.4	1567.89			2.24359	137.45	2091.28	2850.96	13468.4	11879.3
735.015	223.825	-217.7	8281.43	7553.19	5351.35	9458.63	16008.7	5662.16			1266.53	555.943	11837.5	68030.8	8721.03	28998.7			-31.7	-132.236	12599.8	6626.97	38354.9	7462.57
909.346	67.9886	323.284	6189.01	7027.17	6217.29	17024.3	11577.6	7263.62			295.125	192.732	2852.88	33713.9	26450.2	40396.9			398.021	-325.287	6020.71	2781.12	14198.8	8968.95
2643.17	34.5833	484.372	9747.66	8020.49	7226.24	11515.5	21184.4	7204.9			0	-47.8409	8831.59	16333.3	0	29479.1			-567.775	-140.318	2976.74	4663.05	29986.3	4285.74
606.11	850.062	81.7765	3202.38	7380.04	6449.79	7905.33	5677.9	13025.7			502.22	159.611	13876.8	12580.4	21476.2	35590.5			74.8	-306.957	3507.83	3382.63	42812.9	17585.7
-80.3529	-188.915	223.893	9288.55	5637.12	7417.91	4286.31	5507.11	14861.3			1861.89	464.477	12561.7	13864.4	25411.5	75441.1			896.775	-444.375	15744.1	939.213	12852.8	3539.47
-20.5929	212.446	-508.616	8918.97	2556.82	6494.68	9930.32	10424.7	20670.6			985.173	53.2955	13567	0	37322.2	99358			950.61	-101.778	10864.9	1723.88	13377.3	15151.8
155.695	259.191	1280.64	3783.17	6772.38	2186.32	4404.63	8617.66	29838.7			1666.57	679.657	11894.3	59768.2	73551.4	44203.1			917.593	-641.036	3576.47	2677.1	6083.25	8747.08
144.265	-89.275	-126.083	12188.9	8306.96	1834.67	20084.9	17399.4	13718			1199.53	625.407	15213	50538	24031.4	114444			632.589	-116.25	8168.11	2219.13	54771.1	13153.2
9.71429	-50.875	219.34	2947.97	3937.59	8365.53	9732.94	9650.2	12629.6			0	0	11257.8	10361.8	21701.7	47640.8			-281.829	-423.056	10698.3	4663.23	2645.4	9359.58
1647.16	-152.162	-9.45588	5626.14	7791.44	7587.47	27954.5	33423.2	23488			1073.83	388.771	2954.03	24311	24110.4	29066.2			718.6	114.94	13272.2	2990.97	28773.4	6862.95
954.171	289.886	-129	8752.68	1807.11	1406.88	21327.7	27783.8	3292.63			365.5	1349.67	12248.9	17979.4	21323.8	2412.88			153.038	-391.404	14349.2	3581.1	56319.8	6941.05
227.743	126.908	1483.35	3828.78	6496.03	8095.14	11780.2	9293.82	27965.2			174.812	501.861	10556	44405.9	30411.6	28314.3			-210.152	-527.66	-237.082	1887.93	12371.9	15942.4
483.452	822.469	-94.6667	8875.99	6591.95	3625.45	20965	18215.1	23835.2			162.234	289.886	14376.3	12700	60899.8	153642			466.49	136.359	8658.59	3069.41	54343.3	10630.6
1276.01	-356.895	844.265	8862.06	5673.66	6079.63	79308	6344.96	30805.8			0	517.761	327.009	45279.3	24876.1	53884.8			17.7838	-338.384	9230.41	2960.44	11469.8	8046.41
-109.044	26.5	299.217	8763.73	14217.6	6466.75	6037.55	5319.23	2853.71			297.385	581.564	11364.1	52335.1	34112.5	44325.9			314.371	-316.545	12417.4	1834.65	50019.2	11736.6
1988.09	-65	-307.829	8562.81	5123.24	7716.13	2663.94	13906.1	26306.6			876.85	332.086	12249.7	24876	85715.2	181090			-369.542	-121.821	6107.32	2836.21	14414.6	3668.27
-76.0882	-58.7794	0.444444	10328	4512.72	3333.35	9191.08	10016	11755.1			221.28	637.125	10223.2	37518.5	45072.4	162676			428.05	620.732	17589.5	3382.01	19751	2501.92
869.458	-334.673	4.5	9638.56	8012.33	1905.32	16386.5	7414.01	8394			155.8	1052.57	17866.3	23469.7	25916.3	82711.4			-714.156	-588.855	16898.2	1688.69	18310.1	8553.93
535.866	-43.3214	-63.4044	11654.2	2555.66	6479	16419.9	12699.6	8468.94			273.593	-121.375	11196	10178.6	31097.7	123149			-799.936	-160.75	18653.8	3047.71	4274.86	2683.24
380.707	-205.441	98.8857	9503.62	7693.87	2040.96	3867.21	11108.8	6093.72			75.7895	69.275	16758.2	27003.7	28560.2	31869.3			-560.118	-312.996	3043.99	1968.93	25629.2	14369.6
486.375	-247.526	-123.886	10622	9038.63	7670.48	12067.8	6872.64	7666.43			2507.13	587.347	8558.48	15921.4	17623.8	33085.7			540.868	-336.456	9475.58	8136.86	12263.4	11383.7
706.025	105.229	60.0441	10339.2	9443.3	2371.53	2345.61	17982.9	36486			607.702	889.63	17580.2	62115.4	53852.2	27973.8			-442.594	-193.231	9815.21	2204.92	9950.39	14761.5
29.6	333.25	-593.1	6610.92	880.771	6217.25	4073.16	14924.1	31319.9			460.486	545.682	12950.2	12980.9	40823.9	38368.3			647.143	-267.147	13339.6	3432.97	20710.5	5420.96
1524.76	-6.4375	50.0682	2660.7	6464.56	4687.31	10372.9	11240.1	3110.3			275.104	1096.49	13856.7	18216.8	33177.5	32330.5			-11.4102	-133.27	4382.75	2535.34	19031.2	9615.59
81.6856	59.2083	-414.912	5035.28	8454.78	6968.55	9597.42	3359.26	3355.25			940.442	593.003	9395.03	27891.7	13135.2	28722			1800.61	92.3676	6727.27	1861.76	63299.5	9623.72
-241.232	168.464	-301.938	7744.93	18696	4113.12	7120.61	18843.1	15427.2			0	0	14138.7	8672.11	32089.3	41652.5			-73.725	-137.429	12018	3714.1	13909.2	10380.7
775.211	-149.458	431.4	3031.97	7672.59	5300.74	5651.23	3037.48	34756.7			0	480.4	11816.1	16098.5	29811.9	42351			-11.3659	9.27083	14929.7	5420.65	28748.5	12384.7
32.1801	-160.072	1312.93	9945.75	8636.86	5898.34	6160.7	7744.62	5713.54			0	7141.19	12680.3	47962.7	26953.8	160356			-514.519	-403.996	12874.7	1972.13	36542.9	9310.43
149.129	-6.05357	-322.221	5897.26	6806	7665.2	9956.99	-38.1223	21593.9			-158.813	651.231	10173.4	26214	16008.1	47480.2			107.036	-289.353	12457.1	2516.28	43589.1	14355.4
846.636	-45.2872	7.76974	9800.48	10394	6431.17	3477.5	58032.1	5904.71			-103.95	1495.65	10877.2	9341.19	16406.7	38735.5			1113.4	-213.174	3470.33	3999	15613.4	5802.47
273.25	-55.75	-211.221	13983.2	6862.51	6761.11	19251	13929.1	19252			0	555.061	12619.2	48586.8	17560.7	47900.1			-439.857	-120.786	18756.4	2869.6	14477.1	18737.8
-311.675	-254.336	383.436	10014.2	6385.83	2183.81	742.273	27865.8	14928.5			1491.24	71.2353	17979.7	10307.7	11085.7	0			34.2357	-256.081	2534.95	3348.06	23848.2	14333.9
800.889	474.908	589.7	9309.03	6945.67	6225.09	9963.4	50452	17180.9			1184.93	1497.39	11374	18775.7	19536.2	20949.1			256.121	-328.207	7506.54	4035.58	2117.93	6206.23
726.75	-55.3603	-345.95	5242.27	4952.19	8234.76	16106.6	15454.4	3232.63			230.263	598.15	10624.8	26392.8	121857	42908.4			-222.191	-129.804	13010.9	5984.27	3329.02	10741.7
1163.54	-91.8125	-495.54	4214.82	6010.5	6538.8	19706	25691	2728.55			0	728.171	15609.2	12527.3	30249.7	106031			115.489	-26.2981	6861.53	5953.39	20095.6	15339.3
479.927	-50.8537	109.729	118.214	3105.64	5280.07	27612.3	5386.67	8218.54			380.139	0	13038.6	39404.8	42734.5	22154.1			268.722	-97.0441	4579.08	2455.45	31741.5	10978
-102.146	-118.833	-385.371	9181.37	3681.22	5239.32	22891.4	5907.69	4488.92			502.061	0	10960	23363	40245.6	54016.6			609.486	-35.9191	6807.84	2045.88	16080.6	6101.97
889.414	123.429	1.66667	3304.96	6817.58	13572.9	5109.78	15517	7560.43			403.67	0	13368.5	40898.7	83211	24280.8			213.548	-324.9	11104.7	1897.65	15763.1	7229.24
-42.4	227.885	-249.318	7825.68	8933.89	6605.99	25181	9218.06	19687.8			0	796.45	16501.4	17782.4	7972.86	52629.6			-243.625	-190	11963.9	2480.7	13078.3	12163.8
113.957	-236.629	-304	6985.56	4546.12	7288.12	8191.78	39239.2	8321.28			341.281	474.467	14764.8	12179.4	20212	253792			254.621	-279.841	9789.95	2820.18	3617.07	4680.83
162.008	760	833.549	6746.2	7930.99	7686.6	7693.58	19802.7	13888			1072.98	58.6	10807.1	6106.51	281.279	35672.8			190.45	-77.2727	5541.58	3092.82	37512.8	53014.8
-22.1591	-199.271	-134.029	8525.94	5940.74	5620.61	7806.32	12370	8094.82			0	483.99	12063.2	16743	26439.9	50116.8			308.571	-426.371	7650.67	710.473	2803.39	10741.7
98.4265	-1	-517.43	10111.9	8110.27	5105.54	6607.98	26571.5	7114.19			175.823	238.975	12704.2	233.371	24618.1	43565.1			319	11.9714	11049.4	2151.09	16370.2	2848.07
-376.618	-744.084	-4.625	-223.925	5508.66	8266.11	14827.1	16704.7	13430.4			1336.43	470.512	11839	5925.63	31507.9	32640.2			-154.324	-177.729	9969.26	2249.46	47408.4	6487.21
-107.846	503.829	-109.75	-170.131	7116.68	8159.6	14818	3766.28	12779.8			0	486.15	14007.3	42897.2	39402.1	408.288			78.0735	-167.324	15982.5	2375.89	6478.86	9314
-20.3235	-366.829	-241.849	6091.86	7838.02	7085.75	6341.71	10176.9	14658.6			96.4167	733.836	14821.5	19422	6695.93	28653.3			-46.9	-249.743	8141.67	2332.66	33474.2	8155.37
899.75	-73.1212	-449.5	5610.39	5469.88	7221.47	18423	23732.7	6160.26			1846.12	3455.03	11390.8	19919	8573.05	276346			760.218	-211.438	9726.14	2453.91	12798.4	11889.3
74.7143	-43.5882	-465.486	6620.21	6369.58	4396.13	5024.68	4831.9	5085.19			3821.73	412.333	10513.1	70329.8	23950	42215.1			-337.143	-295.037	15775.3	1236.8	11471.4	2731.08
666.757	74.3125	370.45	14130.1	1759.05	5539.01	10036.6	6634.77	17269.6			0	468.636	8015.45	17711.4	25458.2	0			39.5455	-368.157	13860.3	3115.98	10210.7	4513.92
-142.051	1052.47	-721.079	10294.4	8821.22	9764.46	10418.1	21054.8	11525.4			124.451	875.941	6625.48	14769.9	10623.1	15601.8			-149.054	-130.611	13480.4	2497.88	12225.3	8989.32
1340.63	167.147	-28.25	6295.63	7548.78	4726.8	5199.83	4873.2	3893.14			294.366	0	12663.9	17833	30907.9	26272.6			-609.096	1509.09	2213.21	3674.12	50146.7	7788.69
4416.39	-131.279	-44.1176	11267.1	3839.31	7218.72	21422.5	6177.68	12511.2			0	0	10507.2	11497.6	44615.6	31061.3			165.333	-35.9766	11553.6	2853.55	41266.4	3222.74
293.929	93.8571	374.257	8672.94	5392.49	5653.82	6891.04	5388.21	6734.19			430.588	0	12434	18004.8	29786.8	49387.3			-77.9706	-348.239	12656.9	2275.31	49753.3	10069.1
44.8419	83.9036	570.888	10592.8	9847.73	2446.71	12671.3	4670.47	23966			765.843	250.562	5376.18	50292.8	7384.19	60339			-277.732	-133.111	1438.67	7492.88	2586	4403.12
396.168	107.528	-151.729	7498.63	8315.55	8009.96	5058.59	24852.5	10121.9			111.128	649.957	10663	15724.2	18298.3	22460.2			-320.51	-432.593	12150.2	2376.34	24026.4	9376.25
64.4286	6.48571	259.309	7716.66	6268.7	6106.52	5736.78	3952.92	8224.4			4368.36	0	13301	28399	100592	39345			102.8	-231.813	10928.6	3204.65	44152.1	8960.88
-128.393	241.204	-631.747	3442.91	7912.16	4920.61	11436.7	19731.6	2635.71			0	3264.47	12735.9	18092.9	133089	50707.5			-89.375	-184.739	15226.1	3674.39	29276.6	11531.6
100.033	515.304	116.971	5934.33	9233.7	2739.55	16964.5	22563.8	12329.9			157.054	61.1464	15701.3	26592.6	24440.9	20874.7			479.536	-442.028	8972.92	1922.28	2011.61	7785.43
12.5772	-86.3264	1224.61	3042.25	7791.7	5923.56	3750.79	12918.7	10687.9			0	1908	13749	16765.8	29864.7	37943.4			-504.904	-270.735	14092.4	3274.38	20724	11751.5
75.6071	42.6731	-32.625	10418.6	7961.51	6601.66	4014.22	32426.6	7686.1			1642.03	3150.47	9286.37	9986.41	18488.2	27199			-283.503	-615.951	4304.38	2605.75	41078.7	7261.43
-137.952	205.052	-120.491	3265.97	5952.91	4205.64	17221.8	19916.5	3182.41			0	1010.01	13730.3	62129.5	21387.5	35110			-258.915	-430.055	5666.7	3191.64	55810.7	5700.51
128.9	146.27	186.229	10377.7	2765.72	7349.48	22413.3	19332.3	3337.96			0	1390.72	13039	10664.8	13711	53602.1			465.729	-229.157	16143.2	1334.35	24234.9	12140.3
-224.39	25.7639	-115.784	7364.84	8083.94	8997.98	15790.8	25256.3	7405.14			703.701	698.179	11987.5	0	4827.15	35042.2			-571.365	-552.75	10249.5	1354.66	58712	9577.37
810.771	98.35	-12.2357	1038.04	5319.14	1067.39	20014.6	11606.6	18288.5			0	1691.62	11044.1	11659.6	21753	59194.6			294.257	-293.071	4421.36	4026.57	16041.4	4503.75
-19.6579	125.788	-186.795	2607.5	5330.88	6183.64	2751.95	28554.6	10499.8			0	465.663	11072.4	25960	10129.7	38517.4			-282.6	-273.972	9641.35	1538.3	8888.11	6088.71
748.077	742.586	77.7036	4066.31	2274.91	6152.06	3990	19245.5	3574.44			1324.36	0	10905.6	17121.9	5445	75687.4			-385.857	-447	16149.1	1889.53	15811	2372.93
257.5	-110.882	-353.314	6048.57	5828.42	4974.54	2558.43	7822.73	28323.5			1142.29	400.779	12865.6	15692.7	12143.2	214287			-117.551	23.5929	16750.1	3596.34	31000.9	6040.38
361.743	-268.556	64.4412	9472.61	6944.19	6394.84	24399.3	7113.42	22403.4			-63.4125	585.312	12609.8	48707.3	30741.4	85049.6			-0.7125	-22.1212	9698.38	1437.2	7045.87	8203.55
591.704	281.086	-29.5417	9627.64	6865.51	4050.06	7612.12	7103.8	10492.1			0	587.39	12597	12042.5	19247.7	184470			-48.9808	-57.7647	6664.41	4627.94	24872.7	4636.31
123.657	-122.824	256.192	5202.8	5122.99	10383	9160.53	5068.84	5778.15			2138.85	494.428	0	55484.3	30396.5	35063.9			191.75	-355.708	5339.06	1112.33	15481.9	9401.71
186.091	34.4107	-245.833	7270.28	4142.07	6125.84	17794.4	7016.69	9282.79			58.3393	527.039	14960.5	17831.5	9992.02	53616.3			51.3657	-170.679	10467.5	1730.37	9454.6	9654.65
-37.625	255.526	52.1571	7460.2	7676.61	5736.42	14154.4	13599.8	7981.37			800.168	4248.83	11330.3	14117.1	37954.9	35059			559.625	-77.1536	10700.5	6128.45	27723.9	9150.67
522.434	137.25	-616.486	5094.96	6677.89	6017.84	1498.51	9684.75	10782.2			0	853.333	12861.1	37645.3	52130	119541			23.8945	-296.543	8993.77	2372.3	7030.91	9206.48
2031.02	-218.25	-200.993	7681.76	6042.28	5405.78	2361.44	6543.33	25235.8			-67.2143	1709.75	12991.9	6840.26	27904.4	40267			35.2383	-340.235	10614.1	2887.74	13535	6679.27
107.064	35.9815	227.25	8359.19	7873.82	7090.37	6807.59	9997.97	25792.3			265.318	724.375	10069.5	35625.3	6439.33	59443.3			7292.55	-114.814	6432.9	1341.23	36425.2	3684.62
-197.463	-43.1852	-209.057	8992.16	8685.38	5025.74	6563.39	3873.99	6311.29			0	607.843	10697.6	49296.7	14484.6	90821.8			523.644	-12.1029	778.657	2584.04	8234.59	2156.41
1124.75	-168.284	77.2	4104.08	6890.68	1453.09	4180.05	25159.1	19470.2			1588.12	361.355	13781.3	0	28695.3	0			-95.6857	-221.551	6167.08	5048	14975.2	9879.12
-30	-319.3	-106.824	5648.01	9520.49	6380.63	24472.7	33470.8	21915.8			241.953	797.321	13463.5	14259.8	210168	234078			48.9214	-14.0887	1311.69	2161.24	3068.14	8624.47
1279.33	-181.947	991.059	16895.3	8862.37	7497.81	3990.12	16938	5902.85			572.441	873.35	5883.91	15396.1	29487.9	38028			41.7096	-244.76	8599.21	2979.45	7241.41	4055.12
1365.4	215.375	-163.786	3504.88	7068.94	6325.59	14169.7	6315.75	13769.2			730.116	705.561	14700.2	24744.1	47329.8	67481.5			472	100.94	20776.1	52217.7	27008.8	9809.1
94.6429	880.421	-185.047	7866.32	7351.12	12462.9	17994.4	9401.17	18611.2			0	242.048	3465.03	42231.2	273235	0			453.077	-706.689	13853.8	1667.88	14893.6	3090.22
2478.89	1.82353	371.45	11061.6	6269.61	2441.77	6348.57	19515.9	20246.9			0	-21.4464	2934.2	33911.7	14301.9	191.161			-126.532	-422.771	496.125	3997.12	32910.4	8965.54
1087.71	-214.545	-363.361	3838.96	7697.42	5956.81	17459.7	47058.3	13435.2			0	1115.26	10381.5	11480.9	13275.6	63131.2			97.9	-376.439	11503.8	3274.18	2114.62	5246.19
-51.1571	213.423	-100.599	5911.39	1994.39	2434.89	24889.8	20378.6	2685.62			1389.57	851.787	14485.6	14057.7	25823.6	54449.1			-1.55882	-102.786	8596.8	2020.6	30534.5	7117.51
658.625	352.371	-250.171	5102.1	3552.58	6334.79	17467.6	12409	6341.29			316.281	721.202	12833.3	6570.87	5348.2	28225.2			-90.4527	-635.04	2477.62	2013.12	34437.9	9023.19
-149.537	959.357	1069.03	506.981	8433.65	7722.34	13150.6	27977.8	21466.4			318.043	460.798	3579.56	21597.8	45259.6	32494.2			111.146	-30.5179	6352.42	3876.36	17624.6	9703.41
935.75	-128.894	90.8821	10791	5005.3	5319.55	7915.8	10048.5	11408.7			105.714	0	14964.5	12713.4	18333.4	54.8281			-14.875	-337.23	12842.6	4809.04	27788.8	12091.2
165.525	231.147	-109.25	1941.87	6259.54	4864.38	13133	22300	11167			1959.37	159.171	12830.3	58611.8	28470.6	9419.22			383.894	-26.9779	7018.42	2879.52	43144.5	7366.65
-161.25	355.75	533.981	6957.21	7958.09	5294.84	4595.45	6623.56	3458.96			0	0	13127.1	21236.9	17359.1	20913.7			-231.438	-160.652	2876.82	2010.38	12050.5	-528.541
-470.152	174.878	290.582	7820.32	5659.91	7146.38	13038	1206.88	25582.5			1085.86	473.722	16307.9	12910.7	21306.1	163236			-506.75	-455.888	9111.22	5314.51	9234.52	5240.16
633.385	-331.107	180.829	10502.3	7420.26	7415.88	24420.1	2987.51	9298.88			2605.83	833.2	10971.6	17560.1	19098.2	53399.4			667.7	148.882	3669.9	3821.84	37961.2	10022
0.257353	57.7095	-49.75	12140	9127.06	7942.99	22486	11736.4	14789.1			191.475	961.609	12139.6	20675.2	11876	77116.1			-107.378	-586.595	12959.1	2737	33541.2	4805.7
467.393	160.704	-208.25	8898.35	6062.71	7220.42	19429.8	6755.01	10633.2			3761.41	790.723	11224.1	13715	25679.1	33899.9			-101.886	17.3711	9772.78	1967.43	29321.3	9632.05
223.139	-351.41	-111.543	7045.81	5925.37	8245.79	5199.75	3078.44	12017.1			1157.18	383.096	20026	18113.9	2974.36	29302.8			76.2143	-169.477	2841.27	1214.59	9313.78	12333.4
423.651	-8.02941	381.5	3088.29	8546.7	2713.09	14465.2	6831.7	11267.2			2823.47	0	14544.7	18367.8	19504.7	37074.9			-382.143	-214.355	2938.55	2614.72	24005.2	10392.3
682.288	-61.0286	35.0714	-209.614	5990.58	5614.62	3119.06	8799.99	3986.19			119.2	1063.27	18104.3	9098.36	16489.2	146832			-81.8148	-48.1765	84741.2	7049.56	14059.1	18143.7
17.6286	-239.707	299.125	8438.4	6422.73	5989.27	3464.87	10015.9	11758.9			1226.44	0	7926.77	12901	50229	62248.9			1860.25	-215.176	3551.5	2067.5	107994	9532.03
-446.677	-447.118	92.0417	6010.67	3849.94	5863.41	58896.5	21931.5	20732.3			672.083	458.412	10773.8	15254.3	16360.6	200792			32	-338.26	9910.83	1771.49	10782	4248
-61.0786	616.727	-83.98	8129.15	7917.69	3116.08	11973.2	16511.3	25200.1			0	0	9358.33	39456.3	15134.4	33082.1			372.2	-417.408	9637.02	3128.93	43477.7	5429.22
-70.428	-60.9786	317.429	5310.26	2320.82	6236.86	5602.5	18218.7	16772.6			2112.62	689.298	14570	8887.72	37533	29720.5			-466.32	-150.799	9074.65	2481.76	39395.1	10357.2
216.261	30.1679	-506.407	10495	8659.54	5764.76	785.286	10563.7	17490			1906.03	332.551	11890.5	24998.3	20371.8	35319.9			546.015	-93.925	11822.9	1511.43	12585.6	4710.09
318.636	-105.6	-269.921	6381.65	7769.15	1543.07	15510.1	33039.4	11692.6			0	0	15822.2	32815.1	35033.8	112013			-70.8824	-355.431	12986.7	2481.19	6571.79	13784.4
1765.31	1488.35	-25.6458	8170.04	4574.88	6711.45	9208.12	22063.5	5352.1			1779.12	1053.27	6331.18	19967.5	29775	12684.5			417.335	-303.625	12734.7	1925.63	17488.3	12374.7
264.879	-53.8429	-216.795	9292.5	6037.14	7338.74	3499.95	34413.8	10679			0	687.432	399.435	36526.3	16781.6	35468			10.3357	-291.793	5330.41	4535.24	44810	3224.12
667.304	-526.4	-345.671	5365.32	4342.02	7453.22	3227.83	6094.72	4701.7			862.039	0	9753.93	40044.1	40609.5	184			-287.058	-128.45	14335.3	5334.01	29866.3	3107.61
-82.1143	-192.952	132.125	12082.2	40990.1	2453.58	12217.3	16191	7871.28			0	2253.79	10076.3	12274.9	23589.2	50045.9			-287.813	-84.0509	10365.1	2418.49	6339.65	14285.3
51.0766	548	157.029	9244.35	3235.78	6870.24	3278.43	4348.58	14481.2			472.349	1166.12	9240.74	16885.9	19614.6	56758.3			-150.662	-282.375	20150.6	342.709	6969.86	14771.9
37.2857	-181.15	770.103	8717.91	2583.87	6819.41	7208.42	32645.4	55038.4			0	0	9491.79	21254.5	42715	128.878			64.375	-478.654	4685.61	1228.44	7914.43	8702.15
-211.549	-136.75	-75.9167	2745.78	5142.44	9150.52	7311.11	37772.9	23427.5			0	10668.3	10642.2	12640.2	25920	36875.3			-83.9186	-538.037	5938.89	2851.63	18771.1	10665.8
-306.274	683.341	139.514	7019.3	5334.49	5389.52	31367.1	16022	15380.5			0	569.966	14295.1	19496.2	27010.6	12317.8			-583.286	-38.5571	7464.68	1584.13	8718.99	4426.31
396.893	-173.032	-21.75	7055.18	5724.29	6527.85	23859.7	16738.2	7638.22			2697.52	580.465	14216.3	27557.3	9679.3	44984.2			-581.22	-470.462	5727.41	2553.01	10171	11299.5
239.833	2399.81	-411.25	6934.55	8602.6	6565.15	18593.5	11854.7	3471.03			1305.34	813.804	14563.9	31760.2	27643.4	36540.2			-320.646	-184.231	10342.3	2271.59	52800.8	3379.73
1124.35	-403.063	-125.4	8438.56	8002.69	6690.83	19018.5	13957.5	3680.05			0	0	12730.7	17555.5	12131.4	65476.9			203.981	-328.614	7507.11	2449.12	28962.3	5028.96
1035.16	-145.557	-191.971	10765	7263.56	7942.57	13743.6	15752.5	4163.28			836.138	496.702	10283.8	22074.7	28408.5	37722.6			974.338	-215.452	6540.61	4830.31	24701.6	12049.8
-146.891	201.429	-87.2361	4132.66	3250.56	6682.3	20473.8	16240.9	11663			2393.34	127.032	10188.8	66975.1	8114.46	44641.5			-15.8235	-56.5227	3557.5	2383.67	38481.8	11729.7
-180.609	-66.825	-9.31944	9676.8	8667.37	4996	19447.9	3917.75	5289.86			880.946	1056.86	12949.9	24390.9	30184.7	122127			135.832	-663.829	14615.8	3261.95	11516.4	12175.7
-31.1728	-136.461	-6.69512	2964.13	10606	5784.72	3652.56	14055.6	15712.3			629.556	855.769	10550.9	17144	17751	32920.7			-183.925	-63.04	7743.77	1124.98	46372.5	8974.6
1040.24	-58.141	-515.328	8634.69	5741.71	9455.85	21591.2	14078	27766.1			1476.56	150.239	11975.2	15582	22298.8	46814.9			-65.5143	46.25	18264.3	2054.16	41213.1	9842.62
795.273	188.225	128.853	9209.71	7997.7	5783.42	-130.078	5518.26	3075.25			565.597	653.139	8960.61	52724	19166.2	49711.1			229.861	-160.186	16238	1708.67	33487.6	4209.94
1775.38	99.7879	-65.4	6860.91	2957.62	6385.43	14564.5	5352.32	22508.3			21.2536	6982.28	11644.9	10602.4	28388.8	18318.8			-258.471	-667.686	700.072	3721.97	50314.8	1204.16
192.414	1212.29	-454.821	7377.5	8036.63	2967.11	21523.1	9157.65	9966.53			534.229	779.096	10770.9	12702.3	26030.1	91439.2			-73.35	-181.16	9273	2674.83	-507.9	4053.98
171.825	369.897	-158.188	10159.1	8192.1	6538.96	43822.6	27422.9	32997.5			0	0	13339.9	11252.4	65411.2	29993.9			-415.846	-315.125	7695.16	3730.05	3975.03	6829.55
115.032	-215.529	-297.262	9928.61	8219.86	285.182	22616.3	16995.7	5101			675.683	597.661	10328.6	18275.6	30771.5	25037.6			-164.542	-508.154	11350.7	1495.26	8905.8	13375.9
221.65	-99.3468	-47.9	9061.4	5367.24	2175.52	5948.88	9013.22	2548			0	8238.27	12326.5	27447.5	42614.6	33134.3			75.6429	61.1143	10440.8	2370.57	61784	5236.55
-234.096	250.657	-218.429	2859.8	7317.36	6605.4	31614.4	19903.5	10663.5			520.514	0	16958.6	12208.2	20417.1	32722.5			422.929	-277.625	12382.5	4927.47	33829.5	10971.9
100.218	55.0281	452.4	11372.9	6667.07	6657.62	1804.18	9790.75	22728.9			0	314.333	14170.8	31693.3	21912.3	38654.2			24.4536	-237.741	17426.5	2322.62	26426.5	5526.78
58.5221	-78.1429	854.246	8064	2992.13	9753.75	11906.3	8067.18	22485.9			0	108.294	10315.5	16011.6	33754.7	29426.3			-384.3	-327.162	1818.32	2525.72	35589.3	36943.5
1348.53	309.389	378	8475.07	5771.76	7419.17	2609.73	1105.11	5653.85			851.366	964.298	13317.6	39455	9350.77	28492.5			375.85	-365.408	6756	3805.12	39817.9	812.362
22.0071	106.919	-212.974	1864.99	7706.25	4024.51	11060.9	29843.7	2871.35			237.28	0	9953.8	8275.85	20665.8	72999.9			577.393	-176	7660	3186.62	2877.55	6861.77
9.35185	259.228	1151.94	13316	7245.08	6191.79	6792.71	5184.86	15065.9			840.375	472.9	7093.06	6841.41	69437.4	33657			98.037	-231.266	8615.77	1971.51	8199.36	13577.8
2303.33	52.075	-151.929	8852	5674.76	8034.68	31296.4	4509.1	5114.08			708.843	662.232	15213.6	14560	9527.62	29830.4			-22.8571	-578.208	12602.8	1987.07	7838.13	8834.78
2330.95	-399.079	-146.8	7739.9	7079.94	6418.49	18252.2	12902.9	13226.2			527.671	773.438	14122.6	23059.2	22674.8	41562.3			142.111	-199.393	6187.12	1292.54	9413.18	5640.1
713.841	-267.625	393.846	1490.39	4010.85	6726.94	20070.5	14307.2	21473.7			978.644	430.286	8850.19	75794.8	25350.4	38069.3			12.2647	101.61	6763.5	2643.92	5385.25	8535.72
-137.448	90.1857	396.156	713.25	2383.25	6980.92	9771.9	8869.32	43647			327.838	510.5	11950.5	13971.2	24488.8	52282.3			-49.2	-289.625	15399	4067.38	15990.5	9701.27
1201.13	115.743	-134.8	3171.05	5902.08	6682.12	19929.7	23839.2	17675.3			823	519.069	10906.2	12223.6	27324.3	143910			-218.211	73.9357	449.689	1916.32	22048.2	9859.91
-545.269	621.407	-204	-67.2927	9052.9	7534.62	8348.33	13008.9	17079.8			985.179	647.602	3077.09	21778.5	10677.6	30725.8			272.171	-281.104	5022.12	1292.8	40531.5	73332.5
-167.4	-213.875	160.364	1993.24	6155.06	6306.45	17862.4	4538.14	6439.19			1747.39	286.7	6554.25	6312.48	198810	62052.6			-132.096	-563.766	14493.9	4049.78	4542.85	6430.51
6731	368.079	-58.2071	10310.9	1271.04	2541.88	12635.4	15211.4	2684.33			1599.22	1065.59	14042.6	31092.7	11565	29801.4			-249.333	-65.8269	12780.1	3387.52	57838.8	4837.36
-144.343	505.147	-395.183	7991.62	6644.84	6322.62	17233.5	6005.8	11194.6			0	803.986	15712.3	68889	30494.3	50534.8			-75.575	-280.889	13131.9	6697.36	28940.3	9657.81
1504.96	-201.007	570.854	6252.42	5660.98	5988.23	23323.8	4711.59	18492.8			0	1640.88	16937.2	9484.98	27088.1	26169.8			366.026	-361.158	7560.74	3083.7	4738.33	10230.1
75.3519	-265.496	-275.204	5059.17	6352.12	6855.41	3009.6	12532.7	3262.22			123.875	526.6	4712.57	22106.3	29296.4	46144.9			-75.1607	-217.636	6415.64	3511.7	9273.78	8082.2
3387.95	-120.25	202.151	12390.8	5658.83	7935.09	6385.04	4352.39	3892.05			905.526	938.786	12956.9	24381.3	27907.4	80574.9			-513.665	-532.474	12130	2608.73	7669.74	6995.15
-200.25	1617.79	-40.7393	7207.06	8787.76	6556.76	20795.3	6894.63	15249.2			204.907	530.064	11529	10459.7	155895	28321.8			-143.949	-379.038	-94.6959	2502.71	8451.7	4767.2
2.34259	512.635	-18.6	8622.76	5474.51	6860.45	15301.4	3244.11	4100.54			1258.18	796.107	14627.2	9707.03	17759.3	104519			2319.26	-381.781	8599.38	19204.4	23802.3	5539.6
1939.01	103.875	-125.408	7708.3	7455.78	3432.15	6822.26	18789.4	7848.02			924.882	702.706	9659.92	25783.9	42614	19734.1			141.974	-444.207	1771.56	3688.03	33511.2	7395.8
1652.47	-107.515	-8.04063	4036.31	4111.11	5906.38	12464.8	22910.5	15434.2			1026.93	8888.92	13028.4	12397.1	40203.6	10097.7			-53.4286	-262.296	7365.15	1599.61	21394.5	23156.3
-14.9036	-148.6	102.107	7337.3	4405.56	7282.61	10872.1	31594.5	12674.8			302.154	723.702	12250.4	13885.7	36765.5	47415.5			350.158	-586.982	11611.3	2418.28	15898.8	10973
526.225	568.366	-125.091	5795.72	7651.2	6708.1	22032.7	15906.7	2372.25			0	511.979	3892.62	11150.4	28400.3	40812.8			-582.391	-153.684	9946.44	2463.04	9302.02	5085.77
1.75714	-99.7	-384.352	10119.8	10570.5	7293.77	3291.37	46902.9	11471.7			402.865	367.5	10223.7	26730.4	18166.8	44786.4			52.6574	-284	14124.6	1094.9	34207.7	8670.65
621.96	-116.218	639.7	5092.29	11456.2	5953.31	8259.19	14998.8	3528.31			443.9	0	13445.5	26163.3	28525.1	69610.6			2429.27	-164.306	5569.3	2266.88	12059.9	13330.4
1094.38	26.775	-410.936	8836.26	6081.39	5561.95	3511.25	7118.11	2902.94			382.364	5980.28	12085.6	12164.1	28750.9	26473.1			-4.23148	-55.2857	5853.5	3355.56	26318.7	11149.9
787.058	-85.4743	-226.3	9416.35	7335.99	862.03	20781.7	8939.38	14167.9			0	4593.52	15625	18289.7	23930.5	61207.3			-7.625	-649.543	13533.2	2485.67	47520.2	8871.26
-46.3787	905.4	561.096	2959.4	7241.83	2581.19	15000	6316.63	1597.73			700.419	0	10704.7	2711.75	87334.8	44892.4			-266.171	-354.704	-1612.92	3806.83	24793.3	6030.12
286.6	111.022	-145.76	9773.14	8985.56	3400.01	7532.12	21199.6	13945.6			278.333	352.886	8966.73	61586.9	27622.6	28553.7			-299.778	-849.114	10534.2	2981.98	9834.79	6574.1
655.975	520.5	-556.714	9013.65	7114.82	2998.17	-36.8558	15445	4097.69			1695.36	1234.85	11019.5	18491.2	29312.3	19228.8			-482.156	-463.591	3275.53	2008.93	17241.5	13416
160.635	-471.208	177.757	-572.489	6610.66	5843.71	12642.7	4243.06	30431.8			693.265	7211.65	16329.8	20562.1	21596.5	27514.1			1874.74	-265.579	12573.5	7814.79	22619.1	7426.28
29.5	218.886	-7.51429	6272.48	6513.08	6079.36	16313.5	8897.15	4380.34			1295.37	428.268	11395.8	15773.5	45012.3	43967.1			2001.6	-469.929	13564.5	4683.44	37654.6	4392.48
-140.554	-317.462	-118.143	11844.5	6184.98	6194.15	20285.8	6643.96	9839.88			1110.67	365.972	12734.2	13884.5	0	70906.9			367.582	-513.247	12753.1	3412.58	38817	5862.82
-78.6357	1514.9	-197.415	8700.08	6605.29	6913.12	23340.8	26116.3	14699.2			216.632	3255.49	2976.58	10285	26476.4	38010.7			655.029	27.1875	14912.2	2210.89		14902.4
615.332	-10	-249.478	9174.96	4742.7	7073.8	3334.22	2916.13	20833.7			642	116.327	14870.1	11510.5	19008.3	179500			596.404	-65.0156	11452.9	36258.8		6693
-145.868	-89.6103	1917.51	8917.42	5442.14	6769.77	5601.65	8951.25	10832			851.993	133.959	15282.1	11215.5	32231.7	40317.8			-187.366	-569.45	8284.43	3467.17		7550.61
-386.761	-257.714	95.6507	1848.4	6919.72	7332.54	12606.2	3254.51	19569.7			163.625	1199.25	11851	19879.3	9764.85	28117.7			95.2	-43.8565	28746.8	3017.68		30830.2
294.771	174.261	66.5	10227.7	6181.55	6377.56	22749	18513.8	7299.23			0	796.441	11393.3	14997.1	9050.93	44207			-600.464	-343.641	3222.92	5388		5258.26
744.732	410.979	626.706	4456.16	6641.33	7003.49	11111.7	21691.7	3766.65			3750.24	8709.32	10429.1	9437.65	16502	51006.3			924.131	-280.111	2908.55	6057.9		6315.21
208.227	-47.8611	-44.875	8334	6315.28	6895.09	3283.98	10868	28806			0	534.343	11214.2	19704.5	28030.4	44327.8			-212.736	-100.467	12815.3	2140.91		10257.7
164.325	-9.07143	12.3148	7273.32	8045.3	7617.07	20322.7	5431.36	5803.97			4248.29	424.139	12358.8	40911.6	31391.8	19269			-86.6513	14.0179	9903.15	829.647		19590.3
1626.76	210.054	570.742	7802.16	6416.73	7337.55	3148.09	16531.7	39000.6			454.125	739.034	13655.2	77477.5	34968.3	20822.4			-84.5	-419.5	13526.3	2588.32		8136.01
761.952	-181.15	-10.4821	6726.34	8775.58	2590.82	3542.95	8979.59	24513.4			0	807.636	17711	18386.3	17384.5	47179.7			191.707	-77.4924	4216.49	2910.77		9625.31
14.25	-264.044	2087.99	3436.28	9223.26	9102.16	4852.95	7104.22	12474.6			560.331	0	12708.6	21897	29172	4959.32			-192.171	-128.17	6546.42	3063.82		5796.86
-25.65	1165.12	630.733	10081.7	7928.62	5660.92	18362.8	6004.94	26790.5			570.572	879.906	16463	11908.3	47828.7	22765.2			651.162	125.588	5769.77	1604.04		11868.3
620.196	0.545455	-232.821	9601.12	5580.4	6653.54	19767.3	24895.3	13044.8			113.688	-28.6213	15015.4	18898.9	126520	0			-185.179	-626.282	5977.95	2375.15		10341.6
1094.17	658.92	-47.4926	3534.48	32601.2	6409.97	15264.8	10408.7	15391.2			691.413	1074.36	5054.53	22649.7	22519.5	36928.4			-29	-326.167	4176.06	8436.06		4761.13
1211.59	-97.4118	-181.271	2105.82	2649.42	6535	3900.82	14016.9	7104			297.948	729.176	12742.3	7080.41	8501.43	273.8			-188.167	-497.609	10209.8	6105.27		9293
-4.05147	805.809	-132.696	3109.81	8171.09	4962.54	20225.7	35850.5	110.831			0	698.983	12033.4	42667.8	27372.9	136725			-90.1838	-348.333	16201.9	1945.82		11724.9
532.292	-182.929	-177.977	8434.62	4532.11	8008.77	9103.83	9398.19	5925.88			1530.06	743.193	9371.29	82108.8	13680.8	3211.71			-195.507	150.348	19014	2657.32		6106.75
613.85	-174.128	-65.8182	2311.75	8065.85	7915.27	15811.6	18371.2	17528.8			403.345	0	14411.2	18219.4	14276.8	157757			322.143	-450.788	9148.17	6313.26		7096.71
82.3	384.111	54.5	3533.52	5272.26	9911.72	4252.08	6190.91	14185			3916.18	621.099	5546.6	17758.3	18918.7	33202.1			388.395	-387.556	6879.09	1976.88		8708.12
92.0321	-570.771	-64.489	8945.74	10388.4	5217.38	5390.46	11900.1	23592.3			3070.25	1326.53	12463.3	13271.4	21263	54129.2			-131.691	-313.818	8962.78	2036.8		12174.7
1375.34	-167.543	-111	10260.9	292.348	8361.68	19794.8	7420.85	5366.83			1698.88	-85.8974	19222.2	10093.3	95505.5	151516			113.5	-850.429	3735.23	3657		12708
-1.32353	616.757	-26.35	11791.8	7837.12	6857.83	8716.67	5435.23	1779.15			2294.56	464.989	13509.8	13344	20430.5	0			-376.507	-591.814	13518.4	709.326		10865.9
2416.7	0.339744	-11.1429	9911.33	3749.33	6290.36	18159	9561.01	17039.7			1201.36	304.507	9448.73	0	32889.6	41767.1			253.7	-133.864	16342.3	1892.58		5361.42
288.402	916.92	784.188	2930.14	6962.88	7039.65	6586.85	8274.32	28439.3			572.171	477.737	14146.6	8850.37	18400.4	35274.1			916.878	-460.582	4145.68	453.277		7222.03
-269.521	-173.632	-30.7243	9859.7	4994.4	3096.59	10802	7913.69	23945.4			1123.71	0	19270.7	20784.3	36640.2	53384.5			350	-504.018	13964.1	2435.5		6913.66
1481.62	701.588	-280.188	8204.78	7738.59	5958.29	17857.6	6700.68	11734.2			405.407	1418.14	12320.6	39597.2	22450.7	66071.1			-192.53	-38.8636	3960.98	3380.81		9909.87
464.107	-258.559	-322.866	4908.61	7166.31	6398.82	15464.5	27988.9	10701.9			438.944	709.912	15573.1	12967.9	27966.8	73789.6			70.9643	-75.5833	9058.04	2301.01		4433.96
-62.3	211.724	759.921	2835.1	9139.15	6486.61	10972.2	20552.8	5137.41			1340.71	1428.03	15406.7	17195	28161	122786			-452.137	-357.516	8466.81	2843.18		11460.3
71.375	1450.88	-3.44444	4915.8	1954.41	6307.7	12381.6	16109.6	8448.15			1826.01	674.25	12660.1	29887.3	21077.1	24.95			-200.574	-206.636	10381.5	4133.08		8703.5
249.864	85.6312	-194	2907.22	4153.08	8997.21	25789.3	8510.72	4488.47			561.329	0	20777.1	13669.9	41283.3	48530.1			-60.6143	-144.485	8417.88	5717.94		4972.78
324.015	-38.4107	-346.321	10026.1	4406.41	6254.62	9490.58	12513.6	16601.2			774.481	0	8206.04	21802.2	18741.6	52189.2			-281.816	-345.64	2200.91	3183.67		8217.33
35.2727	-74	-158.108	8806.16	7988.6	3400.73	-149.247	18707.3	6554.24			569.814	0	12335.4	20178.1	12915.6	43825.8			-58.0938	-45.0644	3877.68	3231		5580.73
-38.3571	-96.8	-67	9160.42	2010.73	8564.45	17040.3	14500.7	10963.8			536.226	417.5	6787.4	289.5	20410.2	50484.9			-207.774	-406.088	3294.89	3289.11		11728.9
613.093	1630.7	393.189	8883.43	4381.33	5591.44	33016.4	31201	11293.2			648.089	815.64	16974.6	12475.7	93622.8	0			-270.643	-360.093	11717.2	2704.06		18487.1
-28.25	64	-108.629	2053.21	2789.36	5914.44	10422.8	11200.8	5179.34			914.521	424.5	11026	14696.5	36870.4	43449.1			-536.046	-561.5	2505.53	3429.47		7656.4
-219.161	205.185	481.686	7697.24	3753.34	5112.13	12244.5	28480.1	3050.2			0	238.375	9624.99	129515	26842.3	26125.4			-108.572	-452.728	6858.13	2416.99		11703.3
669.309	-282.371	827.8	8079.27	5173.5	1779.5	12047.6	17525.1	20929.3			0	879.018	14302	5575.41	29820.6	12069			125.9	-266.883	1884.59	2115.74		13640.6
-182.156	-190.896	-105.079	454.029	7062.12	8975.73	10960.4	4890.81	17230.4			163.53	593.004	13390.1	19381.8	28235.4	48363.2			1826.89	-254.554	10938.3	2617.02		14356.1
-89	-34.2906	-101.184	12413.8	7116.99	1986.98	5562.84	13713.5	2962.08			0	715.854	15282.3	16362.9	26025.4	21262.2			-22.3571	-410.096	11497.3	3504.11		10239
181.825	-372.046	-390.963	6884.76	7265.88	5398.47	2435.28	9294.67	19481.3			522.136	0	9711.35	9567.3	27152.3	57342.8			438.854	-56.6214	539.143	3381.98		5021.79
943.964	-216.602	552.607	3223.35	7579.54	11250.7	4576.25	7870.73	76218.2			0	1123	19139.7	12787.8	19082.2	19151.3			-450.671	-362.549	557.577	2237.45		14344.2
-463.7	-146.2	-6.01071	10870.8	6522.86	6375.81	3731.14	24812.8	16178.1			0	13.0107	7316.44	14485.4	27878	80170.6			808.375	-413.831	12218.2	2596.02		7041.36
2111.31	870.596	-37.6528	1118.85	5898.26	6693.89	6617.68	12134.5	4826.34			460.35	2323	13394.2	14989.3	29627.9	12665.7			-328.486	-45.6103	14788.3	3324.38		17804.5
-35.1507	1514.84	-100.661	3417.26	7373.27	7222.02	7039.35	33227.8	19216.4			393.814	827.933	10570	30368.2	22362	61596			-226.039	-184.643	6804.24	4667.5		11866.7
438.265	588.571	-463.277	4627.99	6393.71	6930.45	13791.5	11778.6	3039.72			199.111	881.914	9171.88	13676.6	32906.5	56720.9			-4.5	-205.717	10728	3438.18		8236.5
-162.125	967.45	234.1	8976.04	5715.69	7011.72	19646.5	28597.8	14746			1330.1	283.257	8773.65	16015.9	11096.7	26059.1			-378.872	91.6714	17772.7	1630.8		10271.4
213.333	552.768	-295.95	3457.31	6665.3	4931.06	6672	15498.7	10065			647.538	0	14153.9	15114.1	26889.8	23447.8			-362.057	-275.141	7802.73	4000.89		30429.8
691.39	-154.434	633.411	11709	6589.63	7976.2	5469.81	581.573	24687.4			286.329	668.053	11930.8	32147.2	17129.9	30014.9			62.3066	-267.091	2319.39	569.771		1910.07
56.1875	-255.757	-196.371	11262	5423.94	7020.39	3593.62	4051.65	11929.8			457.493	1327.5	10631.8	14649.8	10880.9	43400.9			-143.2	-486.202	10067.5	2506.96		15838.7
74.0429	736.184	208	6376.18	7707.19	4695.95	22577.2	11734.7	4334.48			1392.3	1757.91	8311.7	16984.4	36457.4	45837.8			1377.11	-271.386	1785.48	2115.7		-214.128
720.643	920.438	-36.4054	5246.58	8541.93	7250.88	8374.34	11659.1	9210.65			1201.94	1266.8	16384	27167.9		40815.2			-251	-216.207	11927.4	2672.88		7272.81
848.15	-145.507	238.064	8360.31	7566.3	5535.56	-90.3354	7148.5	22828.2			198.562	714.22	13119.9	10271.6		40664.7			-215.618	-520.257	8619.74	8268.74		4809.87
286.379	57.5	-124.424	9959.14	6497.37	786.72	11319.8	13612.8	1937.38			2.92857	6953.34	5695.19	14388		150240			1581.06	-359.222	10757.3	3800.26		7407.26
-624.641	-198.67	-156.411	8300.65	7962.62	7900.1	3288.28	27072.1	20945.1			882.09	1109.49	12154.8	16513.2		43178.2			-86.4571	-216.143	1164.59	3271.71		14030.6
-70.6813	-351.912	-79.0857	10019.3	5637.27	4800.77	22566.7	5151.25	7738.82			192.484	0	6312.18	18521.9		14067.8			339.429	-339.274	8173.27	8145.97		14886
634.508	2499.59	-36.503	9277	4327.99	6637.4	-568.898	14670.1	1997.97			504.812	2820.01	9200.82	15305.7		16539.5			-143.572	-318.546	12290.6	4170.84		3287.33
-6.85714	70.5679	-462.823	6457.69	8001.1	5220.52	3492.17	23425.2	2751.71			211.314	0	15436.6	19578.8		53898.3			-155.379	-142.008	13196.1	2407.4		7402.31
249.886	-43.625	-101.386	11531.8	6379.27	3301.24	14552.4	14884.7	13338.6			219.925	472.544	10054.3	19181		94095			508.073	-295.074	17830	23789		11275.4
-7.90441	543.068	-103.227	2019.64	7482.98	7664.16	3099.28	12254.6	30349.9			0	716.667	12587.8	15066.2		49613.3			-112.309	-400.739	7978.6	3182.15		9026.29
1177.15	68.0214	278.257	3631.09	2261.12	6646.35	9881.5	6001.3	6518.54			912.98	210.528	9575.6	38355.3		150770			83.9143	-434.846	6483.55	4488.71		5575.61
-50.4074	928.7	250.054	6330.53	8445.33	8724.09	23485	15005.9	13773.2			0	2722.9	16103.2	13509.3		38389.6			173.15	-366.375	17445.2	4059.6		6070.33
90.9338	-202.878	-213.821	7728.68	9570.23	5606.68	5112.64	33362.3	3583.52			452.089	0	13424.7	49532.8		59740.9			138.557	71.75	10768.9	2161.06		10897.1
1366.05	-424.989	-78.4545	8310.42	8050	7125.52	18542.6	14887.7	4282.27			2874.32	329.764	8744.74	2885.38		40836.6			-116.5	-765.857	2542.81	2333.95		9723.99
-104.921	-17.1023	-62.5	9799.76	9181.34	7314.38	23303.2	10666.7	4895.74			-64.7531	3489.15	9232.64	22234.2		45894.2			-203.65	-544.282	5620.11	1012.11		2143.77
1561.52	14.7714	32.8258	7149.98	7410.31	5540.66	4934.2	18102.3	19924.3			1920.3	456.896	10074.1	27012		25052.2			293.945	119.444	12381.5	2958.95		14282.5
95.25	614.235	16.1838	10022.3	10324.6	5653.19	2227.27	11533.4	3784.49			1873.91	2257.76	7730.41	40582.7		22697.8			-589.538	-279.364	3499.01	5048.57		8137.31
186.536	-427.743	79.1768	5792.92	7626.49	7093.15	2465.84	12430.8	4073.72			0	569.357	14742.7	24883.3		182980			-54.275	-64.4884	5663.82	4598.77		12669
141.3	352.647	-316.589	2983.21	8289.17	4986.58	16115	3153.29	20340.5			0	915.681	10429	8341.01		83801.2			351.058	-233.17	9675.96	2065.25		8934.92
-276.912	74.8235	130.412	11030.7	5856.22	6827.81	19219.2	19549.2	3862.83			526.971	984.714	11024.4	607.646		41.6286			-549.179	-286.643	11740.8	2599.57		9968.66
1216.49	-39.3421	236.771	6424.96	7623.37	7071.75	7791.86	8328.34	20931.9			618.802	815.004	3102.78	7817.83		39917.4			-66.625	-904.073	8925.04	2077.87		13207.9
-103.492	-16.7061	-160.625	10754.7	5005.69	5749.94	194.327	4692.48	2104.25			1011.3	2808.38	8440.74	90345.1		26514.7			-37.8125	-98.6	3146.59	1156.51		3002.76
135.896	839.923	-17.0909	7009.3	7858.76	6257.61	6852.57	2593.19	4245.08			-21.525	1003.82	15613	63832.9		20155.3			108.125	-629.635	11749.2	2344.94		7390.15
278.157	-107.471	501.812	10146.2	6087.47	5915.3	10654.9	7983.23	7818.93			229.302	655.301	12754.1	29122.6		79541.4			316.201	-508.636	1691.12	1078.96		6080.93
1472.13	-234.691	9.48864	2540.53	6000.81	7491.38	3864.5	7416.97	31398.5			0	562.708	14327	25314.3		0			759.064	-143.625	53086.5	2114.12		10875
-375.923	-8.69697	288.754	2764.84	8539.07	6649.18	18111.1	8176.71	3738.85			977.256	0	14321.9	22013.1		50208.8			14.045	-84.3102	16106.7	1961.03		11707.2
345.939	-10.3594	-64.3176	2070.39	7741.49	2175.58	7433.19	15082.1	2486.58			112.829	1712.66	6149.78	28951.2		15625.6			169.151	-342.375	16286.7	3404.68		15018.3
571.137	-175.455	-413.074	8708.38	8285.75	5860.61	13973.3	4059.88	2118.67			451.4	0	13423.4	43062		76353			-428.431	-3.5	5882.88	2557.41		17150.4
-118.53	-208.023	-126.375	9984.25	8210.24	7035.17	7363.5	5798.32	1704.38			0	5339.06	9500.37	41179.3		57744.2			154.136	-217.273	10768.2	3578.56		7348.55
1706.76	-211	-57.9394	7379.67	10161	9027.14	13084	325.786	3846.93			174.798	416.547	7829.84	11573.2		54150.7			207.203	-173.5	11108.8	3272.83		18259.3
667.01	-141.8	-151	7819.8	5341.03	6173.03	3893.99	3673.24	10285.6			0	1426.95	15509.4	15677.2		34928.6			284.471	-269.701	1850.82	2359.46		11250.2
387.559	-229.532	45.6351	4010.01	2961.16	7737.58	22049.1	19224.2	15085.4			123.447	183.712	10674.2	16533.5		51244.1			-315.814	-329.25	3981.2	8567.43		6271.1
130.2	-110.786	96	11943.5	7131.8	3228.18	30968	11425.4	2669.37			519.243	169.316	12508.1	383.458		67988.7			-395.857	85.0208	4719.44	995.648		6558.63
441.866	-135.564	-460.125	9573.09	7867.37	7571.39	15995.3	5136.99	5587.76			701.288	768.154	10392.6	16622.1		161886			-13.9643	-238.864	4725.1	3176.1		4429.21
-19.3333	-325.787	-132.357	8355.75	8232.46	6455.53	3102.91	6658.91	5472.43			1044.93	1027.13	6224.38	12355.9		92460.3			-309.375	-200.407	10784.2	2724.48		11688.2
-53.3143	87.9545	-327.346	10532.3	6616.25	6291.61	6026.83	20824.3	14164.5			786.3	0	18961.9	10450.4		45902.7			481.957	-367.77	13309.1	2234.61		11036.7
-366.667	20.5151	-92.1944	1916.89	6345.73	3165.69	10729	116.839	6412.84			3538.15	913.5	11569.4	8570.5		67039.9			422.625	-317.446	5451.57	1264.5		9698.99
67.7143	158.901	-123.407	12004.4	6660.27	11550.9	25707.2	2108.55	1940.9			0	961.391	8351.05	27266.4		42908.7			152.5	-196.018	11635.4	5719.79		10202.2
89.0679	1286.66	264.956	11870.1	7213.41	2511.94	16065.1	4215.27	6800.04			0	473.625	11220.1	13731		43417.1			-296.979	-290.8	11435.5	2275.44		352.656
116.348	15.6111	127.825	10133.6	2446.35	5463.84	25017.3	16713	15641.9			2717.57	1642.81	6629.1	9082.36		27722.4			21.4191	-58.6328	9052.9	3729.43		8860
1196.5	-266.786	-735.53	5281	10219.3	4783.45	12471.4	2067.65	27927			1305.99	1533.38	12237.2	6801.84		34252.8			908.314	-269.3	2303.44	1811.27		2668.03
371.1	130.059	588.75	8278.34	8450.5	2281.66	7281.89	8094.7	7486.14			610.704	28492.2	9379.04	5198.58		59313.2			106.644	-235.167	12178.4	2239.95		9763.56
163.22	141.296	97.6667	9417.02	6940.05	7984.41	4984.88	12676.2	21131.7			0	494.5	15452.2	35518.6		62806			-37.1176	-295.913	8214.73	3869.08		39710
9.53214	-78.5038	302.989	1725.51	12169	6636.96	8154.24	15171.6	17002.9			284.125	561.722	15191.4	19226.6		57368.4			60.3784	-316.509	2535.62	2085.77		8451.59
9.69853	611.482	-444.309	8300.65	2706.81	6765.95	18941.3	5157.36	11869.8			1417.22	0	19091	54687.4		98313.6			107.559	283.75	4468.62	2976.31		7342.05
62.2	-412.553	-33.2222	11512.3	6899.71	6680.33	2334.91	6942.07	41213			353.351	924.139	8219.44	18902.8		58294.7			-290.923	-548.389	6394.1	1959.3		11570.2
33.1719	-333.764	1027	8569.87	5566.18	3574.36	7038.31	3994.33	49288			1102.8	930.386	5998.62	22499.3		43633.8			155.057	-415.956	2917.09	1074.3		8261.8
3303.85	1405.49	69.4677	8837.17	5430.5	6396.3	27618.5	8977.7	16450.8			818.475	3026.54	10494.9	9068		18062.4			-303.118	-40.875	13166.8	2608.5		10198.8
-14.425	-21.6	-472.919	8260.83	6158.59	7956.43	8149.25	2896.34	93409.4			187.364	0	12071	16484.4		45992.9			19.1929	-213.75	8597.6	4270.73		7400.03
3907.53	-118.912	-77.4	6118.43	7616.17	5949.23	3061.12	29485.4	6043.07			1883.55	426	11938.5	7255.71		178092			20038	-398.324	8701.42	2105.35		10823.6
-12.6286	-212.015	-110.515	9546.09	7231.43	5302.77	11473.7	15381.7	22963.3			456.148	911.974	15132.2	49004.1		81277.8			-149.632	-356.36	14006.8	1956.49		8278.51
3319.12	516.753	-245.676	7299.75	6143.61	6533	5830.44	24860.9	7258.82			1121.56	927.168	15505.5	28450.5		81962.9			-198.207	-307.963	12054	2524.26		14736.2
251.906	-159.491	71.15	10567.9	10069.5	6441.13	8259.7	29859.8	2959.39			0	0	11329.8	13423.2		20365.5			79.4356	-120.686	13606.1	1782.73		5663.8
-6.28571	18.1921	-291.482	1707	7835.68	4036.45	15819.9	11424.4	13590.3			49.9179	658.008	11837.9	34785		27202.3			-71.6471	-601.294	10468.5	1840.57		7737.13
1403.67	-177.479	-74.7656	5732.21	8449.54	6598.6	12260.5	9044.7	2851.52			897.875	0	15323.1	10741.2		183545			10.2812	-338.397	9951.86	4270.35		3843.12
1364.89	-118.064	-743.286	20800.1	5709.64	8944.39	10439.7	3807.68	19633.3			963.272	290.125	10078.2	20487		97780.3			-221.1	419.82	10369.8	2417.14		7870.06
132.054	-243.479	-86.3015	9736.57	8197.67	4569.53	16399.7	18358.3	2778.06			266.318	725.418	12184.9	29772.1		12135.9			125.689	-72	8560.72	2009.88		10827.3
539	-56.4336	-4.90714	3644.96	7258.59	5664.16	23503	3453.25	4005.7			1272.67	1802.39	12392	30153.9		74264.3			1.9697	-441.9	9063	3987.12		4482.96
54.7576	2217.5	55.4211	6668.07	6721.06	5580.74	5434.54	5250.95	32293.2			833.148	923.522	10296.1	27516.7		0			-524.137	-336.79	2349.17	3212.32		7443.3
0.907407	-355	238.704	7916.17	7351.95	4203.49	11226.2	17664.5	14576.9			1083.35	968.5	10582.5	13987.3		22111			-64.6765	-223.789	8909.75	-7.94687		7323.48
835.821	55.2	-138.37	9856.91	6453.35	7237.94	16939.3	10543.9	9896.95			1765.66	2075.3	12769.3	65713.3		38857.7			129.165	-31.0184	8991.6	2448.08		5852.17
1298.38	-46.6838	-317.609	9013.97	4979.91	5414.7	2368.46	18378.6	16367.7			270.593	679.353	282.649	46303.8		50911.4			476.317	-371.324	10446.8	2710.67		9755.15
-60.2536	261.557	-111.769	3578.63	6100.62	6709.73	8387.11	3674.34	29839.6			499.393	0	13808.3	13305.9		24813.2			-95.7917	-130.77	11177.5	3085.08		5015.69
-172.256	75.2096	-561.097	6118.91	3886.09	2480.11	6963.75	12609	16955.5			1714.92	442.364	10957.5	51329.6		1371.88			-320	-320.379	16166.2	2722.37		9124.99
-170.353	966.077	1080.27	6513.43	5385.24	6423.75	22345.3	10157.3	2420.78			103	931.4	9630.86	55.1134		98630.6			-130.853	-163.333	4102.05	3918.2		12629.6
263.757	1264.27	411.2	3578.71	9182.04	8219.05	11569	8234.71	3511.74			803.029	9408.05	15556.1	72365.2		70960.5			-112.385	-300	11308.9	2737.39		43911.4
-179.46	-223	177.361	2550.16	8180.67	4539.72	17366.2	3965.81	30412.1			1417.77	451.057	24945.5	8531.6		35918.8			272.386	-171.098	2509.22	1639.94		8583.03
789.571	717.25	-250.257	8418.81	7940.64	2657.25	9076.2	13676.2	23821.9			0	397.913	12918	12379.1		44559			-475.95	-198.458	8254.06	3617.52		8330.33
209.923	-110.536	-124.804	6342.54	7663.11	7111.92	14575.5	13249.1	20905.2			815.4	572.667	1106.86	10781.4		26945.8			-178.525	-300.892	10181	3410.88		15355.4
-64.4815	495.941	51.4545	9369.69	8119.68	8198.75	2226.31	8126.16	15749.5			29.2857	687.221	0	10799.6		35254.5			-17.9769	-853.075		4660.97		3022.49
-155.029	182.594	1224.2	9907.39	-35.7442	4420.86	17382.3	32102.5	1551.14			243.579	0	14633.2	53749.2		45426.5			118.895	-417.162		5807.56		19779.8
752.429	218.6	-13.7868	8782.21	12848	8181.17	7145.57	16202.7	14421.4			607.661	642.386	6117.56	20675.6		308060			-96.1471	75.8971		1221.3		12002.4
499.564	129.696	119.289	3083.68	9699.25	7866.79	22879.6	10057.7	6253.21			0	2617	9218.25	40491.5		44233.8			-273.105	-864.5		2705.8		8904.99
89.75	31.3893	580.038	5385.06	6645.81	5156.13	25626.9	31618.2	17773.4			3318.42	4531.8	6962.62	11348.3		26153.1			-371.893	-72.7212		2239.06		5711.41
-283.11	258.457	-177.397	5186.99	8143.93	3556.84	12548.8	4666.54	5145.07			509.486	675.643	9438.03	19924		54783			-598.317	-239.774		1701.4		32758.3
-113.287	98.5473	177.295	2678.15	7485.07	5903.35	18734	8774.36	14198			871.208	12186.5	17771.8	17275.1		25342.9			-78.75	-606.514		970.061		14079.4
17.375	-119.003	-48.8344	8507.25	4892.06	2592.33	11728.3	19636	14469.3			7549.11	457.556	10323.2	29615.3		155676			-133.175	-109.784		3820.04		9390.17
222.3	-187.518	361.889	3930.97	7626.28	7001.15	21485.3	15143.4	15068.1			541.839	1737.87	14045.1	26865		38989.8			-353.75	-449.753		2731.44		10055.1
3.03704	-254.3	-221.852	10025.4	6815.39	6547.37	2466.67	8841.41	12814.1			0	10249.5	12392.1	14137.1		101846			-161.912	-57.8969		4401.53		1156.77
221.486	-62.15	46.8529	10408.2	14445.2	6035.48	5721.03	2481.79	15042.3			0	72.3393	9837.38	21535.9		9361.11			190.125	-330.686		4253.88		11351.2
1247	-143.719	-254.879	12364.2	13769.1	5216.08	24800.5	31208	9493.27			0	434.88	13326.1	10016.9		77145.6			-208.357	-179.221		3081.98		5377.52
662.036	-34.2857	87.2143	9806.81	6080.48	2390.23	12464.4	13815.3	5223.46			611.95	0	12631	11367.6		45248.3			-195.28	-191.597		2000.23		6679.45
-12.0286	200.671	-358.086	7492.14	4672.89	10096	63093.9	13330.9	14919.8			120.103	0	11737.4	31246.3		21043.7			-254.859	170.079		3747.96		8020.31
167.947	429.446	31.7906	2842.54	2753.41	6759.51	16507.3	41636.1	30033.3			139.062	2379.01	6458.34	10083.9		59477.7			-353.293	-387.8		1652.03		8435.56
1785.67	-55.2643	-188.079	8910.72	4406.5	4563.27	11703.1	16617.1	12563.2			411.05	0	14510.6	46097.6		178474			-311.949	-288.861		2028.55		13519.4
137.912	-189.865	479.829	10447.6	8950.09	8042.6	8725.52	16108.1	5760.55			834.175	3587.44	11706.6	8556.26		34282			-221.103	-152.993		4129.65		7454.67
-6.05	-123.629	-56.9714	8793.29	8855.51	3320.8	22158.4	13280.8	5975.03			150.657	2635.52	25484.5	10486		36612			296.5	-197.293		2323.95		44195.5
46.4607	-134.075	-454.212	7921.64	7979.49	7982.13	10106.5	21655.9	4570.52			1398.78	12751.2	21507.5	5609.62		23216.3			264.243	-400		4048.68		18782.6
-37.15	-326.398	865.698	9522.33	8016.14	8716.7	13313.3	11004.9	3607.75			101.269	143.598	9808.75	25619.2		47168.3			-31.2426	-116.944		5141.56		3909.56
238.546	161.625	319.599	8694.57	5977.88	36449.1	3339.71	5817.9	8241.48			216.21	86.3333	14934.7	20531.5		49159			-161.125	-129.475		4412.75		11330
627.029	2278.94	-120.371	10250.9	7431.59	6753.5	10160.1	19689	20721.3			387.117	680.488	12758.4	5948.96		25773.7			345.45	50.1464		1894.02
-202	-270.37	-220.629	11897.6	8330.77	6903.88	9319.44	14083.4	3238.36			526.475	165.981	13340.5	19355.9		27162			-688.321	-390.182		2255.43
-64.1667	-445.964	2169.21	3279.86	6280.7	3912.39	11616	5313.95	2673.95			541.347	1330.2	12211.2	12140.5		37070.4			414.805	-113.078		3351.99
191.707	565.443	1189.48	8110.26	6790.31	6012.96	18420.9	17036.7	5544.04			210.029	333.746	9647.29	27051.3		245.299			-214.964	-297.559		894.241
-268.125	361.429	656.375	9680.47	3329.31	5754.77	30044.9	20097.4	14886.9			0	596.323	11862.7	52269.7		44108.9			448.75	-254.803		1048.08
2064.54	857.125	-409.405	10276.6	10922.3	6076.95	21004.8	10713.1	39391.3			442.175	362.921	14813.2	5954.29		54292.7			8.65441	-688.417		3522.95
1580.48	-158.349	227.625	11125.3	6864.8	6232.94	22861	2633.5	8291.07			0	835.438	13334.6	44639.2		40639.5			-245.969	-209.096		4060.35
1702.86	952.489	1054.5	9506.67	674.537	7012.56	5501.54		3135.88			0	0	12246.5	17756.1		74458.9			399.429	-216.971		3494.48
184.669	111.714	688.211	5772.41	6869.73	6835.53	9113.9		15418.5			374.228	335.871	12881.1	346.562		18880.5			221.079	42.1667
6026.45	-525.518	-441.4	8730.19	8117.09	5407	6747.02		9307.52			224.857	0	15992.2	22482.9		49443.7			238.356	-206.404
651.772	645.037	-290.936	9145.28	7033.98	6601.19	3753.2		3732.88			1565.62	588.857	7069.05	19852.7		15433.6			693.471	-312.188
496.986	-461.338	338.535	11375.5	924.628	5097.1	1722.21		8504.63			55.2857	0	12258.7	39579.8		89881.2			213.296	-113.418
95.4429	-233.364	-111.179	9116.83	8844.79	6875.58	13068.8		19202.2			808.283	428.675	11704.5	12418.3		24218.5			122.677	-772.951
-492.175	-196.525	-113.514	7303.92	8390.6	6503.65	3024.12		1906.08			2343.79	1006.64	13041.5	6410.93		56757.4			-7.69767	-402.76
304.078	-166.496	-143.981	2986.62	3008.66	6174.72	4525.07		10396.8			568.402	1505.12	12667.5	12104		19432.7			322.607	-50.2206
65.8643	-19.8086	-39.7821	9397.92	6102.54	5686.91	7263.35		3371.37			1169.05	0	14296.5	21181.5		36156.8			-398.026	-240.944
47.2536	1228.76	-201.256	3868.75	7287.73	5582.04	6656.16		13516.6			112.89	0	8497.96	54261.9		26828.7			757.293	-106.295
-44.375	2029.04	-82.053	8044	8870.04	4932.76	3527.15		30369.5			137.221	559.805	12244.2	113452		76386			-148.237	-310.62
89.0547	639.894	-280.199	3703.43	5998.05	4224.66	23757.6		32953.2			1326.58	787.904	11395.8	24571.3		48186.8			-182.917	-189.444
11.4394	-564.391	61.8893	10203.6	42743.1	5470.32	2108.12		7127.81			0	882	17054.3	14463.1		175516			118.393	114.972
-242.957	-370.211	1100.26	10656.8	8314.47	6111.09	15237.9		17455.8			428.794	156.3	9890.84	11426.9		58202.9			-636.143	1680.69
-133.062	-57.1143	611.555	4758.64	1458.71	7832.96	34528		14655.3			322.489	2776.5	8416.66	37839.3		0			-401.786	-501.86
425.429	737.5	-128.147	-64.7128	7400.11	6649.15	27810.7					439.171	-37.2212	13301.1	28172.7		592.694			-509.329	-257.399
-100.739	83.7824	192.954	8526.15	5050.94	7192.11	6796.94					0	1109.83	6581.38	574.443		32824.5			170.352	-269.875
639.036	139.457	-287.1	4055	6724.76	4273.9	18486.4					3824.43	90.4615	5593.67	33.7766		67787.1			-65.3	1.3125
388.139	-106.792	-43.5714	7600.79	6862.03	8329.47	6814.87					207.307	0	7906.75	6524.73		0			-505.708	-178.466
1137.62	1255.11	-125.057	8742.31	10196.3	8319.45	-590.099					168.147	0	16088	40595		32259.5			-271.1	-134.571
129.257	1016.37	261.602	9916.07	3990.39	7036.48	24239.8					554.927	3078.93	18164.5	48838.9		42372.9			199.543	-215.129
153.935	18.55	-168.814	7810.35	6324	7877.35	25092.5					478.05	139.181	14423.8	17817.9		21678.8			-119.629	-462.853
-161.657	-144.5	-572.089	4475.97	6505.42	2130.97	8273.54					597.526	276.24	16434.4	14579.1		112966			-292.629	-23.0662
237.446	103.421	-184.455	10597.7	6415.76	1738.02	19534.7					140.147	0	10290.3	13755.3		62656			-21.4194	-248.441
613.257	-89.2955	75.125	3496.06	6539.85	6084.62	9098.38					0	567.557	11811	28680.1		52536.4			-2.38672	56.3015
68.15	81.447	866.057	10141.9	6979.38	5963.49	21466.7					79.3409	1280.61	13468.3	41517.7		73805.9			-343.464	-1.69697
23.7857	-308.653	-152.673	8731	8592.71	6031.06	6819.53					32.598	212.074	10038.5	14700		59458.4			446.231	-355.581
157.61	-305.092	701.103	4546.41	6843.23	8051.74	4773.49					0	6777.58	11093.9	32905.4		129491			-278.683	-388.674
742.557	-173.181	225.857	6629.76	9023.3	4438.41	6539.84					608.232	1104.68	11916.5	398.25		72859.7			-274.545	-235.71
105.45	-557.628	-33.2632	12245.9	7331.28	4569.42	9801.8					2045.45	11637.2	13943.1	30976.7		229179			-211.413	-402.905
401.143	48.2071	-491.346	2587.62	9382.1	5684.63	19464.4					0	872.784	14300.2	16479.7		186027			-397.136	-421.611
-382.311	1239.94	-311.574	4550.37	6916.56	7147.88	12721.4					423.145	319.702	10085.1	21643.7		68833.2			-289.467	-108.853
-287.543	-270.171	-398.355	9357.92	1485.14	6507.44	14905.6					290.643	398.904	13014.1	32647.8		54050.6			-84.9205	-274.493
97.6523	98.0341	-71.55	1310.15	6611.98	5442.71	23038					494.293	797.312	8917.63	11778.8		82129			-435.914	-289
17.4286	-83.3472	800.239	2749.21	8816.78	6610.29	7126.26					257.016	512.383	9048.89	62720.2		35627.8			302.289	-148.25
1262.05	-81.7027	156	3810.96	5285.47	5617.53	16938.9					719.574	-91.1786	14208.7	19918.5		14519.9			60.6544	-350.657
458.564	602.759	-25.8421	9556.24	6787.51	7087.8	23643.1					2279.36	934	11740.8	25147.1		34573.1			-444.158	-273.943
94.2727	-145.768	-186.144	3187.99	10447.5	6926.51	4393.06					1023.73	115.588	26272.8	16029.6		15812.3			-94.6204	-633.132
729.446	113.393	-116.702	5000.09	5531.49	6279.42	18046.1					1411.18	603.504	3308.25	15355.4		141051			-93.1176	-423.143
384.629	-158.05	-284.429	4830.67	4114.7	4790.36	14810					96.8992	594.677	15982.5	28560.5		36679.1			-193.146	-398.707
-66.5536	-148.97	252.243	4808.21	8589.7	6403.01	20872.8					0	0	2219.66	62679.4		30249.2			-40.0147	-354.771
247.482	-70.8214	544.415	4701.49	6580.15	6204.4	16415.2					0	693.265	10396	39185.9		66246.4			-161.315	-493.036
41.9375	732.575	39.3269	8776.21	4486.53	7020.1	7595.58					573.679	636.78	11854.3	63611.9		191626			334.329	-463.706
55612.7	-322.037	-385	1397.66	6893.85	5834.72	9903.52					1484.19	589.429	12914	30225.8		72109.5			-141.695	-232.191
3340.96	-70.3676	-75.8636	9301.31	7832.84	7450.25	20474.9					0	732.743	10770.6	4275.78		81255.7			61.7143	-116.273
-91.0379	-384.013	82.5429	5655.76	5253.53	7405.61	4868.07					466.232	78.75	12149.2	13559.1		76292			167.397	-409.128
286.5	-321.175	611.817	10543.2	8370.49	9394.19	3186.76					135.802	1468.64	6309.38	42858.4		230835			88.9143	260.05
235.668	-21.2361	169.429	10072.1	6285.59	7760.24	11260.3					280.689	0	13036	20101.4		31120.5			-24.3529	-193.21
1056.57	-283.964	34.5179	10479.3	7547.17	3071.5	12843.7					3524.34	-115.452	11301.6	8627.95		88624.7			-33.8125	-210.246
68.2	-374	-128.55	2350.19	6325.71	7491.17	7387.16					238.264	668.956	8621.72	28833.7		63264.4			193.5	-15.3611
148.066	-263.89	143.264	10502.6	7929.92	7115.38	12615					323.75	0	13034.2	30543.7		36404.7			129.009	3860.04
286.386	-217.641	126.318	7264.84	7577.69	6933.14	38762.1					354.103	5013.41	13112.3	1674.4		83260.9			420.225	-505.1
-134.622	-215.2	1883.12	11248.6	2513.02	7095	6645.81					940.015	627.269	12401.9	50152.7		20035.2			876.636	-162.614
508.083	1096.64	-101.393	8437.69	6623.96	3408.03	8131.24					87.7679	1892.65	8376.39	30503.2		83771.5			-203.319	-268.25
623.946	-91.5772	796.321	1488.02	8400.13	7189.4	8592.64					1.27574	2083.68	12307.1	2925.76		81527			-27.4744	-195.975
232.2	951.139	970.629	10120.1	7071.54	6225.03	10197					496.562	653.654	12605.1	28895.7		60290.2			-261.595	-377.018
1142.02	-144.614	290.288	10570.2	6888.22	8095.1	2149.43					1237.35	682.017	14285	26354		20477.6			791.1	-313.884
1138.38	-164.272	-25.0074	13452.7	6855.13	6599.89	23400.7					393.394	388.386	11208.6	9889.42		19503.7			-272.706	-173.195
313.171	932.154	245.962	7552.21	8268.95	5999.01	3926.14					114.926	-101.228	12942.2	38213.4		29423			-455.607	-313.365
461.134	-21.25	-463.372	9467.65	6263.45	5177.27	7595.88					0	632.921	22602.3	10994.6		32515.9			-249.15	12.5929
-35.25	108.322	845.196	7578.02	7382.51	8705.77	8580.63					0	-46.0679	9078.29	41437.2		28242.4			-73.8125	-134.516
-179.365	149.823	-276.142	12758.3	7361.53	6352.34	4971.21					925.982	7083.95	9318.82	25463.9		41.1686			348.55	-385.844
-5.17857	-171.375	880.339	5090.01	7847.33	1807.73	11386.9					1006.15	301.5	10804.3			26248.8			-212.904	-51.3977
-25.1143	-368.476	-779.686	6112.48	6315.09	6432.63	-258.809					495.849	3355.05	12890.8			313368			256.407	-187.781
253.953	-217.853	-84.7407	7147.85	5457.98	7663.78	17984.4					3.8125	817.333	17152.8			74971.8			-309.026	-514.714
475.393	148.25	220.786	954.343	7740.92	7096.32	10283.5					1746.78	325.708	11766.9			43962.4			-92	-157.68
215.957	-308.226	-177.061	9666.77	2289.25	6261.88	1580.19					1261.12	933.186	15356.1			47693.1			20.9265	-222.8
373.943	-343.031	-86.6818	11907	7951.65	5795	5203.6					0	0	14906.2			76507.4			-337.265	-126.25
755.65	107.26	-42.5571	37055.6	10053.2	8560.79	3582.1					-76.8393	1966.72	8103.66			143845			-98.9901	-477.919
546.843	-274.346	133.95	6851.95	6244.09	9673.07	8433.73					212.043	1250.06	12896.5			5416.86			55.8982	-363.875
1189.88	84.5312	-44.4853	3753.02	6859.94	7715.19	2703.1					567.529	232.309	4886.07			88897			-34.4669	-111.544
-98.9571	4552.4	188.5	8258.08	5219.73	7573.25	65564.3					0	322.353	14566.3			56336.3			-233.636	-194.721
-318.306	74.6364	395.217	9599.47	4190.57	4751.8	9943.17					0	6148.78	17470.2			40919.7			61.5993	-187.842
-289.321	2.45588	200.8	9292.98	5668.26	5995.7	7225.7					0	93.75	12863.1			71246.1			399.865	-178.309
4.38571	23.2349	-132.949	7072.02	6150.78	7158.33	6248.62					112.025	894.154	16901.6			49304.1			-51.3357	-189.652
520.668	-241.036	-121.409	2017.73	6201.27	6697.11	17361.6					168.844	217.268				13060.1			211.797	-338.364
70.2571	12.9375	27.625	9664.82	10528.2	5838.07	8820.19					69.6618	111.546				39255.5			94.5385	-575.291
298.562	57.5714	108.421	8419.79	8526.7	5547.16	8220.47					146.669	208.963				26951			215.3	-598.407
-316.171	-78.2138	183.614	35919.5	2518.38	4502.15	5552.91					164.643	0				31580.3			361.271	-306.551
-108.306	-18.0809	1368.08	5818.95	7722.29	7445.96	20062.2					579.182	121.216				36125.4			76.7321	128.603
-156.574	248.057	522.114	4747.64	6482.07	6799.32	33905.5					0	467.407				39457.6			155.239	-461.118
9.41544	-110.786	386.779	2686.26	5236.76	7439.17	20804.5					0	581.706				38469.1			-474.882	-441.571
644.078	-159.182	-77.8571	9263.78	5334.93	6841.05	23029.2					0	0				39015.2			168.75	-171.136
154.384	-58.3199	-256.042	9437.48	4481.02	5495.38	25539.5					0	2299.92				47997.2			-272.257	-107.946
1124.33	480.489	460.904	9023.25	4892.28	8342.44	20482					0	0				18196.4			43.939	-275.235
-16.25	254.803	291.956	9292.24	8197.82	6833.92	14286.6					0	3453.02				56707.1			522.457	-88.1944
51.1287	-156.829	-178.773	10892.5	5636.95	3331.24	8903.11					303.143	1268.62				27741.8			-146.096	-566.429
45.1857	-260.804	318.278	10647.2	8136.29	5027.61	21384.4					1633.25	505.083				17210.1			1750.3	-432.556
20.9143	-300.096	214.307	12708.8	4074.78	2518.22	3859.82					130.717	946.7				45964.8			-31.1176	-14.5
161.644	248.613	-166.029	8344.64	6647.75	8630.62	21502.9					2587.5	927.225				37498.9			229.286	-254.864
10.9301	1321.61	13.3036	2608.99	7865.59	7078.46	7819.34					815.958	967.706				38960.2			142.364	-354.857
122.305	1541.1	13.3712	11963.2	3332.76	6680.33						0	507.508				271572			394.286	-487.7
442.077	2.41176	945.557	6917.94	113.859	7094.16						1210.38	658.167				40646.1			147.333	-168
-81.675	4544.94	-86.5469	8235.47	8029.97	1946.96						461.074	982.286				23700.5			956.831	-411.156
2.39286	177.529	-169.884	9956.97	8115.89	5406.78						309.839	0				42642.5			-307.598	-173.286
158.464	-325.736	-218.727	4005.8	2707.41	6278.97						856.712	273.557				42026.5			-142.184	-130.204
259.176	841.375	215.736	10268.9	2319.97	4021.94						0	763.682				255111			109.321	-473.14
386.339	302.5	48.0588	8295.29	7919.06	5383.65						1021.05	2495.5				48685.2			10.7727	-401.514
241.288	102.018	-102.179	7401.8	6535.27	2976.58						463.402	1056.89				42058.3			-247	-209.04
55.675	1589.35	412.936	1439.3	9030.33	5416.35						1498.77	192.056				27583.9			-201.288	-297.273
628.286	-127.692	-8.5	7541.13	6853.52	5316.06						1112.4	51.9167				11606.9			-65	-608.975
-19.5938	-169.511	83.1618	5112.19	8488.97	9625.52						0	3059.98				32634.1			214.979	221.228
984.5	-170	-365.216	1499.35	4452.7	6108.06						1392.6	0				179331			-57.4	-146.464
1484.1	12.9	357.75	7699.24	8186.13	6589.04						0	695.152				14818.1			41.2571	-250.063
334.106	-182.714	-75.1103	10158.9	12243.7	7647.27						1200.71	2894.86				78919			191.171	-175.05
1232.23	400.581	-434.512	8826.53	9234.93	7291.8						397.189	665.06				43993.8			-245.221	-25.1926
497.95	-370.584	-81.3788	3460.56	7100.5	6485.06						783.079	291.975				18561.9			-73.3071	-437.7
220.643	656.307	-22.6212	8984.83	8054.88	5094.9						1180.27	1001.26				80681.8			84.5101	-240.399
548.429	-503.161	65.7778	3641.4	6478.15	5014.87						118.225	1396.38				123.25			-189.8	-541.354
64.5143	909.946	186.397	3351.59	9642.53	9117.27						458.329	658.114				63314.5			-302.868
881.89	139	265.091	9775.42	7597.39	8000.59						305.512	396.118				142078			-340.325
65.9118	-180.089	1080.13	3743.75	6680.3	7108.25						152.266	332.03				58718.6			-109.368
-1.18182	-256.364	22.0598	-267.421	8873.85	43437.7						0	138.818				23779.3			315.654
848.793	-133.4	-44.2	11121	7166.75	8809.27						931.692	513.096				33727.1			46.4706
1146.61	-289.882	-222.875	9537.08	8922.04	6863.23						222.393	3742.4				30294.4			370.128
-28.9621	915.125	206.018	8504.39	7508.78	4208.74						0	0				32102.6
-18.8934	-373.875	165.979	9567.37	2682.07	1479.65						630.308	786.175				87498.7
-9.61719	-52.4286	-466.6	7592.48	7008.88	1991.06						399.622	283.185				46833
-74.2714	15.3636	-275.572	9218.7	6411.17	5893.23						3373.35	1301.43				24128
-135.079	41.3603	-39.9786	8537.05	8154.67	7431.03						0	1019.86				32965
363.143	2682.25	-100.869	5236.23	6820.55	5193.33						0	1080				36525.2
813.371	-72.7692	558.071	12144.6	4575.29	7806.07						715.371	3250.13				38356.8
-187.911	-223.386	-45.8	11816.1	5942.97	5712.35						0	530.032				60052
168.621	-201.647	219.354	8850.32	10778.4	6140.51						376.364	438.182				210386
31.5368	-75.2179	-117.018	4061.63	7190.29	6997.66						322.161	184.208				82270.2
-151.857	-315.714	95.7568	9842.93	10733.4	5883.76						532.618	592.571				19184.1
7.17857	1439.66	911	8942.89	7994.55	5887.24						0	1501.29				33520.3
6005.41	-193.555	-75.5714	3697.74	3249.63	3801.32						651.4	656.607				104965
293.016	-68.1136	-222.7	6170.94	9510.94	2418.29						0	779.697				45858.8
-13.6136	938.518	27.8429	4054.11	4945.04	6066.78						622.657	429.129				23558.2
28.4053	96.3824	-337.6	7979.9	9167.15	7117.85						0	182.184				50745.3
785.418	-94.9412	-338.588	4717.04	7349	5496.33						12.8934	0				26923.1
850.014	-31.9375	2282.37	6395.25	5856	5569.49						0	836.435				17553.6
617.327	146.164	263.676	9527.8	5807.65	9971.61						709.436	4506.02				39029.4
931.914	772.361	-34.8939	6898.29	3400	3806.12						438.314	496.335				36706.7
183.296	-150.775	34.1929	6007	6849.91	7034.52						1487.65	0				27711.2
1501.28	339.375	-220.718	7924.39	7688.99	7916.65						753.429	426.863				30283.1
516.457	-205.118	-129.586	6229.76	6316.92	7346.59						0	1220.8				15923.5
-85.8235	808.511	-289.922	9756.99	4911.52	7751.66						2366.55	198.72				67179.7
1477.31	-172.457	-155.286	-144.669	8330	5863.58						1167.32	874.206				33527.6
455.043	2699.29	-71.6364		6094.04	1792.71						706.392	84.0074				21023.2
700.945	903.714	218.021		9186	7438.81						68.2286	549.309				77169.9
-24.8393	-157.625	113.829		9482.44							538.956	821.1				39020.2
5.41667	-78.8382	-155.171		5152.61							255.189	805.923				43335.8
42.5581	-217.429	97.8571		7381.49							635.618	0				41800
831.429	190.9	182.071		7645.24							605.639	0				29157.7
96.4559	-166.054	-333.792		5237							1087.75	0				172294
916.925	106.029	-511.994		6937							1245.33	0				31849.7
608.902	-237.069	-117.216		8724.19							-51.5854	0				89653.2
29.1667	-102.607	-236.5		8386.3							638.302	497.758				56976.1
6.19318	-385.711	142.319		7022.99							0	340.896				24720.3
433.6	-48.75	-120.818		4855.74							0	768.972				54592.9
75.7786	-220.4	59.8409		3073.86							3681.46	428.139				33207.2
158.441	462.475	-274.571		6368.34							0	542.375				33651
742.246	-258.954	10.3542		8599.31							931.868	890.066				43845.5
165.531	35.75	488		10099.8							0	12096.4				45069.2
596.32	74.775	588.941		9083.52							121.569	140.286
665.722	-143.176	48.8393		6549.74							0	398.759
413.5	-275.057	-20.0179		8052.72							375.449	482.75
392.979	-211.045	154.371		6377.63							0	1049.14
115.114	131.771	-110		7876.58							1921.35	0
141.5	-200.964	-141		5733.58							218.651	205.275
247.463	-88.4393	80.9412		5106.85							3163.95	760.4
144.571	539.203	-254.158		10360							0	942.933
568.921	-56.7853	-369.471		6635.83							0	519
717.9	-265.554	93.5857		2358.35							143.287	302.75
-82.4167	1599.12	414.657		7549.55							201.905	866.832
125.875	1188.88	-75.2383		4459.45							132.039	0
400.234	-91.9714	-201.055		3146.36							22.1797	2714.03
91.375	83.7321	899.241		7466.48							199.368	1866.39
1753.43	-444.812	-241.511		30660.2							599.439	22144.4
-47.2429	235.571	-186.194		10159.5							0	186.625
1217.88	-319	-200.32		9112.43							3577.94	0
508.593	535.8	47.6212									638.6	0
-7.0303	-535.429	158.875									728.994	0
-35.075	-198.761	-94.9786									110.088	277.773
818.146	718.118	-21.1136									1142.14	1733.43
391.5	1175.48	-329.314									105.836	838.659
3405.26	380.844	749.043									1768.57	568.545
-169.218	575.667	466									622.825	716.456
62.1618	1221.56	-98.0417									552.371	386.648
815.107	-297.457	-115.678									412.732	7595.08
119.265	326.418	179.286									350	230.111
936.572	-30.1066	975.336									83.1591	-65.3171
272.086	-87.3889	-3.70588									1807.89	6050.99
1717.17	-329.638	-340.278									558.671	18703.3
-113.581	489.25	287.4									874.625	1002.35
242.375	569.636	126.571									477.371	757.838
823.457	1447.97	-122.444									0	930.375
289.875	616.814	66.6618									688.244	148.204
113.667	2298.86	100.125									324.801	-38.1071
3388.91	-88.1719	-11.1071									987.087	0
20.5	-230.664	-492.054									381.212	7516.38
109.909	-157.385	21.2321									450.917	125.071
-28.1149	-89.7368	923.636									0	1906.69
-20.7	-330.304	-411.357									497.079	13231.5
150.788	15.1477	1089.19									495.571	0
-87.3036	131.629	-236.5									0	1195.69
384.489	397.125	96									1073.41	441.895
-184.25	-1.45455	-76.2857									469.933	0
21.0556	-255.963	71.8333									1353.66	816.879
26	-180.717	-31.6357									1137.23	172.688
-9.48485	-17.2929	-89.2361									496.875	253.526
-40.5964	-76.0039	-340.107									0	431.35
45.7143	-15.7273	552.731									7.5	1753.5
690.9	-531.782	-83.125									0	101.546
129.331	1193.94	-144.486									406.337	-43.9081
117.6	60.0735	1006.81									675.679	1256.08
207.129	158.273	-148.825									1275.07	8410.78
799.1	-63.7179	171.864									429.194	0
690.621	-125.395	696.286									493.35	760.125
115.879	319.688	2.67143									2031.13	0
623.427	-185.971	112.907									837.845	596.75
40.5625	-193.712	112.8									543.302	0
166.536	-189.273	139.7									963.43	576.368
1524.56	-310.997	-539.092									1120.46	371.507
717.669	-225.961	-149.472									916.6	434
-113.75	27.0571	1039.34									1400	813.618
-115.386	-189	-269.744									568.018	517.037
313.771	-78.9306	-151.671									477.886	0
181.644	-493.607	306.354									412	7639.46
-11.5	-17.4844	-121.191									1508.4	342.643
40.918	-199	458.257									493.971	116.482
214.921	665.697	5.05147									331.967	0
93.9531	-171.366	-79.8286									35.5821	798.946
1910.8	-571.061	0.178571									228.444	494.537
-20.325	-233.122	-533.348									380.996	536.544
29.2574	-23.8718	-628.95									145.562	333.438
104.879	-71.0729	102.599									0	4338.21
391.579	-96.5294										647.667	606.693
-86.8286	166.908										743.757	2482.03
118.923	48.9737										462.198	2345.12
-181.875	-265.581										1188.68	652.833
141.839	-60.5429										264.446	228.326
-165.471	-12.1429										709.206	801.186
443.393	601.343										0	1345.11
-5.56786	-254.143										501.306	0
655.143	-408.834										84.9412	1216.12
474.554	-166.729										6241.33	1787.56
539.629	-148.289										0	708.129
338.037	128.091										0	571.143
109.316	-633.744										466.971	0
640.148	1380.86										0	2868.91
83.6949	493.765										319.832	795.31
89.1111	755.989										672.481	97.5078
196.122	-107.227										535.979	589.667
977.122	466.396											0
387.608	-198.941											1127.81
-89.8571	-86.8333											1478.52
29.3446	-241.971											322
	897.814											722.853
	-69.2357											0
	-150.568											0
	-49.5227											622.471
	487.621											0
	-347.586
	694.927
	299.924
	-214.714
	-240.809
	-379.196
	-42.7036
	-277.493
	209.621
	433.557
	-407.782
	418.546
	49.0588
	33.25
	-206.775
	535.811
	-61.9359
