# Supplementary material for: Dietary change without caloric restriction maintains a youthful profile in ageing yeast
Source: PLoS Biol. 2023 Aug 29;21(8):e3002245. doi: 10.1371/journal.pbio.3002245 (PMC10464975; doi:10.1371/journal.pbio.3002245)
Supplement: S2 File — (ZIP) [file pbio.3002245.s010.zip › S2_File/figure 6.xlsx]

## Sheet: 6b
GLU log	GAL log	GLU 24h	GLU →GLU	GLU →GAL	GAL 24h	GAL →GAL	GAL →GLU
3018	4602	14848	32595	25638	4648	6723	6072
2741	4603	13926	28461	28190	5407	9395	7368
2486	3834	14110	28483	25223	4381	7663	5764

## Sheet: 6c
av glu glu	dif glu glu		av glu gal	dif glu gal		av gal gal	dif gal gal		av gal glu	dif gal glu
5.63816	3.05181		5.39886	2.57321		6.28851	-0.0728		6.46225	0.274686
2.74736	0.680524		3.08787	1.36156		2.80872	-0.14178		2.68474	-0.38974
4.61296	1.53045		4.33947	0.98346		4.69833	0.004013		4.84286	0.293068
3.51385	1.75897		3.19128	1.11382		2.93154	0.207956		3.42931	1.2035
6.35054	0.884348		6.36541	0.914082		6.33277	-0.09719		6.18576	-0.39122
7.66599	2.94903		7.89947	3.416		8.1005	0.915135		8.02488	0.763891
7.67878	1.10061		8.0683	1.87964		9.39439	-0.44986		9.06276	-1.11311
10.8368	-0.24586		10.938	-0.04343		11.736	-1.40184		11.3602	-2.15355
9.19347	-0.59067		9.16354	-0.65052		8.66233	0.750318		8.70568	0.837007
9.12992	0.037613		9.13416	0.046102		9.02868	0.076959		9.04991	0.119402
10.0446	0.125745		10.0759	0.188287		10.2937	-0.04701		10.2029	-0.22876
7.57741	0.211139		7.75735	0.571023		7.84342	-0.36423		7.76783	-0.51541
6.86383	1.6726		7.45449	2.85392		7.67732	0.575957		7.30282	-0.17305
10.965	1.14693		10.9601	1.13691		11.0239	0.347759		11.1082	0.516292
9.39802	-0.0511		9.38095	-0.08524		9.33858	-0.05245		9.32217	-0.08527
9.45214	0.105076		9.5587	0.318188		9.82065	0.400756		9.64763	0.05472
8.37551	0.311181		8.24512	0.050411		8.39084	-0.16536		8.38117	-0.1847
7.99205	-0.32179		8.00658	-0.29273		7.95587	-0.28259		8.04123	-0.11187
8.15855	-0.33012		8.27754	-0.09214		8.63603	-0.06083		8.41363	-0.50563
8.41571	0.321085		8.48258	0.454808		8.58499	-0.0366		8.58182	-0.04294
10.7047	-0.60013		10.8283	-0.35309		10.6164	-0.06552		10.5723	-0.15364
9.79778	-0.19046		9.80153	-0.18297		9.89962	-0.21777		9.86153	-0.29394
2.97689	1.52957		2.5757	0.727181		11.5601	-0.05576		11.5979	0.019815
11.5959	-0.49199		11.6183	-0.44702		9.93169	-0.10332		9.90244	-0.16182
10.0421	-0.0593		9.97847	-0.18661		10.4973	0.209479		10.2809	-0.22334
10.1571	0.13341		10.2723	0.363877		9.88814	0.098983		9.62961	-0.41807
9.17127	0.818886		9.44242	1.36119		15.4697	0.164528		15.5797	0.384478
15.953	-1.52886		15.8782	-1.67861		6.51424	0.241108		6.67241	0.557459
6.88722	-0.70016		6.76866	-0.93727		5.74735	1.12597		5.89685	1.42497
6.14201	1.63075		5.95386	1.25445		10.6377	0.074476		10.7068	0.212628
10.9188	-0.82097		10.8946	-0.86939		13.4613	-0.07754		13.4719	-0.0564
13.5143	-0.70477		13.6249	-0.48352		7.31752	-0.66115		7.26438	-0.76742
7.07693	-0.8087		7.18133	-0.59988		8.91627	0.356058		8.89503	0.313581
8.75198	1.51311		8.76349	1.53614		7.82413	0.090413		7.63802	-0.2818
7.74609	-0.73682		7.76767	-0.69366		8.47324	-0.45792		8.33882	-0.72674
8.10409	0.015597		8.15282	0.113058		9.12953	-0.26369		9.06823	-0.3863
8.86797	0.12765		8.89668	0.185072		9.35764	0.152916		9.34659	0.130804
9.27734	0.68512		9.23843	0.607295		10.9527	0.204937		11.0219	0.343388
11.1803	0.134843		11.0738	-0.07817		7.30648	0.298855		7.39162	0.469135
7.5933	1.49186		7.31389	0.933049		7.4911	-0.49495		7.46716	-0.54282
7.34953	-0.21484		7.41103	-0.09185		7.89557	0.484977		7.95642	0.606679
7.89877	0.446434		8.05636	0.761622		10.7729	-0.09784		10.7671	-0.1094
10.7362	-0.3574		10.7362	-0.35735		10.2752	0.388366		10.291	0.419947
10.5743	-0.94063		10.6124	-0.86447		9.24139	-0.05837		9.27832	0.015478
9.42794	0.118545		9.24915	-0.23904		12.4469	0.049644		12.4207	-0.00271
12.4281	-0.37107		12.5072	-0.21295		9.90948	0.24328		9.9363	0.296932
9.95395	0.007851		9.91272	-0.07461		9.78688	-0.4585		9.66367	-0.70491
9.48281	-0.74394		9.64963	-0.4103		8.58852	0.007229		8.59722	0.02462
8.70561	-0.10725		8.62656	-0.26535		10.3615	-0.04291		10.4328	0.099715
10.5461	-0.70304		10.4961	-0.80304		10.5305	-0.46371		10.4588	-0.60704
10.0488	0.363391		10.1325	0.530899		11.376	-0.09471		11.3079	-0.23076
11.1693	-0.29105		11.1851	-0.25951		8.56511	0.046012		8.60982	0.13543
8.65616	0.492975		8.64511	0.470887		8.62431	-0.08123		8.66779	0.005735
8.66538	-0.25671		8.63446	-0.31856		9.12188	-0.24716		9.08446	-0.32199
8.88166	-0.46663		8.98473	-0.2605		12.3966	-0.15185		12.4756	0.006051
12.4487	-0.66827		12.3975	-0.77065		9.27767	0.144553		9.17659	-0.05762
9.1834	0.378285		9.28691	0.585297		8.26891	0.042915		8.27656	0.058204
8.29472	0.239635		8.25132	0.15284		8.23664	-0.21359		8.20606	-0.27476
8.14343	-0.30243		8.2508	-0.08769		9.53333	0.294865		9.35847	-0.05486
8.90306	0.841763		8.98887	1.01339		10.6051	0.070553		10.6247	0.109753
10.5431	-0.29269		10.5472	-0.28447		14.9666	-0.18096		14.8108	-0.49262
14.7256	-0.82239		14.8767	-0.52013		5.90797	-0.33131		5.97865	-0.18995
5.79344	-0.82193		5.75587	-0.89707		14.164	-0.3218		14.1459	-0.35806
14.322	-1.52159		14.2948	-1.57603		9.66494	-0.18458		9.60743	-0.2996
9.56816	0.292008		9.54283	0.241362		9.735	-0.44759		9.62914	-0.65931
9.54182	-0.21513		9.53351	-0.23174		9.85037	-0.29883		9.89659	-0.20639
9.94632	-0.75667		9.92648	-0.79635		11.0904	0.243538		11.0645	0.191777
11.0079	-0.21287		11.0808	-0.06713		8.8757	-0.20067		8.92426	-0.10353
9.17391	-0.0766		8.9833	-0.4578		10.2862	-0.17758		10.2097	-0.33055
10.1814	-0.50679		10.2043	-0.46107		8.22129	-0.04006		8.06531	-0.35203
8.23169	-0.81376		8.26357	-0.74998		11.1284	1.37754		11.3578	1.83645
11.7365	2.4056		11.5258	1.98421		6.64129	0.721162		6.83991	1.11839
7.03083	1.78121		6.81181	1.34318		10.2896	0.25078		10.3804	0.43242
10.5233	0.102741		10.4429	-0.05813		11.1642	0.199368		11.2464	0.363678
11.3511	-1.14781		11.422	-1.006		9.32669	0.386439		9.30862	0.350295
9.25762	0.517946		9.23719	0.477077		8.38729	-0.1736		8.47691	0.00565
8.47624	0.339722		8.44838	0.284004		4.86143	0.423745		4.98845	0.677782
4.81583	2.55213		4.82854	2.57754		6.06718	-0.02436		6.19229	0.225853
6.18126	0.95665		6.14874	0.891617		9.70277	0.345555		9.71341	0.366837
9.56855	0.810096		9.58522	0.843429		8.06125	0.859396		8.26762	1.27213
8.24213	0.490946		8.19298	0.392643		5.49363	0.481075		5.83719	1.16821
6.38273	1.15796		6.10867	0.609835		3.58588	0.20764		3.93346	0.902805
4.13854	0.778853		4.1771	0.85598		7.39215	0.272423		7.42828	0.344676
7.63759	0.003544		7.68046	0.089289		6.87026	0.122383		6.86497	0.111802
7.01563	-0.03929		6.97283	-0.12488		7.1479	1.29211		6.97549	0.94729
6.72436	2.00444		7.11148	2.77868		10.7389	-0.0202		10.7385	-0.02093
10.5812	0.427788		10.5866	0.438512		3.71165	0.137754		3.09966	-1.08623
2.80389	0.497067		3.09239	1.07406		6.91531	0.047295		7.11273	0.442135
7.33556	1.29879		7.16337	0.954396		3.9342	0.802952		4.12649	1.18753
4.65997	1.7109		4.33001	1.05097		3.4123	1.7077		3.72573	2.33457
4.48084	1.85098		4.61914	2.12757		9.58319	-2.8265		9.58945	-2.81398
5.07055	2.64041		4.93917	2.37767		5.67736	0.792842		6.3227	2.08352
10.399	-4.1586		10.4589	-4.03872		3.99206	1.87693		4.84661	3.58604
7.36286	1.19115		6.82781	0.121059		9.67373	0.314871		9.69726	0.361932
6.42377	2.05172		5.78895	0.782078		6.53831	0.014357		6.58818	0.11411
9.77263	0.818069		9.75505	0.78291		7.90664	0.07923		7.94985	0.165647
6.43998	0.287921		6.47158	0.351124		8.78248	0.362613		8.75313	0.30392
7.97602	0.244986		7.9595	0.211949		8.32363	0.027058		8.48306	0.345922
8.917	0.395661		8.90895	0.379552		10.8058	-0.18879		10.7905	-0.2195
8.97757	0.356119		8.71091	-0.1772		9.34846	-0.12366		9.25905	-0.30247
10.7362	-0.18248		10.7493	-0.15616		8.79112	-0.28095		8.84198	-0.17923
9.32325	-0.28202		9.28014	-0.36825		9.75789	-0.12212		9.68036	-0.2772
8.92081	-0.13311		8.95499	-0.06474		9.61377	-0.03854		9.59921	-0.06766
9.60511	-0.27528		9.69251	-0.1005		5.62421	-0.72283		5.82678	-0.31768
9.4302	0.816966		9.46023	0.877018		8.94822	0.068988		9.19333	0.559208
5.94504	0.428436		5.99426	0.526884		3.30071	-0.53038		2.82538	-1.48104
9.43985	1.22734		9.25995	0.867551		14.6411	-0.04929		14.1981	-0.93544
12.8479	0.79127		13.1573	1.41022		9.12225	1.33946		9.09778	1.29051
9.13794	1.65586		8.92095	1.2219		8.51697	-0.47754		8.59421	-0.32307
8.49963	-0.65021		8.49929	-0.65089		8.45402	0.001294		8.43407	-0.03861
8.33523	0.631909		8.2511	0.463648		2.56723	0.684237		2.7808	1.11138
3.64182	1.02284		3.52304	0.785286		8.70451	0.308414		8.8658	0.631002
9.34282	-0.17445		9.34599	-0.16811		14.0141	-0.38465		14.0019	-0.40902
13.9961	-1.50891		14.0565	-1.38825		7.69193	0.09955		7.60646	-0.07139
7.30748	0.354322		7.41123	0.561817		11.6764	0.129045		11.626	0.028266
11.5056	-0.45446		11.6421	-0.18138		9.09605	-0.20879		8.81031	-0.78026
8.5339	-0.35665		8.76429	0.104129		8.37219	0.019496		8.31829	-0.08831
8.3512	-0.13187		8.36126	-0.11174		9.87793	-0.24501		9.9267	-0.14749
9.93672	0.387604		9.84178	0.197736		12.834	-0.22128		12.789	-0.31133
12.8251	-1.49039		12.8403	-1.45996		8.71045	-0.62136		8.64086	-0.76056
8.56346	-0.3369		8.66605	-0.13172		10.3563	-0.502		10.3744	-0.4658
10.341	-0.38987		10.36	-0.35187		8.84595	-0.38885		8.88692	-0.30692
8.88231	-0.1262		8.88074	-0.12934		8.2254	0.228948		8.18602	0.150193
8.28133	-0.21214		8.33755	-0.0997		9.566	0.101028		9.57124	0.111506
9.61117	-0.42064		9.67117	-0.30064		8.35078	-0.00181		8.49807	0.292767
8.76305	-0.17432		8.74209	-0.21625		8.39259	-0.18418		8.18375	-0.60186
7.9356	0.241523		7.94392	0.258175		11.0033	-0.03989		10.9608	-0.12495
11.0666	-0.46602		11.0296	-0.54012		8.25832	1.36038		8.37736	1.59846
8.05397	3.4474		7.98002	3.2995		2.48147	-0.30222		2.6648	0.06445
2.55669	0.084574		2.5788	0.128793		13.1104	-0.12458		13.0867	-0.17183
13.1324	-1.24095		13.134	-1.23765		9.59389	1.10346		9.74922	1.4141
10.3254	2.25238		10.5664	2.73446		7.06321	-0.29275		7.06052	-0.29813
7.41723	0.044682		7.19624	-0.3973		13.9019	-0.22682		13.8491	-0.33242
13.863	-1.41657		13.8933	-1.35597		6.84682	0.434528		7.0388	0.818485
7.63044	-0.29016		7.53956	-0.47193		9.2059	-0.08568		9.38326	0.269043
9.12785	-0.60491		9.09922	-0.66216		7.45855	0.227528		7.64684	0.604101
7.43172	-0.11835		7.35754	-0.26672		9.60744	-0.03919		9.59773	-0.0586
9.72312	-0.92993		9.7483	-0.87958		9.90149	-0.11248		9.7955	-0.32446
9.83834	-0.63091		9.82414	-0.65931		10.0044	-0.40036		9.80619	-0.7968
9.05223	0.913875		9.11274	1.0349		11.2043	-0.25149		10.9195	-0.82099
9.91069	1.38938		10.2735	2.11508		8.83995	-0.77343		8.82139	-0.81056
8.79048	-0.34815		8.66224	-0.60464		2.03208	-0.28473		1.97958	-0.38974
10.6566	0.507965		10.5477	0.290166		10.1893	0.376121		10.4036	0.804814
8.86472	0.638095		8.64346	0.19558		8.43781	0.324427		8.50612	0.46104
7.9969	0.014143		8.16893	0.358189		8.68641	-0.16411		8.39721	-0.74251
7.22207	0.730017		7.26626	0.818395		7.67015	-0.19822		7.62627	-0.28597
11.0151	-0.43146		11.0756	-0.31045		11.0999	-0.04932		11.0968	-0.05557
9.25866	-0.43005		9.22643	-0.49451		8.95552	0.162409		9.01745	0.286263
11.0414	-0.57614		11.0656	-0.52773		11.3119	-0.37446		11.2223	-0.55369
9.04997	0.143338		8.95381	-0.04897		8.60095	0.958466		8.65137	1.05929
9.40845	0.086241		9.31093	-0.1088		8.44667	1.51201		8.61421	1.84708
2.94401	0.631859		3.0447	0.83324		2.6174	-0.20571		3.19883	0.95714
9.70428	-0.74897		9.72228	-0.71297		9.64041	-0.53246		9.63502	-0.54325
10.9629	0.021274		10.9449	-0.01484		10.924	-0.28894		10.9515	-0.23392
10.0732	-0.38975		10.0785	-0.37914		10.233	-0.23128		10.1875	-0.32225
5.83267	6.15489		5.91205	6.31366		6.33088	3.49151		6.4863	3.80237
11.3955	-0.49135		11.4441	-0.39411		5.43721	3.47895		5.63616	3.87685
9.12288	0.074626		9.07382	-0.02349		11.7401	-0.60914		11.6667	-0.75587
11.1267	0.723516		11.5357	1.54164		8.89563	0.202047		8.94351	0.29781
4.67743	4.3924		5.02476	5.08707		13.1066	-0.30833		12.6623	-1.1969
11.0686	-0.51146		11.1014	-0.44591		7.75308	-0.77256		7.34847	-1.58179
11.2344	0.178813		11.2247	0.159477		11.1524	-0.29413		11.0573	-0.48434
10.2561	0.14866		10.2296	0.095563		11.1468	0.233562		11.1781	0.296334
6.97849	1.4426		7.03557	1.55675		10.1481	0.2208		10.1738	0.272071
11.8656	-0.97673		11.7675	-1.17295		7.22429	0.519074		7.13338	0.337241
8.37338	-1.11976		8.22157	-1.42338		11.4391	0.478711		11.4867	0.573914
8.99289	0.325502		9.19383	0.727388		7.93049	0.289375		8.01342	0.455223
9.40484	-0.05416		9.36539	-0.13307		9.67979	-0.04345		9.48553	-0.43195
10.3064	-0.37413		10.2664	-0.4541		9.747	-0.47045		9.62567	-0.71312
9.00963	-0.66256		9.04794	-0.58593		10.0889	0.395608		10.1286	0.474912
9.43098	0.384139		9.31722	0.156616		8.94523	-0.34349		8.93791	-0.35813
8.92803	0.362522		9.0438	0.594057		9.14794	-0.02201		9.27827	0.238636
10.3664	-1.47567		10.524	-1.16042		9.60951	-0.24567		9.43933	-0.58603
7.88539	-0.43111		7.82201	-0.55787		10.8607	-0.5942		10.7146	-0.88639
12.4714	0.653132		12.7856	1.28151		7.74501	-0.16242		7.83517	0.017883
7.70879	1.68605		7.83229	1.93305		14.4759	-0.15065		13.9744	-1.15366
6.83506	1.10833		7.01691	1.47203		8.18735	0.576681		8.20434	0.610672
9.38014	-0.90915		9.39016	-0.8891		6.92175	1.93174		6.7449	1.57804
13.624	-1.79403		13.7169	-1.60831		9.02787	0.182319		9.00523	0.137029
9.40951	-0.50905		9.42129	-0.4855		13.7201	-0.45171		13.6496	-0.59271
7.07787	-0.35834		7.05418	-0.40572		9.45331	-0.20413		9.36027	-0.39021
10.9506	-1.18441		10.9443	-1.19702		6.85113	-0.12865		6.83989	-0.15113
9.61062	-0.44871		9.59966	-0.47062		10.8792	-0.15535		10.7958	-0.32206
11.2537	-0.41481		11.2779	-0.36633		9.66593	-0.10704		9.54491	-0.34908
7.27672	-0.34216		7.43596	-0.02368		11.4749	-0.26161		11.3989	-0.4136
9.71613	-0.26127		9.64688	-0.39977		8.04524	-0.37647		7.81972	-0.82752
7.92915	0.446209		8.00992	0.60774		9.67937	0.056549		9.66048	0.018774
8.46959	-0.51618		8.59353	-0.26831		8.1958	-0.00412		8.16965	-0.05643
11.3698	-0.03473		11.3382	-0.09801		8.36661	0.146669		8.38865	0.190767
4.26872	3.05659		4.12574	2.77063		11.3846	-0.08017		11.3737	-0.10199
9.24288	0.507938		9.6164	1.25499		3.66717	0.894176		4.18142	1.92267
9.59628	0.058059		9.48811	-0.15828		11.0697	-0.34053		10.5369	-1.40611
6.23717	-0.17048		6.17848	-0.28787		9.15517	0.370256		9.2321	0.524099
10.5503	-0.63734		10.5505	-0.63696		6.63436	-0.47688		6.56716	-0.61128
7.89764	0.243554		7.87475	0.197769		10.5931	-0.59582		10.5291	-0.72388
9.50405	-0.39588		9.43654	-0.5309		7.80879	0.150466		7.90485	0.342571
9.13838	-0.32613		9.07251	-0.45786		9.31053	-0.08963		9.42076	0.130829
11.293	-0.89377		11.3364	-0.80711		8.9529	-0.0337		8.903	-0.13351
8.86664	-0.32846		8.9829	-0.09592		11.6945	-0.70338		11.6022	-0.88792
9.08291	0.165473		9.00949	0.01864		8.80821	-0.04543		8.72163	-0.2186
8.72165	-1.0493		8.39894	-1.69472		8.57764	-0.11948		8.73709	0.199416
11.6174	1.06302		11.3168	0.461716		7.28597	-0.27769		7.81114	0.77266
11.2823	-0.41011		11.1837	-0.60735		10.3375	0.782753		10.6893	1.48646
11.5816	-2.0232		11.8158	-1.55479		10.9656	0.225613		11.013	0.320446
11.1493	-2.0154		11.2909	-1.73224		12.4001	-0.54166		12.2016	-0.93857
9.93922	0.391706		10.1559	0.825068		11.6821	-0.97891		11.5417	-1.25978
9.83071	0.066005		9.95176	0.308108		10.3382	0.338331		10.2165	0.095032
9.17808	-0.45722		9.18876	-0.43587		10.6897	-0.7981		10.5125	-1.15231
9.41601	-0.16029		9.47315	-0.04601		9.07342	0.104105		9.10657	0.170409
9.32601	0.958123		9.15725	0.620593		10.0042	-0.36546		9.85908	-0.65575
8.21749	1.8167		8.09049	1.5627		8.8394	0.707808		8.95442	0.937848
8.47424	1.57798		8.56058	1.75066		8.06551	0.846908		8.15385	1.02358
9.02786	0.42853		8.9258	0.22442		8.96026	0.460267		8.99139	0.522538
8.89752	0.739725		8.71097	0.366618		8.89672	0.045453		9.00378	0.259563
12.293	-1.09198		12.4923	-0.69343		8.47907	0.194328		8.69484	0.625882
11.7379	-0.89513		11.8335	-0.70401		12.7673	-0.37252		12.6524	-0.60239
13.2433	-0.48691		13.3139	-0.34565		12.1915	-0.60654		12.1012	-0.7871
6.39068	0.79475		5.92794	-0.13073		13.3659	0.056446		13.3568	0.038144
6.47209	0.283748		6.38539	0.110345		5.09879	0.613136		5.32429	1.06414
10.9025	1.39108		10.6226	0.831339		5.72461	0.552827		5.83545	0.774518
7.75897	0.831661		7.72049	0.754704		9.68263	0.985252		9.95891	1.5378
9.26876	0.194345		9.46239	0.581608		7.84921	0.362895		7.82252	0.309522
11.1508	-0.16161		11.1893	-0.08451		9.55704	0.475846		9.44482	0.251407
8.43367	-0.52414		8.49673	-0.39802		11.286	0.039585		11.2288	-0.07471
11.0775	-0.55687		10.9657	-0.78037		8.58865	-0.85595		8.54913	-0.93499
5.67394	2.04051		9.63232	9.95727		10.829	0.126163		10.8824	0.232882
4.67059	3.36902		9.50117	13.0302		15.4933	-0.83772		10.9782	-9.86796
6.95751	1.08222		11.1881	9.54331		16.6001	-0.65541		11.4989	-10.8579
9.27542	0.140779		9.67322	0.936378		16.8492	-0.71		12.129	-10.1504
7.63769	-0.44489		7.76572	-0.18882		10.6338	-0.43717		9.96171	-1.78139
11.4081	1.24704		11.2409	0.912652		7.90187	-0.20658		7.71142	-0.58748
8.41695	0.802056		8.43635	0.840848		11.1474	0.774958		11.274	1.02818
12.9096	-1.27224		12.9505	-1.19055		8.57913	0.250365		8.57726	0.246619
10.2035	0.201078		10.3984	0.590678		12.8857	-0.03605		12.8479	-0.11182
5.31434	-0.24337		5.35007	-0.17192		10.8767	0.04475		10.6595	-0.38968
8.98879	-1.01246		9.03895	-0.91216		5.63044	-0.38303		5.43051	-0.78288
10.2364	-0.34105		10.2548	-0.30431		9.31214	-0.62996		9.1718	-0.91064
9.06158	-0.46349		8.98081	-0.62504		10.4761	-0.54417		10.4216	-0.65301
14.3889	-1.40541		14.4587	-1.26595		8.85821	-0.15842		8.88319	-0.10846
5.51557	5.03914		5.75874	5.52549		14.5154	-0.18908		14.4303	-0.35937
10.8161	-0.35879		10.7814	-0.42826		8.74191	-0.73332		8.30005	-1.61704
10.199	0.105561		10.3258	0.359118		10.5875	0.601197		10.5711	0.568371
10.8619	0.495412		10.8806	0.532866		10.5468	0.12661		10.4881	0.009138
8.56764	-0.10272		8.80078	0.363554		11.052	0.135634		10.9929	0.017374
10.6836	0.157945		10.6253	0.041482		9.17603	-0.34878		8.89271	-0.91542
10.9983	0.559076		11.339	1.24035		10.7999	-0.0472		10.7681	-0.11087
10.4055	0.205262		10.3134	0.021176		12.8098	-0.19071		12.3877	-1.03488
9.62477	-0.20929		9.51823	-0.42238		10.481	0.053489		10.5174	0.12622
9.82426	0.671119		9.65279	0.328186		9.2615	0.366772		9.2425	0.328759
8.85055	0.205931		8.85054	0.205903		9.31079	0.264466		9.5302	0.703289
6.99672	0.942753		6.97863	0.906559		9.2504	-0.30454		9.08668	-0.63199
9.10367	0.400597		9.1785	0.55026		6.9589	0.18237		6.98335	0.231256
6.05339	1.3641		5.89447	1.04626		9.43765	-0.05687		9.36763	-0.1969
13.123	-1.46689		13.1308	-1.45127		5.30534	0.491233		5.62365	1.12785
10.124	-1.31873		10.1991	-1.1685		13.0894	-0.43131		13.1256	-0.35883
6.12455	1.56609		6.37035	2.05769		10.432	-0.78933		10.2607	-1.13184
9.73045	-0.53786		9.99396	-0.01085		8.06214	-1.19452		7.55675	-2.2053
9.26383	0.581215		9.45874	0.971025		10.7644	-0.62379		10.5165	-1.11972
8.47388	4.23118		8.73354	4.75051		10.0122	0.104325		9.90306	-0.11397
9.61247	-0.06715		9.50997	-0.27214		9.13817	4.54466		9.1019	4.47211
10.1128	1.01922		10.2021	1.19785		9.46914	0.040621		9.43006	-0.03754
6.32093	4.03979		6.06877	3.53548		10.7471	0.209787		10.6542	0.023875
8.90986	-0.30249		9.01114	-0.09994		5.70943	1.83009		6.04778	2.50679
10.2432	-0.1934		10.1537	-0.37244		8.98253	-0.32125		8.98112	-0.32409
9.3862	-0.17103		9.45491	-0.0336		10.1949	-0.0311		10.1931	-0.03465
10.7524	0.094821		10.7878	0.165689		9.32137	0.276362		9.34335	0.320311
8.91254	-0.94023		8.92694	-0.91143		10.8852	-0.22957		10.8777	-0.2447
9.21041	-0.5063		9.11521	-0.6967		9.01299	-0.52704		8.89888	-0.75526
8.4983	0.597598		8.61295	0.826902		9.10511	0.247705		9.02645	0.090396
8.87319	0.604764		8.7736	0.405581		8.67682	0.288759		8.58028	0.095683
8.3108	0.355182		8.12358	-0.01926		8.4548	0.404139		8.61374	0.722026
7.68644	-0.11473		7.63042	-0.22677		7.90948	0.258061		8.05294	0.544977
11.8355	-0.18725		11.8176	-0.22301		7.54403	-0.75688		7.61813	-0.60868
11.3388	-0.03714		11.27	-0.17473		11.2879	0.459438		11.4511	0.785912
11.2895	-0.9551		11.1881	-1.15793		10.9576	-0.00447		11.1119	0.304159
8.60561	0.886084		8.54321	0.761283		11.1646	-0.22828		11.1524	-0.25274
9.20841	0.774933		9.26065	0.879411		8.49245	0.494143		8.55126	0.611773
8.64438	7.13873		9.11235	8.07469		9.45991	0.217135		9.45834	0.214003
9.08866	1.06828		8.81523	0.521404		9.19046	4.80931		9.15888	4.74615
10.434	-0.52567		10.4399	-0.51384		8.52241	0.482853		8.76608	0.970201
7.27248	0.802732		7.24259	0.742951		10.4295	-0.0142		10.3933	-0.08651
8.66232	0.396916		8.59542	0.263124		6.83254	0.324505		6.93738	0.53418
13.8009	-0.41061		13.8681	-0.27611		8.50396	0.001771		8.57843	0.150704
12.2274	-1.29865		12.2749	-1.20366		14.1262	0.086479		14.0467	-0.07247
10.7563	-0.42417		10.744	-0.44866		12.2649	-0.39262		12.1642	-0.59399
10.2831	-0.31641		10.2298	-0.42308		10.9182	-0.16984		10.8883	-0.22966
12.0228	-0.17879		11.9947	-0.23503		10.2477	-0.2509		10.2451	-0.25602
8.77586	2.30057		8.82419	2.39723		11.8172	0.131478		11.9215	0.340229
11.8642	-1.27255		11.8607	-1.27964		8.85579	1.47865		8.86816	1.50338
13.4673	-1.44499		13.5148	-1.35014		11.8173	-0.02049		11.8438	0.032454
7.48853	-1.47589		7.08375	-2.28543		13.4487	-0.32643		13.4255	-0.37275
9.76249	2.53593		9.84834	2.70763		5.47649	-0.0938		6.04935	1.05193
11.7131	-0.49117		11.878	-0.16139		9.92978	1.10126		10.027	1.29576
9.04247	-0.67588		9.02056	-0.7197		11.9022	-0.16478		11.8357	-0.29795
10.1662	-0.97004		10.1984	-0.90554		9.06521	-0.08394		9.00472	-0.20492
9.77977	-0.18528		9.92571	0.106607		10.4354	-0.25295		10.3527	-0.41831
8.82876	0.05613		8.87151	0.141622		2.44706	-0.02306		2.33216	-0.25288
7.45279	-0.06467		7.56776	0.165271		10.1223	-0.25693		10.0326	-0.4364
11.4162	-0.62841		11.4501	-0.56075		9.03039	-0.42535		8.94592	-0.5943
11.2803	-2.02462		11.7097	-1.16582		7.5555	0.314195		7.36971	-0.05739
9.9232	-0.06916		9.8832	-0.14915		11.0526	0.977191		11.1516	1.17524
8.74112	-0.18297		8.73076	-0.20369		12.3192	-1.56286		12.0861	-2.02904
10.0271	0.178693		9.91148	-0.05259		9.84608	0.045918		9.8236	0.000965
8.99557	0.048445		8.96182	-0.01904		8.6984	-0.0859		8.65746	-0.16778
8.00672	0.257811		7.86902	-0.0176		9.96464	0.166831		10.0255	0.288472
5.69717	-0.29853		5.79239	-0.10807		9.05391	-0.31501		9.04501	-0.33281
10.5125	-0.30793		10.4593	-0.41442		7.8969	-0.39619		7.9635	-0.26298
9.61526	-0.17991		9.56018	-0.29006		5.15489	-0.16456		5.18226	-0.10983
9.18515	0.054863		9.2026	0.089765		10.0359	-0.13363		10.1209	0.036232
9.41176	-0.75452		9.32552	-0.92701		9.525	-0.08288		9.4768	-0.17928
9.4919	1.94514		9.47449	1.91032		9.15334	-0.07122		9.15178	-0.07433
12.3955	-0.53904		12.3759	-0.57818		8.31022	0.957659		8.60727	1.55175
7.37094	0.326063		7.31816	0.220519		9.4426	1.54036		9.49958	1.65431
9.21018	0.636252		9.24236	0.700623		12.1017	-0.01342		12.1674	0.117941
11.0507	0.169242		11.0703	0.208333		7.21934	0.248685		7.24861	0.307219
4.409	0.416122		4.24597	0.09006		9.41361	-0.10085		9.47945	0.030828
10.0329	0.380057		9.99754	0.309392		11.0673	0.250019		11.0813	0.278008
10.2205	0.047829		10.331	0.268788		3.90736	-0.53667		4.07229	-0.20681
8.34086	-0.14985		8.42583	0.020086		9.95139	0.209224		9.96041	0.227273
10.416	-0.90512		10.4901	-0.75701		10.6048	0.054615		10.5332	-0.08844
9.38932	1.44443		9.31773	1.30125		8.45236	0.041097		8.31836	-0.22691
10.2645	-0.31985		10.2489	-0.35106		10.6994	-0.54342		10.5843	-0.7736
4.88323	2.95897		5.34591	3.88434		8.97832	0.853384		9.16299	1.22271
6.31455	3.09504		6.86543	4.19679		10.0077	0.243458		10.1029	0.433861
16.7108	-1.14076		16.757	-1.0485		5.17351	2.37319		4.84197	1.71011
8.40447	0.459828		8.39041	0.431702		6.62129	2.71461		6.26785	2.00774
7.26865	-0.74013		7.63379	-0.00986		16.7805	-0.15029		16.7026	-0.30599
13.1628	-1.15706		13.2174	-1.04776		8.39271	0.068144		8.35546	-0.00637
9.45046	-1.48789		9.5003	-1.38822		8.21718	-0.6273		7.84706	-1.36754
9.28475	0.12011		9.35645	0.263513		13.2544	-0.21331		13.1829	-0.35633
9.17661	-0.36374		9.20947	-0.29801		9.59218	-0.4251		9.511	-0.58746
8.96514	0.144813		8.82209	-0.1413		9.73727	-0.0707		9.48373	-0.57778
11.805	0.314138		11.9843	0.672705		9.32407	-0.25967		9.2822	-0.34342
9.3942	-0.2361		9.40709	-0.21032		8.93914	-0.15776		8.83683	-0.36238
9.50505	-0.26674		9.54692	-0.183		12.6769	-0.07999		12.4563	-0.52119
12.6613	-0.93044		12.7342	-0.78465		9.39987	-0.07375		9.52944	0.18539
6.51203	0.830658		6.45024	0.707083		9.53173	-0.07809		9.66505	0.188563
8.25657	-0.73486		8.32476	-0.59846		12.8669	-0.03113		12.8093	-0.14632
9.72877	-0.79316		9.67144	-0.90781		6.61511	-0.39721		6.68839	-0.25065
8.33712	0.047792		8.12811	-0.37022		8.53307	-0.55505		8.37357	-0.87406
8.49324	0.432154		8.5437	0.533074		9.59817	-0.30852		9.65999	-0.18487
10.3025	0.244619		10.1511	-0.05813		7.77496	0.016365		7.92636	0.319169
8.99285	0.444034		8.89117	0.240679		9.17602	-0.51856		8.9739	-0.9228
9.31762	0.646218		9.15672	0.324417		10.0392	-0.12972		10.1497	0.091366
8.51192	0.007003		8.67634	0.33584		8.6151	0.298393		8.72312	0.514425
8.16673	0.516048		8.12702	0.436617		9.03523	0.122209		9.17375	0.399243
10.1687	0.839625		10.2587	1.01962		9.10967	0.031906		8.89156	-0.40431
10.9388	0.587968		10.8698	0.450058		8.35856	-0.09551		8.36141	-0.08981
7.83897	-0.13181		7.79587	-0.21803		10.8011	0.052341		10.717	-0.11573
2.34966	-0.17944		1.8837	-1.11137		11.0324	0.205557		11.0307	0.202177
10.608	-0.98654		10.5426	-1.11753		7.37579	0.794806		7.38251	0.808243
12.2591	-1.18974		12.2579	-1.19219		1.76115	-0.58488		1.86549	-0.37619
8.53753	0.376303		8.54256	0.386362		10.1373	0.278275		10.1743	0.352276
9.82024	-0.30299		9.96725	-0.00897		12.2693	-0.1477		12.2026	-0.28111
6.03794	3.74869		6.26226	4.19733		8.23638	0.514279		8.39369	0.828897
6.53993	2.24657		6.2985	1.76371		10.4037	-0.27763		10.1426	-0.79965
10.9043	0.079689		11.1241	0.519337		7.26469	1.12394		7.06667	0.727906
8.85892	1.00696		8.63396	0.557032		6.08892	0.799403		6.30932	1.2402
10.3631	0.003504		10.3815	0.040327		11.8169	-0.2715		11.6176	-0.6701
7.39594	-0.49516		7.3875	-0.51203		8.87696	-0.32497		8.96819	-0.1425
8.23082	-0.24793		8.24448	-0.22062		10.5269	-0.08288		10.5332	-0.07015
10.67	-0.90611		10.7925	-0.66109		7.28294	-0.40498		7.2173	-0.53626
9.81502	-0.86148		9.75806	-0.97539		8.25465	0.002055		8.21768	-0.07189
8.6924	0.952461		8.45511	0.47789		10.6474	-0.02429		10.62	-0.07916
5.12892	-0.18953		5.36337	0.279377		9.23823	0.274054		9.29098	0.379562
10.1344	-0.82125		10.5518	0.013625		8.39264	0.085251		8.5524	0.404789
10.9241	-0.53462		11.001	-0.38067		5.29746	-0.14692		5.18485	-0.37213
9.61845	0.435348		9.54326	0.284962		10.5239	-0.1651		10.285	-0.64293
8.3504	0.013706		8.37019	0.053288		11.0813	0.101296		11.0651	0.068861
12.6717	-0.55024		12.7141	-0.46553		9.5557	0.398664		9.59768	0.482614
9.87933	0.153843		9.90967	0.214523		8.091	0.182819		8.22397	0.448747
9.1638	-0.03903		9.03668	-0.29326		12.7682	-0.26592		12.7084	-0.3855
10.1043	-0.52976		10.0633	-0.61189		9.76976	0.247636		9.76641	0.240939
8.10733	0.032249		8.04003	-0.10234		8.86762	-0.3919		8.98362	-0.1599
9.6304	-0.39093		9.61855	-0.41463		10.1329	0.056158		10.0762	-0.05721
7.68502	-0.30539		7.74273	-0.18997		7.87275	-0.20557		7.97589	0.0007
8.31205	0.096825		8.20607	-0.11515		9.51817	0.058733		9.54336	0.109106
10.009	2.13482		10.1468	2.41047		7.67575	-0.04613		7.65753	-0.08256
9.85216	0.075714		9.74932	-0.12997		8.31442	-0.19006		8.29477	-0.22935
9.8632	-0.43552		9.89158	-0.37877		10.4569	0.717669		10.4413	0.686301
10.6821	0.168977		10.7057	0.216199		9.60224	-0.07478		9.6851	0.090941
9.87616	0.345953		9.89822	0.390073		9.81741	0.023979		9.7833	-0.04423
8.56941	-0.20499		8.43333	-0.47715		10.6608	0.069838		10.6325	0.013237
8.3312	-0.18092		8.31578	-0.21176		9.7541	0.159271		9.84701	0.345105
10.0701	-0.3262		10.1345	-0.19741		8.30281	-0.08114		8.30935	-0.06806
9.54155	-0.01524		9.51849	-0.06137		8.26871	0.03881		8.27433	0.050048
4.13566	3.71617		4.10206	3.64898		10.7186	-0.50662		10.6245	-0.69482
13.9507	-1.43569		13.9803	-1.37638		9.68783	-0.26993		9.57721	-0.49117
7.1505	1.71398		6.89287	1.19871		4.0978	2.29875		3.96322	2.0296
7.80049	2.07638		7.71821	1.91184		13.9496	-0.20961		13.8929	-0.3229
6.59362	-0.19528		6.40959	-0.56335		6.23912	0.820612		6.61101	1.56438
8.44116	0.062509		8.5751	0.330378		8.58065	0.130774		8.70664	0.382773
4.06977	3.79903		4.09681	3.8531		6.21267	-0.33693		6.25953	-0.2432
11.0518	-0.77542		10.9916	-0.89583		9.36016	-0.1914		9.02508	-0.86155
7.21226	-0.29213		7.35719	-0.00227		4.31064	1.1144		4.5703	1.63372
14.0964	-1.751		14.116	-1.71185		10.7154	0.288177		10.7824	0.422185
4.71669	-0.35891		4.29593	-1.20044		7.40493	-0.24236		7.37945	-0.29332
13.4338	-1.52063		13.4448	-1.49866		14.0969	-0.40602		14.0907	-0.41833
11.0602	-1.48294		11.1814	-1.24046		4.13202	-0.3464		4.14796	-0.31452
8.88459	-0.46882		8.84532	-0.54737		13.4424	-0.28941		13.3776	-0.41912
8.00877	-0.23011		8.07297	-0.10171		11.1269	-0.1286		11.0656	-0.25118
6.66406	0.538269		6.60227	0.414677		9.05078	-0.26461		8.92453	-0.51712
8.50839	-0.18027		8.44461	-0.30783		8.16812	-0.13661		8.17393	-0.12498
14.2076	-1.00618		14.1906	-1.0401		6.71998	-0.50513		6.76531	-0.41446
4.11134	-0.04745		3.82829	-0.61355		8.33333	0.20509		8.31871	0.175846
3.38083	-0.24177		2.98403	-1.03536		14.0171	0.074635		14.0663	0.173051
8.03559	0.054206		7.93977	-0.13743		3.5638	-0.06628		3.85012	0.506349
10.5742	-0.48133		10.5561	-0.51757		2.68657	0.01632		2.73156	0.106294
11.2775	0.248242		11.3	0.293094		7.89758	-0.09262		7.95795	0.02812
9.36729	-0.02215		9.2863	-0.18413		10.5887	-0.23452		10.5193	-0.37345
8.08609	0.487247		8.16224	0.639548		11.2529	0.13491		11.2837	0.196574
6.35258	3.16521		6.42164	3.30332		9.15681	-0.06021		9.1837	-0.00645
10.1907	-0.32412		10.3076	-0.09044		8.16206	0.413088		8.09765	0.284274
7.7859	2.952		7.68144	2.74308		6.21101	2.33401		6.29953	2.51106
8.54929	0.506591		8.57709	0.562188		10.5283	-0.08495		10.3299	-0.48174
10.6145	-0.31317		10.6177	-0.30688		8.73671	0.599378		8.66109	0.448156
9.04453	-0.08947		9.12883	0.079123		8.83354	-0.12319		8.78676	-0.21675
10.0371	0.627685		10.0112	0.57589		10.6176	-0.04075		10.6334	-0.00904
10.6957	1.02969		10.578	0.794226		9.03551	0.138386		9.05731	0.181976
8.59249	0.159066		8.53622	0.046525		10.0794	-0.02656		10.0615	-0.06248
8.14125	0.193422		8.00366	-0.08175		10.8057	0.080128		10.9899	0.448459
9.90078	0.435295		9.903	0.439742		8.31969	0.131621		8.4467	0.385646
7.23104	0.120121		7.17459	0.007226		8.14514	-0.34506		8.10703	-0.42128
9.47816	1.41128		9.54098	1.53691		10.0097	-0.3178		9.9672	-0.40271
9.34849	0.066474		9.35489	0.07928		7.08286	0.405153		7.03549	0.310425
9.11745	-0.16323		9.06004	-0.27804		10.0173	-0.35162		10.0243	-0.3375
7.21712	0.259315		7.17416	0.173382		9.17686	-0.08769		9.27993	0.118447
12.0533	-0.53339		12.2225	-0.19483		9.24384	-0.32201		9.17793	-0.45383
8.0614	-0.31132		8.14089	-0.15235		6.9406	-0.11642		7.00501	0.0124
9.69519	-0.42937		9.73638	-0.34699		12.5383	-0.10608		12.406	-0.37073
12.2955	-0.64639		12.3872	-0.46301		8.19256	-0.01335		8.15485	-0.08877
10.5809	0.667038		10.5032	0.511673		9.83098	-0.15766		9.78884	-0.24193
7.97951	0.265284		8.0504	0.407069		12.5937	-0.2777		12.5279	-0.40939
3.48075	0.406368		3.60402	0.652892		10.6116	0.27778		10.6859	0.426291
8.73731	0.773881		8.71178	0.722832		8.05877	-0.25248		8.08378	-0.20247
4.80551	-0.14628		5.14258	0.527851		3.50865	-0.35656		3.25873	-0.85638
9.48398	-0.36797		9.48237	-0.3712		8.93072	-0.23519		8.90852	-0.27959
8.0878	0.313676		8.0605	0.25907		4.91033	0.514737		4.6993	0.092668
10.6292	0.14645		10.63	0.14794		9.46893	-0.04417		9.48156	-0.0189
9.03909	0.804339		9.52016	1.76646		7.84294	0.251794		7.83678	0.239455
7.66798	1.58184		7.97762	2.20112		10.74	0.050358		10.7719	0.1143
8.21303	-0.21008		8.40933	0.182507		10.8242	0.050407		10.2693	-1.05937
8.36106	-0.38526		8.43533	-0.23672		8.66743	0.516299		8.45639	0.094223
6.95395	-0.89657		7.1595	-0.48547		8.11006	0.151645		8.17095	0.273416
11.2462	0.369897		11.1652	0.207961		8.44358	-0.39031		8.50554	-0.2664
10.1283	0.336703		10.0225	0.125279		7.15322	-0.63111		7.11276	-0.71203
9.93359	0.636356		9.76415	0.297477		11.3273	0.202423		11.3207	0.189188
9.40441	0.377016		9.33894	0.246076		9.90763	0.140935		9.99133	0.308349
8.80192	-0.06495		8.61562	-0.43755		9.68209	0.319115		9.75646	0.467855
7.80058	0.164396		7.84296	0.249156		9.08295	0.106815		9.16563	0.272184
5.93098	2.63003		5.84194	2.45194		7.89538	1.18134		8.13762	1.66582
8.63409	1.9323		8.81125	2.28663		7.59982	-0.15809		7.67355	-0.01063
9.38185	-0.00275		9.27428	-0.21788		6.29796	0.649655		6.48099	1.01571
9.80255	-0.26105		9.80313	-0.25988		9.14612	0.723734		9.08218	0.595845
9.52343	-1.5053		9.67584	-1.20048		8.94868	0.304453		9.09378	0.59465
10.4282	-0.65159		10.4201	-0.66787		9.97886	-0.19941		10.0038	-0.14951
9.34673	-0.23891		9.31113	-0.3101		9.35144	-0.46329		9.14796	-0.87024
10.3231	-0.77795		10.232	-0.96006		10.5502	-0.18305		10.4497	-0.3842
10.7368	-0.33979		10.7946	-0.22414		9.23862	0.154762		9.25188	0.18128
12.0176	-0.99647		12.0995	-0.83268		9.87493	0.38241		9.92895	0.490458
5.67459	2.01367		5.5262	1.71687		10.687	0.3549		10.761	0.502985
8.8092	-0.30138		8.9979	0.076017		12.0348	-0.1167		12.0031	-0.18015
9.17144	-0.85758		9.16878	-0.86291		5.28209	0.8914		5.60282	1.53285
8.34786	0.381572		8.38809	0.462048		9.57908	-0.19472		9.18999	-0.97289
7.81858	-0.35043		7.83681	-0.31399		9.16807	0.043119		9.05881	-0.17541
9.17327	0.409642		9.15692	0.376953		8.17732	0.322109		8.2197	0.406878
7.42708	0.914677		7.71606	1.49262		7.80818	-0.00256		7.81074	0.002577
10.3704	1.01545		10.3362	0.946963		9.07851	0.028712		9.16491	0.201529
8.33645	0.302819		8.33487	0.299649		8.46319	-0.21513		8.24061	-0.66028
6.97861	0.658581		6.94188	0.585118		10.3186	0.477186		10.4399	0.719869
8.51462	0.354398		8.36464	0.054449		7.99	0.516416		8.06151	0.659438
9.2243	-0.08908		9.16865	-0.20036		6.80157	0.313694		6.74868	0.207898
9.383	-0.54888		9.37234	-0.5702		8.3063	0.100071		8.37793	0.243324
8.26161	0.441673		8.45258	0.823606		9.24474	-0.13901		9.20081	-0.22686
11.7038	-0.65697		11.6776	-0.70936		9.27915	-0.08805		9.29873	-0.0489
8.1928	0.059556		8.18977	0.053493		9.14593	-0.33044		8.88313	-0.85604
9.29368	-1.14935		9.53827	-0.66018		11.7475	-0.05258		11.7354	-0.07697
10.0704	-0.21172		10.0284	-0.29568		8.12566	-0.08448		8.17094	0.006082
8.15087	-0.48429		8.39135	-0.00335		9.85511	-0.48756		9.62777	-0.94224
8.72375	1.02746		8.83278	1.24552		9.5588	0.752951		9.65056	0.936476
7.8688	0.97651		7.774	0.786911		8.79171	-0.15961		8.51512	-0.7128
9.06776	-0.45027		8.88112	-0.82353		9.60496	0.02969		9.4116	-0.35702
8.91822	0.255389		8.87681	0.172567		7.61479	0.46422		7.67361	0.581862
9.36787	-0.30372		9.44002	-0.15943		8.58259	0.50528		8.65298	0.646067
8.73054	-0.29142		8.62395	-0.5046		9.08536	-0.08983		9.00617	-0.24821
10.3318	-0.24733		10.3234	-0.26417		9.59468	-0.23772		9.55362	-0.31985
10.741	0.130445		10.6313	-0.08894		8.55748	-0.27534		8.6313	-0.12768
8.14182	0.243413		8.17414	0.308051		10.2164	-0.11108		10.2526	-0.03871
10.2081	-0.56429		10.2869	-0.40676		10.5647	0.042571		10.6215	0.156234
8.4664	0.905574		8.48278	0.938326		8.14185	0.081823		8.12367	0.045457
9.96067	-0.38644		9.765	-0.77779		10.2437	-0.20942		10.1421	-0.41264
8.75434	-0.02537		8.92938	0.324706		8.77378	0.064465		8.65515	-0.1728
11.9727	-0.61969		11.95	-0.66518		9.7917	-0.16109		9.90629	0.068086
7.50199	2.59335		7.15798	1.90532		9.22151	-0.18403		8.99738	-0.63229
4.77825	3.0257		5.26592	4.00105		11.8586	-0.05057		11.8439	-0.07982
13.7949	-0.13972		13.9507	0.172062		6.92134	0.398129		7.26383	1.08312
10.4047	0.351774		10.3827	0.307842		7.0794	0.014945		6.58923	-0.96539
9.58342	-0.7541		9.5358	-0.84936		13.9245	0.316831		13.8604	0.188759
9.4711	0.200187		9.3884	0.034796		10.5784	-0.04322		10.557	-0.08609
9.33129	0.640275		9.28932	0.556333		9.50995	-0.25627		9.52499	-0.22618
8.15069	0.147098		8.05017	-0.05393		9.36627	-0.09142		9.44946	0.074966
5.20286	1.10852		4.93753	0.577866		9.24805	0.129452		9.28695	0.207249
7.594	0.712557		7.50884	0.542242		7.80332	-0.12779		7.81691	-0.10062
3.93613	3.36186		3.76796	3.02551		4.53521	0.642755		4.50503	0.582377
9.37519	1.65263		9.11037	1.123		7.33768	0.184334		7.33709	0.183146
9.805	-1.35106		10.2775	-0.40613		4.39741	0.166724		4.48611	0.344138
7.791	1.88013		7.87733	2.05279		8.80636	0.455695		9.0786	1.00018
8.06133	1.95654		8.10369	2.04125		10.6793	-3.41835		9.97046	-4.83595
5.64152	3.71601		5.71635	3.86567		9.33696	-1.15828		9.03862	-1.75497
2.35544	0.072043		1.72622	-1.18639		9.60307	-0.55545		9.15971	-1.44216
4.41082	3.12618		4.46538	3.23528		8.30619	-1.0858		7.90797	-1.88225
9.91548	1.02546		9.80622	0.806938		3.46249	0.650113		3.98461	1.69436
3.83507	3.09767		3.41443	2.25639		9.68314	0.777935		9.80434	1.02034
4.14525	0.415238		4.28322	0.691167		3.5365	1.86443		3.63191	2.05525
7.77745	0.849212		7.72407	0.74245		4.01401	-0.92532		4.45116	-0.05102
2.90477	0.780733		2.66201	0.295204		7.6247	0.094772		7.71611	0.27758
12.1301	-1.10096		12.3601	-0.64096		2.81071	0.54129		2.96361	0.847091
8.87257	-0.29061		8.98625	-0.06324		11.7912	0.557446		11.672	0.319038
9.56617	-0.15339		9.52056	-0.24462		8.94644	-0.01134		8.88909	-0.12602
10.5378	-1.03312		10.4699	-1.16888		9.5199	-0.31221		9.53402	-0.28397
7.34044	0.619018		7.73174	1.40163		10.1788	0.04581		10.2345	0.157279
8.17669	0.224569		8.18016	0.231516		8.63638	0.274759		8.34567	-0.30665
9.47149	0.731581		9.74299	1.27459		7.64087	0.670054		7.74619	0.880688
11.4086	0.400224		11.3226	0.22805		10.7537	0.152172		10.4132	-0.52889
7.96086	0.534795		7.97234	0.557759		11.5469	0.073111		11.5703	0.12003
8.33864	0.763848		8.18248	0.451533		7.99057	0.199212		7.99359	0.205256
11.3063	-0.60966		11.2726	-0.67695		8.01731	0.328632		8.20881	0.711624
9.5588	0.109235		9.58705	0.165746		10.9081	0.410316		10.9537	0.501534
8.7656	-0.4204		8.86436	-0.22287		9.89234	-0.09791		9.768	-0.34659
11.35	-1.19776		11.2844	-1.32897		9.05967	-0.34733		8.93914	-0.58839
9.02132	2.51227		8.81723	2.10408		10.9606	-0.09996		11.0527	0.084234
7.57726	-0.33246		7.61417	-0.25864		9.06822	0.472734		9.34825	1.03279
11.6158	-0.2022		11.5766	-0.28052		7.83009	0.021786		7.62842	-0.38157
8.86914	0.36747		8.90698	0.443133		11.4629	0.095968		11.5176	0.205363
13.3466	0.163691		13.3543	0.179126		8.87938	0.096338		8.8894	0.116387
8.20165	0.286453		8.01771	-0.08143		13.4904	0.245642		13.5058	0.276381
8.13656	1.00877		8.30372	1.34309		8.32484	0.08231		8.18931	-0.18876
11.8507	1.1435		12.1664	1.77485		9.66858	-0.97607		9.3158	-1.68162
9.30259	0.903025		9.2815	0.860839		13.6621	-0.55223		13.2524	-1.37176
9.20698	1.25414		9.10599	1.05215		9.36775	0.145407		9.32601	0.061928
8.6151	-1.0652		8.50347	-1.28845		9.06306	0.511021		9.21648	0.817865
9.07707	-0.22163		8.97665	-0.42248		8.40332	-0.12031		8.35311	-0.22072
10.4053	1.32339		10.4566	1.42604		8.62073	0.933795		8.62913	0.950592
9.97338	0.149737		10.0027	0.208292		10.815	0.50806		10.7603	0.398678
8.59957	0.730422		8.74816	1.02759		10.125	-0.0797		10.1195	-0.09069
8.6029	0.142214		8.65545	0.24731		8.92421	0.355029		8.88968	0.285974
10.2784	-0.60798		10.2735	-0.61765		8.75971	-0.18813		8.71106	-0.28544
12.1549	-1.00821		12.2246	-0.86883		10.1037	0.008492		10.0863	-0.02628
8.59145	-0.71193		8.69043	-0.51397		12.0459	0.128514		12.1927	0.422158
10.498	-0.83385		10.6408	-0.54823		8.58001	-0.24849		8.57942	-0.24968
5.72449	5.57815		5.28758	4.70434		10.8023	-0.35549		10.742	-0.47605
7.19484	1.4998		7.23637	1.58287		5.09124	3.06559		5.62886	4.14083
4.06887	4.12631		3.66208	3.31274		7.88214	-0.64166		7.86719	-0.67157
10.1318	1.55198		10.2861	1.86053		10.6693	0.468974		10.6428	0.415997
8.80165	-0.77436		8.90186	-0.57393		8.97743	-0.45475		8.8705	-0.6686
6.6239	3.0283		6.28076	2.34201		5.76067	1.52636		6.12642	2.25786
6.14771	0.034707		6.28744	0.314163		6.16388	-0.50111		6.26139	-0.30609
9.41008	0.944586		9.28386	0.692153		8.97428	0.023841		9.13164	0.338552
9.59927	-0.05059		9.69802	0.146897		8.97039	0.42382		9.13636	0.75576
10.4179	-0.28285		10.4564	-0.20586		10.5601	-0.15356		10.5476	-0.17871
8.05446	-0.03866		7.9978	-0.15198		7.83718	-0.12766		7.93883	0.075626
9.73314	0.039751		9.66816	-0.09022		9.6255	-0.1218		9.7055	0.038206
8.19217	1.39289		8.16085	1.33024		8.19784	0.809227		8.155	0.723536
11.2982	-0.66247		11.2644	-0.73008		11.2393	-0.24501		11.2451	-0.23351
8.96996	-0.56416		8.95581	-0.59244		8.795	-0.61824		8.882	-0.44423
11.7256	-0.08828		11.8315	0.123362		11.8963	0.220036		11.9193	0.266128
9.06843	0.719122		8.98561	0.55348		8.9874	0.062574		9.07313	0.234031
10.0098	-0.33352		10.0576	-0.23784		10.1521	0.084494		10.0586	-0.10252
8.56615	0.457626		8.47566	0.276649		8.45652	0.023109		8.56304	0.236155
8.30291	0.212419		8.24929	0.105196		8.23106	-0.10461		8.17489	-0.21695
8.58654	-0.31281		8.51286	-0.46017		8.32798	0.383857		8.32908	0.386065
9.79647	-0.45162		9.86592	-0.31271		9.90541	-0.02584		9.89527	-0.04612
10.471	-0.1653		10.4762	-0.15495		2.52531	0.425035		2.54335	0.461107
8.25991	-0.13452		8.3593	0.06426		10.591	0.128376		10.5524	0.051248
11.3364	-0.20528		11.6433	0.408589		8.76189	-0.14598		8.45592	-0.75793
11.1226	0.123776		11.2384	0.355517		12.2048	-0.09321		12.0027	-0.49752
5.75209	0.9093		5.77636	0.957836		9.35573	1.21148		9.86275	2.22554
6.79311	2.29052		6.64612	1.99653		6.30415	-0.2174		6.25389	-0.31791
10.1361	-0.46598		10.182	-0.37411		6.42362	0.454404		6.64367	0.894504
10.3039	-0.43804		10.3581	-0.32951		10.297	-0.28185		10.1889	-0.49798
4.2884	2.91808		4.43149	3.20427		10.472	-0.09704		10.4331	-0.1749
11.4723	-0.16127		11.4731	-0.15963		4.35911	1.15871		4.45343	1.34734
15.6536	-1.5587		15.7766	-1.31266		11.4819	-0.16824		11.4601	-0.2119
6.03536	-0.69285		6.05825	-0.64707		15.5883	0.038821		15.5233	-0.0911
8.54277	0.267947		8.52635	0.235116		6.07374	-0.20314		6.40828	0.465951
7.84807	0.317598		7.6811	-0.01633		8.47252	-0.16248		8.47348	-0.16057
9.88781	-0.46414		9.87164	-0.49649		7.76792	-0.09251		7.82601	0.023657
11.4207	-0.08054		11.3627	-0.19667		9.61341	0.387976		9.62045	0.402044
7.0368	2.51808		7.0391	2.52267		11.426	-0.03071		11.4041	-0.07457
4.34598	0.957215		4.08494	0.435141		6.9503	1.63369		7.01002	1.75313
8.13351	-0.48128		8.16996	-0.40837		3.99578	0.030145		4.07411	0.186794
7.12519	1.0876		6.99619	0.829611		8.1759	-0.15931		8.15128	-0.20856
7.77652	-0.07417		7.76204	-0.10314		6.63398	0.51708		6.75642	0.761947
6.68026	-0.54786		6.54109	-0.8262		7.78563	0.124189		7.74079	0.034509
8.08647	4.9999		8.47426	5.77548		6.33061	-0.29327		6.38391	-0.18666
3.43364	1.25549		3.19959	0.787406		9.18069	2.75173		9.19302	2.7764
9.68563	-0.15236		9.73328	-0.05707		2.28648	-0.02552		2.89456	1.19062
8.24588	0.559844		8.30236	0.672794		9.82893	-0.21221		9.78808	-0.2939
12.3339	-0.68703		12.5487	-0.25735		8.7097	-0.18009		8.50499	-0.5895
11.6455	-0.76059		11.7836	-0.48434		12.4175	0.309538		12.3059	0.086285
4.1593	-0.72832		4.2523	-0.54233		11.6748	0.056656		11.5899	-0.11318
10.0215	0.498712		10.0293	0.514329		3.98253	-0.32413		4.06298	-0.16323
7.75008	-0.30533		7.6609	-0.48368		10.1001	0.220828		10.0929	0.206317
9.39636	-0.14685		9.29452	-0.35053		7.95827	-0.17387		7.84037	-0.40966
10.3954	-1.05254		10.57	-0.70346		9.18439	0.246713		9.2009	0.279738
9.92756	-0.56769		10.0344	-0.35393		10.9246	-0.33793		10.697	-0.79302
13.5137	-1.51957		13.5504	-1.44605		10.4744	-0.63894		10.2823	-1.02322
9.72808	0.237643		9.66584	0.113178		13.5631	-0.35441		13.5285	-0.42351
10.5776	-0.13559		10.5424	-0.20611		9.61871	-0.12241		9.63805	-0.08371
10.985	-1.02635		11.0226	-0.95133		10.5937	-0.27678		10.6185	-0.22731
9.88928	-0.43624		9.81116	-0.59247		11.0252	-0.27471		11.0559	-0.21344
9.9883	0.966192		9.92088	0.831355		9.70387	0.214019		9.67158	0.149432
9.92859	0.350718		9.94552	0.384584		10.1444	0.302986		10.2099	0.434063
7.84776	0.489705		7.78447	0.363126		9.83956	0.430153		9.84071	0.432438
7.94642	0.85334		7.83038	0.621276		7.6589	-0.18417		7.75525	0.008527
10.4857	0.205162		10.4298	0.093355		7.71717	0.080807		7.87773	0.401916
9.26677	-0.3927		9.07379	-0.77866		1.79326	-0.47374		1.93275	-0.19475
9.03808	-0.49808		9.0498	-0.47463		2.87479	0.975727		3.04198	1.31011
6.65533	-0.10936		6.41679	-0.58644		10.3161	0.247538		10.3453	0.305833
8.86878	-0.14588		9.12494	0.366444		9.00725	0.273594		9.0262	0.311506
9.74477	-0.34398		9.78276	-0.268		9.07413	-0.17526		8.99418	-0.33516
10.6158	-0.0669		10.44	-0.41847		6.31601	-0.51823		6.36005	-0.43014
10.2328	-0.79756		10.2471	-0.76887		9.5375	-0.2365		9.20176	-0.908
10.0017	-0.56163		9.96347	-0.63808		9.4223	0.711623		9.45659	0.780213
12.4895	-0.95304		12.4965	-0.93914		9.92278	0.14298		10.1308	0.559067
8.7073	0.266892		8.49612	-0.15547		10.0538	-0.06432		10.0414	-0.08914
10.8887	-0.54365		10.7906	-0.73971		10.0373	-0.1943		10.093	-0.08271
9.57512	0.284724		9.5345	0.20348		12.4346	-0.18124		12.4468	-0.15684
7.93721	0.207703		7.96375	0.260785		8.40142	0.230507		8.55716	0.54199
7.61314	0.162115		7.82388	0.583601		10.4644	0.477673		10.5041	0.556997
6.66999	0.388387		6.47777	0.003956		9.22764	0.341829		9.32465	0.53586
9.54385	-0.2657		9.43292	-0.48757		7.78155	0.507123		7.71166	0.36736
7.73556	0.118675		7.71634	0.080219		7.81057	-0.59457		7.818	-0.57972
10.5404	0.054833		10.4514	-0.12305		1.8995	-0.26126		1.92294	-0.21438
8.59203	0.497851		8.62403	0.561836		6.47938	0.291413		6.48117	0.294989
10.3883	0.199099		10.446	0.314574		9.75798	-0.48168		9.76963	-0.45838
8.03906	-0.45669		8.38828	0.241746		7.75179	-0.15482		7.76991	-0.11859
9.68134	-0.24661		9.60929	-0.3907		10.5806	-0.07663		10.5953	-0.0471
9.15991	1.6134		8.84393	0.981441		8.47294	-0.07282		8.54212	0.065535
9.54979	0.329513		9.63461	0.499138		10.3221	0.100389		10.3194	0.095071
7.75217	-0.16419		7.7625	-0.14353		8.71608	-0.28125		8.33207	-1.04926
7.26456	0.302786		7.35628	0.486212		9.20188	0.717393		9.29725	0.90814
8.22669	0.756763		8.26401	0.83141		8.63825	0.644004		8.92996	1.22743
10.6563	-0.51344		10.6749	-0.47636		10.1394	-0.10692		9.98373	-0.41818
8.42994	1.08899		8.46974	1.16859		8.10999	-0.3906		8.13469	-0.3412
9.07563	0.048761		8.91045	-0.2816		7.56273	0.019763		7.50808	-0.08953
9.09726	0.193202		9.0898	0.178278		8.39281	0.463188		8.3458	0.369165
8.32184	0.633354		8.42075	0.831174		10.8303	-0.26955		10.7272	-0.47577
11.2554	-0.90667		11.3154	-0.78673		8.89377	0.198057		8.82557	0.061646
7.41558	0.059077		7.48168	0.191275		8.89463	-0.15131		8.89967	-0.14125
4.82504	0.098621		4.6939	-0.16367		9.12555	-0.00174		9.15777	0.062716
8.97502	-0.82901		8.98208	-0.81488		8.59778	-0.01409		8.61828	0.026909
11.2186	-0.22419		11.3894	0.117268		11.5801	-0.46835		11.4523	-0.72406
9.29943	0.819055		9.04117	0.302531		7.44842	-0.15815		7.55184	0.048688
8.97836	-0.53089		9.02088	-0.44587		4.64647	-0.18959		4.8193	0.15607
8.00846	0.924572		8.0639	1.03546		8.52328	0.100044		8.64843	0.350354
9.16816	-0.50123		8.98941	-0.85873		11.838	-0.15559		11.6919	-0.44786
11.3459	0.031082		11.2326	-0.19563		8.75467	-0.04155		8.922	0.293111
9.52049	-0.05611		9.41353	-0.27002		9.00248	0.10252		8.96186	0.021286
8.59078	0.137007		8.54061	0.036677		8.87887	-0.89478		8.72818	-1.19616
4.05572	-0.19925		4.31622	0.321744		8.92798	-0.31795		8.95795	-0.25801
7.59302	0.792104		7.50533	0.61674		11.3581	-0.13293		11.3504	-0.14844
7.87477	0.526464		7.93389	0.644715		9.30178	-0.12199		9.33603	-0.05348
6.96447	1.39677		6.84917	1.16618		8.36626	0.113018		8.42088	0.22226
7.41977	2.12574		7.10812	1.50243		3.65554	-0.06737		3.81787	0.257295
7.69591	2.04093		7.36975	1.38859		7.34021	0.267112		7.46318	0.513045
6.26196	2.24002		5.88785	1.49179		7.9927	-0.10769		8.01597	-0.06115
6.28511	1.30776		6.00815	0.753824		8.22114	-1.35565		8.0704	-1.65714
3.59995	2.62742		3.13368	1.69489		6.63658	0.959408		7.01795	1.72215
4.79469	0.74044		4.83332	0.817701		6.97521	0.751102		7.35125	1.50317
8.49638	-0.03676		8.39461	-0.2403		5.32367	0.782188		5.72134	1.57752
8.31658	0.529398		8.16223	0.220697		5.26385	0.920699		5.60161	1.59622
9.21228	1.15578		9.05112	0.833467		4.56177	-0.18362		4.76312	0.219081
4.14714	1.32152		3.85269	0.73261		8.32084	-0.06307		8.3546	0.004451
5.75044	1.12987		5.47349	0.575966		8.06181	0.111515		8.1686	0.325105
5.08926	3.27815		5.27734	3.65431		8.8984	0.552437		9.01435	0.784339
5.27016	3.25917		5.04596	2.81078		3.65735	-0.06374		3.85081	0.323177
7.83783	1.41146		7.69288	1.12157		4.90903	-0.08129		5.12216	0.344974
7.35966	-1.1047		7.19493	-1.43415		5.9627	0.584268		5.89169	0.44224
8.76694	-0.56407		8.71004	-0.67785		3.7843	-0.60159		3.41831	-1.33357
8.21532	0.577884		8.12124	0.389723		5.44072	0.94021		5.53239	1.12355
7.40369	0.422752		7.52328	0.661934		7.60947	0.262764		7.71377	0.471367
9.94051	-0.19475		10.0226	-0.03053		6.28096	-0.41303		6.62047	0.265984
10.4108	-0.83134		10.4896	-0.67372		8.89607	-0.88532		8.85311	-0.97124
9.65108	-0.06645		9.58755	-0.19352		8.2986	-0.50522		8.32748	-0.44747
9.88157	1.6239		9.84052	1.5418		7.76467	-0.27353		7.75729	-0.28829
8.28496	0.844826		8.20703	0.688974		10.2426	0.058734		10.1442	-0.13805
7.71569	-0.4039		7.73201	-0.37126		10.6876	-0.07177		10.6328	-0.18126
10.1958	0.228741		10.0237	-0.11547		9.46157	0.034591		9.56958	0.250613
8.70248	1.10852		8.64965	1.00287		9.96528	0.204389		10.0843	0.442379
14.7581	-1.68008		14.8127	-1.57097		8.46308	-0.11255		8.45997	-0.11876
4.22027	-0.52833		3.86071	-1.24745		7.87053	-0.0606		7.70838	-0.38491
8.69173	-0.28755		8.88068	0.090359		9.83205	0.071995		9.88973	0.18735
10.2895	-1.09287		10.377	-0.91794		8.74545	0.475189		8.82602	0.636329
10.1434	-0.68372		10.1699	-0.6306		14.8448	-0.21017		14.7372	-0.42535
9.74271	-0.13595		9.80376	-0.01385		4.16831	0.324113		4.31079	0.609074
8.91929	2.33082		8.91271	2.31766		9.04342	-0.67356		8.84328	-1.07384
5.70343	1.65876		5.96782	2.18754		10.5457	-0.32763		10.4734	-0.47209
8.36836	0.168749		8.30505	0.042135		10.2599	-0.24759		10.238	-0.29136
8.60474	-0.46258		8.46508	-0.7419		9.86986	-0.23709		9.84218	-0.29245
5.11881	1.37818		5.39433	1.92921		8.83858	0.714129		8.98328	1.00353
8.98034	-0.15382		9.04206	-0.03038		6.11535	0.869437		5.94659	0.53193
7.64895	0.470945		7.68444	0.541925		3.3613	-0.7949		3.95297	0.388445
10.283	0.959828		10.3976	1.18903		8.31973	-0.04102		8.35089	0.021303
6.46886	1.37821		6.44648	1.33344		8.55171	0.207273		8.50843	0.120701
10.5636	-0.42931		10.6835	-0.18963		4.76526	0.337107		4.79619	0.398969
10.8334	-0.43547		10.9099	-0.28255		9.07875	-0.04619		9.00747	-0.18874
7.18565	-0.31031		7.07413	-0.53334		8.00685	-0.22904		7.89887	-0.44498
6.10224	1.43539		6.05279	1.3365		10.5306	-0.07473		10.4623	-0.21142
8.42686	-0.15502		8.46334	-0.08205		6.85928	-0.09204		6.56748	-0.67565
11.2899	-1.11026		11.3737	-0.94275		10.3079	0.285724		10.3609	0.391739
9.72946	-0.07279		9.79011	0.048489		10.9422	0.13471		10.8799	0.010113
8.44448	0.459056		8.42709	0.424272		7.21839	-0.60753		7.28937	-0.46556
9.83199	-0.54138		9.8834	-0.43857		5.48949	0.433166		5.76925	0.992683
7.97685	1.4551		8.38536	2.27214		8.33544	0.117023		8.30942	0.064999
8.8732	-0.56091		8.87173	-0.56383		11.0354	0.053908		11.0706	0.124321
9.10462	-0.06365		9.19964	0.126384		9.66258	0.093325		9.66415	0.096466
9.78088	-1.06384		9.80682	-1.01195		8.6015	-0.23602		8.60614	-0.22675
7.64624	0.367047		7.6953	0.465171		10.4828	-0.50018		10.1937	-1.07827
7.52557	1.57857		7.54908	1.6256		9.56126	0.188542		9.06067	-0.81265
9.34453	-1.08443		9.53776	-0.69797		8.87668	-0.38684		8.81085	-0.5185
8.94844	0.304033		8.99067	0.388484		9.62132	-0.17729		9.39319	-0.63356
11.7116	-0.75686		11.7533	-0.67346		9.66006	-0.00862		9.6244	-0.07993
8.37844	1.11034		8.56178	1.47703		7.81142	0.12402		7.74459	-0.00965
9.46349	-0.20258		9.41389	-0.30177		7.89167	-0.11766		7.92829	-0.04441
12.4406	-0.91893		12.5267	-0.74684		10.0529	-0.71473		9.91561	-0.98929
12.8217	-1.48517		12.8996	-1.32935		9.01919	-0.33004		9.02576	-0.3169
10.5442	-0.22135		10.513	-0.28379		11.9497	-0.52783		11.8662	-0.69474
9.85284	-0.54482		9.85001	-0.55049		9.52108	-0.23348		9.19888	-0.87788
10.0758	-0.34476		10.0975	-0.30141		9.55767	-0.04706		9.55085	-0.06072
3.89942	1.13042		3.80497	0.941519		12.5785	-0.05023		12.5038	-0.19958
13.3224	-0.51907		13.3526	-0.45879		12.8209	-0.29389		12.7815	-0.37264
10.122	-0.69511		9.88923	-1.16063		10.5566	-0.19598		10.5777	-0.15371
7.15191	0.426787		7.24326	0.609481		9.61844	-0.25339		9.70416	-0.08196
11.4706	-1.15049		11.5737	-0.94436		10.224	-0.17338		10.1476	-0.32628
8.09359	2.24019		8.48429	3.02158		3.14316	1.38405		3.25758	1.61288
8.93613	0.018556		8.96776	0.081814		13.3371	0.099504		13.3301	0.085531
8.5376	-0.57494		8.74631	-0.15752		9.8051	-0.3		9.7352	-0.43979
10.1833	-0.20006		10.2043	-0.15805		7.17216	-0.08708		7.12725	-0.17691
7.24942	0.059762		7.23954	0.040015		10.8998	-0.14211		10.8496	-0.24252
8.85586	0.011838		8.83737	-0.02515		10.7406	0.049614		10.2913	-0.84889
8.23692	0.016545		8.20156	-0.05418		9.24554	-0.19829		9.1601	-0.36918
9.97585	0.230076		10.1154	0.509144		8.81577	-0.04737		8.66501	-0.3489
10.2371	-0.10824		10.4361	0.289615		10.5583	-0.08056		10.4571	-0.28301
3.70295	1.12745		3.52807	0.77769		6.74794	-0.23666		7.00702	0.281508
11.7774	0.278033		11.6366	-0.00348		8.67361	0.160221		8.71649	0.245996
9.02448	0.958693		8.95458	0.818889		8.13988	0.0306		8.12129	-0.00658
5.79152	3.20567		5.96309	3.54879		11.015	-0.81896		10.7577	-1.33348
10.5915	-0.23238		10.5999	-0.21555		10.2506	-0.09536		10.2735	-0.04957
10.1	-0.71893		10.0369	-0.84516		2.98657	0.680886		3.30932	1.32639
9.02504	-0.78957		9.07292	-0.69382		11.3815	0.366783		11.5344	0.672535
8.74969	-0.57356		8.79152	-0.48991		8.49067	0.580258		8.77109	1.1411
9.63564	-0.25941		9.59878	-0.33313		7.09367	0.315967		7.05507	0.238753
9.83416	-0.2777		9.88143	-0.18316		10.5313	0.376558		10.5102	0.334415
5.6085	-0.11065		5.61178	-0.10409		9.72699	0.100557		9.81874	0.284069
9.83321	-0.78275		9.90338	-0.64242		8.97638	0.050421		8.97197	0.041615
8.46762	-0.07502		8.37232	-0.26563		8.78088	-0.22671		8.71413	-0.36022
7.26602	-0.4351		7.50403	0.040918		9.65864	0.132562		9.64429	0.103865
9.28581	-0.31167		9.30225	-0.27879		9.80575	-0.0628		9.8648	0.055289
7.60626	-0.69786		7.64615	-0.61808		5.8532	-0.08141		5.77874	-0.23034
9.35796	-0.58274		9.39897	-0.50073		10.1263	-0.61928		9.97647	-0.91884
7.53059	-0.26856		7.38787	-0.554		8.45067	-0.11547		8.42967	-0.15747
11.3866	-0.86647		11.4158	-0.80813		7.45771	0.151485		7.50479	0.245656
2.25658	-0.73025		2.81261	0.38179		9.30555	0.042639		9.33706	0.10567
10.1674	-0.689		10.1307	-0.76256		7.85283	-0.70122		7.81572	-0.77543
8.30302	0.870499		8.34136	0.947178		9.4918	-0.2935		9.38028	-0.51653
11.1642	-0.93355		11.0849	-1.09228		7.45712	-0.62378		7.37085	-0.79631
11.7573	-0.02794		11.7219	-0.09874		11.029	0.189342		11.0687	0.268821
8.15913	-0.36144		8.15162	-0.37646		2.88505	0.715274		2.55857	0.062308
12.3295	-0.72361		12.3084	-0.76584		1.24259	-1.68836		2.4104	0.647271
9.12138	-0.41506		9.24185	-0.17413		9.82999	0.122948		9.914	0.290979
11.9689	-0.81428		11.9411	-0.86994		8.52014	-0.0868		8.46323	-0.20061
7.49951	0.121239		7.59512	0.312456		10.8014	0.105274		10.8614	0.225374
9.38718	-0.96932		9.37444	-0.99481		11.6003	0.200318		11.635	0.269807
12.0764	-0.03969		12.0138	-0.16486		8.42356	-0.43802		8.36286	-0.55942
7.13816	0.774107		7.06945	0.636679		12.4634	-0.27037		12.4115	-0.37429
9.11162	0.412815		9.00513	0.19983		9.60742	-0.30873		9.43826	-0.64706
11.6379	0.306041		11.8344	0.699002		11.9053	-0.02216		11.8938	-0.04515
12.6581	-1.60077		12.7318	-1.45345		7.72278	-0.06259		7.7451	-0.01794
9.79891	-0.0355		9.81896	0.004585		9.50641	-0.54036		9.49205	-0.56908
10.4295	-0.04879		10.4736	0.039355		12.0715	-0.0448		12.0664	-0.05487
10.0243	-0.34743		9.76016	-0.87562		6.83457	0.184945		6.96498	0.445762
9.19716	0.015072		9.24143	0.103609		8.59601	0.344556		8.73659	0.625705
10.9193	-0.11174		10.865	-0.22029		12.211	0.15246		12.0847	-0.10006
11.2451	-0.6597		11.292	-0.56588		12.6215	-0.33535		12.595	-0.3885
8.71864	2.44906		8.88624	2.78427		9.94061	0.207991		9.86642	0.059602
13.4636	-1.14881		13.4352	-1.20553		10.5577	0.004631		10.5169	-0.07708
7.21603	-0.334		7.06171	-0.64265		9.58974	-0.27374		9.47664	-0.49995
9.90352	-0.3521		10.1191	0.079018		9.10777	-0.14957		9.12201	-0.12108
8.63257	0.7284		8.60131	0.665881		10.8378	-0.19566		10.9012	-0.06893
13.2575	-0.26334		13.275	-0.22837		11.006	0.180337		10.9998	0.167874
10.7838	-0.03465		10.8012	0.000119		10.065	0.240688		9.89762	-0.09411
10.9878	0.656707		11.1855	1.05226		13.4368	-0.19251		13.3562	-0.35359
7.98103	0.73548		7.9211	0.615628		6.83464	0.043148		6.84104	0.055958
11.0122	-0.48387		11.007	-0.49431		10.2421	-0.13374		10.0986	-0.4208
9.6665	-0.53374		9.65443	-0.55787		8.39672	1.14966		8.54899	1.45421
9.42574	-0.36105		9.47388	-0.26477		13.348	0.051903		13.3274	0.010637
8.0551	0.923909		7.93954	0.692796		10.9106	0.14863		10.8542	0.035955
9.82604	-0.39733		9.80355	-0.44231		12.0386	-0.08884		11.8086	-0.54877
9.97759	-0.64495		9.97195	-0.65622		7.65002	0.365693		7.76842	0.602506
9.22185	0.284571		9.20518	0.251219		10.8852	0.019016		10.8976	0.043849
1.5931	-1.40329		2.43421	0.278918		9.5489	0.269651		9.51903	0.20991
9.19286	0.406475		9.16148	0.343719		9.61655	-0.12375		9.58373	-0.18939
10.7152	-0.61531		10.6302	-0.78547		8.04573	0.11513		8.18416	0.391986
9.488	-0.4025		9.48013	-0.41825		9.77836	-0.02481		9.76462	-0.05228
9.17638	1.95079		9.34593	2.28989		10.1081	-0.06623		9.98622	-0.31006
7.88725	0.122223		7.82856	0.004859		9.24436	0.159648		9.20566	0.082257
8.27912	-0.30485		8.31346	-0.23617		2.4909	-1.59234		2.83481	-0.90451
7.20539	-0.2456		7.27149	-0.1134		9.34102	-0.27237		9.32393	-0.30656
8.83582	-0.32406		8.851	-0.2937		10.5417	0.08818		10.5523	0.109377
7.6617	-0.05742		7.722	0.063187		9.34624	0.325136		9.3264	0.285455
7.09067	0.165479		7.21729	0.418703		10.2225	0.221369		10.0779	-0.06786
9.8495	-0.44167		9.84421	-0.45225		7.71585	-0.3349		7.81047	-0.14566
9.73954	-0.33818		9.68519	-0.44688		8.24993	-0.07881		8.23462	-0.10943
8.94653	0.28674		8.86024	0.114154		7.60977	-0.49878		7.3885	-0.94134
11.7669	-0.32915		11.7773	-0.30839		8.95137	-0.45986		8.96329	-0.43602
10.4728	-0.00676		10.5835	0.214584		7.64269	-0.02087		7.65561	0.004969
7.59447	0.338117		7.58607	0.321329		7.70542	0.049992		7.45865	-0.44355
11.6378	-0.12311		11.6092	-0.18018		10.0818	-0.23906		10.0152	-0.37219
12.3194	-0.51987		12.3769	-0.40496		9.62851	0.00464		9.6439	0.035411
9.65333	-0.46076		9.58639	-0.59465		8.79333	-0.30328		8.88909	-0.11177
9.35441	-0.86186		9.41067	-0.74935		11.7032	0.077082		11.7655	0.201669
8.43221	0.341232		8.53193	0.540666		10.3846	-0.08461		10.4535	0.053139
8.60564	0.011566		8.56449	-0.07074		7.37075	0.444293		7.45264	0.608078
8.737	0.245259		8.76057	0.29239		11.5959	0.119242		11.597	0.121468
9.69314	-0.29789		9.68149	-0.32119		12.3843	-0.08807		12.3393	-0.17812
7.44532	0.064392		7.32942	-0.16742		9.57535	-0.00352		9.5762	-0.00181
9.94268	0.253706		9.96217	0.292694		9.31445	-0.0481		9.23713	-0.20273
4.68847	0.230407		4.32948	-0.48758		8.68387	0.077669		8.60972	-0.07064
8.50552	-0.27441		8.36048	-0.56448		8.66057	0.029533		8.63664	-0.01834
5.69654	4.87697		6.06927	5.62242		8.71119	0.036796		8.70357	0.021568
12.7058	-1.12247		12.7535	-1.02705		9.63864	-0.14523		9.63707	-0.14837
13.1386	-1.69011		13.2189	-1.52937		7.05043	0.137776		7.17172	0.380354
12.0443	-1.77722		12.1478	-1.57016		10.1226	0.270834		10.1433	0.312272
13.1806	-1.44899		13.2036	-1.40288		4.0607	1.08819		4.09321	1.15322
9.00716	0.238967		8.88564	-0.00407		8.10221	0.383564		8.12486	0.428883
7.0034	2.09861		7.64745	3.38672		7.15507	2.04342		6.85159	1.43646
10.7266	-0.38955		10.8419	-0.1591		12.913	-0.31595		12.8303	-0.48132
9.31558	-0.18531		9.21446	-0.38754		13.2366	-0.38239		13.1738	-0.50802
8.61261	-0.58405		8.68368	-0.44191		12.2245	-0.36758		12.1151	-0.5863
13.4759	-1.43341		13.544	-1.29717		13.1507	-0.1915		13.0955	-0.3018
10.3474	-0.93918		10.359	-0.91596		8.82678	0.10568		8.8889	0.229904
10.0739	-0.21679		9.94128	-0.48196		10.7022	-1.37648		9.49365	-3.7937
10.5079	0.936276		10.517	0.954571		11.2907	-0.21093		11.0651	-0.66208
11.1415	-0.0578		11.0612	-0.21836		9.27325	-0.4302		9.27804	-0.42064
7.04301	0.036751		7.10988	0.170492		8.72709	-0.74265		8.70977	-0.77729
8.50069	0.617537		8.81581	1.24777		13.4933	-0.18908		13.4405	-0.29466
10.7409	-0.32801		10.8675	-0.07495		10.2299	-0.41532		10.1973	-0.48034
10.0682	-0.02694		10.099	0.034605		9.73851	-0.026		9.83377	0.164517
7.40276	-3.41713		8.05911	-2.10444		10.6377	0.376657		10.6888	0.478799
10.2131	-0.48729		10.1365	-0.64058		2.22409	-0.56739		2.41915	-0.17726
11.9004	-1.12435		11.8975	-1.13016		10.9135	-0.3172		11.0308	-0.08268
10.8571	-0.78575		10.8033	-0.89342		7.4238	-0.25229		7.31115	-0.47758
7.58209	0.650604		7.44517	0.37676		10.141	-0.1483		9.70109	-1.02805
10.7925	-0.60093		10.7567	-0.67268		11.4687	-0.22758		11.3019	-0.56125
7.44691	1.30593		7.44061	1.29333		10.0405	-0.12106		10.0199	-0.16233
9.45752	-0.10746		9.47985	-0.06279		8.56994	-0.9442		8.11218	-1.8597
13.6845	-1.65481		13.9716	-1.08054		9.74612	0.760581		9.75719	0.782719
8.91732	0.715537		8.92635	0.733601		11.8889	-0.35631		11.8224	-0.48939
9.58464	0.389214		9.57912	0.37819		10.5324	0.28785		10.5161	0.255378
10.2189	-0.44204		10.2547	-0.37047		7.054	0.152998		7.23475	0.514491
10.9719	-1.15963		10.9631	-1.17724		10.7172	-0.3054		10.73	-0.27977
5.584	0.966597		5.84139	1.48138		7.27347	0.693607		7.43772	1.0221
8.01442	3.07298		8.41124	3.86662		9.51155	-0.33459		9.51282	-0.33206
10.0882	-0.30383		10.2481	0.015957		14.346	-0.75679		14.1627	-1.12333
10.5859	0.016068		10.7496	0.343582		8.94038	0.61492		8.97195	0.678072
8.35356	-0.42403		8.534	-0.06315		9.58001	0.068943		9.62896	0.166842
8.60541	0.282527		8.65407	0.379854		10.1542	-0.46607		10.161	-0.45247
7.95095	-0.04718		8.0027	0.056321		10.6645	0.053378		10.6596	0.043615
8.39626	-0.56769		8.3793	-0.60161		7.19226	-0.93392		6.93518	-1.44807
8.98493	-0.54154		9.00642	-0.49856		9.80696	2.53372		9.51084	1.94149
11.2461	-1.07778		11.3162	-0.93749		10.2755	0.144481		10.2026	-0.0013
8.42718	1.92754		8.23075	1.53467		10.9047	-0.0985		10.8021	-0.30374
6.9527	1.51505		6.67122	0.952099		8.77522	-0.39529		8.59361	-0.75851
8.73692	-0.46878		8.7604	-0.42183		8.70636	0.090946		8.6729	0.024035
10.2674	0.451667		10.2624	0.441697		8.10543	-0.19414		8.07274	-0.25951
7.84989	0.248548		7.8084	0.165569		8.31131	-0.12249		8.31781	-0.10949
11.3265	-0.57619		11.2894	-0.65032		8.98917	-0.12762		8.99083	-0.1243
8.39582	-0.4625		8.3111	-0.63193		11.4529	-0.34426		11.3459	-0.5582
11.2973	-0.38304		11.3581	-0.2616		7.2433	2.71743		7.71846	3.66776
9.40449	0.086285		9.34371	-0.03528		8.67686	0.385613		8.63624	0.304371
9.03778	0.917339		9.15327	1.14831		10.2779	0.042418		10.3382	0.162989
9.22495	0.263359		9.31158	0.436629		7.82633	-0.0053		7.75314	-0.15169
5.79986	2.80036		5.66133	2.5233		10.9101	0.311895		10.9788	0.449347
3.55551	0.671896		3.65719	0.875248		8.20541	-0.1314		8.23437	-0.07348
11.2377	-0.02684		11.5123	0.522363		11.7003	-0.12231		11.6033	-0.31625
7.22281	2.70447		7.39549	3.04984		9.41849	-0.02129		9.41301	-0.03225
10.3268	0.290232		10.279	0.194566		9.64907	0.049126		9.52264	-0.20374
10.2615	-0.96558		10.3703	-0.74814		9.4814	-0.20429		9.47398	-0.21913
8.43516	0.146764		8.52974	0.33592		5.61854	0.991197		5.71204	1.1782
8.46879	0.513771		8.30777	0.191732		4.79412	0.452744		4.70514	0.274784
8.41317	0.071788		8.57692	0.399299		12.2388	0.576833		11.935	-0.03077
11.241	-0.32685		11.2383	-0.33223		8.37231	0.536707		8.26148	0.315055
12.763	-1.44997		12.8156	-1.3448		10.071	-0.35534		10.1898	-0.11772
9.0896	-0.10349		9.12006	-0.04257		10.7398	-0.89593		10.5755	-1.22444
8.826	0.010632		8.78796	-0.06544		8.63819	0.101383		8.57622	-0.02256
9.23909	0.562937		9.31111	0.706976		8.23711	0.581272		8.3537	0.814446
7.91144	0.071443		7.94358	0.135717		8.51383	0.469956		8.42566	0.293618
11.6845	-0.0935		11.7107	-0.04093		11.2903	0.124737		11.2549	0.053848
8.97985	-0.13501		8.95942	-0.17586		12.8028	-0.1195		12.7313	-0.26247
9.29581	-0.64129		9.42634	-0.38022		8.94063	-0.14867		9.008	-0.01394
10.4766	0.464137		10.7884	1.08769		8.74726	-0.04456		8.77205	0.00501
9.77095	-1.08561		9.82488	-0.97775		9.12511	0.23108		9.23278	0.446413
8.41218	-0.61801		8.48609	-0.4702		2.59015	-0.24288		3.16723	0.911273
8.39169	-0.48409		8.4042	-0.45908		7.87652	0.131483		7.89682	0.172079
11.017	1.29704		11.0793	1.42179		11.6077	0.299233		11.637	0.357918
12.1246	-0.79785		12.1862	-0.67468		8.96671	0.21508		8.90029	0.082244
8.27436	0.233843		8.38212	0.449356		9.44219	-0.49776		9.48946	-0.40322
6.53252	0.575731		6.75729	1.02527		12.1508	-0.05794		11.7552	-0.84914
8.61956	0.080417		8.55508	-0.04854		10.1692	-0.58538		10.0935	-0.73684
9.02043	-0.21766		9.16076	0.062999		8.57461	-0.1295		8.48643	-0.30586
9.83208	0.229638		9.88397	0.333406		8.34911	-0.02697		8.25291	-0.21937
9.52375	0.122655		9.60888	0.292931		11.5673	0.109009		11.5748	0.123968
2.64119	0.530275		2.83652	0.920918		12.0754	0.059584		12.0862	0.081297
6.33022	1.89252		7.94955	5.13119		8.58205	-0.16988		8.52244	-0.28909
11.8518	-0.36164		11.7573	-0.55059		7.05578	-0.05391		6.99476	-0.17594
13.827	-1.49994		13.8739	-1.4062		8.58814	-0.00683		8.55563	-0.07186
7.71006	-0.24021		7.70435	-0.25163		9.51322	-0.52006		9.31602	-0.91446
7.70188	0.099195		7.60316	-0.09824		9.99335	0.019891		9.95456	-0.05768
4.09603	2.97024		4.19553	3.16926		9.81135	0.11756		9.71918	-0.06677
7.40045	-0.66778		7.46619	-0.53629		3.56747	-0.02888		2.87531	-1.4132
10.2426	-0.43402		10.1729	-0.57355		11.4835	-1.05524		9.52505	-4.97215
5.47319	4.43598		5.50388	4.49736		3.33163	0.639775		3.07662	0.129756
10.131	-0.11278		10.1394	-0.09582		11.5914	-0.24574		11.6045	-0.21942
7.91498	-0.52144		7.81402	-0.72336		13.8989	-0.24492		13.8233	-0.39606
8.57538	-0.1216		8.48761	-0.29714		7.65923	0.024921		7.7311	0.168662
7.36655	0.843142		7.56835	1.24674		7.5647	-0.12478		7.70323	0.152278
12.8062	-1.32409		12.8235	-1.28949		3.86493	0.973336		4.29515	1.83378
6.47191	-0.76002		6.67866	-0.34651		7.72027	-0.49308		7.59862	-0.73637
13.0547	-1.56683		13.1863	-1.30369		10.2808	-0.36486		10.2835	-0.35962
9.39885	-0.33451		9.40762	-0.31697		7.28844	0.060153		7.19654	-0.12364
9.6513	-0.40201		9.63735	-0.42991		9.86142	-0.03529		9.93795	0.117782
11.3082	0.076252		11.3124	0.084541		7.5027	0.373227		7.43952	0.246856
7.52376	0.962584		7.5679	1.05086		7.89529	0.859425		7.98773	1.0443
7.0393	0.683917		7.26211	1.12953		7.71694	0.551701		7.70256	0.52293
11.2791	0.648963		11.4862	1.0631		12.9369	-0.24178		12.8533	-0.40906
13.0402	-0.47141		13.2693	-0.01316		6.72653	0.366815		6.56111	0.035988
9.67418	-0.06951		9.69811	-0.02164		13.1774	-0.40831		13.0963	-0.57047
10.6862	1.95526		10.4577	1.49818		9.12988	-0.10494		9.19457	0.024452
6.3904	0.262639		6.41207	0.305965		9.80045	-0.54528		9.78135	-0.58348
11.1451	-0.4163		11.248	-0.21062		11.422	-0.36495		11.4427	-0.32357
9.58738	-0.64049		9.64146	-0.53234		7.49245	0.592003		7.58305	0.773195
13.0477	-1.51073		13.0601	-1.48591		7.97597	0.023658		7.69868	-0.53093
10.5687	-0.15005		10.5473	-0.19283		12.1441	0.191069		11.9679	-0.16149
10.7764	-0.01502		10.7456	-0.07653		13.3284	1.15289		13.221	0.938107
10.7116	0.027848		10.7612	0.127138		9.606	-0.05251		9.60529	-0.05394
8.96322	0.147609		9.10424	0.429639		10.0601	0.724913		10.3137	1.23198
6.0477	2.61874		5.62576	1.77486		6.25889	-0.49448		6.35325	-0.30576
7.69897	1.47039		7.66074	1.39393		4.89164	3.77236		4.88465	3.75837
9.83066	-1.13661		9.7351	-1.32773		11.3244	0.245916		11.322	0.241017
8.70148	-0.48702		8.63895	-0.61208		9.91138	-0.3032		9.76788	-0.59021
11.2728	-0.13111		11.2567	-0.16332		12.8655	-0.05941		12.9341	0.077743
10.3419	-0.3751		10.4402	-0.17847		10.5838	-0.32196		10.5956	-0.29819
9.41826	-0.24186		9.34148	-0.39543		10.7557	-0.29105		10.7541	-0.29419
14.7359	-1.67556		14.8549	-1.43765		10.8368	-0.40177		10.8221	-0.43122
9.25458	-0.27867		9.3363	-0.11524		9.49817	-0.21005		9.21134	-0.78372
10.0729	-0.25529		10.0118	-0.37744		4.49562	2.95533		5.12745	4.219
9.93519	-0.11514		9.95603	-0.07346		7.40951	-0.14137		7.68412	0.407835
11.4144	1.74201		11.5062	1.92566		9.54217	0.230892		9.49723	0.141012
9.83922	-0.36617		9.98609	-0.07243		8.41647	0.162346		8.42995	0.189305
8.99719	0.287049		9.00606	0.304779		11.3045	0.345256		11.3714	0.479133
7.49146	1.3493		7.48076	1.32791		10.6663	0.033098		10.5558	-0.18789
8.1128	2.41962		8.1617	2.51742		9.27394	0.05965		9.3236	0.15896
11.6627	-0.99597		11.6469	-1.02759		14.7502	0.039691		14.6867	-0.08719
9.46556	0.303799		9.38901	0.150701		9.43065	0.033921		9.31424	-0.19891
11.5675	-0.4157		11.5281	-0.4944		9.81005	-0.0643		9.93724	0.190076
9.0805	-0.35753		9.23131	-0.0559		9.92856	0.066492		9.94664	0.102655
13.728	-1.51728		13.7733	-1.42661		12.1163	0.829861		12.1104	0.818049
7.82705	-0.22755		7.85555	-0.17055		10.0122	-0.0254		9.92515	-0.19957
6.34252	0.235294		6.20744	-0.03487		8.94005	0.268405		8.91219	0.21268
8.12303	0.001967		8.17236	0.10062		7.95071	0.165989		7.88311	0.030793
9.57481	-0.02131		9.59838	0.025842		8.73262	0.99829		8.68375	0.900569
8.78963	-0.00191		8.76482	-0.05153		11.3794	0.067726		11.3877	0.08417
6.21125	5.15794		6.85611	6.44766		9.67531	-0.07271		9.66528	-0.09278
10.439	-1.00188		10.5836	-0.7128		11.4959	0.06041		11.5053	0.079098
9.99033	0.132044		9.99833	0.14804		9.4665	-0.13716		9.37085	-0.32847
8.09081	0.146426		8.07947	0.123749		13.7919	-0.25212		13.7281	-0.37978
10.5799	-0.12515		10.8611	0.437407		7.72886	0.012913		7.83734	0.229881
8.13529	-0.749		8.23139	-0.55679		6.42037	-0.18139		6.23461	-0.55292
7.13774	0.335308		7.18327	0.426366		8.03994	0.146375		8.06109	0.188663
15.2528	2.46808		15.4541	2.87057		9.55712	-0.12693		9.60824	-0.02469
6.89923	-0.0968		6.78866	-0.31792		8.92391	-0.35863		8.89521	-0.41604
7.74778	0.404183		7.84632	0.601259		8.14963	2.93353		7.63487	1.90402
6.46437	-0.23969		6.49905	-0.17035		10.6364	-0.30023		10.5345	-0.50385
9.58085	-0.08409		9.54861	-0.14856		10.0979	-0.10151		9.99816	-0.30097
9.628	-0.15254		9.59508	-0.21839		8.24171	-0.40756		8.245	-0.40099
8.24652	0.498195		8.13094	0.267029		12.1811	-0.7707		11.7806	-1.57153
10.3609	-0.99412		10.438	-0.83987		8.06641	-0.05171		7.99471	-0.1951
8.89795	-0.29339		8.9121	-0.26511		7.11107	0.274889		6.99614	0.045017
8.46057	2.55437		8.43711	2.50745		15.8567	1.28469		15.8035	1.17811
10.7659	-0.28659		10.7918	-0.23478		6.42708	-0.37287		6.53528	-0.15647
9.85378	-0.67385		9.79335	-0.79471		8.14865	0.134317		7.87594	-0.4111
8.73191	0.249586		8.74842	0.282608		6.48877	-0.29302		6.39202	-0.48652
9.67949	-1.06377		9.65459	-1.11359		9.47023	-0.07992		9.47686	-0.06665
8.60055	0.067647		8.53449	-0.06447		9.50788	0.134648		9.53567	0.19024
11.1808	-1.26092		11.1291	-1.36424		8.0462	0.303113		8.03601	0.282741
9.35067	0.369847		9.36361	0.395735		10.0996	0.271478		10.0825	0.237271
11.03	-0.44697		10.9569	-0.59324		9.14959	0.082581		9.07481	-0.06698
7.92102	0.281701		7.94371	0.327076		9.25326	0.268599		9.21442	0.190904
8.76343	0.501168		8.85273	0.679769		10.6943	0.166615		10.7094	0.196816
9.96547	-0.35841		9.91717	-0.45499		9.46221	0.366228		9.48055	0.40291
10.3224	-0.56491		10.3858	-0.43822		8.76219	0.312413		8.74736	0.282757
11.5895	1.94592		11.3799	1.5268		9.61876	-0.45465		9.55832	-0.57553
6.05559	0.873861		5.90978	0.58225		8.39014	0.214059		8.43048	0.294734
12.0359	-0.227		12.0918	-0.11528		11.0875	-0.05326		11.0625	-0.1034
8.77264	-0.29401		8.91185	-0.01559		9.32278	0.274567		9.36269	0.354384
11.0576	-0.80245		11.0116	-0.89435		11.1366	-0.32263		11.0554	-0.48503
7.36511	0.912743		7.23191	0.646328		7.88035	0.182367		7.82838	0.078419
8.68653	0.510106		8.6487	0.434439		9.71288	-0.667		9.45258	-1.1876
9.25661	-0.23746		9.27032	-0.21005		9.89693	-0.02701		9.86621	-0.08844
5.11936	0.538556		4.99061	0.281063		10.2446	-0.00365		10.272	0.05101
8.73184	-0.29953		8.78192	-0.19937		10.9291	0.996235		11.174	1.48619
8.82213	-0.28643		8.75954	-0.4116		5.19373	0.564873		5.50139	1.1802
8.98021	0.420901		8.88227	0.225036		12.213	-0.11265		12.1997	-0.13922
8.9685	-0.62808		8.93372	-0.69764		9.22977	-0.23507		9.11558	-0.46347
8.62453	-0.60394		8.62343	-0.60614		10.7082	0.484538		10.7049	0.477997
8.51271	-0.42553		8.55155	-0.34786		7.00884	-0.19161		7.09098	-0.02734
8.47135	-0.0164		8.58844	0.217766		8.62849	0.054321		8.72645	0.250246
8.72099	-0.34169		8.91011	0.036559		9.34706	-0.29926		9.34121	-0.31096
9.61132	-0.65316		9.60738	-0.66105		4.70242	-0.79556		4.93637	-0.32767
8.32085	-0.34259		8.24565	-0.49299		9.04842	-0.14817		8.94172	-0.36156
5.40083	0.144494		5.3068	-0.04355		8.7143	-0.22761		8.76929	-0.11762
10.7744	-1.03109		10.7706	-1.03866		8.85554	0.214701		8.88869	0.28099
4.2956	2.27209		5.42927	4.53944		8.70084	-0.00833		8.71785	0.025693
10.6688	-1.17194		10.6786	-1.15237		9.06793	-0.39753		8.93826	-0.65687
8.90018	-0.55723		8.92748	-0.50262		8.54154	-0.44598		8.55462	-0.4198
10.3962	0.38017		10.3788	0.345374		8.87872	-0.20724		8.70835	-0.54798
7.75484	-0.54359		7.67692	-0.69942		9.43127	-0.30311		9.12709	-0.91146
5.85327	0.870789		5.66625	0.496743		9.67319	-0.27466		9.67887	-0.26331
6.71156	0.688191		6.78321	0.831495		8.13905	-0.39524		8.22462	-0.22408
7.4045	1.08086		7.27898	0.829823		5.13723	-0.23141		5.20482	-0.09623
11.5973	-0.30075		11.6052	-0.28506		10.7504	-0.19806		10.7039	-0.29096
10.3426	0.2651		10.2372	0.05438		8.7257	-0.23566		7.30551	-3.07604
11.4146	-0.87968		11.5055	-0.6979		10.4557	-0.1293		10.4302	-0.18027
8.00255	-0.2096		8.1228	0.0309		8.72074	0.192611		8.71393	0.179002
8.11801	0.653495		8.04218	0.501853		10.6721	-0.41476		10.619	-0.52097
7.77339	0.029021		7.6424	-0.23297		7.1887	-0.70506		7.42018	-0.24211
11.2612	-0.76734		11.8814	0.473094		5.34723	0.465278		5.35812	0.487049
11.6128	-0.27404		11.5446	-0.41041		7.10912	-0.31862		7.02933	-0.47819
9.13119	-0.08961		9.08543	-0.18112		7.02033	0.409701		7.14605	0.661141
9.5567	-0.32151		9.44156	-0.5518		11.6852	-0.20628		11.7068	-0.16322
9.05896	-0.69572		9.20354	-0.40657		10.1711	0.117962		10.1832	0.142154
8.51532	-0.01818		8.45663	-0.13556		11.9878	-0.64159		11.8265	-0.96426
10.5409	-0.01924		10.4668	-0.16737		8.13943	-0.41511		8.14333	-0.40731
8.12614	0.157948		8.23789	0.381461		8.12835	0.0653		8.13673	0.082067
9.33564	-0.54957		9.37308	-0.4747		7.79579	-0.22149		7.68665	-0.43977
10.6922	-1.07359		10.5353	-1.38733		12.6921	-0.36495		12.3581	-1.03288
10.0049	-0.67063		10.0803	-0.51979		11.5031	-0.04391		11.5401	0.030033
9.92617	-0.29679		9.85024	-0.44864		9.19224	-0.05849		9.19651	-0.04994
8.96943	-0.36137		8.76648	-0.76727		9.2463	-0.17551		9.31756	-0.03299
10.5276	0.178704		10.9324	0.988321		9.0585	-0.04013		9.00261	-0.15191
11.2096	0.087743		11.3119	0.292375		8.3106	0.249073		8.38041	0.388681
9.29551	-0.15138		9.21353	-0.31534		10.4676	-0.14693		10.4786	-0.12477
10.2138	-0.5394		10.2029	-0.56117		8.47311	0.152726		8.35306	-0.08737
9.48676	-0.30793		9.56344	-0.15459		9.2788	-0.14792		9.2898	-0.12592
13.4112	-0.25928		13.5628	0.04397		10.1973	-0.40107		10.28	-0.2358
13.8096	-0.35831		13.9432	-0.0912		10.0053	-0.3444		10.0309	-0.29335
8.93773	-0.15621		8.93236	-0.16695		9.95324	-0.49933		10.0012	-0.40335
7.08771	-0.15888		7.17938	0.024466		8.53655	-0.37447		8.71305	-0.02147
11.9312	-0.75498		12.0153	-0.58666		12.4189	-0.25261		11.8611	-1.36818
9.84503	-0.48826		9.81896	-0.54041		11.4931	-0.14504		11.4041	-0.32302
9.04735	-0.0593		9.0538	-0.0464		8.96223	-0.21531		9.07143	0.00309
10.2844	-1.10742		10.304	-1.06822		10.0677	0.121311		9.99141	-0.03127
8.72054	0.12136		8.7051	0.090489		9.51713	-0.12414		9.50401	-0.15038
8.43546	0.704813		8.47049	0.774877		13.4233	0.568353		13.3906	0.502904
9.54457	-0.3887		9.55685	-0.36413		13.8223	0.467879		13.7736	0.370562
10.3406	-1.19046		10.2793	-1.313		8.7231	0.517958		8.72136	0.514475
9.70437	-0.36597		9.69808	-0.37856		6.99937	0.529258		6.92462	0.379762
9.39755	-0.28296		9.48854	-0.10098		11.9972	0.087415		12.0117	0.116501
10.5938	-0.5556		10.6029	-0.5375		9.78225	-0.3665		9.80404	-0.32292
9.37551	0.426187		9.43687	0.548913		9.04046	-0.1236		9.01647	-0.1716
11.6405	-0.54286		11.7025	-0.41889		9.88218	0.115827		9.94707	0.245605
7.26355	-0.82035		6.88828	-1.57088		8.54786	-0.00527		8.66406	0.227127
10.3721	1.80165		10.5059	2.06928		8.25183	0.225933		8.35716	0.436588
12.2437	-1.12246		12.2977	-1.01455		9.71172	-0.28426		9.63807	-0.43156
8.06817	0.307023		8.01278	0.196258		10.0129	0.176217		10.0469	0.244194
10.62	-1.21483		10.7631	-0.9287		9.76887	-0.21105		9.73734	-0.27411
9.14464	-0.25828		9.23728	-0.073		9.49035	-0.04069		9.49613	-0.02913
9.79947	-0.54032		9.80898	-0.52131		10.7189	-0.18179		10.6456	-0.32831
10.4781	0.245274		10.5564	0.401893		9.57104	-0.03413		9.52304	-0.13014
9.2824	1.52641		9.55791	2.07743		11.7883	-0.16499		11.694	-0.3535
7.34597	0.605984		7.37047	0.65499		5.85429	0.012463		6.20049	0.704862
8.06544	-0.16929		7.8797	-0.54076		10.6234	-0.0759		10.7831	0.24361
9.26413	0.113199		9.08122	-0.25262		12.315	-0.21917		12.2287	-0.39174
8.62909	-0.42271		8.76524	-0.15041		8.00277	-0.08498		8.04833	0.006151
10.0237	-0.12727		10.0541	-0.0666		10.9074	-0.40071		10.8127	-0.59006
4.74765	0.83836		4.82356	0.990178		9.55353	-0.14307		9.30584	-0.63844
7.94347	-0.0227		7.95725	0.004855		9.76379	-0.39845		9.75582	-0.41439
7.08704	-0.02895		7.13237	0.061707		10.6681	0.098664		10.6032	-0.03104
9.04018	-0.16517		8.87325	-0.49904		11.357	-0.22315		10.8234	-1.29036
5.93673	-0.04433		6.007	0.09621		7.21411	0.129498		7.2702	0.241667
10.5475	0.395905		10.5306	0.362186		7.52933	0.273793		7.73676	0.688657
11.9718	-0.69282		11.9649	-0.70651		8.92854	0.312279		8.96822	0.391635
10.3726	-0.6722		10.3453	-0.72694		8.74289	-0.32442		8.76068	-0.28885
11.1709	-0.75283		11.2065	-0.68167		10.1281	-0.044		10.1074	-0.08546
7.43016	0.476544		7.29233	0.200883		4.76769	0.122278		4.80427	0.195425
8.34263	-0.14966		8.39487	-0.04518		7.82876	0.017004		7.79655	-0.04742
10.8224	-0.85103		10.9032	-0.68932		6.25087	1.41717		6.4258	1.76703
8.51606	-0.46374		8.60929	-0.27728		8.33529	1.00291		8.42896	1.19025
9.21392	0.028726		9.29466	0.190187		6.2363	-0.09044		6.21723	-0.12857
8.00861	0.050953		8.08646	0.206643		10.3618	0.198863		10.4174	0.310091
8.65948	0.060331		8.58843	-0.08177		11.9606	0.028003		11.9324	-0.02835
9.51596	0.519296		9.36893	0.225232		10.4	-0.24348		10.4053	-0.23271
7.49192	-1.00873		7.7271	-0.53836		11.2084	0.037028		11.1477	-0.08432
8.55746	0.052763		8.58281	0.103472		7.27547	0.28896		7.30109	0.340198
8.84458	0.46979		8.93815	0.656938		8.50746	0.116467		8.50302	0.107583
8.9813	0.139997		8.96396	0.10533		11.2183	-0.30041		10.9822	-0.77267
10.5036	-0.22965		10.4296	-0.37753		8.31388	-0.38246		8.42023	-0.16975
9.36953	-0.20521		9.36783	-0.2086		9.46856	0.098566		9.43587	0.03319
10.0745	-0.26273		10.1175	-0.17664		8.49459	-0.17068		8.36147	-0.43692
3.11842	1.13105		1.91213	-1.28153		8.24067	0.413223		8.33145	0.59477
8.9634	-0.71917		8.8956	-0.85478		9.32816	-0.08486		9.39507	0.04896
5.74677	0.293136		5.82324	0.446085		7.90229	-0.71076		7.73979	-1.03575
9.43308	0.891361		9.33328	0.691764		8.61609	-0.21743		8.55825	-0.33311
11.4495	1.96598		11.2109	1.48892		9.30667	-0.03226		9.17987	-0.28584
6.00023	0.670184		5.82306	0.315836		8.90394	0.10655		8.95192	0.202515
11.5635	-0.21696		11.4738	-0.39645		10.2335	0.015179		10.2733	0.094736
11.6429	-0.76405		11.6136	-0.82256		9.31201	-0.28281		9.31531	-0.27621
8.99624	-0.72223		8.88629	-0.94215		10.2445	-0.18419		10.1774	-0.31826
11.3746	0.297699		11.3397	0.227913		8.70874	-0.08126		8.82032	0.141904
9.81967	2.02263		9.96203	2.30736		5.64034	-0.19877		5.81997	0.160484
9.61145	-0.21137		9.43574	-0.56278		8.9836	0.015823		9.20219	0.45299
8.80271	0.034573		8.74801	-0.07482		10.6892	1.11431		10.9443	1.62453
9.59912	-0.18064		9.55818	-0.26252		5.14622	0.457672		5.39036	0.945939
7.96068	-0.9972		7.59588	-1.7268		11.3131	0.268299		11.3382	0.318413
4.88069	0.937424		5.1245	1.42505		11.5885	0.127398		11.5412	0.032849
12.1272	-1.18337		12.328	-0.78177		8.50687	-0.41163		8.64388	-0.13762
12.0521	-1.20957		12.243	-0.82779		11.204	0.14254		11.2526	0.239854
12.2917	-1.28481		12.3937	-1.08089		11.3854	-0.47547		11.0353	-1.1756
10.0131	-0.08447		9.94907	-0.21263		9.24162	-0.00406		9.35227	0.217244
9.23476	-0.40865		9.14311	-0.59196		8.93617	-0.22521		8.94217	-0.21321
8.75188	-0.41541		8.8216	-0.27597		2.12659	-0.47374		2.04576	-0.6354
8.2842	0.938281		8.46724	1.30436		9.59149	0.02713		9.58724	0.018629
10.4738	-0.07592		10.5385	0.053411		6.83946	1.67685		7.47206	2.94204
12.1397	-0.46631		12.2145	-0.3167		5.07378	-0.40606		5.2603	-0.03303
10.9483	-0.53626		10.9261	-0.58049		12.6901	-0.61746		12.5797	-0.83835
8.58838	-0.48071		8.55958	-0.53832		12.5479	-0.39795		12.3518	-0.79007
8.47361	0.039264		8.4919	0.07584		12.6058	-0.1722		12.455	-0.47376
9.26849	-0.44218		9.38962	-0.19993		9.89915	-0.16586		9.94152	-0.08112
12.0355	-0.73715		12.0689	-0.67035		8.99785	-0.47416		9.0597	-0.35046
9.07034	-0.41187		9.03809	-0.47638		8.99618	-0.3756		8.91343	-0.54109
8.13794	-0.53883		8.15123	-0.51225		9.42803	-0.05227		9.13688	-0.63457
4.32053	0.171599		3.97562	-0.51823		10.9205	-0.02003		10.8159	-0.22933
8.15667	1.48541		8.0767	1.32547		12.1097	0.211835		12.0468	0.086178
8.50864	-0.13584		8.46154	-0.23005		10.7331	-0.00966		10.74	0.004093
9.18709	-0.34048		9.20172	-0.31122		8.61338	-0.2277		8.54767	-0.35912
10.6614	-0.6997		10.6174	-0.78773		8.52172	0.198053		8.50268	0.159982
8.24992	0.219524		8.31848	0.356638		9.81169	-0.29579		9.53325	-0.85267
3.31812	1.43208		3.29716	1.39016		12.2336	-0.1004		12.1707	-0.22627
8.07479	1.12862		8.16857	1.31617		8.92919	-0.26391		9.00891	-0.10448
8.26364	0.144571		8.16632	-0.05007		8.04469	0.0445		8.05766	0.070452
7.55706	0.839397		7.35851	0.442302		4.17646	-0.38595		3.95031	-0.83824
10.1228	-0.19108		10.1162	-0.20419		8.04995	0.717469		8.09848	0.814534
5.68317	-1.12399		5.97943	-0.53147		8.32894	0.192526		8.38391	0.302465
6.80793	1.49483		6.60456	1.08809		9.28143	-0.33005		9.28065	-0.33161
8.26903	-0.02496		8.21831	-0.12642		10.5135	-0.04632		10.4724	-0.12849
7.82748	0.982136		7.82263	0.972435		8.35172	-0.03652		8.38201	0.024064
6.19306	0.535078		6.23079	0.610542		3.0291	-0.17742		3.1871	0.138581
9.43579	-0.65194		9.42619	-0.67113		8.85784	0.177785		8.65585	-0.2262
11.0224	0.506958		11.2135	0.889226		8.46511	-0.38939		8.54435	-0.2309
7.26018	1.00317		7.15532	0.793437		7.13952	0.435037		7.28071	0.717413
7.98501	0.068199		8.10368	0.305541		10.4335	-0.48941		10.3397	-0.67697
10.8653	0.816554		10.6403	0.366496		5.92326	-0.45415		5.70875	-0.88317
6.17959	0.620142		6.11264	0.486251		6.43065	-0.50264		6.78062	0.197318
9.57094	1.01469		9.43653	0.745874		8.16581	-0.26253		8.2634	-0.06735
11.8768	2.11943		11.6412	1.64831		8.26634	-0.31955		8.21845	-0.41533
6.61029	1.43168		6.48093	1.17297		5.94362	-0.4333		6.08208	-0.15639
9.53407	1.26925		9.57306	1.34723		9.29692	-0.06359		9.27308	-0.11128
7.59834	0.600815		7.51861	0.441357		11.5707	-0.4536		11.435	-0.72496
11.1091	-0.03917		10.9517	-0.35388		7.34568	0.118673		7.39395	0.215209
7.96462	0.111793		8.01475	0.212051		7.99052	0.61848		7.91932	0.476094
10.0484	-0.84133		10.0501	-0.83795		10.3102	0.711259		10.5558	1.20251
9.0694	-0.59574		8.95516	-0.82422		5.9625	-0.20708		6.10709	0.08209
8.16596	0.054824		8.1897	0.102309		9.07063	0.137869		9.24078	0.478168
9.19114	0.684474		9.07626	0.454697		11.1814	1.1964		11.4395	1.71262
10.0618	0.189421		10.1903	0.446343		6.0281	0.776125		6.20933	1.13858
7.47188	1.10939		7.28562	0.736874		9.46409	0.786767		9.50887	0.87632
8.47087	0.451512		8.63247	0.774709		7.3447	0.063969		7.45282	0.280201
10.3675	-0.51912		10.4937	-0.26674		10.8187	0.000193		10.8937	0.150262
8.16972	2.31564		8.70464	3.38549		8.01118	-0.29939		8.03543	-0.25089
8.67113	-0.50611		8.67218	-0.50402		10.0283	-0.22173		10.045	-0.18828
9.50418	-0.99634		9.57939	-0.84593		9.10148	-0.11385		9.05707	-0.20268
7.03629	-2.42962		7.21579	-2.07063		8.53817	0.069101		8.43808	-0.13109
7.52855	-0.16866		7.57509	-0.07557		9.04429	-0.35561		9.07153	-0.30115
10.4278	0.328658		10.3788	0.230473		10.432	0.085963		10.3559	-0.06612
9.83734	0.09209		9.89301	0.203427		7.08595	0.026348		7.22771	0.309863
7.91136	0.199402		7.79559	-0.03213		8.11842	0.829816		8.1218	0.836574
7.06776	0.105286		7.25492	0.479607		10.6671	-0.06622		10.5081	-0.38425
8.55102	0.520276		8.67941	0.77705		11.1453	-0.3013		10.3057	-1.9805
8.35042	-0.20218		8.393	-0.11702		8.62516	-0.13723		8.70346	0.019378
9.17136	-0.01172		9.21115	0.067864		9.58137	-0.08543		9.43767	-0.37284
9.38757	-0.17545		9.24717	-0.45624		7.83298	-2.12997		7.43405	-2.92782
10.4122	-1.20856		10.4518	-1.12948		8.03514	-0.34848		7.86245	-0.69385
11.5693	0.405725		11.5174	0.301866		10.4144	0.032191		10.4694	0.142173
10.7593	0.131948		10.7093	0.032014		9.97759	0.203704		9.93757	0.123661
9.30056	0.37078		9.22317	0.216003		7.5846	-0.14465		7.63565	-0.04254
9.17939	-0.11421		9.45262	0.43224		7.47123	0.035758		7.35358	-0.19955
10.3757	-0.27524		10.3746	-0.27742		9.03423	-0.0913		8.90324	-0.35328
10.5584	0.578608		10.8464	1.15453		8.42254	-0.17233		8.44153	-0.13436
10.549	-0.45276		10.5247	-0.50137		9.23613	-0.16645		9.231	-0.1767
9.9732	-0.97797		9.95223	-1.01991		9.28018	-0.09003		9.30213	-0.04613
9.96475	-0.3918		9.84866	-0.62399		10.4233	-0.18386		10.3627	-0.30494
8.66617	-0.346		8.70715	-0.26403		11.589	-0.14155		11.6451	-0.02943
9.7948	-1.15291		9.79196	-1.1586		10.8331	0.084515		10.9068	0.231896
11.0941	0.034199		11.1496	0.145223		9.09308	0.044191		9.25119	0.360398
8.1736	0.157082		8.27532	0.360529		9.88051	-0.1045		9.63419	-0.59713
8.90644	0.348744		8.84803	0.231924		10.5445	0.220928		10.5246	0.181144
9.37805	0.161241		9.47063	0.346388		12.2523	0.039967		11.8221	-0.82038
7.91538	-0.52054		8.14142	-0.06846		10.0045	0.402845		10.1661	0.726005
9.99783	1.5685		9.8822	1.33725		9.95917	-0.04434		9.90172	-0.15922
10.7778	-0.18444		10.7921	-0.15578		9.92949	-0.37994		9.90065	-0.43762
9.14772	-0.30163		9.17937	-0.23834		8.87937	-0.07212		8.79274	-0.24538
9.17779	-0.7001		9.24183	-0.57202		9.9241	-0.53818		9.79473	-0.79692
7.94062	0.66281		8.09871	0.978987		11.1718	0.281925		11.1316	0.201525
7.37469	-0.04016		7.3624	-0.06472		8.35316	0.179822		8.29041	0.05432
7.69317	0.889534		7.58416	0.671515		9.03031	0.134328		8.99299	0.05968
8.88863	0.117708		8.97599	0.292426		9.62011	0.097803		9.52491	-0.09259
5.55438	0.815404		5.51839	0.74341		8.2218	0.000115		8.02091	-0.40167
10.5745	2.07672		10.2894	1.50666		9.80761	1.18185		9.9811	1.52883
6.36841	1.66785		6.13505	1.20114		10.768	-0.20794		10.7437	-0.25648
7.81528	-0.19513		7.87716	-0.07137		9.19345	-0.12046		9.15073	-0.20591
8.53245	0.907368		8.46779	0.778057		9.0638	0.060072		9.01319	-0.04114
9.18329	-0.21771		9.20517	-0.17395		8.18962	0.092057		8.06917	-0.14885
7.89627	0.078559		8.07693	0.439888		7.48044	-0.41081		7.45021	-0.47127
3.85178	0.477388		3.8137	0.401224		7.56172	0.285162		7.57139	0.304503
10.738	-1.23952		10.7084	-1.29873		9.42611	-0.22256		9.27724	-0.52031
8.89761	-0.59761		9.11704	-0.15875		4.98643	0.834413		5.13633	1.13423
9.59265	0.77314		9.96968	1.52719		9.69274	1.21953		9.944	1.72205
7.81875	0.202899		7.60677	-0.22107		6.16687	1.3135		6.11817	1.2161
10.6875	-0.80362		10.6172	-0.94422		7.95971	-0.28361		7.93147	-0.34009
9.38296	-0.30324		9.27992	-0.50932		8.67598	0.228599		8.68246	0.241571
10.7544	-0.0865		10.7475	-0.1004		9.26811	-0.08841		9.25218	-0.12027
10.4073	-0.58137		10.5202	-0.35557		8.18659	-0.08977		8.19596	-0.07104
9.61127	0.170892		9.70499	0.358332		3.43664	-0.0439		3.56747	0.217758
9.15501	0.404595		9.19587	0.486332		10.6172	-0.00043		10.5973	-0.04009
9.34045	-0.43481		9.31036	-0.49499		9.70338	-0.31376		9.30734	-1.10585
8.51854	0.356659		8.49276	0.305106		11.3605	0.208941		10.8491	-0.81383
9.81161	-0.53476		9.71883	-0.72031		7.60491	-0.16619		7.73353	0.091038
10.2194	-0.48814		10.1858	-0.55549		10.4265	0.37883		10.3983	0.322357
11.0517	0.049905		10.98	-0.09346		9.46243	-0.39326		9.43876	-0.4406
7.72291	-0.27194		7.75411	-0.20954		10.4314	-0.14262		10.5314	0.057207
8.89846	-0.52951		9.11482	-0.09678		10.6061	-0.0669		10.5698	-0.1396
8.53367	0.088508		8.54632	0.113813		9.68073	0.128711		9.61926	0.005774
9.25349	-0.32367		9.29757	-0.2355		9.33093	-0.15129		9.33512	-0.14291
11.947	-1.2593		11.9805	-1.19216		9.22466	-0.07167		9.22451	-0.07196
11.301	1.53485		12.2502	3.43324		8.56842	-0.07023		8.51596	-0.17515
11.2813	1.52871		12.1636	3.29323		9.64165	-0.12876		9.64847	-0.11513
4.58771	0.02535		4.45525	-0.23957		10.3151	-0.53944		10.3167	-0.53612
13.9514	0.917173		12.2348	-2.51595		11.103	-0.22422		11.099	-0.23212
11.3405	-1.3132		11.3294	-1.33539		7.92301	-0.11352		7.76198	-0.43558
9.64585	-0.32823		9.7803	-0.05935		9.65175	-0.24748		9.25347	-1.04405
10.0654	-0.20586		10.071	-0.19465		8.56831	0.055465		8.551	0.020836
10.8822	0.864247		10.7948	0.689534		9.15173	0.242846		9.10256	0.144497
9.38094	0.942127		9.31395	0.808146		11.9559	-0.18716		11.9299	-0.23927
9.92713	0.604522		9.84278	0.435823		15.0198	0.060343		13.9286	-2.12216
8.99676	-0.3718		8.96555	-0.43422		14.9147	0.025798		13.8352	-2.13328
12.1395	-0.95627		12.284	-0.66715		4.1117	1.41995		3.90426	1.00507
9.62983	-0.7161		9.70846	-0.55885		11.8285	0.202495		13.0457	2.63699
9.59224	-0.56874		9.54933	-0.65457		11.1853	-0.29652		11.1913	-0.28445
8.32069	0.983674		8.48067	1.30363		10.25	-0.25743		9.99497	-0.76743
8.86571	0.525692		8.98003	0.75433		10.006	-0.06342		10.0556	0.035695
9.58999	0.158583		9.57603	0.130668		10.5539	0.477988		10.7037	0.777666
9.83871	-1.20858		9.82106	-1.24388		9.51346	0.10611		9.54265	0.164479
9.00847	-0.16717		8.93562	-0.31287		9.7956	0.104271		9.91626	0.345594
8.60087	0.508478		8.46991	0.246566		8.58669	0.451862		8.67075	0.619976
10.0468	-0.26493		10.1612	-0.03625		12.3978	-0.25059		12.2884	-0.46927
8.78297	-0.49547		8.81911	-0.42319		9.77329	-0.24249		9.74293	-0.30321
12.002	-0.38784		11.9178	-0.55607		9.66169	-0.58537		9.69055	-0.52767
7.25591	1.70107		7.23367	1.65658		8.77698	0.565449		8.64988	0.31125
10.7685	2.118		10.5417	1.66443		9.49462	-0.25793		9.33418	-0.57879
5.05818	0.403517		4.88343	0.054008		9.86038	-0.22572		9.78828	-0.36993
9.2697	-0.7769		9.27386	-0.76856		9.48892	0.216267		9.44536	0.129154
9.99466	-0.65996		10.2255	-0.19827		8.92103	-0.12066		8.90035	-0.16201
8.42224	0.286932		8.31191	0.066279		8.52986	0.267329		8.52986	0.267327
8.70684	-0.2881		8.67435	-0.35309		9.99651	-0.08755		9.98865	-0.10327
8.94598	-0.0412		8.81219	-0.30877		8.61125	0.081484		8.63063	0.120239
10.9017	-0.2884		10.8661	-0.35964		11.4712	0.255474		11.5753	0.463727
9.58988	0.027728		9.61325	0.074466		6.91722	0.89013		7.14453	1.34476
7.53883	1.66153		7.43364	1.45115		10.1192	1.18021		10.366	1.67382
8.91066	-0.07902		9.00947	0.118607		4.81692	-0.3012		4.85166	-0.23172
9.18227	0.150004		9.17235	0.130156		9.30213	-0.13243		9.25908	-0.21854
9.68642	0.642429		10.026	1.32153		10.4339	0.033862		10.3144	-0.20512
9.10845	-0.37594		9.08505	-0.42275		8.28738	-0.08455		8.28481	-0.08969
9.66887	0.703278		9.56876	0.503045		8.56422	0.008688		8.51464	-0.09046
6.11165	2.39725		6.36718	2.90833		8.99764	-0.28183		9.04848	-0.18015
7.99555	0.487922		8.0313	0.55942		10.8662	0.170524		10.8736	0.185459
12.006	-0.70932		12.0545	-0.61227		9.6244	0.247627		9.59601	0.190847
7.88771	1.05939		8.01109	1.30615		7.62669	0.721066		7.66099	0.789665
13.4749	-1.31696		13.4841	-1.29854		9.41848	-0.27256		9.18562	-0.73828
7.53419	0.503253		7.62386	0.68259		9.46864	-0.07725		9.40312	-0.20829
9.91294	-1.99046		9.84314	-2.13007		11.2674	0.034371		10.9147	-0.67116
14.6346	-1.27705		14.6631	-1.22012		8.94888	0.014116		8.93023	-0.02318
8.38479	0.263221		8.34878	0.191212		9.54421	0.111303		9.6503	0.32349
8.92914	0.347361		8.89595	0.280975		7.30442	0.40577		7.09516	-0.01276
11.1966	-0.23524		11.3147	0.001076		8.63411	0.378704		8.80132	0.713131
9.35583	-0.28969		9.24974	-0.50187		12.1397	-0.22231		12.0718	-0.35806
9.96743	-0.36458		10.0269	-0.24562		8.28892	0.084383		8.12157	-0.25033
8.24391	0.821597		8.21758	0.768945		13.433	-0.23904		13.3488	-0.40732
8.70945	-0.04483		8.67728	-0.10918		7.44766	0.097364		7.48332	0.168672
8.40827	-0.47848		8.40498	-0.48507		8.67112	-0.35604		8.81401	-0.07027
11.2299	-0.17026		11.2534	-0.12332		14.6727	-0.17107		14.6025	-0.31139
11.2988	-0.8744		11.2801	-0.91171		8.14842	-0.03552		8.26046	0.188563
3.02682	-0.53375		3.06127	-0.46485		8.89665	-0.04617		8.95072	0.061959
9.35798	-0.58314		9.43476	-0.42958		11.6066	0.067441		11.5746	0.003308
10.7201	-0.47448		10.7092	-0.49623		9.29098	-0.57331		9.3041	-0.54708
11.5381	-1.10872		11.629	-0.92699		10.0553	0.010317		10.0236	-0.05303
8.99763	-0.21088		8.95477	-0.29661		8.45834	0.061434		8.50738	0.159511
4.24993	0.84531		4.32479	0.995048		8.75738	-0.153		8.75468	-0.1584
4.71548	2.58557		4.40834	1.97127		8.74133	-0.47256		8.58812	-0.77898
6.49066	3.43745		6.32255	3.10124		11.2135	0.091507		11.2393	0.143046
9.7117	-0.66214		9.72256	-0.64042		11.1497	0.110972		11.1584	0.128422
8.99462	0.568865		9.19751	0.974644		2.92825	-0.01874		3.00691	0.138581
9.59344	1.09274		9.81594	1.53774		9.47126	-0.2526		9.39784	-0.39943
4.62179	1.55615		5.11502	2.54261		10.2312	0.789042		10.2669	0.860418
10.2303	-0.15436		10.1441	-0.32669		11.4771	0.347298		11.3518	0.096622
10.1	-1.0014		10.093	-1.01531		9.21758	0.158592		9.10774	-0.06107
8.87687	-0.132		8.86264	-0.16046		4.46276	0.408531		4.45624	0.395488
7.18636	-0.48685		7.20781	-0.44396		4.14841	1.10757		4.47493	1.76061
9.24186	0.1646		9.25085	0.18259		6.03314	1.75126		6.26038	2.20575
9.65938	-0.96151		9.66811	-0.94405		9.81259	-0.3063		9.76086	-0.40975
3.77282	0.466097		3.15421	-0.77112		9.54379	0.04127		9.35503	-0.33626
8.54618	-0.83397		8.41539	-1.09556		9.72488	-0.18911		9.67121	-0.29646
8.54947	-0.29648		8.59878	-0.19786		4.19098	-0.15423		4.39201	0.247833
9.0033	-0.27947		8.94766	-0.39076		10.1621	-0.32618		10.2276	-0.19518
4.44387	-0.49011		4.11471	-1.14844		9.85603	-0.11684		9.84784	-0.13321
13.6572	-1.39097		13.7399	-1.22564		8.88625	-0.32898		8.89192	-0.31763
8.6027	-0.19036		8.54794	-0.29989		6.93361	-0.17613		7.01998	-0.00339
10.2689	0.67133		10.1931	0.519735		9.28851	-0.12834		9.33287	-0.03963
8.79289	0.135774		8.78665	0.1233		9.50896	0.191669		9.47026	0.114264
9.507	-0.15668		9.39275	-0.38516		3.67164	0.275717		3.69774	0.327911
8.61265	-0.00794		8.65836	0.083474		8.19775	-0.15682		8.24922	-0.05388
8.76071	-0.0794		8.86866	0.136487		8.68943	-0.34426		8.66506	-0.39302
8.57502	0.438645		8.50633	0.301268		8.947	-0.19886		8.95569	-0.18149
10.8182	-0.1895		10.8198	-0.18629		4.30583	-0.58799		4.62226	0.044867
8.17436	-0.82111		8.26372	-0.64239		13.7006	-0.22013		13.6666	-0.28825
11.848	-1.38987		11.9115	-1.26278		8.30677	-0.2484		8.43237	0.002791
9.93073	-0.53476		10.0129	-0.37037		10.1344	0.032816		10.2415	0.247108
11.5858	-0.87754		11.6615	-0.72617		8.81769	-0.32005		8.87231	-0.21083
10.515	-0.58499		10.6306	-0.35374		9.43811	-0.27081		9.42383	-0.29938
10.4627	0.258289		10.3982	0.129291		8.79995	-0.32756		8.74926	-0.42895
8.27358	0.207539		8.33953	0.339433		8.81749	-0.02012		8.7404	-0.17431
8.86799	0.456994		8.84612	0.413266		8.58523	-0.22923		8.61804	-0.1636
5.06371	-0.47003		5.22213	-0.1532		10.7907	0.113415		10.7959	0.123882
7.89383	0.54829		7.78186	0.324365		8.41621	-0.03164		8.29134	-0.28137
8.0233	0.055425		7.97238	-0.04642		11.8753	-0.25928		11.783	-0.444
8.75542	-1.01061		8.77761	-0.96623		10.3909	-0.61722		10.1818	-1.03559
8.69913	0.21358		8.74877	0.312858		11.7202	-0.22125		11.6885	-0.28465
9.30216	0.365833		9.27169	0.304906		10.6456	0.030449		10.6168	-0.02724
8.95123	-0.14387		8.98744	-0.07145		10.297	0.32557		10.3512	0.433914
3.6665	2.25727		3.33544	1.59516		8.86922	-0.14765		8.62172	-0.64265
12.9382	-1.4353		12.9967	-1.31833		9.23165	-0.31463		9.13871	-0.50051
8.34027	-0.98574		8.36466	-0.93697		4.88771	-0.30991		5.11742	0.149506
9.65737	-0.68779		9.57977	-0.84299		7.7113	-0.02549		7.74778	0.047479
13.3839	-1.51881		13.4463	-1.394		7.87962	-0.1138		7.90524	-0.06258
8.13677	-1.23781		8.29469	-0.92196		8.85622	-0.52038		8.75822	-0.71637
11.6603	0.538382		11.7193	0.656352		8.57196	0.17322		8.5803	0.189898
7.2259	1.5527		7.23732	1.57555		9.40787	-0.06546		9.40197	-0.07726
11.2101	-0.83698		11.249	-0.75918		9.18334	-0.20045		9.11076	-0.34561
10.2835	0.107963		10.3149	0.170715		12.934	-0.12964		12.8694	-0.25878
11.5625	-0.0763		11.4917	-0.21783		8.45926	-0.51959		8.40607	-0.62596
9.70155	-0.25694		9.71059	-0.23886		9.12025	0.43779		9.20923	0.615734
8.53475	0.482131		8.4232	0.259024		13.4768	-0.29506		13.4252	-0.39826
8.53357	-0.1946		8.58035	-0.10103		8.67233	-1.0623		8.62396	-1.15903
3.86595	2.97978		3.67324	2.59437		11.7641	0.274842		11.7496	0.245911
6.53512	1.01399		6.72357	1.3909		7.49022	0.36649		7.61057	0.607203
7.93178	-0.2046		8.1964	0.324661		11.1318	-0.04403		11.1233	-0.061
9.79224	-0.12162		9.85251	-0.00107		10.4543	0.048071		10.374	-0.11265
10.9835	0.30305		10.9537	0.243545		11.5121	-0.01591		11.5376	0.035114
10.3681	-0.90758		10.3323	-0.9793		9.77057	-0.14732		9.71879	-0.25087
9.60288	-0.1148		9.62867	-0.06321		8.40824	-0.01443		8.45552	0.080117
4.29017	-0.22251		4.16594	-0.47096		8.54518	-0.03701		8.49943	-0.12852
9.29295	0.033493		9.29616	0.039916		3.07759	0.862922		3.23466	1.17707
8.56049	-0.29568		8.55078	-0.31511		6.85869	0.293686		6.81393	0.204158
8.49034	-0.40795		8.5759	-0.23683		8.60403	-0.38164		8.3615	-0.86671
12.3934	-1.49578		12.5201	-1.24252		9.8394	-0.06521		9.83442	-0.07517
8.80234	-0.23282		8.72766	-0.38217		10.7497	0.171202		10.8475	0.366908
9.05379	0.57935		9.00991	0.491573		10.0052	0.225726		10.0781	0.371557
9.06318	2.96e-05		9.17109	0.215845		9.72422	-0.33186		9.70684	-0.36662
8.76045	0.243912		8.73184	0.186707		4.01197	-0.82498		4.28299	-0.28296
9.99985	-0.71184		10.071	-0.56961		9.31581	0.185186		9.32895	0.21146
7.26394	-0.2481		7.36913	-0.03772		8.46547	-0.11657		8.4093	-0.22891
8.99737	0.685948		9.00042	0.692038		8.96025	-0.47955		8.79349	-0.81307
7.92776	-0.02156		7.86808	-0.14092		12.5529	-0.20535		12.3933	-0.52454
11.6024	-1.0375		11.56	-1.12244		8.72929	0.221936		8.80859	0.380531
8.05749	0.190766		8.10505	0.285889		8.89086	0.231874		8.97006	0.390261
11.9424	-0.18227		11.9713	-0.12439		9.46317	-0.21427		9.43368	-0.27326
8.47675	-0.42282		8.51117	-0.35399		8.68414	-0.12139		8.76633	0.042977
9.97787	0.578049		9.94473	0.511764		10.3989	-0.53096		10.2409	-0.84691
9.17911	0.441514		9.17434	0.431963		7.06199	0.499403		7.04126	0.457949
10.851	-0.12489		10.7855	-0.25589		9.41343	-0.138		9.29352	-0.37783
8.7488	0.861447		8.57432	0.512484		7.95087	-0.3451		7.98265	-0.28153
7.71228	0.109277		7.63587	-0.04355		10.9367	-0.04918		11.0208	0.119041
9.24701	0.312307		9.25185	0.321999		8.11409	0.341642		8.09056	0.294593
9.77299	-0.18878		9.83284	-0.06908		11.9151	0.130999		11.9	0.100929
7.47289	-0.43893		7.7983	0.211879		8.59159	-0.32733		8.57668	-0.35716
9.25227	-0.19575		9.44255	0.184813		9.7955	0.122516		9.8576	0.246708
9.21803	0.136461		9.17577	0.051944		9.28693	0.225904		9.3039	0.259839
11.0779	-0.73544		11.0499	-0.7915		10.7005	0.057144		10.7335	0.123251
12.16	-0.0995		12.2222	0.02487		8.429	0.011971		8.56703	0.288031
8.79935	-0.4018		8.87557	-0.24937		7.58086	0.200941		7.56771	0.174622
8.73844	0.111553		8.64307	-0.07919		9.55633	-0.45745		9.57094	-0.42823
12.8925	-1.13282		12.9351	-1.04762		9.56514	0.689537		9.58782	0.73489
7.51723	0.843194		7.27622	0.361173		8.068	-0.1067		7.87311	-0.49648
10.9525	-1.60171		10.9061	-1.6945		9.81707	-0.17121		9.5072	-0.79095
8.03953	0.590415		8.02364	0.558633		9.17185	-0.08855		9.1673	-0.09764
7.01314	0.863191		6.97835	0.793609		10.6885	0.615318		10.6808	0.600079
9.85567	0.053741		9.86884	0.080062		12.7799	-0.58242		12.7115	-0.71935
7.75045	0.379794		7.7976	0.474079		8.90122	-0.16976		8.83824	-0.29572
10.396	-0.34371		10.3731	-0.38959		8.58708	-0.34669		8.63988	-0.24109
12.2609	-0.69782		12.2584	-0.70269		12.7369	-0.17505		12.7776	-0.09362
3.55097	-0.20355		3.4328	-0.4399		7.01788	-0.30729		7.34173	0.340414
10.6271	-0.29434		10.6762	-0.19601		11.3182	-1.63098		11.3469	-1.57348
7.68757	0.092369		7.81064	0.338497		8.19491	0.228347		8.22554	0.289612
8.30631	0.210646		8.48239	0.562803		7.21258	0.090644		7.12696	-0.0806
9.89025	0.129196		10.1265	0.601732		10.2477	-0.27576		10.1717	-0.42788
8.67185	-0.62733		8.72932	-0.5124		8.05512	-0.10151		7.99657	-0.2186
8.70004	-0.17682		8.6357	-0.30551		10.4779	-0.01774		10.4399	-0.09361
10.3737	-0.40771		10.6989	0.242691		12.1415	-0.22087		12.1253	-0.25309
10.1282	-0.28446		10.252	-0.03678		3.32749	-0.72727		3.39295	-0.59635
9.676	-0.10948		9.54456	-0.37237		10.6518	-0.02283		10.6488	-0.02881
9.37302	-0.1394		9.39174	-0.10196		8.11055	-0.61397		7.8807	-1.07367
8.66011	0.037604		8.63876	-0.0051		8.71728	-0.10732		8.60353	-0.33481
6.01585	1.52848		5.85897	1.21472		10.6584	-0.27613		10.5052	-0.58257
9.28855	-0.10709		9.30707	-0.07003		8.73716	0.139905		8.61058	-0.11327
4.8406	0.620046		4.64917	0.237188		8.62591	-0.49341		8.60651	-0.5322
13.6429	-0.91635		13.7444	-0.71335		11.8484	-0.70056		11.3039	-1.78953
6.93688	1.71423		7.02174	1.88393		10.558	-0.39192		10.3892	-0.7297
3.41893	0.752412		3.18285	0.280252		9.32855	0.321962		9.48422	0.63331
10.0211	-0.1048		10.0357	-0.07557		9.34765	0.079518		9.35997	0.10415
8.55978	-1.10282		8.55058	-1.12121		8.52551	0.036899		8.50076	-0.0126
10.2564	1.19931		10.5649	1.81639		4.98589	1.09472		5.38932	1.90159
8.43608	0.49154		8.52624	0.671856		9.15106	0.096901		9.18804	0.170857
9.5797	-0.80914		9.57484	-0.81886		4.56621	0.302294		4.84821	0.866279
8.16295	0.037519		8.11084	-0.06669		13.9564	-0.3239		13.91	-0.41665
8.39732	1.9807		8.48126	2.14857		7.12401	0.698415		7.13062	0.711645
6.53483	2.631		6.27027	2.10189		2.74829	0.508111		3.10039	1.21232
3.91867	0.726936		3.77115	0.431903		9.47944	0.684763		9.57173	0.869347
8.13889	0.40032		7.92992	-0.01762		8.3096	-0.91255		8.42794	-0.67588
9.45936	0.070551		9.48533	0.122497		12.0633	0.089023		11.698	-0.6417
6.53798	1.38716		6.3103	0.931792		9.0448	-0.20939		8.89057	-0.51786
8.64704	0.811274		8.51148	0.540138		9.55319	-0.20229		9.53379	-0.2411
10.3742	0.644769		10.3903	0.676957		8.16181	-0.42971		8.08605	-0.58122
10.071	0.726796		9.97118	0.527081		8.78966	1.48753		8.77883	1.46586
9.48957	0.795244		9.25863	0.333369		6.79701	-0.08282		6.66932	-0.33822
6.25748	1.44132		6.19111	1.30858		4.32019	-0.49806		4.22143	-0.69559
10.3114	-2.51646		10.2458	-2.64776		6.78888	3.04939		5.72905	0.929738
6.1174	0.908605		5.86501	0.403833		7.76825	0.369276		7.78419	0.401151
7.04746	1.54329		6.97818	1.40472		9.59873	0.153119		9.47699	-0.09036
7.12657	1.13883		7.06334	1.01236		5.96359	1.07207		6.1931	1.53109
3.46184	1.40356		3.21566	0.911203		8.18347	0.523354		8.36265	0.881722
9.70712	0.407234		10.1832	1.35938		10.3496	0.364394		10.3749	0.415009
8.40951	0.427194		8.38991	0.387993		9.98323	0.24558		9.99921	0.27754
9.14071	0.726701		8.97492	0.395134		9.06278	0.439705		9.19598	0.706087
8.94864	-0.69237		8.96299	-0.66367		6.26312	-0.24949		6.37709	-0.02154
9.06489	0.249324		9.19241	0.50437		8.79105	-1.35713		8.94809	-1.04305
7.96805	0.176931		8.12345	0.487731		5.55568	-0.28747		5.77232	0.145813
9.13027	0.040831		9.08751	-0.04467		6.88919	0.571242		7.01567	0.82421
9.77005	1.65612		10.1187	2.35339		6.95693	0.338504		6.98657	0.397789
9.36128	0.404017		9.4221	0.52566		11.2099	-0.83611		10.5787	-2.09853
9.17259	0.405394		9.19582	0.451864		8.13253	0.183461		8.32014	0.55868
7.96734	1.26469		7.86233	1.05466		4.99897	2.26583		5.01658	2.30105
10.2108	0.218817		10.1354	0.067932		8.7488	0.479293		8.79588	0.573446
7.79232	-0.35528		7.65763	-0.62467		9.01386	-0.24382		8.95801	-0.35553
11.2094	-0.51464		11.199	-0.53548		9.66789	-0.0676		9.45973	-0.48393
13.3279	-1.13092		13.3685	-1.0497		8.31643	-0.18163		8.20214	-0.41021
10.5185	0.044539		10.4364	-0.11966		9.26369	-0.4099		9.22199	-0.4933
8.32633	1.0113		8.32971	1.01806		11.7689	-0.61281		11.2746	-1.60131
9.88557	-0.35269		9.84817	-0.42749		9.40724	0.257202		9.44845	0.339629
9.56645	0.460064		9.4888	0.30476		9.35764	0.036747		9.2968	-0.08493
10.3029	0.252867		10.2364	0.119992		7.76085	0.125896		7.84438	0.292972
11.7619	-0.70027		11.7475	-0.7292		10.171	0.097698		10.142	0.039557
4.35023	-0.58364		4.26715	-0.7498		7.53961	-0.02962		7.57796	0.047085
9.17538	0.101532		9.11029	-0.02865		11.139	-0.32654		11.1372	-0.33009
8.03449	0.076254		7.96139	-0.06994		13.3376	-0.06289		13.2963	-0.14554
10.4582	-0.05262		10.4273	-0.11427		10.3771	0.048194		10.4589	0.211773
10.5687	-0.39259		10.5123	-0.50543		8.24171	0.168543		8.34403	0.373195
9.57406	2.0996		10.0845	3.12054		9.76569	-0.00849		9.82328	0.106677
9.17493	-0.17562		9.29683	0.068164		9.47029	-0.18519		9.60362	0.081465
2.07959	0.038764		2.33308	0.545741		10.0192	0.176938		10.1295	0.397592
7.84912	0.136732		7.72402	-0.11348		11.65	0.116817		11.644	0.104814
12.961	-1.77877		12.9914	-1.71789		4.449	-0.03205		4.63393	0.337808
6.40235	-0.50806		6.47438	-0.36401		9.34621	0.149349		9.34932	0.155557
9.50992	-0.56206		9.32747	-0.92695		7.74318	0.07833		7.7498	0.09157
9.88999	-0.58308		9.93309	-0.49687		10.396	0.250832		10.378	0.214861
10.7677	0.180942		10.6683	-0.01789		10.7009	-0.21649		10.6627	-0.29282
9.81728	-0.47228		9.76775	-0.57136		11.6344	0.329685		11.0925	-0.75422
9.49092	-0.45441		9.45219	-0.53187		9.25489	-0.30425		9.30016	-0.21369
11.1431	-0.85533		11.2044	-0.73265		7.69949	0.044966		7.84119	0.328364
10.8095	0.474871		11.0507	0.957336		13.0358	-0.43013		12.9444	-0.61287
9.77686	0.093679		10.0581	0.656108		6.18517	-0.57303		6.31412	-0.31513
11.6178	-0.04257		11.6564	0.034786		9.41807	-0.51651		9.421	-0.51064
7.44595	1.36473		7.62171	1.71626		9.69788	-0.30357		9.71766	-0.26402
10.033	-0.31647		9.9784	-0.42571		10.7215	-0.03622		10.7485	0.017646
7.19486	0.436225		7.25211	0.550735		9.80961	-0.17721		9.77073	-0.25497
8.24711	-0.07422		8.39482	0.221191		9.06863	0.489108		9.13013	0.612111
9.56467	-0.63838		9.63613	-0.49545		11.2195	-0.4461		11.146	-0.59303
9.72296	3.40362		9.60938	3.17645		12.1255	-0.28143		11.7409	-1.05052
10.4968	-0.21463		10.5342	-0.13977		10.7219	-0.07895		10.4736	-0.57568
11.2088	-0.31029		11.1841	-0.35972		12.0272	0.00722		11.9462	-0.15475
8.46822	-0.67087		8.46634	-0.67463		8.31954	0.31326		8.22404	0.122267
5.39579	0.434278		5.39457	0.431842		10.1664	-0.20973		10.3096	0.07677
10.4141	0.278239		10.4295	0.308976		7.17864	-0.09749		7.23196	0.009157
8.86426	0.375528		8.961	0.569014		8.30149	0.226338		8.21901	0.061375
9.30209	-0.85475		9.23502	-0.98888		9.65137	-0.10405		9.58285	-0.24108
11.7334	-0.40559		11.7198	-0.43262		9.13108	2.41785		9.45901	3.07371
9.83222	0.797929		9.75985	0.653196		10.1571	0.361163		10.2642	0.575346
9.9863	2.02878		9.95401	1.96422		11.1554	-0.2164		11.165	-0.19716
9.58622	0.447205		9.55301	0.380779		7.7717	-0.12047		7.99443	0.324978
9.52174	-0.1718		9.58578	-0.04373		5.11772	0.003906		5.2717	0.311862
8.93849	-0.23385		8.80538	-0.50006		10.3673	0.093823		10.379	0.117116
9.27634	-0.58695		9.25278	-0.63405		9.08456	0.56173		9.02882	0.450242
6.48058	0.292416		6.3133	-0.04215		8.99787	0.166064		9.01896	0.208244
6.75997	4.37076		6.95897	4.76874		11.8779	-0.15542		11.8331	-0.24501
3.64201	1.70183		3.58072	1.57925		9.75177	0.222434		9.78338	0.285653
5.98658	4.12371		6.04897	4.2485		10.2859	0.129295		10.3694	0.296335
7.74203	-0.05473		7.85028	0.161781		9.51343	0.117289		9.56288	0.216169
7.86937	1.11652		7.87567	1.12912		9.78361	-0.34597		9.72134	-0.47052
8.86407	-0.46116		8.87886	-0.43158		8.42244	0.520941		8.49045	0.656966
8.85709	-0.23398		8.90704	-0.13408		9.12226	0.385977		9.04897	0.239392
11.4879	-0.34811		11.4909	-0.34198		6.22832	-0.18009		6.27889	-0.07895
8.39665	-0.66776		8.66404	-0.13298		8.80036	0.238782		8.64056	-0.08081
8.2617	0.205445		8.18289	0.047823		3.11107	0.828557		3.4104	1.42722
10.311	-0.46904		10.2661	-0.55879		6.65489	1.307		6.76368	1.52458
9.9786	0.060648		9.96093	0.025311		8.31786	-0.49507		8.06302	-1.00477
5.61243	1.1561		5.49765	0.92652		8.2309	-0.00037		8.16865	-0.12486
10.607	0.196781		10.6449	0.272518		8.35504	0.666074		8.45743	0.870853
7.18333	0.585546		7.3271	0.873079		8.9943	-0.29312		8.92911	-0.4235
5.39672	-0.02753		5.30599	-0.209		11.5177	0.030375		11.5102	0.015358
10.0767	-0.37683		10.0694	-0.39145		9.06544	-0.48096		8.74197	-1.1279
7.72053	-0.38785		7.66818	-0.49256		7.9561	0.165612		8.06678	0.38699
9.34998	-0.24434		9.37061	-0.20307		9.82985	0.503042		9.87147	0.586278
8.42295	1.38129		8.19948	0.934336		9.72337	0.464352		9.72398	0.465565
9.04816	-0.59316		8.98897	-0.71154		5.4616	0.519812		5.45612	0.50884
13.2189	-1.39374		13.2478	-1.33599		10.7915	0.068441		10.7336	-0.04737
8.64897	1.00183		8.70006	1.10401		7.88171	-0.26601		7.67025	-0.68893
10.7655	-0.40462		10.7885	-0.35855		5.02263	0.096415		5.19888	0.44891
12.761	0.190157		12.7186	0.105343		10.0042	0.074151		10.0188	0.103369
10.6354	-0.95129		10.5942	-1.03372		7.72937	-0.39909		7.7616	-0.33461
5.14146	2.08716		5.13206	2.06837		9.31227	0.178045		9.17906	-0.08837
5.95842	2.97721		5.79364	2.64764		7.79754	-0.04191		8.05287	0.468755
3.67014	2.13612		3.42502	1.64587		8.47378	0.502498		8.57603	0.706996
7.88242	0.439289		7.89194	0.458328		13.2686	-0.32305		13.2222	-0.41593
9.08414	-0.29565		9.28199	0.100044		9.10002	-0.09908		8.92576	-0.44759
12.7069	-1.3185		12.694	-1.34427		10.9288	-0.00059		10.9594	0.060724
9.59167	-0.65971		9.65066	-0.54173		12.6118	0.227487		12.6687	0.341271
9.34324	0.733517		9.22563	0.498306		10.5344	-0.44813		10.56	-0.39695
7.555	2.3586		7.46665	2.18189		5.85801	0.244861		5.66601	-0.13914
8.30023	0.330404		8.43794	0.605832		6.15659	0.850999		6.29	1.11782
9.23379	-0.7795		9.27769	-0.69171		3.12722	0.322608		2.65499	-0.62185
10.3709	-0.128		10.3011	-0.26747		7.92806	-0.07997		7.96121	-0.01366
10.1874	0.053298		10.3169	0.312333		9.98556	-0.60372		9.55051	-1.47382
7.70125	-0.274		7.77412	-0.12826		12.6005	-0.13734		12.5538	-0.23064
6.88228	0.709223		6.87014	0.684934		9.74439	-0.36494		9.64448	-0.56475
8.94029	0.344834		9.00978	0.48382		9.27792	0.247335		9.29977	0.291031
7.1283	1.98652		7.141	2.01192		7.07548	0.674652		7.54665	1.61699
13.2167	-2.18812		13.3151	-1.99136		8.96388	0.023249		8.87639	-0.15174
12.8499	-1.39823		12.8588	-1.38054		9.26653	0.126575		9.18953	-0.02741
11.9179	-1.19373		12.1422	-0.7451		10.1911	-0.1536		10.2449	-0.04591
8.63245	0.422716		8.84156	0.840949		10.5412	0.095253		10.4783	-0.03047
7.90157	0.592121		7.64119	0.071344		7.61574	0.033613		7.64845	0.099037
10.2117	0.192533		10.1384	0.045788		6.76241	0.086052		6.82548	0.21219
9.04318	0.716337		9.04152	0.713012		5.74202	-3.5393		5.30566	-4.41201
11.1836	0.134949		11.1203	0.008342		8.67761	0.478014		8.72283	0.568459
3.69045	1.10245		3.98337	1.68829		7.39047	-0.22321		7.38246	-0.23921
9.87093	0.682752		9.78677	0.514424		12.2093	0.822301		12.2858	0.975407
7.9256	0.932457		7.98197	1.04519		12.7617	-0.35193		12.7501	-0.37514
9.2912	-0.72504		9.28846	-0.73051		12.1011	-0.2593		11.9114	-0.63871
11.3923	-0.51567		11.4295	-0.44133		9.16365	-0.39586		9.01986	-0.68344
8.06079	1.16666		8.17931	1.40371		7.21937	-0.14387		7.53561	0.488605
11.2771	-0.22002		11.4113	0.048466		10.0969	0.020791		10.0927	0.01229
8.40413	-0.09608		8.53058	0.156821		8.59913	0.67437		8.74123	0.958569
10.5163	-0.49574		10.5385	-0.45133		10.7613	0.455005		10.8802	0.692649
10.5029	-0.89725		10.5254	-0.85232		3.70797	0.086821		3.6693	0.009493
9.39103	-0.516		9.49988	-0.2983		9.57071	0.272337		9.63125	0.393436
10.207	-0.62093		10.2442	-0.54667		8.37564	-0.30739		8.27509	-0.50849
10.0191	-0.03944		10.1441	0.210549		9.27069	-0.17457		9.26246	-0.19103
10.4337	-0.01245		10.6002	0.320415		11.4286	0.068656		11.4354	0.08208
9.57585	0.281067		9.42548	-0.01968		8.79656	-0.03666		8.66315	-0.3035
7.19614	0.896363		7.0328	0.569689		11.6367	-0.02044		11.5826	-0.12866
11.3142	-0.06287		11.2323	-0.2266		8.67215	0.218827		8.54827	-0.02893
6.33428	1.10871		6.20475	0.84965		10.4619	-0.01825		10.4362	-0.06965
5.40197	1.41569		5.19279	0.997341		10.4613	-0.33454		10.4542	-0.34876
8.96044	-0.32019		9.00906	-0.22296		3.0306	1.95401		3.32905	2.55093
10.0317	0.113199		9.93875	-0.07265		9.84746	-0.68425		9.72927	-0.92062
3.22693	2.30634		3.49694	2.84637		10.2554	-0.23066		10.1996	-0.34242
7.4012	2.394		7.3845	2.3606		10.4715	-0.10714		10.3577	-0.33473
9.72151	1.72393		9.58687	1.45465		10.8956	-0.14169		10.7366	-0.4597
10.676	-0.73804		10.7813	-0.52743		9.33126	-0.03719		9.43106	0.162412
10.1305	-1.11243		10.2492	-0.87497		6.90387	0.495427		6.94913	0.585946
5.79504	-0.83371		5.97741	-0.46897		10.9618	0.220613		11.073	0.443208
8.88129	-1.0888		8.91604	-1.0193		6.17146	-0.23698		6.33595	0.092002
9.4428	-0.64865		9.42114	-0.69197		4.96431	-0.23662		5.14112	0.117009
14.1682	-1.41991		14.2348	-1.28668		8.93176	0.147521		8.86507	0.014155
9.24359	0.624681		9.27492	0.687326		9.80083	-0.0562		9.91862	0.179384
8.7545	-1.09497		8.86251	-0.87896		3.52226	0.645745		3.54085	0.682909
5.72759	1.63152		5.49322	1.16277		7.84116	0.619751		7.76676	0.470937
6.83716	1.9132		6.84734	1.93356		9.37707	0.636154		9.57441	1.03082
9.83456	0.456727		9.80194	0.391502		11.0684	-0.18642		10.9142	-0.4949
7.72844	0.772152		7.769	0.853273		10.3333	-0.36095		10.2178	-0.59204
3.43665	0.871544		3.12801	0.254251		5.74555	0.351044		5.78997	0.439884
7.65505	-0.7476		7.71892	-0.61984		8.59271	-0.01562		8.64431	0.087583
8.97209	0.284202		8.96159	0.263201		8.76535	0.512124		8.8894	0.760231
7.52517	-0.37064		7.51176	-0.39745		14.2242	-0.15757		14.1726	-0.26074
9.88264	-1.57186		10.0566	-1.22389		9.50981	-0.31156		9.47129	-0.3886
9.49759	-0.22774		9.49344	-0.23604		8.88655	-0.25115		8.83592	-0.3524
8.13715	0.644519		8.07298	0.516182		5.66273	0.239885		5.77861	0.471642
7.2729	0.716887		7.2719	0.714879		7.29424	0.479961		7.15799	0.207463
10.1695	-0.2247		10.2372	-0.08918		9.72693	0.314401		9.78009	0.420715
8.5015	-0.27979		8.50147	-0.27985		7.73036	0.215862		7.57481	-0.09523
8.60962	-0.22362		8.59992	-0.24302		2.69693	0.405404		3.04496	1.10146
8.65735	-0.32651		8.66391	-0.3134		7.23433	0.308558		7.22495	0.289791
9.97217	0.000535		9.92278	-0.09825		9.15776	0.032117		9.07777	-0.12786
8.06239	-0.17209		7.97531	-0.34624		7.51648	0.109843		7.48179	0.040477
8.76204	-0.17274		8.83967	-0.01748		9.79921	-0.2061		9.58382	-0.63688
9.30003	-0.13037		9.14149	-0.44746		9.15567	0.290366		9.23237	0.443775
9.55556	-0.36532		9.71244	-0.05157		8.11415	0.158107		8.11453	0.158877
9.96223	-0.43332		9.9854	-0.38698		7.56969	-0.27777		7.53213	-0.3529
6.07896	0.126828		6.13873	0.246365		10.2059	-0.07271		10.2105	-0.06354
11.1932	-0.46592		11.2302	-0.39195		8.51291	-0.14053		8.40838	-0.3496
8.41351	0.255088		8.3608	0.14967		8.33155	0.190391		8.4371	0.401505
8.64081	-0.89322		8.74818	-0.67848		8.4548	0.024765		8.41926	-0.04631
6.93949	-0.11842		6.93751	-0.12238		9.89428	-0.10331		9.90865	-0.07456
9.04335	-0.58696		9.07095	-0.53175		8.10722	-0.04081		8.02915	-0.19694
9.50763	0.119105		9.45127	0.006379		8.92929	-0.36826		8.93185	-0.36313
11.1166	-0.38532		11.0634	-0.49154		8.91892	-0.21189		9.03723	0.024714
2.50853	-0.01175		2.25454	-0.51972		9.92606	-0.47919		9.80286	-0.72561
6.99396	1.28765		6.96372	1.22717		10.0193	-0.30141		9.92521	-0.48956
7.74095	0.720091		7.71413	0.666451		6.31179	0.138811		6.19145	-0.10186
8.42095	1.09486		8.51841	1.28979		11.4794	-0.47103		11.3474	-0.73505
6.9333	1.72374		6.98179	1.82072		8.52081	-0.30226		8.53791	-0.26806
7.51701	-0.0143		7.4924	-0.06353		8.78334	-0.37407		8.73344	-0.47388
3.17384	0.827559		3.14594	0.771765		6.71302	-0.00898		6.69592	-0.04319
7.24819	0.642797		7.08582	0.318045		9.12438	-0.38434		9.07965	-0.47379
5.1874	0.926432		4.98014	0.511899		9.34772	0.249147		9.37259	0.298876
8.41212	-0.1031		8.40011	-0.12713		10.7981	0.442198		10.8302	0.506323
9.48322	-0.3299		9.59088	-0.11459		1.7075	-0.96888		1.86549	-0.65288
9.43876	-0.54838		9.50466	-0.4166		6.99418	0.066635		7.05044	0.179152
2.67424	0.171407		2.7731	0.369134		7.68541	-0.05708		7.66528	-0.09733
7.73174	0.300029		7.70823	0.253022		9.28141	-0.39176		9.03182	-0.89094
7.7134	0.58769		7.7189	0.598692		7.48458	-0.10357		7.59813	0.123541
9.81799	-0.65075		9.67792	-0.9309		7.38751	-0.45641		7.37227	-0.48688
5.39577	2.72044		5.0358	2.0005		7.09642	-0.11511		7.05325	-0.20143
5.56375	3.71543		5.45118	3.49028		5.27265	-0.0637		5.26692	-0.07516
7.60056	1.39337		7.53624	1.26472		8.57443	-0.07639		8.41061	-0.40405
5.86955	-0.51948		5.96335	-0.33189		9.62775	-0.0256		9.57247	-0.13616
8.53417	0.5864		8.46682	0.451691		9.48629	-0.44204		9.42843	-0.55774
5.51422	1.39472		5.34007	1.04642		2.17342	-0.66873		2.52342	0.031271
10.9153	-0.47673		10.7945	-0.71832		7.88849	-0.05747		7.81827	-0.19789
9.49643	0.292189		9.49599	0.291317		7.436	0.41346		7.4971	0.53566
9.17571	0.52842		9.07907	0.335146		9.33531	0.395389		9.40545	0.535678
9.34771	0.668856		9.50797	0.989383		4.87669	1.96732		5.02484	2.26362
10.4515	0.398627		10.5436	0.582655		5.12587	1.40355		5.41398	1.97977
9.64689	1.14638		9.8862	1.62499		7.86229	0.195703		7.68891	-0.15107
8.14375	3.17119		8.09216	3.06801		6.44864	0.439762		6.20235	-0.05283
7.29694	1.22779		7.0622	0.758313		2.4464	0.52626		3.20514	2.04375
9.83655	0.786453		9.79738	0.708117		8.2119	-0.17644		8.38953	0.178814
6.43933	0.983077		6.20553	0.515472		5.78965	-0.55836		5.86849	-0.40068
5.89829	0.888716		5.62436	0.340864		10.6917	-0.4791		10.6995	-0.46338
4.60755	0.211673		4.46776	-0.0679		9.25332	0.126483		9.36866	0.357162
4.65985	0.872601		4.39321	0.339306		9.08452	0.738578		9.26786	1.10525
3.50076	0.639379		3.54899	0.735847		9.9252	0.342574		9.79493	0.082032
4.82664	2.54749		4.65893	2.21207		10.7255	0.345322		10.6255	0.145242
7.52837	0.749063		7.26347	0.219265		10.4763	0.21323		10.2665	-0.20636
12.1081	-1.02216		12.0518	-1.13488		9.06789	0.574187		9.02034	0.479071
6.03387	4.24134		6.38047	4.93453		6.74714	1.36944		6.80732	1.48981
7.32724	-0.37305		7.36167	-0.3042		9.73643	0.357671		9.77274	0.430295
4.92549	0.97359		4.5217	0.166005		6.12047	0.425284		6.2672	0.718731
8.70107	0.726196		8.78466	0.893369		5.5153	0.461833		5.63974	0.710721
10.6045	0.476756		10.4551	0.177998		4.17189	-0.15671		4.29464	0.088784
7.94958	0.121314		7.92926	0.08067		3.85896	0.214063		4.14549	0.787121
10.694	0.162675		10.6442	0.063043		3.29388	0.174297		3.03956	-0.33435
8.26509	0.25714		8.24548	0.217936		5.98169	-0.60596		5.89	-0.78934
9.55906	-0.32502		9.47906	-0.48502		6.92915	-0.11813		7.11963	0.26283
10.9482	1.98739		11.0778	2.24653		10.3486	0.244779		10.8933	1.3343
6.6731	1.90189		6.82155	2.19877		7.72261	-0.06402		7.51351	-0.48221
11.1512	0.54581		11.079	0.401455		3.57176	-0.92422		3.58769	-0.89237
4.96131	2.04847		5.54384	3.21352		7.30629	-0.05617		7.28198	-0.10478
9.34494	-0.53563		9.3028	-0.6199		4.63616	-0.11429		4.70176	0.016915
11.1463	-0.93403		11.0818	-1.06303		8.9983	0.627905		8.9422	0.515718
13.1246	-1.57866		13.0964	-1.63506		9.89075	-1.23131		10.1389	-0.73491
3.91809	-0.03089		3.42027	-1.02653		8.06302	-0.20228		8.05354	-0.22125
9.604	-0.08132		9.38035	-0.52861		10.514	0.1207		10.608	0.308703
10.055	-0.10197		10.1781	0.144213		8.28149	-0.15106		8.3409	-0.03225
11.4118	-0.71348		11.4522	-0.63256		9.5521	-0.67451		9.63351	-0.51169
9.50473	-0.1738		9.60843	0.033581		11.7076	0.035687		11.6678	-0.0438
7.24181	-0.55096		6.93743	-1.15972		7.30972	0.492922		7.28978	0.453046
10.5284	0.018402		10.3905	-0.25743		11.2635	0.259787		11.3264	0.385668
11.537	-1.06772		11.5502	-1.04123		8.40431	-1.91959		7.36777	-3.99268
3.89545	-0.13351		3.16435	-1.5957		9.37676	-0.18971		9.33369	-0.27586
8.86267	0.081668		8.94627	0.248856		10.9738	-0.1031		10.9622	-0.12632
10.5051	-0.16943		10.5173	-0.1449		13.0536	-0.29209		13.0518	-0.29579
11.5395	-0.59202		11.5218	-0.62742		3.87145	-0.02552		4.19611	0.623807
7.09767	1.1382		7.05666	1.05617		9.37241	-0.10529		9.45312	0.056133
11.6354	-1.60503		11.4969	-1.88212		10.7106	-0.13491		10.5048	-0.54661
6.81777	2.35902		7.15413	3.03175		11.4457	0.066259		11.4397	0.054365
9.45067	-0.18834		9.50933	-0.07101		10.2809	-0.28296		9.9594	-0.92601
10.9488	-0.86655		11.06	-0.64427		3.80526	1.46133		4.04484	1.9405
10.3628	-0.28125		10.4328	-0.14132		6.64843	-0.07296		6.80499	0.24016
4.43288	-0.22487		4.30706	-0.47651		10.0897	0.230272		10.3088	0.668544
13.6234	-1.17983		13.687	-1.05248		11.3597	0.089949		11.3144	-0.00074
11.6617	-0.91573		11.8298	-0.57962		2.75004	0.25226		2.60682	-0.03419
10.4027	-0.37548		10.4729	-0.23514		8.50793	0.297783		8.6519	0.585719
12.4046	-0.63127		12.3308	-0.779		10.4167	-0.16608		10.4594	-0.08073
7.85211	1.00252		7.6414	0.581108		11.5783	-0.11836		11.5282	-0.21855
8.54832	-0.25191		8.43398	-0.4806		7.65312	-0.60938		7.68497	-0.54568
5.22801	0.644305		5.09572	0.37971		11.1773	-0.62631		11.3605	-0.2599
12.5145	-0.45756		12.4707	-0.5451		8.33493	-0.02186		8.1102	-0.47132
11.5467	-1.18248		11.5459	-1.18406		9.5529	0.282755		9.46823	0.113403
9.65899	-0.30275		9.58512	-0.45048		11.0786	-0.12187		11.009	-0.26106
9.15442	0.99789		9.50304	1.69515		10.3956	-0.09759		10.4288	-0.03103
8.66386	1.13843		8.51154	0.833801		4.59113	0.018429		4.31787	-0.52809
10.7271	-0.88778		10.6662	-1.00959		13.7303	-0.25012		13.6131	-0.48441
7.94274	-1.01135		8.41647	-0.06389		11.775	-0.03721		11.6878	-0.21161
8.66221	0.449038		8.56177	0.248147		10.5254	0.071125		10.3959	-0.18792
6.25484	0.118729		6.10489	-0.18117		12.2773	-0.13266		12.2892	-0.10877
8.14609	-0.68935		8.13361	-0.71432		7.5672	0.1133		7.6755	0.329903
9.95407	-1.01533		9.78888	-1.3457		8.31952	0.20573		8.36565	0.298004
8.74059	-0.95691		8.8582	-0.72168		4.94222	-0.2751		5.1193	0.079072
9.03157	0.173141		9.08863	0.287278		12.3972	0.211823		12.4015	0.220389
10.4117	-0.59738		10.4643	-0.49212		11.3219	0.030141		11.3107	0.007828
10.3627	-0.5009		10.3334	-0.55946		9.65378	-0.45389		9.67872	-0.40401
8.65075	1.24961		8.83476	1.61763		11.3738	-0.14786		10.8444	-1.20671
8.71322	2.10475		9.25816	3.19461		8.34445	0.42721		8.38783	0.513973
2.93454	1.52855		2.88512	1.42972		10.7059	-0.36426		10.7174	-0.34135
13.4306	-0.02481		13.4921	0.098194		8.81239	-0.49485		8.45367	-1.21229
2.60183	0.164223		1.6597	-1.72003		8.59846	-0.07033		8.65737	0.047485
10.361	-1.20032		10.5389	-0.84456		5.95066	0.082342		5.98165	0.144341
8.98265	-0.08998		9.00809	-0.0391		8.1454	-0.50391		8.08801	-0.6187
7.51112	0.695785		7.58075	0.835046		9.42796	0.120734		9.53903	0.342873
7.93019	0.415616		7.97493	0.505082		9.16334	-0.602		9.00593	-0.91681
9.11618	-0.545		9.16693	-0.44351		9.08724	0.081958		9.13967	0.18682
11.417	-0.11995		11.4524	-0.0491		10.4452	-0.12245		10.4298	-0.15328
10.8626	-0.11328		10.8796	-0.07939		10.4377	-0.33667		10.3655	-0.48095
10.5408	-0.7471		10.4803	-0.86806		9.19864	0.187364		9.04818	-0.11357
10.55	-0.81485		10.6176	-0.6797		11.6606	-0.92492		10.9053	-2.43543
11.5412	-0.61977		11.5664	-0.56939		2.52531	0.877083		2.58689	1.00023
10.5413	0.96412		10.5978	1.07711		13.5607	0.019956		13.4847	-0.13201
9.36812	-0.35504		9.28613	-0.51903		10.6012	-1.05904		10.49	-1.28152
11.3794	-0.67189		11.3211	-0.78842		8.89945	-0.0274		8.87112	-0.08406
7.63567	0.450918		7.46678	0.113151		7.6325	-0.03572		7.61894	-0.06285
10.2717	-0.91476		10.3309	-0.79639		8.03508	0.030838		7.93052	-0.17829
10.9147	0.269029		10.8803	0.200189		8.99888	-0.13686		8.97274	-0.18915
11.3453	-0.85142		11.4183	-0.70541		11.4177	0.1422		11.4404	0.187469
8.85616	0.426704		8.85831	0.430999		10.8894	0.184868		10.8748	0.155734
8.93283	-0.38876		8.57468	-1.10505		10.8055	0.243875		10.7819	0.196683
10.9308	-0.23596		10.9604	-0.17677		10.184	0.284442		10.1823	0.281168
9.39028	0.034895		9.35925	-0.02718		11.9082	-0.05308		11.8245	-0.22049
9.38151	0.220836		9.3309	0.119619		10.5503	0.542517		10.5886	0.619205
7.60091	1.4445		7.66382	1.5703		9.27443	-0.11392		9.23132	-0.20015
9.1704	-0.83971		9.25594	-0.66864		11.145	0.114217		11.1713	0.166702
10.5844	0.376528		10.5953	0.398464		7.35347	0.309891		7.28787	0.1787
7.73097	0.277271		7.9077	0.630745		10.2618	-0.00253		10.228	-0.07016
9.59144	-0.17235		9.52419	-0.30685		10.7089	0.071737		10.7654	0.184899
10.3525	-0.42263		10.4342	-0.25917		11.3915	-0.05137		11.3666	-0.10112
9.49401	0.100579		9.63969	0.391936		8.98826	0.157801		8.93356	0.048401
11.6747	-0.14101		11.6532	-0.18392		7.32779	3.69313		7.41202	3.86158
9.29137	-0.44118		9.29582	-0.43228		10.9223	0.184781		10.9025	0.145378
11.3923	-0.68958		11.5641	-0.346		9.19651	0.072393		9.30516	0.289692
2.50794	0.76703		2.21945	0.190037		9.27534	0.324578		9.37822	0.530336
8.54661	1.4337		8.84799	2.03647		8.60392	-0.76575		8.56707	-0.83944
12.054	-1.33954		12.056	-1.33555		9.42131	-0.4241		9.38078	-0.50514
10.3605	-0.41616		10.3893	-0.35852		10.8183	-0.04204		10.7775	-0.12373
9.60753	-0.67718		9.58915	-0.71393		8.06715	-0.19109		8.11159	-0.10222
7.64948	0.663794		6.62734	-1.38049		9.44639	-0.29272		9.48741	-0.21068
8.65021	-0.21015		8.73692	-0.03672		10.2983	-0.08468		10.3721	0.062901
10.0284	-0.56128		10.1941	-0.22988		9.79004	-0.29847		9.76411	-0.35033
10.7972	-0.45437		10.8645	-0.31976		11.667	0.123034		11.6625	0.114195
9.30021	-0.13153		9.23781	-0.25633		9.34005	-0.12684		9.29466	-0.21762
8.75181	1.265		8.768	1.29738		11.7208	-0.04873		11.6302	-0.22992
7.89928	0.624601		7.87179	0.569617		2.61107	0.280605		2.7623	0.583055
8.59196	1.44195		8.72918	1.71639		8.76166	0.664591		8.67614	0.493541
12.4396	-1.39828		12.4915	-1.29448		12.0659	-0.2303		12.0083	-0.34548
8.02699	2.26543		7.95845	2.12834		10.8656	-0.52232		10.7627	-0.72797
7.38563	-0.08396		7.34884	-0.15755		9.86129	-0.33905		9.76761	-0.52643
2.41059	0.283675		2.08787	-0.36175		4.93552	0.814818		5.97599	2.89576
6.36534	1.74689		6.49853	2.01328		8.54095	-0.06097		8.56838	-0.00612
4.44193	1.92142		4.37044	1.77844		10.4602	-0.22705		10.3285	-0.49046
8.79655	-0.27695		8.86179	-0.14647		11.0338	0.040914		10.9648	-0.09708
8.58627	0.411933		8.58926	0.417911		9.43249	-0.37985		9.46886	-0.30712
9.27753	-0.62894		9.2064	-0.7712		8.93939	0.270897		8.97925	0.35061
12.9716	-1.23366		12.9799	-1.21707		7.59367	0.685135		7.70601	0.909819
9.02516	-0.08968		8.8888	-0.3624		8.77936	0.860859		8.78818	0.878515
5.93415	2.08391		5.50379	1.22317		12.347	-0.02125		12.2909	-0.13339
8.69985	1.3795		8.60665	1.1931		8.51578	0.966471		8.7584	1.45172
6.87466	0.639379		6.94886	0.787766		7.22908	0.016104		7.24057	0.03907
9.20643	0.225558		9.25229	0.31728		1.62659	-1.58702		2.33825	-0.16372
11.0085	-0.59785		11.0748	-0.46526		6.83235	0.311316		6.81749	0.281588
9.32088	0.293485		9.19151	0.034736		4.5588	0.436361		4.57881	0.476374
11.0244	-0.97866		10.8807	-1.26613		8.78417	-0.39341		8.82506	-0.31165
8.86037	-0.21859		8.96988	0.000435		8.44692	-0.0167		8.49508	0.079624
8.30801	0.270188		8.22081	0.0958		9.22674	-0.59158		9.30765	-0.42975
10.925	-0.35981		10.9845	-0.24067		13.1549	-0.40416		13.0572	-0.5996
9.19275	1.9154		9.32088	2.17166		8.47871	0.015591		8.68241	0.422981
4.35804	2.29564		4.84016	3.25988		4.86005	0.467916		5.40316	1.55412
7.25784	2.68631		7.50089	3.17241		8.03912	0.673478		8.31259	1.22042
12.1054	-1.48183		12.1227	-1.44727		7.0738	-0.18108		7.06365	-0.20138
12.2997	-0.879		12.3534	-0.77159		9.42962	-0.13927		9.36585	-0.26681
12.3426	-1.59947		12.4556	-1.37341		11.1684	-0.18039		11.1215	-0.27416
10.4392	-0.10926		10.5154	0.043187		8.97763	0.193892		9.1518	0.542224
7.09262	0.076108		7.19757	0.286012		10.4932	0.422882		10.6638	0.763914
8.68064	-0.47302		8.67983	-0.47464		9.2762	-0.37461		9.08524	-0.75654
7.59701	-1.03345		7.46649	-1.2945		8.13555	-0.29301		8.30263	0.041135
6.88854	-0.53986		6.95679	-0.40337		10.7372	0.335053		10.845	0.550667
8.72454	0.285122		8.78147	0.398992		10.6892	0.322628		10.5094	-0.03711
10.3759	1.24406		10.2676	1.0275		5.77665	1.61463		5.51405	1.08943
9.57055	-1.00609		9.80989	-0.52741		9.38082	-0.91317		9.01115	-1.65252
10.1449	-0.56798		10.1889	-0.48001		11.8972	-0.13443		11.953	-0.02276
8.22983	1.28627		8.90261	2.63184		11.7654	0.838465		11.8375	0.982565
6.64519	0.976358		6.5323	0.750584		12.4304	-0.51699		12.3783	-0.6213
8.18227	0.32338		9.07084	2.10051		10.6327	0.102766		10.6022	0.041829
9.79479	-0.08836		9.7784	-0.12113		7.74781	-1.01803		7.44634	-1.62097
10.0535	0.930352		9.93254	0.688491		8.91016	-0.5207		8.82227	-0.69649
11.8027	-1.18914		11.6883	-1.41789		7.34965	-0.40829		7.34548	-0.41663
7.59482	0.207903		7.64828	0.31481		6.54607	0.730114		6.52839	0.694767
12.0493	-1.95896		12.3169	-1.42385		8.73953	0.685535		8.76327	0.733
10.7745	-0.40388		10.7365	-0.47993		11.1859	0.945738		11.2099	0.993706
13.3505	-1.43491		13.3941	-1.34776		10.0361	-0.50933		9.85722	-0.86716
9.76359	0.217755		9.80015	0.290889		10.4113	-0.21291		10.3717	-0.29213
9.03029	0.124949		9.0269	0.118179		9.22466	1.08544		8.60138	-0.16112
7.96364	0.530247		7.8479	0.298761		6.82579	-0.11319		6.83496	-0.09484
2.73883	-2.10978		2.5862	-2.41504		3.01922	-0.5357		2.95013	-0.67389
9.31727	0.865775		9.22806	0.687352		11.2538	-1.25092		10.1405	-3.47745
8.91131	-0.83049		8.9422	-0.76871		2.16664	-1.4972		2.39382	-1.04286
7.92456	1.01679		8.10721	1.38208		9.76983	-0.10401		9.77355	-0.09656
10.596	-0.40531		10.691	-0.2152		9.27869	0.68911		9.60089	1.33351
9.90179	1.33356		9.70431	0.938614		12.0199	-0.55785		11.9589	-0.67998
10.6786	-0.28199		10.5803	-0.47874		7.64856	0.153476		7.58637	0.029091
9.87857	-0.04867		9.96928	0.132758		12.6066	-0.9142		12.3371	-1.4532
3.57769	2.98802		3.62381	3.08027		10.2393	0.343251		10.4358	0.736228
11.9081	-0.31988		11.8905	-0.35504		13.3974	-0.21494		13.3121	-0.38553
8.27722	-0.18711		8.34967	-0.04219		9.76858	0.046705		9.73832	-0.01381
4.3758	0.153708		4.47341	0.34892		8.8286	0.233909		8.81912	0.214944
9.73638	-0.60431		9.70563	-0.66581		7.71622	0.037626		7.8357	0.2766
11.4261	0.490266		11.5204	0.678843		1.99266	-1.92918		2.70431	-0.50587
8.16155	-0.10573		8.2682	0.107563		9.27352	0.394185		9.33649	0.520132
10.7607	-0.59736		10.8651	-0.38869		9.02675	-0.1927		8.93254	-0.38111
11.3837	-0.46624		11.4072	-0.41935		8.30503	-0.19525		8.35985	-0.0856
11.5288	-0.78991		11.5923	-0.66279		10.8775	-0.06279		10.8105	-0.19671
8.31498	0.350746		8.31738	0.355545		9.11159	0.572777		9.50333	1.35624
9.55764	0.098258		9.44287	-0.13128		10.2179	0.411673		10.2854	0.546679
6.57391	0.458855		6.72747	0.765964		9.96289	0.10828		9.93653	0.055564
11.2948	0.040814		11.3098	0.070652		3.97894	1.026		4.07229	1.21271
10.4983	1.36723		10.5463	1.46314		11.7506	0.331164		11.8322	0.494423
6.28141	2.74659		6.24595	2.67565		8.69543	-0.35749		8.54943	-0.6495
3.1761	1.51818		3.03039	1.22676		4.56821	0.182929		4.6098	0.266119
8.04415	1.16472		8.13161	1.33964		9.61904	-0.09307		9.68156	0.031965
9.76382	-0.23798		9.72588	-0.31386		11.7561	0.185593		11.6686	0.010594
9.81873	-0.24547		9.86347	-0.15598		8.21471	-0.17079		8.17862	-0.24296
8.15877	0.6987		8.26099	0.903136		11.0046	-0.44919		10.9031	-0.65217
13.7252	-1.47932		13.7642	-1.40118		11.3334	0.116802		11.3999	0.249737
10.1732	2.82134		10.2626	3.00008		11.5359	-0.38344		11.4534	-0.5485
6.64196	0.037993		6.62201	-0.0019		8.19248	-0.13605		8.30863	0.09624
10.8987	-0.624		10.8679	-0.68558		9.40806	0.090335		9.43955	0.153303
4.55895	3.91374		4.40074	3.59732		7.18376	-0.13334		6.98217	-0.53651
9.89027	-0.70679		9.92537	-0.63657		11.2003	0.277771		11.2337	0.344601
9.1893	-0.09373		9.13349	-0.20535		10.6888	0.84987		10.6573	0.786796
12.1949	-0.82711		12.1321	-0.9528		5.86906	1.36045		6.08493	1.7922
9.82777	-0.35016		9.88652	-0.23265		3.97072	-0.95708		3.78365	-1.33122
9.40644	-0.87238		9.57808	-0.52909		8.89027	-0.32927		8.77802	-0.55378
9.83711	-0.33791		9.85999	-0.29215		9.72169	0.171686		9.64855	0.025394
10.2274	-0.34694		10.2294	-0.34284		9.82029	0.109484		9.8186	0.106095
8.4016	-0.18515		8.48616	-0.01602		8.29973	0.306472		8.22373	0.15447
8.42114	0.551847		8.34793	0.405424		13.7811	-0.25871		13.7177	-0.38556
13.0493	-1.46308		13.1508	-1.26023		9.97282	1.32433		10.2427	1.86415
9.98799	0.064074		9.96741	0.022897		6.59935	0.064574		6.69145	0.248788
9.31566	0.504526		9.32546	0.524127		10.8712	-0.23621		10.8555	-0.26758
11.2938	-0.76822		11.4042	-0.54748		3.48916	2.87114		3.84161	3.57605
5.08137	2.03803		5.36511	2.60551		9.83522	-0.03936		9.80466	-0.10049
11.1798	-0.68343		11.2025	-0.63812		9.08678	-0.29509		9.12724	-0.21417
9.45152	-0.43135		9.49499	-0.3444		12.0236	0.062774		11.9892	-0.0062
10.6907	-1.47994		11.44	0.018785		9.90615	-0.41125		9.90694	-0.40967
10.6325	-0.20527		10.6136	-0.24306		9.42508	-0.31245		9.45086	-0.26088
10.504	-0.47738		10.4746	-0.53618		9.90013	0.018163		9.8656	-0.05089
9.9827	-0.45788		9.95426	-0.51476		10.1543	-0.32717		10.1703	-0.29515
6.88083	0.110489		7.00905	0.36694		8.28958	-0.12362		8.24038	-0.22201
10.5229	0.212873		10.4574	0.081964		8.14552	-0.22618		8.29448	0.071751
9.41956	1.0353		9.2234	0.642982		13.134	-0.27024		13.0646	-0.40898
12.8316	-1.88091		12.9562	-1.63169		9.76738	0.301043		9.85464	0.475567
9.58413	0.926618		9.43817	0.634693		9.49452	-0.16927		9.54363	-0.07105
11.7041	-0.41569		11.7794	-0.2651		11.5432	-0.16403		11.4521	-0.34624
3.63023	0.268413		3.56867	0.145291		6.44367	-0.07938		6.05295	-0.86081
8.53946	-0.03789		8.51151	-0.0938		11.244	-0.27677		11.2364	-0.2921
11.1216	-0.55136		11.1428	-0.50899		9.54725	-0.16795		9.49304	-0.27637
6.64625	-0.03283		6.59886	-0.12761		11.4506	-0.43476		11.0335	-1.2688
12.08	2.4307		11.8698	2.01029		10.7106	-0.35346		10.6114	-0.55196
7.43564	1.63114		7.34127	1.4424		10.1265	0.554561		10.1538	0.609209
3.97421	0.921957		4.10884	1.19121		9.39425	0.629956		9.50381	0.84908
7.57395	0.260265		7.56103	0.23442		6.92474	0.07042		7.00218	0.225306
8.60962	-0.33692		8.50642	-0.54332		10.2812	0.011239		10.3331	0.114959
10.0851	-0.14255		10.2437	0.17458		9.36418	0.409039		9.72697	1.13462
8.30572	1.28563		8.35353	1.38125		12.9442	-0.31664		12.8248	-0.55536
9.20176	0.158957		9.28641	0.328248		9.2064	0.473597		9.37813	0.817058
9.70423	1.02385		9.57444	0.764279		11.9295	-0.03418		11.8776	-0.13787
11.5458	-0.36344		11.5822	-0.29083		3.82785	-0.36506		3.73088	-0.559
8.95601	-0.78015		9.16413	-0.36391		8.75794	-0.14715		8.67451	-0.31401
8.7517	0.48783		8.67166	0.32774		11.1743	-0.25473		11.1551	-0.29296
4.39713	-0.34838		4.23101	-0.68063		6.03979	0.401423		6.10837	0.538601
10.6569	-1.04508		10.723	-0.91284		11.5297	1.3347		11.7511	1.77748
4.64704	-1.07376		4.91746	-0.53291		7.0413	1.00686		7.22527	1.37479
8.76566	-0.30889		8.68503	-0.47014		4.0111	1.05809		3.97521	0.986295
6.93371	3.12651		7.07835	3.41579		7.52575	0.143246		7.56926	0.230273
10.7289	-0.488		10.7242	-0.49733		8.40406	0.022974		8.38276	-0.01962
10.1206	-0.47928		10.1971	-0.32623		10.879	-0.38416		10.6757	-0.79087
7.17882	-0.36609		7.10542	-0.51288		8.40248	0.484439		8.39552	0.470524
10.0979	-0.40093		10.2658	-0.06503		9.39047	-0.07897		9.36414	-0.13162
11.4735	0.137469		11.357	-0.09555		9.59094	0.231831		9.65497	0.359901
10.4338	-1.19704		10.4842	-1.09631		11.4787	-0.2489		11.4227	-0.36088
9.32507	-0.43561		9.22128	-0.64321		9.14724	0.147047		9.04448	-0.05847
8.56575	2.74098		8.59235	2.79418		8.56714	0.479645		8.54185	0.429081
4.15397	1.34122		4.03224	1.09776		4.1926	-0.60326		4.35439	-0.27969
10.4239	0.970873		10.477	1.07709		10.6664	-0.31117		10.6299	-0.38422
11.1631	1.37292		10.877	0.800831		4.8076	-0.16573		4.90506	0.029195
5.62056	0.491631		5.58568	0.421888		8.49576	0.010974		8.54562	0.110692
9.21136	-0.64298		9.30301	-0.45966		7.40933	1.61107		7.49168	1.77577
8.74214	0.553719		8.79008	0.649611		10.5274	-0.13452		10.6058	0.022214
9.1014	0.448387		9.11964	0.484883		10.1744	-0.5233		10.1749	-0.52214
10.5137	-0.56558		10.5161	-0.56077		7.29524	-0.34322		7.22291	-0.48788
13.3388	-1.01517		13.3391	-1.0146		10.504	-0.3199		10.2997	-0.72852
11.3334	0.051218		11.3481	0.080671		11.3707	0.080992		11.4233	0.186228
10.2181	0.262044		10.1887	0.203279		10.6372	-0.08797		10.5102	-0.34195
9.75709	-0.10966		9.62213	-0.3796		9.16402	-0.22654		9.16033	-0.2339
9.65971	0.963168		9.54748	0.738716		8.8806	1.75023		8.82665	1.64233
6.97468	-0.55035		7.12228	-0.25513		3.59419	0.279233		3.81463	0.720111
9.87345	-0.33144		9.81077	-0.4568		10.1605	0.329583		10.3402	0.689035
10.5779	-0.15806		10.546	-0.22182		9.89978	1.03742		10.1873	1.61252
8.66066	0.145833		8.54287	-0.08974		5.14036	0.936854		5.14653	0.949204
8.77163	-0.80033		8.83612	-0.67134		9.28063	-0.34159		9.2434	-0.41605
8.20023	1.72224		8.23581	1.79341		8.88186	0.070496		8.86497	0.0367
10.6319	-0.05131		10.4997	-0.31579		9.08797	0.12969		9.18713	0.32802
13.2836	-0.5413		13.4723	-0.16389		10.5269	-0.39188		10.4513	-0.543
12.7485	-0.23993		12.7901	-0.15675		13.3373	-0.31913		13.2879	-0.41808
5.37616	2.94535		5.25559	2.70421		11.4616	-0.03004		11.433	-0.08715
8.4762	-0.18644		8.4576	-0.22364		9.92448	0.075259		9.96934	0.164983
6.25882	-0.15603		6.16923	-0.33522		9.4117	0.224607		9.42884	0.258894
8.39187	0.206805		8.63703	0.697138		9.24738	0.801816		9.37811	1.06327
8.49924	-0.10793		8.44081	-0.22478		7.85099	-0.55029		7.46067	-1.33093
8.07386	0.959775		7.97796	0.767963		9.66666	-0.11611		9.71388	-0.02165
6.20221	2.25502		5.83334	1.51728		10.6032	-0.0408		10.6108	-0.02551
9.12201	-0.11391		9.08543	-0.18707		8.36891	-0.02059		8.39979	0.04116
5.27161	2.24743		5.0228	1.74981		9.24344	-0.39985		9.00544	-0.87585
6.47815	1.74548		6.21171	1.2126		8.40395	0.488823		8.37381	0.428532
3.43113	0.423146		3.55504	0.670962		2.18501	-1.08188		2.77085	0.089795
4.67934	0.651454		4.62353	0.539841		10.0444	0.07338		10.2049	0.394361
10.2688	0.760083		10.2362	0.69488		13.6857	-0.04655		13.5839	-0.25008
7.77499	0.478324		7.71627	0.360897		12.8608	0.113092		12.8316	0.054731
5.22714	0.595423		5.0572	0.255552		5.52415	0.614177		5.74344	1.05275
5.70056	0.330167		5.7033	0.335656		8.27694	0.057415		8.17817	-0.14012
8.83543	1.46355		8.68114	1.15498		6.03358	-0.35242		6.11145	-0.19667
5.05032	3.20027		4.67779	2.45521		9.16232	-0.23604		8.88279	-0.79509
4.77978	2.45377		4.54353	1.98127		8.47936	-0.03195		8.42836	-0.13395
5.59733	3.76526		5.48566	3.54191		7.8938	-0.01819		7.93489	0.063974
5.04492	4.5228		4.78658	4.00612		5.17341	0.795561		5.6315	1.71175
7.53956	1.19		7.39126	0.893412		9.2513	-0.28363		9.13193	-0.52237
7.50142	0.584677		7.40525	0.392337		5.02849	1.75954		5.01446	1.73148
6.95069	1.79305		6.79993	1.49154		6.10116	1.38845		6.41269	2.01153
8.72478	2.08529		8.67062	1.97696		2.96974	-0.12077		3.33466	0.609056
3.88893	2.87748		3.71336	2.52634		4.59632	0.38194		4.62885	0.447002
4.9675	4.23952		5.08256	4.46964		10.1401	0.363086		10.1895	0.46183
8.52835	0.762851		8.37045	0.447049		7.77905	0.049452		7.81382	0.118994
9.46537	0.401033		9.37264	0.21557		5.04307	0.2708		4.9535	0.091655
10.5538	-0.12951		10.4917	-0.25369		5.66157	0.120047		5.70586	0.208636
9.62758	0.077525		9.5294	-0.11884		8.50112	0.762994		8.6744	1.10955
8.3777	0.378777		8.38842	0.400221		4.78274	0.676286		5.07443	1.25966
12.2561	-1.17454		12.3598	-0.96701		5.48974	0.876071		5.21069	0.317961
8.58942	0.272511		8.57736	0.248381		6.95643	0.750201		6.77443	0.386187
9.28172	0.639695		9.31308	0.702414		4.83127	1.81504		5.16827	2.48903
4.96652	0.720231		5.11606	1.01931		7.23676	0.573407		7.29624	0.692374
10.0294	0.375096		10.0394	0.395119		7.08675	0.083138		7.32214	0.553916
14.4396	-0.19284		14.5121	-0.04789		7.04207	-0.11922		7.15484	0.106327
11.6767	-0.19296		11.8562	0.165936		9.44419	-0.50713		9.56437	-0.26676
12.3815	-0.34626		12.3791	-0.35093		7.87183	-0.64926		7.31205	-1.76883
10.2507	0.299865		10.2905	0.379604		8.11369	0.09746		8.28232	0.434719
8.92908	0.251918		8.84325	0.080246		9.30383	-0.18919		9.39544	-0.00597
10.2273	-0.90177		10.2875	-0.78139		10.544	0.117634		10.5472	0.123862
9.87882	-0.32355		9.82328	-0.43462		9.3992	-0.0588		9.44134	0.025485
10.0627	1.04323		9.9724	0.862549		8.54191	0.215414		8.47869	0.088971
6.46148	0.434861		5.93002	-0.62805		12.5693	-0.15627		12.4791	-0.33668
11.9838	-0.22753		11.8554	-0.48445		8.69598	-0.01705		8.66893	-0.07116
7.52142	3.3004		7.85289	3.96334		9.62378	-0.31593		9.546	-0.47149
8.43992	0.252917		8.39416	0.161402		4.96808	-0.10848		5.07826	0.111897
9.00615	-0.13576		9.14173	0.135409		10.2521	0.006227		10.18	-0.13789
7.98035	-0.40629		8.09841	-0.17015		14.6523	0.212509		14.547	0.001825
6.65546	1.06725		6.46113	0.678583		11.9253	-0.00921		11.8998	-0.06012
9.48198	0.077806		9.3725	-0.14116		12.5398	0.051453		12.5066	-0.01493
9.57581	0.929008		9.47436	0.726113		10.9053	-0.28474		10.6498	-0.79577
9.93828	-0.33688		9.90117	-0.41111		8.77869	0.122018		8.8783	0.321245
11.7776	-0.93986		11.8519	-0.79139		10.1252	-0.49428		10.0356	-0.6735
3.79129	1.89382		3.4822	1.27563		9.82018	-0.5226		9.82274	-0.51748
9.00801	0.621399		9.18356	0.972509		10.0114	0.11187		10.1416	0.372312
4.8865	4.35422		4.64225	3.86573		6.16563	-0.38445		6.01225	-0.69121
11.9077	-0.10446		12.1694	0.418949		11.9989	0.000471		11.9486	-0.10021
7.60318	-0.28965		7.63237	-0.23126		9.55362	0.865851		9.0786	-0.08418
8.7824	-0.3106		8.91341	-0.04859		8.50443	0.047485		8.43961	-0.08216
10.7599	0.282464		10.7824	0.327397		9.21158	0.434188		9.13661	0.284245
8.17377	8.18974		8.81456	9.47133		8.0124	-0.13435		7.99355	-0.17204
9.75368	-0.15257		9.77786	-0.10421		6.60348	-0.43874		6.77145	-0.1028
10.4033	0.086235		10.4772	0.234099		9.1427	-0.14246		9.23445	0.041039
9.87083	-0.60308		9.836	-0.67274		9.40986	0.308155		9.53169	0.551807
10.7236	-0.07905		10.6663	-0.19363		9.52422	0.260988		9.63643	0.485417
[truncated: 4,011 more rows]

## Sheet: 6d left
01_GLU log	03_GLU 24h	04_GLU-GLU	05_GLU-GAL	02_GAL log	06_GAL 24h	07_GAL-GAL	08_GAL-GLU
0	0.672718	1.74831	1.55642	1.59e-07	-0.62005	-0.55118	0.113272
9.93e-09	0.738024	0.936426	0.967721	9.93e-09	0.656893	0.241798	0.079496
3.97e-08	1.07136	1.14608	0.722066	5.96e-08	-0.50108	0.241798	0.695495
0	-0.00258	0.238734	0.240753	6.36e-07	-0.01005	-0.06575	-0.19314
-1.99e-08	0.455359	1.35558	0.685055	9.93e-09	0.272892	0.292466	0.079496
1.59e-07	-0.09473	0.485596	0.756996	-1.59e-07	-0.7194	-0.08462	-0.15952
4.77e-07	0.504087	1.25747	1.17699	0	-0.38972	0.265628	0.392927
-6.36e-07	0.095992	0.280087	0.133005	0	0.088701	0.057964	0.198514
0	-0.51777	-1.10451	-1.04936	0	-0.2588	-0.21502	-0.18587
0	0.521755	1.70294	2.1306	6.36e-07	-0.66648	-0.52622	-0.86714
0	1.07136	2.30491	1.01839	4.97e-09	0.222224	1.06644	1.18681
-3.18e-07	0.283348	0.486197	0.562843	0	-0.30968	-0.02186	0.08614
2.48e-09	1.512	3.51294	1.44537	9.93e-09	0.801212	1.0098	2.43246
-9.54e-07	-0.2735	-0.43214	-0.47434	-9.54e-07	-7.76e-05	-0.11664	-0.01992
9.54e-07	0.458029	1.41006	1.39225	6.36e-07	-0.0771	0.001163	0.400462
-1.59e-07	1.452	3.23902	3.9581	1.59e-07	1.59306	2.18621	1.47898
3.18e-07	-0.65915	-0.8383	-0.88252	0	-0.05796	-0.12938	-0.10863
0	0.203225	0.800602	0.805542	6.36e-07	-0.48554	-0.35106	-0.31371
-3.18e-07	0.48802	1.53484	1.3526	3.18e-07	-1.05582	-0.69599	-0.7163
3.18e-07	1.79911	2.94165	3.45682	3.18e-07	0.176747	0.906813	0.691497
-6.36e-07	0.211019	0.236869	-0.19594	0	-0.13277	-0.04754	0.61175
0	-0.73473	-0.97769	-1.23283	0	0.051121	-0.14738	0.102256
-6.36e-07	0.046603	0.333092	0.300876	-3.18e-07	-0.08802	-0.09695	0.098545
0	-0.33222	0.239708	0.092703	3.18e-07	-0.46581	-0.64053	-0.49228
-3.18e-07	-0.28226	-0.22777	-0.52228	0	-0.27286	-0.42465	-0.28531
0	0.404691	0.309757	1.10607	4.97e-09	0.222224	0.191131	0.412829
-3.18e-07	-0.35734	-0.85495	-0.9461	3.18e-07	-0.21706	-0.22135	-0.19484
3.18e-07	-0.316	-0.31321	-0.52961	0	0.183803	0.065283	0.245467
3.18e-07	-0.06389	0.475036	0.344503	0	-0.35009	-0.54312	-0.3164
-3.18e-07	0.117853	0.212905	-0.02089	3.18e-07	0.141457	0.063505	0.283753
3.18e-07	0.244109	1.06905	0.827982	3.18e-07	0.019239	0.121894	0.420562
9.54e-07	0.47305	1.03323	0.931138	6.36e-07	0.470575	0.516995	0.749214
0	0.18924	0.724715	0.820868	9.54e-07	-0.04303	0.102825	0.220665
-3.18e-07	-0.14367	-0.19232	-0.37982	-6.36e-07	-0.08988	0.018995	0.171147
4.77e-07	0.310217	0.838248	1.00332	3.18e-07	-0.31559	-0.06936	-0.15365
-3.18e-07	2.00764	3.81295	3.52022	0	0.90864	1.21517	2.15893
0	0.067873	-0.02632	-0.11087	-6.36e-07	0.19389	0.227199	0.307756
0	-0.30596	-0.28628	-0.60005	-6.36e-07	0.605914	0.505249	0.782206
0	-0.55415	-0.89674	-0.9713	3.18e-07	-0.06213	-0.1148	-0.11007
0	0.116828	0.52336	-0.52697	1.59e-07	-0.97613	0.13428	0.095784
6.36e-07	0.306159	0.83668	0.671407	3.18e-07	0.224464	0.263619	0.458545
-9.54e-07	-0.20751	-0.16571	-0.27107	3.18e-07	-0.23739	-0.02632	0.24435
3.18e-07	0.576497	1.22011	1.21674	0	-0.23795	0.047179	0.143986
-1.59e-07	0.471006	0.840632	1.06317	-1.59e-07	-0.01304	0.179965	0.049815
3.18e-07	0.136413	0.250212	0.463311	3.18e-07	-0.2341	-0.2403	-0.54192
-6.36e-07	0.565712	0.784867	1.12095	0	-0.31881	-0.06301	-0.48327
1.59e-07	2.66261	4.40139	4.26486	0	1.30024	2.13707	2.80593
0	-0.10393	0.529614	0.469114	3.18e-07	-0.50132	-0.41284	-0.24157
-3.18e-07	0.174196	0.40023	0.28682	0	0.081448	0.055558	0.281717
-3.18e-07	-0.1433	-0.31074	-0.39261	6.36e-07	-0.00984	-0.08998	-0.01594
0	0.165112	0.554973	0.464735	0	-0.09441	0.073514	0.172302
-3.18e-07	0.121705	0.718101	0.460173	0	0.045599	0.083885	0.519414
0	0.445184	1.00475	0.97774	3.18e-07	-0.19422	0.080524	0.252921
-6.36e-07	-0.07612	-0.08548	-0.18081	-3.18e-07	-0.09404	-0.19668	-0.17514
1.59e-07	0.439488	1.62756	1.64511	1.59e-07	1.1537	1.71084	2.18898
0	-0.54009	0.090623	0.050943	6.36e-07	-0.01868	-0.30963	-0.42353
0	0.293054	0.590605	0.690666	-6.36e-07	0.161405	0.230199	0.349913
3.18e-07	0.381753	0.730117	0.909672	-3.18e-07	0.54583	0.585151	0.883021
-3.97e-08	1.15904	1.38874	1.8763	0	0.222224	0.241798	1.43843
3.18e-07	0.27246	0.283485	0.441462	-1.59e-07	-0.82226	-0.50377	-0.75758
3.18e-07	0.215817	0.948731	1.10394	0	-0.3064	-0.10341	0.036828
6.36e-07	0.000523	0.355423	0.596424	3.18e-07	-0.26027	-0.19296	-0.50035
6.36e-07	-0.40402	-0.47971	-0.5474	0	0.064241	0.210907	0.305429
0	-0.13631	-0.1206	-0.40099	0	0.571371	0.374152	0.583623
-1.59e-07	1.15299	1.61671	1.43619	-1.59e-07	1.37504	1.70308	2.04219
0	1.03403	1.9737	1.65937	3.18e-07	1.06946	1.36482	1.96538
-3.18e-07	0.28012	0.964168	0.644205	0	0.217381	0.372484	0.718924
-3.18e-07	1.04043	2.14052	1.67856	-3.18e-07	0.516883	0.894063	1.64537
-6.36e-07	0.18232	0.691179	0.417473	9.54e-07	0.394276	0.323875	0.705945
-1.59e-07	0.638053	1.44212	1.0498	1.59e-07	0.041437	0.232195	0.776836
4.77e-07	1.28848	1.87315	1.71761	1.59e-07	0.654126	1.02806	1.44655
-3.18e-07	1.5685	2.32007	1.78537	-9.54e-07	1.07052	1.32792	1.85672
3.18e-07	-0.05851	-0.04666	-0.09473	3.18e-07	-0.53148	-0.33656	-0.12461
0	0.14118	0.084423	0.15037	0	0.116821	0.184253	0.207458
2.38e-07	0.771684	1.70843	1.01261	0	0.563013	0.487454	1.33875
-3.18e-07	0.463792	0.604836	0.636763	-6.36e-07	0.583956	0.530584	0.411363
9.93e-09	1.07136	3.01616	2.87521	0	0.801212	-0.1422	0.752137
0	0.347851	0.817054	0.740921	1.59e-07	-0.05456	-0.25982	0.117299
3.18e-07	0.430529	0.971593	0.703438	-3.18e-07	0.407975	0.335041	0.871021
-1.99e-08	1.34048	2.25424	2.81583	3.97e-08	-0.85788	-0.41729	-1.48595
0	1.19616	1.93755	1.73572	-3.97e-08	-0.02726	-1.07799	-0.99463
-3.18e-07	0.323354	1.04036	1.09645	-6.36e-07	0.685446	0.880633	1.23589
6.36e-07	0.105518	0.761143	0.660119	-3.18e-07	-0.37464	-0.14955	0.096631
3.18e-07	-0.1041	0.092611	0.206674	3.18e-07	-0.25722	-0.31802	-0.44456
-6.36e-07	0.144298	0.702849	0.531754	-3.18e-07	-0.00579	-0.0497	0.057769
-3.18e-07	0.390673	0.903538	0.754328	-3.18e-07	0.10083	0.105481	0.290222
3.18e-07	0.579291	0.68649	0.454049	1.59e-07	0.452116	0.583169	0.88652
-9.54e-07	0.091778	0.179716	0.038276	6.36e-07	0.534497	0.486684	0.69362
-3.18e-07	-0.11292	0.052907	-0.20487	-3.18e-07	0.225367	0.278767	0.626756
1.59e-07	0.332022	1.08632	0.813097	0	-0.05854	-0.02976	0.414469
-4.77e-07	0.263275	1.14953	1.19639	-4.77e-07	-0.26973	0.096725	0.22033
3.18e-07	0.464592	1.29098	0.979368	6.36e-07	0.198384	0.188167	0.662232
-6.36e-07	0.281712	0.664266	0.823844	-3.18e-07	0.12881	0.207102	0.231409
-6.36e-07	-0.62621	-0.93623	-1.06206	-6.36e-07	0.292358	0.041604	0.020644
0	0.813246	1.43479	1.42207	6.36e-07	0.550301	0.905743	1.18573
-3.18e-07	1.45935	2.66676	2.71606	1.59e-07	-0.27725	0.347273	0.192472
-1.59e-07	1.62994	2.86976	2.91219	1.59e-07	-0.14242	0.504835	0.39885
-6.36e-07	-0.15053	0.226114	0.226623	-3.18e-07	-0.23897	-0.22323	-0.44987
-1.59e-07	0.314385	1.27261	1.27397	-1.59e-07	-0.14404	0.170398	0.484352
-7.95e-08	2.15733	3.8889	3.07473	-9.93e-09	2.64932	3.45808	4.37991
-6.36e-07	-0.28819	0.012297	-0.01393	-6.36e-07	-0.55611	-0.5818	-0.46074
-3.18e-07	1.04703	1.59075	1.3785	-1.59e-07	0.657722	1.02072	1.4355
3.18e-07	-0.00666	1.01086	1.09784	-6.36e-07	-0.16331	0.029031	0.109401
0	0.261618	0.755391	1.77563	-3.18e-07	-0.74604	-0.41768	-1.37294
-6.36e-07	0.14607	-0.15116	0.071039	-6.36e-07	0.06322	-0.18904	-0.50025
-3.18e-07	0.364723	1.33203	1.07908	0	0.13442	0.284935	0.63182
-6.36e-07	-0.05609	-0.01822	0.021848	3.18e-07	-0.08128	0.076823	0.062847
-3.18e-07	-0.04425	-0.04498	-0.06602	-9.54e-07	-0.16434	0.0036	0.02062
3.18e-07	0.165992	0.112042	0.079366	-6.36e-07	-0.23278	0.11837	0.126994
1.59e-07	0.39976	1.651	1.51474	-3.18e-07	0.100129	0.513498	0.873206
6.36e-07	-0.65368	-1.31626	-1.60513	0	-0.19033	-0.48508	-0.40689
1.59e-07	0.404691	0.585603	-1.07537	-1.59e-07	-1.59024	-0.65835	0.046977
0	0.827829	1.95292	1.50094	-3.18e-07	0.343031	0.589935	1.17151
3.18e-07	-0.14695	0.205141	0.152082	-3.18e-07	-0.28044	-0.42902	-0.41498
3.18e-07	1.53687	2.95108	3.44908	1.59e-07	0.244687	0.524994	0.908709
0	-0.1271	-0.33238	-0.27162	-3.18e-07	-0.13201	-0.13795	-0.10528
0	0.738024	2.46176	1.88004	9.93e-09	0.222224	0.676467	0.130164
6.36e-07	0.783526	1.36705	1.55376	6.36e-07	-0.28494	0.148197	0.046796
3.18e-07	0.333066	1.37998	1.79967	-6.36e-07	-0.47615	-0.01407	0.126349
-6.36e-07	0.017176	0.419766	0.180659	-3.18e-07	0.004636	-0.01363	0.240771
-1.59e-07	1.12781	2.06971	1.94172	-3.18e-07	0.4899	0.454725	0.545813
-3.18e-07	0.16569	0.593649	0.426061	0	0.282777	0.314554	0.364115
4.77e-07	0.061289	0.692995	0.356012	-3.18e-07	0.162226	0.34477	0.773751
3.18e-07	-0.36741	-0.32994	-0.51818	3.18e-07	0.410995	0.307239	0.477014
3.18e-07	-0.08747	0.221407	-0.0804	-3.18e-07	-0.02307	-0.19799	0.001367
-3.18e-07	0.383804	0.668345	0.627826	6.36e-07	0.228018	0.127624	0.311513
0	0.650346	2.31729	0.708518	9.93e-09	0.272892	0.820787	2.45592
1.59e-07	1.38444	2.57025	2.60844	3.18e-07	0.617084	1.05262	1.2204
-3.18e-07	1.49621	2.63651	2.64724	0	0.565165	1.01918	1.16406
0	0.354023	1.30491	0.004731	9.93e-09	0.171556	0.140463	0.028828
3.18e-07	0.616454	1.43447	1.18493	-6.36e-07	0.130803	0.269453	0.355898
-3.18e-07	0.2913	0.915177	0.812626	3.18e-07	-0.50759	-0.49476	-0.26237
-3.18e-07	-0.2595	-0.81092	-0.86122	-6.36e-07	-0.20701	-0.25218	-0.11077
-3.18e-07	-0.46608	-0.39998	0.458407	-3.18e-07	-1.01437	-0.68599	-0.78426
3.18e-07	-0.61181	-0.48937	0.272763	3.18e-07	-0.96919	-0.61043	-0.96656
-1.59e-07	0.261405	1.03692	0.252365	-1.19e-07	0.411238	-0.33719	0.800662
3.18e-07	-0.32327	-0.21175	-0.31003	3.18e-07	0.240801	0.250309	0.389194
3.18e-07	-0.17162	-0.43633	-0.47869	-6.36e-07	-0.25113	-0.09087	-0.00397
3.18e-07	0.165116	1.0426	0.781019	3.18e-07	-0.07336	0.047734	0.395615
0	0.208857	1.0159	0.825904	3.18e-07	-0.45053	-0.43888	-0.39379
0	0.432592	1.08419	1.0946	6.36e-07	-0.07956	0.185533	0.237448
6.36e-07	-0.19252	-0.23518	-0.39915	6.36e-07	0.230832	0.139632	0.291409
6.36e-07	0.217924	0.253005	0.0244	-3.18e-07	0.159641	0.276491	0.497717
6.36e-07	-0.19022	-0.56766	-0.70204	-6.36e-07	0.171308	0.042081	0.186831
9.54e-07	0.6671	1.27686	1.88925	9.54e-07	-0.14179	0.140319	-0.4936
-3.18e-07	0.363075	1.02666	1.47215	0	-0.42065	-0.16465	-0.80427
0	1.52949	4.10336	3.89847	1.59e-07	-0.77973	-0.52815	-0.72363
0	1.76234	2.46339	2.45026	-3.18e-07	1.09767	1.28513	1.84125
-7.95e-07	0.168918	0.915542	0.962165	4.77e-07	-0.25952	0.207063	0.571139
-3.18e-07	0.476678	1.25213	1.29658	3.18e-07	-0.16777	0.002919	0.17468
9.93e-09	0.788692	2.01243	1.26404	9.93e-09	0.272892	0.292466	0.130164
0	0.956453	0.858936	1.03161	-6.36e-07	0.660682	0.722072	0.717364
6.36e-07	0.280355	-0.03059	-0.35118	0	0.370436	0.374873	0.742785
-9.93e-09	1.17269	0.179094	1.88004	1.99e-08	-0.49511	-0.1422	-0.44285
6.36e-07	0.42973	-0.04759	-0.17256	-3.18e-07	-0.54237	-1.04432	-0.91071
3.18e-07	0.677697	0.002697	0.441007	-6.36e-07	-0.24031	-0.21148	-1.0168
9.54e-07	-0.21983	0.01109	-0.22904	-6.36e-07	-0.05068	-0.18859	-0.04605
1.59e-07	0.648618	1.05588	0.951029	1.59e-07	0.032423	0.206172	0.207222
1.99e-07	4.57104	5.4975	5.12305	0	3.76413	4.28719	4.70775
0	6.55777	8.81043	10.2693	0	5.9346	7.62744	7.29032
9.93e-09	4.29078	6.01384	5.9661	9.93e-09	3.11717	4.926	4.60173
3.18e-07	0.343029	1.02293	0.991089	-3.18e-07	-0.01541	0.412743	0.745746
0	0.220657	0.86461	0.75352	-3.18e-07	-0.16383	-0.12816	0.000971
-5.96e-08	3.5803	5.69724	5.92845	0	0.500002	1.12311	1.20535
-7.95e-08	3.97101	5.87207	5.93448	-3.18e-07	0.248083	0.720247	0.718847
6.36e-07	0.017276	0.253119	0.296378	-6.36e-07	-0.17484	-0.07328	-0.56925
-3.18e-07	0.442986	1.52204	1.06793	0	0.04325	0.169363	0.51717
-9.54e-07	0.098013	0.115219	0.132838	-9.54e-07	-0.20201	-0.176	-0.07835
-3.18e-07	0.180835	0.522902	0.550677	3.18e-07	-0.23403	-0.32246	-0.3654
0	-0.06478	0.25665	0.165625	-3.18e-07	0.28587	0.469777	0.727722
-3.18e-07	0.445513	1.06579	1.03276	0	-0.47246	-0.24624	-0.21339
0	0.536417	1.25069	0.95351	3.18e-07	0.286067	0.281148	0.851024
0	-0.13189	0.426061	0.264136	0	-0.03731	0.050268	0.155228
3.18e-07	-0.02079	0.618504	0.422708	0	0.057489	0.082234	0.340462
0	-0.47983	-0.40504	-0.47611	-3.18e-07	-0.29512	-0.38933	-0.53191
-9.93e-09	1.91349	3.52251	3.70348	1.99e-08	-0.25543	0.625799	0.520139
1.59e-07	-0.021	0.506907	0.481245	1.59e-07	-0.08731	0.098639	0.73344
-9.54e-07	0.657779	1.3658	1.377	-3.18e-07	0.33171	0.552988	0.751076
3.18e-07	-0.45161	-1.00979	-1.14914	0	-0.37855	-0.2957	-0.194
3.18e-07	0.72106	1.34347	1.31808	-1.59e-07	-0.01164	0.390677	0.698514
-1.59e-07	4.0847	5.76143	7.01295	-6.36e-07	-1.50762	-1.05753	-1.99916
3.18e-07	-0.43704	-0.56973	-0.49669	0	-0.31805	-0.45456	-0.51327
-1.59e-07	1.46853	2.87325	2.47075	-1.59e-07	1.35722	2.15811	2.94722
0	-0.05382	0.13505	0.200745	-3.18e-07	-0.14393	-0.12846	-0.0879
0	2.78112	5.27459	5.31523	4.97e-09	1.09753	3.65289	3.55243
-3.18e-07	1.24083	1.92308	1.77746	3.18e-07	0.463005	0.551448	1.04785
6.36e-07	-0.32432	-0.89026	-0.96453	9.54e-07	-0.11724	-0.01461	0.089322
-4.97e-09	1.93301	2.77392	2.51951	-1.49e-08	-0.06044	0.191131	1.27448
3.18e-07	-0.22745	-0.28927	-0.29059	-6.36e-07	-0.0196	-0.1043	0.069836
9.54e-07	0.072747	0.288152	0.049285	0	0.67562	0.588547	0.921121
0	0.437306	0.935164	0.895029	0	0.067149	-0.019	0.141076
2.98e-08	4.33399	6.39138	6.77214	-7.95e-08	0.532094	2.73908	3.71855
3.18e-07	0.080182	-0.41969	-1.04517	1.59e-07	0.12397	-0.24803	0.351549
0	-0.49402	-1.05793	-1.10515	0	-0.00297	-0.17486	-0.17923
-1.59e-07	2.16649	3.53841	3.16878	3.97e-08	1.47779	2.23313	3.42654
0	0.621888	0.713644	0.406151	0	0.543721	0.626809	0.875277
0	1.32102	1.50884	1.57935	4.77e-07	0.724224	1.2395	1.4578
-1.59e-07	1.67764	2.65527	2.15472	-1.59e-07	0.703101	1.31763	1.96558
6.36e-07	-0.30942	-0.77159	-0.83915	0	-0.12832	-0.0206	0.02748
-3.18e-07	0.392489	1.34318	1.54526	-3.18e-07	-0.74785	-0.49082	-0.66112
1.59e-07	1.9723	2.68446	2.56134	3.18e-07	0.206334	0.449719	0.902184
0	-0.41104	-0.2839	-0.47691	-6.36e-07	0.190502	-0.09511	-0.03413
9.93e-09	1.84533	2.9161	2.68506	-7.45e-09	-0.06044	-0.09153	1.32515
0	0.327629	0.24205	0.048929	3.18e-07	-0.21555	-0.18416	0.257329
-3.97e-08	1.84533	2.42118	2.48847	7.95e-08	0.875344	0.996143	0.986985
3.18e-07	0.740019	1.47979	1.44188	6.36e-07	0.43806	0.636918	0.93106
0	0.252174	0.558779	0.370208	-3.18e-07	0.109055	0.188669	0.4565
-9.54e-07	0.32739	0.871741	0.683282	0	-0.18371	-0.17635	-0.03043
0	0.395525	1.29225	1.35007	-3.18e-07	0.263128	0.498672	0.774205
3.18e-07	-0.22181	-0.31706	-0.33613	6.36e-07	-0.25455	-0.49362	-0.38629
3.18e-07	-0.3749	-0.70911	-0.68854	-3.18e-07	0.223541	0.040436	0.111243
-4.77e-07	1.69062	2.38626	2.52923	-3.18e-07	0.270198	0.675133	0.707832
-6.36e-07	-0.45754	-0.13161	-0.26442	-6.36e-07	-0.42679	-0.44597	-0.44464
3.97e-08	0.65632	1.20016	-0.06332	7.95e-08	0.060415	-1.55564	-0.30451
3.18e-07	-0.57115	-0.95787	-1.06299	-3.18e-07	-0.04319	-0.01565	0.289241
3.18e-07	0.157041	0.887226	0.692813	0	0.005441	0.156504	0.3904
-3.18e-07	0.187008	0.547413	0.420866	0	0.167096	0.111765	0.397678
1.59e-07	0.600209	0.837271	0.951323	1.59e-07	0.049691	0.234377	0.308652
-3.18e-07	0.311682	1.21676	0.997134	3.18e-07	0.259722	0.389766	0.757314
-3.18e-07	-0.36088	0.013079	-0.41566	-3.18e-07	-0.14529	-0.21956	0.253566
3.18e-07	-0.38	-0.72292	-0.92485	1.59e-07	0.033581	0.051531	0.397588
-1.59e-07	0.765665	1.09354	0.669498	-3.18e-07	-0.42188	-0.31346	0.228065
0	1.46133	3.31477	3.03916	4.97e-09	0.656893	1.6258	1.27448
0	0.83936	2.46587	0.4394	9.93e-09	0.272892	0.292466	0.658485
0	2.22933	2.9152	1.30105	9.93e-09	0.606225	0.140463	0.890482
-6.36e-07	-0.23303	-1.14653	-0.71184	-3.18e-07	-0.2629	-0.16029	-0.4613
6.36e-07	0.27129	1.0197	0.835518	3.18e-07	0.111386	0.20331	0.509926
3.18e-07	0.028577	0.634998	0.573696	-3.18e-07	0.066818	0.076737	0.266287
6.36e-07	0.337128	0.6441	0.539616	3.18e-07	-0.15685	0.057027	0.131465
0	0.207892	0.902455	0.690837	0	-0.12501	0.00301	0.22368
6.36e-07	-0.06441	-0.42572	-0.74673	0	0.07292	-0.09476	0.173509
0	0.027534	0.565821	0.386626	0	-0.20773	-0.24562	-0.01769
3.97e-08	0.530862	2.1862	2.54799	7.95e-08	-1.43687	-1.48151	0.886651
3.18e-07	0.206232	0.59085	0.541504	0	-0.11826	0.049746	0.505203
1.59e-07	0.816786	1.70938	1.46186	-3.18e-07	-0.03709	0.333083	0.736618
-3.97e-08	3.93507	6.32981	7.97028	1.59e-07	1.70965	2.96642	1.63396
-9.54e-07	0.20382	0.115281	0.087678	6.36e-07	0.14826	0.034948	0.151664
0	0.543037	0.31019	0.614756	4.97e-09	1.13455	1.43679	1.91011
0	-0.33429	-0.46447	-0.4953	-9.54e-07	-0.08678	-0.10411	0.013288
-3.18e-07	0.767955	1.9056	1.8975	-3.18e-07	0.006194	0.402107	0.932704
0	0.077027	0.687355	0.557351	0	-0.1878	-0.19495	-0.30745
3.18e-07	0.223265	0.757629	0.648069	-3.18e-07	-0.28321	-0.08288	0.25872
-6.36e-07	-0.22846	-0.00129	-0.22724	0	0.220609	0.197466	0.280052
1.59e-07	-0.53312	0.008938	-0.30111	1.59e-07	-0.2364	-0.79853	-0.03677
-3.18e-07	-0.01173	0.119989	0.006033	0	-0.0846	-0.1701	-0.04519
6.36e-07	0.230604	0.694633	0.573827	0	0.213098	0.364049	0.660207
3.18e-07	-0.543	-1.0266	-1.147	-6.36e-07	-0.47087	-0.41988	-0.33397
-3.18e-07	0.09808	0.329767	0.106629	-3.18e-07	0.098459	0.000479	0.187664
1.59e-07	0.651231	0.623711	0.908139	1.59e-07	0.013985	0.382701	0.349115
-9.54e-07	1.32052	2.19664	2.18428	-3.18e-07	0.397009	0.918985	1.32493
-1.59e-07	0.147571	1.05742	1.1272	0	-0.31994	-0.26855	-0.36848
4.77e-07	-0.21962	0.454884	0.410223	3.18e-07	-0.21991	-0.43561	-0.49443
0	0.184532	0.729358	0.653609	3.18e-07	-0.26608	-0.34048	-0.44371
0	0.190213	0.492451	1.32678	0	-0.56599	-0.31999	-1.16027
-6.36e-07	-0.03622	0.650109	0.269993	-9.54e-07	0.098684	0.052568	0.265611
0	-0.08534	0.091425	-0.15858	-3.18e-07	0.528552	0.428164	0.570265
-6.36e-07	-0.17825	0.089677	-0.07295	-9.54e-07	0.098332	-0.000311	0.150476
-3.18e-07	-0.66642	-0.2948	-0.3095	0	-0.70745	-0.63911	-0.53286
-1.99e-08	1.22934	1.17909	0.829375	0	-0.49511	-0.57687	-0.35517
-3.97e-08	1.10985	1.74442	0.570172	1.19e-07	-0.63943	-0.53218	0.598101
-3.18e-07	-0.2164	-0.08032	0.051886	0	0.409848	0.265927	0.371648
0	-0.35158	0.812524	0.110669	0	0.480794	-0.02149	0.191754
-3.18e-07	-0.1809	0.474343	0.249194	-3.18e-07	0.036349	-0.11424	0.10005
-1.59e-07	0.163129	0.626954	0.436182	1.59e-07	0.032401	-0.04042	0.201715
-9.54e-07	-0.33355	-0.29144	-0.40944	-3.18e-07	-0.02843	-0.10514	-0.10908
-3.18e-07	-0.61049	-1.21329	-1.25939	3.18e-07	-0.4228	-0.35065	-0.3875
-1.99e-08	2.07136	2.71936	2.82434	0	1.32356	0.682441	1.88451
6.36e-07	0.502239	1.42503	1.16599	-3.18e-07	0.77282	0.922208	1.35497
0	0.703433	1.36335	1.34379	3.18e-07	-0.36982	-0.00297	0.086653
-3.18e-07	-0.25913	-0.26432	-0.55412	0	0.641128	0.431743	0.525811
-3.18e-07	-0.15932	0.046565	-0.06016	-3.18e-07	0.132592	-0.05592	0.128325
-1.59e-07	-0.38327	-0.01224	0.269844	-1.59e-07	-0.5139	-0.78104	-0.8137
-3.18e-07	0.263461	0.876849	0.666656	-3.18e-07	-0.12956	-0.34098	0.041443
-1.59e-07	0.647772	1.44821	1.45742	-1.59e-07	0.098186	0.270988	-0.08684
0	0.002665	0.432703	0.346107	-6.36e-07	0.299784	0.346022	0.716397
-1.19e-07	0.696181	2.21157	1.80365	0	0.134546	1.54409	2.42872
6.36e-07	-0.90719	-1.65615	-1.53272	-6.36e-07	0.637465	0.427312	0.357326
0	2.07015	3.44521	3.43665	-3.18e-07	1.11482	1.61468	2.28927
-1.19e-07	1.2528	3.64411	3.3308	7.95e-08	0.731024	1.19721	1.82083
-2.98e-08	1.67381	3.95482	3.4487	-3.97e-08	-0.08007	0.436786	0.978161
-3.18e-07	0.6993	1.85653	1.50959	-6.36e-07	0.134735	0.251808	0.730854
6.36e-07	-0.27094	-0.027	-0.01386	-3.18e-07	-0.12635	-0.18121	-0.20639
0	-0.07732	0.193495	-0.00923	-3.18e-07	0.229121	0.053657	0.233373
0	-0.38107	-0.5432	-0.44391	-3.18e-07	0.386426	0.262882	0.425286
3.18e-07	0.045606	0.317864	0.214423	-3.18e-07	-0.01833	0.253336	0.451039
0	0.174648	0.754576	0.542607	-3.18e-07	-0.12499	-0.1437	0.13348
-1.59e-07	0.445679	1.25491	1.19777	1.59e-07	-0.24573	0.102663	0.333063
0	-0.25787	0.254778	0.121391	0	-0.22963	-0.29288	-0.01051
0	0.017447	0.828485	0.615521	0	-0.36028	-0.2901	0.068297
-3.18e-07	0.227557	0.593012	0.285245	0	0.160744	0.117334	0.430531
0	-0.27654	0.210586	0.025226	3.18e-07	-0.13223	-0.16842	0.057164
8.69e-09	4.29343	5.59306	5.27907	-3.97e-08	-0.06044	1.90089	3.02695
0	0.030245	0.483991	0.345649	-3.18e-07	-0.01079	-0.10197	0.065529
-3.18e-07	0.490759	1.24136	1.03392	3.18e-07	0.414795	0.537515	0.957523
-3.18e-07	0.355789	1.28918	1.12518	0	0.10745	0.320808	0.744106
3.18e-07	-0.52249	-0.89199	-0.88562	0	-0.05102	-0.25221	-0.18857
0	0.225027	0.719868	0.479123	6.36e-07	0.119501	0.149928	0.49686
7.95e-08	0.038852	0.762097	-0.09461	-7.95e-08	-1.36274	-0.35074	0.311494
3.18e-07	-0.02236	-0.23592	-0.34014	-6.36e-07	0.454328	0.518713	0.674939
3.18e-07	0.12265	0.595092	0.478967	6.36e-07	-0.55591	-0.56715	-0.35874
0	0.288479	0.536595	0.232042	-1.59e-07	0.202342	0.328152	0.712842
-3.97e-08	0.479713	2.21855	1.73819	-1.19e-07	1.16558	0.66281	1.39917
6.36e-07	0.971159	1.22432	1.19681	6.36e-07	-0.49559	-0.31902	-0.6119
0	0.215891	0.393417	0.613909	-3.18e-07	-0.37316	0.237992	0.05328
6.36e-07	0.172099	0.304312	0.681337	3.18e-07	-0.24503	-0.18764	-0.7664
6.36e-07	-0.32994	0.176982	0.109333	-9.54e-07	-0.09422	-0.14588	-0.04234
3.18e-07	-0.58163	-1.27536	-1.22894	0	-0.15076	-0.23813	-0.293
-3.18e-07	-0.13226	0.593542	0.340178	0	-0.22958	-0.23665	0.045377
0	0.685329	1.47416	1.10202	0	0.495228	0.650667	1.11888
9.93e-09	1.98368	3.39287	3.00001	-1.99e-08	1.57519	1.15412	2.35076
7.95e-08	0.209704	1.87141	1.7417	3.97e-08	-0.24946	0.29844	-0.35517
-3.18e-07	0.622585	1.38298	1.41582	-1.59e-07	-0.37839	0.018881	0.055899
0	-0.19077	-0.34232	-0.45014	-3.18e-07	0.124846	0.136813	0.216952
-3.18e-07	-0.61955	-1.14474	-1.28408	9.54e-07	-0.1277	-0.40289	-0.36183
6.36e-07	-0.53427	-0.70136	-0.8817	3.18e-07	0.056284	0.064718	0.447486
9.54e-07	-0.03356	0.176117	0.112091	6.36e-07	-0.09794	0.08062	0.218812
-6.36e-07	0.040977	0.391631	0.314526	0	0.125029	0.035786	0.403191
-6.36e-07	1.42823	2.10958	1.30918	-1.59e-07	0.55611	0.79139	1.74679
4.77e-07	0.52951	1.34652	1.13932	-1.59e-07	0.143152	0.059306	0.492058
3.18e-07	0.435629	0.92432	0.936354	3.18e-07	-0.01889	0.040098	0.113124
0	-0.25829	0.207912	0.181914	-3.18e-07	-0.45159	-0.4363	-0.30752
0	0.506542	1.09917	1.00719	4.77e-07	0.412926	0.529407	0.630025
-1.59e-07	0.177508	1.28645	1.08555	3.18e-07	-0.17483	0.212475	0.747977
8.69e-09	1.512	2.92091	3.52696	0	0.128572	0.770119	0.746163
0	0.255518	0.456274	0.287935	3.18e-07	-0.04012	0.010743	0.296391
-3.18e-07	0.544703	1.98756	2.09659	1.59e-07	0.216399	0.871374	1.67883
0	2.8143	3.96943	3.73137	0	1.20868	1.3383	2.40526
1.59e-07	0.474926	0.870846	0.781892	0	0.704926	0.346485	0.780716
-1.59e-07	0.090643	-0.08215	-0.32286	0	0.088621	0.474532	0.371754
-1.59e-07	0.455781	0.710445	0.564108	-3.18e-07	0.481842	0.247886	0.345481
-1.59e-07	-0.3746	0.197211	0.39076	0	-0.5228	-0.36351	-0.03598

## Sheet: 6d right
01_GLU log	03_GLU 24h	04_GLU-GLU	05_GLU-GAL	02_GAL log	06_GAL 24h	07_GAL-GAL	08_GAL-GLU
-1.99e-08	0.404691	0.411092	0.106066	9.93e-09	0.272892	0.241798	0.028828
-1.99e-08	0.404691	0.411092	0.106066	9.93e-09	0.272892	0.241798	0.028828
0	1.78869	3.35814	2.04185	-1.99e-08	0.083878	1.43679	0.418803
-1.99e-08	0.404691	0.411092	0.106066	9.93e-09	0.272892	0.292466	0.028828
-3.18e-07	2.19425	3.04771	2.56935	3.18e-07	-0.06233	-0.0746	0.272243
9.93e-09	0.788692	1.22891	0.967721	-1.74e-08	-0.00977	-0.09153	0.223816
-1.99e-07	0.414607	0.676423	1.3577	0	-0.55312	-0.14357	-0.39218
7.95e-08	0.669785	1.52635	0.979595	1.59e-07	-0.10134	0.002216	0.290625
9.93e-09	1.70101	1.51243	1.49007	9.93e-09	0.222224	0.191131	0.59416
-3.97e-08	2.02069	2.62571	1.28888	3.48e-08	0.801212	0.931928	1.49293
7.95e-08	1.76791	1.75487	1.10995	0	0.467879	0.20616	1.20105
1.59e-07	0.118792	0.880248	0.910217	-3.18e-07	-0.52992	-0.09899	-0.39367
0	1.50858	2.94493	3.41213	4.77e-07	0.384047	0.913338	0.761448
0	1.10031	1.09651	1.87577	3.18e-07	-1.15443	-0.45166	-1.11555
3.18e-07	-0.70255	-0.24996	-0.0473	0	-1.30799	-1.40364	-2.15599
0	0.714561	0.739467	1.45295	0	0.713534	1.15412	2.1051
6.36e-07	-0.24628	-0.59477	-0.65438	-3.18e-07	0.604514	0.748522	0.834563
-3.18e-07	0.032147	0.033513	0.042236	0	0.105913	0.075162	0.116959
-3.97e-08	0.83936	1.06907	0.4394	4.97e-09	0.366544	0.335451	0.362162
0	-0.15483	0.121645	0.184422	0	-0.11518	-0.0488	-0.2312
1.59e-07	-0.03602	0.20704	0.567158	0	-0.73818	-0.36603	-0.51786
4.77e-07	0.870028	1.6685	2.85005	-4.77e-07	0.029103	0.574161	-0.17549
0	0.941185	1.14283	1.13305	0	0.405555	0.345962	0.513848
3.18e-07	-0.19019	-0.05519	-0.0891	-3.18e-07	0.036728	-0.05424	-0.08771
6.36e-07	0.195517	0.100978	0.314323	0	0.119517	0.398959	0.052277
3.18e-07	-0.03747	0.307082	0.046546	-3.18e-07	-0.05868	-0.16715	-0.18715
-7.95e-08	0.078931	1.07963	0.388732	-7.95e-08	-0.74674	-0.96685	0.102959
0	-0.23799	-0.32589	-0.29659	1.59e-07	-0.10966	-0.28438	-0.11431
3.18e-07	-0.09159	-0.33422	-0.09601	6.36e-07	-0.25242	-0.06262	-0.50807
0	0.209704	1.55061	-1.05191	-3.97e-08	-0.39378	0.349108	-0.63784
0	0.414168	0.316986	0.450943	0	-0.18975	-0.03839	-0.04538
3.18e-07	-0.20553	-0.60423	-0.35695	0	-0.19788	-0.06731	-0.15608
6.36e-07	-0.2917	-0.19456	-0.18683	6.36e-07	-0.03693	-0.21956	-0.29638
0	-0.34965	1.52547	0.723316	-3.97e-08	-1.31601	-0.10145	1.01891
-3.18e-07	-0.09081	-0.49609	-0.45088	-6.36e-07	-0.06394	-0.05756	0.017372
-3.18e-07	-0.19935	-0.0634	-0.19048	0	-0.08356	-0.10511	-0.16426
0	0.131625	0.129309	0.360011	-3.18e-07	0.486682	0.207683	-0.22578
0	0.613899	0.814785	1.35733	0	-0.0972	0.097185	-0.42051
-1.27e-06	-0.52979	-1.53296	-1.68248	-1.27e-06	0.453513	0.162731	0.382034
-1.59e-07	0.432759	-0.70426	-0.94113	0	0.276959	0.239311	0.555016
0	1.31701	1.75424	2.89484	0	0.990226	1.6258	1.78926
0	1.04228	1.62665	1.25058	0	1.03984	1.12417	1.42253
0	-0.44371	-0.82506	-0.87325	0	0.122805	0.072681	0.210186
-6.36e-07	-0.27843	-0.70888	-0.48739	-3.18e-07	-0.1965	-0.07934	-0.05884
-1.99e-08	1.28	2.0631	1.73572	9.93e-09	0.222224	0.719452	1.52014
-3.18e-07	-0.52596	-0.8128	-0.60375	-3.18e-07	-0.79022	-0.66295	-0.76986
-1.59e-07	0.523762	1.50901	1.53227	-3.18e-07	-0.03908	0.354261	0.311138
1.59e-07	-0.49494	-0.74092	-0.69753	0	-0.18816	0.088617	-0.28425
-3.18e-07	-0.10707	0.011497	0.109192	3.18e-07	-0.36664	-0.45971	-0.72919
0	0.354023	0.920908	1.30105	0	-0.06044	-0.19287	0.173148
0	-0.18322	0.123551	0.181206	-6.36e-07	-0.16102	-0.26549	-0.38875
-3.18e-07	0.480914	0.68102	0.603429	-3.18e-07	-0.18595	0.15112	0.128361
-6.36e-07	0.063487	0.130741	-0.08204	-6.36e-07	0.252034	0.20314	0.340945
-1.59e-07	0.580925	1.48776	0.929183	3.18e-07	-0.37603	0.297059	0.466693
-3.18e-07	-0.32273	-0.21894	-0.09572	4.77e-07	-0.48449	-0.49674	-0.54526
0	0.433404	0.442334	0.757757	3.18e-07	0.282331	0.483181	0.604236
0	-0.12822	-0.3615	-0.36122	3.18e-07	0.04832	-0.09964	-0.11185
9.54e-07	-0.42124	-0.94473	-0.86834	3.18e-07	0.405327	0.38657	0.417505
3.18e-07	-0.06407	0.114445	-0.2429	3.18e-07	0.022753	-0.06017	0.013036
-3.18e-07	-0.00709	-0.37517	-0.21682	-6.36e-07	0.078452	0.047847	-0.00516
0	0.093912	0.00375	-0.07848	-6.36e-07	0.310044	0.241484	0.29449
-3.18e-07	-0.45097	-0.74804	-0.41416	3.18e-07	-0.26981	-0.4603	-0.70735
3.18e-07	-0.21132	-0.11135	-0.26921	-6.36e-07	-0.12152	0.005432	0.022177
0	0.738024	2.70357	2.30703	0	0.467879	0.29844	1.33112
-3.18e-07	-0.3362	-0.70714	-0.80691	3.18e-07	0.166845	-0.04471	0.097274
-9.93e-09	4.40386	5.4583	5.08046	-1.99e-08	3.07287	4.84	4.61988
6.36e-07	0.113581	0.359291	0.527035	6.36e-07	-0.3995	-0.4655	-0.60948
0	-0.02998	0.128426	0.634387	4.97e-09	0.171556	0.140463	-0.07251
5.96e-08	-0.34965	1.76022	1.74767	9.93e-09	1.04089	1.78378	1.70915
-3.18e-07	-0.08968	-0.29515	-0.26337	1.27e-06	-0.04988	-0.09651	-0.2332
0	0.179891	0.488876	0.467022	3.18e-07	-0.02994	0.044216	0.132988
-6.36e-07	-0.00613	-0.26081	-0.32243	6.36e-07	-0.0096	-0.08303	0.003294
3.18e-07	-0.25706	-0.47073	-0.26436	0	-0.32699	-0.24895	-0.32443
0	-0.09253	-0.67237	-0.77452	-6.36e-07	0.009206	-0.15364	0.003609
6.36e-07	0.081165	0.374187	0.581433	-3.18e-07	-0.09639	0.142756	-0.06006
3.18e-07	0.119194	0.235536	0.148976	0	0.023652	0.04112	0.055762
0	0.050156	-0.30653	-0.09155	-3.18e-07	-0.28816	-0.21539	-0.2772
0	0.568722	0.837663	1.00953	3.18e-07	0.026792	0.293069	-0.0573
-3.18e-07	0.214459	-0.29678	-0.28833	6.36e-07	0.080928	0.068757	0.107311
0	-0.2957	-0.82649	-0.524	-3.18e-07	0.178164	-0.18276	-0.49507
0	0.257432	-0.82603	-0.90094	1.59e-07	-0.18072	-0.33311	-0.19239
-3.18e-07	-0.78487	-1.52569	-1.57989	3.18e-07	-0.09943	-0.3236	-0.3605
-3.18e-07	0.005551	0.287908	0.237496	6.36e-07	-0.21052	-0.18637	-0.30204
-3.18e-07	-0.5696	-0.21923	-0.23561	0	-0.40104	-0.44938	-0.66175
3.18e-07	-0.47833	-0.76077	-0.80021	-3.18e-07	-0.16076	-0.30063	-0.20883
0	0.277396	-0.21697	-0.07099	1.27e-06	0.102422	0.241742	0.189336
0	-0.21074	-0.0807	-0.46167	-3.18e-07	-0.14743	-0.20246	-0.10598
3.18e-07	-0.1654	-0.51089	-0.46494	0	-0.07589	-0.17938	-0.33299
9.54e-07	-0.29402	-0.81785	-0.75384	0	-0.03494	-0.04186	-0.35447
-3.18e-07	1.51996	2.4015	1.98034	6.36e-07	0.961058	1.37574	1.83401
-4.77e-07	1.19359	1.77711	1.33931	-3.18e-07	0.573337	0.719366	1.11595
-3.18e-07	-0.02158	0.098641	-0.062	3.18e-07	0.298204	0.248984	0.429977
-3.18e-07	-0.54044	-1.15191	-1.00987	-6.36e-07	-5.4e-06	0.19757	0.361235
0	0.154647	0.513847	0.473212	0	0.321747	0.384642	0.347852
0	0.120645	0.335621	0.280138	0	-0.13003	-0.1754	0.003207
3.97e-08	0.02069	1.53691	0.722066	1.99e-08	-0.63943	-0.61986	0.079496
0	1.40382	2.54803	2.57367	4.77e-07	-0.03295	0.42195	0.675339
1.59e-07	0.406834	0.95255	0.887752	1.59e-07	-0.11276	-0.02615	0.22341
6.36e-07	0.677566	0.805998	0.839564	3.18e-07	0.131034	0.343759	0.364395
1.59e-07	0.594976	0.486846	0.388778	-1.59e-07	0.500334	0.857598	1.26969
3.18e-07	0.797904	1.15386	0.60597	4.77e-07	0.657879	0.47928	1.16576
0	0.439098	0.774753	0.852115	7.95e-08	0.613798	0.205844	0.900362
0	0.153705	-0.000555	0.085424	0	0.278407	0.270626	0.342233
6.36e-07	0.078055	-0.04339	-0.12874	-3.18e-07	0.023949	0.120586	0.109359
0	1.3043	2.00034	2.77481	1.59e-07	0.907257	1.29032	0.944848
-1.99e-08	0.404691	0.411092	0.055399	9.93e-09	0.272892	0.241798	0.079496
-6.36e-07	0.23418	0.423687	0.434646	-3.18e-07	0.107089	-0.022	-0.02337
0	0.471048	0.492967	1.0702	1.59e-07	-0.28311	0.135959	-1.08868
4.77e-07	0.681375	1.29469	0.950531	1.59e-07	-0.04209	0.045499	0.439692
3.97e-08	1.96405	1.29808	2.27002	-1.19e-07	0.79633	0.227	0.769625
-1.59e-07	0.394257	1.7068	1.04711	0	0.101367	0.801156	1.18508
-1.99e-08	0.404691	0.487094	0.055399	9.93e-09	0.323559	0.241798	0.079496
-2.38e-07	0.930552	1.84688	2.12371	7.95e-08	1.14446	1.80116	2.92325
0	1.51826	2.63631	2.3738	7.95e-08	-0.16775	1.7059	2.33213
-1.99e-08	0.404691	0.049438	1.32452	9.93e-09	0.272892	0.241798	0.463497
9.93e-09	0.404691	0.512427	0.106067	4.97e-09	0.272892	0.191131	0.362162
-6.36e-07	-2.51408	-4.1627	-4.04258	-6.36e-07	-1.36337	-2.82829	-2.81642
1.59e-07	0.348915	1.18705	0.117194	-1.59e-07	0.601342	0.791046	2.08108
0	0.896315	2.04762	0.778213	-1.59e-07	1.60434	1.87513	3.5836
-3.18e-07	0.287729	0.81397	0.779045	3.18e-07	0.219444	0.313076	0.35949
-7.95e-08	-0.1743	1.42389	-0.85692	0	-0.3061	-0.1422	0.695495
-3.18e-07	0.084998	0.28382	0.347258	-1.59e-07	0.010913	0.01256	0.111667
1.59e-07	0.065475	0.240886	0.208084	4.77e-07	0.355959	0.077434	0.163205
3.97e-08	0.812155	1.50677	1.64036	-3.97e-08	-0.00977	0.103453	-1.36115
3.97e-08	0.862823	2.34262	1.90351	-5.96e-08	1.51855	0.857797	1.85945
-1.99e-08	0.404691	0.487094	0.055399	9.93e-09	0.222224	0.191131	-0.02184
9.93e-09	0.404691	1.22891	0.685055	9.93e-09	0.272892	0.241798	0.412829
6.36e-07	0.25383	0.391563	0.375688	0	0.21874	0.360816	0.301477
-6.36e-07	0.065295	0.352018	-0.18107	0	-0.06611	0.025263	0.343479
-3.18e-07	-0.33731	-0.18658	-0.16002	0	-0.11523	-0.19059	-0.22194
9.54e-07	-0.40759	-0.28612	-0.37212	-3.18e-07	0.044751	-0.12546	-0.30491
0	-0.22951	-0.13721	-0.06861	6.36e-07	-0.10994	-0.28275	-0.18167
0	0.069402	-0.27938	-0.10436	3.18e-07	-0.27433	-0.12392	-0.27964
-3.18e-07	0.353759	0.812867	0.873152	-6.36e-07	0.012785	-0.04034	-0.0701
9.93e-09	0.404691	1.51243	2.1257	0	0.272892	-0.28652	0.436292
0	0.032355	0.424336	0.523018	0	-0.14587	-0.72462	-0.32012
-3.18e-07	0.648706	1.22324	0.863685	-3.18e-07	0.139818	0.067191	0.556765
9.93e-09	1.34048	1.88277	1.25039	2.38e-07	-0.99377	-0.53218	-1.48349
-6.36e-07	0.443411	0.787169	1.40635	0	-0.09032	-0.05109	-0.93788
6.36e-07	1.06	1.65176	1.21803	3.18e-07	1.28631	1.33767	1.28807
0	-0.5691	-0.65431	-0.65475	0	-0.23999	-0.47934	-0.32551
5.96e-08	1.41461	2.82711	1.43183	0	1.65689	0.292466	2.00662
1.59e-07	0.095572	0.62781	0.459783	6.36e-07	-0.08893	-0.000501	-0.04106
0	0.460672	1.01874	0.781421	-7.95e-08	0.573047	0.682441	1.10893
-3.18e-07	-0.30931	-0.17855	-0.17197	-3.18e-07	0.014395	0.306618	0.62856
-3.18e-07	-0.63837	-1.51301	-1.39212	0	-0.31447	-0.38645	-0.41146
-3.18e-07	0.398448	0.350222	0.557951	0	-0.28905	0.097754	-0.07383
3.18e-07	-0.028	-0.45856	-0.18524	0	-0.02921	0.127248	0.025822
-6.36e-07	-0.06054	-0.36075	0.100263	-3.18e-07	-0.43962	-0.21058	-0.7827
0	-0.07764	-0.13597	-0.11561	3.18e-07	0.046316	0.0177	-0.09075
9.54e-07	-0.00823	0.383505	0.193871	-3.18e-07	-0.11193	-0.24681	-0.14993
3.18e-07	-0.61252	-1.49449	-1.46383	6.36e-07	-0.18262	-0.22307	-0.31377
-6.36e-07	-0.50802	-0.341	-0.13559	3.18e-07	-0.83299	-0.62316	-0.763
3.18e-07	-0.4126	-0.39397	-0.35573	0	-0.43244	-0.5038	-0.46824
3.18e-07	-0.24132	-0.1303	-0.1332	0	-0.31419	-0.39065	-0.30936
3.18e-07	0.00633	-0.21624	-0.10356	-3.18e-07	0.118064	0.227152	0.147751
6.36e-07	-0.00446	-0.42474	-0.30451	-6.36e-07	0.123502	0.099232	0.109062
-3.18e-07	-0.02874	-0.17842	-0.22011	0	0.170806	-0.0036	0.290324
-3.18e-07	0.027436	0.237423	0.254309	0	-0.1729	-0.18598	-0.6043
0	-0.28818	-0.47012	-0.54398	-3.18e-07	0.045888	-0.04169	-0.12739
-3.18e-07	2.11723	3.4433	3.29564	0	0.64377	1.35859	1.59602
3.97e-08	0.588871	0.080474	0.124928	7.95e-08	-0.46791	-0.30401	0.062007
-9.54e-07	-0.51193	-1.24505	-1.24151	3.18e-07	0.051055	-0.12637	-0.17428
3.18e-07	0.371393	2.24828	2.73059	3.18e-07	0.153873	1.10166	1.41166
-1.59e-07	-0.35207	0.040582	-0.40116	0	-0.24662	-0.29455	-0.30058
-1.99e-08	0.98368	1.35558	0.4394	9.93e-09	0.272892	0.241798	0.079496
-3.18e-07	-0.54477	-1.42067	-1.35983	3.18e-07	-0.17154	-0.22861	-0.33486
-3.97e-08	-0.12363	0.543735	0.301054	7.95e-08	-0.11111	-0.09153	-0.3045
1.59e-07	-0.29725	-0.29426	-0.47579	0	0.501803	0.432732	0.816042
2.98e-08	-0.31264	0.536907	0.055399	0	-0.77778	-0.19287	-0.30451
-1.99e-08	0.599679	0.341919	0.193745	9.93e-09	0.838223	0.908465	1.36216
0	-0.1349	-0.609	-0.66602	3.18e-07	-0.00159	-0.08747	0.266602
0	0.245639	-0.12245	-0.27059	0	0.122132	0.225732	0.601658
0	-0.46195	-0.93403	-0.88344	-6.36e-07	0.13369	-0.04099	-0.06105
-3.18e-07	-0.25292	-0.63501	-0.66318	0	0.05962	-0.11427	-0.3269
3.18e-07	0.193229	0.909775	1.03103	0	-0.35346	-0.40215	-0.79925
-1.99e-08	1.55669	4.14806	4.11812	9.93e-09	0.606225	1.29247	2.78926
6.36e-07	0.883271	1.38528	2.11122	-6.36e-07	-0.41408	-0.25328	-0.82344
0	-0.31574	-0.35225	-0.60851	0	-0.652	-0.77522	-0.813
-1.99e-08	2.512	2.50288	1.94934	7.95e-08	-0.97874	-0.28652	-0.39218
0	0.38722	0.503866	0.286301	0	0.287304	0.374324	0.802372
-3.18e-07	0.030669	0.633995	0.191716	0	0.384842	0.322631	0.458598
0	0.208528	0.010043	0.354324	-6.36e-07	-0.46753	-0.16591	-0.74495
1.59e-07	0.427523	0.725917	0.81453	1.59e-07	-0.27736	-0.20002	-0.28841
6.36e-07	-0.14062	-0.43556	-0.31432	-6.36e-07	-0.08186	-0.05112	-0.05802
6.36e-07	-0.23249	-0.43415	-0.49838	-3.18e-07	-0.04415	0.160612	0.283821
3.18e-07	-0.21067	-0.58024	-0.5316	3.18e-07	-0.29426	-0.37625	-0.55613
6.36e-07	0.091173	0.13924	-0.05284	-3.18e-07	0.983088	0.95667	1.05685
-3.18e-07	0.256741	0.082141	-0.11266	-1.59e-07	1.78773	1.51022	1.84464
-1.59e-07	0.882656	0.627759	0.829375	7.95e-08	-0.19879	-0.20751	0.954698
-3.18e-07	-0.61898	-0.75306	-0.71683	3.18e-07	-0.45805	-0.53426	-0.54569
3.18e-07	0.187381	0.017174	-0.01871	3.18e-07	-0.25471	-0.29073	-0.23637
3.18e-07	-0.08776	-0.39385	-0.38301	6.36e-07	-0.19171	-0.23307	-0.32469
0	4.33438	6.15079	6.30979	-1.59e-07	2.59539	3.48971	3.79992
3.97e-08	4.40983	6.02472	6.35182	2.38e-07	2.75027	3.47716	3.87441
9.54e-07	-0.3154	-0.49545	-0.39798	-3.18e-07	-0.41658	-0.61094	-0.75832
-3.18e-07	-0.04645	0.070525	-0.02736	3.18e-07	0.0908	0.200252	0.295367
3.18e-07	0.359653	0.719417	1.53777	-6.36e-07	-0.3179	-0.31013	-1.19935
-1.99e-08	-0.15467	-1.58891	-0.88796	0	-0.3061	-0.00386	0.557149
-3.97e-08	3.70888	4.3883	5.08321	0	-0.13874	-0.77436	-1.58423
3.18e-07	-0.53308	-0.51556	-0.44978	3.18e-07	-0.03747	-0.29593	-0.48679
1.27e-06	0.215346	0.174716	0.155613	0	0.200022	0.231766	0.293893
0	0.376031	0.14456	0.091697	6.36e-07	0.095716	0.219005	0.269628
-1.59e-07	0.879722	1.4385	1.55288	-4.77e-07	0.189069	0.517278	0.334798
1.27e-06	-0.38276	-0.98082	-1.17681	3.18e-07	0.692732	0.476915	0.571471
0	-0.4605	-1.12386	-1.42724	6.36e-07	0.698089	0.287579	0.45278
-3.18e-07	0.289768	0.321402	0.723523	6.36e-07	-0.18494	-0.04524	-0.43439
-3.18e-07	-0.06692	-0.05827	-0.13694	3.18e-07	-0.18422	-0.47225	-0.71557
-3.18e-07	-0.05213	-0.37823	-0.45797	3.18e-07	0.257122	0.393813	0.472469
3.18e-07	-0.3978	-0.66666	-0.5898	0	-0.11045	-0.34529	-0.36057
3.18e-07	0.079586	0.38004	0.152752	3.18e-07	0.097102	-0.02381	0.236194
-3.18e-07	0.095277	0.358422	0.590192	0	-0.26323	-0.24746	-0.58847
-3.18e-07	-0.57884	-1.47977	-1.16428	-3.18e-07	-0.29849	-0.59599	-0.88884
0	-0.08295	-0.43521	-0.56173	3.18e-07	-0.19256	-0.16422	0.01544
-3.18e-07	0.551657	0.649033	1.27764	6.36e-07	-0.12506	-0.15245	-1.1561
-3.18e-07	1.32416	1.68195	1.92919	1.59e-07	0.13904	0.574884	0.608229
-3.18e-07	0.937149	1.10423	1.46817	0	1.28235	1.92994	1.5756
3.18e-07	-0.44193	-0.91325	-0.89297	0	0.016563	0.180522	0.134586
0	-0.84619	-1.79813	-1.61217	-3.18e-07	-0.37559	-0.45351	-0.59515
-3.18e-07	-0.2953	-0.51315	-0.48936	0	-0.42512	-0.20593	-0.39266
-1.59e-07	-0.58271	-0.36244	-0.40958	-3.18e-07	-0.06735	-0.13044	-0.15357
-3.18e-07	-0.69586	-1.18851	-1.20089	-3.18e-07	0.065852	-0.15715	-0.32451
-6.36e-07	-0.45067	-0.45281	-0.47448	0	0.106581	-0.10883	-0.35152
6.36e-07	-0.16627	-0.41891	-0.3702	-3.18e-07	-0.11151	-0.26341	-0.41604
3.18e-07	-0.06392	-0.34626	-0.02754	6.36e-07	-0.56232	-0.37827	-0.82996
3.18e-07	-0.13376	-0.26537	-0.40364	3.18e-07	0.104121	0.054753	0.01633
-1.59e-07	-0.02685	0.44211	0.603875	-6.36e-07	0.025003	-0.00592	-0.05888
0	0.188257	-0.52028	-0.27218	0	-0.04598	0.144874	0.188324
-3.18e-07	-0.07578	-0.03883	-0.10188	0	-0.06882	-0.08197	-0.10443
1.19e-07	1.84533	3.05248	2.76677	-1.59e-07	0.540126	0.89238	1.92023
3.18e-07	0.075792	0.503839	1.25112	-9.54e-07	-0.52498	-0.34233	-1.40856
3.18e-07	-0.11192	0.05396	-0.16214	-3.18e-07	0.374553	0.368459	0.521657
0	-0.21584	-0.17458	-0.29174	1.59e-07	-0.50108	-0.47868	-0.61372
0	0.122025	0.219091	-0.08295	-1.74e-08	-0.00977	-0.1422	0.79683
3.18e-07	-0.57451	-0.64144	-0.64083	6.36e-07	-0.42127	-0.59762	-0.72632
1.59e-07	0.131729	0.239455	0.193904	-1.59e-07	0.013114	0.148669	0.340128
0	-0.16704	-0.39998	-0.53476	0	0.005968	-0.09143	0.128387
3.97e-08	-0.1743	0.360424	-0.19026	0	-0.06044	-0.85954	0.223816
0	-0.4007	-0.33023	-0.46172	3.18e-07	0.189333	-0.0355	-0.13595
0	-0.41728	-0.89787	-0.81097	0	-0.41305	-0.70518	-0.89036
-3.18e-07	-0.20554	-0.33256	-0.09979	-3.18e-07	-0.36576	-0.04723	-0.22104
-1.99e-08	0.738024	0.460905	1.11204	-7.95e-08	-0.21842	-0.86551	-0.30451
0	0.303805	0.161373	0.014774	0	0.13533	-0.12128	0.196973
3.18e-07	-0.57888	-1.0534	-1.69858	-3.18e-07	0.136344	-0.27948	0.770218
-9.54e-07	0.521874	1.05892	0.45785	-6.36e-07	0.737396	0.780956	1.48402
-3.18e-07	-0.2624	-0.41421	-0.61122	6.36e-07	0.353818	0.223816	0.318004
-6.36e-07	-0.52931	-2.02731	-1.55866	-6.36e-07	-0.70036	-0.54345	-0.94101
-6.36e-07	-0.79021	-2.0195	-1.73611	-9.54e-07	-0.86454	-0.98071	-1.26222
3.18e-07	0.465986	0.387607	0.821202	0	-0.18045	0.336535	0.092591
0	-0.116	0.061906	0.304244	1.27e-06	-0.72808	-0.7999	-1.15475
0	-0.18855	-0.46132	-0.43973	3.18e-07	0.074383	0.102309	0.167967
0	-0.07794	-0.16439	-0.04987	3.18e-07	-0.31517	-0.36725	-0.65819
6.36e-07	0.743036	0.954023	0.616728	-3.18e-07	0.731762	0.706011	0.935406
4.77e-07	1.00032	1.8126	1.55884	-1.59e-07	0.549983	0.845111	1.02114
3.18e-07	1.12417	1.57388	1.74679	-3.18e-07	0.216173	0.45847	0.520095
3.18e-07	0.17825	0.42443	0.220555	3.18e-07	-0.00145	0.043658	0.257121
-6.36e-07	0.183178	0.735624	0.362753	3.18e-07	0.113229	0.192533	0.623441
0	-0.27924	-1.09608	-0.6973	3.18e-07	-0.62025	-0.37431	-0.60483
-3.18e-07	-0.36097	-0.89922	-0.70787	6.36e-07	-0.63031	-0.60834	-0.78954
-3.18e-07	0.022464	-0.49101	-0.34951	-3.18e-07	0.059297	0.05465	0.035702
1.59e-07	0.283402	0.79065	-0.1346	-3.18e-07	0.550881	0.611339	1.0617
1.59e-07	0.50163	0.279649	0.10648	-1.59e-07	0.649248	0.55103	0.772075
-9.54e-07	0.930459	1.38698	0.827472	0	0.932563	0.983456	1.53536
-1.59e-07	0.691626	0.82756	0.750838	-3.18e-07	0.144704	0.361098	0.307078
0	0.500615	0.190245	0.577743	6.36e-07	0.145457	0.47405	0.248965
3.18e-07	0.012405	-0.16571	-0.08838	3.18e-07	0.003166	0.037789	-0.07715
0	-0.5684	-0.52824	-0.40188	0	-0.80936	-0.85774	-0.93743
-3.18e-07	-0.27104	-0.56097	-0.78424	-3.18e-07	0.274813	0.124367	0.230438
-3.18e-07	0.901315	2.03641	9.9534	-3.18e-07	-0.54104	-0.83952	-9.87041
-2.38e-07	2.37064	3.36492	13.0263	0	-0.44361	-0.65721	-10.8603
3.18e-07	0.567563	1.07812	9.53944	6.36e-07	-0.38315	-0.71179	-10.1528
-3.18e-07	-0.18838	0.136679	0.932512	3.18e-07	-0.32457	-0.43896	-1.78383
-4.77e-07	-0.20208	-0.44899	-0.19269	4.77e-07	-0.26145	-0.20837	-0.58992
0	0.866907	1.24294	0.908787	9.54e-07	0.705794	0.773163	1.02574
3.18e-07	0.343648	0.797957	0.836983	3.18e-07	0.014902	0.248569	0.244176
-3.18e-07	-0.57486	-1.27634	-1.19441	-3.18e-07	0.184419	-0.03785	-0.11426
3.18e-07	0.132936	0.19698	0.586813	3.18e-07	-0.15633	0.042954	-0.39212
0	0.002796	-0.24747	-0.17578	-3.18e-07	-0.25251	-0.38482	-0.78532
-3.18e-07	-0.51902	-1.01656	-0.91602	-3.18e-07	-0.35416	-0.63176	-0.91308
-6.36e-07	-0.0357	-0.34515	-0.30817	0	-0.43602	-0.54596	-0.65545
6.36e-07	-0.44512	-0.46759	-0.6289	-6.36e-07	-0.07693	-0.16021	-0.11091
-6.36e-07	-0.61379	-1.40951	-1.26982	-6.36e-07	0.033284	-0.19088	-0.36181
-9.93e-09	0.98368	0.679094	2.60483	-1.19e-07	0.027236	0.241798	-1.07848
-1.59e-07	3.00296	5.03504	5.52162	-3.18e-07	-0.73311	-0.73511	-1.61948
3.18e-07	0.002417	-0.36289	-0.43212	-3.18e-07	0.78212	0.599401	0.565928
6.36e-07	0.416618	0.101463	0.355254	-3.18e-07	-0.02581	0.124813	0.006694
3.18e-07	0.314662	0.491313	0.529002	0	0.116028	0.133838	0.014932
-3.18e-07	-0.11659	-0.10682	0.359689	6.36e-07	-0.62073	-0.35057	-0.91786
3.18e-07	0.106877	0.153847	0.037618	-3.18e-07	0.079992	-0.04899	-0.11331
-6.36e-07	0.310277	0.554976	1.23648	-6.36e-07	-0.25642	-0.19251	-1.03732
1.99e-08	3.93764	4.98129	3.63137	-3.97e-08	2.45433	2.98634	3.70755
3.18e-07	0.289602	0.201163	0.017311	3.18e-07	0.08789	0.051693	0.123778
-3.18e-07	-0.16014	-0.21339	-0.42624	0	0.376979	0.364976	0.326316
-6.36e-07	0.394042	0.667018	0.32432	9.54e-07	0.337917	0.262672	0.700847
-6.36e-07	0.020411	0.201831	0.202037	0	-0.28198	-0.30634	-0.63443
1.59e-07	0.518598	0.938654	0.902694	0	0.262429	0.180573	0.228813
6.36e-07	0.363313	0.396498	0.546396	0	-0.24117	-0.05867	-0.19935
3.18e-07	0.898084	1.36	1.0424	1.59e-07	-0.07592	0.489437	1.1254
0	-0.59232	-1.47099	-1.45514	-6.36e-07	-0.23798	-0.43311	-0.36127
9.54e-07	-0.85422	-1.32283	-1.17236	3.18e-07	-0.54826	-0.79113	-1.13428
3.18e-07	0.892542	1.56199	2.05383	0	-1.28544	-1.19631	-2.20774
-1.99e-08	2.31701	3.15792	2.40836	1.99e-08	0.518547	-0.00386	1.13614
3.18e-07	-0.04961	-0.54196	-0.01471	3.18e-07	-0.75996	-0.62558	-1.12216
3.18e-07	0.632536	0.577116	0.967161	-6.36e-07	0.009167	0.102528	-0.11641
-4.77e-07	3.4733	4.22708	4.74664	-1.59e-07	4.41967	4.54286	4.46966
-6.36e-07	-0.2592	-0.07125	-0.27601	-3.18e-07	0.162511	0.038824	-0.03998
0	0.731152	1.01512	1.19399	0	0.05418	0.207992	0.021434
0	2.47426	4.03569	3.53161	1.59e-07	0.980932	1.82829	2.50435
1.99e-08	1.17867	1.18507	1.65402	4.97e-09	0.606225	0.820787	2.8028
6.36e-07	-0.44847	-0.30659	-0.1038	3.18e-07	-0.4112	-0.32305	-0.32653
0	-0.07829	-0.1975	-0.37631	3.18e-07	0.133858	-0.0329	-0.03709
0	0.24367	-0.17513	-0.03746	-9.54e-07	-0.03026	0.274565	0.317868
-9.54e-07	-0.06578	0.09072	0.161822	-6.36e-07	-0.23997	-0.23136	-0.24715
-3.18e-07	-0.63935	-0.94433	-0.9153	6.36e-07	-0.40675	-0.52884	-0.7577
-3.18e-07	-0.34351	-0.51039	-0.70056	-3.18e-07	0.285309	0.245909	0.087953
-3.18e-07	0.538941	0.593498	0.823036	-6.36e-07	0.071454	0.286963	0.09324
0	0.341984	0.600664	0.401716	3.18e-07	0.446443	0.402343	0.719584
0	0.831676	0.411092	0.722065	-3.97e-08	-0.21244	0.191131	0.028828
0	0.005974	0.351081	-0.02313	1.59e-07	0.285515	0.256265	0.542533
-1.59e-07	-0.25653	-0.11883	-0.23063	6.36e-07	-0.72329	-0.75867	-0.61113
3.18e-07	-0.43097	-0.19135	-0.22687	0	-0.382	0.457641	0.783467
3.18e-07	-0.21795	-0.04124	-0.1786	3.18e-07	0.120623	-0.00627	0.301716
6.36e-07	-0.64113	-0.9592	-1.16179	-3.18e-07	0.337638	-0.23008	-0.25519
3.18e-07	0.72681	0.881985	0.757418	3.18e-07	0.322615	0.492347	0.609329
3.18e-07	0.25795	0.770833	0.875546	6.36e-07	0.138769	0.21534	0.211561
-4.77e-07	5.13236	7.13463	8.07082	6.36e-07	3.25993	4.80752	4.7437
0	0.02069	0.628426	-0.3286	9.93e-09	0.222224	0.241798	-0.02184
-3.18e-07	0.442627	1.06418	0.517538	-9.54e-07	0.436599	0.481057	0.967758
-3.18e-07	-0.1214	-0.52977	-0.51771	-3.18e-07	0.087639	-0.016	-0.08895
0	3.3854	5.06048	4.65224	-7.95e-08	3.09949	3.62314	3.86477
1.59e-07	0.750392	0.798633	0.739087	-3.18e-07	0.207855	0.322709	0.531737
3.18e-07	0.16784	0.392817	0.25926	-3.18e-07	-0.11326	-2.54e-05	0.148261
3.18e-07	0.154276	-0.41471	-0.27998	9.54e-07	0.190951	0.084684	-0.07491
0	-0.86782	-1.30275	-1.20752	-3.18e-07	-0.15598	-0.39442	-0.59644
-9.54e-07	-0.04642	-0.42827	-0.45252	3.18e-07	0.010981	-0.17163	-0.2321
-3.18e-07	-0.45962	-0.32051	-0.42694	0	-0.24177	-0.25269	-0.25846
3.18e-07	0.07785	-0.18289	-0.23889	-9.54e-07	0.095092	0.129681	0.337786
1.59e-07	1.44506	2.29647	2.39337	-3.18e-07	1.05881	1.47686	1.50094
9.54e-07	-0.62249	-1.27665	-1.2835	6.36e-07	0.139815	-0.02229	0.030012
-3.18e-07	-0.71616	-1.44909	-1.35401	3.18e-07	-0.2698	-0.32823	-0.37519
6.36e-07	-0.57608	-1.47998	-2.2893	0	0.103719	-0.09559	1.04949
3.18e-07	1.43558	2.53184	2.70376	9.54e-07	0.598022	1.09947	1.29332
0	-0.11692	-0.49527	-0.16525	-6.36e-07	-0.08119	-0.16658	-0.30039
0	-0.36712	-0.67998	-0.72356	-3.18e-07	0.082973	-0.08574	-0.20736
-3.18e-07	-0.26965	-0.97414	-0.90941	6.36e-07	-0.10068	-0.25475	-0.42075
-7.95e-08	0.788692	1.22981	0.342006	3.97e-08	-0.22462	-0.02486	-0.25532
-3.18e-07	0.019695	-0.18938	0.102742	3.18e-07	-0.55749	-0.25873	-0.43885
0	-0.03591	0.052031	0.137756	-3.18e-07	-0.67721	-0.42715	-0.59675
1.59e-07	0.172125	-0.06877	0.161406	3.18e-07	0.126785	0.312399	-0.05984
-9.54e-07	-0.24299	-0.63251	-0.56462	0	1.12302	0.975395	1.1728
-3.18e-07	-0.9923	-2.02871	-1.16969	0	-0.56035	-1.56466	-2.03148
0	-0.10223	-0.07326	-0.15301	0	0.210537	0.044123	-0.00148
-3.18e-07	-0.27168	-0.18707	-0.20755	0	-0.14355	-0.0877	-0.17023
0	0.541585	0.174594	-0.05646	-6.36e-07	0.161095	0.165034	0.286029
-3.18e-07	0.023322	0.044345	-0.02291	3.18e-07	-0.05144	-0.31681	-0.33525
-1.59e-07	-0.20527	0.25371	-0.02146	3.18e-07	-0.36533	-0.39798	-0.26543
-1.59e-07	-0.70635	-0.30263	-0.11194	-3.18e-07	-0.10514	-0.16636	-0.11227
-9.54e-07	-0.63812	-0.31203	-0.41829	-3.18e-07	-0.12249	-0.13542	0.033789
-3.18e-07	-0.23772	-0.18401	-0.29393	6.36e-07	0.053902	-0.08467	-0.18172
0	-0.14385	0.050764	0.0859	6.36e-07	-0.18813	-0.07302	-0.07678
-1.99e-08	0.650346	0.179094	0.106066	9.93e-09	0.272892	0.292466	0.709152
-3.18e-07	-0.08689	-0.75862	-0.93088	3.18e-07	1.05224	0.955864	1.54931
0	1.62124	1.94104	1.90646	3.18e-07	1.52724	1.53857	1.65186
3.18e-07	-0.08887	-0.54314	-0.58204	3.18e-07	0.017702	-0.01521	0.115498
0	0.122395	0.321963	0.216653	0	0.204765	0.246888	0.304775
-6.36e-07	0.404248	0.632152	0.696756	0	-0.04627	-0.10265	0.028385
3.18e-07	0.342045	0.165142	0.204469	3.18e-07	0.103567	0.248223	0.275564
0	-0.11435	0.412023	0.086195	1.59e-07	-0.6392	-0.53846	-0.20925
-3.18e-07	0.321473	0.375957	0.305527	-3.18e-07	0.192665	0.207427	0.22483
0	0.247546	0.04373	0.264924	-6.36e-07	-0.15918	0.052819	-0.09088
-6.36e-07	-0.21686	-0.15395	0.01622	0	-0.22718	0.0393	-0.22936
-9.54e-07	-0.45979	-0.90922	-0.76088	-3.18e-07	-0.36746	-0.54522	-0.77605
-5.96e-08	-0.50763	0.140103	-0.90759	7.95e-08	-0.58876	-1.05452	0.362162
3.18e-07	0.742805	1.44033	1.29738	-3.18e-07	0.914087	0.851588	1.22027
3.18e-07	0.161017	-0.32395	-0.35493	-3.18e-07	0.308644	0.241661	0.431418
-7.95e-08	1.01618	2.95487	3.88048	0	0.775173	2.3714	1.70767
1.59e-07	0.830419	3.09094	4.19292	0	1.2899	2.71282	2.00529
0	-0.5618	-1.14486	-1.05237	-6.36e-07	0.051535	-0.15208	-0.30844
0	-0.05983	0.455729	0.427836	0	-0.233	0.066347	-0.00881
-1.59e-07	-0.25821	-0.74423	-0.01372	0	-0.72093	-0.6291	-1.36998
9.54e-07	-0.44243	-1.16116	-1.05163	-3.18e-07	-0.0539	-0.21511	-0.35877
0	-0.57461	-1.49199	-1.39208	-6.36e-07	-0.1765	-0.4269	-0.58991
0	0.10192	0.116011	0.259649	0	-0.24399	-0.0725	-0.58023
3.18e-07	-0.37546	-0.36784	-0.30188	6.36e-07	-0.22022	-0.26146	-0.34586
0	1.41067	1.91109	1.64036	9.93e-09	0.272892	0.676467	0.79683
0	-0.16654	0.140713	-0.14517	-6.36e-07	0.077221	-0.15955	-0.36482
0	0.211999	0.310039	0.66884	3.18e-07	-0.45221	-0.08179	-0.52363
0	-0.08563	-0.2402	-0.21419	0	-0.36242	-0.07555	0.182946
3.18e-07	-0.05996	-0.27084	-0.18687	3.18e-07	-0.36437	-0.07988	0.186121
9.54e-07	-0.3176	-0.93454	-0.78851	-1.27e-06	-0.01154	-0.03293	-0.14876
0	0.117119	0.826558	0.703219	-1.59e-07	-0.53994	-0.39901	-0.2531
0	-0.5528	-0.73896	-0.60233	0	-0.60433	-0.55685	-0.8765
0	-0.4794	-0.79726	-0.91168	-6.36e-07	-0.20248	-0.31031	-0.18732
0	-0.20743	0.043693	-0.37409	0	0.204836	0.014568	0.316727
-1.99e-08	0.404691	0.487094	0.055399	9.93e-09	0.272892	0.241798	0.028828
-3.18e-07	-0.08045	0.428053	0.529209	-3.18e-07	-0.82328	-0.52036	-0.92524
0	0.066341	0.24052	-0.06199	3.18e-07	0.034565	-0.13151	0.088924
2.48e-09	0.02069	1.57776	-0.37927	-3.97e-08	-0.44444	-0.5262	0.746163
3.18e-07	0.149486	0.439934	0.236814	6.36e-07	0.042468	0.296598	0.511983
0	0.145038	0.642119	0.320552	3.18e-07	0.151827	0.120412	0.396802
3.18e-07	0.367388	0.002905	0.331976	-6.36e-07	-0.13777	0.03011	-0.40676
0	0.196353	0.511947	0.432751	0	-0.09402	-0.09731	-0.09225
-3.18e-07	0.679961	0.835525	1.01575	-6.36e-07	-0.15589	0.050543	-0.11818
-6.36e-07	0.330605	0.583867	0.446192	-6.36e-07	0.184584	0.203761	0.199733
-1.59e-07	-0.04277	-0.13591	-0.22189	3.18e-07	0.891881	0.79301	0.8058
3.97e-08	-1.3509	-0.18354	-1.11523	-1.19e-07	-0.13457	-0.58668	-0.37864
3.18e-07	-0.60704	-0.99064	-1.1214	0	0.570846	0.27648	0.349834
6.36e-07	-0.57061	-1.19384	-1.19605	0	-0.02282	-0.14949	-0.28356
0	1.03435	1.22891	0.4394	9.93e-09	0.272892	0.191131	1.18681
0	0.547607	0.372203	0.382497	0	0.505118	0.512482	0.826454
-6.36e-07	0.075828	-0.30709	-0.01284	6.36e-07	-0.236	-0.27943	-0.8021
0	2.68861	3.74459	4.19346	-4.77e-07	0.292475	1.12214	0.725462
-1.59e-07	0.97647	2.24247	1.75984	1.59e-07	0.582645	0.797606	1.23775
0	0.2411	0.07559	0.515471	0	-0.39429	-0.2733	-0.67254
0	0.366058	1.00286	0.553167	3.18e-07	-0.31284	-0.32676	-0.14494
-3.18e-07	0.033362	-0.000596	0.036463	-3.18e-07	-0.13991	-0.08467	-0.0726
-3.18e-07	-0.78739	-0.49926	-0.51589	-3.18e-07	-0.27227	-0.40677	-0.5387
0	-0.29146	-0.25203	-0.22449	-3.18e-07	-0.07568	0.000259	-0.07433
3.18e-07	-0.35736	-0.91021	-0.66496	6.36e-07	-0.15892	-0.02608	-0.0816
6.36e-07	-0.44205	-0.86558	-0.97926	9.54e-07	0.295918	0.272259	0.377121
3.18e-07	0.34587	0.948362	0.474025	6.36e-07	0.053582	0.083455	0.402347
3.18e-07	-0.37019	-0.19363	0.275513	3.18e-07	-0.3935	-0.14872	-0.37457
3.18e-07	-0.20953	-0.82535	0.009761	-3.18e-07	-0.1051	-0.16689	-0.64537
0	0.151457	-0.53871	-0.38454	-6.36e-07	0.030586	0.0995	0.066418
3.18e-07	0.243375	0.431249	0.281097	9.54e-07	0.416541	0.39687	0.480173
3.18e-07	0.064236	0.009606	0.049423	1.59e-07	-0.07048	0.181023	0.446304
6.36e-07	-0.0681	-0.55434	-0.4694	3.18e-07	-0.14383	-0.26772	-0.38794
3.18e-07	0.231003	0.149744	0.210658	-3.18e-07	-0.29613	0.245839	0.238497
6.36e-07	-0.18122	-0.04313	-0.29713	6.36e-07	-0.15938	-0.39369	-0.16234
3.18e-07	-0.07436	-0.53386	-0.61576	6.36e-07	-0.08225	0.054362	-0.05965
0	-0.12261	0.02815	-0.10621	1.59e-07	-0.21164	-0.20736	-0.00174
6.36e-07	-0.08521	-0.39503	-0.4185	0	0.035381	0.056937	0.106664
-1.59e-07	-0.24263	-0.30949	-0.19384	-1.59e-07	-0.18935	-0.04793	-0.085
0	-0.10691	0.092726	-0.11902	3.18e-07	-0.23585	-0.19186	-0.23179
0	1.05231	2.13072	2.40661	6.36e-07	0.336948	0.715872	0.683858
3.18e-07	-0.05724	0.071615	-0.13383	3.18e-07	0.05609	-0.07657	0.088499
0	-0.07343	-0.43962	-0.38263	-6.36e-07	-0.08876	0.022182	-0.04668
9.54e-07	0.045168	0.164878	0.212334	3.18e-07	0.074633	0.068041	0.010794
-3.18e-07	0.277017	0.341854	0.386208	3.18e-07	0.015599	0.157474	0.342663
-7.95e-08	-0.03595	0.159463	0.722065	0	0.467879	1.64543	1.32515
-3.18e-07	-0.28386	-0.20909	-0.48102	6.36e-07	-0.00409	-0.08294	-0.07051
6.36e-07	0.014514	-0.18502	-0.21563	0	0.023506	0.037014	0.047606
3.18e-07	-0.12235	-0.3303	-0.20128	0	-0.62163	-0.50841	-0.69726
3.97e-08	-0.08662	1.10879	1.32452	3.97e-08	-0.50108	-0.53218	-0.49949
-3.18e-07	-0.12487	-0.01934	-0.06523	0	-0.15345	-0.27172	-0.49361
3.97e-08	2.04532	3.71207	3.64512	-1.59e-07	0.416551	2.29695	2.02716
-6.36e-07	-0.61177	-1.43979	-1.38025	-6.36e-07	-0.13377	-0.21141	-0.32534
-3.18e-07	0.656606	1.70988	1.19484	1.59e-07	0.883132	0.818817	1.56193
3.97e-08	1.85525	2.24284	0.741697	-1.99e-08	0.134546	0.487454	1.18681
4.77e-07	1.4903	2.07228	1.90797	-6.36e-07	-0.17586	0.128977	0.380329
-3.18e-07	-0.79248	-0.19938	-0.56721	-1.59e-07	-0.17913	-0.33872	-0.24565
6.36e-07	0.168495	0.05841	0.326514	0	-0.08986	-0.1932	-0.86399
-7.95e-08	2.30631	3.79493	3.84924	-7.95e-08	0.624572	1.1126	1.63128
3.18e-07	-0.20056	-0.77952	-0.89969	3.18e-07	0.295861	0.286382	0.419743
1.59e-07	-0.43341	-0.29623	-0.00613	3.18e-07	-0.51651	-0.24416	-0.29576
-3.18e-07	-0.75623	-1.7551	-1.71572	3.18e-07	-0.21765	-0.40781	-0.42077
-1.59e-07	-0.84857	-0.36301	-1.2043	0	0.257049	-0.3482	-0.31696
-9.54e-07	-0.69874	-1.52473	-1.50253	3.18e-07	-0.1689	-0.29121	-0.42156
3.18e-07	-0.55734	-1.48704	-1.24432	0	-0.07845	-0.13039	-0.25362
-6.36e-07	-0.34097	-0.47292	-0.55124	0	-0.12357	-0.26641	-0.51956
0	-0.08529	-0.23421	-0.10557	0	-0.19601	-0.1384	-0.12742
0	0.044872	0.534169	0.410812	1.59e-07	-0.32271	-0.50692	-0.4169
0	-0.20521	-0.18437	-0.3117	0	0.145086	0.203293	0.173404
0	-0.33901	-1.01028	-1.04397	-6.36e-07	0.224297	0.072837	0.170608
-3.18e-07	-0.33683	-0.05155	-0.61742	-1.59e-07	-0.32496	-0.06807	0.503906
7.95e-08	-0.26009	-0.24587	-1.03922	7.95e-08	0.398582	0.014524	0.103851
0	-0.25454	0.050106	-0.1413	-1.59e-07	-0.11931	-0.09442	0.025676
0	-0.39154	-0.48543	-0.52143	-6.36e-07	-0.19392	-0.23632	-0.3759
0	0.214096	0.244143	0.289228	-3.18e-07	-0.10872	0.133113	0.194132
-6.36e-07	-0.18936	-0.02625	-0.188	-3.18e-07	0.028518	-0.06201	-0.00889
-1.99e-08	0.404691	1.06309	0.106066	9.93e-09	0.272892	0.292466	0.412829
1.59e-07	0.514939	0.483147	0.635684	1.59e-07	0.113585	0.411292	0.28183
0	2.05105	3.16112	3.29946	3.18e-07	1.51453	2.33222	2.50862
6.36e-07	-0.37391	-0.32822	-0.0943	0	0.108439	-0.08675	-0.48418
0	1.93779	2.9479	2.73921	-3.18e-07	0.550228	0.597581	0.445713
0	0.150528	0.502491	0.558322	-6.36e-07	-0.11415	-0.12499	-0.2192
-1.27e-06	0.034002	-0.31727	-0.31074	3.18e-07	-0.08224	-0.04255	-0.01148
-6.36e-07	0.187034	-0.09357	0.075257	3.18e-07	-0.07007	0.136591	0.179535
3.18e-07	0.256878	0.623586	0.572024	3.18e-07	-0.12152	-0.02836	-0.06492
6.36e-07	0.691959	1.02559	0.790361	-9.54e-07	0.088354	0.078329	0.446014
0	0.02069	1.97158	1.23684	9.93e-09	0.222224	0.292466	1.90414
-9.54e-07	0.351629	0.154965	0.042658	0	0.109848	0.129824	0.383204
-4.77e-07	-0.13209	0.189322	-0.08562	0	-0.3233	-0.34686	-0.42372
0	0.061816	0.431195	0.435877	0	-0.50917	-0.3196	-0.40515
1.59e-07	0.322719	0.116021	0.003362	1.59e-07	0.389217	0.403356	0.307982
3.18e-07	0.57679	1.40718	1.53305	0	-0.72083	-0.35341	-0.33994
3.18e-07	-0.10055	0.062375	0.075415	9.54e-07	0.017538	-0.08948	0.116007
-6.36e-07	-0.19137	-0.16733	-0.2819	-3.18e-07	-0.15817	-0.32381	-0.45627
1.59e-07	-0.15285	0.255215	0.169517	-4.77e-07	-0.28884	-0.11822	0.009956
6.36e-07	-0.15716	-0.53749	-0.19869	0	0.012468	-0.10788	-0.37317
0	0.034578	-0.31542	-0.15621	0	-0.02085	-0.01514	-0.09121
-3.18e-07	-0.12059	-0.43347	-0.35086	-3.18e-07	-0.03443	-0.15946	-0.24437
3.18e-07	-0.07163	-0.65048	-0.46687	-3.18e-07	-0.15529	-0.2795	-0.41183
-1.99e-08	0.599679	1.47158	-0.27793	9.93e-09	0.272892	0.241798	0.028828
0	0.605761	0.662938	0.507807	3.18e-07	0.26174	0.275983	0.423849
1.59e-07	-0.20992	0.261185	0.403204	3.18e-07	-0.21724	-0.25427	-0.20491
-1.99e-08	0.404691	0.411092	0.055399	9.93e-09	0.272892	0.241798	0.028828
2.38e-07	-0.23851	0.402268	0.649027	0	-0.23959	-0.35836	-0.85883
0	0.245087	0.769782	0.718967	-3.18e-07	-0.18699	-0.23698	-0.28203
-1.59e-07	0.366199	-0.15038	0.523985	-1.59e-07	0.068002	0.51294	0.090225
3.18e-07	-0.31952	-0.37207	-0.37507	-3.18e-07	0.02469	-0.04597	-0.02134
0	0.010209	0.309576	0.255205	0	0.05391	0.249997	0.237011
0	0.314808	0.142351	0.144075	3.18e-07	0.091365	0.048562	0.111858
-6.36e-07	0.532063	0.800239	1.76259	3.18e-07	-0.38052	0.048611	-1.06181
-4.77e-07	1.37024	1.57774	2.19725	3.18e-07	-0.19993	0.514504	0.091781
0	-0.19342	-0.21418	0.17864	-7.95e-07	-0.06544	0.149848	0.270972
-1.99e-08	0.455359	1.39259	0.577746	0	0.027236	-0.33719	0.412829
0	0.035171	-0.38936	-0.24059	6.36e-07	-0.29307	-0.39211	-0.26884
0	-0.3385	-0.90067	-0.48934	0	-0.71612	-0.63291	-0.71447
-3.18e-07	0.348472	0.365798	0.204096	9.54e-07	0.218798	0.200628	0.186748
3.18e-07	0.172214	0.332604	0.121415	3.18e-07	0.176569	0.139139	0.305907
3.18e-07	0.259082	0.632257	0.293612	3.18e-07	0.309	0.31732	0.465414
3.18e-07	-0.08205	0.372918	0.242212	-3.18e-07	0.067248	0.105019	0.269742
3.18e-07	0.318058	-0.06905	-0.44141	1.59e-07	1.56553	1.17954	1.66337
3.18e-07	0.062874	0.160297	0.245291	1.59e-07	0.01756	-0.15988	-0.01307
0	1.66894	2.62593	2.44807	0	0.353228	0.647859	1.01327
0	1.3264	1.9282	2.28276	-6.36e-07	0.247171	0.721938	0.593402
9.54e-07	0.039959	-0.00684	-0.22175	-3.18e-07	0.212186	0.302656	0.592208
0	0.193942	-0.26514	-0.26374	-3.18e-07	-0.09457	-0.20121	-0.15195
0	-0.56396	-1.5094	-1.20434	0	0.036452	-0.46509	-0.87268
6.36e-07	-0.36707	-0.65569	-0.67173	6.36e-07	0.011521	-0.18484	-0.38664
0	-0.12869	-0.24301	-0.31397	0	0.138868	0.152966	0.178839
6.36e-07	-0.38621	-0.78204	-0.96393	-6.36e-07	0.552485	0.380613	0.488015
-3.18e-07	0.11334	-0.34389	-0.228	-6.36e-07	0.412705	0.353103	0.500543
0	-0.21911	-1.00057	-0.83654	0	0.171933	-0.11849	-0.18259
1.59e-07	1.36244	2.00957	1.71301	-3.18e-07	0.892968	0.889604	1.53041
-6.36e-07	-0.06664	-0.30548	0.072152	0	-0.17261	-0.19651	-0.97533
6.36e-07	-0.26071	-0.86168	-0.86678	-3.18e-07	-0.02672	0.041322	-0.17785
0	0.231872	0.377472	0.458182	1.59e-07	0.032831	0.320314	0.404435
0	-0.04388	-0.35453	-0.31785	-3.18e-07	-0.17582	-0.00436	0.000134
3.18e-07	-0.05803	0.405543	0.373088	0	-0.1528	0.026915	0.199086
-1.59e-07	0.722817	0.910577	1.48876	0	-0.49281	-0.21692	-0.66272
0	0.883775	1.01135	0.943099	-3.18e-07	0.376277	0.475389	0.717426
0	0.239239	0.298719	0.295785	-4.77e-07	0.488866	0.51462	0.656995
-4.77e-07	0.256759	0.65448	0.581252	-1.59e-07	-0.02655	0.311897	0.205455
-3.18e-07	0.077175	0.350297	0.050583	3.18e-07	0.139907	0.098274	0.240881
0	-0.1612	-0.09317	-0.20422	3.18e-07	-0.05378	-0.14081	-0.22931
3.18e-07	-0.2212	-0.55298	-0.57406	-3.18e-07	-0.08425	-0.08985	-0.05135
-3.18e-07	0.491518	0.437573	0.819741	3.18e-07	-0.639	-0.33223	-0.85848
-9.54e-07	-0.26537	-0.66108	-0.71323	3.18e-07	0.037944	-0.05437	-0.07941
-6.36e-07	0.061182	0.055456	0.049626	3.18e-07	-0.20001	-0.08627	0.003639
-3.18e-07	-0.65954	-1.15345	-0.66404	-6.36e-07	-0.49246	-0.48936	-0.94469
-6.36e-07	-0.18903	-0.21582	-0.29954	0	0.87482	0.751154	0.934033
1.99e-08	0.613336	1.93072	0.106067	0	-0.16178	0.487454	-0.35517
0	0.056972	-0.48839	-0.00721	-3.18e-07	-0.30705	-0.1614	-0.71524
-9.54e-07	0.704976	1.02336	1.24166	0	-0.21101	0.027893	-0.35946
0	0.36202	0.97241	0.783046	0	0.434256	0.462423	0.579419
0	-0.30899	-0.45437	-0.8274	0	0.56498	0.503485	0.643624
-6.36e-07	-0.03288	0.251288	0.168701	0	-0.07041	-0.09163	-0.25065
6.36e-07	-0.29861	-0.30782	-0.16329	0	-0.18259	-0.23952	-0.32229
0	-0.23714	-0.29552	-0.50847	0	-0.04459	-0.27713	-0.13012
-6.36e-07	-0.1468	-0.25143	-0.26804	0	-0.04885	-0.11288	-0.04115
3.18e-07	0.020919	0.126346	-0.09281	3.18e-07	0.112213	0.040775	0.153792
-1.99e-08	0.512	-0.49824	-0.08295	0	-0.3061	-0.00386	-0.21683
3.18e-07	0.064686	0.239313	0.304186	-1.59e-07	-0.21388	0.080026	0.043014
3.18e-07	-0.46627	-0.56839	-0.41063	0	-0.44171	-0.21121	-0.41509
1.59e-07	0.236166	0.901474	0.934461	-3.18e-07	-0.24783	0.062669	-0.17524
-6.36e-07	-0.1604	-0.39054	-0.78165	9.54e-07	0.055577	-0.16288	0.065645
3.18e-07	0.08016	-0.02947	0.32084	3.18e-07	-0.24681	-0.18582	-0.63473
3.18e-07	-0.1436	-0.62379	-0.66904	3.18e-07	0.014245	-0.05237	-0.08227
3.18e-07	0.949323	2.58925	1.90146	4.77e-07	0.069951	0.396334	1.08067
-7.95e-08	2.02602	3.0216	3.99718	-1.59e-07	-0.67078	0.013149	-0.96784
6.36e-07	0.007484	-0.14382	0.168196	0	-0.02023	0.315035	0.186316
-3.18e-07	0.131618	0.347674	0.303976	-6.36e-07	0.025203	-0.04502	-0.08853
0	-0.44095	-0.7582	-0.85322	6.36e-07	-0.12867	-0.25806	-0.22862
6.36e-07	-0.15614	0.196087	0.030931	-6.36e-07	-0.1622	-0.09322	0.072523
-6.36e-07	0.160984	0.636175	0.552467	6.36e-07	-0.06288	0.127655	0.204806
4.77e-07	-0.28259	0.142998	-0.0578	1.59e-07	-0.25516	-0.12958	-0.10307
3.18e-07	0.584972	1.10442	0.574001	7.95e-08	0.621804	0.640959	0.579934
4.77e-07	0.26094	0.708458	0.538377	0	0.306217	0.182537	0.180702
0	1.80224	3.35776	3.02165	3.18e-07	-0.97276	0.164928	0.341695
0	0.632483	1.64853	1.11913	0	0.451743	0.453898	0.997737
-6.36e-07	-1.4978	-1.35516	-0.41	-6.36e-07	-0.89461	-3.42015	-4.83839
9.93e-09	0.788692	2.17339	0.156734	1.99e-08	-0.63943	-0.67052	-0.88349
0	1.22318	1.87603	2.04893	0	-0.73025	-1.16007	-1.75741
0	0.866845	1.95244	2.03738	0	-0.76	-0.55724	-1.4446
9.93e-09	0.354023	1.51243	0.106067	9.93e-09	0.272892	0.575132	0.746163
7.95e-08	2.5384	3.71191	3.8618	6.36e-07	-0.79265	-1.0876	-1.8847
3.97e-08	0.868797	0.067943	-1.19026	7.95e-08	0.134546	1.17758	0.890483
1.19e-07	1.94619	3.12208	3.23142	0	0.319818	0.648317	1.69191
-6.36e-07	0.588586	1.02136	0.803073	3.18e-07	0.525101	0.77614	1.01789
-1.99e-08	1.896	2.35558	1.59738	9.93e-09	0.272892	0.343134	1.04249
3.97e-08	1.78405	3.09357	2.25253	0	0.706192	1.86263	2.05281
-9.93e-09	1.56267	3.49377	3.07503	-7.45e-09	0.323559	0.625799	0.90414
-2.38e-07	0.0381	0.411139	0.687302	0	-0.28937	-0.92711	-0.05346
4.77e-07	0.338077	0.845112	0.738585	1.59e-07	-0.35405	0.092975	0.275136
0	0.20213	0.377068	0.886017	-1.19e-07	0.337107	-0.16567	1.11267
-1.59e-07	-0.13581	0.776633	0.291338	-3.97e-08	0.429618	0.539493	0.844648
-3.18e-07	-0.21528	-1.10506	-0.64483	-3.18e-07	0.660128	0.55565	0.316595
3.18e-07	-0.09359	-0.29471	-0.06711	3.18e-07	0.148805	-0.01314	-0.12847
-6.36e-07	-0.13183	-0.15749	-0.24848	0	-0.34206	-0.31401	-0.28642
0	-0.59726	-1.03722	-1.17274	0	-0.0664	0.044014	0.154837
-3.18e-07	0.692179	0.614918	1.39777	-6.36e-07	0.094255	0.272963	-0.3091
-3.18e-07	0.154856	0.220469	0.22765	0	0.36651	0.668258	0.878245
3.18e-07	0.612812	0.727482	1.27072	-3.18e-07	-0.18096	0.150375	-0.53133
3.18e-07	0.432618	0.396125	0.224185	-6.36e-07	0.166138	0.071314	0.117588
-3.18e-07	0.267711	0.530694	0.553892	1.59e-07	-0.20809	0.197416	0.202813
0	0.759921	0.759748	0.447667	-1.59e-07	0.281	0.326835	0.709182
3.18e-07	-0.26391	-0.61376	-0.68081	6.36e-07	0.490433	0.408522	0.499092
-3.18e-07	-0.05698	0.105135	0.16188	3.18e-07	-0.15501	-0.0997	-0.34903
-3.18e-07	-0.48999	-0.4245	-0.22674	-3.18e-07	-0.45339	-0.34913	-0.59083
-3.18e-07	-0.50794	-1.20186	-1.33284	9.54e-07	-0.03405	-0.10176	0.081793
3.18e-07	1.91034	2.50817	2.10022	-3.18e-07	0.317069	0.470938	1.03035
-1.99e-08	5.09324	5.94304	6.45631	3.97e-08	3.82533	4.99343	4.36028
-5.96e-08	3.49382	4.86251	4.66509	-7.95e-08	2.71127	3.67886	4.31844
0	-0.24695	-0.33656	-0.2625	1.59e-07	0.036067	0.019989	-0.38401
3.18e-07	0.073705	-0.2063	-0.28439	0	0.170309	0.094171	0.20292
0	0.599679	2.07776	1.71449	9.93e-09	0.70756	0.871455	0.463497
0	0.336498	0.363371	0.439268	6.36e-07	0.189353	0.094542	0.113945
3.18e-07	0.432475	0.159593	0.175261	6.36e-07	0.35055	0.243845	0.273937
-3.18e-07	0.286213	0.282353	-0.08529	3.18e-07	0.284908	0.080514	-0.1912
4.77e-07	0.124466	1.00467	1.33923	0	-1.15743	-0.97786	-1.68406
3.18e-07	0.650869	1.1394	1.77099	-6.36e-07	-0.75847	-0.55402	-1.3742
0	0.403971	0.898925	0.856974	-3.18e-07	-0.11054	0.143611	0.059484
0	0.914819	1.25004	1.04828	-6.36e-07	0.415203	0.509224	0.815422
0	-0.49749	-1.0693	-1.29232	3.18e-07	0.2371	-0.12211	-0.22317
0	-0.05749	-0.22573	-0.42634	0	1.02362	0.932	0.948151
-9.54e-07	1.16857	1.31929	1.42217	-3.18e-07	0.070376	0.506263	0.396234
3.18e-07	-0.0427	0.145638	0.204426	-3.18e-07	-0.28976	-0.0815	-0.09314
3.18e-07	0.633849	0.726323	1.02372	-3.18e-07	0.102275	0.353232	0.283531
-3.18e-07	-0.01587	0.138113	0.243443	0	-0.21972	-0.18993	-0.28788
-3.18e-07	-0.39215	-0.61208	-0.62151	0	-0.02138	0.006696	-0.02872
9.54e-07	0.208486	-1.01231	-0.87269	-3.18e-07	0.31604	0.126718	0.419716
0	-0.5256	-0.71603	-0.51783	3.18e-07	-0.12919	-0.25029	-0.25212
-9.54e-07	-0.39238	-0.83795	-0.5521	-3.18e-07	-0.26646	-0.35728	-0.4785
-1.59e-07	4.56644	5.57404	4.70047	2.38e-07	2.21338	3.06379	4.13839
0	1.29601	1.4957	1.579	3.18e-07	-0.66117	-0.64345	-0.67401
-1.19e-07	3.10474	4.12221	3.30888	0	2.08251	2.61823	3.24232
6.36e-07	0.651792	1.54789	1.85666	-3.18e-07	0.280196	0.467177	0.413554
9.93e-09	0.98368	1.22891	2.09252	0	-0.39378	0.191131	-0.25384
3.18e-07	-0.47582	-0.77846	-0.5778	-3.18e-07	-0.42282	-0.45655	-0.67105
2.48e-09	0.956475	1.07776	0.149051	0	0.272892	-0.80887	-0.30451
-1.59e-07	1.5339	3.0242	2.33814	4.77e-07	0.890984	1.52456	2.25542
0	-0.01867	0.030606	0.310298	-3.18e-07	-0.48298	-0.5029	-0.30853
0	0.434147	0.940487	0.688288	6.36e-07	0.068697	0.022045	0.33611
9.54e-07	0.237117	-0.05469	0.143033	0	0.423542	0.422022	0.753317
3.18e-07	-0.08106	-0.28695	-0.20973	-3.18e-07	-0.01449	-0.15536	-0.18115
-1.59e-07	-0.25868	-0.04276	-0.15585	0	-0.06799	-0.12946	0.073183
0	0.099418	0.035652	-0.09409	-3.18e-07	0.044736	-0.12359	0.035763
-1.59e-07	0.625053	1.38879	1.32638	-4.77e-07	0.211091	0.807431	0.721094
3.18e-07	-0.43072	-0.66657	-0.73395	0	-0.11355	-0.24681	-0.23595
3.18e-07	-0.58602	-0.56826	-0.59631	6.36e-07	-0.32288	-0.62003	-0.44667
0	0.461194	-0.09238	0.119497	0	0.179459	0.21824	0.263685
9.54e-07	0.332987	0.715024	0.549616	-3.18e-07	0.079686	0.060778	0.231589
-7.95e-08	2.39821	2.65206	1.78124	-7.95e-08	-0.16775	1.68244	2.39554
6.36e-07	0.025687	-0.33762	-0.2417	6.36e-07	-0.15906	0.082698	-0.10496
0	0.423623	0.453527	0.272785	0	0.090544	0.021312	0.233712
-3.18e-07	-0.03804	0.208319	0.10133	-3.18e-07	-0.1925	-0.1064	-0.21939
-3.18e-07	-0.15036	-0.31691	-0.46404	3.18e-07	0.361328	0.38206	0.383624
3.18e-07	0.03016	-0.45572	-0.31657	3.18e-07	-0.169	-0.02764	-0.04856
-3.97e-08	1.27166	2.22706	0.986582	3.97e-08	0.231048	0.423239	0.458664
-3.97e-08	1.84413	2.15517	1.93717	0	1.54338	1.43195	1.80664
8.69e-09	0.687357	0.628426	1.23684	-7.45e-09	-0.06044	0.487454	0.607817
-3.18e-07	0.099158	-0.1694	-0.15882	-3.18e-07	0.169504	0.126579	0.048804
-3.18e-07	0.215936	-0.13862	0.060395	3.18e-07	-0.35111	-0.14777	-0.76037
0	0.147913	-0.20938	0.404723	-6.36e-07	-0.24667	-0.095	-0.49996
3.18e-07	-0.21969	0.119677	0.351652	-6.36e-07	0.545854	1.20969	2.2231
3.18e-07	0.268351	0.905201	0.953971	1.59e-07	-0.13993	-0.21919	-0.32035
0	1.03576	2.28642	1.99267	1.59e-07	-0.17767	0.452608	0.892061
0	-0.30448	-0.47008	-0.37797	9.54e-07	-0.15429	-0.28364	-0.50042
0	-0.18062	-0.44214	-0.33337	-6.36e-07	-0.21116	-0.09884	-0.17735
0	1.5784	2.91398	3.2004	0	0.756515	1.15691	1.3449
-3.18e-07	-0.20098	-0.16537	-0.1635	3.18e-07	-0.19052	-0.17003	-0.21434
6.36e-07	-0.42849	-1.5628	-1.31653	0	0.363008	0.037026	-0.09354
1.59e-07	0.673523	-0.69695	-0.65093	0	0.146866	-0.20493	0.463508
0	-0.02037	0.263848	0.231251	0	-0.12776	-0.16428	-0.16301
-3.18e-07	-0.16777	0.313498	-0.0202	-1.59e-07	-0.10574	-0.09431	0.021214
-3.18e-07	-0.39361	-0.46824	-0.50036	9.54e-07	0.06109	0.386181	0.399604
-3.18e-07	0.079869	-0.08464	-0.20053	9.54e-07	0.005196	-0.0325	-0.07701
3.18e-07	1.42392	2.51398	2.51881	-1.59e-07	0.71234	1.6319	1.75068
-7.95e-08	0.024239	0.953115	0.431277	7.95e-08	-0.40006	0.028349	0.184351
0	-0.3643	-0.48538	-0.41223	9.54e-07	0.059476	-0.16111	-0.211
0	0.432624	1.0835	0.825745	3.18e-07	0.293321	0.515284	0.759504
-3.18e-07	0.263895	-0.07827	-0.107	0	-0.3019	0.122393	0.032066
3.18e-07	-0.08255	-0.55196	-0.83006	-1.59e-07	-0.27893	-0.29506	-0.18911
-1.59e-07	3.10945	4.9958	5.77162	-3.18e-07	1.69748	2.74993	2.77396
7.95e-08	0.389893	1.25139	0.78354	0	-0.10354	-0.02732	1.18818
3.18e-07	-0.03343	-0.15646	-0.06094	0	-0.25354	-0.21401	-0.29635
1.59e-07	0.395671	0.555744	0.66893	-3.18e-07	-0.08522	-0.18188	-0.59194
3.18e-07	-0.0901	-0.69113	-0.26122	-9.54e-07	0.371895	0.307739	0.083841
0	-0.19022	-0.76469	-0.48821	-3.18e-07	0.129033	0.05486	-0.11562
-3.18e-07	-0.7436	-0.73242	-0.54619	0	-0.10444	-0.32592	-0.16568
3.18e-07	0.275882	0.494613	0.510464	0	0.11582	0.219032	0.203874
-1.59e-07	-0.38189	-0.30943	-0.48755	-6.36e-07	-0.14013	-0.17567	-0.4121
-3.18e-07	-0.02547	-0.15095	-0.3544	3.18e-07	0.375705	0.244916	0.277296
6.36e-07	-0.20249	-1.05664	-0.70732	6.36e-07	-0.40486	-0.33973	-0.79546
0	-0.32461	-0.57179	-0.3578	-6.36e-07	-0.55509	-0.64073	-1.02566
3.18e-07	-0.6583	-1.52367	-1.44991	0	-0.25767	-0.3562	-0.42595
3.18e-07	0.029803	0.233544	0.109314	3.18e-07	-0.01893	-0.1242	-0.08615
-6.36e-07	-0.28519	-0.13969	-0.20998	3.18e-07	-0.23888	-0.27857	-0.22976
-6.36e-07	-0.1305	-1.03045	-0.9552	-3.18e-07	-0.18361	-0.27651	-0.21589
-3.18e-07	-0.39557	-0.44034	-0.59634	-3.18e-07	0.291576	0.212223	0.146989
-3.18e-07	0.800061	0.962092	0.827489	-3.18e-07	0.271112	0.301189	0.43162
6.36e-07	0.40788	0.34662	0.380721	-3.18e-07	0.225005	0.428357	0.429995
-1.59e-07	-0.0038	0.485605	0.359261	-4.77e-07	-0.16517	-0.18597	0.006084
3.97e-08	-1.03595	-0.40374	-1.81991	7.95e-08	-0.74674	0.713478	0.726532
3.18e-07	0.237124	0.84924	0.61741	0	-0.41389	0.07901	0.399473
-3.97e-08	0.33056	1.61801	0.886016	-3.97e-08	0.939558	-0.47554	-0.1972
-1.99e-08	2.30484	2.48261	2.48129	7.95e-08	1.23725	0.973931	1.30766
0	0.069783	0.201063	0.089491	-3.18e-07	0.340889	0.245741	0.30339
-6.36e-07	0.027913	-0.3968	-0.78252	0	0.140373	0.271798	0.309064
-3.18e-07	-0.17308	-0.50218	-0.4785	3.18e-07	-0.08804	-0.17705	-0.3376
-7.95e-08	0.535464	2.94058	2.416	0	-0.24946	1.11337	1.11651
-1.59e-07	-0.48403	-0.11346	-0.59031	-1.59e-07	-0.35475	-0.52003	-0.43259
3.18e-07	0.121682	-0.14998	0.362578	-3.18e-07	-0.50895	-0.2383	-0.91044
-3.18e-07	-0.08872	-0.34808	-0.27187	-3.18e-07	0.590197	0.709826	0.77777
-1.99e-08	0.178667	-0.61723	-0.13959	-3.97e-08	0.272892	1.68244	2.49293
0	0.209704	0.984107	-0.37159	0	-0.6901	-0.33719	-0.16616
3.18e-07	-0.04018	-0.071	-0.42234	-6.36e-07	0.194706	0.141183	0.556624
0	1.56267	2.4161	0.967721	0	0.272892	0.770119	0.274484
-6.36e-07	-0.42802	-0.80166	-0.77274	6.36e-07	-0.11573	-0.06611	-0.09158
0	-0.25875	-0.56573	-0.64194	3.18e-07	-0.09557	-0.1961	-0.08516
-3.18e-07	-0.25013	-0.95714	-0.94301	0	0.048755	-0.18304	-0.15929
9.54e-07	0.233039	0.262794	-0.15933	-3.18e-07	0.513663	0.22871	0.539547
-9.54e-07	-0.2052	-0.54776	-0.74358	3.18e-07	0.761489	0.475876	0.554554
3.18e-07	0.147201	0.280625	0.199614	3.18e-07	0.334506	0.340033	0.533418
3.18e-07	0.291577	0.203604	0.25692	3.18e-07	0.045228	0.505327	0.364916
1.59e-07	0.164355	0.158015	0.579736	-1.59e-07	-0.67899	-0.59636	-0.58216
1.99e-08	0.297382	1.52323	-0.07537	-3.97e-08	-0.44444	-0.26306	-0.21683
0	0.218345	0.384288	9.12e-05	0	0.362479	0.289616	0.292545
9.54e-07	-0.12327	-0.2698	-0.49143	-3.18e-07	-0.30722	-0.48347	-0.46082
-1.59e-07	-0.10771	0.114574	0.076354	-1.59e-07	-0.09357	-0.15662	-0.12103
-3.18e-07	0.262146	0.050733	-0.12691	0	0.036482	-0.07843	-0.04954
-3.18e-07	0.226257	0.493751	0.55797	0	-0.01372	-0.07462	0.063093
-6.36e-07	0.216599	0.194999	0.310708	-6.36e-07	-0.02332	0.098593	0.092628
0	-0.11656	-0.46079	0.237881	-3.18e-07	-0.55315	-0.28305	-1.0517
0	0.077394	-0.25071	-0.39457	0	0.934898	0.715597	0.905698
0	1.16629	1.6093	0.977576	6.36e-07	0.597272	0.642207	1.22498
6.36e-07	0.184945	0.325414	0.495274	-6.36e-07	-0.14687	-0.10872	-0.42062
-1.59e-07	0.221028	-0.16829	-0.1474	3.18e-07	-0.49805	-0.39239	-0.34364
3.18e-07	0.531476	0.298687	0.482348	3.18e-07	-0.42908	0.017967	-0.09197
4.77e-07	0.443134	0.752664	0.827545	-3.18e-07	0.234148	0.461391	0.366722
3.18e-07	-0.34123	-0.51754	-0.48022	-3.18e-07	-0.11713	-0.27135	-0.47821
-3.18e-07	0.523139	1.08489	1.16473	0	-0.0329	0.19626	0.059203
-6.36e-07	-0.06038	0.044661	-0.28547	-6.36e-07	-0.03154	-0.15311	-0.14369
-1.99e-08	-0.5583	0.429597	0.250386	-1.99e-08	0.128572	-0.09751	0.412829
-3.18e-07	0.39938	0.189102	0.174413	0	-0.09124	-0.00353	0.060273
3.18e-07	0.417575	0.629255	0.827309	3.18e-07	-0.24275	-0.01589	0.024468
-9.54e-07	-0.36906	-0.91077	-0.79059	-9.54e-07	-0.30116	-0.47015	-0.7265
-1.99e-08	-0.22497	0.765918	0.829375	0	0.518547	1.10345	0.607817
-1.59e-07	0.187112	0.054977	0.187409	1.59e-07	-0.12539	-0.15995	0.046245
3.18e-07	0.205907	0.094522	-0.16753	-1.59e-07	-0.79309	-0.19139	0.153626
3.18e-07	-0.50882	-0.83311	-0.81875	3.18e-07	-0.04464	0.098249	0.347912
-3.18e-07	0.233874	-0.22829	0.113403	0	-0.09252	-0.15739	-0.45031
3.18e-07	0.381955	0.814955	0.298666	6.36e-07	0.013469	-0.04335	0.290668
3.18e-07	-0.16621	-0.53499	-0.44973	-3.18e-07	0.053374	0.100723	0.018844
-1.59e-07	0.337963	0.920472	1.03159	6.36e-07	-1.04355	-0.89657	-1.1986
3.18e-07	-0.41602	-0.50533	-0.86259	3.18e-07	0.008892	-0.31974	-0.26045
0	-0.00662	0.026982	-0.19949	0	-0.00208	-0.13473	-0.15089
3.18e-07	0.036557	-0.06021	-0.27388	-3.18e-07	-0.02896	-0.12379	-0.05593
-9.54e-07	-0.00451	0.132905	0.032811	-3.18e-07	0.057997	0.111221	0.219818
0	-0.37549	-0.20335	0.317878	1.59e-07	0.027237	-0.06916	0.254852
-3.18e-07	0.228273	0.788003	0.612874	-6.36e-07	-0.20008	0.265315	0.510602
4.77e-07	0.156364	0.522364	0.64085	-1.59e-07	-0.5771	-0.10949	-0.06359
-9.93e-09	0.83936	1.26406	1.10607	-1.99e-08	0.85188	1.34911	0.853472
1.59e-07	0.839321	1.39268	1.16231	-3.18e-07	-0.74877	-1.35745	-1.65958
-3.18e-07	1.00831	2.12163	1.49857	0	0.689492	0.957611	1.71971
1.59e-07	0.841871	2.03682	1.38473	0	0.620084	0.749306	1.50073
0	0.761997	2.23592	1.48792	0	0.895744	0.780392	1.57508
1.59e-07	0.164109	1.30366	0.749959	3.18e-07	0.036526	0.918903	1.59378
-9.93e-08	0.933012	1.69077	1.64673	4.97e-09	0.606225	1.73908	2.78442
0	1.38217	2.62332	1.69103	-3.97e-08	-0.63943	1.07027	2.1596
0	0.568831	0.736341	0.813836	1.59e-07	-0.20064	-0.18542	0.216638
3.18e-07	-0.1074	-0.04086	-0.24416	0	0.205864	-0.06487	0.002008
0	0.26118	0.525299	0.216832	1.59e-07	0.26042	0.10972	0.322663
-1.99e-08	0.455359	0.487094	0.055399	9.93e-09	0.272892	0.241798	0.028828
0	0.493315	1.15168	0.829602	-6.36e-07	0.374783	0.55064	0.781895
0	0.206685	1.31742	0.728744	7.95e-08	-0.19121	-0.06553	0.320734
-1.59e-07	0.181386	1.12577	0.572101	-1.59e-07	0.148093	-0.08309	0.34253
-7.95e-08	2.40469	3.27405	3.65044	-4.77e-07	0.556721	0.582471	0.439796
9.93e-09	1.98368	2.83712	3.81797	-7.95e-08	-2.17963	-0.60339	-1.33601
-2.38e-07	2.0186	3.25507	2.80691	1.59e-07	0.602062	0.938413	1.12111
1.59e-07	0.571841	1.40736	1.11771	0	0.298504	0.260967	0.468924
0	-0.26198	-0.20491	-0.08295	-5.96e-08	-0.11111	-1.00386	-0.16019
-3.18e-07	-0.41405	-1.1088	-1.43802	1.59e-07	0.052018	-0.41483	0.263542
-1.99e-08	0.455359	1.56309	0.106066	9.93e-09	0.272892	0.241798	0.079496
3.18e-07	-0.67628	-0.56817	-0.68172	0	-0.67288	-0.88712	-0.97368
4.77e-07	0.096782	0.573784	0.385859	0	-0.50757	-0.50701	-0.44991
3.18e-07	0.219517	0.418653	0.658069	3.18e-07	-0.17139	-0.27533	-0.29073
-6.36e-07	0.129878	-0.19886	-0.0344	6.36e-07	0.012691	0.056938	-0.14049
-6.36e-07	-0.17438	-0.83544	-0.67759	3.18e-07	-0.04903	-0.07357	-0.1837
3.18e-07	0.057571	-0.07055	-0.19738	3.18e-07	-0.01197	0.032794	0.248171
-3.18e-07	0.793015	1.6198	1.53793	9.54e-07	0.066033	0.202594	0.439938
1.59e-07	0.319032	0.840726	0.685109	0	-0.03638	-0.11434	-0.1212
0	0.041359	-0.408	-0.37513	0	-0.18105	-0.0624	-0.38735
0	-0.24426	0.224641	-0.11933	6.36e-07	0.160781	0.070199	0.184908
-6.36e-07	0.73067	1.10442	0.999001	-3.18e-07	0.297636	0.473393	0.633886
3.18e-07	-0.7997	-1.68418	-1.57483	0	0.042794	-0.21197	-0.42779
1.59e-07	-0.07886	-0.53243	-1.25132	-7.95e-08	-0.17491	0.322316	0.606631
0	-0.303	-0.29165	0.086493	-3.18e-07	-0.6318	-0.67536	-1.07629
3.18e-07	-0.40916	-1.09697	-0.9218	-3.18e-07	-0.21186	-0.32943	-0.47453
9.54e-07	-0.31595	-0.68782	-0.63447	-6.36e-07	-0.13319	-0.24938	-0.29381
-6.36e-07	-0.10326	-0.14005	-0.01772	-3.18e-07	-0.10544	-0.23889	-0.2949
1.59e-07	1.23007	2.32672	2.3138	0	0.505106	0.712333	1.00109
-3.18e-07	0.675466	1.65466	2.18367	3.18e-07	-0.33696	0.86764	0.529486
0	2.98033	3.92595	3.66118	-1.59e-07	-0.08414	-0.79669	0.386002
6.36e-07	0.061937	0.164651	0.038271	3.18e-07	0.109307	-0.04281	0.01886
0	0.021581	-0.46668	-0.74576	0	0.053239	0.205477	0.118258
0	0.281696	1.37408	1.92534	-3.18e-07	0.286236	0.33531	0.396526
-3.18e-07	0.033463	-0.15792	-0.03425	-6.36e-07	-0.01678	-0.04799	-0.19118
-3.18e-07	0.123725	0.466844	0.53806	-3.18e-07	-0.38378	-0.23084	-0.44743
3.18e-07	0.375444	0.955729	1.18517	-3.18e-07	-0.19406	-0.07653	-0.21386
-3.18e-07	0.352276	1.37411	1.32957	1.59e-07	-0.81494	-0.09384	-0.67809
-6.36e-07	-0.18052	-0.43341	-0.19349	-3.18e-07	-0.14909	0.283927	0.389297
0	0.096326	-0.43957	-0.28642	9.54e-07	0.024702	0.132916	0.007671
3.18e-07	-0.3096	-0.31441	-0.5372	3.18e-07	-0.39762	-0.60932	-0.46801
0	0.560555	1.43129	1.33263	1.59e-07	0.440036	0.43137	0.99024
0	-0.31009	-0.15912	-0.08592	-3.18e-07	0.042232	0.115227	0.062556
-3.18e-07	-0.55684	-1.11436	-0.94661	3.18e-07	-0.21042	0.052113	0.121879
0	-0.14907	-0.07689	0.044623	-6.36e-07	-0.02006	0.091528	0.094023
-3.18e-07	0.160207	0.454955	0.420406	0	-0.44167	-0.23782	-0.2292
0	-0.38514	-0.54548	-0.44244	0	-0.24073	-0.50198	-1.08071
0	0.458071	1.451	2.26827	6.36e-07	-0.71207	0.186746	-0.81509
0	-0.4689	-0.56501	-0.5677	-3.18e-07	-0.20875	-0.38864	-0.52094
-3.18e-07	-0.0432	-0.06775	0.122518	-3.18e-07	-0.15594	-0.17908	-0.636
0	-0.63477	-1.06794	-1.01581	0	0.158112	-0.01042	-0.08238
4.77e-07	0.466164	0.362948	0.461306	1.59e-07	-0.14255	0.122224	-0.01209
-1.59e-07	0.781597	1.57447	1.62173	0	-0.18434	-0.11946	-0.04686
3.18e-07	-0.00721	-1.08853	-0.70184	3.18e-07	-0.28277	-0.71652	-0.99173
-3.18e-07	-0.05044	0.299933	0.384617	-6.36e-07	-0.52209	-0.33183	-0.31935
-5.96e-08	-0.45696	0.377068	0.796196	0	-0.77778	0.103453	-0.10952
-6.36e-07	-0.33679	-0.76096	-0.67733	-6.36e-07	-0.2953	-0.52962	-0.69719
-3.18e-07	0.707003	1.10624	1.47316	-3.18e-07	-0.28723	-0.23527	-0.88032
-3.18e-07	0.057416	-0.20668	-0.30564	0	-0.01828	-0.04886	-0.06316
6.36e-07	-0.18319	-0.92303	-0.7507	-3.18e-07	-0.14714	-0.05203	-0.20202
-9.54e-07	-0.61027	-1.48927	-1.33321	0	-0.33839	-0.29568	-0.37508
-3.18e-07	-0.09084	-0.22545	-0.28766	-3.18e-07	-0.05303	-0.19778	-0.15616
3.18e-07	-0.24539	-0.54892	-0.55436	3.18e-07	-0.14521	-0.25519	-0.0844
-6.36e-07	-0.15218	-0.34886	-0.30527	0	-0.11954	-0.17518	-0.32873
-7.95e-08	0.849975	1.12632	0.937654	0	0.866678	1.38225	1.61044
-3.97e-08	0.455359	1.92774	2.49101	9.93e-09	1.27289	2.68841	3.31895
9.93e-09	0.108368	0.30677	-0.52359	4.97e-09	0.222224	0.191131	0.079496
-9.54e-07	-0.10381	-0.52317	-0.46266	0	0.141828	0.097706	0.083088
-6.36e-07	-0.4138	-0.69921	-1.16449	0	-0.32417	-0.3018	-0.44224
0	0.03734	0.422687	0.605615	3.18e-07	-0.06178	-0.08888	-0.17935
6.36e-07	-0.9473	-1.15459	-0.94823	-6.36e-07	-0.04302	-0.14391	-0.24496
-1.59e-07	1.46063	2.23609	3.01772	0	-0.21763	0.047818	-0.85134
3.18e-07	-0.0234	0.014456	0.07795	0	-0.10808	-0.20008	-0.37162
6.36e-07	-0.27051	-0.57904	-0.16138	-6.36e-07	0.110012	-0.04917	-0.35134
6.36e-07	-0.16277	-0.20416	-0.16191	3.18e-07	-0.09314	-0.08236	-0.28545
3.18e-07	0.030413	0.055662	0.03615	0	-0.23721	-0.23845	0.279065
-3.18e-07	-0.15662	0.007738	-0.02901	-6.36e-07	0.184725	0.158425	0.243553
3.18e-07	0.024302	0.012446	-0.05805	-6.36e-07	-0.05729	0.028803	-0.00902
0	-0.07428	0.225976	0.505279	9.54e-07	-0.96059	-0.82076	-1.33592
-3.18e-07	0.044243	-0.11234	0.285748	-3.18e-07	-0.52175	-0.09716	-0.05201
1.19e-07	0.139202	1.12335	0.773825	-1.59e-07	-0.06044	0.67909	1.32395
1.27e-06	0.018295	0.273935	-0.00735	0	0.28278	0.364986	0.670091
9.54e-07	0.698627	0.954594	0.815025	3.18e-07	0.652511	0.578462	1.13866
1.59e-07	2.11763	3.20157	3.54493	-3.18e-07	-0.2847	0.31417	0.236309
-6.36e-07	0.040143	-0.23648	-0.21942	0	0.416698	0.374761	0.331973
-3.18e-07	-0.25099	-0.72303	-0.84903	-3.18e-07	0.351302	0.098761	0.281626
6.36e-07	-0.28104	-0.79367	-0.69768	3.18e-07	0.053112	0.048626	0.039172
0	-0.40999	-0.57766	-0.49377	-3.18e-07	-0.3161	-0.22851	-0.36266
6.36e-07	0.000488	-0.26351	-0.33699	0	0.185284	0.130765	0.101422
1.99e-08	0.260371	-0.21856	0.004731	-1.74e-08	0.656893	-0.1422	0.079496
-1.99e-08	-0.60897	-0.60257	-0.24092	9.93e-09	0.272892	0.140463	0.746163
-6.36e-07	-0.1174	-0.2818	-0.18703	3.18e-07	-0.05175	-0.0646	0.052846
-3.18e-07	0.166389	-0.11475	-0.10796	0	-0.22013	-0.08321	-0.23278
0	-0.50648	-0.78685	-0.64628	0	-0.35248	-0.62107	-0.92128
-1.99e-08	0.404691	0.411092	0.106066	9.93e-09	0.222224	0.191131	0.028828
-3.18e-07	-0.22694	-0.07912	-0.2695	0	0.029258	-0.11727	-0.15992
9.93e-09	0.455359	0.512427	0.4394	9.93e-09	0.323559	0.676467	2.28814
1.59e-07	0.59676	-0.4392	0.037053	0	-0.10827	0.149689	0.243213
0	0.376083	-0.31577	-0.28265	0	-0.23676	0.040843	0.103228
3.18e-07	-0.43489	-0.70196	-0.62195	-3.18e-07	-0.44266	-0.70301	-0.77787
0	-0.42759	-0.58684	-0.5046	0	-0.17234	-0.2953	-0.51898
-1.59e-07	-0.39271	-0.27266	-0.55787	4.77e-07	-0.53684	-0.62557	-0.79875
-9.54e-07	-0.51828	-0.87057	-0.81199	0	0.09582	0.187544	0.266378
0	0.209703	-0.73435	0.377925	7.95e-08	0.239713	0.713478	0.059865
0	-0.2708	-0.55688	0.116874	0	-0.25543	-1.69015	0.644827
3.18e-07	-0.36148	-0.6931	-0.76643	0	0.157096	0.121152	0.288537
-4.77e-07	0.215836	0.866398	0.943312	-6.36e-07	-0.28559	-0.0886	-0.20305
0	-0.55042	-0.93765	-1.09614	-3.18e-07	0.234121	0.103478	0.222932
-3.18e-07	0.093335	-0.03204	-0.10261	-3.18e-07	0.16291	0.198522	0.267364
-3.18e-07	-0.11578	-0.36554	-0.38033	-3.18e-07	-0.37777	-0.43982	-0.56187
-3.18e-07	-0.30562	-0.72771	-0.7697	0	-0.08673	-0.27217	-0.37673
-3.18e-07	-0.23004	-0.41916	-0.17799	-6.36e-07	-0.25095	-0.31053	-0.64951
-3.18e-07	-0.36318	-0.81838	-0.87381	-9.54e-07	0.138669	-0.02396	-0.04759
0	0.10777	0.117139	0.30859	1.59e-07	0.047368	-0.06438	-0.02038
-6.36e-07	-0.49652	-0.97342	-0.99868	6.36e-07	-0.29222	-0.54215	-0.57152
0	0.015077	-0.04379	-0.16873	-3.18e-07	0.036554	-0.04659	-0.05731
0	0.369771	0.770007	0.632814	3.18e-07	-0.10908	0.183148	0.443319
3.18e-07	0.064608	0.408716	0.195965	3.18e-07	0.257439	0.34276	0.623263
-6.36e-07	0.669332	0.30194	0.695137	3.18e-07	-0.00757	0.150663	-0.1025
6.36e-07	-0.69179	-1.60487	-1.45732	-6.36e-07	-0.38715	-0.33715	-0.39094
0	0.163891	-0.0396	0.00072	3.18e-07	0.047679	0.206195	0.05716
-3.18e-07	-0.08672	-0.05289	0.035489	0	-0.04655	0.002836	-0.07953
-3.18e-07	-0.37582	-0.35153	-0.87949	0	-0.421	-0.27554	-0.50239
-3.18e-07	-0.23696	0.010972	0.099744	0	-0.34943	-0.15137	-0.12352
6.36e-07	-0.05921	-0.11584	-0.22415	-3.18e-07	-0.1788	-0.19746	-0.07138
3.18e-07	-0.23861	-0.6638	-0.56974	0	0.275449	0.178541	0.165431
-4.77e-07	1.93803	2.44496	2.7804	6.36e-07	-0.19871	0.238894	-0.09655
1.27e-06	-0.44902	-1.1529	-1.20939	-9.54e-07	-0.18784	-0.19431	-0.35603
0	-0.24189	-0.3381	-0.64651	0	0.393674	0.041351	0.053514
6.36e-07	-0.07572	-0.3562	0.075152	3.18e-07	-0.19996	-0.13554	-0.42324
0	0.405257	0.724301	0.662016	0	0.861025	1.14787	1.45176
6.36e-07	0.029922	-0.26744	-0.23223	6.36e-07	0.13273	0.050107	0.008197
3.18e-07	0.175898	-0.03875	-0.00375	9.54e-07	0.026452	0.146835	0.033515
6.36e-07	0.307902	0.652608	1.04839	0	-0.35937	-0.09064	-0.55122
0	0.396099	0.73138	0.611762	1.59e-07	0.18278	0.363897	0.600063
-3.18e-07	-0.29172	-0.48797	-0.49818	3.18e-07	0.108461	0.017221	0.041407
0	-0.05874	-0.53784	-0.56174	-3.18e-07	0.155618	0.267854	0.207467
6.36e-07	0.038927	-0.36515	-0.26863	3.18e-07	-0.24074	-0.12554	-0.19183
-1.59e-07	0.644178	0.919808	0.688931	-3.18e-07	0.104388	0.113334	0.389543
-9.93e-09	0.404691	0.179094	-0.22727	4.97e-08	-0.20476	-0.28652	0.463497
-3.18e-07	-0.24533	-0.40143	-0.44618	-3.18e-07	0.289182	-0.02661	-0.05472
-3.18e-07	-0.39843	-0.64905	-0.66009	3.18e-07	0.072095	-0.06802	-0.31251
-3.18e-07	-0.05539	0.280471	0.247353	0	-0.06573	0.157851	0.079814
-3.97e-08	-0.34462	-1.40739	0.275053	7.95e-08	-1.03472	-1.59413	-0.90696
-3.97e-08	3.50414	5.31181	4.68973	0	2.31599	3.57638	4.38739
0	-0.06996	0.402376	0.339855	6.36e-07	-0.30364	-0.27417	-0.30901
-9.54e-07	-0.21531	-0.61941	-0.78933	-6.36e-07	0.285464	0.086383	0.106935
3.18e-07	-0.20606	-0.4066	-0.42212	6.36e-07	0.297696	0.323341	0.283014
0	1.0458	1.94669	2.28602	-6.36e-07	-0.45471	0.219572	-0.0703
0	-0.16928	0.118123	0.000994	-4.77e-07	-0.32212	-0.33669	-0.1481
-6.36e-07	-0.11111	-0.30895	-0.24003	-3.18e-07	-0.04415	-0.08061	-0.11187
-1.59e-07	-0.16741	-0.2497	-0.11727	1.59e-07	-0.54295	-0.50058	-0.94378
-3.18e-07	-0.33592	-0.32816	-0.29756	0	-0.38511	-0.46165	-0.43846
0	-0.26463	-0.06152	0.059322	-1.59e-07	-0.18496	-0.02267	0.002525
-3.18e-07	-0.06435	0.161379	0.414836	0	-0.20662	0.048196	-0.44599
-3.18e-07	-0.12774	-0.44577	-0.45611	-3.18e-07	-0.07142	-0.24085	-0.37463
-3.18e-07	-0.15992	-0.34228	-0.45074	-3.18e-07	0.197273	0.002843	0.032968
6.36e-07	-0.07369	0.282641	0.110288	0	-0.29683	-0.30508	-0.11421
3.18e-07	0.092756	-0.33325	-0.31226	-9.54e-07	0.10984	0.075286	0.199225
-3.18e-07	0.051774	-0.01086	0.210718	3.18e-07	-0.50166	-0.08641	0.050697
0	0.223068	0.334017	0.317464	-3.18e-07	0.233747	0.442496	0.605635
6.36e-07	0.048956	-0.12721	-0.18405	9.54e-07	0.162958	0.117447	0.119026
-1.99e-08	0.404691	-0.02955	1.00473	-7.95e-08	-0.79741	-0.69015	-0.12915
-3.18e-07	-0.0334	-0.52397	-0.40883	0	0.047249	-0.08986	-0.18057
-1.19e-07	-0.76683	1.01541	0.852838	0	-0.01461	-0.86551	0.543602
3.18e-07	0.025022	-0.46486	-0.59851	3.18e-07	0.022763	-0.00532	-0.00425
3.18e-07	-0.44318	-0.86596	-0.75321	3.18e-07	-0.23468	-0.04989	-0.20518
3.18e-07	0.074442	0.337132	0.536801	0	-0.08088	0.075872	-0.07308
9.54e-07	0.059155	0.007468	-0.0746	3.18e-07	-0.03567	0.027738	-0.02078
-3.18e-07	0.228208	0.241159	0.288524	-3.18e-07	-0.01182	0.034999	0.019125
6.36e-07	-0.29172	-0.30199	-0.32506	-3.18e-07	0.019875	-0.14702	-0.15081
1.59e-07	-0.29199	0.060292	-0.17128	-3.18e-07	0.057606	0.13598	0.377911
-3.18e-07	0.377315	0.249606	0.288828	3.18e-07	0.09537	0.269039	0.309829
-3.18e-07	-0.04603	0.226307	-0.49145	7.95e-08	0.563387	1.08639	1.15078
3.18e-07	-0.02347	-0.27851	-0.56835	-1.59e-07	-0.06295	0.381767	0.42644
0	3.06944	4.87287	5.61856	-1.59e-07	1.19069	2.04163	1.43402
0	-0.39617	-1.12657	-1.03091	-6.36e-07	-0.18017	-0.31775	-0.48376
-6.36e-07	-0.67536	-1.69421	-1.53323	-6.36e-07	-0.26727	-0.38419	-0.51047
0	-0.81159	-1.78132	-1.57402	3.18e-07	-0.19905	-0.36938	-0.58874
0	-0.64836	-1.45309	-1.40675	3.18e-07	-0.11388	-0.19329	-0.30424
0	0.013086	0.234867	-0.00794	-9.54e-07	0.169019	0.103883	0.227461
0	1.29013	2.09451	3.38286	-3.18e-07	-1.55581	-1.37828	-3.79615
3.18e-07	-0.20133	-0.39365	-0.16297	-3.18e-07	-0.25631	-0.21272	-0.66453
9.54e-07	-0.21738	-0.1894	-0.3914	6.36e-07	-0.09955	-0.432	-0.42308
0	-0.36202	-0.58815	-0.44577	0	-0.88732	-0.74445	-0.77973
-3.18e-07	-0.52544	-1.43751	-1.30104	-3.18e-07	-0.29521	-0.19087	-0.2971
-3.18e-07	-0.6532	-0.94328	-0.91982	6.36e-07	-0.15583	-0.41712	-0.48279
0	-0.10281	-0.22088	-0.48583	0	0.117704	-0.0278	0.162075
-9.54e-07	0.726767	0.932176	0.950703	-6.36e-07	0.060193	0.37486	0.476356
3.97e-08	0.424322	1.59743	0.671398	1.59e-07	-0.31207	-0.56919	-0.17971
9.54e-07	-0.30746	-0.0619	-0.22222	-3.18e-07	-0.34846	-0.319	-0.08512
-3.18e-07	-0.11575	0.032651	0.166627	0	-0.4665	-0.25408	-0.48002
-7.95e-08	0.283834	0.980265	-0.13959	7.95e-08	1.7642	-0.04087	1.27448
4.77e-07	0.382922	0.613437	1.2439	0	-0.41428	-0.15009	-1.03049
-3.18e-07	0.179595	-0.33211	-0.07882	3.18e-07	-0.0741	-0.22938	-0.56369
-3.18e-07	-0.00223	-0.03104	0.030739	-3.18e-07	-0.23083	-0.12286	-0.16478
-6.36e-07	-1.05968	-3.42123	-2.10831	-3.18e-07	-0.98917	-0.94599	-1.86215
3.18e-07	-0.10935	-0.49139	-0.64444	0	0.977695	0.758785	0.780277
3.97e-08	1.53163	1.91521	1.43183	-3.97e-08	0.272892	-0.80887	0.802804
6.36e-07	-0.47244	-1.12845	-1.13402	6.36e-07	-0.31659	-0.3581	-0.49183
-6.36e-07	-0.46491	-0.78985	-0.89729	0	0.464329	0.286054	0.252934
-1.59e-07	0.196466	0.646504	0.372894	3.18e-07	-0.05232	0.151202	0.512049
0	-0.4148	-0.60503	-0.67654	6.36e-07	-0.31918	-0.30719	-0.28221
-3.18e-07	0.571393	1.30183	1.28947	-4.77e-07	0.461903	0.69181	1.01966
0	-0.13604	-0.11156	-0.06665	-6.36e-07	-0.3512	-0.33638	-0.33451
0	-0.62173	-1.65891	-1.0844	0	-0.65679	-0.75858	-1.12577
0	0.761645	0.711438	0.729735	6.36e-07	0.578851	0.613124	0.67563
0	0.303522	0.385113	0.374324	-3.18e-07	-0.17561	0.067146	0.164399
-3.18e-07	-0.02014	-0.44614	-0.37434	6.36e-07	-0.32914	-0.46787	-0.45491
3.18e-07	-0.53013	-1.16373	-1.18111	0	0.097794	0.051582	0.041172
-3.97e-08	1.61717	-0.34054	0.665424	9.93e-08	0.272892	1.01578	1.15577
0	0.639615	0.962497	1.47751	0	-0.95177	-0.93572	-1.45052
0	2.6544	3.06888	3.86275	-6.36e-07	2.32558	2.53193	1.93904
-3.18e-07	-0.07064	-0.30793	0.012092	0	0.126067	0.142685	-0.00374
0	0.191398	0.011969	0.339717	3.18e-07	-0.24594	-0.1003	-0.30618
-6.36e-07	-0.03169	-0.42813	-0.06701	6.36e-07	-0.48153	-0.39709	-0.76095
0	0.193863	0.278428	0.37599	9.54e-07	0.029624	0.089151	0.021593
3.18e-07	-0.08853	-0.05128	0.052456	0	-0.16681	-0.19593	-0.26195
0	-0.36871	-0.57179	-0.60548	-3.18e-07	0.034979	-0.12429	-0.11194
3.18e-07	-0.26019	-0.54564	-0.50242	3.18e-07	0.003816	-0.12941	-0.12674
1.99e-08	0.192214	-0.69136	-0.35207	4.97e-09	0.713534	0.335451	0.223816
-3.18e-07	-0.53289	-1.08188	-0.94136	3.18e-07	-0.0886	-0.34605	-0.56064
0	2.10068	1.92344	1.53081	-3.18e-07	3.11811	2.71563	3.66532
1.59e-07	1.76388	1.51095	0.948234	0	5.63508	5.21509	6.16291
6.36e-07	-0.30173	-0.47288	-0.4257	0	0.272362	0.383818	0.301929
0	0.25958	0.447567	0.437832	-6.36e-07	-0.05559	0.040621	0.160546
9.93e-09	0.404691	1.01243	0.004731	4.97e-09	0.222224	0.191131	-0.07251
1.59e-07	-0.03538	0.244448	0.161704	-1.59e-07	0.08366	-0.00709	-0.15413
0	0.549011	0.744425	0.004731	9.93e-09	0.222224	0.241798	0.506481
3.18e-07	-0.36798	-0.58029	-0.65418	6.36e-07	0.264314	0.310099	0.446904
-3.18e-07	-0.28176	-0.4666	-0.6358	3.18e-07	0.06929	-0.1332	-0.07593
-9.54e-07	0.026459	-0.38714	-0.26546	3.18e-07	-0.10813	-0.1241	-0.3187
6.36e-07	-0.09224	0.082186	-0.03915	-3.18e-07	-0.03756	-0.02309	-0.03469
3.18e-07	0.58334	0.91324	1.14445	0	-0.10496	0.047329	-0.20618
0	1.98368	3.8392	2.02436	-7.95e-08	-0.63346	0.524464	0.752137
-3.18e-07	0.102019	0.259259	0.432763	0	-0.31492	-0.20609	-0.22157
-9.93e-09	-0.26198	-0.35691	-0.27793	4.97e-09	0.222224	0.241798	0.079496
3.18e-07	1.17814	2.79626	2.51944	1.59e-07	0.319131	0.989401	1.17576
-1.99e-08	0.455359	0.487094	2.14319	9.93e-09	0.323559	0.625799	0.79683
-1.59e-07	0.745366	0.667796	0.871383	-3.18e-07	0.016889	0.450947	0.272341
0	0.213903	-0.03094	0.518497	-3.18e-07	0.219963	0.575037	-0.03321
1.59e-07	2.11672	2.70037	3.04597	-3.18e-07	0.287058	0.53491	0.312612
0	-0.26684	0.286131	0.1907	3.18e-07	-0.38362	-0.35714	-0.12016
-6.36e-07	-0.67077	-0.96968	-0.75201	0	-0.81777	-0.89772	-1.22688
-6.36e-07	0.420292	0.142663	0.332054	0	-0.17191	0.099588	-0.025
0	0.246679	0.509671	0.187867	-3.18e-07	0.622816	0.579476	0.812003
3.18e-07	0.310263	0.067688	0.395433	-3.18e-07	0.367608	0.46816	0.291175
0	0.125759	-0.33095	-0.33609	3.18e-07	0.137578	0.122942	0.051406
0	-0.76835	-1.45407	-1.34866	-6.36e-07	0.038048	-0.12129	-0.26491
0	-0.2759	-0.10759	-0.04643	0	0.092457	-0.15047	-0.01638
0	-0.14449	0.006532	-0.06931	-6.36e-07	-0.11335	-0.04636	0.002567
-3.97e-08	0.933012	1.46773	0.388732	-3.97e-08	0.165582	-0.33719	-0.94014
0	0.460286	0.558837	0.703111	3.18e-07	-0.18469	0.229285	0.443971
7.95e-08	1.9818	1.77644	1.62298	3.97e-08	-0.88025	-0.24468	0.90883
0	0.147717	0.067344	0.131852	-4.77e-07	0.06236	0.129686	0.169635
9.93e-09	0.98368	2.24214	2.79834	9.93e-09	0.374227	1.15412	1.18083
3.18e-07	0.140278	-0.0976	-0.0448	0	0.198013	0.297437	0.355476
3.18e-07	-0.04322	-0.13911	-0.17973	6.36e-07	0.066815	0.213285	0.079801
3.18e-07	-0.26035	-0.64539	-0.38408	0	-0.62533	-0.49956	-0.40567
0	0.456116	0.460038	1.08383	3.18e-07	-0.18359	-0.05974	-0.85158
3.18e-07	-0.49987	-1.08971	-0.98161	-6.36e-07	-0.40236	-0.58718	-0.73928
9.54e-07	-0.37944	-0.62211	-0.47406	0	-0.27592	-0.1313	-0.3083
6.36e-07	-0.41068	-0.48819	-0.46294	3.18e-07	-0.13081	-0.02876	-0.22181
0	0.839449	1.29294	1.41793	3.18e-07	-0.044	0.107214	0.121527
6.36e-07	-0.25869	-0.80195	-0.67854	3.18e-07	-0.0722	0.057786	0.078853
-3.18e-07	0.090569	0.229743	0.44549	0	-0.38667	-0.17167	-0.29153
3.18e-07	0.675002	0.571631	1.02141	-3.18e-07	-0.18707	-0.0557	-0.17838
0	-0.10001	0.076317	-0.0524	0	-0.02133	-0.00862	-0.0743
0	-0.22918	-0.22176	0.059133	-6.36e-07	-0.54485	-0.52185	-0.9169
6.36e-07	0.219821	0.225538	0.329541	3.18e-07	0.219593	0.018095	-0.06012
0	0.282718	0.118556	0.289066	-3.18e-07	-0.07287	0.115764	-0.06921
1.59e-07	0.42218	0.526175	0.917053	1.59e-07	-0.6198	-0.03067	-1.41565
1.59e-07	1.09291	1.88842	5.12732	-3.18e-07	-0.5729	-1.05703	-4.97459
1.99e-08	1.17867	2.18778	2.3577	1.59e-07	-0.06044	0.637979	0.127314
0	0.032312	-0.36574	-0.55445	-6.36e-07	0.032184	-0.24754	-0.22186
-6.36e-07	-0.6505	-1.50404	-1.41007	-3.18e-07	0.013817	-0.24672	-0.39851
0	-0.03978	-0.24431	-0.25549	-1.59e-07	-0.08047	0.023124	0.166219
0	0.054737	0.095095	-0.1021	-3.18e-07	0.00119	-0.12658	0.149835
3.97e-08	2.28075	2.96614	3.16539	-7.95e-08	1.13357	0.97154	1.83134
-1.99e-08	0.404691	0.487094	0.055399	9.93e-09	0.272892	0.241798	0.463497
4.77e-07	-0.1716	-0.67188	-0.54016	1.59e-07	-0.66352	-0.49488	-0.73881
3.18e-07	-0.33339	-0.43812	-0.57741	0	-0.18984	-0.36666	-0.36206
1.59e-07	3.38347	4.43188	4.4935	-3.18e-07	-0.05916	0.058356	-0.12609
0	-0.20385	-0.11688	-0.09969	0	-0.0022	-0.03708	0.115338
-3.18e-07	-0.37488	-0.52554	-0.72722	4.77e-07	0.341312	0.371431	0.244413
-6.36e-07	0.030359	-0.1257	-0.30101	6.36e-07	1.00422	0.857629	1.04186
1.59e-07	0.78634	0.839042	1.24287	0	0.215723	0.549904	0.520486
0	-0.58009	-1.32819	-1.29336	6.36e-07	-0.06655	-0.24357	-0.4115
3.18e-07	-0.09064	-0.76411	-0.35038	3.18e-07	0.17336	0.365019	0.033545
3.18e-07	-0.64345	-1.57093	-1.30755	6.36e-07	-0.33077	-0.41011	-0.57291
0	-0.45206	-0.33861	-0.32083	-3.18e-07	-0.07619	-0.10674	0.02201
3.18e-07	-0.43504	-0.40611	-0.43377	-6.36e-07	-0.4539	-0.54707	-0.58592
-3.18e-07	-0.09208	0.072153	0.080675	6.36e-07	-0.28604	-0.36675	-0.32601
-1.99e-08	0.354023	2.46176	0.772733	9.93e-09	0.120889	0.089795	1.22382
1.59e-07	0.72346	0.958484	1.047	4.77e-07	0.606129	0.590208	0.770753
0	0.705591	0.679817	1.12567	0	-0.31293	0.021862	-0.53337
0	0.880209	0.644864	1.05923	0	0.058275	0.189272	-0.16393
1.27e-06	0.311348	-0.47551	-0.01703	9.54e-07	1.14613	1.15109	0.935667
-3.18e-07	-0.12962	-0.07361	-0.02551	-3.18e-07	-0.02602	-0.05431	-0.05638
3.18e-07	1.02729	1.95116	1.49432	0	0.405952	0.723118	1.22954
1.59e-07	-0.23388	0.25854	0.302101	1.59e-07	-0.25772	-0.49627	-0.3082
-1.99e-08	0.455359	1.27957	1.21338	9.93e-09	0.606225	0.524464	-0.02184
3.97e-08	4.28477	5.76371	5.81028	0	2.88419	3.77056	3.75593
-3.18e-07	0.142563	-0.4204	-0.21449	6.36e-07	0.300908	0.244122	0.238577
6.36e-07	-0.17985	-0.64459	-0.53621	-9.54e-07	-0.16311	-0.305	-0.59265
-9.54e-07	-0.53377	-1.51483	-1.48978	-6.36e-07	0.243794	-0.06121	0.075299
0	-0.07356	-0.15414	-0.1967	3.18e-07	-0.08455	-0.32376	-0.30063
-3.18e-07	-0.09117	-0.01912	-0.08039	-3.18e-07	-0.08276	-0.29285	-0.29663
-6.36e-07	-0.00811	0.023749	0.123273	0	-0.19306	-0.40357	-0.43366
6.36e-07	0.179336	0.14351	0.425775	-3.18e-07	-0.30829	-0.21185	-0.78616
1.59e-07	2.33286	2.61464	1.77099	0	1.90232	2.95354	4.21656
-1.59e-07	0.525523	1.46629	1.39006	-1.59e-07	-0.65074	-0.14317	0.405392
0	-0.41692	-1.14071	-1.3316	3.18e-07	0.133396	0.229096	0.138571
3.18e-07	-0.1052	-0.49112	-0.61594	0	0.011879	0.160549	0.186863
6.36e-07	0.100394	-0.13521	-0.16718	-1.27e-06	0.439102	0.343457	0.476688
-6.36e-07	-0.15822	-0.3792	-0.18234	0	-0.09741	0.031302	-0.19033
0	0.927038	2.77659	2.15673	7.95e-08	0.134546	0.046811	1.16717
-6.36e-07	-0.29393	-0.24596	-0.3993	-3.18e-07	0.225811	0.057854	0.156517
-6.36e-07	-0.53565	-1.67966	-1.44151	-3.18e-07	0.203191	0.037894	-0.08963
6.36e-07	-0.24587	-0.28277	-0.11911	-6.36e-07	-0.03427	0.032125	-0.20135
-6.36e-07	-0.23058	-0.25939	-0.38131	0	-0.06951	-0.0661	0.187633
9.93e-09	1.56267	0.436426	1.26404	0	-0.3061	-0.28652	0.217842
-9.54e-07	-0.1131	-0.11925	-0.07732	-3.18e-07	0.00334	0.064697	0.100214
6.36e-07	1.60145	1.73791	1.92179	0	1.08678	0.828065	0.815608
-6.36e-07	-0.18313	-0.37027	-0.0763	3.18e-07	-0.28503	-0.0272	-0.20201
0	0.095177	0.282948	0.300912	-3.18e-07	0.231064	0.266609	0.210238
1.59e-07	0.649943	1.3452	1.32404	0	0.031878	0.164194	0.02835
4.77e-07	1.74128	2.41552	2.51355	-6.36e-07	0.704867	0.996493	0.898126
3.18e-07	-0.54796	-1.00006	-1.03146	0	0.253778	0.06593	0.081727
3.18e-07	-0.01239	0.2997	0.146836	0	0.0011	-0.07451	-0.09522
-3.18e-07	-0.12081	-0.4198	-0.49826	3.18e-07	0.16578	0.058613	0.076654
-3.18e-07	0.079508	-0.36163	-0.05977	0	-0.3105	-0.13895	-0.33092
-9.54e-07	-0.58017	-1.52138	-1.43047	-9.54e-07	-0.10932	-0.25392	-0.38222
-1.59e-07	-0.3439	-0.23165	-0.17441	0	0.125871	0.011116	0.227438
3.18e-07	0.160222	0.231195	-0.03873	3.18e-07	-0.12489	-0.18318	-0.55536
3.18e-07	-0.01717	-0.00213	0.096755	1.59e-07	-0.03847	0.144579	0.18622
-3.18e-07	0.04931	-0.02541	0.021977	6.36e-07	-0.28769	-0.12873	-0.02714
-6.36e-07	-0.10035	-0.00601	-0.0554	-3.18e-07	-0.34913	-0.36043	-0.41848
0	3.18792	5.15384	6.44379	-3.18e-07	1.38991	2.93174	1.90157
-6.36e-07	-0.33301	-1.00598	-0.71667	3.18e-07	-0.36313	-0.30203	-0.50629
3.18e-07	0.194305	0.127944	0.144174	-3.18e-07	0.082231	-0.1033	-0.30341
0	0.117162	0.142326	0.119884	0	-0.48656	-0.40936	-0.40343
3.18e-07	-0.11373	-0.12925	0.433542	-3.18e-07	-1.24004	-0.7725	-1.57397
0	-0.32347	-0.7531	-0.56066	0	0.026311	-0.0535	-0.19754
-1.59e-07	0.190085	0.331207	0.4225	1.59e-07	0.413411	0.273092	0.042574
-6.36e-07	1.813	2.46398	2.86671	0	0.855249	1.28289	1.17566
-4.77e-07	-0.15293	-0.1009	-0.32179	-3.18e-07	-0.62397	-0.37467	-0.15891
-1.59e-07	0.338517	0.400084	0.597394	3.18e-07	-0.21337	0.132522	-0.41355
3.18e-07	0.18298	-0.24379	-0.17421	4.77e-07	-0.46444	-0.29481	-0.48896
-3.18e-07	-0.05116	-0.08819	-0.15242	3.18e-07	0.068843	-0.08171	-0.06909
3.18e-07	-0.1761	-0.15664	-0.22225	-9.54e-07	0.130958	0.132852	0.187796
-3.18e-07	0.175101	0.494095	0.263163	-1.59e-07	0.089231	0.301316	0.280298
0	-0.5919	-0.99822	-0.84373	-6.36e-07	0.102684	0.269681	0.234828
6.36e-07	0.292758	-0.29749	-0.26897	-6.36e-07	-0.04759	0.080784	-0.06942
1.59e-07	1.57386	2.55027	2.50358	3.18e-07	0.142775	0.266802	0.188463
0	0.075713	-0.29069	-0.23864	0	-0.14111	0.164819	0.194375
3.18e-07	-0.37961	-0.67795	-0.79858	0	0.286903	0.364431	0.400467
0	-0.04147	0.245486	0.278742	-6.36e-07	0.148868	0.310617	0.280314
-6.36e-07	-0.73032	-1.06787	-1.11745	3.18e-07	-0.40427	-0.45645	-0.57797
-6.36e-07	0.006987	0.063546	-0.06834	0	0.257927	0.212264	0.292292
3.18e-07	-0.60076	-1.26502	-1.36811	0	0.235563	-0.05506	-0.10585
0	0.335637	0.365748	0.39187	0	0.194404	0.272771	0.351942
6.36e-07	-0.21808	-0.45107	-0.59711	0	-0.0739	-0.32443	-0.48748
3.18e-07	0.291807	0.277601	0.323211	-4.77e-07	0.110969	0.18057	0.075976
9.93e-09	0.354023	0.360424	0.055399	9.93e-09	0.272892	0.676467	0.028828
3.18e-07	0.048386	0.497069	0.675904	6.36e-07	-0.88252	-0.66879	-1.19004
-3.18e-07	-0.1198	-0.36251	-0.45886	0	0.110226	-0.02881	-0.09088
3.18e-07	-0.16111	-0.56901	-0.44208	6.36e-07	-0.04241	-0.00545	0.048568
-9.54e-07	1.2455	1.94182	1.52294	-6.36e-07	0.797026	0.994438	1.48375
-3.18e-07	0.908271	0.869761	0.578384	-1.59e-07	0.653271	0.563077	1.17776
-9.54e-07	0.029737	-0.2311	-0.11914	0	-0.10549	-0.11445	-0.14167
-3.18e-07	0.157275	-0.29811	-0.01946	6.36e-07	-0.46756	-0.23687	-0.46591
3.18e-07	-0.35395	-0.80654	-0.89821	0	0.612933	0.482741	0.475554
9.93e-09	0.788692	2.17339	2.55662	4.97e-09	0.171556	0.241798	0.362162
3.18e-07	0.019476	0.908643	0.642464	0	-0.41965	-0.19341	-0.02978
3.18e-07	-0.000109	0.506006	0.430574	3.18e-07	-0.03314	0.052526	0.247804
3.18e-07	0.080636	-0.24155	-0.21391	-6.36e-07	-0.25514	-0.30106	-0.3134
0	-0.17539	0.534457	0.277198	-1.59e-07	-0.89243	-0.79735	-0.33011
3.18e-07	0.105243	-0.30363	-0.20323	-6.36e-07	-0.04215	-0.14996	-0.364
-3.18e-07	-0.2588	-0.29053	-0.41547	0	-0.0394	-0.22941	-0.12006
0	0.120827	0.416802	0.221171	0	0.296907	0.212905	0.278548
0	-0.45758	-0.63218	-0.70151	-3.18e-07	0.306484	-0.01013	0.02325
3.18e-07	-0.33366	-0.60804	-0.61001	-3.18e-07	-0.28185	-0.39933	-0.65932
0	0.933012	0.385758	0.004731	9.93e-09	0.222224	0.292466	1.0795
-3.18e-07	-0.27466	-0.42963	-0.35173	3.18e-07	-0.40614	-0.44777	-0.42225
0	-0.13729	0.637116	0.614756	4.97e-09	0.417211	1.38612	0.802804
3.18e-07	0.26744	-0.0205	0.213901	0	-0.41723	-0.20903	-0.55043
3.18e-07	-0.04677	-0.34579	0.032694	0	-0.22613	-0.30491	-0.9139
-6.36e-07	-0.34718	-0.65727	-0.66491	0	-0.1141	-0.27646	-0.26575
6.36e-07	-0.39111	-0.34669	-0.49685	0	-0.16241	-0.39704	-0.22653
-1.59e-07	-0.1098	0.140394	-0.04742	1.59e-07	-0.37381	-0.23321	-0.09868
3.18e-07	-0.49284	-1.03518	-1.04253	-3.18e-07	-0.02633	-0.19985	-0.2934
-7.95e-08	0.357388	2.26799	4.53557	-6.36e-07	-1.51416	-0.23746	-3.07848
3.18e-07	-0.6033	-1.17604	-1.15624	0	0.008056	-0.1311	-0.18272
0	-0.38088	-0.56133	-0.50648	-3.18e-07	0.041876	0.190814	0.176558
-3.18e-07	0.002791	0.37607	0.341508	6.36e-07	-0.39526	-0.41656	-0.52341
6.36e-07	-0.66426	-0.54769	-0.70328	-1.59e-07	-0.2434	-0.70686	-0.24455
0	0.179391	0.866689	0.492878	0	-0.0891	0.463481	0.484605
-3.18e-07	0.347563	0.684091	0.827629	0	-0.25488	-0.32041	-0.48064
1.59e-07	0.590571	1.07676	0.825959	-4.77e-07	0.43777	0.407905	0.658699
-3.18e-07	0.19119	-0.30485	-0.28892	-6.36e-07	0.11857	-0.20807	-0.16566
-6.36e-07	-0.00378	0.261	0.050515	0	0.123987	0.116165	0.139711
6.36e-07	-0.45917	-0.88378	-0.70176	0	-0.45752	-0.64339	-0.9667
0	-0.22094	-0.2137	0.027035	3.18e-07	-0.41752	-0.4169	-0.40975
-1.59e-07	0.161202	0.649395	0.497989	3.18e-07	0.078879	0.063504	0.079624
0	-0.07156	0.024922	-0.23683	1.59e-07	0.058234	-0.22329	-0.44221
6.36e-07	0.217704	-0.77144	0.469229	3.18e-07	-0.58136	-0.36674	-1.03532
-9.54e-07	-0.06583	-0.27815	-0.41427	-9.54e-07	0.112785	-0.04571	0.02759
0	0.761487	2.2047	1.49604	4.97e-09	0.990226	0.241798	0.890482
0	-0.05452	-0.0937	-0.18499	-3.18e-07	0.060296	-0.06028	-0.05239
-3.18e-07	-0.37047	-0.32561	-0.55566	0	0.043112	-0.1773	-0.03543
3.18e-07	-0.09323	-0.69982	-0.41043	0	-0.26745	-0.04192	-0.15435
3.18e-07	0.039906	-0.02228	-0.13943	-3.18e-07	0.194002	0.247275	0.386237
3.18e-07	-0.10547	-0.02333	-0.17124	0	-0.03574	-0.14873	-0.12721
-7.95e-07	0.016205	0.153848	0.377596	0	0.000825	0.150931	-0.08981
-6.36e-07	-0.19844	-0.55367	-0.47856	0	0.011816	-0.14972	-0.12836
0	-0.42467	-1.07769	-1.3912	3.18e-07	-0.05829	-0.40287	-0.23824
0	-0.47556	-0.67473	-0.52366	0	-0.35804	-0.3462	-0.2958
9.54e-07	-0.38579	-0.30089	-0.4525	6.36e-07	-0.38735	-0.50112	-0.4058
0	-0.43845	-0.36547	-0.77114	0	-0.26657	-0.37627	-0.02392
6.36e-07	0.117592	0.174604	0.984457	0	-0.27278	-0.25441	-1.37062
-1.99e-08	0.404691	0.987094	0.156734	9.93e-09	0.272892	0.191131	0.130164
3.18e-07	0.006277	0.083643	0.28851	6.36e-07	-0.202	-0.14684	-0.32547
0	-0.4192	-0.15548	-0.3192	6.36e-07	-0.17311	-0.21711	0.000649
-6.36e-07	-0.47863	-0.5435	-0.56504	0	0.046812	0.119515	-0.03371
-6.36e-07	-0.2464	-0.31203	-0.15845	0	-0.09914	-0.12593	-0.15282
0	0.200584	-0.26338	0.040105	-3.18e-07	0.344985	0.566556	0.500461
-9.54e-07	0.101779	-0.36241	-0.09507	3.18e-07	0.294909	0.466083	0.368118
3.18e-07	0.027508	-0.16031	-0.17082	3.18e-07	0.417826	0.516161	0.512032
0	0.074739	-0.16298	0.0206	1.59e-07	0.413555	0.527462	0.377319
6.36e-07	0.145495	-0.75908	-0.59052	0	0.34317	0.085618	0.114058
0	-0.48203	-0.49236	-0.54427	-3.18e-07	-0.15325	-0.36829	-0.32537
0	-0.13799	-0.0634	-0.05027	6.36e-07	-0.07675	-0.1254	-0.17404
-6.36e-07	-0.5595	-1.11153	-1.07208	3.18e-07	0.126634	0.11403	0.243162
6.36e-07	0.04283	0.11726	0.086625	6.36e-07	-0.02649	-0.00706	0.224685
-3.18e-07	0.321924	0.700713	0.771011	-3.18e-07	-0.30063	0.224136	0.434145
0	-0.13995	-0.3928	-0.368	0	-0.08307	-0.28606	-0.43401
-6.36e-07	-0.57999	-1.19457	-1.31687	6.36e-07	0.290453	0.174421	0.241752
-3.18e-07	-0.24849	-0.37007	-0.38243	-6.36e-07	-0.1394	-0.21285	-0.27655
6.36e-07	-0.13949	-0.28706	-0.10485	-9.54e-07	-0.24192	-0.04248	-0.03157
3.18e-07	-0.05279	-0.5597	-0.54136	0	-0.10649	-0.18359	-0.33075
-3.18e-07	0.155857	0.422086	0.545047	-3.18e-07	-0.18117	-0.03593	-0.13258
3.97e-08	-0.28544	-0.71968	0.548081	-3.97e-08	-0.69607	-0.00386	-0.07848
0	-0.29901	-0.54696	-0.42276	-6.36e-07	-0.1075	-0.16679	-0.35595
-1.59e-07	-0.45842	-0.82445	-1.57475	3.18e-07	0.322905	0.010666	0.702419
6.36e-07	0.558456	1.79755	2.06541	-3.18e-07	-0.77672	-0.0777	0.241168
3.18e-07	-0.68737	-1.12656	-1.01842	0	-0.08547	-0.22096	-0.39418
0	0.177731	0.302923	0.192392	1.59e-07	-0.10007	-0.08677	0.003709
-9.54e-07	-0.50651	-1.21893	-0.93256	6.36e-07	-0.3249	-0.4025	-0.5925
-9.54e-07	-0.08338	-0.26238	-0.07687	-3.18e-07	-0.03108	-0.14487	-0.64088
-6.36e-07	-0.48539	-0.54442	-0.52518	-6.36e-07	-0.44229	-0.40025	-0.41683
9.54e-07	0.264093	0.241176	0.398028	-3.18e-07	-0.11093	0.096868	-0.03348
-9.54e-07	1.02081	1.52231	2.07356	3.18e-07	-0.24423	-0.22494	-1.29281
4.77e-07	0.618558	0.601885	0.651125	-4.77e-07	-0.58659	0.127702	0.239223
-4.77e-07	0.036884	-0.17339	-0.54462	-3.18e-07	0.362085	0.271996	0.686214
-6.36e-07	0.019832	0.109098	-0.25649	-3.18e-07	0.487958	0.310482	0.389191
3.18e-07	-0.39993	-0.42681	-0.15427	-3.18e-07	-0.37064	-0.32622	-0.2913
0	0.046742	-0.13137	-0.07046	-6.36e-07	-0.02968	-0.04579	-0.0879
-7.95e-08	1.14869	0.83426	0.986313	1.59e-07	-0.19157	0.120481	0.192982
-1.59e-07	-0.1229	-0.0268	0.00099	-3.18e-07	0.002689	0.015207	-0.04986
1.59e-07	0.24791	-0.03305	0.057841	1.59e-07	1.275	1.41537	1.76459
0	0.04802	-0.16927	-0.5029	0	1.07907	1.00112	1.18781
-3.18e-07	-0.06216	-0.04843	0.092343	-1.59e-07	-0.30207	-0.09224	-0.13101
0	0.086222	0.391806	0.358322	-6.36e-07	0.132242	0.197066	0.307648
-4.97e-09	0.599679	0.501757	0.287397	-7.95e-08	0.114915	-0.97282	-0.21683
0	-0.35179	-0.69692	-0.71038	0	0.1387	0.026206	-0.03079
-6.36e-07	-0.31599	-0.6763	-0.73081	-6.36e-07	-0.07573	-0.24527	-0.23516
0	-0.31622	-0.75693	-0.68554	3.18e-07	0.091508	0.035233	-0.08676
0	0.109236	0.472445	0.197018	4.77e-07	0.469873	0.287164	0.337755
0	0.125282	-0.15376	-0.04904	-3.18e-07	0.214062	0.11467	0.105141
0	0.788692	2.09739	1.49007	9.93e-09	0.656893	1.0098	0.658485
3.18e-07	-0.42879	-0.85512	-0.69319	-1.27e-06	-0.10424	-0.3022	-0.77511
-1.99e-08	0.455359	0.487094	0.055399	9.93e-09	0.272892	0.292466	0.028828
0	-0.27558	-0.46784	-0.28115	0	-0.13593	-0.38425	-0.1722
-6.36e-07	0.098268	0.024626	0.186322	-6.36e-07	-0.19941	0.09677	0.030747
3.18e-07	0.102549	0.046854	0.202778	6.36e-07	-0.13965	-0.17247	-0.43936
0	0.078995	0.056232	-0.08564	-3.18e-07	0.529238	0.411426	0.592328
-1.99e-08	-0.1743	0.549438	0.004731	0	-0.25543	-0.09153	1.18681
0	0.066285	0.515197	0.221367	6.36e-07	-0.24328	-0.08665	0.046518
0	-0.42852	-1.01283	-0.54223	0	-0.68881	-0.71256	-1.0382
6.36e-07	-0.3166	0.048664	0.099607	0	-0.30176	-0.21922	-0.33555
-5.96e-08	-0.26198	0.923895	-0.76924	7.95e-08	0.077904	-0.67052	0.695495
3.18e-07	0.262167	0.46569	0.653073	6.36e-07	-0.26486	-0.03405	-0.28829
6.36e-07	0.197128	0.135897	0.101464	-6.36e-07	0.166055	0.104753	0.200072
-3.18e-07	-0.31364	-0.23375	-0.3814	-3.18e-07	0.117203	0.013382	0.092292
0	-0.32646	-0.20931	-0.21247	-9.54e-07	-0.33837	-0.28461	-0.27865
0	-0.15283	-0.26683	-0.18051	0	-0.02851	-0.18598	-0.32071
1.59e-07	0.120544	1.12695	-1.28539	-3.97e-08	-1.16775	-0.56321	0.876935
-3.18e-07	-0.18991	-0.72327	-0.85865	0	-0.23389	-0.08306	0.139462
0	0.121648	0.289036	0.44222	3.18e-07	0.059259	-0.20057	0.158041
-3.18e-07	0.460142	0.88726	0.687898	9.54e-07	0.17469	0.014028	0.450549
6.36e-07	1.23355	1.96188	1.48506	6.36e-07	0.809171	1.11251	1.62209
1.59e-07	0.559138	0.666084	0.311971	-1.59e-07	0.568733	0.455875	0.943495
-3.18e-07	-0.11962	-0.22107	-0.40032	0	0.333659	0.266502	0.31597
-3.18e-07	-0.24132	-0.76815	-0.82643	-3.18e-07	0.2364	0.125602	0.030407
-6.36e-07	-0.69026	-0.72633	-0.94601	3.18e-07	-0.3051	-0.41342	-0.14006
-6.36e-07	0.164703	0.293599	0.224046	6.36e-07	0.366295	0.140745	0.237413
9.93e-09	1.61334	3.33435	3.14916	-3.97e-08	0.606225	1.10345	1.08547
-6.36e-07	0.915929	2.01853	2.3035	3.18e-07	-0.48847	-0.47727	-1.17804
3.18e-07	-0.17195	-0.21547	-0.56665	3.18e-07	0.194897	-0.00585	0.214803
-3.97e-08	2.71581	4.48763	4.18796	0	2.39674	3.69374	3.96537
-6.36e-07	-0.0695	0.030473	-0.07869	-6.36e-07	-0.23016	-0.22701	-0.21565
0	-0.24843	1.03952	0.102125	7.95e-08	-1.3061	-0.47554	-0.63784
3.18e-07	-0.11802	-0.18474	-0.26638	0	0.017988	0.025333	0.016186
0	-0.66506	-1.0013	-1.73066	-3.18e-07	1.25906	1.67505	2.9396
1.59e-07	0.486653	0.933325	1.42119	1.59e-07	-0.61539	-0.40786	-0.03548
0	-0.42538	-1.18747	-0.78563	3.18e-07	-0.76614	-0.61926	-0.84079
-6.36e-07	-0.42781	-1.21367	-0.83166	0	-0.52298	-0.39974	-0.79251
9.54e-07	-0.48059	-1.28891	-1.08475	-3.18e-07	-0.06301	-0.17399	-0.4762
0	-0.10842	-0.08857	-0.2165	0	-0.09067	-0.16765	-0.08356
0	-0.41942	-0.41275	-0.59583	-6.36e-07	-0.32908	-0.47595	-0.35291
-6.36e-07	-0.4432	-0.41951	-0.27984	6.36e-07	-0.36612	-0.37739	-0.54353
1.99e-08	0.788692	0.857437	0.244412	-1.49e-08	-0.11111	0.241798	0.412829
1.59e-07	0.391916	0.934181	1.3005	3.18e-07	-0.45742	-0.05406	-0.63701
-3.18e-07	0.088388	-0.08002	0.049545	3.18e-07	0.025679	-0.02183	-0.23177
-6.36e-07	-0.11207	-0.47041	-0.32056	9.54e-07	0.210078	0.21004	0.083737
-6.36e-07	-0.34612	-0.54036	-0.58436	3.18e-07	0.051153	-0.01146	0.00165
3.18e-07	-0.39163	-0.48481	-0.54218	0	-0.10181	-0.2295	-0.36156
-3.18e-07	0.256426	0.035163	0.071974	-3.18e-07	0.175653	0.196256	0.157539
6.36e-07	-0.06829	-0.44628	-0.20379	-3.18e-07	-0.23725	-0.29759	-0.85511
6.36e-07	-0.21699	-0.74125	-0.67421	-1.27e-06	0.007215	-0.1022	-0.22872
6.36e-07	-0.17035	-0.41597	-0.48024	3.18e-07	-0.0974	-0.26571	-0.10692
9.54e-07	-0.45139	-0.54293	-0.51611	3.18e-07	0.047943	0.042705	0.06801
-1.59e-07	0.014342	0.167499	-0.5221	0	-0.67644	-0.38775	-0.84068
-1.59e-07	0.700008	1.48131	1.32161	1.59e-07	0.402065	0.715673	0.812092
-6.36e-07	-0.14856	-0.13994	-0.23392	-3.18e-07	0.236354	0.190729	0.300022
0	-0.1654	-0.34458	-0.31509	0	-0.36806	-0.33185	-0.33405
3.18e-07	-0.43911	-0.7038	-0.7916	0	0.011314	-0.04812	-0.13093
0	0.282733	0.215424	0.352771	3.18e-07	-0.17309	-0.03832	0.021622
0	0.543037	1.42798	1.38629	0	-0.00715	-0.17921	0.136138
-1.59e-07	0.552821	1.12452	1.31231	3.18e-07	-0.25441	0.175989	-0.22864
-3.18e-07	0.288383	0.140471	-0.05393	6.36e-07	-0.51743	-0.39118	-0.23334
0	0.443403	0.835297	0.438437	-6.36e-07	0.44902	0.43324	0.714969
-1.99e-08	0.354023	1.96176	2.27002	-7.45e-09	-0.11111	0.292466	0.853472
-3.18e-07	-0.26894	-0.19518	-0.20805	-6.36e-07	-0.48021	-0.49121	-0.67941
-4.77e-07	-0.25155	-1.12809	-0.53534	0	-0.26477	-0.45595	-0.88562
1.59e-07	0.146403	1.49073	1.08422	0	-0.8013	-0.50443	0.194874
9.54e-07	-0.11454	-0.02906	-0.13028	-3.18e-07	-0.21209	-0.26433	-0.06979
0	0.378569	0.978036	0.968569	-9.54e-07	-0.34924	-0.32135	-0.41778
1.59e-07	-0.000696	0.530978	0.606677	1.59e-07	-0.76833	-0.4351	-0.15883
6.36e-07	-0.42922	-0.65604	-0.675	0	0.062081	-0.06538	-0.11373
0	0.059815	0.502858	0.885361	6.36e-07	-0.38863	-0.4554	-0.72741
1.59e-07	0.601256	0.999072	0.789572	1.59e-07	0.085162	0.116876	0.212766
1.59e-07	0.102887	0.0641	0.301675	-1.59e-07	0.337197	0.616683	0.473651
3.18e-07	0.676712	0.812455	0.362631	-9.54e-07	0.603988	0.709462	1.20007
0	0.293729	0.616042	0.482385	1.59e-07	-0.18793	-0.20888	0.079646
3.18e-07	0.57133	1.01059	0.742009	-3.18e-07	0.193886	0.136072	0.475726
6.36e-07	1.29454	2.11533	1.64444	0	0.920754	1.1946	1.71018
-1.59e-07	0.837092	1.42758	1.1691	-3.18e-07	0.587089	0.774328	1.13614
3.18e-07	0.656078	1.26515	1.34337	-6.36e-07	0.423896	0.784971	0.873877
1.59e-07	0.29904	0.596716	0.437492	-4.77e-07	-0.07599	0.062172	0.277758
-3.18e-07	0.073135	-0.04327	-0.35774	9.54e-07	-0.000682	-0.0016	0.147821
1.59e-07	-0.06546	0.107693	0.208186	7.95e-07	-0.22882	-0.30119	-0.25333
6.36e-07	-0.41273	-0.84543	-0.84182	9.54e-07	-0.00745	-0.22352	-0.19072
-3.18e-07	-0.3516	-0.59984	-0.82808	3.18e-07	-0.03524	-0.11565	-0.20512
3.18e-07	0.110512	0.050725	0.098445	-6.36e-07	0.2494	0.067305	-0.13353
2.98e-08	0.02069	1.32939	1.18617	4.97e-08	0.323559	0.148146	0.601843
3.18e-07	0.038343	0.680375	0.450832	3.18e-07	-0.55447	-0.35741	-0.30359
1.99e-08	0.404691	-0.06656	0.967721	1.99e-08	0.750545	-0.33122	-0.02184
0	0.131926	0.185321	0.442478	3.18e-07	-0.16609	0.084167	-0.06857
3.18e-07	0.291808	1.10529	0.733009	4.77e-07	-0.10564	0.024552	0.307421
0	0.83936	2.67339	2.8665	4.97e-09	0.272892	0.292466	1.0795
-3.18e-07	0.075076	0.447412	0.770843	-3.18e-07	0.263507	0.828019	0.834131
-3.18e-07	-0.18142	-0.52322	-0.2706	-3.18e-07	-0.26413	-0.06802	-0.3867
0	1.6983	2.31154	3.38163	6.36e-07	0.036787	-0.3031	-1.98295
0	0.354023	0.436426	0.055399	9.93e-09	0.272892	0.241798	0.028828
-3.18e-07	-0.19806	-0.51021	-0.50789	-6.36e-07	-0.10466	-0.13903	0.016935
3.18e-07	-0.54953	-1.00044	-0.84979	0	-0.02595	-0.08723	-0.37528
-3.18e-07	-1.5732	-2.43372	-2.07449	6.36e-07	-1.39502	-2.13177	-2.93027
3.18e-07	-0.1693	-0.17276	-0.07943	-6.36e-07	-0.26511	-0.35028	-0.6963
3.18e-07	0.151709	0.32456	0.226609	-3.18e-07	-0.03244	0.030395	0.139729
6.36e-07	0.296509	0.087991	0.199562	0	0.113318	0.201907	0.121218
1.59e-07	-0.29013	0.195302	-0.036	0	-0.21548	-0.14644	-0.04498
1.59e-07	0.205916	0.101187	0.475743	4.77e-07	-0.12956	0.033962	-0.202
-6.36e-07	0.337158	0.516176	0.773184	-3.18e-07	-0.17618	-0.0931	-0.35572
-3.18e-07	-0.16369	-0.20628	-0.12089	3.18e-07	-0.301	-0.17412	-0.1368
-3.18e-07	-0.01391	-0.01582	0.063999	-3.18e-07	-0.30438	-0.16825	-0.17915
-1.99e-08	0.404691	0.487094	1.01839	9.93e-09	0.120889	0.140463	-0.12317
-3.18e-07	-0.28623	-0.17955	-0.46011	3.18e-07	0.022941	-0.09183	-0.04857
3.18e-07	-0.56993	-1.21266	-1.13334	3.18e-07	-0.06128	-0.18566	-0.30738
0	0.166375	0.401626	0.298001	9.54e-07	-0.20047	-0.14335	-0.03187
-6.36e-07	0.12964	0.127847	0.028147	-3.18e-07	0.114817	0.082718	0.229454
3.18e-07	0.12813	0.366681	0.212138	-6.36e-07	0.113468	0.042395	0.357956
3.18e-07	0.125694	-0.11831	0.428376	6.36e-07	-0.34444	-0.10629	-0.59957
3.18e-07	0.069674	-0.27934	-0.28129	3.18e-07	0.155653	0.219132	0.178702
-6.36e-07	0.398652	0.574508	1.15066	-3.18e-07	-0.1167	0.03817	-0.82282
0	-0.18166	-0.45686	-0.50524	0	0.495055	0.401048	0.723561
3.18e-07	-0.19034	-0.98207	-1.02377	-9.54e-07	0.05175	-0.04613	-0.16166
0	-0.39426	-0.3959	-0.62785	0	-0.25176	-0.38174	-0.44006
0	0.209264	-0.35009	-0.2679	-3.18e-07	-0.12076	-0.07391	-0.24782
-3.18e-07	-0.69625	-1.15701	-1.16247	-6.36e-07	-0.35883	-0.53998	-0.79936
3.18e-07	0.289564	0.0301	0.141359	-6.36e-07	0.068272	0.280128	0.199082
0	0.106769	0.152981	0.356663	0	0.018246	0.178026	0.051879
-3.18e-07	0.018574	0.344645	0.228059	-6.36e-07	-0.10609	0.132531	0.057236
-3.18e-07	0.329445	0.157141	0.342523	0	0.107152	0.096008	-0.09503
-3.18e-07	0.070606	-0.52464	-0.07233	-3.18e-07	-0.09088	-0.00168	-0.40412
-6.36e-07	1.03778	1.5644	1.33338	0	0.801868	1.18005	1.52639
-6.36e-07	-0.12371	-0.18854	-0.15964	9.54e-07	-0.11199	-0.20974	-0.25892
0	-0.17575	-0.30573	-0.24221	-6.36e-07	0.001371	-0.12226	-0.20835
0	-0.20139	-0.70421	-0.57589	0	0.18136	0.058276	-0.04358
0	0.149902	0.65871	0.975122	0	-0.04224	0.090261	-0.15129
-1.59e-07	-0.70217	-0.04426	-0.06859	0	-0.44543	-0.41261	-0.47371
0	0.503365	0.885434	0.66765	1.59e-07	0.112908	0.283367	0.302061
0	0.068711	0.113608	0.288561	3.18e-07	-0.25968	-0.22436	-0.52275
-1.59e-07	1.10713	0.811305	0.739545	1.59e-07	0.925202	0.832617	1.13178
3.18e-07	1.32177	2.07262	1.5028	3.18e-07	0.939922	1.21773	1.71961
-3.18e-07	1.21851	1.66375	1.19727	1.59e-07	1.27341	1.3117	1.21366
0	-0.30347	-0.19923	-0.07523	3.18e-07	-0.26609	-0.28541	-0.34253
-4.77e-07	0.460324	0.903267	0.774191	3.18e-07	0.076878	0.226804	0.239129
-3.18e-07	-0.06006	-0.22181	-0.17781	6.36e-07	0.121347	-0.09021	-0.12271
0	0.360037	0.074459	0.436023	3.18e-07	-0.41768	-0.09157	-0.07348
0	-0.3372	0.473288	0.397358	7.95e-08	0.045386	-0.0457	0.215315
3.18e-07	-0.43515	-1.24362	-1.30259	0	0.085026	-0.00222	-0.04254
0	-0.25889	-0.60171	-0.16261	-3.18e-07	-0.28237	-0.31555	-1.10829
-6.36e-07	0.595315	0.76904	1.52333	9.54e-07	-0.06778	0.207146	-0.81627
1.59e-07	-0.15793	0.198799	-0.22494	1.59e-07	-0.09619	-0.16798	0.088595
6.36e-07	-0.38346	-0.80772	-0.94808	-3.18e-07	0.625548	0.377034	0.319914
-9.54e-07	-0.21818	-0.30734	-0.51319	0	-0.20295	-0.39506	-0.44305
-6.36e-07	-0.05193	-0.09059	-0.10426	-3.18e-07	-0.11795	-0.14441	0.054764
9.93e-09	1.93301	1.96773	1.38873	0	-0.50108	0.329477	-0.10952
6.36e-07	-0.12322	-0.58547	-0.35943	0	-0.2147	-0.06869	-0.14204
-6.36e-07	-0.06926	0.166791	0.354466	-3.18e-07	-0.17481	0.126913	0.003331
-3.18e-07	0.215172	0.400496	0.482467	0	-0.31505	-0.15308	-0.14535
0	-0.22459	-0.43891	-0.49886	-3.18e-07	0.179563	-0.07347	-0.07441
0	-0.07554	0.35256	0.30124	3.18e-07	-0.04803	-0.07203	-0.17759
6.36e-07	-0.38464	-0.53886	-0.72418	6.36e-07	0.025703	-0.13056	-0.11757
0	-0.52759	-0.49224	-0.55935	3.18e-07	-0.57027	-0.54123	-0.53856
3.18e-07	-0.03146	0.045805	-0.09733	6.36e-07	-0.17058	-0.22602	-0.23456
0	-0.24938	-0.27604	-0.2134	-4.77e-07	-0.14885	-0.11532	-0.43802
-3.18e-07	-0.32034	-0.53361	-0.10065	3.18e-07	-0.32959	-0.24927	-1.04649
-3.18e-07	-0.02603	0.084408	0.109948	0	0.130005	0.053669	0.018393
3.18e-07	-0.15089	-0.32777	-0.23937	3.18e-07	0.113852	0.241048	0.142054
9.93e-09	0.354023	0.512427	1.01839	9.93e-09	0.272892	0.676467	0.079496
0	-0.43576	-1.2634	-1.19602	3.18e-07	0.052768	-0.18895	-0.24172
0	0.922219	1.53075	3.42938	6.36e-07	0.017156	0.058547	-2.1246
3.18e-07	0.949296	1.52461	3.28937	0	-0.03491	0.024001	-2.13573
1.59e-07	0.002388	0.02125	-0.24343	-7.95e-08	1.29435	1.41816	1.00263
3.18e-07	1.15623	0.913074	-2.51981	3.18e-07	0.016891	0.200699	2.63455
-3.18e-07	-0.65496	-1.3173	-1.33925	3.18e-07	-0.11342	-0.29832	-0.2869
6.36e-07	-0.08907	-0.33233	-0.06321	3.18e-07	-0.25056	-0.25923	-0.76987
0	-0.13225	-0.20996	-0.19852	3.18e-07	-0.10602	-0.06522	0.033254
-3.18e-07	0.644911	0.860148	0.68567	0	0.490278	0.476191	0.775222
0	0.437199	0.938028	0.804281	-9.54e-07	0.027532	0.104312	0.162037
0	0.329938	0.600422	0.431958	-9.54e-07	0.193574	0.102475	0.343151
0	-0.07068	-0.3759	-0.43809	0	0.424968	0.450067	0.617533
-6.36e-07	-0.27829	-0.96037	-0.67102	3.18e-07	-0.11695	-0.25239	-0.47171
3.18e-07	-0.03121	-0.7202	-0.56272	6.36e-07	0.151778	-0.24429	-0.30565
9.93e-09	0.98368	1.43643	0.055399	4.97e-09	0.555557	0.575132	1.13614
0	0.455359	0.360424	0.004731	9.93e-09	0.272892	0.241798	0.028828
-3.18e-07	-0.58584	-0.57284	-0.65843	0	-0.64849	-0.58717	-0.53011
0	1.0068	0.979573	1.29977	-9.54e-07	0.217654	0.563653	0.308806
0	0.152023	0.521593	0.750465	-6.36e-07	-0.4722	-0.25972	-0.58124
3.18e-07	-0.02424	0.154483	0.126803	3.18e-07	-0.10054	-0.22752	-0.37237
3.97e-08	0.738024	1.82939	-0.08295	4.97e-09	0.272892	0.343134	1.43246
-3.18e-07	-0.58186	-1.21268	-1.24774	3.18e-07	0.235283	0.214471	0.126712
3.18e-07	-0.12249	-0.17127	-0.31673	-6.36e-07	0.020256	-0.12246	-0.16445
-3.18e-07	-0.14093	0.504377	0.2427	3.18e-07	0.047958	0.265534	0.264885
3.18e-07	0.042539	-0.26903	-0.04012	3.18e-07	-0.44544	-0.08935	-0.10571
0	-0.33747	-0.49957	-0.42705	-3.18e-07	0.230533	0.079687	0.117796
6.36e-07	-0.41586	-0.39194	-0.55993	0	0.144265	0.253678	0.461284
-1.59e-07	1.18627	1.69697	1.65272	-6.36e-07	0.698645	0.888333	1.34232
6.36e-07	1.31855	2.1139	1.66057	-6.36e-07	0.857094	1.17841	1.67138
3.18e-07	0.176349	0.399418	0.050143	-1.59e-07	-0.27855	-0.303	-0.23416
6.36e-07	-0.12293	-0.781	-0.77243	0	-0.17844	-0.13423	-0.22098
-3.18e-07	-0.03573	-0.66406	-0.20213	0	0.007978	0.032066	-0.20756
3.18e-07	-0.15243	0.282833	0.062414	-3.18e-07	0.058949	-0.08635	-0.09213
-6.36e-07	-0.22895	-0.2922	-0.35696	-3.18e-07	-0.11039	0.006891	-0.0929
-3.18e-07	-0.02542	-0.0453	-0.31264	6.36e-07	-0.36801	-0.28362	-0.18259
9.93e-09	0.83936	1.80491	1.35172	0	-0.44444	0.002117	-0.35517
0	-0.04724	-0.2925	-0.3635	-3.18e-07	0.123594	0.168726	0.183016
6.36e-07	0.251568	0.023629	0.070601	0	0.128456	0.24583	0.188404
-3.97e-08	4.04294	5.83256	5.28678	3.97e-08	2.60013	3.82204	4.11256
0	1.16747	1.65743	1.44728	0	-0.03872	0.71927	0.787222
0	-0.04597	-0.08312	0.114741	0	-0.17545	-0.27435	-0.74072
-3.18e-07	0.095087	0.145904	0.12629	3.18e-07	0.014673	-0.07905	-0.21073
0	0.539595	0.63833	1.31767	-1.27e-06	-0.10412	0.032575	-0.6736
3.18e-07	0.108658	-0.38004	-0.42661	-3.18e-07	-0.25596	0.01232	-0.02563
-3.18e-07	0.23481	0.699177	0.499179	0	-0.08442	0.109507	0.321047
3.18e-07	1.99126	2.39315	2.90446	-3.18e-07	0.084184	0.403973	-0.0152
1.59e-07	0.831857	0.483822	0.555554	0	-0.35345	0.376907	0.710688
-3.18e-07	-0.45766	-0.71342	-0.61614	-6.36e-07	-0.37402	-0.22411	-0.36051
3.18e-07	0.565739	1.05529	1.30228	-3.18e-07	-0.2621	0.082587	-0.25277
-3.18e-07	-0.68483	-1.32106	-1.30241	0	-0.20109	-0.24084	-0.40976
4.77e-07	0.159646	0.499153	0.678726	3.18e-07	-0.12105	0.095568	0.166228
-3.18e-07	-1.65827	-1.99456	-2.13394	-9.54e-07	-0.61343	-0.35783	-0.07271
0	-0.61033	-1.28115	-1.22399	3.18e-07	0.040086	-0.17286	-0.31384
-3.18e-07	-0.03094	0.25912	0.187346	3.18e-07	-0.18507	-0.03732	0.18612
3.18e-07	0.171105	0.343261	0.27711	6.36e-07	-0.05308	-0.04797	0.059518
0	0.191521	-0.23934	-0.00279	-6.36e-07	0.089964	0.065644	0.000865
0	-0.43289	-0.29379	-0.50574	6.36e-07	-0.29725	-0.5751	-0.54952
-3.18e-07	-0.0756	-0.36867	-0.24948	6.36e-07	0.049585	0.008519	-0.05547
1.59e-07	0.274127	0.817497	0.765079	6.36e-07	-0.16261	0.059638	0.157069
3.18e-07	-0.09766	-0.04893	-0.11304	-6.36e-07	-0.2503	-0.1548	-0.16084
6.36e-07	-0.4269	-0.48258	-0.48893	6.36e-07	-0.32175	-0.47436	-0.78143
6.36e-07	0.054926	-0.17436	-0.12719	0	0.149568	0.089711	0.140605
6.36e-07	-0.26703	-0.8785	-0.91558	-3.18e-07	0.335151	0.109175	0.125978
2.38e-07	0.241401	-0.53785	-0.46871	-7.95e-08	-0.50382	-0.02054	0.136138
6.36e-07	-0.26458	-0.58724	-0.43345	6.36e-07	-0.3497	-0.25439	-0.40187
-6.36e-07	-0.10222	-0.47858	-0.5001	-3.18e-07	0.87943	0.787247	0.857977
3.18e-07	-0.41358	-1.11282	-0.93085	6.36e-07	0.222626	0.345502	0.094179
-9.54e-07	0.0921	-0.21498	-0.30048	6.36e-07	0.181811	0.156797	-0.06351
0	1.10565	0.841211	0.991184	0	0.607974	0.406735	0.393044
0	1.5165	2.58147	1.96741	7.95e-08	0.765038	1.10577	1.75816
1.59e-07	2.27961	3.43335	3.09738	1.59e-07	1.43104	1.74947	2.2033
0	-0.29961	-0.66624	-0.64429	3.18e-07	-0.19591	-0.30809	-0.41219
3.18e-07	0.533406	0.564765	0.970778	9.54e-07	-0.18176	0.039475	-0.33871
3.18e-07	1.11552	1.08864	1.53388	6.36e-07	-0.28953	-0.1909	-0.2989
-2.38e-07	1.86474	1.55205	2.53874	1.59e-07	0.24142	-0.15603	0.24539
3.18e-07	-0.0926	-0.15846	-0.33056	6.36e-07	-0.125	-0.32798	-0.19763
-3.18e-07	-0.71742	-1.0055	-1.01917	0	-0.22447	-0.11864	-0.13565
3.18e-07	-0.11144	-0.1361	-0.16433	-6.36e-07	-0.18339	-0.33078	-0.32008
-1.59e-07	0.087626	-0.49095	-0.44782	0	-0.03078	-0.17792	-0.00583
0	0.186053	0.160501	0.178724	0	-0.19971	-0.13013	-0.04207
0	-0.54998	-0.96561	-0.94792	3.18e-07	0.1458	0.189873	0.111822
0	-0.07659	0.461997	-0.77498	7.95e-08	0.081058	0.273921	0.325467
0	-0.32595	-0.83807	-1.09942	0	0.072708	-0.15862	-0.05632
3.18e-07	-0.1508	-0.30058	-0.20172	0	-0.41123	-0.34606	-0.39546
3.18e-07	-0.40255	-0.28357	-0.39462	0	-0.11247	-0.20066	-0.18394
-3.18e-07	0.076556	-0.49421	-1.1523	3.18e-07	-0.98498	-0.58979	0.042424
-3.18e-07	-0.44887	-1.39507	-1.22951	3.18e-07	-0.15611	-0.22193	-0.29069
6.36e-07	-0.20056	-0.19446	-0.30375	3.18e-07	0.09159	-0.2502	0.000348
6.36e-07	0.347483	0.667232	0.515871	3.18e-07	0.083534	0.03102	0.244664
0	-0.24241	0.131674	0.119435	-3.18e-07	-0.19067	-0.32185	-0.21327
0	-0.11997	-0.16078	-0.38903	0	-0.12763	-0.2726	-0.30182
-3.18e-07	-0.12741	-0.01204	0.079608	6.36e-07	-0.37657	-0.32936	-0.43139
9.54e-07	0.048193	-0.0835	0.132623	0	-0.30756	-0.02192	-0.17675
-3.18e-07	0.036093	0.434546	0.297403	3.18e-07	-0.31271	-0.23102	-0.16604
0	2.94047	2.82368	1.0554	4.97e-09	0.656893	1.6258	2.57678
3.18e-07	0.038517	-0.1936	-0.19016	-9.54e-07	0.07161	0.111618	0.12144
0	-0.14442	-0.82521	-0.64625	3.18e-07	0.105045	-0.03343	-0.28381
-3.18e-07	-0.71691	-1.39397	-1.26664	-1.27e-06	-0.26577	-0.26108	-0.44645
9.54e-07	-0.25267	-0.53886	-0.37423	0	-0.35281	-0.61901	-1.03803
-4.97e-09	0.071358	0.501757	-0.04594	4.97e-09	0.171556	0.908465	-0.07251
0	-0.5375	-0.88164	-0.73003	0	-0.14063	-0.22304	-0.28709
-3.18e-07	-0.33434	-0.58909	-0.35761	3.18e-07	0.023538	0.028654	-0.02968
3.18e-07	0.359759	0.25419	0.125425	0	0.337648	0.323774	0.431471
-3.18e-07	0.220707	0.203438	0.335566	-3.18e-07	-0.02267	-0.14945	-0.6451
0	-0.00212	0.452894	0.409402	-3.18e-07	-0.28921	-0.31643	-0.50295
-3.18e-07	-0.2043	-0.47413	-0.15706	0	0.206334	-0.31171	0.147062
-3.18e-07	0.36973	0.544189	0.320499	-4.77e-07	-0.04239	-0.02728	0.045035
-4.77e-07	-0.17226	0.051325	-0.05029	3.18e-07	-0.09387	-0.1156	-0.06502
0	-0.52671	-1.01471	-0.97009	3.18e-07	-0.27344	-0.52217	-0.71881
0	0.386058	0.209481	0.308993	-9.54e-07	0.404922	0.171423	0.187455
-1.99e-08	0.455359	1.06309	0.4394	4.97e-09	0.272892	0.524464	-0.02184
-6.36e-07	0.101758	0.361732	0.30104	0	0.078561	-0.06726	-0.0797
-3.18e-07	-0.1707	-0.14797	-0.07532	3.18e-07	-0.14716	-0.20225	-0.34805
-1.99e-08	0.354023	0.309757	-0.04594	9.93e-09	0.323559	0.241798	0.412829
-7.95e-08	0.983679	2.25317	1.59129	0	1.32953	2.24925	2.88545
-6.36e-07	-0.43727	-1.4394	-1.32219	9.54e-07	-0.12404	-0.13144	-0.26123
-6.36e-07	-0.5788	-0.98984	-0.94084	-3.18e-07	-0.40057	-0.52138	-0.6284
-3.18e-07	-0.19353	-0.69189	-0.84685	0	0.673353	0.435993	0.61329
6.36e-07	-0.55681	-1.5229	-1.39786	3.18e-07	-0.23178	-0.29686	-0.4007
0	-0.39338	-1.24191	-0.92583	-3.18e-07	-0.99455	-1.06409	-1.16147
0	0.382204	0.534281	0.652487	9.54e-07	0.102586	0.273047	0.243469
0	0.921735	1.5486	1.57168	-3.18e-07	0.179611	0.364693	0.60476
0	-0.29535	-0.84108	-0.76305	-3.18e-07	-0.17669	-0.04583	-0.06345
-1.99e-08	0.404691	0.411092	0.490068	-7.45e-09	-0.06044	0.241798	0.130164
0	0.258168	0.103863	0.16685	6.36e-07	0.004389	0.046276	-0.11509
-3.18e-07	-0.09034	-0.0804	-0.22169	-3.18e-07	0.052327	-0.0177	0.032671
0	-0.43885	-0.26104	-0.24273	3.18e-07	-0.19403	-0.14912	-0.25332
0	0.143936	0.478031	0.255158	-3.18e-07	-0.05583	-0.01623	0.077675
-3.18e-07	-0.18225	-0.1987	-0.1049	3.18e-07	-0.04776	-0.03881	-0.13096
1.19e-07	0.755514	2.97568	2.59051	3.97e-08	-0.06044	0.861125	1.17463
1.59e-07	0.961222	1.00989	1.38704	4.77e-07	-0.18808	0.29189	0.201715
-3.18e-07	0.140345	-0.2087	0.320796	0	-0.4421	-0.38344	-0.86915
3.18e-07	-0.03765	-0.12572	-0.00494	0	-0.13649	-0.06701	-0.07762
6.36e-07	0.050149	0.29895	0.23968	-3.18e-07	0.055931	0.169405	0.364466
0	0.354023	0.360424	0.055399	9.93e-09	0.272892	0.241798	0.079496
-3.18e-07	-0.53147	-0.91168	-0.98317	-6.36e-07	0.40611	0.223929	0.369114
3.18e-07	-0.16297	-0.1189	-0.06707	-6.36e-07	-0.18509	-0.33366	-0.36906
-1.59e-07	0.089084	-0.22661	-0.47483	-1.59e-07	-0.81915	-0.82678	-0.28541
0	0.156329	0.029394	0.036051	6.36e-07	0.115535	0.183393	0.209018
-3.18e-07	-0.12945	-0.29978	-0.31897	0	-0.25858	-0.11837	-0.23135
3.18e-07	-0.28457	-0.41205	-0.24069	-6.36e-07	-0.18772	-0.48135	-0.81551
3.18e-07	-0.6348	-1.49988	-1.24638	6.36e-07	-0.18315	-0.20715	-0.52699
0	0.011236	-0.23692	-0.38604	-6.36e-07	0.150433	0.220139	0.378088
0	0.121948	0.575251	0.487708	3.18e-07	-0.05551	0.230077	0.387819
-6.36e-07	-0.1719	-0.00407	0.211979	3.18e-07	-0.15876	-0.21606	-0.2757
0	0.213172	0.239811	0.182842	3.18e-07	0.059086	-0.12318	0.040536
-9.54e-07	-0.49813	-0.71594	-0.57347	-3.18e-07	-0.4352	-0.53276	-0.84935
0	-0.0924	-0.2522	-0.04158	1.59e-07	0.387814	0.497606	0.455505
-6.36e-07	0.28466	0.681847	0.68817	0	-0.40509	-0.13979	-0.38027
3.18e-07	-0.00685	-0.02566	-0.14479	-3.18e-07	-0.33802	-0.3469	-0.28397
6.36e-07	-0.55265	-1.0416	-1.1263	-6.36e-07	0.23498	-0.05097	0.116599
-4.77e-07	0.003889	0.186666	0.282022	-1.59e-07	-0.21093	0.339845	0.29215
-3.18e-07	0.092634	-0.18637	-0.12826	6.36e-07	0.161214	0.129205	0.098489
3.18e-07	-0.26508	-0.42692	-0.35786	0	-0.26034	-0.32913	-0.3596
0	-0.04704	0.573949	0.507898	-3.18e-07	-0.18522	0.120719	0.244265
6.36e-07	0.222658	0.437414	0.428098	6.36e-07	0.092245	0.224109	0.257397
-6.36e-07	-0.00166	-0.12899	-0.25975	3.18e-07	0.02754	0.055348	0.120808
0	0.271934	0.857347	0.508619	-6.36e-07	0.242798	0.010175	0.285588
0	-0.04966	0.105177	-0.04741	4.77e-07	0.219904	0.199145	0.17218
-3.18e-07	-0.00519	0.308207	0.318132	0	-0.34858	-0.45925	-0.43067
-9.93e-09	0.599679	1.79509	1.30105	9.93e-09	0.323559	0.820787	0.991818
0	0.078984	-0.19288	-0.07294	-3.18e-07	0.553562	0.68774	0.732447
1.59e-07	0.115615	-0.44302	0.208014	-1.59e-07	-0.24969	-0.10849	-0.49893
0	-0.09976	-0.19985	0.180948	3.18e-07	-0.22867	-0.17301	-0.7934
-6.36e-07	-0.04666	0.132361	0.048078	3.18e-07	-0.11876	-0.09035	-0.10009
-6.36e-07	-0.39937	-0.73954	-0.79537	3.18e-07	0.776956	0.613523	0.597637
-3.18e-07	0.040807	-0.1036	0.021005	-3.18e-07	-0.64257	-0.58421	-0.72179
9.54e-07	-0.21177	-0.4059	-0.25323	0	-0.15208	-0.17156	-0.29816
-6.36e-07	-0.22539	0.107452	-0.08306	3.18e-07	-0.17615	-0.34848	-0.24353
6.36e-07	-0.39357	-1.13692	-1.05148	0	-0.26075	-0.17684	-0.09607
-3.18e-07	0.248835	0.839094	0.357307	3.18e-07	-0.12856	-0.30908	0.337971
0	-0.91605	-1.60581	-1.69836	6.36e-07	-1.07097	-1.63278	-1.57592
-1.59e-07	0.520024	0.586314	0.554768	-4.77e-07	-0.04979	0.226551	0.287169
0	0.35621	0.859092	0.789744	-3.18e-07	-0.141	0.088847	-0.08304
3.18e-07	-0.1463	0.049643	0.076197	0	-0.21195	-0.27755	-0.43032
3.18e-07	0.179682	0.375695	0.470214	3.18e-07	-0.2682	-0.10331	-0.22104
0	-0.22783	-0.34781	-0.39345	0	-0.0072	-0.01954	-0.09606
6.36e-07	-0.36264	-0.70192	-0.70656	-6.36e-07	-0.04886	-0.22267	-0.25553
0	0.012834	-0.20765	-0.44377	0	-0.57712	-0.72907	-0.59879
3.18e-07	0.037328	-0.29844	-0.19987	-3.18e-07	-0.19291	-0.02463	-0.03126
-7.95e-08	0.232075	-1.58133	-0.35207	-7.95e-08	-0.50108	-0.42487	0.978161
-1.59e-07	-0.00436	0.088269	0.334632	0	-0.53474	-0.61577	-1.07611
-6.36e-07	0.228081	0.206544	0.558936	-3.18e-07	-0.43152	-0.10911	-0.33725
-6.36e-07	0.141408	0.125095	0.597865	0	-0.4374	-0.27792	-0.58502
0	-0.28958	-0.63143	-0.51626	0	0.196036	0.138109	-0.11571
6.36e-07	-0.21085	-0.18092	-0.30937	3.18e-07	-0.30754	-0.4952	-0.53464
3.18e-07	-0.20553	-0.41181	0.238827	-3.18e-07	-0.62984	-0.70236	-1.79197
3.18e-07	-0.06003	-0.28856	-0.04065	6.36e-07	-0.19367	-0.39371	-0.73214
0	0.36711	-0.11358	-0.37623	3.18e-07	0.182794	0.320166	0.630867
0	0.228654	-0.1435	-0.10583	3.18e-07	0.053721	0.077722	0.101708
-6.36e-07	-0.02115	0.033503	-0.00897	0	0.265199	0.035102	-0.01504
8.69e-09	0.933012	0.552425	0.055399	4.97e-08	-0.25543	0.046811	0.26851
1.99e-08	4.62495	6.68664	6.48912	0	3.05678	5.48857	5.26597
-1.59e-07	0.727123	1.52438	1.21085	0	0.435904	1.09293	1.89914
3.18e-07	0.061222	-0.11119	-0.0739	0	0.190313	0.095105	0.168416
-1.59e-07	-0.04344	0.615946	0.233322	0	-0.02484	0.300498	0.863835
6.36e-07	-0.3478	-0.92045	-0.71722	6.36e-07	-0.42206	-0.3257	-0.41909
7.95e-08	0.896002	1.3536	0.421911	0	0.713534	-0.28652	1.27448
-9.93e-09	0.02069	0.895574	0.490068	9.93e-09	0.323559	1.25546	0.463497
1.59e-07	1.45969	1.71013	1.88007	3.18e-07	0.589701	0.696619	0.709201
-1.19e-07	0.435727	0.748312	0.276387	-7.95e-08	-0.32956	0.506315	1.20988
0	-0.15916	-0.1089	-0.07944	-6.36e-07	0.637244	0.682966	0.866904
0	-0.6127	-1.10692	-1.12508	-6.36e-07	-0.68755	-0.91435	-0.67832
0	0.754619	1.19521	1.81253	0	-0.32498	0.087226	-0.64415
-3.18e-07	0.090343	0.487439	0.667991	3.18e-07	-0.36612	-0.21119	-0.52031
0	-0.30519	-0.81324	-0.82272	0	-0.16173	-0.20409	-0.24354
0	-0.2985	0.033419	-0.07055	6.36e-07	-0.51701	-0.4315	-0.58366
-3.18e-07	0.974162	1.9766	2.1447	0	0.529514	1.48573	1.46342
0	2.11391	2.6269	2.09802	0	-0.2164	-0.08461	-0.34066
0	0.251547	0.722836	0.428038	0	-0.7636	-0.49986	-0.69803
-1.99e-08	2.68861	5.05975	6.71448	0	0.922125	3.04759	0.927294
3.97e-08	0.071358	0.244425	-0.3286	4.97e-08	0.128572	-0.28652	0.991818
1.59e-07	-0.00325	0.39622	-0.02149	3.18e-07	0.228745	0.367479	0.398708
0	-0.03096	0.066452	0.118632	3.18e-07	0.162224	0.151322	-0.0928
4.77e-07	1.05159	1.38306	0.927928	-1.59e-07	0.561987	1.07027	1.52864
-6.36e-07	0.466705	0.807172	0.536271	-3.18e-07	0.706866	0.521557	0.879279
0	2.39252	3.46249	3.2485	-1.19e-07	0.36057	1.28029	1.73399
-1.99e-08	0.404691	0.563095	0.156734	9.93e-09	0.272892	0.241798	0.028828
0	0.896002	1.95606	2.33021	-1.49e-08	0.606225	1.10345	1.22382
0	0.274729	0.640669	0.673093	0	0.231838	0.362598	0.412566
-1.99e-08	1.45536	2.26107	1.78265	7.95e-08	0.077904	0.575132	2.08547
-3.18e-07	0.271669	0.722696	0.523216	-3.18e-07	0.215957	0.243783	0.275097
9.93e-09	2.47499	1.30491	1.26404	1.99e-08	-0.25543	-0.28652	0.274483
5.96e-08	1.20213	2.80865	1.87017	-3.97e-08	-0.36274	0.403607	1.28046
-6.36e-07	0.291501	0.791144	0.329503	-9.54e-07	0.566583	0.437909	0.703644
3.18e-07	0.56516	1.43722	1.30472	3.18e-07	-0.07984	-0.25129	-0.02399
-1.99e-08	0.788692	0.487094	0.106066	9.93e-09	0.272892	0.241798	0.028828
-6.36e-07	-0.92814	-2.52056	-2.65162	-9.54e-07	-0.00391	-1.35893	-1.04549
0	0.166641	0.904505	0.399968	1.59e-07	-0.20047	-0.28926	0.14337
1.59e-07	0.761671	1.53919	1.40085	-3.18e-07	0.41263	0.569446	0.821766
3.18e-07	0.251413	1.13473	1.0085	0	0.394231	0.336708	0.395345
7.95e-08	-0.59531	1.39946	0.907338	-7.95e-08	1.46788	1.39494	1.85855
6.36e-07	0.194351	0.403135	1.35552	9.54e-07	-0.10981	-0.83791	-2.10097
0	-0.00678	0.423094	0.384127	-3.18e-07	-0.21995	0.181664	0.556236
-3.97e-08	3.23664	6.20134	6.71516	-2.38e-07	1.24459	2.26403	2.29861
3.18e-07	0.264282	0.722601	0.391269	0	0.499317	0.477498	0.571004
0	-0.37402	-0.69647	-0.66754	3.18e-07	-0.27017	-0.24562	-0.35797
0	0.394982	0.245225	0.500504	6.36e-07	-0.20589	-0.06939	-0.48637
-3.97e-08	-1.12363	1.43344	1.21935	-7.95e-08	-0.55175	-0.46199	-0.41181
1.59e-07	0.346635	0.172831	0.483867	6.36e-07	-0.40124	-0.18343	-0.41265
-3.18e-07	-0.02208	0.03673	-0.04854	6.36e-07	-0.27827	-0.4117	-0.49574
-3.18e-07	0.852986	1.65202	2.34952	0	-0.97241	-0.6146	-1.60375
-3.18e-07	0.129927	0.399918	0.521794	0	0.001969	0.255406	0.337187
3.18e-07	0.106979	0.401294	0.447999	-3.18e-07	0.002938	0.03495	-0.08738
1.59e-07	0.386382	1.26059	1.0508	-1.59e-07	-0.23636	0.124099	0.290529
-3.18e-07	0.027224	0.214716	0.064066	-6.36e-07	0.076806	0.095902	0.037114
-4.77e-07	-0.51878	-0.35938	-0.62853	1.59e-07	0.200055	-0.03142	0.044642
3.18e-07	-0.50222	-0.51873	-0.53934	-6.36e-07	-0.53756	-0.32833	-0.33253
3.18e-07	-0.29389	-1.13502	-1.05356	-3.18e-07	-0.06444	-0.06469	-0.14798
6.36e-07	0.126001	0.040441	-0.12352	9.54e-07	0.140746	0.046399	0.209332
-1.59e-07	0.357613	1.0072	1.01419	0	0.047778	0.166746	0.370752
-3.18e-07	-0.11658	-0.35679	-0.43136	-3.18e-07	0.022494	-0.01029	0.104234
3.18e-07	0.083389	0.455965	0.300895	3.18e-07	-0.28401	-0.18698	0.079023
9.54e-07	0.026515	0.248769	0.116129	0	0.166726	0.175141	0.395149
-7.95e-08	0.404691	-1.31222	-0.85692	0	-0.20476	-0.28652	-0.11549
-3.18e-07	-0.30861	-0.70437	-0.73306	-3.18e-07	0.214824	0.115019	0.102371
1.59e-07	0.12032	-0.58774	-0.75366	1.59e-07	-0.67553	-0.03385	0.335365
0	0.266154	0.097433	-0.03251	6.36e-07	-0.20233	0.147554	0.153116
1.59e-07	0.003	0.072155	-0.07381	-4.77e-07	0.03034	0.076533	0.089126
-3.18e-07	0.082403	-0.05672	-0.11814	0	-0.11117	0.249035	0.212417
-6.36e-07	-0.26756	-0.39669	-0.50929	-3.18e-07	-0.02175	-0.21829	-0.29527
-6.36e-07	0.901027	2.0955	3.11667	-6.36e-07	-0.57317	0.327888	-0.75667
-6.36e-07	-0.13384	-0.17972	0.064298	-3.18e-07	-0.36942	-0.30604	-0.21614
-1.19e-07	-0.36928	0.034664	0.541876	0	0.36057	0.380144	-0.33768
-1.59e-07	0.264775	0.132632	-0.11734	-4.77e-07	0.062569	0.043169	0.325921
0	-0.85217	-1.78287	-1.72176	3.18e-07	-0.13364	-0.43193	-0.61532
3.18e-07	-0.34703	-0.51216	-0.36788	1.59e-07	-0.2721	-0.57483	-0.31758
0	-0.39469	-0.56616	-0.93081	3.18e-07	-0.1632	-0.51831	-0.51308
-6.36e-07	-0.44796	-0.58718	-0.50074	3.18e-07	-0.17242	-0.30537	-0.26646
-3.18e-07	0.080883	0.176841	-0.02176	-6.36e-07	0.047484	-0.03802	0.015202
6.36e-07	-0.43143	-0.47638	-0.57522	3.18e-07	-0.03791	-0.179	-0.25741
-6.36e-07	-0.24374	-0.45851	-0.53574	-3.18e-07	0.082815	0.487311	0.609668
3.18e-07	-0.61801	-0.85943	-0.73652	6.36e-07	-0.35492	-0.44789	-0.59547
-3.18e-07	0.111622	0.470771	0.953471	0	-0.35026	-0.28323	-1.05296
6.36e-07	0.354897	0.089581	0.652243	0	-0.32961	-0.08075	-0.57813
6.36e-07	0.28739	-0.04667	0.030922	0	-0.03655	0.005423	-0.1572
-3.18e-07	1.13593	1.36063	1.71239	-3.18e-07	0.246929	0.311463	0.119824
0	-0.16428	-0.32057	-0.42957	-3.18e-07	-0.35735	-0.21153	0.074327
0	0.243303	0.432125	0.546871	1.59e-07	-0.0656	-0.09929	0.006714
-3.18e-07	-0.15218	-0.07832	0.217326	-3.18e-07	-0.11412	0.224543	0.058932
-3.18e-07	-0.26809	-0.64248	-0.49932	0	-0.1534	-0.10585	-0.24353
-1.59e-07	2.76135	3.39952	3.17259	3.18e-07	1.88559	2.41605	3.07127
0	0.208743	-0.21873	-0.14363	-3.18e-07	0.303626	0.359368	0.572904
-1.99e-08	0.404691	1.62272	0.772733	-7.95e-08	-1.34322	-0.88897	-1.10194
-6.36e-07	-0.21388	-0.31439	-0.36358	6.36e-07	-0.14066	-0.21819	-0.1996
0	-0.33388	-0.67497	-0.6785	1.59e-07	0.289848	-0.12227	0.322535
-3.18e-07	-0.10532	0.430177	0.427977	-3.18e-07	-0.79795	0.002109	0.309419
0	0.058515	0.27414	0.305111	-6.36e-07	-0.07982	0.092027	0.114673
-3.18e-07	0.392347	0.371428	0.565148	-9.54e-07	-0.25609	0.559933	0.447799
6.36e-07	-0.42472	-0.85885	-0.99274	-3.18e-07	0.291496	0.164268	0.205801
-3.18e-07	-0.05709	-0.40969	-0.43649	-9.54e-07	0.009591	-0.15722	-0.24746
3.18e-07	0.402534	0.793829	0.649331	9.54e-07	0.223687	0.220639	0.283212
0	1.1575	2.02468	1.96035	-3.18e-07	-0.09149	0.127499	0.293893
-3.18e-07	0.091823	0.443104	0.376914	3.18e-07	0.028804	0.115493	0.213727
3.18e-07	-0.29877	-0.1759	-0.04759	-6.36e-07	-0.41634	-0.34777	-0.47297
3.97e-08	1.26635	0.744425	1.64036	0	-1.16775	-1.14818	-0.30451
3.18e-07	-0.17031	-0.23795	-0.50393	3.18e-07	0.684394	0.519145	0.654525
0	-0.1749	-0.59105	-0.63792	3.18e-07	0.499503	0.384182	0.236951
1.59e-07	0.015375	0.288316	-0.04602	-1.59e-07	-0.35724	-0.18188	-0.0814
9.93e-09	0.354023	0.436426	0.055399	-7.45e-09	-0.06044	-0.09153	-0.25384
0	2.63283	4.36666	4.76488	6.36e-07	-0.57388	0.236986	-0.08326
-5.96e-08	0.209704	0.877068	1.02436	1.99e-08	-0.77778	1.07242	0.136138
-7.95e-08	0.687357	1.69773	1.57538	1.19e-07	0.329534	0.826761	1.42478
-1.59e-07	2.25193	4.11961	4.24464	-3.18e-07	0.519288	1.3052	1.52214
-1.59e-07	0.020948	-0.05883	0.157916	6.36e-07	-0.66363	-0.49687	-1.00721
0	0.395878	1.11241	1.12525	-3.18e-07	-0.21556	-0.00217	-0.1273
-6.36e-07	-0.18756	-0.46526	-0.43544	6.36e-07	0.682633	0.664279	0.868412
3.18e-07	-0.32013	-0.23808	-0.13795	6.36e-07	-0.06843	-0.29492	-0.42594
-6.36e-07	0.006505	-0.35222	-0.34585	6.36e-07	-0.04878	0.028577	0.012915
-3.18e-07	-0.26022	-0.67186	-0.13684	3.18e-07	-0.42156	-0.48276	-1.13034
6.36e-07	-0.13345	0.201346	0.043958	0	0.253539	0.163815	0.384547
-6.36e-07	-0.25998	-0.47314	-0.56266	6.36e-07	0.738919	0.501248	0.583837
3.18e-07	0.150444	0.056548	0.021446	0	0.518322	0.462556	0.463123
1.59e-07	0.487231	1.152	0.922655	0	-0.18892	0.518016	0.506396
3.18e-07	0.372259	0.192682	0.268653	6.36e-07	-0.07631	0.066647	-0.04981
1.59e-07	-0.13365	0.581446	0.869213	-6.36e-07	-0.58754	-0.2678	-0.69137
1.59e-07	0.05024	-0.03163	-0.21287	-1.59e-07	-0.1292	0.094618	0.446466
3.18e-07	-0.1926	-0.38093	-0.39532	0	0.078476	0.072355	0.100927
3.18e-07	-0.80019	-0.39195	-0.49643	1.59e-07	-0.2906	-0.40088	-0.33706
6.36e-07	-0.12338	-0.24844	-0.20693	-3.18e-07	-0.02453	0.176248	-0.09081
-4.97e-09	4.72542	4.92745	4.1714	-7.45e-09	1.43087	2.22442	3.36133
0	0.722423	1.37719	0.930471	0	-0.1778	-0.0437	0.466312
-3.18e-07	-0.28535	-0.59726	-0.7154	-3.18e-07	0.58017	0.500701	0.704553
6.36e-07	-0.54246	-1.39784	-1.33986	-6.36e-07	-0.11425	-0.32484	-0.41837
0	0.17411	0.997733	1.10014	3.18e-07	-0.54084	-0.10088	-0.45003
3.18e-07	0.103946	-0.40872	-0.36242	-9.54e-07	-0.00431	-0.00238	0.058282
0	0.194754	0.186058	0.101478	6.36e-07	0.236763	0.225691	0.338831
0	-0.49295	-0.95539	-1.03759	-3.18e-07	-0.15772	-0.44993	-0.39939
0	0.105548	2.08306	2.06451	1.59e-07	0.137426	0.243064	-0.14158
0	1.32405	2.97311	2.64378	0	0.550811	0.849202	1.11538
-3.97e-08	0.145488	2.13202	1.64201	1.59e-07	0.467879	0.320812	-0.62429
1.59e-07	-0.03037	0.435189	0.454462	3.18e-07	-0.09519	-0.08177	-0.0161
-3.18e-07	0.05492	-0.29975	0.096178	6.36e-07	-0.4203	-0.60552	-1.47626
3.18e-07	-0.58224	-1.3226	-1.34813	0	-0.1006	-0.13913	-0.23308
1.99e-08	0.297382	-0.22155	-1.10258	-1.49e-08	0.801212	-0.1422	-0.02184
3.18e-07	-0.36645	-0.66381	-0.54559	0	-0.1902	-0.36674	-0.56719
6.36e-07	0.42603	0.729417	0.494442	6.36e-07	0.298751	0.24554	0.28859
2.48e-09	0.687357	3.82368	3.14433	4.47e-08	0.027236	1.15412	1.4188
0	1.53603	2.35451	2.17803	0	0.668371	0.672855	1.61455
-3.18e-07	0.443334	0.326304	0.601967	-3.18e-07	-0.31656	0.021452	-0.15418
0	-0.26078	-0.7836	-0.69557	-3.18e-07	0.036629	0.124779	-0.02985
3.18e-07	-0.22364	-0.1321	-0.27133	3.18e-07	-0.26338	-0.1554	-0.04835
-3.18e-07	0.291078	0.049197	0.308467	-6.36e-07	-0.02323	0.093456	-0.03291
-1.59e-07	-0.23737	-0.2781	-0.13213	1.59e-07	0.202734	0.031817	0.096594
0	2.53546	2.63712	2.23821	4.97e-09	2.59268	1.87743	3.1051
3.18e-07	0.1907	0.705124	0.681069	-4.77e-07	-0.06504	0.084255	0.209747
0	2.39114	4.22826	3.43183	7.95e-08	1.80121	1.57513	2.44375
0	1.896	4.77228	5.82413	1.59e-07	-4.72217	-3.5411	-4.41445
6.36e-07	0.439209	0.340734	0.479954	9.54e-07	0.48028	0.476219	0.566018
-1.59e-07	0.63109	1.98242	2.00806	0	-0.46746	-0.22501	-0.24166
-1.99e-08	0.788692	2.35558	2.26404	0	0.606225	0.241798	0.746163
0	-1.03118	-2.19222	-1.99523	-3.18e-07	0.877104	0.820506	0.972965
0	-0.7076	-1.40233	-1.38441	0	-0.32016	-0.35372	-0.37759
-3.18e-07	-0.28053	-1.19783	-0.74897	-3.18e-07	-0.23781	-0.2611	-0.64116
6.36e-07	0.149192	0.418618	0.837085	0	-0.49635	-0.39766	-0.68588
3.18e-07	0.259545	0.588021	0.067479	-1.59e-07	0.167542	-0.14567	0.486161
0	0.08383	0.188434	0.041924	9.54e-07	0.153537	0.018996	0.009849
-3.18e-07	0.371944	0.712236	0.709146	0	0.52465	0.672573	0.956125
0	0.02703	0.130849	0.004476	0	0.56203	0.453208	0.690206
2.38e-07	0.500199	1.09835	1.68443	7.95e-08	0.253628	0.085025	0.007049
-9.54e-07	0.062613	0.67865	0.510557	-3.18e-07	0.192671	0.270539	0.390993
1.59e-07	-0.03102	0.928358	1.04132	6.36e-07	-0.72831	-0.30919	-0.51094
0	-0.39764	-0.72914	-0.73438	3.18e-07	0.022182	-0.17636	-0.19348
6.36e-07	-0.15796	-0.51977	-0.4452	0	-0.01369	0.066859	0.079637
-1.59e-07	0.449812	1.16256	1.39984	3.18e-07	-0.32321	-0.03846	-0.30594
-3.18e-07	0.06728	-0.22411	0.0446	-6.36e-07	-0.16396	-0.02224	-0.13111
0	0.050981	-0.10018	0.152955	-3.18e-07	-0.000188	0.217031	-0.03137
-3.18e-07	-0.2149	-0.49984	-0.4552	-3.18e-07	0.077902	-0.02005	-0.07209
-3.18e-07	-0.48273	-0.90135	-0.85619	0	-0.10134	-0.33634	-0.3512
-1.99e-08	3.39329	5.47061	4.10286	-7.95e-08	1.11108	1.95221	2.54848
-3.18e-07	-0.49725	-0.5201	-0.30217	0	-0.72397	-0.68604	-0.92306
6.36e-07	-0.23557	-0.62503	-0.55054	3.18e-07	-0.24078	-0.23245	-0.34487
0	0.044989	-0.04354	0.206685	3.18e-07	-0.1525	-0.10893	-0.33717
6.36e-07	-0.06463	-0.01655	0.316549	3.18e-07	-0.21881	-0.14349	-0.46214
-1.99e-08	0.404691	0.487094	0.106066	9.93e-09	0.272892	0.241798	0.130164
-3.18e-07	-0.03291	0.276967	-0.02355	-3.18e-07	-0.02469	-0.03898	0.159969
0	0.430906	0.892264	0.565824	1.59e-07	0.222844	0.493631	0.583502
6.36e-07	0.080847	-0.06697	-0.23047	6.36e-07	0.3733	0.218817	0.440765
0	0.599679	0.628426	0.004731	9.93e-08	-1.0741	-0.72119	-0.3045
0	0.387816	1.10461	0.845785	-1.59e-07	-0.4621	-0.23877	0.089559
1.59e-07	0.572191	1.41159	0.993476	-1.59e-07	-0.35734	-0.23842	0.114565
0	0.033699	-0.32429	-0.22683	-3.18e-07	-0.12235	0.145724	0.011712
3.18e-07	-0.03777	0.1091	-0.07652	0	-0.01823	-0.058	0.176942
-7.95e-08	1.42432	2.30224	2.8425	0	0.404318	0.643949	0.680466
1.59e-07	1.38047	2.3899	2.35674	1.59e-07	0.526832	0.617955	0.468495
-3.18e-07	0.823413	1.71983	1.45078	-3.18e-07	0.402518	0.634357	1.02837
9.54e-07	-0.25021	-0.74214	-0.53129	-6.36e-07	-0.13194	-0.18821	-0.49734
9.54e-07	-0.43908	-1.11653	-0.87883	0	-0.40134	-0.36275	-0.59449
-1.99e-08	0.845334	0.265917	0.533052	-7.95e-08	-1.1542	-0.41132	0.093043
1.59e-07	-0.09221	-0.83781	-0.47283	-1.59e-07	0.231529	0.349247	0.43744
3.18e-07	-0.39194	-1.0929	-1.02316	-3.18e-07	0.146031	-0.01742	0.085141
-3.18e-07	-0.30618	-0.65275	-0.69583	-3.18e-07	0.513035	0.510327	0.757787
0	-0.55868	-1.42401	-1.29055	-3.18e-07	-0.06417	-0.15936	-0.26318
0	-0.00835	0.620582	0.683462	-3.18e-07	-0.53118	-0.31336	-0.39104
0	-0.51533	-1.09907	-0.88283	-3.18e-07	-0.44686	-0.25295	-0.35485
-3.18e-07	0.574651	1.62741	1.1589	4.77e-07	0.379532	0.238089	0.469199
-1.59e-07	1.38938	1.9091	1.92969	1.59e-07	0.218393	0.478165	0.205021
6.36e-07	0.27793	0.452629	0.387639	0	0.24103	0.312605	0.418274
3.18e-07	-0.03531	0.768052	0.849408	-1.59e-07	0.120008	0.214065	-0.09767
0	0.36417	0.867444	0.250386	-7.95e-08	0.393748	0.403607	1.09902
-3.18e-07	0.043996	-0.7517	-0.62371	3.18e-07	0.622781	0.306762	0.287348
3.18e-07	0.275304	0.280104	0.259336	6.36e-07	0.046793	0.030322	-0.13031
-1.59e-07	0.089386	-0.37474	-0.40132	4.77e-07	-0.02641	0.108048	0.038034
3.18e-07	-1.10783	-1.57596	-1.22776	3.18e-07	-0.02025	-0.2079	-0.63932
0	0.1274	-0.23184	-0.2399	0	-0.02975	0.28857	0.441332
-4.77e-07	0.200095	0.640418	0.512316	1.59e-07	0.03789	0.15631	0.156434
0	0.086247	0.712788	0.711013	0	-0.46146	-0.27956	-0.35534
-6.36e-07	-0.16242	-0.2288	-0.09304	6.36e-07	-0.10512	-0.0745	-0.06599
-3.18e-07	-0.1572	-0.28389	-0.28372	-9.54e-07	-0.32743	-0.14233	-0.35204
-3.18e-07	-0.12941	-0.22772	-0.24689	3.18e-07	0.113556	0.188595	0.399064
0	0.150024	-0.33061	-0.31726	0	-0.1746	0.022968	-0.04875
-3.18e-07	-0.11828	-0.00357	-0.10211	6.36e-07	-0.03873	-0.10511	-0.077
-6.36e-07	-0.22604	-0.17619	-0.35011	-3.18e-07	-0.0627	-0.04261	-0.19939
6.36e-07	-0.09571	-0.17684	-0.02134	6.36e-07	-0.27427	-0.37006	-0.36557
6.36e-07	-0.30254	-0.13447	-0.45133	0	-0.07447	-0.21369	0.022271
0	-0.24429	-0.36942	-0.05543	0	-0.41054	-0.48099	-0.72805
-6.36e-07	-0.41871	-0.43743	-0.39084	-3.18e-07	-0.29744	-0.30321	-0.492
-4.77e-07	0.231209	0.122727	0.242499	3.18e-07	-0.28561	0.137015	-0.10431
0	-0.39239	-0.47002	-0.39581	6.36e-07	-0.26135	-0.47283	-0.73749
3.18e-07	-0.02294	0.250988	0.145804	3.18e-07	-0.35817	-0.30406	-0.27051
3.18e-07	-0.47081	-0.89732	-0.68234	-3.18e-07	-0.19242	-0.37586	-0.47633
4.77e-07	0.040469	-0.12252	-0.12625	-1.59e-07	-0.23252	-0.01078	-0.04563
3.18e-07	-0.41455	-0.59105	-0.53561	-3.18e-07	-0.33883	-0.38613	-0.47623
-3.18e-07	0.058792	0.115006	0.002515	6.36e-07	0.081419	0.247353	0.296435
-9.54e-07	-0.20851	-0.38942	-0.4954	0	0.438463	0.440401	0.503881
-7.95e-08	0.335874	-0.01585	-0.52359	0	-1.38023	-0.97068	-0.65533
-3.18e-07	0.371897	1.28355	1.2233	1.59e-07	-0.13808	0.064839	0.176708
-1.59e-07	-0.03098	0.715991	0.662584	-3.18e-07	-0.25115	-0.05888	-0.09978
-1.59e-07	0.225217	1.09076	1.28593	-6.36e-07	-0.81838	-0.39356	-0.89338
1.59e-07	1.28617	1.71964	1.81686	3.18e-07	-0.59816	-0.10537	0.121098
2.48e-09	1.84533	3.16272	1.76516	1.99e-08	0.272892	0.770119	1.52413
-3.18e-07	-0.25985	-0.0184	-0.06739	3.18e-07	-0.65193	-0.45821	-0.48932
3.97e-08	0.972736	0.823459	0.7679	0	2.04089	1.6258	2.34861
1.59e-07	0.177138	0.638697	0.31418	-1.59e-07	-0.28252	-0.1169	-0.20387
0	0.268947	0.922333	0.508035	-4.77e-07	-0.29656	-0.0655	-0.07761
0	1.84533	1.80491	2.09252	-1.74e-08	-0.00977	-0.04087	0.607817
-1.99e-08	0.83936	2.0631	0.4394	4.97e-09	0.272892	0.140463	0.311494
-3.18e-07	-0.06247	-0.1072	-0.13099	3.18e-07	-0.02683	-0.07819	-0.40649
1.99e-08	0.933012	0.649919	-0.13959	-1.49e-08	0.606225	-0.1422	-0.35517
0	0.022959	-0.334	-0.11845	3.18e-07	-0.1288	-0.02739	-0.1386
-3.18e-07	-0.38758	-0.55248	-0.42046	-3.18e-07	-0.43124	-0.44383	-0.56019
0	0.714561	0.167307	0.365269	-3.97e-08	-0.14812	-0.67052	0.028828
-1.59e-07	0.208631	0.295929	0.249157	-1.59e-07	-0.24235	-0.05926	-0.20033
0	0.087979	0.58359	0.594827	1.59e-07	0.007011	0.411664	0.533217
0	-0.35896	-0.65485	-0.93476	-3.18e-07	0.37683	0.393593	0.533236
-3.18e-07	1.6724	2.71634	1.99664	7.95e-08	1.4565	1.96552	2.26117
0	1.80492	3.71133	3.48642	0	1.13174	1.40176	1.97732
-3.18e-07	0.40589	1.38927	1.26086	1.59e-07	0.015496	0.193906	-0.15351
3.18e-07	-0.0032	-0.52358	-0.33575	4.77e-07	0.402098	0.437966	-0.05527
0	1.9936	3.5944	2.56053	0	1.25052	0.524464	2.0413
-3.18e-07	0.048788	0.582301	0.447825	0	-0.25198	-0.17824	0.176371
0	0.942554	1.39062	1.04255	1.59e-07	-1.02408	-0.56016	-0.40312
-6.36e-07	-0.61737	-0.48083	-0.72219	0	-0.41042	-0.4809	-0.46582
3.18e-07	0.335002	0.288089	0.287452	-3.18e-07	0.12858	0.124688	0.35472
-3.18e-07	0.579459	0.52432	0.33128	0	0.601687	0.736782	1.10281
6.36e-07	0.614384	0.664757	0.985518	0	0.020863	0.340778	0.07959
0	0.455359	0.052425	0.250386	-7.45e-09	-0.11111	0.241798	0.325151
3.18e-07	0.394437	0.394528	0.578789	0	0.109658	0.343525	0.142799
0	0.839686	1.14228	1.62112	9.54e-07	-0.0654	0.211436	-0.2088
1.59e-07	2.24883	3.16709	3.06415	3.18e-07	0.297529	0.572392	0.476628
-1.99e-08	0.404691	0.487094	0.106066	9.93e-09	0.272892	0.241798	0.130164
0	3.07881	4.53396	3.76516	3.97e-08	1.59865	2.07242	2.25664
1.59e-07	0.697343	1.22369	0.754447	4.77e-07	0.978528	1.36765	1.48737
3.18e-07	0.307178	0.782354	0.704253	-3.18e-07	0.269772	0.355874	0.427852
-3.97e-08	0.599679	0.203573	0.603351	0	0.134546	0.399776	1.27448
1.59e-07	0.380928	0.978977	0.511607	-3.18e-07	0.428414	0.423488	0.716288
3.18e-07	0.352186	0.884616	0.336998	-1.59e-07	0.356902	0.460037	0.708277
1.59e-07	-0.80333	0.207573	-0.07176	3.18e-07	-0.22392	-0.15851	0.086341
0	0.185648	0.868501	0.335442	1.59e-07	0.71504	0.212267	0.784678
0	-0.74446	0.635279	0.731981	-1.59e-07	-1.30126	0.172501	-0.33679
0	1.07366	2.54339	2.2082	0	-1.3582	-0.60776	-0.79179
0	0.068477	0.744963	0.2154	-1.59e-07	-0.27009	-0.11992	0.260386
-6.36e-07	-0.35327	-1.02626	-1.13874	6.36e-07	0.387425	0.242984	1.33186
1.59e-07	2.64914	4.23724	4.93067	-3.18e-07	-0.52485	-0.06581	-0.48466
9.93e-09	2.47499	4.43517	5.38648	7.95e-08	-1.8692	-0.92601	-0.89481
1.59e-07	-0.25985	-0.37715	-0.30807	0	-0.15543	-0.05796	-0.10722
1.59e-07	0.202219	0.969491	0.162141	1.59e-07	-0.03135	-0.11609	0.014472
3.18e-07	0.866358	0.722097	0.889503	0	0.474253	0.626109	0.513277
6.36e-07	0.200108	0.472657	0.174134	0	-1.54715	-1.2331	-0.73736
0	-0.04435	0.117213	0.076804	3.18e-07	-0.35911	-0.20407	-0.22369
3.18e-07	0.267595	0.158576	0.059179	0	0.215025	0.118903	0.30626
0	0.010842	0.253041	0.214071	-6.36e-07	-0.08083	-0.15286	-0.03469
0	-0.41076	-0.32912	-0.48888	3.18e-07	-0.58165	-0.6763	-0.51413
6.36e-07	1.27209	1.98329	2.24266	-9.54e-07	-0.15694	0.03389	-0.04625
1.59e-07	1.58724	1.89779	2.19491	1.59e-07	0.091751	0.491126	0.450603
-1.99e-08	3.19347	4.18757	3.2272	3.97e-08	0.690071	1.99231	2.52611
-9.54e-07	0.64643	0.541708	0.397588	-3.18e-07	0.382628	0.257991	0.383225
1.59e-07	1.19763	2.04437	3.20965	0	-1.61199	-1.92139	-3.99512
-3.18e-07	-0.44092	-0.53973	-0.62377	-6.36e-07	-0.1905	-0.19151	-0.27831
0	-0.47506	-0.93813	-1.06689	0	0.235107	-0.1049	-0.12876
0	-0.72165	-1.58276	-1.63892	3.18e-07	-0.06601	-0.29389	-0.29823
0	0.488747	-0.03499	-1.0304	2.38e-07	-0.48605	-0.02732	0.621364
0	-0.08536	-0.08542	-0.53248	-3.18e-07	0.038679	-0.10708	0.053691
-3.18e-07	-0.19072	-0.10607	0.140346	0	-0.1118	-0.1367	-0.54905
3.18e-07	-0.1614	-0.71758	-0.63643	3.18e-07	-0.11985	0.064462	0.051922
-1.99e-08	0.455359	0.487094	0.490067	0	0.134546	-0.42487	-0.63784
3.18e-07	-0.08769	-0.1779	0.029716	0	-0.18746	-0.28475	-0.92845
-3.97e-08	3.71098	5.26952	4.94612	-7.95e-08	0.975197	1.45953	1.93806
0	-0.2568	-0.55506	-1.16359	-1.59e-07	0.373194	-0.07476	0.237717
3.18e-07	0.208461	0.014303	-0.26129	3.18e-07	0.024368	0.228476	0.666101
-3.18e-07	-0.56816	-1.07182	-1.0451	0	0.663472	0.088151	-0.00319
7.95e-08	-0.67129	-0.13761	-1.59957	7.95e-08	0.61489	0.250464	-0.03664
-3.18e-07	0.253576	0.077567	0.24499	0	0.194256	0.295987	0.583276
3.18e-07	-0.10096	-0.17353	-0.14876	-3.18e-07	-0.11523	-0.16788	-0.08317
0	-0.11694	-0.59611	-0.63129	-6.36e-07	-0.03351	-0.12016	-0.22099
4.77e-07	0.400978	1.1341	1.05231	-1.59e-07	-0.75544	-0.61118	-0.54812
-6.36e-07	-0.51507	-1.60913	-1.88599	0	-0.21897	-0.62811	-0.26235
3.18e-07	1.63757	2.35492	3.02788	6.36e-07	-0.58314	-0.02365	-0.47377
0	0.188711	-0.19243	-0.07488	-3.18e-07	0.194709	0.280959	0.110961
-3.18e-07	-0.33589	-0.87065	-0.64813	0	-0.0413	-0.12367	-0.2635
-9.54e-07	-0.1427	-0.28536	-0.14519	-3.18e-07	-0.01722	-0.09939	-0.03347
-1.99e-08	1.02069	1.75424	2.57017	-1.49e-08	0.467879	0.241798	1.18681
1.59e-07	0.220158	-0.22897	-0.48038	-1.59e-07	-0.54176	0.016632	-0.53053
6.36e-07	-0.5826	-1.18393	-1.05634	3.18e-07	-0.03345	-0.25192	-0.48685
3.18e-07	-0.35919	-0.91983	-0.58348	0	0.057599	-0.039	-0.21405
3.18e-07	-0.38382	-0.37958	-0.239	3.18e-07	0.184282	0.069329	-0.19036
-9.93e-09	0.02069	0.603092	-0.3286	9.93e-09	0.222224	0.140463	0.311494
-3.18e-07	-0.19686	-0.63537	-0.78287	-6.36e-07	0.041645	-0.13445	-0.11122
0	1.56267	2.4161	1.26404	0	-0.06044	-0.09153	0.607817
0	-0.05728	0.998421	0.577243	-1.59e-07	-0.05327	0.111503	0.327459
-3.18e-07	-0.05043	-0.25601	-0.48446	0	0.150423	0.203935	0.295562
-3.18e-07	-0.08529	0.640205	0.375845	0	-0.19682	-0.2769	0.076629
0	-0.03436	-0.46166	-0.54896	0	0.22929	0.210027	0.217946
3.18e-07	-0.47098	-1.18658	-1.18793	-6.36e-07	0.117829	0.028344	0.005385
3.18e-07	-0.32882	-0.30685	-0.45435	0	-0.2934	-0.45568	-0.40646
-3.18e-07	0.428264	0.99379	1.69128	-3.18e-07	-0.22978	-0.14966	-1.20915
0	0.277497	1.13433	0.829937	1.59e-07	0.289367	0.425415	0.511532
6.36e-07	-0.40291	-0.89188	-1.01345	-3.18e-07	-0.17583	-0.36606	-0.34379
-1.99e-08	0.404691	0.411092	0.055399	9.93e-09	0.272892	0.241798	0.028828
3.97e-08	1.34048	1.14693	0.998757	-7.95e-08	-0.16775	-1.07799	0.237363
-6.36e-07	-0.23842	-1.01545	-0.06776	0	-0.70921	-0.49664	-1.21473
6.36e-07	0.141763	0.444939	0.244283	3.18e-07	0.001894	-0.07212	0.045043
3.18e-07	-0.36006	0.11463	-0.18503	3.18e-07	0.274068	0.080545	0.141897
3.97e-08	0.630715	0.360424	0.527078	0	-0.41341	-0.11117	0.204185
0	-0.55028	-0.69345	-0.71819	0	-0.49841	-0.50571	-0.62114
0	-0.45312	-1.01943	-1.34957	3.18e-07	0.144161	0.118939	0.340431
-3.18e-07	-0.43724	-0.96101	-0.72555	0	-0.53345	-0.60379	-0.91926
-3.18e-07	0.206204	0.169042	0.283411	0	0.010119	0.080161	0.184377
-3.18e-07	-0.39075	-0.60148	-0.49599	0	-0.10005	-0.12425	-0.15573
-1.99e-08	0.455359	1.06309	0.055399	-1.49e-08	-0.16178	-0.19287	-0.40584
0	-0.29314	-0.505	-0.56333	6.36e-07	-0.15418	-0.33847	-0.48339
0	0.723355	1.24551	1.61377	-3.18e-07	-0.30224	0.185567	-0.11601
1.59e-07	0.823134	2.10065	3.19075	3.18e-07	-1.49751	-0.92672	-2.43787
-1.99e-08	0.455359	1.27957	1.06906	9.93e-09	0.323559	0.676467	0.130164
0	1.24397	1.52445	1.42586	1.19e-07	-0.36274	0.875287	0.997792
6.36e-07	-0.03241	-0.02891	0.094329	-3.18e-07	0.077512	0.018159	-0.13445
0	1.07136	2.16272	1.32452	1.99e-08	0.939558	0.191131	0.936317
1.19e-07	-0.33611	0.160123	-1.72389	0	-0.16775	0.524464	1.02883
9.54e-07	-0.51909	-1.20442	-0.84843	3.18e-07	-0.78739	-1.06083	-1.28397
-3.18e-07	-0.19193	-0.09408	-0.04297	-3.18e-07	-0.03922	-0.02919	-0.0865
3.18e-07	0.211476	0.691685	0.831181	1.59e-07	-0.2418	-0.03752	-0.06529
0	0.275262	0.411515	0.501216	0	-0.08225	0.029042	-0.18073
-6.36e-07	-0.19328	-0.5491	-0.44737	-6.36e-07	-0.50451	-0.13866	-0.19159
0	0.207638	-0.12405	-0.05296	-3.18e-07	0.134423	0.140404	0.185026
-6.36e-07	0.296653	-0.11738	-0.08325	0	0.012499	0.183073	0.153293
-3.18e-07	-0.53707	-0.7512	-0.87192	-3.18e-07	0.232758	0.242079	0.194241
-1.27e-06	-0.47464	-0.81895	-0.68356	-3.18e-07	-0.01279	0.282645	0.278725
0	-0.01374	-0.62387	-0.57326	-6.36e-07	0.067484	-0.05487	-0.22293
3.18e-07	0.646489	0.960021	1.07325	0	0.368843	0.540721	0.616764
-3.18e-07	-0.4424	-0.35914	-0.52289	6.36e-07	-0.07015	-0.11572	-0.20259
-6.36e-07	-0.35089	-0.67599	-0.79228	-6.36e-07	0.277713	0.112419	0.164258
0	0.42218	1.23872	-0.13959	0	0.272892	0.052785	0.964613
1.59e-07	-0.066	0.446818	0.109286	3.18e-07	0.351534	0.308095	0.176258
-6.36e-07	-0.38054	-0.91886	-0.80026	0	-0.14193	-0.00432	-0.0726
-6.36e-07	-0.01582	0.264928	0.196323	-6.36e-07	-0.02137	0.069941	0.182456
-9.54e-07	-0.14315	-0.85552	-0.70928	0	-0.09032	-0.05317	-0.10356
6.36e-07	0.274495	0.422606	0.427135	0	0.029181	0.156004	0.045958
0	0.414984	-0.39286	-1.10892	-3.18e-07	2.63859	3.69133	3.85914
6.36e-07	0.194532	-0.24006	-0.18064	-3.18e-07	-0.00634	0.182985	0.142935
-6.36e-07	-0.15927	0.030795	-0.03104	0	0.160427	0.070598	0.28725
3.18e-07	0.272614	0.216736	0.115754	6.36e-07	0.127154	0.322783	0.527895
5.96e-08	0.599679	2.03979	-0.08295	7.95e-08	0.467879	-0.61986	1.46947
1.59e-07	0.722075	1.4404	1.56644	-6.36e-07	-0.82344	-0.76754	-0.84188
3.18e-07	-0.35724	-0.84381	-0.6725	0	-0.41429	-0.42589	-0.50759
0	0.123527	0.372428	0.3946	-6.36e-07	-0.03559	-0.04384	-0.12617
-1.59e-07	0.108223	0.273171	0.626878	-3.18e-07	-0.51612	-0.19289	-0.10466
0	-0.23055	-0.17645	-0.31072	0	-0.22401	-0.29452	-0.21312
0	-0.01186	-0.42673	-0.26304	3.18e-07	-0.32027	-0.08648	0.060458
-9.54e-07	-0.04128	0.096478	0.38807	6.36e-07	-0.54454	-0.30027	-0.35277
6.36e-07	0.047809	-0.14511	-0.18778	6.36e-07	0.150679	0.121237	0.111753
0	-0.30512	-0.44528	-0.43614	-3.18e-07	-0.06756	-0.12863	-0.22006
6.36e-07	0.011028	-0.69368	-0.34986	0	-0.15468	-0.05053	-0.23237
-3.97e-08	1.63306	0.762931	0.186171	7.95e-08	-0.21842	0.278809	0.580612
0	0.902188	1.4296	2.03261	3.18e-07	0.479219	0.662793	0.491098
0	-0.7286	-1.34364	-1.33942	0	0.001003	-0.23209	-0.34793
3.18e-07	0.04056	-0.42026	-0.36239	3.18e-07	-0.60919	-0.52412	-0.73042
0	-0.28006	-0.68128	-0.7178	-6.36e-07	-0.19949	-0.34085	-0.52887
0	0.763389	0.659694	-1.38435	1.59e-07	0.550158	0.813021	2.89332
-3.18e-07	-0.15675	-0.21425	-0.04059	3.18e-07	-0.33857	-0.06277	-0.00856
-3.18e-07	-0.03337	-0.56538	-0.23374	-3.18e-07	-0.57283	-0.22884	-0.4929
0	-0.0278	-0.45847	-0.32363	0	-0.03589	0.039118	-0.09953
-3.18e-07	-0.1192	-0.13562	-0.26019	3.18e-07	-0.31108	-0.38165	-0.30957
-3.18e-07	0.751554	1.2609	1.29351	3.18e-07	0.162608	0.269101	0.348169
0	0.401108	0.620502	0.565751	-1.59e-07	0.48672	0.683339	0.907376
-1.59e-07	0.873102	1.43785	1.71252	3.18e-07	0.311479	0.859062	0.876072
0	-0.69519	-1.40237	-1.29835	-3.18e-07	0.266355	-0.02304	-0.13583
-1.59e-07	1.84637	2.26133	2.12448	0	0.992986	0.964675	1.44928
0	0.005846	-0.08806	-0.16141	0	0.216019	0.014308	0.036627
-3.97e-08	-0.21131	0.279575	-0.36561	-3.97e-08	-0.89106	-1.58882	-0.16616
-1.59e-07	0.976698	1.74279	2.00942	4.77e-07	-0.09311	0.30952	0.279145
0	0.854618	1.91732	1.77458	-1.59e-07	0.343527	0.434565	0.473931
[truncated: 4,079 more rows]

## Sheet: 6e left
Probe	Chromosome	Start	End	Probe Strand	Feature	ID	Description	Feature Strand	Type	Feature Orientation	Distance	Difference (Difference above 2 glu-gal log)	01_GLU log	03_GLU 24h	04_GLU-GLU	05_GLU-GAL	02_GAL log	06_GAL 24h	07_GAL-GAL	08_GAL-GLU
SEO1	I	7235	9016	-	SEO1	YAL067C	Putative permease, member of the allantoate transporter subfamily of the major facilitator superfamily; mutation confers resistance to ethionine sulfoxide [Source:SGD;Acc:S000000062]	-	gene	Name match	0	2.2119	4.11225	6.3086	7.16532	6.68546	6.32491	6.26343	6.25211	6.5996
BDH2	I	33448	34701	+	BDH2	YAL061W	Putative medium-chain alcohol dehydrogenase with similarity to BDH1; transcription induced by constitutively active PDR1 and PDR3 [Source:SGD;Acc:S000000057]	+	gene	Name match	0	2.49008	7.12848	8.23089	8.22149	9.00811	9.61932	8.46573	9.16946	8.50621
ATP1	II	37053	38690	+	ATP1	YBL099W	Alpha subunit of the F1 sector of mitochondrial F1F0 ATP synthase, which is a large, evolutionarily conserved enzyme complex required for ATP synthesis; phosphorylated [Source:SGD;Acc:S000000195]	+	gene	Name match	0	2.21279	12.4522	12.8978	13.2217	13.8625	14.6658	14.5763	14.6165	13.7304
PRX1	II	100371	101156	-	PRX1	YBL064C	Mitochondrial peroxiredoxin (1-Cys Prx) with thioredoxin peroxidase activity, has a role in reduction of hydroperoxides; reactivation requires Trr2p and glutathione; induced during respiratory growth and oxidative stress; phosphorylated [Source:SGD;Acc:S000000160]	-	gene	Name match	0	2.11328	9.216	10.1014	10.6142	11.3311	11.33	10.9168	11.0785	10.509
COR1	II	134143	135516	-	COR1	YBL045C	Core subunit of the ubiquinol-cytochrome c reductase complex (bc1 complex), which is a component of the mitochondrial inner membrane electron transport chain [Source:SGD;Acc:S000000141]	-	gene	Name match	0	2.49509	10.7649	11.1267	11.4863	12.3066	13.2608	12.9437	12.9524	12.0639
ECM13	II	136688	137461	+	ECM13	YBL043W	Non-essential protein of unknown function; induced by treatment with 8-methoxypsoralen and UVA irradiation [Source:SGD;Acc:S000000139]	+	gene	Name match	0	5.65739	2.48122	6.1922	6.76353	7.56829	8.13937	8.00147	7.3668	6.55758
PET9	II	163041	163997	-	PET9	YBL030C	Major ADP/ATP carrier of the mitochondrial inner membrane, exchanges cytosolic ADP for mitochondrially synthesized ATP; also imports heme and ATP; phosphorylated; required for viability in many lab strains that carry a sal1 mutation [Source:SGD;Acc:S000000126]	-	gene	Name match	0	2.40563	12.1448	12.6986	12.7109	13.4263	14.5512	14.427	14.4006	13.3975
ACH1	II	194122	195702	+	ACH1	YBL015W	Protein with CoA transferase activity, particularly for CoASH transfer from succinyl-CoA to acetate; has minor acetyl-CoA-hydrolase activity; phosphorylated; required for acetate utilization and for diploid pseudohyphal growth [Source:SGD;Acc:S000000111]	+	gene	Name match	0	2.25029	8.98891	9.0668	9.50051	10.2439	11.24	10.7158	10.8994	9.83384
GAL7	II	274427	275527	-	GAL7	YBR018C	Galactose-1-phosphate uridyl transferase, synthesizes glucose-1-phosphate and UDP-galactose from UDP-D-glucose and alpha-D-galactose-1-phosphate in the second step of galactose catabolism [Source:SGD;Acc:S000000222]	-	gene	Name match	0	11.2577	4.65369	5.5571	6.41789	14.611	15.9122	15.372	15.0744	6.04419
GAL10	II	276253	278352	-	GAL10	YBR019C	UDP-glucose-4-epimerase, catalyzes the interconversion of UDP-galactose and UDP-D-glucose in galactose metabolism; also catalyzes the conversion of alpha-D-glucose or alpha-D-galactose to their beta-anomers [Source:SGD;Acc:S000000223]	-	gene	Name match	0	13.941	2.98608	5.35882	5.84768	16.0163	16.9278	16.4851	16.2724	6.06995
GAL1	II	279021	280607	+	GAL1	YBR020W	Galactokinase, phosphorylates alpha-D-galactose to alpha-D-galactose-1-phosphate in the first step of galactose catabolism; expression regulated by Gal4p [Source:SGD;Acc:S000000224]	+	gene	Name match	0	10.787	6.4164	6.98606	7.41777	15.9597	17.2042	16.8219	16.4942	7.05378
EDS1	II	301944	304703	+	EDS1	YBR033W	Putative zinc cluster protein; YBR033W is not an essential gene [Source:SGD;Acc:S000000237]	+	gene	Name match	0	6.11182	2.996	6.00106	8.09219	8.52148	9.10857	8.37631	8.37525	7.49153
ATP3	II	315575	316510	+	ATP3	YBR039W	Gamma subunit of the F1 sector of mitochondrial F1F0 ATP synthase, which is a large, evolutionarily conserved enzyme complex required for ATP synthesis [Source:SGD;Acc:S000000243]	+	gene	Name match	0	2.18562	10.7188	11.0312	11.2839	11.9591	12.9052	12.6496	12.7144	11.8703
REG2	II	337183	338199	-	REG2	YBR050C	Regulatory subunit of the Glc7p type-1 protein phosphatase; involved with Reg1p, Glc7p, and Snf1p in regulation of glucose-repressible genes, also involved in glucose-induced proteolysis of maltose permease [Source:SGD;Acc:S000000254]	-	gene	Name match	0	3.31714	5.34151	6.23615	6.90926	7.3992	8.6594	7.3748	7.46488	6.4541
RTC2	II	536575	537465	+	RTC2	YBR147W	Protein of unknown function; mutant produces large lipid droplets, is resistant to fluconazole, has decreased levels of rDNA transcription, growth defects on minimal media, and suppresses cdc13-1; detected in highly purified mitochondria; similar to /.../rotein coupled receptor from S. pombe [Source:SGD;Acc:S000000351]	+	gene	Name match	0	2.53836	4.1636	6.85431	7.97075	8.36092	6.70272	6.99604	7.82665	7.43062
COS111	II	629168	631942	+	COS111	YBR203W	Protein required for resistance to the antifungal drug ciclopirox olamine; not related to the subtelomerically-encoded COS family; the authentic, non-tagged protein is detected in highly purified mitochondria in high-throughput studies [Source:SGD;Acc:S000000407]	+	gene	Name match	0	2.12636	6.3099	8.24979	9.28863	9.05298	8.43702	8.98809	9.03639	8.88517
OM14	II	679549	680050	-	OM14	YBR230C	Integral mitochondrial outer membrane protein; abundance is decreased in cells grown in glucose relative to other carbon sources; appears to contain 3 alpha-helical transmembrane segments; ORF encodes a 97-basepair intron [Source:SGD;Acc:S000000434]	-	gene	Name match	0	2.16128	8.63693	9.17109	9.42795	10.4034	10.799	10.4193	10.8494	9.73959
YBR285W	II	773922	774356	+	YBR285W	YBR285W	Putative protein of unknown function; YBR285W is not an essential gene [Source:SGD;Acc:S000000489]	+	gene	Name match	0	3.80577	3.2654	5.29352	6.42585	7.26644	7.07193	6.40199	7.08687	6.10653
MAL33	II	800523	801929	+	MAL33	YBR297W	MAL-activator protein, part of complex locus MAL3; nonfunctional in genomic reference strain S288C [Source:SGD;Acc:S000000501]	+	gene	Name match	0	3.06441	6.85094	8.07621	8.71765	8.90373	9.9161	9.1867	8.75782	8.16113
MAL31	II	802631	804475	-	MAL31	YBR298C	Maltose permease, high-affinity maltose transporter (alpha-glucoside transporter); encoded in the MAL3 complex locus; member of the 12 transmembrane domain superfamily of sugar transporters; functional in genomic reference strain S288C [Source:SGD;Acc:S000000502]	-	gene	Name match	0	2.79697	7.08306	7.95201	8.98016	9.12431	9.88079	9.12163	9.32535	8.43863
MAL32	II	805351	807105	+	MAL32	YBR299W	Maltase (alpha-D-glucosidase), inducible protein involved in maltose catabolism; encoded in the MAL3 complex locus; functional in genomic reference strain S288C; hydrolyzes the disaccharides maltose, turanose, maltotriose, and sucrose [Source:SGD;Acc:S000000503]	+	gene	Name match	0	5.06482	3.78352	6.32402	7.43833	7.64919	8.84909	8.05729	7.76329	6.96684
YCL042W	III	50584	50943	+	YCL042W	YCL042W	Putative protein of unknown function; epitope-tagged protein localizes to the cytoplasm [Source:SGD;Acc:S000000547]	+	gene	Name match	0	2.52369	7.63217	7.75874	8.64536	8.97526	10.1566	9.00002	9.18055	8.47499
GLK1	III	50838	52340	+	GLK1	YCL040W	Glucokinase, catalyzes the phosphorylation of glucose at C6 in the first irreversible step of glucose metabolism; one of three glucose phosphorylating enzymes; expression regulated by non-fermentable carbon sources [Source:SGD;Acc:S000000545]	+	gene	Name match	0	2.65852	11.279	11.9319	12.4334	13.0538	13.9382	13.1806	13.386	12.5665
HSP30	III	156109	157107	-	HSP30	YCR021C	Hydrophobic plasma membrane localized, stress-responsive protein that negatively regulates the H(+)-ATPase Pma1p; induced by heat shock, ethanol treatment, weak organic acid, glucose limitation, and entry into stationary phase [Source:SGD;Acc:S000000615]	-	gene	Name match	0	2.21755	5.58652	8.69807	10.5229	11.362	7.80482	9.50315	10.5565	10.5812
GIT1	III	297049	298605	-	GIT1	YCR098C	Plasma membrane permease, mediates uptake of glycerophosphoinositol and glycerophosphocholine as sources of the nutrients inositol and phosphate; expression and transport rate are regulated by phosphate and inositol availability [Source:SGD;Acc:S000000695]	-	gene	Name match	0	2.63213	6.26608	7.1075	7.56637	7.43226	8.89896	8.15104	7.54331	7.24183
SOR2	IV	8683	9756	-	SOR2	YDL246C	Protein of unknown function; protein sequence is 99% identical to the Sor1p sorbitol dehydrogenase; computational analysis of large-scale protein-protein interaction data also suggests a role in fructose or mannose metabolism [Source:SGD;Acc:S000002405]	-	gene	Name match	0	2.21962	3.45019	5.85698	6.76317	7.10449	5.67057	6.22814	6.25484	6.11281
RTN2	IV	94605	95786	+	RTN2	YDL204W	Protein of unknown function; has similarity to mammalian reticulon proteins; member of the RTNLA (reticulon-like A) subfamily [Source:SGD;Acc:S000002363]	+	gene	Name match	0	2.21694	7.2493	7.70947	8.66874	9.52143	9.46699	8.75577	9.65553	8.65434
INH1	IV	135179	135436	+	INH1	YDL181W	Protein that inhibits ATP hydrolysis by the F1F0-ATP synthase; inhibitory function is enhanced by stabilizing proteins Stf1p and Stf2p; has similarity to Stf1p; has a calmodulin-binding motif and binds calmodulin in vitro [Source:SGD;Acc:S000002340]	+	gene	Name match	0	3.74149	6.97349	8.43623	9.21543	9.99508	10.7157	10.499	10.7654	9.86685
UGX2	IV	158064	158735	-	UGX2	YDL169C	Protein of unknown function, transcript accumulates in response to any combination of stress conditions [Source:SGD;Acc:S000002328]	-	gene	Name match	0	2.74624	4.18869	6.30842	7.50066	7.73748	6.93569	6.65184	7.25166	7.17444
STF1	IV	229171	229431	+	STF1	YDL130W-A	Protein involved in regulation of the mitochondrial F1F0-ATP synthase; Stf1p and Stf2p may act as stabilizing factors that enhance inhibitory action of the Inh1p protein [Source:SGD;Acc:S000007232]	+	gene	Name match	0	2.44981	7.49411	9.43424	9.97146	10.2784	9.94468	9.74682	10.1854	9.85057
NDE2	IV	303211	304848	+	NDE2	YDL085W	Mitochondrial external NADH dehydrogenase, catalyzes the oxidation of cytosolic NADH; Nde1p and Nde2p are involved in providing the cytosolic NADH to the mitochondrial respiratory chain [Source:SGD;Acc:S000002243]	+	gene	Name match	0	2.87455	3.25805	6.3296	8.16507	8.88048	6.13336	7.32489	8.17678	7.56982
MRK1	IV	312951	314748	-	MRK1	YDL079C	Glycogen synthase kinase 3 (GSK-3) homolog; one of four GSK-3 homologs in S. cerevisiae that function to activate Msn2p-dependent transcription of stress responsive genes and that function in protein degradation [Source:SGD;Acc:S000002237]	-	gene	Name match	0	5.43565	5.95409	7.24633	8.15584	9.34082	11.3905	9.83553	10.014	7.59679
COX9	IV	334217	334396	-	COX9	YDL067C	Subunit VIIa of cytochrome c oxidase, which is the terminal member of the mitochondrial inner membrane electron transport chain [Source:SGD;Acc:S000002225]	-	gene	Name match	0	2.02243	8.19193	8.57695	8.74991	9.43969	10.2151	9.80168	10.0668	9.18707
KNH1	IV	365068	365874	-	KNH1	YDL049C	Protein with similarity to Kre9p, which is involved in cell wall beta 1,6-glucan synthesis; overproduction suppresses growth defects of a kre9 null mutant; required for propionic acid resistance [Source:SGD;Acc:S000002207]	-	gene	Name match	0	2.55777	5.1007	5.74241	6.06014	6.58208	7.65922	6.7083	6.7253	6.21115
STP4	IV	366739	368211	-	STP4	YDL048C	Protein containing a Kruppel-type zinc-finger domain; has similarity to Stp1p, Stp2p, and Stp3p [Source:SGD;Acc:S000002206]	-	gene	Name match	0	2.06142	6.47793	9.13443	9.51288	10.3445	8.5401	10.8665	11.0738	10.4816
GPM2	IV	413953	414888	+	GPM2	YDL021W	Homolog of Gpm1p phosphoglycerate mutase, which converts 3-phosphoglycerate to 2-phosphoglycerate in glycolysis; may be non-functional derivative of a gene duplication event [Source:SGD;Acc:S000002179]	+	gene	Name match	0	2.23263	5.87057	7.98939	8.59363	8.92041	8.10396	8.39186	8.64066	8.41901
GAL3	IV	463434	464996	+	GAL3	YDR009W	Transcriptional regulator involved in activation of the GAL genes in response to galactose; forms a complex with Gal80p to relieve Gal80p inhibition of Gal4p; binds galactose and ATP but does not have galactokinase activity [Source:SGD;Acc:S000002416]	+	gene	Name match	0	6.62641	5.38396	6.47896	7.23591	10.5151	12.0111	11.4391	10.9559	7.03897
YDR018C	IV	482670	483860	-	YDR018C	YDR018C	Probable membrane protein with three predicted transmembrane domains; homologous to Ybr042cp, similar to C. elegans F55A11.5 and maize 1-acyl-glycerol-3-phosphate acyltransferase [Source:SGD;Acc:S000002425]	-	gene	Name match	0	4.00241	3.2552	6.64077	7.5661	7.75256	7.25836	7.20005	7.31851	7.13472
FMP16	IV	588098	588379	-	FMP16	YDR070C	Putative protein of unknown function; proposed to be involved in responding to conditions of stress; the authentic, non-tagged protein is detected in highly purified mitochondria in high-throughput studies [Source:SGD;Acc:S000002477]	-	gene	Name match	0	3.04983	3.63228	6.8223	8.86228	10.0799	6.68287	8.07362	9.6164	8.58688
YDR119W-A	IV	691014	691214	+	YDR119W-A	YDR119W-A	Putative protein of unknown function; may interact with respiratory chain complexes III (ubiquinol-cytochrome c reductase) or IV (cytochrome c oxidase) [Source:SGD;Acc:S000113555]	+	gene	Name match	0	5.68322	3.15956	3.51904	5.46888	7.69899	8.84353	7.33022	8.60787	5.7675
KGD2	IV	753675	755066	-	KGD2	YDR148C	Dihydrolipoyl transsuccinylase, component of the mitochondrial alpha-ketoglutarate dehydrogenase complex, which catalyzes the oxidative decarboxylation of alpha-ketoglutarate to succinyl-CoA in the TCA cycle; phosphorylated [Source:SGD;Acc:S000002555]	-	gene	Name match	0	2.1062	10.4383	10.558	10.592	11.4266	12.5452	12.2733	12.2926	11.177
SDH4	IV	817950	818495	+	SDH4	YDR178W	Membrane anchor subunit of succinate dehydrogenase (Sdh1p, Sdh2p, Sdh3p, Sdh4p), which couples the oxidation of succinate to the transfer of electrons to ubiquinone as part of the TCA cycle and the mitochondrial respiratory chain [Source:SGD;Acc:S000002585]	+	gene	Name match	0	2.94865	8.5192	9.5421	10.0121	10.5966	11.4686	11.2252	11.2455	10.1782
ADR1	IV	895035	899006	+	ADR1	YDR216W	Carbon source-responsive zinc-finger transcription factor, required for transcription of the glucose-repressed gene ADH2, of peroxisomal protein genes, and of genes required for ethanol, glycerol, and fatty acid utilization [Source:SGD;Acc:S000002624]	+	gene	Name match	0	2.81404	8.80835	9.72638	10.7987	11.1157	11.6232	11.1355	11.1477	10.4476
MTH1	IV	1014401	1015702	-	MTH1	YDR277C	Negative regulator of the glucose-sensing signal transduction pathway, required for repression of transcription by Rgt1p; interacts with Rgt1p and the Snf3p and Rgt2p glucose sensors; phosphorylated by Yck1p, triggering Mth1p degradation [Source:SGD;Acc:S000002685]	-	gene	Name match	0	4.28329	7.0119	8.7123	9.32756	10.3974	11.2959	11.3336	10.9946	9.31544
TIM11	IV	1112003	1112293	-	TIM11	YDR322C-A	Subunit e of mitochondrial F1F0-ATPase, which is a large, evolutionarily conserved enzyme complex required for ATP synthesis; essential for the dimeric and oligomeric state of ATP synthase [Source:SGD;Acc:S000007255]	-	gene	Name match	0	2.04916	9.20608	9.80349	9.96023	10.7333	11.256	11.1891	11.4649	10.4422
HXT7	IV	1154216	1155928	-	HXT7	YDR342C	High-affinity glucose transporter of the major facilitator superfamily, nearly identical to Hxt6p, expressed at high basal levels relative to other HXTs, expression repressed by high glucose levels [Source:SGD;Acc:S000002750]	-	gene	Name match	0	4.45538	10.5335	11.4579	12.0747	13.9668	14.9897	15.0077	15.05	12.8675
HXT6	IV	1159608	1161320	-	HXT6	YDR343C	High-affinity glucose transporter of the major facilitator superfamily, nearly identical to Hxt7p, expressed at high basal levels relative to other HXTs, repression of expression by high glucose requires SNF3 [Source:SGD;Acc:S000002751]	-	gene	Name match	0	4.38413	10.5169	11.4683	12.0371	13.8102	14.9018	14.8678	14.9276	12.7685
YDR379C-A	IV	1233278	1233517	-	YDR379C-A	YDR379C-A	Protein involved in the assembly of the mitochondrial succinate dehydrogenase complex; mutations in human ortholog SDHAF1 are associated with infantile leukoencephalopathy [Source:SGD;Acc:S000007605]	-	gene	Name match	0	2.18776	4.91302	6.90638	7.25405	7.82134	7.10154	7.18657	7.50731	7.08878
QCR7	IV	1496165	1496548	-	QCR7	YDR529C	Subunit 7 of the ubiquinol cytochrome-c reductase complex, which is a component of the mitochondrial inner membrane electron transport chain; oriented facing the mitochondrial matrix; N-terminus appears to play a role in complex assembly [Source:SGD;Acc:S000002937]	-	gene	Name match	0	2.36135	9.65673	10.4134	10.8848	11.4731	12.0188	11.6947	12.1079	11.3771
STL1	IV	1508005	1509714	+	STL1	YDR536W	Glycerol proton symporter of the plasma membrane, subject to glucose-induced inactivation, strongly but transiently induced when cells are subjected to osmotic shock [Source:SGD;Acc:S000002944]	+	gene	Name match	0	4.24631	1.01712	3.70783	5.87427	7.73546	5.26418	6.18716	8.31357	6.19392
SUC2	IX	37385	38983	+	SUC2	YIL162W	Invertase, sucrose hydrolyzing enzyme; a secreted, glycosylated form is regulated by glucose repression, and an intracellular, nonglycosylated enzyme is produced constitutively [Source:SGD;Acc:S000001424]	+	gene	Name match	0	2.12374	9.5035	9.69995	9.89758	10.8629	11.628	11.519	10.7919	9.52947
GUT2	IX	51759	53708	-	GUT2	YIL155C	Mitochondrial glycerol-3-phosphate dehydrogenase; expression is repressed by both glucose and cAMP and derepressed by non-fermentable carbon sources in a Snf1p, Rsf1p, Hap2/3/4/5 complex dependent manner [Source:SGD;Acc:S000001417]	-	gene	Name match	0	3.13254	8.94199	9.79707	10.5769	11.2954	12.0753	11.1037	11.4625	10.474
OM45	IX	93619	94800	+	OM45	YIL136W	Protein of unknown function, major constituent of the mitochondrial outer membrane; located on the outer (cytosolic) face of the outer membrane [Source:SGD;Acc:S000001398]	+	gene	Name match	0	2.94458	8.52426	9.42739	10.6473	11.6448	11.4696	10.8973	11.7993	10.7154
XBP1	IX	175307	177250	-	XBP1	YIL101C	Transcriptional repressor that binds to promoter sequences of the cyclin genes, CYS3, and SMF2; expression is induced by stress or starvation during mitosis, and late in meiosis; member of the Swi4p/Mbp1p family; potential Cdc28p substrate [Source:SGD;Acc:S000001363]	-	gene	Name match	0	4.10562	4.57459	7.20953	8.89117	9.34334	8.68097	8.10793	8.91975	8.60015
SGA1	IX	178004	179653	+	SGA1	YIL099W	Intracellular sporulation-specific glucoamylase involved in glycogen degradation; induced during starvation of a/a diploids late in sporulation, but dispensable for sporulation [Source:SGD;Acc:S000001361]	+	gene	Name match	0	2.07591	3.92472	6.17875	8.01338	8.17322	6.00139	6.52152	7.30839	7.52597
RGI2	IX	247902	248396	-	RGI2	YIL057C	Protein of unknown function involved in energy metabolism under respiratory conditions; expression induced under carbon limitation and repressed under high glucose [Source:SGD;Acc:S000001319]	-	gene	Name match	0	7.54446	-0.0335494	1.86455	4.77284	5.79444	7.51167	2.79034	3.97236	3.09966
YPS6	IX	430498	432111	-	YPS6	YIR039C	Putative GPI-anchored aspartic protease, member of the yapsin family of proteases involved in cell wall growth and maintenance [Source:SGD;Acc:S000001478]	-	gene	Name match	0	2.22189	6.55815	8.80908	9.73788	9.62617	8.7808	9.07918	9.35499	9.25987
YEL073C	V	7230	7553	-	YEL073C	YEL073C	Putative protein of unknown function; located adjacent to ARS503 and the telomere on the left arm of chromosome V; regulated by inositol/choline [Source:SGD;Acc:S000000799]	-	gene	Name match	0	2.73102	3.5529	4.62866	6.1007	5.76496	6.28467	4.92732	5.67871	5.49533
DSF1	V	19589	21097	+	DSF1	YEL070W	Deletion suppressor of mpt5 mutation [Source:SGD;Acc:S000000796]	+	gene	Name match	0	3.84066	3.9132	6.56444	8.14357	8.84773	7.75462	7.23062	7.6906	7.2724
YEL057C	V	45020	45721	-	YEL057C	YEL057C	Protein of unknown function involved in telomere maintenance; target of UME6 regulation [Source:SGD;Acc:S000000783]	-	gene	Name match	0	5.42627	3.93708	5.13681	6.05062	7.1506	9.36411	7.75297	7.44451	5.37143
CYC7	V	79636	79977	-	CYC7	YEL039C	Cytochrome c isoform 2, expressed under hypoxic conditions; electron carrier of the mitochondrial intermembrane space that transfers electrons from ubiquinone-cytochrome c oxidoreductase to cytochrome c oxidase during cellular respiration [Source:SGD;Acc:S000000765]	-	gene	Name match	0	2.70685	5.63826	7.27793	8.15709	8.67	8.34586	7.76356	8.324	7.87454
RIP1	V	107260	107907	+	RIP1	YEL024W	Ubiquinol-cytochrome-c reductase, a Rieske iron-sulfur protein of the mitochondrial cytochrome bc1 complex; transfers electrons from ubiquinol to cytochrome c1 during respiration [Source:SGD;Acc:S000000750]	+	gene	Name match	0	2.7915	8.65547	9.08584	9.62002	10.3506	11.4477	11.2188	11.2999	10.241
GLC3	V	133120	135234	+	GLC3	YEL011W	Glycogen branching enzyme, involved in glycogen accumulation; green fluorescent protein (GFP)-fusion protein localizes to the cytoplasm in a punctate pattern [Source:SGD;Acc:S000000737]	+	gene	Name match	0	4.4614	7.66085	8.48608	9.75771	10.8555	12.123	10.6263	11.1981	9.68758
FAA2	V	184541	186775	+	FAA2	YER015W	Medium chain fatty acyl-CoA synthetase, activates imported fatty acids; accepts a wide range of fatty acid chain lengths with a preference for medium chains, C9:0-C13:0; localized to the peroxisome [Source:SGD;Acc:S000000817]	+	gene	Name match	0	2.10737	6.87867	7.60284	8.32075	8.44897	8.98679	8.1642	8.22105	8.14736
PIC2	V	258737	259639	-	PIC2	YER053C	Mitochondrial phosphate carrier, imports inorganic phosphate into mitochondria; functionally redundant with Mir1p but less abundant than Mir1p under normal conditions; expression is induced at high temperature [Source:SGD;Acc:S000000855]	-	gene	Name match	0	2.29213	8.23505	9.52896	10.1475	10.4067	10.5279	10.2345	10.8506	10.4908
GIP2	V	262052	263698	-	GIP2	YER054C	Putative regulatory subunit of the protein phosphatase Glc7p, involved in glycogen metabolism; contains a conserved motif (GVNK motif) that is also found in Gac1p, Pig1p, and Pig2p [Source:SGD;Acc:S000000856]	-	gene	Name match	0	3.92196	5.91469	7.24816	8.59819	9.0871	9.83741	8.26416	8.92423	8.18488
RGI1	V	292066	292551	+	RGI1	YER067W	Protein of unknown function involved in energy metabolism under respiratory conditions; protein abundance is increased upon intracellular iron depletion [Source:SGD;Acc:S000000869]	+	gene	Name match	0	3.85791	8.02058	7.79138	8.3776	10.1211	11.8792	9.9357	10.6283	8.4018
YER121W	V	402375	402719	+	YER121W	YER121W	Putative protein of unknown function; may be involved in phosphatase regulation and/or generation of precursor metabolites and energy [Source:SGD;Acc:S000000923]	+	gene	Name match	0	2.42025	4.06235	5.30002	6.13569	6.66786	6.48336	5.57566	6.40397	5.62254
SNZ3	VI	11363	12259	+	SNZ3	YFL059W	Member of a stationary phase-induced gene family; transcription of SNZ2 is induced prior to diauxic shift, and also in the absence of thiamin in a Thi2p-dependent manner; forms a coregulated gene pair with SNO3 [Source:SGD;Acc:S000001835]	+	gene	Name match	0	2.86587	3.7147	6.32417	7.49774	7.25661	6.58133	7.35224	7.33153	6.96752
YFL054C	VI	20847	22787	-	YFL054C	YFL054C	Putative channel-like protein; similar to Fps1p; mediates passive diffusion of glycerol in the presence of ethanol [Source:SGD;Acc:S000001840]	-	gene	Name match	0	2.01486	7.68214	8.91681	9.78581	9.6591	9.69775	9.05053	9.19063	9.431
YFL052W	VI	28232	29629	+	YFL052W	YFL052W	Putative zinc cluster protein that contains a DNA binding domain; null mutant sensitive to calcofluor white, low osmolarity and heat, suggesting a role for YFL052Wp in cell wall integrity [Source:SGD;Acc:S000001842]	+	gene	Name match	0	5.34797	2.84774	5.59762	6.9685	7.31738	8.19646	7.55007	7.5472	6.42763
AGX1	VI	76831	77988	+	AGX1	YFL030W	Alanine:glyoxylate aminotransferase (AGT), catalyzes the synthesis of glycine from glyoxylate, which is one of three pathways for glycine biosynthesis in yeast; has similarity to mammalian and plant alanine:glyoxylate aminotransferases [Source:SGD;Acc:S000001864]	+	gene	Name match	0	3.24872	5.87122	7.4514	9.15383	9.83456	9.12069	9.36692	9.98654	9.03652
HSP12	VI	107256	107585	+	HSP12	YFL014W	Plasma membrane protein involved in maintaining membrane organization in stress conditions; induced by heat shock, oxidative stress, osmostress, stationary phase, glucose depletion, oleate and alcohol; regulated by HOG and Ras-Pka pathways [Source:SGD;Acc:S000001880]	+	gene	Name match	0	5.84239	4.0789	10.603	12.2077	13.5502	9.92204	11.9671	13.6005	12.6949
GSY1	VI	174265	176391	-	GSY1	YFR015C	Glycogen synthase with similarity to Gsy2p, the more highly expressed yeast homolog; expression induced by glucose limitation, nitrogen starvation, environmental stress, and entry into stationary phase [Source:SGD;Acc:S000001911]	-	gene	Name match	0	3.10687	9.25887	8.72832	9.22736	10.1363	12.3665	10.5163	10.9262	9.30878
IGD1	VI	182274	182861	-	IGD1	YFR017C	Cytoplasmic protein that inhibits Gdb1p glycogen debranching activity; required for normal intracellular accumulation of glycogen; phosphorylated in vivo; expression increases during wine fermentation [Source:SGD;Acc:S000001913]	-	gene	Name match	0	3.56257	5.65087	7.60715	8.72067	9.37415	9.21419	8.4491	9.1045	8.37558
QCR6	VI	224326	224769	-	QCR6	YFR033C	Subunit 6 of the ubiquinol cytochrome-c reductase complex, which is a component of the mitochondrial inner membrane electron transport chain; highly acidic protein; required for maturation of cytochrome c1 [Source:SGD;Acc:S000001929]	-	gene	Name match	0	2.27259	10.4174	11.0066	11.6985	12.4883	12.6907	12.3892	12.9005	12.0918
YFR052C-A	VI	253429	253734	-	YFR052C-A	YFR052C-A	Dubious open reading frame unlikely to encode a functional protein, based on available experimental and comparative sequence data [Source:SGD;Acc:S000028768]	-	gene	Name match	0	4.62932	8.91544	10.1507	10.2817	12.2045	13.5455	12.712	12.7735	10.5771
HXK1	VI	253592	255049	-	HXK1	YFR053C	Hexokinase isoenzyme 1, a cytosolic protein that catalyzes phosphorylation of glucose during glucose metabolism; expression is highest during growth on non-glucose carbon sources; glucose-induced repression involves the hexokinase Hxk2p [Source:SGD;Acc:S000001949]	-	gene	Name match	0	4.65207	10.9709	11.8661	11.9353	13.8333	15.6237	14.5734	14.5615	12.3055
POX1	VII	108158	110404	+	POX1	YGL205W	Fatty-acyl coenzyme A oxidase, involved in the fatty acid beta-oxidation pathway; localized to the peroxisomal matrix [Source:SGD;Acc:S000003173]	+	gene	Name match	0	4.44715	2.74043	4.51498	6.41364	6.71976	7.18833	5.43292	5.53717	5.86735
COX13	VII	144808	145197	+	COX13	YGL191W	Subunit VIa of cytochrome c oxidase, which is the terminal member of the mitochondrial inner membrane electron transport chain; not essential for cytochrome c oxidase activity but may modulate activity in response to ATP [Source:SGD;Acc:S000003159]	+	gene	Name match	0	2.13487	9.01923	9.8834	10.1464	10.7348	11.1549	11.0024	11.3076	10.5576
YGL188C	VII	149343	149516	-	YGL188C	YGL188C	Dubious open reading frame unlikely to encode a functional protein, based on available experimental and comparative sequence data [Source:SGD;Acc:S000003156]	-	gene	Name match	0	2.58716	6.66284	7.42736	8.09858	8.80938	9.25076	9.03278	9.27268	8.47297
COX4	VII	149704	150171	-	COX4	YGL187C	Subunit IV of cytochrome c oxidase, the terminal member of the mitochondrial inner membrane electron transport chain; precursor N-terminal 25 residues are cleaved during mitochondrial import; phosphorylated; spermidine enhances translation [Source:SGD;Acc:S000003155]	-	gene	Name match	0	2.49142	9.01923	9.56077	10.0504	10.8137	11.5114	11.2477	11.4156	10.5891
AMS1	VII	210416	213667	+	AMS1	YGL156W	Vacuolar alpha mannosidase, involved in free oligosaccharide (fOS) degradation; delivered to the vacuole in a novel pathway separate from the secretory pathway [Source:SGD;Acc:S000003124]	+	gene	Name match	0	2.58045	6.72143	9.92196	10.936	11.038	9.30263	10.172	10.4529	10.4867
RRT6	VII	228751	229686	-	RRT6	YGL146C	Putative protein of unknown function; non-essential gene identified in a screen for mutants with increased levels of rDNA transcription; contains two putative transmembrane spans, but no significant homology to other known proteins [Source:SGD;Acc:S000003114]	-	gene	Name match	0	2.87614	5.21397	5.63581	6.50135	6.86833	8.09087	7.20149	7.03787	6.31514
GPG1	VII	280777	281157	-	GPG1	YGL121C	Proposed gamma subunit of the heterotrimeric G protein that interacts with the receptor Gpr1p; involved in regulation of pseudohyphal growth; requires Gpb1p or Gpb2p to interact with Gpa2p; overproduction causes prion curing [Source:SGD;Acc:S000003089]	-	gene	Name match	0	3.66381	3.89357	7.75235	8.90928	9.50533	7.55814	8.83175	9.41759	8.96892
YGL081W	VII	357377	358339	+	YGL081W	YGL081W	Putative protein of unknown function; non-essential gene; interacts genetically with CHS5, a gene involved in chitin biosynthesis [Source:SGD;Acc:S000003049]	+	gene	Name match	0	2.22191	4.54669	5.97811	7.12845	7.02795	6.76936	6.63129	6.65754	6.53412
STF2	VII	508110	508364	-	STF2	YGR008C	Protein involved in regulation of the mitochondrial F1F0-ATP synthase; Stf1p and Stf2p may act as stabilizing factors that enhance inhibitory action of the Inh1p protein [Source:SGD;Acc:S000003240]	-	gene	Name match	0	2.56745	8.30607	9.24823	9.54034	10.4162	10.8743	9.77716	10.6234	9.86028
NQM1	VII	580435	581436	-	NQM1	YGR043C	Transaldolase of unknown function; transcription is repressed by Mot1p and induced by alpha-factor and during diauxic shift [Source:SGD;Acc:S000003275]	-	gene	Name match	0	2.32783	4.50556	8.21405	9.53715	10.2283	6.83414	8.64237	9.9696	9.58697
YGR067C	VII	622372	624786	-	YGR067C	YGR067C	Putative protein of unknown function; contains a zinc finger motif similar to that of Adr1p [Source:SGD;Acc:S000003299]	-	gene	Name match	0	3.22887	5.31643	6.85092	7.58108	8.19633	8.54606	7.53367	7.74652	7.13617
CLD1	VII	713709	715046	+	CLD1	YGR110W	Mitochondrial cardiolipin-specific phospholipase; functions upstream of Taz1p to generate monolyso-cardiolipin; transcription increases upon genotoxic stress; involved in restricting Ty1 transposition; has homology to mammalian CGI-58 [Source:SGD;Acc:S000003342]	+	gene	Name match	0	3.80593	3.92187	6.91697	7.70842	7.9106	7.72855	7.63251	7.78075	7.60037
YGR182C	VII	858551	858904	-	YGR182C	YGR182C	Dubious open reading frame unlikely to encode a protein, based on available experimental and comparative sequence data; partially overlaps the verified ORF TIM13/YGR181W [Source:SGD;Acc:S000003414]	-	gene	Name match	0	2.40347	7.86068	9.11308	9.56187	10.2121	10.2649	10.1875	10.5522	10.0985
QCR9	VII	859063	859476	-	QCR9	YGR183C	Subunit 9 of the ubiquinol cytochrome-c reductase complex, which is a component of the mitochondrial inner membrane electron transport chain; required for electron transfer at the ubiquinol oxidase site of the complex [Source:SGD;Acc:S000003415]	-	gene	Name match	0	2.22458	8.09708	9.12136	9.64574	10.1177	10.3224	10.1529	10.4776	9.93121
FMP43	VII	977336	977776	+	FMP43	YGR243W	Putative protein of unknown function; expression regulated by osmotic and alkaline stresses; the authentic, non-tagged protein is detected in highly purified mitochondria in high-throughput studies [Source:SGD;Acc:S000003475]	+	gene	Name match	0	4.53531	4.56507	6.37261	7.08788	8.10243	9.10114	7.74362	8.51193	7.04274
LSC2	VII	978036	979319	-	LSC2	YGR244C	Beta subunit of succinyl-CoA ligase, which is a mitochondrial enzyme of the TCA cycle that catalyzes the nucleotide-dependent conversion of succinyl-CoA to succinate [Source:SGD;Acc:S000003476]	-	gene	Name match	0	2.06174	10.6218	11.2867	11.4421	12.0815	12.6843	12.2521	12.3591	11.6037
SOL4	VII	985972	986739	+	SOL4	YGR248W	6-phosphogluconolactonase with similarity to Sol3p [Source:SGD;Acc:S000003480]	+	gene	Name match	0	3.47588	5.36388	7.64856	8.60001	9.40303	8.84052	8.7253	9.52363	8.78873
MAL11	VII	1073963	1075813	-	MAL11	YGR289C	Inducible high-affinity maltose transporter (alpha-glucoside transporter); encoded in the MAL1 complex locus; broad substrate specificity that includes maltotriose; required for isomaltose utilization [Source:SGD;Acc:S000003521]	-	gene	Name match	0	2.34955	6.82298	7.73617	8.65007	8.70645	9.17329	8.64108	8.70613	8.17249
MAL12	VII	1076599	1078353	+	MAL12	YGR292W	Maltase (alpha-D-glucosidase), inducible protein involved in maltose catabolism; encoded in the MAL1 complex locus; hydrolyzes the disaccharides maltose, turanose, maltotriose, and sucrose [Source:SGD;Acc:S000003524]	+	gene	Name match	0	5.15037	3.88119	6.46068	7.51101	7.85378	9.03232	8.10525	8.00257	6.78964
RIM4	VIII	56649	58790	+	RIM4	YHL024W	Putative RNA-binding protein required for the expression of early and middle sporulation genes [Source:SGD;Acc:S000001016]	+	gene	Name match	0	3.56456	4.58074	8.05094	9.09105	9.33865	8.14606	8.81099	9.01122	8.8191
QCR10	VIII	107826	108122	+	QCR10	YHR001W-A	Subunit of the ubiqunol-cytochrome c oxidoreductase complex which includes Cobp, Rip1p, Cyt1p, Cor1p, Qcr2p, Qcr6p, Qcr7p, Qcr8p, Qcr9p, and Qcr10p and comprises part of the mitochondrial respiratory chain [Source:SGD;Acc:S000003529]	+	gene	Name match	0	2.94355	7.45165	8.426	9.26935	9.96087	10.396	10.0269	10.3994	9.51167
YHR033W	VIII	175548	176819	+	YHR033W	YHR033W	Putative protein of unknown function; epitope-tagged protein localizes to the cytoplasm [Source:SGD;Acc:S000001075]	+	gene	Name match	0	3.93798	7.58245	8.60916	9.56428	10.8041	11.5212	11.0858	11.2685	9.44698
COX6	VIII	209705	210151	+	COX6	YHR051W	Subunit VI of cytochrome c oxidase, which is the terminal member of the mitochondrial inner membrane electron transport chain; expression is regulated by oxygen levels [Source:SGD;Acc:S000001093]	+	gene	Name match	0	2.04362	9.62209	9.90404	10.0991	10.8079	11.6665	11.4069	11.5773	10.616
RTC3	VIII	280820	281155	+	RTC3	YHR087W	Protein of unknown function involved in RNA metabolism; has structural similarity to SBDS, the human protein mutated in Shwachman-Diamond Syndrome (the yeast SBDS ortholog = SDO1); null mutation suppresses cdc13-1 temperature sensitivity [Source:SGD;Acc:S000001129]	+	gene	Name match	0	2.5772	6.00411	8.21976	8.90074	9.40597	8.58207	8.52921	9.9753	9.4895
QCR8	X	106434	106718	+	QCR8	YJL166W	Subunit 8 of ubiquinol cytochrome-c reductase complex, which is a component of the mitochondrial inner membrane electron transport chain; oriented facing the intermembrane space; expression is regulated by Abf1p and Cpf1p [Source:SGD;Acc:S000003702]	+	gene	Name match	0	2.18767	9.18223	9.87543	10.2394	10.8231	11.3706	11.1017	11.3638	10.6894
FMP33	X	117245	117787	+	FMP33	YJL161W	Putative protein of unknown function; the authentic, non-tagged protein is detected in highly purified mitochondria in high-throughput studies [Source:SGD;Acc:S000003697]	+	gene	Name match	0	2.29769	4.86785	7.10485	8.10273	8.29424	7.16629	7.32549	7.90641	7.67658
FAR1	X	123836	126328	-	FAR1	YJL157C	Cyclin-dependent kinase inhibitor that mediates cell cycle arrest in response to pheromone; also forms a complex with Cdc24p, Ste4p, and Ste18p that may specify the direction of polarized growth during mating; potential Cdc28p substrate [Source:SGD;Acc:S000003693]	-	gene	Name match	0	2.02382	3.70221	3.56948	4.89753	5.78943	5.72679	5.54355	4.97865	4.04165
GSM1	X	229025	230881	-	GSM1	YJL103C	Putative zinc cluster protein of unknown function; proposed to be involved in the regulation of energy metabolism, based on patterns of expression and sequence analysis [Source:SGD;Acc:S000003639]	-	gene	Name match	0	2.82455	6.32184	7.19266	8.13552	8.35211	9.14715	8.64105	8.61928	7.93033
MEF2	X	231301	233760	+	MEF2	YJL102W	Mitochondrial elongation factor involved in translational elongation [Source:SGD;Acc:S000003638]	+	gene	Name match	0	2.07112	8.05896	8.51484	8.83008	9.11522	10.1308	9.94319	9.806	9.06125
YJR008W	X	452430	453446	+	YJR008W	YJR008W	Putative protein of unknown function; expression repressed by inosine and choline in an Opi1p-dependent manner; expression induced by mild heat-stress on a non-fermentable carbon source. [Source:SGD;Acc:S000003768]	+	gene	Name match	0	2.50966	6.32455	7.64388	8.73849	8.90683	8.83497	8.42813	8.74968	8.43846
CYC1	X	526335	526664	+	CYC1	YJR048W	Cytochrome c, isoform 1; electron carrier of the mitochondrial intermembrane space that transfers electrons from ubiquinone-cytochrome c oxidoreductase to cytochrome c oxidase during cellular respiration [Source:SGD;Acc:S000003809]	+	gene	Name match	0	3.49946	8.11751	8.84947	8.76983	9.8816	11.6177	11.197	11.0724	9.69081
MIR1	X	577255	578190	-	MIR1	YJR077C	Mitochondrial phosphate carrier, imports inorganic phosphate into mitochondria; functionally redundant with Pic2p but more abundant than Pic2p under normal conditions; phosphorylated [Source:SGD;Acc:S000003838]	-	gene	Name match	0	2.01899	11.0133	11.4579	11.6159	12.2282	13.0331	13.0569	13.0542	12.2053
YJR120W	X	647126	647476	+	YJR120W	YJR120W	Protein of unknown function; essential for growth under anaerobic conditions; mutation causes decreased expression of ATP2, impaired respiration, defective sterol uptake, and altered levels/localization of ABC transporters Aus1p and Pdr11p [Source:SGD;Acc:S000003881]	+	gene	Name match	0	2.17014	4.4274	4.69356	5.44334	5.53583	6.5983	5.91821	6.15131	5.34293
ATP2	X	647607	649142	+	ATP2	YJR121W	Beta subunit of the F1 sector of mitochondrial F1F0 ATP synthase, which is a large, evolutionarily conserved enzyme complex required for ATP synthesis; phosphorylated [Source:SGD;Acc:S000003882]	+	gene	Name match	0	2.17149	12.8424	13.1747	13.3377	13.9869	15.0147	14.8831	14.8359	13.9796
JEN1	XI	22234	24084	+	JEN1	YKL217W	Monocarboxylate/proton symporter of the plasma membrane; transport activity is dependent on the pH gradient across the membrane; mediates high-affinity uptake of carbon sources lactate, pyuvate, and acetate, and also of the micronutrient selenite, w /.../tructure mimics that of monocarboxylates; expression and localization are tightly regulated, with transcription repression, mRNA degradation, an…	+	gene	Name match	0	6.19124	4.32204	6.63134	8.72531	10.271	10.514	9.97541	10.1659	8.31341
STE3	XI	113215	114627	-	STE3	YKL178C	Receptor for a factor pheromone, couples to MAP kinase cascade to mediate pheromone response; transcribed in alpha cells and required for mating by alpha cells, ligand bound receptors endocytosed and recycled to the plasma membrane; GPCR [Source:SGD;Acc:S000001661]	-	gene	Name match	0	2.10602	3.32687	6.6287	7.34368	6.98568	5.43364	6.52894	6.30815	6.46708
MCR1	XI	166544	167452	+	MCR1	YKL150W	Mitochondrial NADH-cytochrome b5 reductase, involved in ergosterol biosynthesis [Source:SGD;Acc:S000001633]	+	gene	Name match	0	2.18563	9.77857	10.4831	10.8475	11.4589	11.965	11.8277	12.0814	11.1473
SDH1	XI	169207	171129	-	SDH1	YKL148C	Flavoprotein subunit of succinate dehydrogenase (Sdh1p, Sdh2p, Sdh3p, Sdh4p), which couples the oxidation of succinate to the transfer of electrons to ubiquinone as part of the TCA cycle and the mitochondrial respiratory chain [Source:SGD;Acc:S000001631]	-	gene	Name match	0	3.53743	9.31373	10.017	10.8446	11.7501	12.8519	12.4059	12.4426	11.0724
SDH3	XI	179667	180263	+	SDH3	YKL141W	Cytochrome b subunit of succinate dehydrogenase (Sdh1p, Sdh2p, Sdh3p, Sdh4p), which couples the oxidation of succinate to the transfer of electrons to ubiquinone as part of the TCA cycle and the mitochondrial respiratory chain [Source:SGD;Acc:S000001624]	+	gene	Name match	0	2.31659	9.63824	10.1765	10.3362	11.081	11.9556	11.5347	11.6591	10.7792
HAP4	XI	232227	233891	+	HAP4	YKL109W	Subunit of the heme-activated, glucose-repressed Hap2p/3p/4p/5p CCAAT-binding complex, a transcriptional activator and global regulator of respiratory gene expression; provides the principal activation function of the complex [Source:SGD;Acc:S000001592]	+	gene	Name match	0	3.4969	8.72351	10.2074	10.4021	11.262	12.2212	11.7792	11.8084	10.5452
MBR1	XI	264789	265808	+	MBR1	YKL093W	Protein involved in mitochondrial functions and stress response; overexpression suppresses growth defects of hap2, hap3, and hap4 mutants [Source:SGD;Acc:S000001576]	+	gene	Name match	0	4.00805	5.1417	6.25158	7.42529	8.45801	9.1505	8.37761	8.51351	7.13972
SRX1	XI	278281	278664	+	SRX1	YKL086W	Sulfiredoxin, contributes to oxidative stress resistance by reducing cysteine-sulfinic acid groups in the peroxiredoxin Tsa1p, which is formed upon exposure to oxidants; conserved in higher eukaryotes [Source:SGD;Acc:S000001569]	+	gene	Name match	0	2.39823	4.41637	6.49161	7.35183	7.63986	6.81536	6.84296	7.26701	7.11703
MDH1	XI	279123	280127	+	MDH1	YKL085W	Mitochondrial malate dehydrogenase, catalyzes interconversion of malate and oxaloacetate; involved in the tricarboxylic acid (TCA) cycle; phosphorylated [Source:SGD;Acc:S000001568]	+	gene	Name match	0	3.00138	10.6898	11.1861	11.4004	12.383	13.6919	13.1039	13.0634	11.8911
ATP7	XI	407465	407989	-	ATP7	YKL016C	Subunit d of the stator stalk of mitochondrial F1F0 ATP synthase, which is a large, evolutionarily conserved enzyme complex required for ATP synthesis [Source:SGD;Acc:S000001499]	-	gene	Name match	0	2.16868	9.82221	10.5051	10.8593	11.521	11.9916	12.0174	12.2229	11.3612
YKR015C	XI	466961	468667	-	YKR015C	YKR015C	Putative protein of unknown function [Source:SGD;Acc:S000001723]	-	gene	Name match	0	2.44257	2.81456	3.93954	5.9574	5.65868	5.25788	4.95792	5.25419	5.067
GLG1	XI	552770	554620	+	GLG1	YKR058W	Self-glucosylating initiator of glycogen synthesis, also glucosylates n-dodecyl-beta-D-maltoside; similar to mammalian glycogenin [Source:SGD;Acc:S000001766]	+	gene	Name match	0	2.20532	7.50992	7.93097	8.79724	9.00821	9.716	8.59035	9.00403	8.35775
ECM4	XI	582283	583395	+	ECM4	YKR076W	Omega class glutathione transferase; not essential; similar to Ygr154cp; green fluorescent protein (GFP)-fusion protein localizes to the cytoplasm [Source:SGD;Acc:S000001784]	+	gene	Name match	0	2.59601	6.8374	8.82214	9.58791	9.86425	9.43417	9.35409	9.61389	9.31223
SDH2	XII	53131	53931	-	SDH2	YLL041C	Iron-sulfur protein subunit of succinate dehydrogenase (Sdh1p, Sdh2p, Sdh3p, Sdh4p), which couples the oxidation of succinate to the transfer of electrons to ubiquinone as part of the TCA cycle and the mitochondrial respiratory chain [Source:SGD;Acc:S000003964]	-	gene	Name match	0	3.25996	8.70883	9.46409	10.2139	11.0747	11.9695	11.6621	11.7777	10.5663
COX12	XII	224921	225172	-	COX12	YLR038C	Subunit VIb of cytochrome c oxidase, which is the terminal member of the mitochondrial inner membrane electron transport chain; required for assembly of cytochrome c oxidase but not required for activity after assembly; phosphorylated [Source:SGD;Acc:S000004028]	-	gene	Name match	0	2.45903	8.22184	8.7691	8.98175	9.77304	10.6816	10.2882	10.5183	9.47137
GAL2	XII	290212	291936	+	GAL2	YLR081W	Galactose permease, required for utilization of galactose; also able to transport glucose [Source:SGD;Acc:S000004071]	+	gene	Name match	0	13.7738	2.67238	5.07965	6.00727	15.1593	16.4469	15.5702	15.2766	5.56466
PUT1	XII	425186	426616	+	PUT1	YLR142W	Proline oxidase, nuclear-encoded mitochondrial protein involved in utilization of proline as sole nitrogen source; PUT1 transcription is induced by Put3p in the presence of proline and the absence of a preferred nitrogen source [Source:SGD;Acc:S000004132]	+	gene	Name match	0	2.44261	6.1181	9.72969	10.9263	10.9408	8.56147	8.51018	9.54122	9.85485
YLR149C	XII	437631	439823	-	YLR149C	YLR149C	Putative protein of unknown function; overexpression causes a cell cycle delay or arrest; null mutation results in a decrease in plasma membrane electron transport; YLR149C is not an essential gene [Source:SGD;Acc:S000004139]	-	gene	Name match	0	3.06845	6.21276	7.90585	9.25699	9.49156	9.28196	8.426	8.95461	8.70901
IGS2 r	XII	457733	459675	-	null					Not found	0	2.00067	9.72647	17.2954	16.4539	18.0005	11.7279	14.6874	16.7728	16.5879
IGS2 f	XII	457733	459675	+	null					Not found	0	2.86422	6.45917	14.5763	14.0612	15.1361	9.32415	12.6815	14.6387	14.5114
IGS1 f	XII	459797	460922	+	null					Not found	0	2.08595	7.10375	15.5284	15.5298	16.3192	9.19046	13.0487	15.3957	15.6085
IGS2b r	XII	466870	468812	-	null					Not found	0	2.03682	9.7155	17.2949	16.4381	18.0197	11.7531	14.6883	16.7614	16.5781
IGS2b f	XII	466870	468812	+	null					Not found	0	2.61821	6.65519	14.5699	14.0457	15.1394	9.27415	12.6916	14.6322	14.5109
UPS2	XII	499578	500270	-	UPS2	YLR168C	Mitochondrial intermembrane space protein involved in regulation of mitochondrial cardiolipin and phosphatidylethanolamine levels; null has defects in mitochondrial morphology; similar to Ups1p, Ups3p and to human PRELI [Source:SGD;Acc:S000004158]	-	gene	Name match	0	2.13586	8.40357	8.92743	10.1253	10.538	10.5402	9.87455	10.0158	9.67549
TFS1	XII	513162	513821	-	TFS1	YLR178C	Protein that interacts with and inhibits carboxypeptidase Y and Ira2p; phosphatidylethanolamine-binding protein (PEBP) family member; targets to vacuolar membranes during stationary phase; acetylated by NatB N-terminal acetyltransferase [Source:SGD;Acc:S000004168]	-	gene	Name match	0	2.1406	7.57899	9.3802	10.5388	11.0397	9.72035	9.89794	10.629	10.4143
GSY2	XII	660716	662833	+	GSY2	YLR258W	Glycogen synthase, similar to Gsy1p; expression induced by glucose limitation, nitrogen starvation, heat shock, and stationary phase; activity regulated by cAMP-dependent, Snf1p and Pho85p kinases as well as by the Gac1p-Glc7p phosphatase [Source:SGD;Acc:S000004248]	+	gene	Name match	0	2.25456	10.5083	10.772	11.2391	12.2878	12.7636	12.0184	12.3477	11.3931
YLR294C	XII	721701	722030	-	YLR294C	YLR294C	Dubious open reading frame unlikely to encode a protein, based on available experimental and comparative sequence data; partially overlaps the verified gene ATP14 [Source:SGD;Acc:S000004285]	-	gene	Name match	0	2.02449	8.83493	9.50413	10.0972	10.728	10.8602	10.7192	11.0023	10.369
YLR311C	XII	757265	757612	-	YLR311C	YLR311C	Dubious open reading frame unlikely to encode a protein, based on available experimental and comparative sequence data [Source:SGD;Acc:S000004302]	-	gene	Name match	0	3.87398	1.88869	5.47109	7.53985	7.82101	5.76343	6.26428	6.88833	6.97122
YLR312C	XII	757637	758833	-	YLR312C	YLR312C	Putative protein of unknown function [Source:SGD;Acc:S000004303]	-	gene	Name match	0	4.46825	3.89357	7.86668	9.73045	9.83192	8.36257	8.6115	9.08461	9.08386
TMA10	XII	783127	783387	-	TMA10	YLR327C	Protein of unknown function that associates with ribosomes; putative homolog of the F1F0-ATPase synthase regulator Stf2p [Source:SGD;Acc:S000004319]	-	gene	Name match	0	6.8914	5.39015	9.47695	11.167	12.407	12.2823	10.7755	11.2266	10.2856
FBP1	XII	873746	874792	-	FBP1	YLR377C	Fructose-1,6-bisphosphatase, key regulatory enzyme in the gluconeogenesis pathway, required for glucose metabolism; undergoes either proteasome-mediated or autophagy-mediated degradation depending on growth conditions; interacts with Vid30p [Source:SGD;Acc:S000004369]	-	gene	Name match	0	4.08638	0.935414	4.87259	7.10715	8.90956	5.02255	6.73306	7.99077	6.65895
COX8	XII	909729	909965	-	COX8	YLR395C	Subunit VIII of cytochrome c oxidase, which is the terminal member of the mitochondrial inner membrane electron transport chain [Source:SGD;Acc:S000004387]	-	gene	Name match	0	2.0568	8.48687	8.67918	9.06712	9.81751	10.5444	9.97928	10.2262	9.3866
MSC1	XIII	15135	16676	-	MSC1	YML128C	Protein of unknown function; mutant is defective in directing meiotic recombination events to homologous chromatids; the authentic, non-tagged protein is detected in highly purified mitochondria and is phosphorylated [Source:SGD;Acc:S000004597]	-	gene	Name match	0	2.4608	8.36217	9.46422	10.8452	11.8372	10.8237	10.6828	11.7827	10.9489
NDI1	XIII	28266	29807	-	NDI1	YML120C	NADH:ubiquinone oxidoreductase, transfers electrons from NADH to ubiquinone in the respiratory chain but does not pump protons, in contrast to the higher eukaryotic multisubunit respiratory complex I; phosphorylated; homolog of human AMID [Source:SGD;Acc:S000004589]	-	gene	Name match	0	3.01223	9.24997	9.62423	10.1242	10.9513	12.263	11.5973	11.7451	10.5049
TSL1	XIII	70624	73920	+	TSL1	YML100W	Large subunit of trehalose 6-phosphate synthase (Tps1p)/phosphatase (Tps2p) complex, which converts uridine-5'-diphosphoglucose and glucose 6-phosphate to trehalose, similar to Tps3p and may share function; mutant has aneuploidy tolerance [Source:SGD;Acc:S000004566]	+	gene	Name match	0	2.4508	10.6271	10.9891	11.5292	11.9784	13.0786	11.8099	12.2129	11.562
RPM2	XIII	87123	90731	-	RPM2	YML091C	Protein subunit of mitochondrial RNase P, has roles in nuclear transcription, cytoplasmic and mitochondrial RNA processing, and mitochondrial translation; distributed to mitochondria, cytoplasmic processing bodies, and the nucleus [Source:SGD;Acc:S000004556]	-	gene	Name match	0	3.25764	9.13977	9.90264	10.4541	11.0154	12.3982	11.9037	11.6695	10.6199
YML089C	XIII	91041	91409	-	YML089C	YML089C	Dubious open reading frame unlikely to encode a functional protein, based on available experimental and comparative sequence data; expression induced by calcium shortage [Source:SGD;Acc:S000004554]	-	gene	Name match	0	5.103	-0.0842171	1.28556	2.84955	3.54794	5.01954	3.46567	3.63266	3.90584
AIM33	XIII	94431	95369	-	AIM33	YML087C	Putative protein of unknown function, highly conserved across species and orthologous to human CYB5R4; null mutant displays reduced frequency of mitochondrial genome loss [Source:SGD;Acc:S000004552]	-	gene	Name match	0	2.81355	4.99354	5.28896	5.73575	6.44987	7.80785	6.78591	6.79273	5.46528
CYB2	XIII	165533	167308	-	CYB2	YML054C	Cytochrome b2 (L-lactate cytochrome-c oxidoreductase), component of the mitochondrial intermembrane space, required for lactate utilization; expression is repressed by glucose and anaerobic conditions [Source:SGD;Acc:S000004518]	-	gene	Name match	0	5.20212	4.82936	5.59094	7.82321	8.7117	10.0322	8.27218	8.78266	7.67211
ISF1	XIII	430079	431095	-	ISF1	YMR081C	Serine-rich, hydrophilic protein with similarity to Mbr1p; overexpression suppresses growth defects of hap2, hap3, and hap4 mutants; expression is under glucose control; cotranscribed with NAM7 in a cyp1 mutant [Source:SGD;Acc:S000004686]	-	gene	Name match	0	5.3316	3.65674	4.70509	6.98358	9.30173	8.9891	9.83032	10.1436	7.39849
YMR103C	XIII	472902	473264	-	YMR103C	YMR103C	Dubious open reading frame unlikely to encode a protein, based on available experimental and comparative sequence data [Source:SGD;Acc:S000004709]	-	gene	Name match	0	2.13829	6.43873	8.21514	9.06729	9.09672	8.57778	8.46931	8.82229	8.85112
YPK2	XIII	473420	475453	-	YPK2	YMR104C	Protein kinase with similarity to serine/threonine protein kinase Ypk1p; functionally redundant with YPK1 at the genetic level; participates in a signaling pathway required for optimal cell wall integrity; homolog of mammalian kinase SGK [Source:SGD;Acc:S000004710]	-	gene	Name match	0	2.12246	8.31141	9.79352	10.4813	10.5103	10.4346	10.1632	10.2847	10.2577
PGM2	XIII	475897	477606	-	PGM2	YMR105C	Phosphoglucomutase, catalyzes the conversion from glucose-1-phosphate to glucose-6-phosphate, which is a key step in hexose metabolism; functions as the acceptor for a Glc-phosphotransferase [Source:SGD;Acc:S000004711]	-	gene	Name match	0	4.50283	9.12759	9.84222	10.4009	12.1314	13.6312	12.2869	12.5366	10.6369
NDE1	XIII	554793	556475	-	NDE1	YMR145C	Mitochondrial external NADH dehydrogenase, a type II NAD(P)H:quinone oxidoreductase that catalyzes the oxidation of cytosolic NADH; Nde1p and Nde2p provide cytosolic NADH to the mitochondrial respiratory chain [Source:SGD;Acc:S000004753]	-	gene	Name match	0	2.77367	10.7507	11.9361	12.1228	12.4113	13.5251	13.4424	13.1883	12.5193
YMR196W	XIII	655076	658342	+	YMR196W	YMR196W	Putative protein of unknown function; green fluorescent protein (GFP)-fusion protein localizes to the cytoplasm; YMR196W is not an essential gene [Source:SGD;Acc:S000004809]	+	gene	Name match	0	2.93237	8.72375	10.3006	11.1541	11.4684	11.6569	11.3681	11.6152	11.0997
YMR206W	XIII	675896	676837	+	YMR206W	YMR206W	Putative protein of unknown function; YMR206W is not an essential gene [Source:SGD;Acc:S000004819]	+	gene	Name match	0	7.32792	1.01712	3.77882	5.90938	7.12346	8.34579	6.11402	6.94602	4.98106
GAD1	XIII	770801	772558	+	GAD1	YMR250W	Glutamate decarboxylase, converts glutamate into gamma-aminobutyric acid (GABA) during glutamate catabolism; involved in response to oxidative stress [Source:SGD;Acc:S000004862]	+	gene	Name match	0	2.77983	8.13791	9.333	10.2386	10.8309	10.9185	10.6647	11.1733	10.4627
HOR7	XIII	774752	774931	+	HOR7	YMR251W-A	Protein of unknown function; overexpression suppresses Ca2+ sensitivity of mutants lacking inositol phosphorylceramide mannosyltransferases Csg1p and Csh1p; transcription is induced under hyperosmotic stress and repressed by alpha factor [Source:SGD;Acc:S000004864]	+	gene	Name match	0	2.28163	10.2531	11.2148	11.6021	12.1693	12.5355	12.0707	12.3609	11.8961
COX7	XIII	778945	779127	-	COX7	YMR256C	Subunit VII of cytochrome c oxidase, which is the terminal member of the mitochondrial inner membrane electron transport chain [Source:SGD;Acc:S000004869]	-	gene	Name match	0	2.36751	7.79075	8.80305	9.20347	9.92753	10.159	9.81573	10.3697	9.50255
CAT8	XIII	827028	831329	-	CAT8	YMR280C	Zinc cluster transcriptional activator necessary for derepression of a variety of genes under non-fermentative growth conditions, active after diauxic shift, binds carbon source responsive elements [Source:SGD;Acc:S000004893]	-	gene	Name match	0	5.02651	5.20265	7.5999	8.84072	9.25995	10.2299	9.26062	9.34815	8.45493
SNZ2	XIV	13267	14163	+	SNZ2	YNL333W	Member of a stationary phase-induced gene family; transcription of SNZ2 is induced prior to diauxic shift, and also in the absence of thiamin in a Thi2p-dependent manner; forms a coregulated gene pair with SNO2; interacts with Thi11p [Source:SGD;Acc:S000005277]	+	gene	Name match	0	2.91278	3.80698	6.72926	7.47937	7.38563	6.72052	7.44402	7.37501	7.18775
GOR1	XIV	121118	122170	-	GOR1	YNL274C	Glyoxylate reductase; null mutation results in increased biomass after diauxic shift; the authentic, non-tagged protein is detected in highly purified mitochondria in high-throughput studies [Source:SGD;Acc:S000005218]	-	gene	Name match	0	2.50409	7.78391	8.8061	9.7574	10.0327	10.2888	9.70556	10.0362	9.80378
YTP1	XIV	205188	206567	+	YTP1	YNL237W	Probable type-III integral membrane protein of unknown function, has regions of similarity to mitochondrial electron transport proteins [Source:SGD;Acc:S000005181]	+	gene	Name match	0	3.14664	4.69498	5.65868	7.33679	7.78994	7.84238	7.16177	7.76368	6.62584
SPS19	XIV	259578	260456	+	SPS19	YNL202W	Peroxisomal 2,4-dienoyl-CoA reductase, auxiliary enzyme of fatty acid beta-oxidation; homodimeric enzyme required for growth and sporulation on petroselineate medium; expression induced during late sporulation and in the presence of oleate [Source:SGD;Acc:S000005146]	+	gene	Name match	0	2.85602	4.39183	6.96661	7.98931	7.94378	7.2486	7.50534	7.91608	7.79105
YGP1	XIV	336545	337609	+	YGP1	YNL160W	Cell wall-related secretory glycoprotein; induced by nutrient deprivation-associated growth arrest and upon entry into stationary phase; may be involved in adaptation prior to stationary phase entry; has similarity to Sps100p [Source:SGD;Acc:S000005104]	+	gene	Name match	0	2.0208	8.25376	11.11	11.4051	12.0164	10.2753	12.1527	12.5923	12.1625
YNL144C	XIV	352820	355042	-	YNL144C	YNL144C	Putative protein of unknown function; non-tagged protein is detected in highly purified mitochondria in high-throughput studies; contains a PH domain and binds phosphatidylinositols and phosphatidylethanolamine in a large-scale study [Source:SGD;Acc:S000005088]	-	gene	Name match	0	2.98085	6.89968	7.84607	8.37696	9.01379	9.88128	9.41362	9.58846	8.38622
POR1	XIV	517994	518845	-	POR1	YNL055C	Mitochondrial porin (voltage-dependent anion channel), outer membrane protein required for the maintenance of mitochondrial osmotic stability and mitochondrial membrane permeability; phosphorylated [Source:SGD;Acc:S000005000]	-	gene	Name match	0	2.20059	12.1001	12.7201	12.7037	13.4211	14.3014	14.195	14.1921	13.1865
COX5A	XIV	531725	532186	+	COX5A	YNL052W	Subunit Va of cytochrome c oxidase, which is the terminal member of the mitochondrial inner membrane electron transport chain; predominantly expressed during aerobic growth while its isoform Vb (Cox5Bp) is expressed during anaerobic growth [Source:SGD;Acc:S000004997]	+	gene	Name match	0	2.37729	9.2284	9.15354	9.38461	10.3792	11.6064	11.2763	11.3888	10.1174
PBI2	XIV	605384	605611	+	PBI2	YNL015W	Cytosolic inhibitor of vacuolar proteinase B (PRB1), required for efficient vacuole inheritance; with thioredoxin forms protein complex LMA1, which assists in priming SNARE molecules and promotes vacuole fusion [Source:SGD;Acc:S000004960]	+	gene	Name match	0	2.23575	8.61364	9.56592	9.68544	10.6236	10.8501	10.541	11.0032	10.0049
CIT1	XIV	629622	631061	-	CIT1	YNR001C	Citrate synthase, catalyzes the condensation of acetyl coenzyme A and oxaloacetate to form citrate; the rate-limiting enzyme of the TCA cycle; nuclear encoded mitochondrial protein [Source:SGD;Acc:S000005284]	-	gene	Name match	0	2.43905	10.9823	11.3242	11.4122	12.1453	13.4221	12.8442	12.8312	11.7806
ATO2	XIV	633008	633856	-	ATO2	YNR002C	Putative transmembrane protein involved in export of ammonia, a starvation signal that promotes cell death in aging colonies; phosphorylated in mitochondria; member of the TC 9.B.33 YaaH family; homolog of Ady2p and Y. lipolytica Gpr1p [Source:SGD;Acc:S000005285]	-	gene	Name match	0	4.12067	3.91726	5.63233	7.06638	7.57546	8.0387	6.6819	7.47784	6.85904
YNR034W-A	XIV	692561	692857	+	YNR034W-A	YNR034W-A	Putative protein of unknown function; expression is regulated by Msn2p/Msn4p [Source:SGD;Acc:S000007525]	+	gene	Name match	0	3.83075	5.53972	6.87178	8.29373	9.70127	9.37123	8.59385	9.61116	8.22725
YNR073C	XIV	774792	776300	-	YNR073C	YNR073C	Putative mannitol dehydrogenase [Source:SGD;Acc:S000005356]	-	gene	Name match	0	2.86572	4.59736	6.64982	7.57409	8.08605	7.46383	6.60866	6.84571	6.67499
FRE7	XV	40748	42610	+	FRE7	YOL152W	Putative ferric reductase with similarity to Fre2p; expression induced by low copper levels [Source:SGD;Acc:S000005512]	+	gene	Name match	0	2.56102	6.38683	6.90004	7.76161	8.64905	8.94861	8.90174	8.38001	7.04137
ATG34	XV	165714	166952	+	ATG34	YOL083W	Receptor protein involved in selective autophagy during starvation; specifically involved in the transport of cargo protein alpha-mannosidase (Ams1p); Atg19p paralog [Source:SGD;Acc:S000005443]	+	gene	Name match	0	2.39787	5.98348	7.82756	8.77542	9.09078	8.38211	8.42936	8.80328	8.40021
ATP19	XV	185438	185644	+	ATP19	YOL077W-A	Subunit k of the mitochondrial F1F0 ATP synthase, which is a large enzyme complex required for ATP synthesis; associated only with the dimeric form of ATP synthase [Source:SGD;Acc:S000007339]	+	gene	Name match	0	2.11286	8.15737	8.7425	8.88579	9.66455	10.271	9.88012	10.2252	9.34954
DDR2	XV	231570	231755	-	DDR2	YOL052C-A	Multistress response protein, expression is activated by a variety of xenobiotic agents and environmental or physiological stresses [Source:SGD;Acc:S000005413]	-	gene	Name match	0	5.44632	0.0171183	5.27729	8.13183	8.89192	5.4642	6.59152	8.07186	7.6474
CYT1	XV	447439	448368	+	CYT1	YOR065W	Cytochrome c1, component of the mitochondrial respiratory chain; expression is regulated by the heme-activated, glucose-repressed Hap2p/3p/4p/5p CCAAT-binding complex [Source:SGD;Acc:S000005591]	+	gene	Name match	0	3.21629	8.89594	10.0373	10.6697	11.3007	12.113	12.0019	12.0262	11.1767
CRC1	XV	513295	514278	-	CRC1	YOR100C	Mitochondrial inner membrane carnitine transporter, required for carnitine-dependent transport of acetyl-CoA from peroxisomes to mitochondria during fatty acid beta-oxidation [Source:SGD;Acc:S000005626]	-	gene	Name match	0	2.35336	3.87374	5.83073	6.89208	7.45335	6.22785	6.16794	6.61428	6.07342
GCY1	XV	551114	552052	+	GCY1	YOR120W	Putative NADP(+) coupled glycerol dehydrogenase, proposed to be involved in an alternative pathway for glycerol catabolism; also has mRNA binding activity; member of the aldo-keto reductase (AKR) family [Source:SGD;Acc:S000005646]	+	gene	Name match	0	6.17773	7.39292	8.33462	9.5239	12.0069	13.5714	12.622	12.1855	9.24933
DCS2	XV	657264	658325	+	DCS2	YOR173W	Non-essential, stress induced regulatory protein; modulates m7G-oligoribonucleotide metabolism; inhibits Dcs1p; regulated by Msn2p, Msn4p, and the Ras-cAMP-cAPK signaling pathway; mutant has increased aneuploidy tolerance [Source:SGD;Acc:S000005699]	+	gene	Name match	0	2.84785	6.72641	8.03384	9.58759	10.0241	9.57501	8.81677	9.62236	9.1885
GAC1	XV	667860	670241	-	GAC1	YOR178C	Regulatory subunit for Glc7p type-1 protein phosphatase (PP1), tethers Glc7p to Gsy2p glycogen synthase, binds Hsf1p heat shock transcription factor, required for induction of some HSF-regulated genes under heat shock [Source:SGD;Acc:S000005704]	-	gene	Name match	0	7.40239	2.77271	7.14945	8.91445	9.58412	10.1759	9.4776	9.90634	8.34749
YOR289W	XV	853357	854112	+	YOR289W	YOR289W	Putative protein of unknown function; transcription induced by the unfolded protein response; green fluorescent protein (GFP)-fusion protein localizes to both the cytoplasm and the nucleus [Source:SGD;Acc:S000005815]	+	gene	Name match	0	2.6787	5.77552	6.87965	8.17081	8.54605	8.45498	7.34061	7.85064	7.74456
YOR343C	XV	968148	968474	-	YOR343C	YOR343C	Dubious open reading frame unlikely to encode a functional protein, based on available experimental and comparative sequence data [Source:SGD;Acc:S000005870]	-	gene	Name match	0	3.37253	2.55535	4.85888	5.53359	5.73254	5.92864	5.54195	5.74253	5.341
ALD4	XV	1039840	1041399	+	ALD4	YOR374W	Mitochondrial aldehyde dehydrogenase, required for growth on ethanol and conversion of acetaldehyde to acetate; phosphorylated; activity is K+ dependent; utilizes NADP+ or NAD+ equally as coenzymes; expression is glucose repressed [Source:SGD;Acc:S000005901]	+	gene	Name match	0	2.78144	10.9352	11.1512	11.6088	12.6308	13.7174	12.6032	12.9277	11.8655
ATP15	XVI	30079	30267	+	ATP15	YPL271W	Epsilon subunit of the F1 sector of mitochondrial F1F0 ATP synthase, which is a large, evolutionarily conserved enzyme complex required for ATP synthesis; phosphorylated [Source:SGD;Acc:S000006192]	+	gene	Name match	0	2.05325	9.19283	10.068	10.2795	10.8295	11.2468	11.0388	11.2672	10.6579
GAL4	XVI	79711	82356	-	GAL4	YPL248C	DNA-binding transcription factor required for the activation of the GAL genes in response to galactose; repressed by Gal80p and activated by Gal3p [Source:SGD;Acc:S000006169]	-	gene	Name match	0	2.94059	5.46304	6.44406	7.15322	7.72676	8.40439	8.16133	7.93482	7.01195
USV1	XVI	115312	116487	+	USV1	YPL230W	Putative transcription factor containing a C2H2 zinc finger; mutation affects transcriptional regulation of genes involved in growth on non-fermentable carbon sources, response to salt stress and cell wall biosynthesis [Source:SGD;Acc:S000006151]	+	gene	Name match	0	4.1921	5.91132	7.68315	9.07937	9.90634	10.1042	9.33481	9.76865	8.64613
YIG1	XVI	169770	171155	-	YIG1	YPL201C	Protein that interacts with glycerol 3-phosphatase and plays a role in anaerobic glycerol production; localizes to the nucleus and cytosol [Source:SGD;Acc:S000006122]	-	gene	Name match	0	2.05442	4.40285	4.28509	5.23521	5.86024	6.45802	4.91562	5.02854	4.18692
UIP4	XVI	194512	195426	-	UIP4	YPL186C	Protein that interacts with Ulp1p, a Ubl (ubiquitin-like protein)-specific protease for Smt3p protein conjugates; detected in a phosphorylated state in the mitochondrial outer membrane; also detected in ER and nuclear envelope [Source:SGD;Acc:S000006107]	-	gene	Name match	0	3.11208	5.68827	6.52877	7.80931	8.90616	8.8011	7.79857	8.85266	7.66324
OYE3	XVI	226169	227371	-	OYE3	YPL171C	Conserved NADPH oxidoreductase containing flavin mononucleotide (FMN), homologous to Oye2p with different ligand binding and catalytic properties; has potential roles in oxidative stress response and programmed cell death [Source:SGD;Acc:S000006092]	-	gene	Name match	0	2.31692	4.00088	5.64982	7.40686	7.65785	6.31856	6.04306	7.01169	7.16087
ODC1	XVI	298571	299503	-	ODC1	YPL134C	Mitochondrial inner membrane transporter, exports 2-oxoadipate and 2-oxoglutarate from the mitochondrial matrix to the cytosol for lysine and glutamate biosynthesis and lysine catabolism; suppresses, in multicopy, an fmc1 null mutation [Source:SGD;Acc:S000006055]	-	gene	Name match	0	2.63211	8.29982	8.99593	9.15227	9.98831	10.9327	10.528	10.5629	9.3631
YPL113C	XVI	335953	337143	-	YPL113C	YPL113C	Glyoxylate reductase; acts on glyoxylate and hydroxypyruvate substrates; YPL113C is not an essential gene [Source:SGD;Acc:S000006034]	-	gene	Name match	0	2.3955	5.78977	6.5612	7.26317	7.59288	8.18603	7.59426	7.73519	6.8767
YPL067C	XVI	425251	425847	-	YPL067C	YPL067C	Putative protein of unknown function; green fluorescent protein (GFP)-fusion protein localizes to the cytoplasm; YPL067C is not an essential gene [Source:SGD;Acc:S000005988]	-	gene	Name match	0	2.69577	7.27751	7.6122	7.94693	9.1499	9.97403	9.86036	9.54285	8.07923
YPL066W	XVI	426233	427672	+	YPL066W	YPL066W	Putative protein of unknown function; green fluorescent protein (GFP)-fusion protein localizes to the bud neck and cytoplasm; null mutant is viable and exhibits growth defect on a non-fermentable (respiratory) carbon source [Source:SGD;Acc:S000005987]	+	gene	Name match	0	2.49272	9.32818	9.20988	9.19737	11.1923	11.8217	11.4046	11.2113	9.19756
LEE1	XVI	455759	456664	+	LEE1	YPL054W	Zinc-finger protein of unknown function [Source:SGD;Acc:S000005975]	+	gene	Name match	0	3.27818	3.42672	5.99438	7.15883	7.47953	6.70566	6.11422	6.54702	6.70346
PDH1	XVI	558385	559935	+	PDH1	YPR002W	Mitochondrial protein that participates in respiration, induced by diauxic shift; homologous to E. coli PrpD, may take part in the conversion of 2-methylcitrate to 2-methylisocitrate [Source:SGD;Acc:S000006206]	+	gene	Name match	0	2.1022	6.2433	7.77096	8.07236	8.3899	8.34626	7.78046	7.78512	7.17998
YPR010C-A	XVI	582373	582734	-	YPR010C-A	YPR010C-A	Putative protein of unknown function; conserved among Saccharomyces sensu stricto species [Source:SGD;Acc:S000122558]	-	gene	Name match	0	2.80871	7.97829	8.88027	9.27136	10.0894	10.7878	10.2271	10.6489	9.56802
ATP20	XVI	599870	600217	+	ATP20	YPR020W	Subunit g of the mitochondrial F1F0 ATP synthase; reversibly phosphorylated on two residues; unphosphorylated form is required for dimerization of the ATP synthase complex [Source:SGD;Acc:S000006224]	+	gene	Name match	0	2.28679	8.52267	8.80882	8.8851	9.549	10.8102	10.3431	10.4943	9.34991
CSR2	XVI	627880	631245	+	CSR2	YPR030W	Nuclear protein proposed to regulate utilization of nonfermentable carbon sources and endocytosis of plasma membrane proteins; overproduction suppresses chs5 spa2 lethality at high temp; ubiquitinated by Rsp5p, deubiquitinated by Ubp2p [Source:SGD;Acc:S000006234]	+	gene	Name match	0	4.12571	6.63455	8.21615	9.63286	10.2339	10.761	9.843	9.83608	9.00415
SUE1	XVI	831055	831675	-	SUE1	YPR151C	Mitochondrial protein required for degradation of unstable forms of cytochrome c [Source:SGD;Acc:S000006355]	-	gene	Name match	0	2.4756	3.16269	5.48615	6.91808	7.30509	5.63904	5.92666	6.42544	6.32183
GPH1	XVI	861306	864014	+	GPH1	YPR160W	Non-essential glycogen phosphorylase required for the mobilization of glycogen, activity is regulated by cyclic AMP-mediated phosphorylation, expression is regulated by stress-response elements and by the HOG MAP kinase pathway [Source:SGD;Acc:S000006364]	+	gene	Name match	0	4.15221	8.6558	9.83832	10.7985	12.0224	12.8088	12.011	12.4784	11.0306
YPR160W-A	XVI	861934	862014	+	YPR160W-A	YPR160W-A	Dubious open reading frame unlikely to encode a functional protein, based on available experimental and comparative sequence data; identified by expression profiling and mass spectrometry [Source:SGD;Acc:S000028860]	+	gene	Name match	0	4.15665	4.09339	4.64849	5.68693	6.90344	8.2508	7.13871	7.67475	6.19963
GDB1	XVI	902044	906654	+	GDB1	YPR184W	Glycogen debranching enzyme containing glucanotranferase and alpha-1,6-amyloglucosidase activities, required for glycogen degradation; phosphorylated in mitochondria; activity is inhibited by Igd1p [Source:SGD;Acc:S000006388]	+	gene	Name match	0	2.83749	8.97891	9.99294	10.9856	11.4233	11.8172	10.9126	11.3233	10.6456
QCR2	XVI	919381	920487	+	QCR2	YPR191W	Subunit 2 of the ubiquinol cytochrome-c reductase complex, which is a component of the mitochondrial inner membrane electron transport chain; phosphorylated; transcription is regulated by Hap1p, Hap2p/Hap3p, and heme [Source:SGD;Acc:S000006395]	+	gene	Name match	0	2.73158	10.3224	11.061	11.5875	12.2531	13.0547	12.967	13.0262	12.1017
OPT2	XVI	924304	926937	-	OPT2	YPR194C	Oligopeptide transporter; member of the OPT family, with potential orthologs in S. pombe and C. albicans; also plays a role in formation of mature vacuoles [Source:SGD;Acc:S000006398]	-	gene	Name match	0	3.61645	7.55722	6.94739	6.6607	9.41302	11.1744	10.9195	10.5115	7.66957

## Sheet: 6e right
Probe	Chromosome	Start	End	Probe Strand	Feature	ID	Description	Feature Strand	Type	Feature Orientation	Distance	01_GLU log	03_GLU 24h	04_GLU-GLU	05_GLU-GAL	02_GAL log	06_GAL 24h	07_GAL-GAL	08_GAL-GLU
ATP1	II	37053	38690	+	ATP1	YBL099W	Alpha subunit of the F1 sector of mitochondrial F1F0 ATP synthase, which is a large, evolutionarily conserved enzyme complex required for ATP synthesis; phosphorylated [Source:SGD;Acc:S000000195]	+	gene	Name match	0	12.4522	12.8978	13.2217	13.8625	14.6658	14.5763	14.6165	13.7304
COR1	II	134143	135516	-	COR1	YBL045C	Core subunit of the ubiquinol-cytochrome c reductase complex (bc1 complex), which is a component of the mitochondrial inner membrane electron transport chain [Source:SGD;Acc:S000000141]	-	gene	Name match	0	10.7649	11.1267	11.4863	12.3066	13.2608	12.9437	12.9524	12.0639
PET9	II	163041	163997	-	PET9	YBL030C	Major ADP/ATP carrier of the mitochondrial inner membrane, exchanges cytosolic ADP for mitochondrially synthesized ATP; also imports heme and ATP; phosphorylated; required for viability in many lab strains that carry a sal1 mutation [Source:SGD;Acc:S000000126]	-	gene	Name match	0	12.1448	12.6986	12.7109	13.4263	14.5512	14.427	14.4006	13.3975
ACH1	II	194122	195702	+	ACH1	YBL015W	Protein with CoA transferase activity, particularly for CoASH transfer from succinyl-CoA to acetate; has minor acetyl-CoA-hydrolase activity; phosphorylated; required for acetate utilization and for diploid pseudohyphal growth [Source:SGD;Acc:S000000111]	+	gene	Name match	0	8.98891	9.0668	9.50051	10.2439	11.24	10.7158	10.8994	9.83384
ATP3	II	315575	316510	+	ATP3	YBR039W	Gamma subunit of the F1 sector of mitochondrial F1F0 ATP synthase, which is a large, evolutionarily conserved enzyme complex required for ATP synthesis [Source:SGD;Acc:S000000243]	+	gene	Name match	0	10.7188	11.0312	11.2839	11.9591	12.9052	12.6496	12.7144	11.8703
INH1	IV	135179	135436	+	INH1	YDL181W	Protein that inhibits ATP hydrolysis by the F1F0-ATP synthase; inhibitory function is enhanced by stabilizing proteins Stf1p and Stf2p; has similarity to Stf1p; has a calmodulin-binding motif and binds calmodulin in vitro [Source:SGD;Acc:S000002340]	+	gene	Name match	0	6.97349	8.43623	9.21543	9.99508	10.7157	10.499	10.7654	9.86685
COX9	IV	334217	334396	-	COX9	YDL067C	Subunit VIIa of cytochrome c oxidase, which is the terminal member of the mitochondrial inner membrane electron transport chain [Source:SGD;Acc:S000002225]	-	gene	Name match	0	8.19193	8.57695	8.74991	9.43969	10.2151	9.80168	10.0668	9.18707
ATP16	IV	443029	443511	+	ATP16	YDL004W	Delta subunit of the central stalk of mitochondrial F1F0 ATP synthase, which is a large, evolutionarily conserved enzyme complex required for ATP synthesis; phosphorylated [Source:SGD;Acc:S000002162]	+	gene	Name match	0	10.2445	10.7027	10.6823	11.3322	12.1798	11.997	12.1218	11.3306
KGD2	IV	753675	755066	-	KGD2	YDR148C	Dihydrolipoyl transsuccinylase, component of the mitochondrial alpha-ketoglutarate dehydrogenase complex, which catalyzes the oxidative decarboxylation of alpha-ketoglutarate to succinyl-CoA in the TCA cycle; phosphorylated [Source:SGD;Acc:S000002555]	-	gene	Name match	0	10.4383	10.558	10.592	11.4266	12.5452	12.2733	12.2926	11.177
SDH4	IV	817950	818495	+	SDH4	YDR178W	Membrane anchor subunit of succinate dehydrogenase (Sdh1p, Sdh2p, Sdh3p, Sdh4p), which couples the oxidation of succinate to the transfer of electrons to ubiquinone as part of the TCA cycle and the mitochondrial respiratory chain [Source:SGD;Acc:S000002585]	+	gene	Name match	0	8.5192	9.5421	10.0121	10.5966	11.4686	11.2252	11.2455	10.1782
ATP5	IV	1058176	1058814	-	ATP5	YDR298C	Subunit 5 of the stator stalk of mitochondrial F1F0 ATP synthase, which is an evolutionarily conserved enzyme complex required for ATP synthesis; homologous to bovine subunit OSCP (oligomycin sensitivity-conferring protein); phosphorylated [Source:SGD;Acc:S000002706]	-	gene	Name match	0	10.2691	10.6699	10.8499	11.4236	12.2323	12.1164	12.2723	11.4119
TIM11	IV	1112003	1112293	-	TIM11	YDR322C-A	Subunit e of mitochondrial F1F0-ATPase, which is a large, evolutionarily conserved enzyme complex required for ATP synthesis; essential for the dimeric and oligomeric state of ATP synthase [Source:SGD;Acc:S000007255]	-	gene	Name match	0	9.20608	9.80349	9.96023	10.7333	11.256	11.1891	11.4649	10.4422
ATP17	IV	1228611	1228916	+	ATP17	YDR377W	Subunit f of the F0 sector of mitochondrial F1F0 ATP synthase, which is a large, evolutionarily conserved enzyme complex required for ATP synthesis [Source:SGD;Acc:S000002785]	+	gene	Name match	0	9.3652	9.90689	10.0233	10.6867	11.2503	11.147	11.2846	10.5791
QCR7	IV	1496165	1496548	-	QCR7	YDR529C	Subunit 7 of the ubiquinol cytochrome-c reductase complex, which is a component of the mitochondrial inner membrane electron transport chain; oriented facing the mitochondrial matrix; N-terminus appears to play a role in complex assembly [Source:SGD;Acc:S000002937]	-	gene	Name match	0	9.65673	10.4134	10.8848	11.4731	12.0188	11.6947	12.1079	11.3771
RIP1	V	107260	107907	+	RIP1	YEL024W	Ubiquinol-cytochrome-c reductase, a Rieske iron-sulfur protein of the mitochondrial cytochrome bc1 complex; transfers electrons from ubiquinol to cytochrome c1 during respiration [Source:SGD;Acc:S000000750]	+	gene	Name match	0	8.65547	9.08584	9.62002	10.3506	11.4477	11.2188	11.2999	10.241
QCR6	VI	224326	224769	-	QCR6	YFR033C	Subunit 6 of the ubiquinol cytochrome-c reductase complex, which is a component of the mitochondrial inner membrane electron transport chain; highly acidic protein; required for maturation of cytochrome c1 [Source:SGD;Acc:S000001929]	-	gene	Name match	0	10.4174	11.0066	11.6985	12.4883	12.6907	12.3892	12.9005	12.0918
COX13	VII	144808	145197	+	COX13	YGL191W	Subunit VIa of cytochrome c oxidase, which is the terminal member of the mitochondrial inner membrane electron transport chain; not essential for cytochrome c oxidase activity but may modulate activity in response to ATP [Source:SGD;Acc:S000003159]	+	gene	Name match	0	9.01923	9.8834	10.1464	10.7348	11.1549	11.0024	11.3076	10.5576
YGL188C	VII	149343	149516	-	YGL188C	YGL188C	Dubious open reading frame unlikely to encode a functional protein, based on available experimental and comparative sequence data [Source:SGD;Acc:S000003156]	-	gene	Name match	0	6.66284	7.42736	8.09858	8.80938	9.25076	9.03278	9.27268	8.47297
COX4	VII	149704	150171	-	COX4	YGL187C	Subunit IV of cytochrome c oxidase, the terminal member of the mitochondrial inner membrane electron transport chain; precursor N-terminal 25 residues are cleaved during mitochondrial import; phosphorylated; spermidine enhances translation [Source:SGD;Acc:S000003155]	-	gene	Name match	0	9.01923	9.56077	10.0504	10.8137	11.5114	11.2477	11.4156	10.5891
YGR182C	VII	858551	858904	-	YGR182C	YGR182C	Dubious open reading frame unlikely to encode a protein, based on available experimental and comparative sequence data; partially overlaps the verified ORF TIM13/YGR181W [Source:SGD;Acc:S000003414]	-	gene	Name match	0	7.86068	9.11308	9.56187	10.2121	10.2649	10.1875	10.5522	10.0985
QCR9	VII	859063	859476	-	QCR9	YGR183C	Subunit 9 of the ubiquinol cytochrome-c reductase complex, which is a component of the mitochondrial inner membrane electron transport chain; required for electron transfer at the ubiquinol oxidase site of the complex [Source:SGD;Acc:S000003415]	-	gene	Name match	0	8.09708	9.12136	9.64574	10.1177	10.3224	10.1529	10.4776	9.93121
QCR10	VIII	107826	108122	+	QCR10	YHR001W-A	Subunit of the ubiqunol-cytochrome c oxidoreductase complex which includes Cobp, Rip1p, Cyt1p, Cor1p, Qcr2p, Qcr6p, Qcr7p, Qcr8p, Qcr9p, and Qcr10p and comprises part of the mitochondrial respiratory chain [Source:SGD;Acc:S000003529]	+	gene	Name match	0	7.45165	8.426	9.26935	9.96087	10.396	10.0269	10.3994	9.51167
COX6	VIII	209705	210151	+	COX6	YHR051W	Subunit VI of cytochrome c oxidase, which is the terminal member of the mitochondrial inner membrane electron transport chain; expression is regulated by oxygen levels [Source:SGD;Acc:S000001093]	+	gene	Name match	0	9.62209	9.90404	10.0991	10.8079	11.6665	11.4069	11.5773	10.616
QCR8	X	106434	106718	+	QCR8	YJL166W	Subunit 8 of ubiquinol cytochrome-c reductase complex, which is a component of the mitochondrial inner membrane electron transport chain; oriented facing the intermembrane space; expression is regulated by Abf1p and Cpf1p [Source:SGD;Acc:S000003702]	+	gene	Name match	0	9.18223	9.87543	10.2394	10.8231	11.3706	11.1017	11.3638	10.6894
GSM1	X	229025	230881	-	GSM1	YJL103C	Putative zinc cluster protein of unknown function; proposed to be involved in the regulation of energy metabolism, based on patterns of expression and sequence analysis [Source:SGD;Acc:S000003639]	-	gene	Name match	0	6.32184	7.19266	8.13552	8.35211	9.14715	8.64105	8.61928	7.93033
MEF2	X	231301	233760	+	MEF2	YJL102W	Mitochondrial elongation factor involved in translational elongation [Source:SGD;Acc:S000003638]	+	gene	Name match	0	8.05896	8.51484	8.83008	9.11522	10.1308	9.94319	9.806	9.06125
CYC1	X	526335	526664	+	CYC1	YJR048W	Cytochrome c, isoform 1; electron carrier of the mitochondrial intermembrane space that transfers electrons from ubiquinone-cytochrome c oxidoreductase to cytochrome c oxidase during cellular respiration [Source:SGD;Acc:S000003809]	+	gene	Name match	0	8.11751	8.84947	8.76983	9.8816	11.6177	11.197	11.0724	9.69081
MIR1	X	577255	578190	-	MIR1	YJR077C	Mitochondrial phosphate carrier, imports inorganic phosphate into mitochondria; functionally redundant with Pic2p but more abundant than Pic2p under normal conditions; phosphorylated [Source:SGD;Acc:S000003838]	-	gene	Name match	0	11.0133	11.4579	11.6159	12.2282	13.0331	13.0569	13.0542	12.2053
ATP2	X	647607	649142	+	ATP2	YJR121W	Beta subunit of the F1 sector of mitochondrial F1F0 ATP synthase, which is a large, evolutionarily conserved enzyme complex required for ATP synthesis; phosphorylated [Source:SGD;Acc:S000003882]	+	gene	Name match	0	12.8424	13.1747	13.3377	13.9869	15.0147	14.8831	14.8359	13.9796
SDH1	XI	169207	171129	-	SDH1	YKL148C	Flavoprotein subunit of succinate dehydrogenase (Sdh1p, Sdh2p, Sdh3p, Sdh4p), which couples the oxidation of succinate to the transfer of electrons to ubiquinone as part of the TCA cycle and the mitochondrial respiratory chain [Source:SGD;Acc:S000001631]	-	gene	Name match	0	9.31373	10.017	10.8446	11.7501	12.8519	12.4059	12.4426	11.0724
SDH3	XI	179667	180263	+	SDH3	YKL141W	Cytochrome b subunit of succinate dehydrogenase (Sdh1p, Sdh2p, Sdh3p, Sdh4p), which couples the oxidation of succinate to the transfer of electrons to ubiquinone as part of the TCA cycle and the mitochondrial respiratory chain [Source:SGD;Acc:S000001624]	+	gene	Name match	0	9.63824	10.1765	10.3362	11.081	11.9556	11.5347	11.6591	10.7792
HAP4	XI	232227	233891	+	HAP4	YKL109W	Subunit of the heme-activated, glucose-repressed Hap2p/3p/4p/5p CCAAT-binding complex, a transcriptional activator and global regulator of respiratory gene expression; provides the principal activation function of the complex [Source:SGD;Acc:S000001592]	+	gene	Name match	0	8.72351	10.2074	10.4021	11.262	12.2212	11.7792	11.8084	10.5452
MDH1	XI	279123	280127	+	MDH1	YKL085W	Mitochondrial malate dehydrogenase, catalyzes interconversion of malate and oxaloacetate; involved in the tricarboxylic acid (TCA) cycle; phosphorylated [Source:SGD;Acc:S000001568]	+	gene	Name match	0	10.6898	11.1861	11.4004	12.383	13.6919	13.1039	13.0634	11.8911
ATP7	XI	407465	407989	-	ATP7	YKL016C	Subunit d of the stator stalk of mitochondrial F1F0 ATP synthase, which is a large, evolutionarily conserved enzyme complex required for ATP synthesis [Source:SGD;Acc:S000001499]	-	gene	Name match	0	9.82221	10.5051	10.8593	11.521	11.9916	12.0174	12.2229	11.3612
SDH2	XII	53131	53931	-	SDH2	YLL041C	Iron-sulfur protein subunit of succinate dehydrogenase (Sdh1p, Sdh2p, Sdh3p, Sdh4p), which couples the oxidation of succinate to the transfer of electrons to ubiquinone as part of the TCA cycle and the mitochondrial respiratory chain [Source:SGD;Acc:S000003964]	-	gene	Name match	0	8.70883	9.46409	10.2139	11.0747	11.9695	11.6621	11.7777	10.5663
COX12	XII	224921	225172	-	COX12	YLR038C	Subunit VIb of cytochrome c oxidase, which is the terminal member of the mitochondrial inner membrane electron transport chain; required for assembly of cytochrome c oxidase but not required for activity after assembly; phosphorylated [Source:SGD;Acc:S000004028]	-	gene	Name match	0	8.22184	8.7691	8.98175	9.77304	10.6816	10.2882	10.5183	9.47137
UPS2	XII	499578	500270	-	UPS2	YLR168C	Mitochondrial intermembrane space protein involved in regulation of mitochondrial cardiolipin and phosphatidylethanolamine levels; null has defects in mitochondrial morphology; similar to Ups1p, Ups3p and to human PRELI [Source:SGD;Acc:S000004158]	-	gene	Name match	0	8.40357	8.92743	10.1253	10.538	10.5402	9.87455	10.0158	9.67549
YLR294C	XII	721701	722030	-	YLR294C	YLR294C	Dubious open reading frame unlikely to encode a protein, based on available experimental and comparative sequence data; partially overlaps the verified gene ATP14 [Source:SGD;Acc:S000004285]	-	gene	Name match	0	8.83493	9.50413	10.0972	10.728	10.8602	10.7192	11.0023	10.369
ATP14	XII	721999	722373	-	ATP14	YLR295C	Subunit h of the F0 sector of mitochondrial F1F0 ATP synthase, which is a large, evolutionarily conserved enzyme complex required for ATP synthesis [Source:SGD;Acc:S000004286]	-	gene	Name match	0	9.47016	9.83534	10.4836	10.9462	11.3884	10.9686	11.2255	10.5866
COX8	XII	909729	909965	-	COX8	YLR395C	Subunit VIII of cytochrome c oxidase, which is the terminal member of the mitochondrial inner membrane electron transport chain [Source:SGD;Acc:S000004387]	-	gene	Name match	0	8.48687	8.67918	9.06712	9.81751	10.5444	9.97928	10.2262	9.3866
NDI1	XIII	28266	29807	-	NDI1	YML120C	NADH:ubiquinone oxidoreductase, transfers electrons from NADH to ubiquinone in the respiratory chain but does not pump protons, in contrast to the higher eukaryotic multisubunit respiratory complex I; phosphorylated; homolog of human AMID [Source:SGD;Acc:S000004589]	-	gene	Name match	0	9.24997	9.62423	10.1242	10.9513	12.263	11.5973	11.7451	10.5049
RPM2	XIII	87123	90731	-	RPM2	YML091C	Protein subunit of mitochondrial RNase P, has roles in nuclear transcription, cytoplasmic and mitochondrial RNA processing, and mitochondrial translation; distributed to mitochondria, cytoplasmic processing bodies, and the nucleus [Source:SGD;Acc:S000004556]	-	gene	Name match	0	9.13977	9.90264	10.4541	11.0154	12.3982	11.9037	11.6695	10.6199
AIM33	XIII	94431	95369	-	AIM33	YML087C	Putative protein of unknown function, highly conserved across species and orthologous to human CYB5R4; null mutant displays reduced frequency of mitochondrial genome loss [Source:SGD;Acc:S000004552]	-	gene	Name match	0	4.99354	5.28896	5.73575	6.44987	7.80785	6.78591	6.79273	5.46528
COX7	XIII	778945	779127	-	COX7	YMR256C	Subunit VII of cytochrome c oxidase, which is the terminal member of the mitochondrial inner membrane electron transport chain [Source:SGD;Acc:S000004869]	-	gene	Name match	0	7.79075	8.80305	9.20347	9.92753	10.159	9.81573	10.3697	9.50255
POR1	XIV	517994	518845	-	POR1	YNL055C	Mitochondrial porin (voltage-dependent anion channel), outer membrane protein required for the maintenance of mitochondrial osmotic stability and mitochondrial membrane permeability; phosphorylated [Source:SGD;Acc:S000005000]	-	gene	Name match	0	12.1001	12.7201	12.7037	13.4211	14.3014	14.195	14.1921	13.1865
COX5A	XIV	531725	532186	+	COX5A	YNL052W	Subunit Va of cytochrome c oxidase, which is the terminal member of the mitochondrial inner membrane electron transport chain; predominantly expressed during aerobic growth while its isoform Vb (Cox5Bp) is expressed during anaerobic growth [Source:SGD;Acc:S000004997]	+	gene	Name match	0	9.2284	9.15354	9.38461	10.3792	11.6064	11.2763	11.3888	10.1174
CIT1	XIV	629622	631061	-	CIT1	YNR001C	Citrate synthase, catalyzes the condensation of acetyl coenzyme A and oxaloacetate to form citrate; the rate-limiting enzyme of the TCA cycle; nuclear encoded mitochondrial protein [Source:SGD;Acc:S000005284]	-	gene	Name match	0	10.9823	11.3242	11.4122	12.1453	13.4221	12.8442	12.8312	11.7806
FRE7	XV	40748	42610	+	FRE7	YOL152W	Putative ferric reductase with similarity to Fre2p; expression induced by low copper levels [Source:SGD;Acc:S000005512]	+	gene	Name match	0	6.38683	6.90004	7.76161	8.64905	8.94861	8.90174	8.38001	7.04137
ATP19	XV	185438	185644	+	ATP19	YOL077W-A	Subunit k of the mitochondrial F1F0 ATP synthase, which is a large enzyme complex required for ATP synthesis; associated only with the dimeric form of ATP synthase [Source:SGD;Acc:S000007339]	+	gene	Name match	0	8.15737	8.7425	8.88579	9.66455	10.271	9.88012	10.2252	9.34954
CYT1	XV	447439	448368	+	CYT1	YOR065W	Cytochrome c1, component of the mitochondrial respiratory chain; expression is regulated by the heme-activated, glucose-repressed Hap2p/3p/4p/5p CCAAT-binding complex [Source:SGD;Acc:S000005591]	+	gene	Name match	0	8.89594	10.0373	10.6697	11.3007	12.113	12.0019	12.0262	11.1767
ATP4	XVI	408010	408744	-	ATP4	YPL078C	Subunit b of the stator stalk of mitochondrial F1F0 ATP synthase, which is a large, evolutionarily conserved enzyme complex required for ATP synthesis; contributes to the oligomerization of the complex; phosphorylated [Source:SGD;Acc:S000005999]	-	gene	Name match	0	10.9461	11.3382	11.4953	12.0465	12.6106	12.4497	12.6963	11.9435
YPR010C-A	XVI	582373	582734	-	YPR010C-A	YPR010C-A	Putative protein of unknown function; conserved among Saccharomyces sensu stricto species [Source:SGD;Acc:S000122558]	-	gene	Name match	0	7.97829	8.88027	9.27136	10.0894	10.7878	10.2271	10.6489	9.56802
ATP20	XVI	599870	600217	+	ATP20	YPR020W	Subunit g of the mitochondrial F1F0 ATP synthase; reversibly phosphorylated on two residues; unphosphorylated form is required for dimerization of the ATP synthase complex [Source:SGD;Acc:S000006224]	+	gene	Name match	0	8.52267	8.80882	8.8851	9.549	10.8102	10.3431	10.4943	9.34991
QCR2	XVI	919381	920487	+	QCR2	YPR191W	Subunit 2 of the ubiquinol cytochrome-c reductase complex, which is a component of the mitochondrial inner membrane electron transport chain; phosphorylated; transcription is regulated by Hap1p, Hap2p/Hap3p, and heme [Source:SGD;Acc:S000006395]	+	gene	Name match	0	10.3224	11.061	11.5875	12.2531	13.0547	12.967	13.0262	12.1017
OPT2	XVI	924304	926937	-	OPT2	YPR194C	Oligopeptide transporter; member of the OPT family, with potential orthologs in S. pombe and C. albicans; also plays a role in formation of mature vacuoles [Source:SGD;Acc:S000006398]	-	gene	Name match	0	7.55722	6.94739	6.6607	9.41302	11.1744	10.9195	10.5115	7.66957

## Sheet: 6f
	PC1	GLU log	GLU 24h	GLU->GLU	GLU->GAL	GAL log	GAL 24h	GAL->GAL	GAL->GLU
0_1_GLU_log	-63.2576	28.2444
2_1_GLU_log	-63.1983	31.0571
3_1_GLU_log	-63.5263	30.3601
2_3_GLU_24h	-3.23256		26.1865
3_3_GLU_24h	-6.86727		25.073
0_3_GLU_24h	12.8825		20.6729
0_4_GLU-GLU	44.9819			16.917
2_4_GLU-GLU	37.7448			16.8869
3_4_GLU-GLU	40.6343			17.1021
0_5_GLU-GAL	41.0584				-8.83348
2_5_GLU-GAL	35.8488				-8.72186
3_5_GLU-GAL	36.3051				-9.6726
0_2_GAL_log	-36.7791					-38.7349
2_2_GAL_log	-35.5686					-34.8755
3_2_GAL_log	-36.5005					-35.483
0_6_GAL_24h	-2.72988						-19.4644
3_6_GAL_24h	-10.2287						-20.2799
2_6_GAL_24h	-13.3191						-16.8298
0_7_GAL-GAL	14.6196							-18.5155
2_7_GAL-GAL	7.43538							-19.0753
3_7_GAL-GAL	7.27739							-19.7167
0_8_GAL-GLU	27.5273								12.8721
2_8_GAL-GLU	15.7902								12.3515
3_8_GAL-GLU	13.1022								12.4793
