# Supplementary material for: Dietary change without caloric restriction maintains a youthful profile in ageing yeast
Source: PLoS Biol. 2023 Aug 29;21(8):e3002245. doi: 10.1371/journal.pbio.3002245 (PMC10464975; doi:10.1371/journal.pbio.3002245)
Supplement: S2 File — (ZIP) [file pbio.3002245.s010.zip › S2_File/figure s3.xlsx]

## Sheet: s3a
	Wt log	COX9Δ GAL80Δ log	Wt 24h	COX9Δ GAL80Δ 24h	Wt 48h	COX9Δ GAL80Δ 48h
E56 (E54 wt)	7416	7106	16139	18894	17884	18966
E56.2	8167	5601	14665	6375	16304	13691
E55, E54 and E45.2	7597	5501	16265	8582	17089	14970

## Sheet: s3b
	Wt log	SNF4Δ log	Wt 24h	SNF4Δ 24h
E56 (E54 wt)	7416	7968	16139	12477
E56.2	8167	5511	14665	8090
E55, E54 and E45.2	7597	13042	16265	15732
