# Supplementary material for: Dietary change without caloric restriction maintains a youthful profile in ageing yeast
Source: PLoS Biol. 2023 Aug 29;21(8):e3002245. doi: 10.1371/journal.pbio.3002245 (PMC10464975; doi:10.1371/journal.pbio.3002245)
Supplement: S2 File — (ZIP) [file pbio.3002245.s010.zip › S2_File/figure 4.xlsx]

## Sheet: 4a median
Wt log	HAP4 log	Wt 24h	HAP4 24h	Wt 48h	HAP4 48h
2369	4666	9586	5890	16179	14167
2389	4682	10138	7063	17808	12278
1977	3063	11576	6804	17774	13658
2659	4544	12487	7229	19000	15576
2692	3936	11508	7540	17619	17695

## Sheet: 4b population
Wt log	Hap4-oe log	Wt 24h	Wt 48h	Hap4-oe 24h	Hap4-oe 48h
3623.4	5475.91	11001.3	16396.5	26003.5	8758.74
6677.81	5545.52	6909.25	11125.2	8119.53	20407.5
3633.4	7547.38	2642.18	8936.29	3630.2	11326.4
2127.22	3823.48	8490.5	17338.5	21303.7	10374.4
2238.75	6388.45	7960.12	15553.8	6259.58	6267.6
2898.22	3473.14	3278.59	19462.2	5704.45	12700.1
2324.37	3676.86	12212.1	16352.1	7882.98	22891
2954.23	3182.71	5925.18	34552.3	9408.11	21877.3
2575.09	3645.74	6543.98	28901.2	7035.04	27139.5
1566.41	3644.62	17187.2	35570.2	3538.96	14769.1
2483.76	6194.81	5230.57	8299.13	14714.6	18167.4
3179.58	3575.36	4585.14	13668.8	10085.7	16802.2
2307.15	4619.64	14271.3	32006.2	4359.52	4860.79
3521.5	3883.92	5948.42	21586.5	14943	15782.6
3393.38	2386.2	35797.2	9020.59	3538.64	16843.7
1044.97	7393.64	13755.9	8300.12	3181.85	18081.6
2355.68	2327.11	20264.7	10351.2	21892	6488.11
2224.29	3840.46	27580	14776.1	5171.44	2635.27
2308.11	5128.23	35914.1	19843.7	4622.25	18909.6
1791.09	3922.11	13610.9	13348.9	4543	17626.3
2343.11	2892.24	11255.1	24282.7	4314.36	16420.6
2994.28	2903.89	12716.5	46955.8	4572	10247.2
1843.79	5221.25	11643.6	14243.6	2821.78	23766.3
2157.91	3293.41	6879.18	25656.9	5141.33	5976.18
5619.2	4497.73	16395.9	22772.2	11328.6	18673
2139.48	4229.92	27185.9	1657.09	3329.16	15786.2
3823.29	2980.37	11336.1	14171.9	23918.4	14200.2
3190.77	4113.27	17689.1	19805.4	6139.72	5805.08
1715.55	5184.02	13655.7	6942.77	4786.54	13915.9
6485.07	3784.76	11002.7	9953.12	5899.9	16478.5
1530.57	5507.16	19751.8	20378.2	9089.28	17471.4
2632.08	4916.67	9806.35	26848.3	5667.3	19122.6
2831.99	4164.41	6610.9	21935.6	19232.2	28463.6
2635.4	3645.3	13599	18030.2	6580.71	13402.4
2696.74	4578.92	11195.3	21664.9	17284.5	4425.23
2684.53	3667.5	9587.98	23331.4	3897.4	25201.5
1213.85	5511.77	10768.5	19632	7351.33	1616.12
2717.44	5082.82	15938	15685	10179.4	13671.3
1405.54	5215.65	9450.89	5850.05	8341.67	19524
1833.14	2814.97	13867.9	26820.3	6197.04	4840.33
1599.71	3971.4	14955.8	11100.9	15429.2	4303.8
4032.82	4062.04	22218.9	2811.64	5291.2	14262.3
1743.87	5114.17	15473.2	20374.4	3071.52	19035.5
1611.7	4755.36	10863.1	12871.6	7179.67	16114.8
3596.15	5422.93	13266	8826.3	4903.41	24432.9
3323.14	5938	4849.27	11179.1	4733.42	14795.6
3134.11	5727.24	15289.5	15278.9	8759.6	21396
1951.4	4125.86	15488.1	18190.4	4827.46	22541.7
2152.05	4489.86	3260.5	11616.3	3291.3	9220.89
1810.65	4517	11374.6	31297.5	2582.75	3426.48
2283.91	3789.09	12734.4	9750.33	1358.3	13428.5
2526.99	2756.99	12809.9	8705.85	5222.57	16338.8
2029.43	5653.89	7336.69	21537.3	26462.7	15840.8
2344.92	6352.78	11794.1	18028.6	3830.71	3439.09
3228.14	3523.01	5801.41	11784.9	4632.43	14478.9
2018.8	4918.69	9722.23	8122.71	7243.35	3317.37
1903.93	4761.01	5201.59	26587.6	7603.76	20752.4
2181.26	5736.63	3188.06	9356.46	4231.84	32584.8
1869.64	4420.1	15786.4	34832.9	5028.98	9336.72
1942.2	6560.13	2210.06	40713.4	5401.85	28338.2
1676.85	4451.14	13471.5	16090.1	12412.8	8624.91
2406.69	5049.44	8128.71	17731.8	4860.33	2827.24
2206.93	3441.69	23482.5	14719.5	5617.77	23852.8
2332.95	6290.93	15523.1	13380.5	1748.38	12008.4
1900.66	8781	23302.8	14163.9	4223.53	19113.6
2455.38	2886.34	16074.2	14129.6	23234.5	3851.36
1451.26	6959.46	16560.7	5318.08	4509.27	6133.08
3328.91	8050	5551.5	13059.6	44465.6	30070.2
1915.66	2385.3	9470.23	24992.4	2448.51	25272.7
3733.68	-428.893	29003.3	31641.5	21612.8	9570.64
1692.94	5258.32	9341.97	14125.1	12660.6	20587.7
2027.05	4590.5	13748.1	29900.4	4760.17	4578.02
3359.94	4372.18	6090.31	15127.7	7108.67	18521.1
2291.15	4877	8449.77	19324.7	32087.4	26116.9
2684.7	2142.22	15486.9	8045.01	24882.3	30838.2
2350.29	3700.5	20522.9	9755.41	12744.3	28537.1
2259.45	6118.4	5236.95	20645.8	2880.78	14646.4
2368.5	2948.72	13749	16284.3	5581.54	6164.77
2577.01	4045.53	7845.68	19286.2	5488.15	25584.8
5205.59	4465.89	14031	11689	6298.19	29267.2
2160.48	3815.46	11192.5	3159.32	6771.89	4678.97
3800.8	5135.76	3662.41	16671.8	5061.4	16724.6
2218.58	5623.05	25706.7	24397.7	7197.33	9077.05
1820.13	4669.75	9996.41	14511.4	12138.2	11979
3371.89	6106.8	5981.16	26719.7	3221.29	24294.6
2551.11	3905.33	2671.33	6370.13	5418.9	18450.4
2324.01	4168.18	20170	22955.5	7306.07	9007.11
2922.49	4703.96	20674.3	15044.5	4004.39	18314.3
3275.1	6365.86	10695.3	45374	21809.5	9864.74
2739.17	4465.2	5177.67	13835.9	3589.37	6882.28
2359.14	5692.63	1398.73	57657.8	2131.7	10080.5
1825.68	4863.81	10359.7	16367.1	22440.8	21868.4
2833.17	5326.99	4485.59	27595	17601.3	23679.4
2916.64	3776.64	6310.53	18386.1	9516.92	19319.2
2768.97	6822.1	14697.3	15939.8	6720.75	9294.05
2168.48	5928.24	6922.43	8226	7105.36	14532.8
2356.31	3718.74	10858	15680.8	23231.4	14165.8
1352.15	4626.64	5387.52	12442.2	4657.18	23427.4
2313.04	5764.75	4174.11	16847.7	5602.09	8008.08
2548.29	4068.46	23495	10041.1	3352.17	39198
2196.05	4430.37	6886.67	4224.97	23312.6	21134
3004.81	6855.29	6322.72	16794.5	9814.22	9888.63
1058.29	2472.78	18734.4	24760.9	5751.81	34978.8
1632.94	3074.07	3774.5	10840.8	5335.36	34378.1
2171.5	4673.04	6324.02	17127.9	24185.5	3542.39
2430.91	2432.95	2387.29	14166.9	3507.6	8427.02
2597.54	3287.66	17713.1	8164.73	3944.44	13760.4
2657.12	5476.22	11012.8	11347.8	7199.4	21367.7
2235.61	5819.09	8868.86	17341.9	26342	5527.95
2418.63	4253.55	5043.98	25655.5	3893.03	12592.3
1545.46	5429	2687.45	6650.62	5013.4	14392.1
2287.19	6722.07	5022.84	39559.4	4941.98	4493.6
2782.74	3888.09	6016.47	35395.2	6460.2	13956.3
2619.88	4595.17	7466.69	8110.04	5807.53	4958.01
3112.91	3633.95	23913.5	18388.8	13312.6	35622.2
3336.8	4647.89	24010.8	21208.4	19178	7132.45
3564.62	3851.72	12868.8	49169	4221.83	24951.6
1700.92	4053.51	6575.67	21303.8	3875.33	32532.6
1986.68	5325.92	9363.83	32314.9	4800.45	4754.05
2445.22	5447.24	7371.89	8285.62	4379.21	17449.6
4165.08	3925.51	26284.3	23126.2	6049.17	25832.3
2511.37	8466.57	5449.15	13782.1	5100.53	30276.8
2255.29	1932.38	2214.86	12595.1	6056.86	11585
2332.5	3177.94	10786.1	19027	7213.81	6471.17
3935.83	3924.52	17628.3	9537.44	25854.8	25259.9
1926.47	4947.6	20956.1	11115	22031	3869.27
1343.42	2423.72	2563.48	13169.9	6784.73	8086.9
2766.36	3679.47	5304.52	9303.95	7064.05	18204.9
6650.66	9069.44	31737.2	13241.9	23621.7	7404.03
1867.63	3919.24	2697.88	9993	4539.11	12793
1693.94	5988.27	15900	24090	6913.93	6111.58
2493.34	3536.15	7161.58	16160.1	9692.38	3391.33
2502.98	3310.55	6552.16	20115.1	3341.7	6885.71
3285	8197.17	6657.31	56506.2	31670.2	29383
1914.67	9543.52	24633.9	11888.2	29496.9	12721.9
2459.75	3844.41	9609.84	12199.8	30080.3	4598.32
4079.16	3421.12	9461.72	18982.8	4258.78	42833.3
3565.38	6478.57	5743.54	16304.4	20441.5	8212.62
3109.41	6243.51	25572.4	3716.75	3707.59	9953.79
1717.35	4894.2	14828.3	10051.8	5342.09	14044.6
1819.49	7278.62	14597.4	5416.19	8888.58	20322.7
1675.99	5631.28	9977.71	32307.8	6935.77	5093.66
2962.8	3409.95	4748.61	53394.2	6461.04	11058
1822.93	5397.92	2199.17	5427.72	10820.6	16725.2
2627.85	4166.66	35970	5011.6	3609.41	25561.7
2571.51	2531.59	4467.41	13267.5	7528.42	7569.12
3024.47	6420.5	6702.95	18996.2	25487.8	16736.9
2698.3	5680.82	5001.7	2314.99	5444.19	18390.5
2021.29	7378.89	3645.69	16535.7	20519.1	26303.4
1871.94	5931.5	21176.3	18963.2	4865.67	16839.2
2201.98	3086.55	14523.8	17570.3	6197.41	12893.8
2126.54	7906.43	24132.4	28186.2	3805.53	16337.1
2106.84	2794.59	11778	26611.2	8438.73	26553.9
1741.99	4713.14	5464.25	12345.9	5367.29	9755.9
2433.88	6132	18160	13954.8	6828.73	9234.74
2373.24	4223.42	17475.2	8494.64	9743.35	6503.41
2072.13	3331.67	5500.07	20116.6	7093.83	4563.54
3235.35	6375.57	14885	17423.8	15211.9	37999.8
3612.89	6390.4	1319.8	19525.2	1089.09	5650.06
2747.74	3242.18	16474.7	17288.9	31287.1	3080.81
2248.89	4931.82	6774.65	27809.3	5253.86	19593.5
1195.4	4568.43	38383.8	12898.6	2948.99	22634.4
1344.06	5151.02	2590.09	14780.5	4754.17	5114.02
2424.89	5639.13	19671.3	25754.4	16936.8	35732.7
1897.05	3932.77	6121.07	10971.6	14618.2	4253.88
2259.17	4256.6	21056.2	12455.7	3215.22	2515.89
4165	3094.29	4908.1	21041.5	5917.19	20768.6
3495.8	8301.45	8332.33	20175.5	37873.8	18150.7
2633	6377.89	4671.47	20851.5	6681.9	11191.9
2405.11	4649.87	1840.29	25555.9	17775.1	8065.43
4343	5104.71	14860.3	4711.72	7637.12	22378.7
2279.72	2995.6	11499.4	21425.7	30191.8	5000.66
2284.48	5270.66	21665.5	14716.1	20367.2	19237.6
2524.08	4483	4060.82	37331.6	13341.7	4809.75
1146.44	2220.44	12318.2	31704	3540.27	12347.8
3053.74	7963.79	2740.59	12774.7	13130.4	24875.8
2353.21	2934.46	7708.5	25689.8	7040.1	24092.5
1529.43	3775.54	34923.5	17175.6	3586.94	16258.5
2291.04	3365.51	8227.81	11809.2	17552.2	2866.57
1777.76	4325.19	18037.5	9377.07	14080.3	7534.7
2928.11	6943.5	11117.1	7558.73	4907.89	22023.8
1922.53	4051.39	8502.75	10089.9	5096.89	23876.5
1588.56	3050.56	6808.16	13242.5	6941.04	15470.6
3026.52	4368.73	17788	20404	2595.3	18862.2
2636.83	4756.87	2709.68	14372	2100.86	37268.7
2559.08	6992.32	35860.6	25621.4	5019.2	8025.94
2346.65	5720.26	7570.28	26638.3	9469.46	3570.36
2900.18	5436.45	9710.99	12516.5	25287.1	3532.04
4907.74	3679.49	16441.9	18480.8	5175.04	4111.25
5225.6	2787.5	2485.39	44166.7	5082.72	19910
1863.14	6003.2	2680.62	17728.1	3488.33	11463.3
1284.51	8049.11	3849.01	44679.1	3315.96	30053.4
2210.49	8658.69	14229.9	14316.5	2664.64	10169.7
3805.32	3165.65	12400.2	17285.2	15284.5	5889.89
1919.06	5185.38	7293.59	30670.6	1632.58	3896.92
3386.32	4462.25	16778.2	50656.8	7252.16	14111.7
2588.78	3751.25	15465.6	6589.51	6473.99	21796.8
2072.34	8340.32	12314.2	1641.04	3897.38	18544.1
3237.75	8296.7	7286.3	19263.8	25053.3	6816.32
1851.53	4863.61	22930.9	7549.38	4117.19	25999.1
1605.56	4249.27	5172.62	10564	3720.04	15497.8
1783.7	4137.75	15289.1	20816.2	6114.71	18991.2
3188.23	2712.21	12081.8	20211	9956.88	6718.6
3101.41	4955.89	27629.1	9805.56	24997.5	9226.91
1972.56	3588.1	22257.9	11382.3	5261.95	38376.6
2276.05	6547.4	19611.3	5839.85	5920.69	25298.6
3792.28	2462.32	5690.99	14124.9	3863.55	17139.4
2297.96	3927.15	12495.8	17859.9	6809.02	25203.4
1858.16	4653.5	4526.63	16200.4	5770.35	14168
1686.2	3700.02	12610	9426.71	7600.94	23291.2
1966.65	4265.95	4395.57	9811.63	5779.41	26279
1743.76	3423.98	24955.3	20582.8	36302.3	21731.7
3135.91	5854.65	6864.23	26662.9	3129.63	7752.32
1893.8	3723.94	5933.06	19165	16268.9	5166.84
2733.48	6939.99	9973.6	14688.5	5772.1	35807.9
1969	4600.79	14281.4	2413.22	2034.25	25673.9
2467.93	3601.7	4865.82	29861.2	5987.54	31983.1
3003.21	2828.14	27153.8	26603.9	19419.5	18870.5
3339.83	6733.82	9516.93	22390.6	9303.45	3261.4
3277.09	4320.85	7386.48	2866.58	4790.13	20298.5
2855.39	4360.89	8889.73	21669.8	3238.81	30641.5
1706.3	7457.3	6448.5	21603.5	24869.1	6171.21
2121.61	2669.07	23393.2	19854.2	4671.55	12156.6
2210.26	3822.5	21410.4	7776.37	14957.2	5339.87
1924.99	5088.3	6754.4	34887.1	5837.35	13031.1
1878.29	3225.38	12012.5	9414.04	5838.19	9954.11
1982.69	2368.99	23828.7	15254	4445.62	8072.34
3992.07	6055.89	15932	16235.3	4563.73	20580.4
2763.86	6421.09	33304.7	14745.1	2913.93	14524.3
1932.45	3680.22	8638.51	15399	3516.43	5412.65
2347.89	4201.22	28438.2	8754.24	4106.55	24516.2
3678.89	3651.43	5469.96	17739	4364.13	2372.15
3315.2	4769.7	18223.7	14853.9	6234.76	21027.1
3161.14	2158.95	7492.96	12985.3	7767.07	10212.6
2622.52	4438.94	6847.41	26082.5	1722.41	19994.7
2878.14	4238.07	25033.4	22686.3	3519.26	4624.45
2390.17	3900.08	14382.8	3631	4952.65	11104.5
3682.13	7020.53	5509.73	17922.9	5418.17	28576.6
1839.68	3487.34	13129.8	30033.9	25145.5	20481.8
1476.87	9101.74	15891.9	74956.7	6440.6	12477
2369.49	4640.05	4642.51	12939.4	4465.23	5154.63
2458.07	5316.06	37059.8	15909.6	3458	5314.35
5134.55	5379.11	7632.34	13819.6	26718.1	14571.9
2076.53	4879.35	931.295	6604.22	3321.44	16981.7
2350.33	4088.18	4725.21	13216.4	5682.41	5146.46
2338.68	4067.61	2219.31	5207.02	10241	15923
2244.5	6918.5	8468.82	26165.5	4453.17	17369
3806.05	3874	6986.44	13864.3	7402.08	4851.85
1408.53	3235.59	12764.1	22813.2	9542.84	22500
2410.55	4007.34	7920.67	21110.9	3596.52	5452.75
1959.4	4264.36	11323.4	13150.1	15452.5	4929.3
2012.57	4680.09	17286.2	46637.8	4335.24	5080.41
2968.08	918.712	4663.55	30164.2	4904.48	21024.7
2636.79	4672.96	7845.1	28181.3	3854.15	8389.59
3028.97	3526.8	8332.78	10962.7	14461	8516.16
2236.75	6088.94	10437.2	15562.9	7084.13	6460.42
2617.61	6332.57	18522.6	17905.8	3598.95	17459.8
2117.62	2627.14	7875.41	22144.1	4130.52	5511.71
1946	7697.67	8452.92	13129.7	4165.3	15196.1
1976.86	5179.88	6358.22	9189.73	22093	18897.7
1927.94	5695.45	7380.93	9137.65	4216.44	21276.1
1558.07	5452.11	10691.5	23933.3	8276.18	22358.4
3316.79	3421.11	6922.08	5189.76	1755.16	6402.72
2546.97	2790.12	11484.8	19357.4	4516.64	8677.12
1601.84	7687.29	15283.3	5087.5	22240.7	14617.1
1530.79	3161.25	14183.5	20810.7	6205.22	23591.9
3169.83	2209.91	31929	28161.4	5050.78	25027.6
1491.8	3074.83	12429.2	11619.3	6767.57	10194.6
1744.62	5166.7	12947	17891.6	5122.26	3674.35
2718.69	4088.13	10197.6	14425.2	6863.01	11316.3
1518.24	3836.19	16451.8	14199.4	10145.4	3525.42
2099.31	5033.29	3159.66	7480.48	23570	7987.71
2249.38	7873.07	7111.74	8053.57	5232.65	21816.7
1595.29	3365.04	9245.84	28192.8	5806.44	7194.25
2702.82	5334.98	7239.21	12182.4	26711.4	22106
2824.02	2191.12	14259.8	13770.5	3094.25	9414.01
1682.05	3835.97	7998.39	7190.29	5320.83	19046.9
2208.2	2518.42	4247.32	14128.7	16901.3	22049.2
2014.96	2557.43	3423.39	14374.2	4834.77	32000.5
2254.65	4417.74	8826.6	13888	23714.8	15036.8
2809.08	4201.73	10382.7	17382.5	3105.71	20505.3
2419.88	6878.88	1277.36	8196.54	6216.34	8137.88
3477.13	4804.86	13998.6	43200.5	13828.8	14872
1435.07	6009.4	14266.5	15444.3	36499.2	3869.05
2807.32	3355.16	10737.3	22286.5	4276.86	20859.4
2185.89	6408.29	10090.6	15425.2	7886.2	6968.19
1567.72	2239.56	8768.19	17226.6	29687.3	11419.3
2153.57	3282.89	16090.8	49148.2	1083.77	4671.06
2255.62	6579.39	11733.2	18804.9	5761.74	15102.8
1396.63	3326.7	40668.5	19900.3	11370.5	10460.1
2538.7	4503.82	3259.24	11752.8	8672.65	35527.5
1575.92	3882.29	4630.4	7675.83	4835.26	34139.2
2435	6194.09	19776.5	16028.9	7819.05	18971.7
2696.06	4224.18	9298.35	25760.9	13018.6	31596.4
2556.05	6389.64	10567.6	8051.56	5563.41	1807.76
4670.44	5577.27	5110.31	21350.8	2357.63	8731.76
2026.11	4997.09	8619.41	10658.1	7217.52	7692
1989.32	4375.48	15073.9	12690.4	2470.04	14460
2238.05	4184.15	2007.71	13958.7	20136.2	17056.2
2272.78	5374.95	19125.7	33399.1	4124.48	6774.38
2465.73	4321.91	8735.81	15178.8	6973.29	27156.8
3466.4	3772.21	30130.5	28061.8	18598.8	18712.8
2911.88	4915.6	5442.69	6267.61	4948.18	21812.8
1526.78	3970.3	18187.7	14219.3	4419.79	17044.8
2748.6	3592.85	13749.5	9778.19	5355.53	15989.8
3679.83	5562.75	6479.73	14261	14940.6	6645.78
1437.82	3131.39	14157.2	26152.7	3976.46	7397.17
2574.27	4731.96	6961.63	17236.2	26386.7	15899.9
2128.8	4021.5	11635.5	21460.5	15942.1	6440.9
2242.26	9870.62	9583.86	7018.2	11185.2	10621.6
1887.22	6844.59	19871.5	7783.84	5727.95	9170.88
2535.03	7777.5	7040.39	15641.1	21317.4	5011.53
2093.55	7841.64	4855.84	7736.02	8080.21	26329.4
2959.16	5763.21	8584.23	24210	22099	5877.77
1724.38	6256.26	10220.7	22740.6	3009.61	16488.6
2444.99	5182.93	11121.7	22258.1	8393.7	8493.1
3296.6	3243.12	4573.03	10122.2	6076.46	5089.6
2287.8	8877.96	8285.89	20533	4427.94	5054.97
3173.36	5841.3	8395.03	43583.6	4695.96	25178.2
2347.5	4452.56	2755.12	16868.5	3676.57	6596.65
2546.18	3770.09	13641.1	5031.67	8758.2	27200.9
2060.13	2210.21	10117.6	21939.9	21340	5935.94
2749.54	4085.62	9951.85	15940.2	6214.59	8244.42
2048.88	4658.79	19635.8	15168.2	16523.7	4974.53
2549.82	3943.84	7562.67	20086.2	7754.31	12979.8
2515.88	5384.34	4454.72	10936.5	9444.24	18231.5
2655.44	6837.23	11701.3	24341.3	5510.34	5252.28
1583.83	5843.12	12557.6	10027.8	14833.2	18130.6
2461.05	5399.17	3853.34	8693.58	3619.18	26030.2
5056.31	3741.12	5386.76	25615.1	25822.4	4945.99
2084.06	5897.36	2320.59	32038.8	18240.2	21593.2
2859.36	7331.8	7177.73	16036.8	1397.67	6022.65
1824.38	6060.44	37177.1	20157.6	6816.26	8595.81
1653.88	5539.51	5437.22	14290	5043.51	3179
3960.66	5029.12	12596.6	51837.5	26577.9	6767.03
1943.7	3893.28	7962.23	23024.7	1361.17	21841.8
2673.93	5995.37	15782.8	7983.56	37233.4	7263.04
2219.04	4497.43	13029.6	11716.9	12647.8	22801
2706.6	4392.27	13515.3	5261.78	23052.9	29805.2
1229.05	3531.53	3426.72	5294.85	4444.88	23886.7
2364.6	4774.5	11351.3	8588.48	4284.89	8968.51
1997.76	8045.9	13255.1	10541.5	21639.8	5607.94
2549.12	-679.102	16254.3	12087.9	5275.61	16682.8
2378.81	4922.89	6907.43	38940.3	10137.3	2743.27
2794.99	4235.21	3442.65	25249.3	26155.8	15079.6
6150.14	8520.96	16508.8	24654.5	5098.95	13509.1
1954.25	2618.76	6282.4	35326.4	5213.89	16569.3
1886.4	3452.46	14591.4	38488.2	7392.15	18369.1
2046.53	9441.57	3715.12	24933.6	3826.87	10252.4
2659.95	5772.09	6950.33	36132.3	28196.7	8293.91
1909.74	6778.63	4971.9	9949.69	5299.44	16698.9
1989.46	5444.65	5305.22	23744	19307.5	7134.15
1949.7	6288.29	1638.25	35162.9	31393.7	24282.9
1700.38	4974.67	6366.75	33754.5	18612.3	13124.2
2258.06	4500.06	11311.7	15432.5	16085.8	30480.8
1972.46	3916.53	14445.2	14172.3	3608.68	7585.93
2300.97	7226.36	22460.2	18290.5	25398.7	5319.16
1994.13	4291.17	8752.06	24441	39220.8	6548.1
2153.59	4637.15	14384.3	6504.8	6643.61	28813.9
2966.38	4914	3382.38	22694.3	5166.63	28472.3
1795.84	6634.76	12665.5	23442.1	7107.65	15912.2
1770.75	5221.5	8000.56	7493.38	5103.5	15184
1872.25	4235.05	10444.6	5261.87	33265.3	4565.78
2741.19	6522.33	5002.44	5706.86	4249.32	18470.2
2754.35	6623.36	3280.37	18409.5	24232.2	4447.96
1943.66	4862.91	11888.7	10441.9	6266.84	23948.5
2532.05	4147.42	16354.4	17938.3	4678.75	19328.5
3359.64	5536.26	5681.07	9099.87	4180.74	16664.3
2394.09	3646.98	3221.03	23541.7	5292.69	27389.6
1761.38	4566.29	5119.49	11622	2927.53	4526.33
2342.86	5933.91	12878.1	14912.4	4042	14349.6
1736.76	9017.71	9354.21	2991.42	5546.37	14720.5
2604.4	6014.75	5390.91	9854.47	3123.08	22130.8
2541.1	3505.12	19781.1	16198	29168.7	13644.4
2084.98	4125.55	5013.69	22327.2	6552.23	9922.35
3057.85	5394.59	12806.4	11210.6	4544.8	15461.3
-3642.01	4597.18	17597.3	23528.5	2333	21501.6
10125.6	6847.75	11479.6	14979.3	4064.37	23233
2270.12	3591.67	2832.86	30463.6	4978.53	4884.76
2283.37	-2943.33	9391.94	13404.2	12476.8	18602
2466.98	6958.58	9502.5	19854.4	4825.21	23108.8
2072.74	2771.2	8960.06	7701.8	5098.9	8091.34
3008.48	5688.73	912.239	18590.5	5597.47	19393.5
3233.76	2612.58	23009.5	13528.2	3861.66	8660.06
2920.13	4023.01	15931.2	15944.2	5469.66	14778.8
2726.64	5004.2	6784.9	17840.7	4462.23	38102.7
2479.06	4608.86	5521.18	8946.76	6027.12	6415.75
2896.19	3997.34	2452.46	10862.6	19201.6	28874
1916.05	6190.7	15663.5	23215.1	29134.6	5738.59
2743.74	2955.4	9835.93	10298.4	4193.2	16208.9
2511.92	3368.03	5370.97	24493.5	10578.4	36354.7
1953.22	4943.65	6522.23	21023.5	3268.7	7055.96
1932.18	4802.27	14125.8	22378.2	18809.3	23995.6
3130.71	3872.66	13018.4	9248.82	8216.05	6532.7
2601.25	5920.05	8178	7943.18	3064.02	3736.65
3419.4	4560.32	8237.19	31816.4	10451.5	27689.7
2854.42	3672.08	19419.3	8234.8	6265.36	4817.29
2169.71	3944.93	6896.34	7922.47	23531.1	10606.4
1675.75	5061.43	7127.43	32046.4	6876.54	3525.16
2330.26	6309.63	29521.1	18117.4	4488.67	4580
3023.75	7464.17	4354.62	27445.5	26290.4	4427.8
1951.99	5457.76	20800.3	29454.2	4228.15	5744.11
1231.5	3356.88	11409	11251.5	17435.8	6471.06
7310.1	3970.12	25709.5	58815.6	4297.49	4094.5
3956.79	6705.56	10961.9	15210.2	12986.4	22870
1607.1	4041.49	13387.8	17092	26843.3	24218.8
1488.87	4872.07	20165.8	27438.5	3425.99	19442.6
2967	4874.36	19149.7	23096.6	3732.55	10010
2498.57	5760.98	3711.2	24968.8	15118.6	16825.7
2066.08	2865.72	10206.2	9619.24	13756.3	37466.7
2333.8	3995.64	16631.6	18144.8	3776.75	4424.21
2982.28	6472.53	8336.04	16581.8	7436.49	4545.54
1670.83	3398.92	12029.7	15391.3	5650	5646.5
2113.53	2435.15	6265.36	18506.8	9063.25	5879.34
2889.34	3907.11	11684.3	20243.6	4439.01	623.181
4887.04	4200.88	1374.58	19672.2	5325.07	38781.6
2913.79	2884.36	24985.6	2632.42	12365	8570.06
2238.64	3964.54	11189.8	8490.5	4681.82	14876.5
1871.91	3801.99	2416.2	18247.2	5603.02	28472.1
2066.55	6317.81	2710.69	18791.1	15366.6	10624.5
5319.83	4986.33	14929.6	5282.1	5048.29	17745.5
1696.11	4877.64	15512.9	12937.6	3500.75	27648.8
1394.76	7168.52	16960.7	38260.6	23239	4995.89
2290.81	5030.12	9402.98	30270	4217.82	17468.3
2193.01	5608	9812.4	27237.9	4280.25	2655.39
3588.78	5231.62	16060.7	33848.9	3875.71	7324.74
1947.75	3870.23	15709.8	14761.6	8307.54	14592.9
3593.53	6563.4	8989.92	32956.8	3814.59	20492.1
2941.54	5434.27	9850.52	20529	7596.55	28473.5
3454.04	5776.83	18835.1	12731.9	4150.25	16322.3
3809.74	6990.52	9511.23	11289.6	4469.76	7273.55
2426.7	5383.09	16152.4	26881.4	18594	9372.9
2518.16	6404.62	11106.8	22555.2	3676.57	18662.5
2226.94	3495.76	28979.6	21182.2	21754.5	5068.86
2605.62	4875.91	26277.2	11979.4	8043.29	14970.1
2969.1	4521.24	7317.18	13040.9	6320.81	25551.8
2434.52	2929.97	4075.6	14643.4	7957.12	7345.03
4776.21	6111.88	13685.6	15477.1	11514.5	6242.29
2555.28	3258.71	4580.52	14767	2596.72	17082.1
2169.67	6319.96	9910.73	9651.13	12351.9	15263.5
2290.45	3523.54	11270	21068.5	5259.3	4569.88
2508.62	4876.5	4366.24	42106.1	7791.2	13261.1
1703	3588.82	5108.97	6316.85	15908.3	14054.7
2540.03	4266.44	15786.5	7462.73	24113.7	14161
4819.88	1400.43	28824.1	8874.02	9948.22	31645.5
4249.86	3855.83	30468.8	14405.2	3663.74	21556.7
3588.87	3457.78	15116.4	17516.7	5217.03	11945.1
1734.69	3218.92	16078.3	8372.44	7629.65	18057.5
2567.21	6468.91	863.339	21322.5	12672.1	4596.16
2630.33	3538.71	17449.9	19288.7	7275.26	6007.57
3997.69	8954.83	10236	21966.4	2872.92	13273.5
2147.26	3145.58	7612.19	58842.8	5880.29	3862.82
2537.3	6891.06	5235.84	27987.2	30896	18140.8
1557.09	4901.32	7999.94	23680.1	9667.64	7883.69
1857	6224.91	3198.29	15340.1	4679.76	5811.12
2262.15	4949.49	4727.99	29214.6	3171.83	9734.19
1301.84	5773.5	3922.22	11925.7	6111.29	25920.2
3045.75	5493.38	1693.83	8899.68	4238.28	3753.26
2559.88	3794.01	10823	40021.6	14247.6	29816.6
3045.09	7421.8	3800.24	8983.62	3331.73	28543.6
3281.19	4458.94	1851.09	19212	9722.87	15418.8
1794.78	3251.47	6316.2	21162.2	4681.72	15027.7
2851.61	9377.71	12484	13772.3	4777.38	3314.03
3513.94	7502.68	5028.12	15777.5	12529.2	4934.66
2393.69	5481.91	24486.6	7397.69	4956.21	25540.5
2098.36	4182.07	11777.1	20117.3	4201.71	33300.2
1836.96	3005.41	10628.9	32988.6	35680.2	21602.2
1838.25	9311.98	11256.5	32408.1	4215.96	12481.2
1812.91	6411.07	17729.6	19591.1	6116.32	24224.3
2329.4	3659.91	10768	8381.4	12841.8	4243.06
2590.46	8451.99	11928.5	7956.94	2302.58	25358.2
2400.94	3761.99	8932.07	11064.8	1802.56	10562.6
2743.01	8972.56	2406.51	37114.4	11138	17820.3
3010.33	4512.24	10036.9	14043.9	1235.5	13526.9
2523	3534	21421.2	18225.1	4927.97	9546.63
2328.38	3998.35	17508.7	8619.8	4346.12	5545.15
1930.25	6717.26	11013.9	21713.8	5380.9	17899
2249.82	4946.01	9320.28	12942.7	7252.05	2532.25
2012.38	3810.06	15392.6	14728.4	13720.4	18186.5
2848.25	7181.66	10519.4	13541.7	5198.98	7968.47
3647.42	5886.88	3078.63	25715.5	21231.4	8344.2
3175.7	3382.97	25051.8	6497.28	3329.87	47154.1
3533.26	8486.73	7442.25	13287.2	4111.95	5812.98
2102.9	4926.42	9414.73	5410.68	3443.28	6942.64
2505.61	4723.46	3088.62	23090	4901.59	19002.1
3262.62	6269.37	18495.6	27435.1	3264.54	25378.8
3804.48	1996.33	29296.9	21988.1	5574.01	15366.1
2852.04	3585.56	7318.68	26004	3257.52	19064.7
3028.32	6768.01	11387.2	13132.7	4081.5	3608.19
3000.72	2026.88	13553.6	18670.2	2054.62	26786.7
2602.64	4523.19	4900.53	20371.2	4781.44	28317.3
3092.8	5059.2	7688.38	19364.4	7290.96	9419.97
2504.43	5718.45	18555.1	15543.2	3558.98	17791
3587.44	6197	6021.11	17627.9	11466.8	32863.2
4913.29	6476.35	4212.71	19460.3	7146.23	5955.1
1955.87	3677.37	6306.89	15660.8	6664.24	3663.51
3322.43	5356.38	8542.67	21404	4693.27	12739.2
2815.57	4200.67	19917	13298	11065.5	26348.1
1891.95	2819	16060.8	41478	8946.18	6448.45
2934.65	5309.42	3210.48	10685	5837.35	14600
1783.84	3549.71	8722.33	30699.5	4474.51	20555.6
1654.38	4659.65	22168.2	16432.7	7783.08	9665.75
1933.96	7025.2	14257	18130.5	5009.26	16317.5
3110.5	5971.82	17037.9	20769.7	17729.3	23713
2955.33	3682.62	16375.8	5162.43	24476.8	6674.66
2294.43	3211.81	11371.1	52673.2	5815.2	11895.9
2397.26	7724.94	6363.27	28677.5	18295.1	23776.5
2798.32	2805.92	13337.2	24570.4	7061.02	16519.6
2193.34	5835.15	13903.3	20285.5	9575.6	20249.8
2247.88	4594.45	8033.08	7341.9	6716.6	61468.9
2504.86	2875	16375.6	8757.8	3499.68	16098
3093.79	4480.71	7859.32	46481.9	26692.2	6306.65
2174.18	4316.66	19520.8	12302.3	6046.25	24055.1
2283.83	5284.91	7514.53	9695.18	4789.24	23891.6
2037.36	4154.75	14800.8	28869.9	4671.26	9054.02
1556.32	2897.3	17311.5	16462.4	15667.9	13404.8
3054.6	8384.21	10410.1	10000.9	10308.3	78564.2
3838.67	4564.71	19387.5	23009.1	4879.49	6345.87
3571.7	4758.07	6654.03	11811.6	33101.1	9898.68
3675.82	3282.27	8860.45	22664.1	4445.83	16721.3
3556.14	4522.43	5660.53	14818.6	21285.4	23337.5
2832.53	2556.35	6475.82	22644.5	3267.04	22083.6
2911.99	5681.53	14865.1	23489.3	7035.72	8776.76
2369.19	5156.4	5913.69	24146.5	31924.7	27062.2
2169.32	2581.28	5077.17	6201.34	6239.34	2480.1
1926.83	5138.64	11779.1	18076.9	3162.37	4037.22
3783.93	3976.83	10769.1	13681.1	3767.59	27078.8
3036.72	4934.96	5265.58	8050.25	7352.8	14995.3
2970.96	5587.85	13510.1	34264.7	19917.7	12953.3
2701.57	1785.67	6906.83	21034.5	8255.4	4667.74
1633.28	3105.87	21522.6	11801.9	10454.9	14011.2
2493.06	8083.86	2248.96	10595.7	5528.45	11056.9
2421.26	5590.75	2386.25	18719.5	20374.5	32358.3
2197.36	3077.12	9360.62	7113.44	2450.09	5659.91
1994.26	4573.04	10797	8901.6	4150.76	12936.3
3142.57	4939.14	2941.83	19331.9	20853.6	16652
2346	8674.63	9046.05	13107.5	19897.9	2648.01
3098.04	6321.31	10947.3	25103	2001.75	23216
2536.95	4666.26	7399.04	27677.9	5315.89	5057.59
2635.98	4601.19	15191.2	17646	4554.58	32994.2
1575.4	6591.84	13428.5	7909.1	3800.09	25611.5
2557.81	3160.92	15771.9	10656.5	5085.1	7289.22
1839.61	5845.5	14073.9	15288.6	3930.78	6020.48
2011.65	5494.24	16200.8	23922.7	6279.6	23515.8
1418.55	2882.75	6501.11	6812.55	3268.55	5163.94
1912.68	1998.47	28056.8	20915.2	5409.39	8429
2606.14	6829.06	15042.4	10097.6	3095.89	4641.63
2860.46	7815.1	752.094	3597.92	16700.2	17328.8
2296.93	4646.85	5603.01	11480.6	7429.69	7844.86
3159.46	3771.29	23086	19006.6	14785.4	6922.35
1946.06	6038.59	13030	18397.9	3245.48	18058.2
2600.86	4772.38	5931.19	30225.8	4334.23	21721.4
2718.52	-5014.16	10034.3	18314	9867.05	23086.5
4200.29	5940.12	5665.17	13359.1	5782.1	19317.5
2649.88	4439.1	15577.2	6137.29	5466.86	13821.5
2155.78	5417.68	6993.3	16007.2	5264.36	19319
2665.14	7205.63	4173.4	22796.4	5464.71	23895.8
2993.9	3273.31	7525.18	9969	6123.06	22960.2
3314.12	4123.8	20785.6	26785.9	3920.29	5525.21
2344.13	5337.05	8483.73	13737.4	6197.07	11957.5
2680.15	3114.16	30792.2	19350	5394.04	8608.35
2724.12	3014.23	7720.25	21113.1	5805.75	21144
2229.58	5342.76	9358.25	9429.08	4755.98	21893.9
6233.93	3562.71	14647	33868.1	3231.94	20021.8
1991.88	4735.81	14663	20864.8	24817.3	27635.9
1291.83	4232.87	10122.7	20268	29459.5	9934.54
1641.21	2058.91	6019.49	4795.62	4311.3	5772.9
2653.59	2963.53	20200.1	19387.2	2057.38	5555.74
2753.64	5160.36	5014.26	19529	5549.19	5053.4
412.088	6261.87	7193.21	13649.8	2949.58	11391.6
2115.93	3267.97	16288	6189.84	8713.26	16265.5
1877.98	4150	14444.8	29440.6	4439.97	17959.3
1823.47	7759.51	9535.74	14863	4841.88	9561.84
2149.79	3789.83	7323.17	12571.8	19604.6	49352.1
1900.14	5238.06	7643.88	23006	4023.19	18921.2
2412.07	4721.19	3367.6	18521.7	4529.79	18746.5
1555.73	4036.06	7594.83	12515.8	3606.44	6313.21
1323.96	7101.24	16778.8	10672.6	2049.39	6653.95
1566.09	4155.78	8810.78	25446.5	34115.5	14312.7
3218.11	4259.45	9539.57	11700.2	34659.6	7381.54
1659.5	3949.78	4469.65	16625.9	6835.83	15624.8
2093.51	6675.85	3596.25	16015.5	3395.23	5885.24
1807.89	7037.59	6321.87	16721	18331.5	14765.5
1907.39	2925.53	2784.32	18721.2	38218.3	18357.2
2933.41	5229.65	7997.36	17621.2	2164.62	6499.19
2698.58	3662.45	8456.46	21143.3	846.698	15977.3
1814.71	3950.31	18617.4	19455.8	34435.7	5296.92
1716.09	3439.59	8547.54	17147.6	4155.85	19835.7
2607.35	6508.8	3762.31	16081.7	6153.93	16821.9
2120.74	8591.13	5777.65	10539.1	3935.85	16645.9
2105.55	3974.89	6665.35	37133.2	4324.82	26294
2122.63	5479.74	11939.3	25101.9	8030.91	5032.71
1849.6	4788	6185.16	28934.6	4331.54	37245.9
2924.24	5632.43	8405.08	12579	4997.31	16704.4
2683.16	-2032.53	6742.61	12724.5	6591.44	1465.09
2257.76	4184.15	3475.72	15488.1	3304.91	16669.3
2356.68	5697.17	9215.02	21962.6	16241.4	18221.2
1253.56	4085.98	7523.55	12728.6	3698.09	6777.79
1744.92	6093.52	10278.4	12062.6	15872.6	3973.57
3130.96	6666.74	4466.66	17641.8	4820.36	9235.53
2048.21	6337.76	9226.23	10569.3	7874.52	25096
2332.71	4967.93	9230.17	13303.4	3522.48	27604.8
1571.44	4906.27	13544.4	11226.4	2555.1	20681.8
2357.54	6013.52	6925.7	36914.7	4291.67	5072.74
3104.51	7725.96	9789.65	19906.4	3101.82	4213.94
2062.89	10166.1	17130.8	14542.4	1930.75	7443.33
1518.29	5184	6786.64	17513	12709.4	6112.73
2552.97	4371.25	5564.72	23419.7	4898.97	4026.25
2625.32	4905.93	9457.65	12646.2	21917.3	19930.4
2177.42	5493.89	4443.31	14978.5	5808.55	20876.6
2249.68	6460.97	12177	15783.8	5733.11	2964.79
2779.59	9317.72	4525.36	27185.8	24784.1	28681.7
1819.16	3056.74	17731.5	25260.4	15073.1	27136.5
2101.97	3484.66	9425.9	25160	4051.58	24039.9
2899.81	4206.49	5747.45	14228.6	12788.3	12423.8
3290.3	4141.06	3365.69	14233.9	6413.26	16112.9
3585.27	3981.09	4169.55	19212.3	4314.45	36042.8
2125.51	3786.69	11763.8	4214.76	7880.77	10545
2173.86	3193.28	6321.21	13623.4	4378.6	3678.66
2027.14	2598.06	17976.5	16611.5	7068.62	31210.1
2517.28	4549.08	3624.72	17316.4	6619.72	13993.8
2102.39	6411.03	7634.33	16765	3166.42	12875.5
2016.5	6615.49	36876.1	11734.8	14683.5	17895.5
2524.69	6358.35	9003.81	16739.7	5978	12187.7
2197.77	5869.74	18175	18822.9	5697.94	15552.5
1907.8	-2115.94	4492.3	16970	3658.05	9597.05
3156.12	4597.86	13030.6	20781.7	4051.14	19095.4
3227.55	6063.14	13517.9	4836.44	5671.44	5103.64
3181.44	2423.88	17253.8	24083	6057.09	23850.6
2183.27	6231.39	3797.98	9771.83	4508.64	22109.5
2100.54	4879.36	5139.98	18345.3	1904.77	3669.63
2322.88	6774.71	12983.7	15668.5	13308.6	15913.1
2880.86	4166.5	14423.9	24984.9	16351.3	4494.42
3213.35	6503.05	3229.84	15468.9	11203.4	11135.8
2790.48	-3031.28	14620.4	26464.2	2597.61	17322.8
3269.76	4458.35	11831.6	16124.9	4064.16	21532.5
1492.15	4387.94	11995.7	9077.36	13614.7	7404.92
2365.23	3987.63	4178.38	12649.4	5922.47	12202.3
1589.35	3692.51	5009.48	45752.4	5152.17	26590.6
2328.46	3197.44	8352.92	15877.5	2835.5	11666.4
1779.75	5414.54	1374.17	25019	2348.54	16985.1
1965.48	6591.64	8122.05	11629	7764.94	15798.1
2478.04	5862.19	18099.1	36091.9	3807.95	16764.1
3386.32	4680.89	4161.86	13195.5	3549.33	6300.05
1854.59	6703.75	6725.65	1586.19	4718.8	4797.88
3014.26	3962.65	10733.2	10155.2	7803.48	7382.76
2303.42	3895.39	18003.2	17146.4	4207.03	26076.2
2252.54	5679.65	9849.36	6632.4	4906.78	4171.44
2196.11	4081.9	4808.66	5344.08	10778.8	10236
3049.5	3810.69	8637.5	18531.6	5021.75	7628.55
2337.19	7509.82	8352.44	8776.57	5697.14	11547.1
2007.04	5133	9647.48	26502.1	13876.5	8688.71
1934.08	5092.6	33362.7	20615.6	7806.06	4047.54
2410.02	4171.07	13505	15826.4	5458.29	23558.1
2120.48	6975.42	9052.23	6291	2653.45	11058.1
2062.96	7967.96	12672.1	18993.6	5532.19	15952.4
2120	7906.81	24568.1	13082	14023	6538.53
2028.5	4209.8	5971.18	10994	4445.18	18555.3
2369.09	4697.24	3051.71	22384.5	5427.3	20873.9
2361.4	5557.32	5718.22	11442	10327.2	23426.4
2231	3938.92	8899.96	14049.2	4824.89	17848.4
2488	2442.16	2692.88	16789.6	6389.82	17399.9
2590.72	3179.72	7042.59	16512.2	4172.69	16036.9
2202.98	6562	3149.01	9562.08	4118.51	31187.4
1672.82	6805.8	1875.06	19466.1	17959.6	14322.3
2265.66	4521.38	3413.05	14497.1	3617	13035.6
2543.76	5910.84	27196.9	13975.6	6504.73	3302.09
1671.38	9460.81	8634.38	18522	6018.5	6811.68
1613.99	4659.92	21699.1	8996.25	13561	24831.5
1987.34	6058.1	12605.7	18017.3	7419.79	12606.4
2631.24	4943.71	7278.51	8372.51	5094.52	6067.95
2530.9	5282.47	4396.37	21522.4	4256.51	13502
3139.73	3525.37	31371.5	14815.6	34749.8	5222.06
1627.95	5731.26	4973.4	25778.4	14593.8	12874.8
1908.59	5263.32	33879.1	6192.18	6821.12	6739.35
2316.53	3016.55	7173.28	24128.2	2205.72	9947.93
2703.27	4969.49	57601.2	5069.9	6020.03	23709.2
2219.94	3229.89	13835.9	22668.2	23621.1	5905.26
2316.69	6541.39	3671.09	20389.8	22867.1	26383.4
2225.55	5537.83	14920	51537.6	3027.39	26431.5
1861.29	1922.83	12480.6	21758.1	7228.27	20061.3
1995.65	6575.44	5747.69	15862.5	6015.67	7332.83
2619.01	7730.5	13342.2	18590.6	3730.11	6053.52
2157.33	6998.67	4353.72	41603.9	7064.21	15514.3
2329.97	4672.49	1452.79	20649.2	5113	27062.1
2166.4	6523.88	14635.6	21457.9	5665.5	5179.78
2312.92	4102.42	25674.6	3138.64	5256.11	6531.78
3015.43	3665.96	8653.25	17427.5	7150.85	11228.7
3297	5515.26	2452.63	28266.6	3207.62	14022.1
2162.79	3676.77	22207.9	16149.8	29045.1	10920
2548.26	3127.66	8345.51	13042.4	3881.18	14253.6
2643.41	3149.71	16247.7	6590.69	33583	5322.3
2107.41	4372.18	3880.82	43224.5	6128.22	5373.99
3488.21	4522.56	10792.8	10458.1	3159.76	11247.3
3496.11	4717.3	21929.2	13965.4	8022.38	19473.6
3156.04	-1323.2	13420.9	19756.4	5960.36	8191.06
2736.57	3245.55	9882.53	18010.6	826.56	7215.28
2241.91	7275.76	14828.1	16713.7	3802.65	4841.42
1937.68	3858.14	14389.7	19409.3	3415.53	15117.2
3014.73	3172.57	23751.4	6943.27	4853.33	27686.9
3195.83	3297.41	9006.56	12845.6	2685.36	24033
2256.94	5215.98	18027.6	30211.5	3279.07	5003.93
2153.38	5132.68	17052.7	25700.3	12712.1	3586.68
2172.1	7856.36	8261.94	24965	12996.8	15168.6
2565.33	3076.68	5320.4	29996.4	3835.33	8928.05
2067.52	4993.05	4352.72	17455.5	7966.23	3671.19
2508.78	5094.18	9381.34	13319	5199.38	30685.7
2610.44	6120.99	6990.22	7059.69	19998.4	6962.54
2030.6	4291.25	4622.15	15508.2	2828.86	24188.7
4654.16	2620.58	8422.35	19185.5	27595.7	25470
2861.05	6040	8619.35	14241	6292.33	13008.7
2599.15	4718.84	20390.2	39325.2	19703.7	4808.78
2476.19	4277.23	18019.6	14074.3	4165.49	12591.8
2865.36	6819.49	12232.7	21225.8	31326.3	18558.1
2109.22	8180.95	8330.23	30160.4	6704.58	9857.98
2388.2	6452.54	19962.9	19527.9	8261.62	36111.3
1799.69	5722.61	16505	7754.97	5538.06	6393.28
2130.3	3058.89	5517.47	15961.9	24046.6	20159.8
1863.45	4372.67	6501.69	11342.9	6233.73	26154.8
3044.27	5360.32	4068	18508.8	6889.38	12763.3
2324.08	2790.29	8963.87	18171.6	7719.46	10760.9
2914.47	5829.19	16595	13479.9	5162.84	26654.4
2657.91	4900.85	3952.51	25568.2	8427.22	25990
3207.65	4982.91	13848.7	28799.1	3822.19	21313.5
4907.54	5082.4	7043.09	11433.3	22167.2	9802.58
2479.74	4762.53	12198.2	5333.75	6398.05	7919.37
1778.34	5783.24	12758.4	10993.4	6228.45	25502.2
3845.91	5269.8	5422.59	33255.5	20569.2	5076.33
4401.2	4654.06	8103.84	9822.56	18515.8	19470.1
1445.47	4678.25	19125.1	24494.4	26867.1	13048
2129.76	7384.86	3148.98	4065.52	2659.5	27138
2343.33	3238.01	4271.32	8410.41	3133.33	17065.9
3360.28	5211.06	22899.5	14137.2	6381.93	17342.7
2490.11	2344.29	14994.8	13362.3	8549.35	6219.15
2009	4091.71	4069.87	9156.95	4010.67	16810.9
3552.33	6519.91	12955.9	16119.2	4800.38	6306.01
3012.64	2775.48	17354.3	23607.4	4298.08	29874.4
2404.1	5125.11	6726.67	7907.21	7101.04	6201.05
1831.96	3870.24	16039	13028.9	6204.61	4563.88
1826.1	6794.38	8878.98	18731.1	3796.05	15803.4
3089.62	4626.23	2445.16	13255	3622.86	4847.81
2529.34	3166.18	13212	16689.8	13098.3	9374.48
1614.46	3823.01	19774.1	1066.48	7892.22	23254.6
2730.98	4318.99	15184.2	7937.17	14729.7	16157.4
1754.2	2083.68	8641.57	16423.6		24012.6
4044.08	3417.85	4906.59	17847.2		16219.5
3578.97	5572.17	20046.4	18993.7		4193.07
2417.39	4535.4	7465.56	18479.5		20865.1
1769.64	2958.26		11987.5		14928.6
2328.82	4484.59		16593.7		17427.5
1684.88	6401.84		7172.24		2865.6
3928.82	4850.03		5144.01		42955.2
2023.49	6850.01		18376.6		12162.6
2676.1	4722.74		9383.26		16653.4
2812.13	2673.2		3962.79		6223.23
1510.62	6607.61		8567.27		3646.34
2793.61	3603.12		9776.61		16029.8
1678.47	4319.64		15199.7		27571.3
1881.31	3694.38		12493.5		7175.81
1610.92	3634.79		17514.3		4285.57
3167.6	6608.85		10799.9		16109.6
3322.35	3279.94		14539.4		22076.6
2470.46	8687.1		11295.9		19312.4
2073.6	7631.78		17502.7		6205.52
2667.63	3908.8		14370.3		16878
2505.57	4140.38		23526.6		27504.4
2486.17	4935.3		18469		11876.7
2115.37	6408.38		18148.3		4129.09
2640.4	2489.25		10880.3		4636.03
2009.66	6395.39		9611.4		18484
2591.55	3145.88		15867.2		7247.18
4345.04	3291.54		13665.1		9360.73
2602.42	4122.85		12225.8		21118.6
4724.94	6866.62		29992.8		31183.9
2250.74	3343.82		19089.4		2848.7
2903.17	3959.59		3529.67		5686.52
2737.92	4287.56		3619.13		10532.9
2196.11	3767.82		11282.5		22913.8
1718.7	6960.74		30828.3		3593.24
3083.34	4729.18		11382.4		14578.2
2019.07	4731.39		24256.6		12908
2419.21	4908.2		18484.6		18238.6
1786.03	3750.77		29821.2		4670.41
2134.01	3032.94		6576.03		11461.7
3189.61	5872.89		14723		19293.5
2192.31	5454.43		23416.5		6484.5
2892.18	6748.72		5391.65		12376.5
2920.62	3973.86		13601.2		10094.7
3444.85	5017.83		22508.4		7470.44
2870.74	4358.71		9795.4		12870.1
2510.56	5379.02		19504.2		27959.9
2152.88	3272.14		9418.59		11560.6
2715.88	3900.63		13382.3
2097.97	2630.51		16212
3246.37	5014.62		10481.7
2901.68	5210.11		18207.2
2675.55	4317.47
2598.71	5010.29
2487.6	5089.59
1819.74	4800.88
2268.73	4402.98
2464.14	4403.79
1824.8	4307.29
3383.72	2938.3
2260.49	5838.31
3033.55	4441.02
1675.07	3550.36
2890.15	3326.22
2345.52	6297.94
2271.45	8902
2366.27	2823.51
2802.85	1560.56
2495.34	4747.93
2993.74	4203.15
2387.81	5110.63
2583.4	4156.4
2356.99	5463.72
1755.48	-1262.33
2186.52	5574.46
2062.43	6036.6
4050.44	3596.3
2818.74	3410
2298.97	5218.64
3261.75	5588.24
2276.77	2991.28
2984.6	4734.63
1885.43	7843.2
2093.86	6127.45
1933.25	3832.21
2046.53	11215.7
1932.89	4316.66
2216.66	6988.7
2853.31	6246.73
2211.12	10407.6
2707.29	3383.76
2784.49	3116.87
2589.75	6280.62
3442.07	6422.45
2151.31	7735.99
2581.03	7044.32
2532.63	3240.88
3382.83	2734.76
2534.62	5415.44
3245.47	4075.88
3124.98	3750.55
2904.69	5702
1350.56	6189.66
2406.53	6802.83
1683.9	8500.1
3495.26	6864.31
2864.93	5734.87
2014.06	2486.61
2527.28	4301.22
2436.93	4546.51
2754.21	6509.52
2390.19	6629.51
2258.44	6280.77
2358.93	5516.91
3305.39	2882.5
2159.33	4242.97
2703.04	5291.85
3866.64	6662.88
2649.2	9246.62
3012.36	4906.19
2460.98	5284.77
2745.29	624.94
2329.31	5500.79
2769.58	6509.67
1654.33	4685.06
3403.21	4133.54
4268.3	5128.51
2436.39	5013.38
1724.53	2950.65
2604.67	4181
2621.19	4997
1630.64	2817.16
2952.34	4080.43
3073.5	4272.44
3745.55	7704.04
2756.81	6056.68
2242.73	7510.9
2111.58	5175.17
2682.31	2764.75
2434.99	4420.95
1789	5435.54
2156.11	4118.34
1840.01	2897.69
2664.06	2150.19
1858.47	5647.72
2079.44	4495
1431.34	4772.6
2093.3	5746.06
2163.39	3220.08
2405.46	2557.75
3216.9	5437.22
2220.04	12614.4
4067.62	7033.6
2496.06	4314.14
3653.28	3634.88
2936.19	3941.05
1692.91	4474.14
1417.46	3339.82
1760.64	3768.37
1467.81	3172.45
2912.77	5933.96
4050.13	1778.38
3373.84	5668.49
1659.74	5318.64
2109.75	4133.48
2792.88	7083.44
2141.38	3478.82
1053.89	4901.32
3060.14	5604.94
2555.36
1729.16
2339.96
1724.21
2819.86
3489.53
1587.45
2427.05
4463.57
3383.2
1628.77
1867.53
2802.66
1588.3
1942.33
1824.4
1512
3939.71
2427.7
2290.75
3234.94
1899.98
1814.6
2750.16
1980.96
1673.49
2256.53
1643.21
2049.5
4362.75
1286.47
2633.26
2979.36
-134.243
1856.14
1825.79
2523.2
3299.68
3215.43
1405.68
1890.61
1225.87
2263.75
2250.6
3182.16
2690.47
1391.64
2896.04
2684.4

## Sheet: 4b compare
WGA	GFP
99977	8758.74
16349.9	20407.5
27236.2	11326.4
42174.5	10374.4
47998.3	6267.6
8353.33	12700.1
18809.5	22891
6541.52	21877.3
13366.6	27139.5
5693.55	14769.1
17714.2	18167.4
11747.3	16802.2
48857.3	4860.79
15750.8	15782.6
16801.7	16843.7
24329.3	18081.6
68630.4	6488.11
64419.4	2635.27
10947.5	18909.6
37470	17626.3
88260.7	16420.6
672	10247.2
27108.8	23766.3
44765.5	5976.18
23820.3	18673
8243.04	15786.2
18041	14200.2
22987.3	5805.08
7828.32	13915.9
15203.4	16478.5
6006.64	17471.4
15213.1	19122.6
7001.33	28463.6
8768.42	13402.4
79112.2	4425.23
24660.1	25201.5
53354.8	1616.12
46832.4	13671.3
39590.9	19524
57219.2	4840.33
49437.4	4303.8
15963.2	14262.3
13100.2	19035.5
7026.37	16114.8
21322.2	24432.9
61319.2	14795.6
13601.8	21396
8318.66	22541.7
36378.5	9220.89
129349	3426.48
9611.86	13428.5
10308.1	16338.8
12612.6	15840.8
45140.8	3439.09
14903.3	14478.9
41303	3317.37
31381.2	20752.4
10755.7	32584.8
12934.6	9336.72
11016.2	28338.2
53856.7	8624.91
64051.3	2827.24
11164.3	23852.8
5592.66	12008.4
9580.3	19113.6
50703	3851.36
62780.1	6133.08
11488.7	30070.2
8812.47	25272.7
17149.6	9570.64
7599.78	20587.7
51844.8	4578.02
601.652	18521.1
9246	26116.9
712.429	30838.2
29091.1	28537.1
17420.3	14646.4
48074.4	6164.77
12690.8	25584.8
10260.2	29267.2
51477.5	4678.97
1687.84	16724.6
24310.7	9077.05
44202.6	11979
14552.6	24294.6
24731.5	18450.4
16471.7	9007.11
4332.79	18314.3
17148.7	9864.74
27986.3	6882.28
8890.1	10080.5
13770.7	21868.4
6139.38	23679.4
10464.4	19319.2
12816.2	9294.05
11958.8	14532.8
39386.4	14165.8
8665.47	23427.4
15805.9	8008.08
5265.58	39198
21346.8	21134
48804.7	9888.63
9305.59	34978.8
10161.2	34378.1
37237.1	3542.39
6684.68	8427.02
1080.8	13760.4
10659.3	21367.7
52911.4	5527.95
9903.32	12592.3
45502.3	14392.1
55398.8	4493.6
31366.3	13956.3
40061.5	4958.01
13823.2	35622.2
50798	7132.45
30787.2	24951.6
15153.8	32532.6
36666.2	4754.05
21962.1	17449.6
7813.9	25832.3
226.778	30276.8
6725.89	11585
55187	6471.17
15123	25259.9
81536.9	3869.27
66.6905	8086.9
4811.25	18204.9
20064.5	7404.03
32311.7	12793
53098.3	6111.58
12115.5	3391.33
57899.9	6885.71
8527.5	29383
21102.3	12721.9
43915.1	4598.32
10217.4	42833.3
45071.6	8212.62
22262.9	9953.79
11855.9	14044.6
14547.3	20322.7
58159.7	5093.66
10238	11058
29244.8	16725.2
29111.1	25561.7
47319	7569.12
11032.9	16736.9
16747.2	18390.5
11240.8	26303.4
21213.3	16839.2
7459.89	12893.8
17769.4	16337.1
10167.8	26553.9
59583	9755.9
20630.8	9234.74
44766.8	6503.41
52446.7	4563.54
34595.2	37999.8
40466	5650.06
48466	3080.81
25230	19593.5
12475.2	22634.4
2570.08	5114.02
10247.7	35732.7
44832.7	4253.88
62477.4	2515.89
11294.1	20768.6
9151.19	18150.7
13822.8	11191.9
53150.1	8065.43
13380.9	22378.7
35230.5	5000.66
10850.5	19237.6
44124.4	4809.75
28866.9	12347.8
8881.8	24875.8
13256.7	24092.5
5770.07	16258.5
59396.7	2866.57
7236.67	7534.7
9941.09	22023.8
13946.4	23876.5
7970.62	15470.6
22389.5	18862.2
9930.52	37268.7
51120.1	8025.94
980.5	3570.36
46058.4	3532.04
40091.4	4111.25
8915.36	19910
52544.7	11463.3
7636.69	30053.4
57642.7	10169.7
47528.9	5889.89
60842.6	3896.92
8024.24	14111.7
19350.3	21796.8
11405	18544.1
33384	6816.32
22589.5	25999.1
9392.3	15497.8
15294.9	18991.2
45147.6	6718.6
40958.8	9226.91
7268.52	38376.6
7267.41	25298.6
21111.6	17139.4
8012.14	25203.4
31349.3	14168
11531.9	23291.2
8618.9	26279
20917.5	21731.7
46910.1	7752.32
38218.8	5166.84
6281.59	35807.9
9216.27	25673.9
5757.33	31983.1
13568.9	18870.5
1497.4	3261.4
16981.4	20298.5
9558.68	30641.5
47417.6	6171.21
28468.9	12156.6
43268.5	5339.87
30056	13031.1
66956.1	9954.11
21566.5	8072.34
23787.1	20580.4
25781.8	14524.3
60469.5	5412.65
8841.64	24516.2
35648.3	2372.15
9995.13	21027.1
27535.6	10212.6
10243.6	19994.7
45085.9	4624.45
11052.7	11104.5
9257.76	28576.6
20178	20481.8
30029.7	12477
31856.1	5154.63
18781.3	5314.35
13506.5	14571.9
15790	16981.7
54939.5	5146.46
23545.7	15923
33858.5	17369
56138.5	4851.85
12404.6	22500
52071.6	5452.75
11475.3	4929.3
33562.2	5080.41
6566.52	21024.7
46665.2	8389.59
100287	8516.16
53642.1	6460.42
33242.1	17459.8
7191.73	5511.71
11826	15196.1
15206.6	18897.7
2207.17	21276.1
32824.9	22358.4
23707.1	6402.72
29550.2	8677.12
4422.12	14617.1
10609.8	23591.9
10431.3	25027.6
10271.4	10194.6
45228.5	3674.35
7850.19	11316.3
57912	3525.42
17305.2	7987.71
69115.2	21816.7
46797.4	7194.25
7886.45	22106
27391.1	9414.01
13475.8	19046.9
19814.1	22049.2
9841.59	32000.5
32538.1	15036.8
11366.6	20505.3
19007.1	8137.88
9350.32	14872
57843.5	3869.05
5153	20859.4
54371.8	6968.19
56002.3	11419.3
69005.2	4671.06
21216.7	15102.8
9995.29	10460.1
19454	35527.5
10272	34139.2
14972.6	18971.7
10912.8	31596.4
2593.15	1807.76
26796.2	8731.76
11375.2	7692
22221.7	14460
22814.1	17056.2
48886	6774.38
8319.09	27156.8
377.336	18712.8
8334.03	21812.8
12510.4	17044.8
10666.9	15989.8
10377.1	6645.78
15950.2	7397.17
29983.6	15899.9
45701.1	6440.9
14019.9	10621.6
8823	9170.88
45234.4	5011.53
7842.46	26329.4
43507.8	5877.77
35832.1	16488.6
464.116	8493.1
58471.8	5089.6
55622.7	5054.97
26734.5	25178.2
46667.3	6596.65
1786.44	27200.9
121639	5935.94
9993.12	8244.42
49108.2	4974.53
15693.3	12979.8
13741	18231.5
57087.9	5252.28
18281.5	18130.6
14786.2	26030.2
133873	4945.99
7496.55	21593.2
54169.7	6022.65
37924.2	8595.81
59839.1	3179
47501.9	6767.03
12301	21841.8
16281.2	7263.04
9369.38	22801
11728.7	29805.2
11754.1	23886.7
12159.9	8968.51
63437	5607.94
21492.9	16682.8
41836.3	2743.27
17856	15079.6
13659.7	13509.1
33000.7	16569.3
19507.2	18369.1
22086.3	10252.4
9638.7	8293.91
2558.31	16698.9
32595.6	7134.15
19744.2	24282.9
13942.3	13124.2
8737.87	30480.8
43077.3	7585.93
667.393	5319.16
49681.1	6548.1
7002.12	28813.9
7048.47	28472.3
11970.8	15912.2
26324.1	15184
28730.5	4565.78
14879.3	18470.2
48035	4447.96
10886.4	23948.5
7824.7	19328.5
16132.6	16664.3
9298.04	27389.6
36419.8	4526.33
10425.8	14349.6
17200.1	14720.5
7008.55	22130.8
17100.1	13644.4
6822.88	9922.35
34188.4	15461.3
9506.22	21501.6
7825.69	23233
46374.4	4884.76
26898.9	18602
26992.4	23108.8
50259.9	8091.34
24367	19393.5
6406.94	8660.06
11239.9	14778.8
7334.13	38102.7
36448	6415.75
12657.8	28874
16400.1	5738.59
17541.7	16208.9
7818.35	36354.7
26578.5	7055.96
8040.46	23995.6
10116.8	6532.7
106228	3736.65
7177.27	27689.7
21556	4817.29
26520.3	10606.4
43139.9	3525.16
37155	4580
92547.2	4427.8
44816.6	5744.11
47173.6	6471.06
5423.82	4094.5
8423.33	22870
11783	24218.8
10847	19442.6
6715.29	10010
10088	16825.7
10711.2	37466.7
66408.6	4424.21
10331.1	4545.54
58902.8	5646.5
70932.3	5879.34
14864.2	623.181
9769.12	38781.6
8113.82	8570.06
16375.1	14876.5
4474.37	28472.1
43148.5	10624.5
17429.3	17745.5
9046.51	27648.8
52776	4995.89
14049	17468.3
15351.6	2655.39
10661.1	7324.74
9434.22	14592.9
25740.9	20492.1
5799.71	28473.5
-298.84	16322.3
39049.2	7273.55
43231.7	9372.9
7862.66	18662.5
56065.1	5068.86
12639.9	14970.1
10531.3	25551.8
38726.2	7345.03
49576.9	6242.29
18952.2	17082.1
7300.71	15263.5
14827.7	4569.88
27987.7	13261.1
8807.27	14054.7
5687.03	14161
23542.2	31645.5
10941.5	21556.7
2626.53	11945.1
8100.23	18057.5
40072.4	4596.16
13979.6	6007.57
11497.5	13273.5
34787.5	3862.82
24940.6	18140.8
38725.3	7883.69
10153.2	5811.12
7741.55	9734.19
9156.74	25920.2
38828.1	3753.26
10135.1	29816.6
10782.3	28543.6
16697.9	15418.8
22409.3	15027.7
40718.5	3314.03
55850.6	4934.66
8211.81	25540.5
17213.8	33300.2
8536.81	21602.2
11028.4	12481.2
7682.41	24224.3
46467.8	4243.06
25281.4	25358.2
37331.7	10562.6
9141.53	17820.3
35116.3	13526.9
52048.8	9546.63
24124.2	5545.15
25677.3	17899
97610.8	2532.25
22709.5	18186.5
45849	7968.47
40645.9	8344.2
10712.8	47154.1
39518.9	5812.98
47910.5	6942.64
26094.8	19002.1
10543.5	25378.8
9334.16	15366.1
27596.5	19064.7
68688.3	3608.19
10957.2	26786.7
58294.7	28317.3
54941.8	9419.97
14981.7	17791
28152.9	32863.2
44166.4	5955.1
27990	3663.51
7549.5	12739.2
11133.4	26348.1
41387.7	6448.45
11280.6	14600
11679.2	20555.6
9798.11	9665.75
33272.1	16317.5
9404.9	23713
49328.9	6674.66
5363.09	11895.9
7829.1	23776.5
11729.4	16519.6
17330.4	20249.8
42767.8	61468.9
8583.56	16098
23151.5	6306.65
236.828	24055.1
9825.55	23891.6
50604.8	9054.02
8282.11	13404.8
12239.4	78564.2
56881	6345.87
17558.7	9898.68
22403	16721.3
12804.5	23337.5
10996.5	22083.6
6141.14	8776.76
7571.3	27062.2
41737.3	2480.1
2045.18	4037.22
41635.6	27078.8
8644.25	14995.3
31312.1	12953.3
54178.2	4667.74
24137.6	14011.2
19749.5	11056.9
9472.6	32358.3
50919.4	5659.91
9746.77	12936.3
29449.8	16652
58554.3	2648.01
8600.84	23216
18492.3	5057.59
14027.4	32994.2
7483.33	25611.5
20306.9	7289.22
22281.3	6020.48
17822.2	23515.8
39774.3	5163.94
54482.2	8429
66486	4641.63
46865.1	17328.8
52554	7844.86
26876.6	6922.35
25335.9	18058.2
15513.9	21721.4
12700.2	23086.5
19023.8	19317.5
30524.4	13821.5
24299	19319
23353.5	23895.8
8190.65	22960.2
127169	5525.21
22386.9	11957.5
5194.48	8608.35
12196.1	21144
8405.32	21893.9
24549.6	20021.8
7771.71	27635.9
37117.8	9934.54
54402.8	5772.9
57049.9	5555.74
48533.6	5053.4
7900.15	11391.6
13552.5	16265.5
17017.4	17959.3
12461.8	9561.84
16606.6	49352.1
115373	18921.2
7459.36	18746.5
25164.9	6313.21
57050	6653.95
14786.1	14312.7
59280.3	7381.54
28939.6	15624.8
31222.9	5885.24
2399.91	14765.5
35757.8	18357.2
17762.5	6499.19
12152.2	15977.3
13990.8	5296.92
11362.8	19835.7
35353.1	16821.9
10998	16645.9
6196.94	26294
69028.9	5032.71
7862.38	37245.9
6992.17	16704.4
23431.5	1465.09
32886.6	16669.3
15145.4	18221.2
46288.8	6777.79
7223.61	3973.57
8470.67	9235.53
7111.87	25096
11609.3	27604.8
5287.31	20681.8
13315.7	5072.74
45856.1	4213.94
50528.9	7443.33
46685.3	6112.73
53252	4026.25
15329.3	19930.4
788.375	20876.6
47739.8	2964.79
17584.4	28681.7
7890.31	27136.5
11324.6	24039.9
7549.43	12423.8
9921.01	16112.9
17251.2	36042.8
61873.8	10545
39102.3	3678.66
35302	31210.1
30027.5	13993.8
26809.3	12875.5
12950.4	17895.5
31899	12187.7
19062	15552.5
5860.86	9597.05
2133.47	19095.4
47902.1	5103.64
21264.3	23850.6
46156.8	22109.5
51985.7	3669.63
10522.4	15913.1
8224.54	4494.42
56644.6	11135.8
9706.02	17322.8
11886.4	21532.5
54942.5	7404.92
12123.2	12202.3
5323.25	26590.6
8336.8	11666.4
11366.4	16985.1
16970.3	15798.1
24607.6	16764.1
56710.9	6300.05
14948.6	4797.88
48142.6	7382.76
17032.2	26076.2
45524.8	4171.44
24253.8	10236
16215.2	7628.55
25429	11547.1
37417.8	8688.71
53306.3	4047.54
8860.64	23558.1
12056.5	11058.1
19449.4	15952.4
36960.7	6538.53
27847.1	18555.3
19979.5	20873.9
6678.83	23426.4
18477.1	17848.4
20029.8	17399.9
12225	16036.9
9620.41	31187.4
17555.1	14322.3
14107.2	13035.6
46784	3302.09
29098	6811.68
10762.4	24831.5
14830.6	12606.4
44375.8	6067.95
16324.6	13502
16309.6	5222.06
47634.2	12874.8
36333.1	6739.35
6703.23	9947.93
20201.1	23709.2
36755.7	5905.26
5872.76	26383.4
14662.9	26431.5
16331.6	20061.3
54249.3	7332.83
47263.6	6053.52
7839.13	15514.3
9369.94	27062.1
45979.3	5179.78
12773.9	6531.78
28710.1	11228.7
18280.1	14022.1
29323.8	10920
-47.311	14253.6
42245.4	5322.3
57416.5	5373.99
8619.19	11247.3
18451.3	19473.6
65612.6	8191.06
20817	7215.28
41038.7	4841.42
13712.3	15117.2
8166.69	27686.9
11870.4	24033
23110.8	5003.93
56026.3	3586.68
8554.71	15168.6
18745.4	8928.05
13178.7	3671.19
16407.3	30685.7
34574.3	6962.54
4767.91	24188.7
18424.1	25470
44112.4	13008.7
62980.6	4808.78
3808.93	12591.8
169.462	18558.1
20593.3	9857.98
11868	36111.3
67852.5	6393.28
19709.3	20159.8
8997.33	26154.8
8456.14	12763.3
23465.5	10760.9
6923.43	26654.4
10005.7	25990
11008.2	21313.5
58176	9802.58
22822.7	7919.37
23711	25502.2
37315.4	5076.33
22074.6	19470.1
11187.4	13048
13545.3	27138
63361.4	17065.9
5586.49	17342.7
46774.1	6219.15
8957.63	16810.9
54999.2	6306.01
10444.5	29874.4
14946.5	6201.05
41543.3	4563.88
38900.2	15803.4
41753.8	4847.81
26481.3	9374.48
6464.82	23254.6
6052.88	16157.4
26428.5	24012.6
24695.6	16219.5
68023.5	4193.07
165.409	20865.1
4240.47	14928.6
16046.8	17427.5
44909.1	2865.6
7628.49	42955.2
12896.9	12162.6
7833.46	16653.4
23784.3	6223.23
19959.9	3646.34
40139.8	16029.8
16335.8	27571.3
66563.6	7175.81
50416	4285.57
15292.3	16109.6
15763.9	22076.6
16988.3	19312.4
54097.5	6205.52
16185	16878
22092.1	27504.4
7776.22	11876.7
50490	4129.09
65200.5	4636.03
18374.4	18484
10371.6	7247.18
45097.1	9360.73
10883.1	21118.6
8354.72	31183.9
36764	2848.7
46467.9	5686.52
483.122	10532.9
6024.43	22913.8
53977.1	3593.24
13027.5	14578.2
20005.5	12908
16214.7	18238.6
18230.2	4670.41
10851.6	11461.7
7029.5	19293.5
48232	6484.5
41052.2	12376.5
40410	10094.7
313372	7470.44
41100.6	12870.1
4479.37	27959.9
42469.8	11560.6

## Sheet: 4c
average	difference
5.49532	0.037405
2.67508	-0.75508
5.63234	0.256404
6.65622	1.07792
6.65796	2.34526
9.9192	-0.45532
9.06448	0.179292
8.62126	0.100838
9.52006	0.256792
7.26192	0.313223
6.35802	0.541285
10.705	0.627493
8.78961	-0.63298
9.36468	0.409077
7.11035	-1.50979
7.64283	0.058788
8.30783	0.127807
8.53539	0.943883
10.5293	0.605957
8.7859	-0.71501
11.3725	0.019281
9.17463	-0.41433
9.24179	-0.42664
9.19534	0.305218
15.6022	-1.41734
6.18187	-1.56702
5.75065	1.02451
10.5818	-0.36974
13.7162	0.643163
6.8045	-0.0516
8.03607	0.851893
7.73474	0.440745
7.42704	-0.3019
7.89074	-0.26099
9.06692	1.11238
10.6804	-0.0677
5.92717	0.883691
7.05321	-0.19618
8.20484	2.23406
10.2977	-0.28246
10.5747	-0.36191
8.55809	-0.24149
12.1242	-0.01282
9.45737	0.029176
8.94091	-1.18509
8.31202	0.147512
9.9966	-1.08223
9.0674	-0.32969
10.5416	-0.32257
8.49658	0.827506
8.39776	-0.07955
8.42425	-0.11797
12.0392	-0.39216
8.69097	0.684712
7.74782	0.111139
7.91265	0.502844
8.46394	0.374524
10.4413	0.465954
14.3048	-1.71212
4.08995	-4.90674
13.9269	-1.11847
8.67053	-0.37422
8.64306	-0.83462
9.58139	-0.35689
11.1666	0.993384
8.36253	-0.38111
9.62766	-0.54561
8.02212	-0.03355
10.8484	1.51449
5.84513	-0.2372
9.68256	-0.17025
10.9034	0.854511
8.4963	0.148593
7.36107	-0.25937
3.6252	0.219159
5.61153	0.347003
9.25117	0.630199
8.34271	1.10253
5.88663	0.556988
3.60869	0.837136
7.26088	-0.012
7.09214	0.798826
5.71112	0.267367
9.95786	-0.46434
3.36667	-0.29027
6.09639	0.221628
9.80751	-3.99979
5.95246	-1.44359
5.19343	-0.6763
9.11467	0.580826
5.43866	-1.01921
6.97161	-0.98824
8.9426	0.716915
8.01913	0.002875
9.94554	-0.67016
8.44539	-0.9365
7.99978	-0.63276
9.3097	0.313645
8.48626	0.266347
4.30884	-2.17461
8.5839	0.100403
13.7669	-0.3853
8.66043	-0.04235
7.64984	-0.71024
7.88872	0.479825
8.61049	0.101971
14.0472	-0.416
7.00919	0.631994
11.8233	1.1147
8.86389	-0.01548
7.8669	0.143905
9.1799	-0.51898
13.0152	-0.1401
7.89115	-0.53592
9.60482	-0.68182
8.0556	-0.66677
8.06737	0.753965
9.18439	0.182186
8.35149	0.120023
7.40465	-0.32508
10.734	-0.21432
6.97101	1.13634
13.1203	-0.26007
8.50181	-0.03742
5.96067	-1.75337
14.0878	0.019968
7.26714	0.328062
9.31766	0.331076
7.99866	1.29425
9.70468	-0.23052
9.61212	-0.27251
8.6836	-0.76837
9.40828	0.629335
7.99097	-0.56
10.0089	0.020651
8.06057	-0.36476
8.56487	0.248999
7.51379	0.06973
10.6699	-0.24891
9.192	0.567358
10.6433	-0.40766
8.90506	-0.0209
9.34623	-0.38747
9.40952	-0.22682
10.0784	-0.42323
9.75766	0.03314
10.6101	-0.86942
8.26684	-0.02575
12.3555	-0.46171
5.80753	0.439445
10.02	-0.57924
10.8929	0.300454
9.96149	0.728093
6.34802	0.427304
11.5448	-0.57845
7.81225	-1.73649
9.1952	0.400226
8.58953	-0.79935
10.1174	0.301955
8.37695	-0.77641
8.45939	-0.27671
8.54119	-0.19344
10.2065	-0.41145
7.50749	0.572569
13.8357	-0.30957
7.63083	1.63036
7.04272	0.846812
9.35678	0.419246
13.8038	-0.50899
9.36095	0.153137
6.39492	0.029248
10.6425	-0.61945
8.67775	-0.66722
11.144	-0.86104
7.8033	0.072401
9.67149	-0.44277
7.25978	-0.226
8.66519	1.04937
10.8106	-0.34595
10.5626	-1.30232
8.80913	-0.5511
4.96268	-1.67493
9.96944	-0.46687
7.33446	-0.02653
8.93946	-0.54692
8.54558	-0.81087
10.6536	-1.02634
8.37708	0.166719
8.00222	-0.56748
7.17841	-2.3763
10.4481	0.246972
11.0015	-0.28596
12.1988	0.540974
11.5556	-0.27903
9.96627	1.1709
8.93671	-0.15499
8.78421	-0.50606
9.26024	-0.20152
9.2999	0.144294
8.46782	-0.63839
8.09494	1.15821
8.17909	0.050691
8.23323	0.003097
12.7336	0.95473
11.7593	0.085422
12.9988	0.300895
5.18527	1.05742
5.03146	-1.08933
9.76935	0.490076
7.52693	0.68108
9.25634	0.97752
10.7386	0.023038
8.28536	-0.09218
10.5487	-0.60289
4.4061	-0.07962
5.75924	1.06983
8.22872	0.358985
7.58356	-0.42052
10.5836	0.441796
8.03424	0.230504
12.7184	-0.7925
9.8385	0.074582
5.26034	0.415442
8.58702	-0.886
9.91914	0.322548
8.45702	-0.54197
14.4023	-0.31596
4.91676	2.46524
10.7248	-0.62052
10.1132	0.586804
10.4166	0.321002
8.53607	-0.24724
9.62096	-0.34739
12.1137	-0.21799
9.84772	-0.04698
9.18772	0.197944
9.33411	0.165565
8.97794	-0.0517
6.01898	-0.14215
8.18795	-0.26708
5.54224	0.741985
13.155	-0.3701
9.41141	-1.37843
5.37003	1.0864
9.90147	0.244643
8.97562	0.611068
9.6188	1.43735
8.9612	-0.33481
9.53322	0.45686
6.97483	-0.582
8.22173	-0.21781
9.54952	-0.65547
9.57323	1.0616
9.83179	-0.33352
8.29453	-1.06443
8.84272	-0.26063
8.28381	0.47599
8.18128	0.136383
7.29475	-1.2656
6.62121	0.295963
10.3661	-0.33121
11.0427	-0.18581
10.5782	-1.15548
8.42691	1.16109
8.68789	0.160375
6.4334	3.12002
8.23725	-0.23346
10.1829	-0.17384
6.89927	1.66341
8.04984	0.613417
13.5587	0.257024
11.609	-1.0741
10.2427	-0.40145
9.57239	-0.51909
11.7835	-0.11799
7.43608	1.09324
11.9816	-0.31343
13.5038	-0.37897
6.44106	-1.67234
9.06324	1.25642
11.5276	0.206106
8.69442	-0.45796
9.77813	-0.6433
9.90015	1.02897
8.76045	0.926148
7.54515	0.60071
11.1836	-0.63546
11.3943	-1.10636
9.33124	-0.2896
8.16367	0.192301
9.95138	0.933467
8.22678	-0.38545
6.80163	-0.48724
5.39255	-0.55776
10.0359	-0.76609
8.69014	-0.77118
8.52886	0.156133
9.41427	0.765773
8.93537	1.08892
12.4009	0.518653
6.66292	-0.1259
8.22204	-0.37651
10.8275	0.575373
3.50843	-0.42179
9.62072	0.353731
10.1368	0.747235
8.16637	0.319888
9.79311	-1.10107
8.60582	-0.39468
10.0352	-0.10458
3.6518	1.19837
4.86679	0.168922
16.4198	-0.82135
7.84854	0.192889
7.72452	-0.19029
13.1842	-0.2376
8.932	-1.57253
9.45304	0.327526
8.43813	-0.26926
8.14818	-0.569
10.8935	0.279279
9.41884	0.233984
9.52674	0.26667
12.3332	-0.69529
5.42471	0.031052
7.69909	-0.56278
9.38002	-0.1397
7.48789	0.150681
7.64561	0.451485
9.44385	-0.20049
8.32844	0.611296
8.35878	-0.30146
8.44575	0.631953
6.95775	0.337785
9.53646	0.714458
10.3382	0.141291
7.52149	-0.25807
10.2348	-0.81014
12.0001	-0.45704
8.13633	0.745066
10.2155	-0.21143
4.89516	3.25212
5.10366	0.149754
10.6419	0.430475
7.6107	0.000127
9.95148	0.095859
6.36362	-1.25769
7.97293	0.030695
10.6534	0.074134
9.57321	-0.14101
7.77253	0.057465
4.21282	0.256904
10.2506	-0.58867
10.897	0.356717
8.96085	0.403608
7.52282	0.459088
12.5892	0.464603
10.0623	1.28744
8.43572	-0.19049
9.79132	0.252923
7.19207	0.392103
9.3598	0.03629
7.35015	0.256286
7.67428	0.071799
8.97095	0.861682
8.89101	-0.76906
9.67009	0.408792
10.5317	-0.28227
9.58937	0.484792
8.05141	0.098415
7.93263	-0.20392
9.80129	0.1085
8.99488	-0.45944
14.0563	-0.22149
6.35906	0.677428
7.23253	1.98966
5.44508	-0.57262
8.95245	0.215199
3.42795	-0.19043
10.7746	0.077412
7.01254	0.237475
14.2467	-0.40036
4.26004	-0.60307
13.5695	-0.28769
11.38	0.249839
8.70875	-0.4774
7.67964	0.231134
6.14619	0.219976
7.9216	-0.36211
13.8545	-0.92504
3.9006	0.115815
3.06321	-0.11631
7.32147	-0.20206
9.92752	-0.59217
10.5849	0.479919
8.44139	-0.81982
7.57963	0.475839
5.4403	1.88006
9.17709	-0.94746
6.43429	0.365542
7.57766	-0.64109
10.3732	0.148123
9.18589	1.01629
9.52157	0.139945
9.57755	-0.78854
8.3414	0.632774
7.27413	0.173526
8.84806	-0.13341
7.01573	-0.20901
7.72421	0.074941
8.65667	-0.24145
8.2018	-0.7848
6.53468	-0.01486
12.1513	-0.56043
7.96137	0.431123
9.24527	-0.49573
11.9993	-0.33652
10.0843	0.15453
7.04314	-0.47329
7.50915	-0.31941
5.12496	1.83434
9.15777	0.072989
7.65498	0.320742
10.1524	0.052907
9.40198	0.782674
8.0631	2.73677
7.65388	0.095049
7.687	-0.28706
7.10291	0.436665
10.916	0.663509
9.38694	-0.08072
9.43935	0.548381
8.76616	0.004176
8.5166	-1.22312
7.27262	0.321068
5.41106	1.19081
7.82534	0.607514
9.08588	0.787658
9.52949	0.227617
9.43094	-1.06069
10.0808	-0.26842
8.76043	-0.31698
9.99777	-0.89211
10.6317	0.713358
12.1123	-0.16421
5.18198	0.487888
9.0594	-0.24012
9.27899	0.268164
8.32083	1.25218
7.72376	0.736552
8.41909	-0.04671
7.54748	0.931198
10.2002	1.29108
7.90787	0.374901
6.76175	0.639535
7.87437	-0.2244
8.35062	-0.67528
9.14513	-0.34053
8.75919	0.567655
11.7933	0.175539
7.67064	0.547802
9.0243	-0.19083
9.75054	-0.27813
8.93724	0.410597
8.42046	0.666051
7.08009	-0.03177
8.78486	-0.28638
8.1678	-0.18343
8.5839	-0.78188
8.17065	-0.3727
9.68874	-0.70239
10.2452	0.124164
7.94282	0.637298
9.83483	-0.09303
7.31672	0.142784
9.32571	-0.47906
9.00041	-0.08833
11.8674	0.264356
6.06032	0.08325
13.3218	0.248253
10.2465	-0.28707
9.1967	-0.47383
8.64144	-0.21434
8.72284	0.132458
7.33795	-0.0337
4.95608	0.843458
6.92403	0.001895
8.39277	0.350509
7.54614	-2.41683
6.41398	1.15226
6.42117	0.468819
4.28903	1.69884
9.30807	0.464248
2.13547	-2.58275
7.25644	0.717923
11.7601	-0.50369
8.36186	0.363965
8.76503	-0.81989
10.3001	-0.1143
8.43254	1.25794
8.07219	0.862322
10.3079	0.703888
11.2861	0.010969
7.64693	0.876473
7.68237	0.839512
10.9861	-0.42866
8.95894	-0.08013
8.29896	-0.11506
11.0426	-0.79763
8.73781	0.548226
7.39002	-0.32573
11.209	0.191377
8.30285	0.413383
12.9232	0.04263
7.00222	-1.16904
6.44586	-0.15097
10.5202	0.676632
8.14481	0.143079
8.37666	0.853157
8.23771	-0.99156
9.1335	-0.79004
10.3018	1.48361
9.16836	0.541789
8.40386	0.957628
7.94188	0.037821
9.87878	-0.3455
12.2782	1.07455
8.10728	-0.74296
10.1457	-0.64148
6.66498	1.50225
9.04139	0.787535
8.01786	-1.38049
5.66039	2.56708
4.72526	-1.67486
8.33101	-0.4247
9.11711	0.08418
10.2836	-0.1488
7.15869	0.064946
9.04802	-0.33693
8.04079	1.56827
11.003	-0.40785
7.79216	-1.53255
11.8198	0.86935
8.44587	0.472937
10.2043	0.607902
8.15634	0.501458
7.61485	-0.16701
8.41836	0.417467
9.76008	0.510561
10.2548	0.393093
8.70463	0.245194
10.9937	0.585143
10.5398	2.14855
5.16647	-0.0768
5.90326	-0.23417
10.1081	0.147923
10.0951	-0.01075
10.6024	-0.36735
15.4207	-1.43725
5.49192	-1.32987
7.75867	0.047364
7.12337	0.013672
9.68389	0.184283
10.8742	0.086131
6.40342	3.15317
3.98104	-0.0071
7.76407	-0.06686
6.645	0.770639
7.90601	0.871236
6.60377	0.036207
9.97586	2.45899
9.46618	0.218684
8.06513	0.446453
12.4418	0.573056
11.427	-0.04296
3.3066	0.244924
9.21494	-0.0821
7.54265	-0.05226
8.77078	-0.35765
10.544	0.11103
8.96342	-0.82397
13.6848	-0.0554
9.04096	-0.3996
9.92675	-0.60715
10.937	0.193457
9.34326	-0.3857
9.5675	0.485845
9.31169	0.576519
7.17669	0.475329
7.28312	0.912561
9.85506	-0.10422
9.37849	0.665474
8.71927	0.011611
5.33532	-1.06657
9.35675	-0.12281
9.48185	0.16017
9.64697	-0.49359
10.1343	0.207572
9.43915	-0.55424
12.1667	-0.40915
8.19159	-0.49612
10.5518	-0.9495
9.14776	0.21835
7.83286	0.641027
6.76874	-0.68124
6.05176	0.038975
8.49538	-0.37629
7.18475	-0.18521
9.92136	-0.4734
7.07321	-1.47452
9.73716	0.441562
8.77695	0.093128
9.42506	-0.53575
8.49974	0.566912
8.76417	0.10809
7.25083	0.595001
7.24562	1.09101
7.88664	0.601958
10.094	-0.93657
7.56163	0.336619
8.02071	-1.00464
9.16208	0.800504
7.97637	0.847065
10.6961	-1.04349
7.18958	0.658928
4.5498	1.74341
9.00496	0.410907
10.8407	-0.3551
8.09072	-0.46016
8.93648	0.407738
6.37803	-0.7601
8.42118	-0.84406
10.6377	-0.9088
8.9356	0.025927
8.13263	0.192449
3.23273	-0.45535
6.9288	0.758006
7.77101	0.912909
6.68935	-0.09154
6.57697	1.44583
6.53814	0.792132
4.81769	0.419124
5.47787	1.10205
4.59845	0.921742
7.48946	-1.37187
7.74636	0.395842
8.18655	-0.12895
4.09841	-0.53135
4.9009	1.3376
4.51608	1.87035
7.44576	0.339874
7.39597	-1.07205
7.7107	-0.88968
6.92563	-0.26183
6.39457	-0.40355
9.78447	0.097797
10.4255	0.07871
9.24448	0.312215
8.89418	0.22836
7.48763	-0.01386
7.52268	0.284424
9.25539	-0.39855
8.04365	0.672815
14.6446	-0.90622
3.62329	-0.514
8.39355	0.506568
10.0474	-0.53335
9.73465	-0.42162
8.85213	-0.14407
7.59278	-0.23865
4.67526	0.780616
7.31758	-0.93837
8.47001	0.038175
3.84369	-1.19184
8.87806	-0.12981
6.9464	0.396112
9.04353	0.240444
4.93441	-0.77123
10.5367	0.978913
10.9424	0.824367
6.26599	0.12919
4.96636	0.040881
7.35332	0.023215
11.3131	0.302192
9.49854	0.739726
7.8365	0.352256
10.1278	-0.94237
7.22759	0.187562
8.23726	-0.57018
9.29289	-0.16752
9.59663	-0.34391
7.38516	1.0972
6.02019	0.757634
10.0272	0.059706
7.99595	-0.11327
11.0018	-1.08401
7.55234	0.320239
8.87945	0.02287
12.5247	0.252522
13.0778	0.016492
9.85073	-0.69822
9.43555	-0.36427
9.45004	-0.34235
12.8529	-0.47809
10.3528	0.53325
6.50847	0.221993
10.9412	-1.13709
10.4929	0.71013
8.79792	0.405009
8.47404	-0.08006
9.95916	0.091712
6.95645	1.05411
8.24839	0.115103
7.86003	0.083502
9.79602	0.189154
9.8787	-0.37389
10.9761	-0.39883
8.50253	0.78019
5.15782	1.90881
10.2309	0.132164
9.92671	-0.6372
8.98803	0.147281
8.49241	0.037859
9.26175	-0.18596
9.4006	0.031135
5.88164	1.01766
9.17705	-1.10096
7.68644	-0.24694
7.64636	1.90431
9.39875	1.0277
6.56921	-1.65094
8.65565	-0.41559
6.65994	-0.73384
11.1601	0.071412
2.04187	-1.9626
9.65986	-0.47923
6.96209	-0.15834
10.5456	-1.00188
11.2941	-0.18959
7.64133	0.004747
11.8088	-0.74087
8.99081	0.105507
11.5829	-0.58625
7.286	0.664582
8.72757	-1.15183
11.3393	-0.76844
6.53822	0.705169
7.99209	-0.07505
11.48	1.06361
12.8707	-0.07264
9.52835	0.382854
9.74424	-0.12354
10.0274	0.408322
8.25697	0.473294
10.2942	0.009737
10.978	0.011825
8.86878	1.63654
13.7045	0.032212
6.81039	-0.80073
9.53026	0.177542
7.80919	1.49101
12.9628	-0.2015
10.7194	0.516712
10.61	0.493617
7.19539	0.121184
10.6317	-0.5078
9.65593	0.551141
9.60109	0.207693
7.53337	0.744916
9.35724	-0.54004
9.5104	-0.30986
8.59424	0.179044
8.07783	-0.22185
10.4355	-0.27987
9.09495	0.031869
8.1875	0.820616
6.74924	-1.20295
7.92737	0.20069
7.08973	-0.49373
7.97948	-0.43906
6.85141	0.193298
7.45943	0.266429
9.38432	-0.33021
9.23283	-0.51704
7.84876	-0.20681
11.5561	0.076167
10.3341	1.10875
7.27391	0.578645
11.3109	-0.13698
11.9608	-0.23944
8.95011	-0.40175
9.27792	0.092622
7.83197	-0.08702
8.10008	0.288857
8.14391	0.189958
9.12373	-0.24411
6.66549	-0.38423
9.75336	0.464673
3.61444	-1.14837
8.43219	0.83688
12.5798	-0.29176
13.3922	-0.21927
11.9996	-0.7636
13.3287	-0.13315
8.53144	-0.13062
5.85386	2.10297
10.5721	-0.18799
8.59304	-0.61014
7.97813	-0.10875
13.7734	0.039538
9.68333	-0.91625
9.4927	-0.15318
10.4866	0.960804
11.1045	-0.19022
6.71201	0.187862
9.8809	0.437223
11.6043	0.309529
9.63731	0.160228
8.70122	-0.07163
9.9512	-0.43118
12.1536	0.108284
10.4228	-0.93757
7.0167	0.764057
10.1906	-0.85229
6.59512	0.297233
8.74945	-0.28654
13.6831	-0.63975
8.58578	1.21364
9.4073	0.702367
9.84466	0.177532
10.7488	-0.06384
5.82193	0.553121
9.58528	1.32062
9.68875	-0.606
10.3277	0.695295
8.76521	0.091314
8.24096	0.349107
7.48933	-0.26506
8.01408	-0.44675
8.40301	-0.27157
10.8296	-0.95695
9.71388	-1.65899
7.49149	-3.81501
8.55519	-0.34138
9.47148	0.031899
7.44561	-0.91547
10.8474	-0.4914
8.01793	-0.53398
10.9298	-0.29882
8.72415	-0.17424
8.62569	0.680959
8.4334	0.161238
4.80234	0.361951
10.7234	0.14852
6.38274	0.925531
9.24155	-0.74987
9.49425	-0.99486
8.30237	0.907522
7.78108	-0.08362
8.64686	1.44551
11.0615	0.305152
12.4331	-0.92481
8.1794	-0.4942
8.54947	0.294564
8.94477	1.04271
7.72623	0.310467
11.5072	0.189726
8.61284	0.389134
8.71641	-0.30814
11.5693	0.067978
9.27197	-0.68606
8.0523	-0.17681
7.79075	-0.1907
10.1483	0.51651
12.036	0.075094
7.54574	0.37212
6.38852	1.25767
8.20525	0.186975
8.65071	-0.24435
9.29586	-0.87531
9.30608	0.563711
5.62841	0.186261
10.8437	-0.92287
13.7214	-0.63324
7.31421	0.299814
6.69718	-0.97316
3.82544	1.21223
7.58226	0.754592
9.6699	-0.81587
9.14807	0.613454
7.5163	-0.39724
8.29262	-0.2439
6.96495	0.891341
12.6175	-0.70083
7.06705	1.3804
13.225	-0.11073
8.74899	-0.42991
8.80567	-0.54688
10.5942	-0.53171
7.38162	0.735272
7.37713	0.882758
10.8391	1.01957
13.11	-0.06036
9.12239	-0.10377
9.97949	1.48146
5.11998	-1.83751
11.3128	0.622488
9.67042	-0.65843
13.0538	-0.62987
9.94244	-0.44625
10.1408	-0.27
10.1554	-0.1017
9.09998	0.228299
5.52193	2.65766
7.21292	0.74931
9.11445	-0.52413
8.44303	0.092951
11.3102	0.942326
10.5138	0.320113
8.75182	-0.48039
14.9035	-0.7967
8.93468	0.163548
9.33719	-0.27053
9.37704	-0.43153
11.0886	0.535078
9.82843	0.445828
8.55419	0.673234
6.84672	0.218745
7.44272	1.13982
11.5617	-0.37103
9.24179	0.416751
11.1878	-0.28311
9.14242	0.441162
13.8562	-0.29051
7.43701	-0.10003
5.8626	0.132922
7.97171	0.884813
9.50982	0.882716
7.82812	-0.36142
4.5188	2.59895
10.342	-0.19805
9.47264	-0.36759
7.62512	-0.22917
9.5196	0.060449
7.69258	-0.35483
5.95059	-0.6661
14.662	1.63456
6.32589	0.232395
7.88464	0.834779
6.53025	0.504392
8.94341	-0.14954
8.93729	-0.65014
7.5347	-0.01686
10.1555	0.051362
8.97223	0.304448
7.43779	1.53691
10.8188	0.573663
9.64269	0.030841
8.21264	0.144781
8.81941	0.019548
8.20474	-0.01162
10.7019	-1.15138
9.06143	0.543008
10.3121	-1.00034
7.75484	0.964369
7.51279	-0.02225
9.44077	-0.59899
10.0509	-0.04445
10.6045	0.900244
4.9547	0.160322
11.4544	-0.3474
8.80108	0.610199
10.7668	-0.63007
6.1099	-0.16528
7.94628	-0.07661
8.72938	-0.15848
4.01143	1.51708
8.49183	0.566705
8.23815	-0.24218
8.21111	-0.00608
8.59924	-0.6134
8.38817	-0.70978
7.86468	-0.09084
8.84124	0.425489
9.15409	-0.39908
9.18681	-0.0613
7.3725	-0.4722
4.79708	0.72339
10.5072	-0.53068
3.11219	-0.04434
10.3206	-0.73168
8.71352	0.399661
9.37968	-0.00977
6.68015	-0.28409
5.08607	0.418433
6.38575	-0.09249
6.81225	0.51927
11.6136	-0.16427
9.61162	-0.22771
10.9448	-0.80493
7.35368	0.094893
7.54596	0.05334
7.19898	-0.412
11.0348	0.929166
11.1186	-0.46149
8.57803	-0.32079
8.39737	-1.44684
9.10326	0.295836
8.24023	0.537416
9.80829	-0.45075
7.71452	-0.01698
8.71999	-0.86352
10.3047	-0.53133
9.49514	-0.62908
8.72004	-0.54519
8.11824	-0.13431
11.2692	-0.88574
10.7764	-0.41133
8.6534	-0.20769
10.0665	0.176614
8.94298	-0.15787
13.471	0.508798
13.7831	0.202124
8.87433	0.298175
7.06852	0.75755
12.1306	0.337565
9.1542	-0.6589
8.35632	-0.40416
9.83516	-0.451
8.31173	0.259571
8.12495	1.24536
9.05569	-0.32715
10.087	-0.46294
9.06674	-0.45643
9.14614	0.309912
10.2502	-0.50589
8.61468	-0.21642
11.4949	0.117321
5.6759	-2.3782
9.22946	-0.01073
11.7746	-0.9946
7.41691	0.044191
10.6545	-0.31088
9.34967	-0.35505
9.08665	-0.45179
10.1296	0.560016
10.0837	0.248331
6.91972	1.14925
7.71983	0.279246
8.66223	-0.32832
7.94436	-0.28778
9.5585	0.052973
4.97636	1.57546
7.48498	-0.00332
7.33858	0.988764
8.83498	-0.1086
5.34451	-0.1711
9.68249	-0.05265
11.599	-0.67697
9.97967	-0.31582
10.8781	-0.31277
6.11214	-0.39271
7.88288	-0.30444
11.1987	-0.76364
7.87915	-0.22698
8.97186	0.681704
7.80488	-0.23808
8.21537	-0.08619
8.71591	0.487139
7.33694	0.056902
7.88215	-0.25166
8.44861	0.261249
8.34305	0.074427
9.89987	-0.59679
8.53125	-0.41879
9.37658	-0.43205
8.98068	-0.43826
4.27912	-1.96316
8.44251	-0.34508
10.5202	1.11933
4.95843	-0.58481
11.06	-0.18088
11.4402	-0.23535
7.70855	-0.98031
10.981	-0.88053
8.7357	1.03338
8.86329	-1.02167
8.09484	0.06766
9.04876	-0.34042
8.94045	0.958524
4.40216	0.735616
12.3572	0.170437
12.5024	0.689101
12.457	-0.42135
9.31318	-0.29407
8.46503	-0.53904
8.10118	-0.48898
8.31954	0.552214
10.602	0.026902
11.914	0.197233
10.6673	0.026402
8.10803	-0.32138
8.38722	0.623944
9.63903	-0.38455
11.7913	-0.14388
8.51292	-0.63026
7.68913	-0.39516
4.16504	-0.1341
7.35439	0.325373
7.87854	-0.50278
8.41874	-0.73527
10.3665	-0.03173
7.81869	0.518678
8.56624	1.41792
8.10876	0.104665
7.16296	0.245764
9.48303	-0.1303
5.29879	-0.09561
5.34583	1.66232
7.32633	-0.10309
6.65374	0.068955
5.09171	-0.32781
8.72627	-0.95991
10.4071	-0.82045
6.3128	1.26639
7.49866	0.186465
10.2591	0.758913
5.23931	-0.62301
8.45281	-0.37538
10.8128	1.0222
5.65958	0.955404
8.88597	0.918201
6.37987	-0.25058
10.2807	-0.26512
7.37064	-0.00972
9.47857	-0.8536
8.81087	-0.21413
8.13808	0.112852
8.23195	-0.29732
9.51236	0.378658
6.14872	0.344954
7.63936	0.652447
10.565	0.11359
6.4272	0.97095
8.20213	-0.30047
9.21358	-0.39975
6.73513	-1.61842
7.33414	-0.36896
9.90471	0.531735
9.47586	0.633344
6.95855	-1.1204
7.07094	0.866825
8.30701	0.463412
7.96711	0.1611
8.72972	0.081259
8.76248	-0.58726
10.1928	-0.37745
10.5251	-0.30464
10.4191	0.064021
8.59917	-0.0372
9.71841	0.223976
9.88992	0.563081
11.6003	-0.05466
10.3812	-0.04923
9.93347	0.020555
9.03523	-0.75273
8.70945	0.577062
9.32917	-0.49779
11.1139	0.842257
7.90581	0.365602
8.12277	-0.06
8.93442	0.383553
8.02837	0.11183
9.14066	1.83623
10.2329	-0.47308
8.58521	-0.35657
9.10151	-0.07777
7.37885	0.519213
6.40319	-1.20755
6.88687	0.54346
9.22859	-0.13086
4.51692	-1.17573
9.63954	1.33664
5.24737	0.607088
7.24321	0.223439
8.13091	0.801065
8.71682	-0.03467
8.28489	1.57271
10.6737	-0.1404
9.24659	-0.74085
11.0942	0.366388
7.0672	0.116035
10.3849	-0.92187
8.77082	-0.38738
10.0251	-0.05196
10.3578	-0.00634
8.95614	0.134553
8.372	-0.20163
9.01272	-0.02712
7.97195	0.010274
8.99568	-0.6549
9.48611	-1.11138
10.5442	0.099463
7.44596	-0.08738
9.39825	-0.33393
7.98491	-0.23519
9.19807	0.331306
11.8888	-0.41484
9.81298	2.80742
9.78688	2.32693
3.54281	-2.00511
13.4342	1.0859
11.2232	-0.33971
9.95533	-0.36463
9.65934	-0.01416
10.3575	0.6136
8.9766	0.949413
9.22069	-0.09424
8.62289	0.141541
12.1252	-0.10447
9.48931	0.251947
8.65529	-1.18216
8.17724	1.15522
7.8106	-0.1855
8.92821	-0.49279
9.61139	-0.36377
8.35073	-0.53994
7.71513	-0.24578
10.0041	0.668685
8.3047	-0.62803
11.3528	-0.01433
6.30165	0.59021
9.73699	1.17222
4.53903	0.764941
9.19012	0.071918
9.84419	-0.00291
7.57644	-0.44259
8.1664	0.043631
8.13248	0.031146
10.6387	0.12934
9.47188	0.66329
7.14952	1.41929
9.23014	-0.17528
8.96674	0.287684
10.7178	0.352863
8.88029	0.697844
8.59908	-0.08508
6.1873	1.54691
8.02345	1.09624
11.6551	-0.36066
7.82086	1.09977
13.6078	-0.25657
6.90828	0.57055
9.08575	-1.16718
14.3704	-0.91912
7.53019	-0.19946
8.35004	0.299858
10.8178	-0.19559
8.30948	-0.70301
9.61069	-0.1522
7.79213	0.030086
8.09877	-0.32064
8.49692	-0.35104
10.8161	-0.30916
11.0746	-0.55167
9.38101	0.060648
10.5156	-0.57644
11.5108	0.633438
8.89713	0.075181
4.43749	1.5067
4.1502	0.517084
5.93984	1.01796
9.52941	0.056685
9.0114	0.464042
7.86721	-0.91478
9.62561	-0.1181
9.66393	0.11662
8.12593	-0.45768
6.94975	0.660975
8.68266	0.232212
9.31982	-0.18193
3.1489	-0.43969
8.2562	0.010021
8.20661	-0.08433
8.35909	-0.70876
3.79858	0.113406
13.8238	0.073333
7.7868	-0.82067
9.47889	0.050527
7.99692	-0.70666
8.69166	-0.58978
8.15509	-0.11613
8.74776	1.01842
7.62955	0.020385
10.6384	0.005212
8.10992	-0.09865
11.8066	-0.24293
9.89853	-1.07934
11.2041	-0.89315
10.4636	-0.00765
10.0053	0.526491
8.00142	-0.26183
7.86191	-0.45632
4.45114	-0.12134
7.33296	0.399813
7.40076	-0.31486
8.39879	-0.618
8.37633	-0.19444
8.38601	-0.49952
8.55695	-0.445
13.2293	0.349247
7.82298	-0.2971
9.2817	-0.59241
13.6524	-0.0892
7.71439	-0.16711
11.4584	1.35771
6.58165	1.2634
11.3042	0.304546
9.90156	0.26574
11.1468	-0.2249
9.01122	-0.74479
7.86718	0.754328
7.87154	0.289932
6.12563	1.20491
8.18816	0.502087
8.94701	-0.18598
10.3513	0.383622
9.96159	-0.44124
8.68379	-0.67961
3.7792	0.637588
8.94726	0.480588
8.46008	0.534151
8.16948	-0.59668
12.5422	-0.06558
8.5222	0.128922
8.47333	0.612469
8.61744	-0.00076
8.0066	-0.05924
9.15806	-0.90939
7.11419	0.628724
8.1052	0.080783
7.14503	-0.02468
11.123	-0.63044
7.90845	1.00694
11.5623	0.221756
7.96789	-0.35373
9.16525	-0.10844
8.80894	0.336259
10.6729	0.261597
7.47196	-1.24748
7.04384	0.097856
7.99347	-0.39326
9.33747	1.07427
7.87766	-0.0563
9.38488	-0.18576
8.41929	-0.51402
10.7809	-0.7076
11.8868	0.388836
8.2196	0.257826
7.95695	-0.31095
13.1157	0.362276
6.11984	0.164048
10.375	-1.32045
7.49354	0.311451
6.80241	1.03785
9.19079	-0.56862
7.07101	-0.15462
10.0474	-0.1728
11.5394	-0.62534
2.24585	-2.37055
10.5869	0.415292
7.83045	-0.2713
8.36474	0.965823
9.85254	0.31573
8.5159	-0.30473
8.31174	-0.98073
9.18963	0.280047
9.32137	-0.42805
8.9819	0.444144
9.17703	0.479403
7.821	-0.1241
4.94096	0.308105
8.97317	-0.02331
4.24134	1.57837
13.621	0.495605
6.95449	1.96026
9.58912	-0.16527
7.4755	-0.39158
11.756	0.524879
8.23922	0.359808
9.38924	-0.17161
7.55674	-0.20831
8.1688	1.6087
4.79218	0.43474
7.44752	-0.19825
8.84565	-0.70363
5.92036	1.23979
7.98098	0.306902
9.87234	0.49578
9.15796	-0.29269
8.50326	-0.63715
5.11418	-0.67908
9.09219	-2.33813
4.85567	-0.52729
6.69367	0.807662
6.33028	-0.46359
8.76972	-0.3631
7.86464	0.307645
8.31697	-0.01536
8.68374	0.0441
9.23987	0.483595
7.78415	0.816322
8.51502	-0.29433
8.47605	0.66465
8.7599	-0.22205
8.52388	-0.00597
7.31831	1.0293
9.60671	-0.09501
6.98557	-1.66182
10.4046	-0.93785
13.6569	0.617047
9.95909	-0.28832
6.99714	-0.42192
9.49896	0.033537
8.36584	-0.44675
9.45742	-0.42362
11.4452	-0.38718
3.31971	-0.14388
9.00264	0.861101
7.64821	0.014059
10.2143	0.436182
9.94289	-0.40056
8.94116	1.33549
8.38811	-0.03267
7.96212	0.24669
13.022	-0.61618
5.8328	-0.01162
8.89713	-0.34485
9.11752	-0.96291
10.1136	-0.25479
9.18756	-0.50788
9.49013	0.559646
10.6401	-0.68889
11.1004	-0.47214
9.59463	0.62703
11.4773	0.552588
6.98379	0.082423
9.81274	0.629696
6.55772	0.281193
6.86128	1.09266
9.25476	0.124738
9.69696	2.10396
10.2957	1.33659
10.5757	-0.35575
7.80731	-0.71926
3.75777	-1.21263
10.1429	0.705925
8.06113	0.715111
8.82837	-0.511
11.1714	-0.46047
9.12667	0.34614
8.65464	0.316189
8.76881	0.516021
8.60143	0.017204
8.44715	-0.3509
9.16715	-0.05852
5.87323	0.168741
5.08514	2.89512
4.40532	1.80237
8.04347	-0.27398
6.93231	0.022783
8.71281	0.093976
8.12982	-0.48632
11.2621	0.068099
8.92975	-0.3365
7.579	-0.34569
9.74499	-0.94672
9.54769	-0.11897
4.13933	0.839993
10.5313	0.590124
6.71431	0.348856
5.27436	1.69502
9.85649	-0.01053
6.80854	-1.23889
8.95405	0.085286
7.13672	-0.09164
9.04165	-0.03718
13.0012	-0.67068
7.8184	0.307752
10.6756	0.219921
12.698	0.761834
10.199	-0.10738
4.88708	0.99085
5.30776	0.836721
7.36604	0.254596
9.45009	-1.2446
12.8448	0.05545
9.03886	-0.55387
8.73146	0.334435
6.3136	0.470379
8.60742	0.324394
9.47803	0.489257
9.72426	-0.13016
10.0243	0.66392
7.43504	-0.05099
6.50887	-0.01158
8.67019	0.01818
5.94291	0.720111
13.0528	-1.11118
13.034	-0.07803
11.8413	-0.08823
8.18292	-0.26296
7.16805	0.248793
9.3655	-0.21739
9.14609	1.32971
10.8312	-0.02543
8.79662	0.140285
6.76858	0.134555
8.80574	-0.45527
11.3322	0.143404
7.49588	0.631407
11.0775	0.203627
8.57426	0.517761
10.2639	-0.14713
9.83188	-0.7267
8.55143	-0.40362
9.93564	-0.16985
9.82626	0.153991
9.83641	-0.31608
8.74373	0.131649
6.96085	1.65438
10.9622	0.056424
5.94873	0.038666
4.50121	0.007705
8.84606	0.705215
9.12743	-0.27261
6.41007	1.72942
9.13447	1.58633
10.9292	-0.20485
10.0393	-0.30556
6.02307	1.24938
8.83205	-0.15363
9.33851	0.27508
14.4175	-0.18581
8.15966	0.21363
8.92468	0.351782
5.13551	0.533516
6.5206	1.9074
9.4093	0.510268
6.63948	-0.56909
6.69496	-0.84454
8.82294	0.351956
7.51257	1.06566
9.31789	-1.37571
9.51128	0.865977
7.42884	0.293014
6.19196	0.439983
9.74296	-0.19393
8.36646	0.460035
8.24663	0.427583
8.60509	0.586292
9.43726	-0.18666
7.5654	-0.3214
8.49623	-0.45928
8.57752	-0.46294
9.02641	-0.58603
9.69378	-0.36954
5.92439	0.942379
10.2672	-1.07019
7.29622	-0.26356
8.3284	-0.1806
6.33444	-0.31668
8.25504	-0.2932
9.038	0.073199
10.6438	-0.43547
5.67485	0.865961
6.79999	0.208781
7.63982	0.533153
5.35424	2.15963
6.28682	-0.28647
5.61822	-0.54122
3.92145	0.47464
8.25345	0.04065
9.52717	0.621184
8.84876	-0.24724
7.90987	0.232714
7.19076	0.091208
9.6679	0.202963
4.59759	1.22602
4.72549	0.404634
7.26733	0.328139
6.24792	-0.43315
7.55982	-0.14627
4.7753	0.744924
9.95309	-0.05186
9.07098	0.190446
9.70394	0.897566
9.07097	0.60823
10.2632	0.481211
9.23389	0.934942
8.1619	0.312523
6.94912	0.226655
9.1693	0.214377
4.70732	-2.14148
4.14793	-2.02271
4.13345	-0.23887
3.39123	-1.45041
4.64106	0.312954
6.44126	0.243417
11.6843	-0.53897
4.50642	1.47464
7.02549	0.266557
3.86667	-0.65284
8.62969	1.24125
9.52036	-1.15803
7.18582	0.521576
10.0144	-0.30747
7.57975	0.376539
8.88487	-0.46075
10.0583	-0.00424
6.73389	1.84464
10.9444	0.486541
4.39106	0.62031
8.94143	-0.0202
10.756	-0.61247
13.1461	-0.44964
2.97234	-2.08656
9.07958	-0.46395
9.92323	0.277328
11.306	0.251077
9.85399	-0.34913
6.58477	-0.69264
9.84642	-0.08589
11.1725	-1.37163
3.33547	-0.39778
8.87911	0.91638
9.85221	-0.37106
11.2398	0.104605
5.58046	-0.61164
11.655	-1.27899
5.80284	1.96439
9.12237	0.136692
10.6983	-0.45886
9.86876	-0.04328
3.43922	0.394704
13.6036	-0.26945
12.3237	0.580494
9.45844	-1.34051
12.11	-0.45636
6.72893	-0.53246
8.1808	0.13872
4.74741	0.317486
12.3435	0.196702
11.6284	0.28972
8.9622	-0.59643
10.4303	-0.82243
7.69826	0.474055
10.3909	-0.27393
8.92932	-0.30326
8.03297	-0.20033
5.31789	-0.66913
7.72475	-0.19549
10.2092	0.409749
8.59483	0.037199
8.67042	0.508771
9.94313	-0.21674
9.67715	-0.64888
7.86211	1.01211
6.26784	3.27502
13.5063	0.033886
9.8532	-1.10481
8.41874	0.198837
6.92596	0.152133
7.32657	-0.29962
9.0867	0.482733
11.3035	0.571606
10.8935	1.0077
10.3878	-0.31789
10.4816	0.244317
11.2023	-0.12862
9.97576	0.536271
8.74304	-0.45668
11.1102	-0.12219
6.93943	0.031361
10.1041	-0.12785
10.3921	0.236062
11.383	0.219432
8.41133	0.387134
7.82698	1.5723
10.8772	0.211518
8.66374	-0.24383
8.76754	0.65018
6.53936	0.064795
8.97194	-0.1192
10.4046	-0.09561
7.3069	0.549612
8.97737	-0.31152
10.4371	1.00102
9.00343	-0.1996
11.3085	0.080863
8.80007	-0.15199
11.5264	0.547206
8.06461	0.813432
11.64	-0.94721
10.3095	0.201848
9.07227	-0.83521
7.23258	-0.12591
8.61403	0.636804
10.2515	0.858809
10.5624	0.17533
8.53224	-0.02473
7.65898	0.25969
7.23184	0.559351
8.15654	0.708719
12.1251	-0.84293
8.26118	1.75061
6.73241	-0.69315
5.40162	1.59704
7.86576	-0.12942
7.48712	-0.8873
8.89228	0.784783
12.6819	-1.03374
8.15457	0.332156
4.6304	-0.40269
8.14143	0.260585
6.05841	1.53715
8.48942	-0.04451
10.7477	-0.05187
9.00712	0.806278
10.8612	-0.3689
9.03432	0.430243
7.53866	0.405691
11.1864	0.522789
8.97802	1.40055
4.83677	2.94538
5.75248	0.704839
12.2804	0.368263
12.1861	-0.30978
12.6735	-0.02096
10.4421	0.849944
7.26437	-0.18546
8.28126	-0.19485
7.68225	-1.53804
6.60066	-0.12888
8.36821	0.788219
10.331	1.37091
9.5287	0.002091
9.00744	-0.11751
7.18726	0.459361
5.63288	0.303542
6.93791	2.30788
8.99303	-0.1459
9.41691	1.19148
11.0936	-1.72144
7.42404	0.360178
12.1993	-0.62405
10.2043	-0.77161
13.5095	0.050045
9.8377	1.13718
8.29493	-0.25197
7.33346	0.163208
9.10738	0.863008
8.9074	-0.0523
7.19685	1.89734
10.4663	-0.03014
8.99099	0.471561
10.0864	-0.74752
9.41566	0.495356
11.8875	0.560479
8.0335	-0.65879
4.82612	1.10339
9.57466	0.154678
10.6953	0.557022
8.08584	0.800973
10.4016	-0.20589
11.3492	0.58239
10.8455	-0.04004
8.01938	0.75108
8.83563	-0.51625
6.81111	0.283173
10.9641	-0.01717
9.58913	0.66415
5.51601	1.15701
7.08998	0.515776
9.20676	0.039904
9.45147	0.097201
7.39359	-0.15776
13.9455	-0.06389
8.91528	0.400848
6.20968	0.357612
10.4255	-0.48958
9.54838	-0.29701
8.43159	-0.26965
11.9041	-0.35332
8.89098	-0.64726
9.44625	0.178281
9.43142	-0.2829
9.52198	-0.62964
8.04539	-0.07947
7.3513	-0.38506
13.3566	0.095072
9.68316	0.774281
8.41057	0.154758
11.1327	0.191807
4.29281	0.731926
10.7844	-0.3167
8.76158	-0.90018
10.6706	-0.83284
10.2277	0.209125
10.3862	0.220924
9.63714	-0.38482
6.61953	0.130797
9.70719	-0.6827
10.0581	-0.06381
13.2709	0.0149
8.91384	0.120889
11.1395	-0.44631
2.96076	-0.64837
8.08775	-0.2531
10.5181	-0.49575
6.1368	0.405755
11.1551	1.47791
6.18199	0.173617
4.04369	1.54918
6.81033	0.220443
8.04279	-0.20664
10.1831	0.241296
7.72771	0.644804
8.59249	-0.40901
8.91633	-0.02962
11.1034	-0.27951
9.17778	0.604663
7.82571	-0.46894
3.34923	-1.55083
10.3793	-0.49919
4.7541	1.36734
8.0664	-0.67426
6.0861	1.07058
10.1489	-0.7635
9.75706	-0.41086
6.17307	-1.61083
10.249	0.097704
11.0011	-0.00583
10.2227	-0.50141
8.74232	-0.36389
7.66628	1.07149
10.2905	1.39995
10.0267	0.592554
4.48721	-1.11631
8.71505	-0.40842
7.90006	-0.04794
8.99773	0.829015
9.87839	-0.74958
12.8427	-1.01299
10.9158	0.03175
9.40762	-0.31515
9.12223	0.006184
8.97536	-0.59696
6.85822	-0.6295
9.22086	-0.58193
10.0686	-0.25271
7.66097	-0.21543
8.66144	-0.79117
7.38736	0.751827
9.82734	-0.67057
13.2911	-0.33019
12.4064	0.240918
4.7873	1.02047
8.16099	0.017084
5.51524	-1.0069
8.50017	0.225805
8.28889	-0.04321
7.01468	-0.05865
5.0794	1.59413
8.84349	-0.63905
4.55909	0.749915
6.18621	0.715052
3.55358	-1.02665
9.65426	0.236167
6.69008	-0.96576
4.16779	-0.84004
4.33892	-1.49779
8.13485	0.521197
3.57168	1.05262
4.64267	0.479667
6.46913	0.652313
4.08771	0.206253
6.85899	0.799231
6.35048	-0.34655
5.7977	0.104726
7.30795	0.865377
7.43149	-0.31021
8.55968	0.021609
10.2418	0.274852
8.78801	-0.29873
8.26303	0.696916
12.3609	0.174479
8.05786	-0.75687
8.39392	0.31953
4.1252	1.32958
9.56845	-0.15942
14.1175	-0.13381
11.6061	0.546461
12.0267	-0.13966
9.94605	-0.23299
8.17813	0.02912
10.336	-0.18767
8.93525	-0.55757
9.0409	-0.33081
5.96077	-0.84104
11.9583	-0.28703
7.6222	1.83539
8.029	0.172257
9.20294	0.973123
7.39337	-0.33836
5.86671	0.183587
8.85368	-0.07869
8.48472	-0.48132
9.44172	-0.76651
11.5619	-0.1941
2.51411	-1.34004
8.32503	0.2156
12.5118	0.04402
7.8278	0.599188
8.76442	0.718868
10.3685	-0.69468
8.25788	7.60317
8.88968	-0.57972
10.4192	0.735479
9.31229	-0.03995
9.73719	-0.69817
10.7555	-0.31403
10.2236	-0.02612
11.2689	-1.20262
5.31507	0.589439
4.47866	-2.77727
8.42218	-0.52784
9.56579	-0.31153
8.52747	-0.55458
9.93192	0.83551
9.95218	-0.59951
7.95682	0.321688
10.2261	-0.34122
8.82466	-0.27796
10.4082	0.032933
7.48814	-0.44456
6.08937	-0.15069
11.0792	-0.45599
8.05113	-0.86669
10.4769	0.025838
9.09605	-0.44182
2.8066	-0.925
9.31008	-0.28302
8.1623	-0.01561
6.93662	1.40764
10.8622	0.396916
5.73477	2.42321
9.35488	0.573781
9.5672	-0.14782
7.29833	0.622912
8.35757	0.278681
7.58964	0.285094
4.08315	2.06106
10.3413	-0.61469
9.14415	0.629544
4.97599	0.879586
6.25827	0.668498
9.29828	-0.41651
7.95188	0.56272
9.37092	0.664264
9.46359	-0.44926
13.9663	-0.22929
12.4997	0.656438
5.49382	0.736727
12.7929	1.08144
8.21074	-0.79188
5.35726	1.77538
6.57695	-0.40568
3.62897	0.47464
10.8589	-0.37167
9.2079	-0.27206
9.03735	-0.0524
10.0943	-0.69835
8.93564	0.095872
7.86877	1.18191
7.23892	0.320844
12.0601	0.260769
7.858	0.499732
7.32162	-0.01217
9.79205	0.59523
8.52084	-0.16828
9.23958	0.205059
10.8048	-0.00512
10.9063	-0.43645
10.1442	-0.33334
8.3156	3.54869
9.75354	2.1275
3.41595	-0.23681
9.16769	-1.48793
[truncated: 3,761 more rows]

## Sheet: 4d
average	difference
5.89753	0.841825
2.69569	-0.71385
5.9026	0.796922
7.17168	2.10884
7.10805	3.24544
10.0679	-0.15782
8.79124	-0.36718
8.41326	-0.31517
9.45489	0.126457
7.32615	0.441676
6.71866	1.26256
10.5656	0.348773
8.86178	-0.48864
9.179	0.037709
7.47049	-0.78952
7.56371	-0.09945
8.20572	-0.07643
8.3114	0.495887
10.3316	0.2107
8.9423	-0.40222
11.2364	-0.25304
9.27216	-0.21927
9.11503	-0.68015
9.31538	0.545284
15.4693	-1.68319
5.66679	-2.59717
5.50514	0.53349
10.4884	-0.55648
13.7211	0.652943
6.86397	0.06736
8.1187	1.01716
7.44129	-0.14616
7.54548	-0.06503
8.03741	0.032371
9.0299	1.03834
10.596	-0.23664
6.23064	1.49063
7.27878	0.254961
7.74459	1.31356
10.1435	-0.59081
10.4542	-0.60301
8.46191	-0.43385
11.9291	-0.40312
9.39688	-0.09181
9.02449	-1.01794
8.34331	0.210108
9.99366	-1.0881
9.17797	-0.10855
10.5438	-0.31823
8.50887	0.852079
8.47805	0.08104
8.45413	-0.05822
11.8947	-0.68131
8.92021	1.14319
7.7381	0.091702
7.64561	-0.03124
8.44111	0.32886
10.0716	-0.27337
14.5174	-1.28701
4.97904	-3.12855
13.7753	-1.42152
8.70911	-0.29705
8.8466	-0.42756
9.45093	-0.61782
10.7074	0.074974
8.41675	-0.27266
9.6184	-0.56413
7.93918	-0.19943
10.6796	1.17687
6.08798	0.24851
9.68349	-0.1684
10.5785	0.204573
8.55918	0.274361
7.57169	0.161878
4.33815	1.64507
5.86289	0.849709
9.15051	0.428874
7.95678	0.33066
5.78243	0.348592
3.50428	0.62832
7.26938	0.005006
6.78296	0.180477
6.31899	1.48311
9.98374	-0.4126
2.96329	-1.09705
5.98249	-0.00617
9.82765	-3.95952
6.78499	0.221478
6.03986	1.01658
9.39551	1.1425
5.97814	0.059763
7.36362	-0.20423
8.84239	0.516513
8.10029	0.165198
9.97119	-0.61886
8.49506	-0.83716
8.30709	-0.01813
9.13947	-0.02682
8.394	0.081825
5.00353	-0.78522
8.69547	0.323526
13.4182	-1.08269
8.76384	0.164477
7.57266	-0.86459
7.85285	0.408073
8.82304	0.527056
13.8498	-0.81086
7.03493	0.683487
11.7267	0.9215
8.5035	-0.73626
7.87389	0.157889
9.38352	-0.11175
12.6924	-0.78572
8.07564	-0.16694
9.61031	-0.67085
8.15828	-0.46142
7.71309	0.045401
8.96898	-0.24864
8.17744	-0.22806
7.43904	-0.2563
10.5648	-0.55258
7.54075	2.27583
12.8562	-0.78824
9.65201	2.26298
6.66603	-0.34266
13.8207	-0.51435
7.1788	0.151398
8.93953	-0.42519
7.47988	0.256702
9.42792	-0.78403
9.56396	-0.36883
8.71498	-0.70562
9.45459	0.721964
7.92672	-0.68851
10.0137	0.030171
8.32255	0.159194
8.35591	-0.16891
7.60661	0.255355
10.7053	-0.17814
8.9573	0.09795
10.5735	-0.5472
8.83644	-0.15816
9.32601	-0.42791
9.28507	-0.47572
10.1884	-0.20315
9.67002	-0.14214
10.6962	-0.69717
8.4914	0.423374
12.04	-1.09282
6.21862	1.26162
9.77404	-1.07121
10.9257	0.366036
9.79664	0.398396
6.53108	0.793429
11.3816	-0.9047
7.8376	-1.6858
9.07305	0.155941
8.54247	-0.89347
9.9945	0.056209
8.49429	-0.54174
8.56908	-0.05734
8.65042	0.025033
9.93569	-0.95307
7.35478	0.267162
13.206	-1.56889
7.59237	1.55343
6.95029	0.661954
8.96213	-0.37007
13.6316	-0.85336
9.31622	0.063686
6.36409	-0.03241
10.4649	-0.97455
8.71511	-0.5925
11.073	-1.00311
7.57607	-0.38206
9.48959	-0.80657
7.435	0.124441
8.40355	0.52609
10.7941	-0.37906
10.3165	-1.79459
9.07266	-0.02405
5.32607	-0.94815
10.0734	-0.25886
7.42653	0.157616
8.79056	-0.84471
8.82249	-0.25704
10.6666	-1.00039
8.517	0.446571
8.30314	0.034356
7.78122	-1.17067
10.5412	0.433336
10.9055	-0.47813
11.7352	-0.38631
11.1534	-1.08332
9.65816	0.554671
9.19853	0.368647
8.87553	-0.32341
8.94932	-0.82336
9.34916	0.242826
8.79438	0.01473
8.36076	1.68984
8.19585	0.084228
8.45305	0.442739
12.2933	0.074126
11.4684	-0.49621
12.8133	-0.07013
5.1819	1.05068
5.52776	-0.09672
9.98968	0.93073
7.22424	0.075703
8.95739	0.379625
10.529	-0.39623
8.53044	0.397997
10.4598	-0.78064
5.43778	1.98372
5.78713	1.12563
8.13728	0.176103
7.60028	-0.38708
10.4788	0.232298
7.88279	-0.07239
12.5633	-1.10272
9.64513	-0.31217
4.96041	-0.18441
8.37284	-1.31437
9.65208	-0.21157
8.48616	-0.48369
14.0692	-0.98211
5.08942	2.81056
10.5519	-0.96628
9.93674	0.233932
10.1971	-0.11796
8.40856	-0.50227
9.47148	-0.64634
11.6987	-1.04799
9.62466	-0.4931
9.1887	0.199907
9.35089	0.199126
8.61699	-0.77358
6.44113	0.702146
8.38833	0.133684
5.88821	1.43393
12.9568	-0.7665
9.55111	-1.09903
5.47315	1.29262
9.84478	0.131257
9.08239	0.824614
9.70562	1.611
8.9628	-0.33162
9.56879	0.528003
8.01895	1.50623
8.20092	-0.25944
9.52733	-0.69985
9.22961	0.374356
9.91063	-0.17584
8.32353	-1.00643
8.75409	-0.43787
8.2712	0.450773
8.41179	0.5974
7.67571	-0.50369
6.89097	0.835488
10.4545	-0.1545
11.0636	-0.14408
10.6262	-1.05954
8.2508	0.808877
8.79676	0.378115
8.04133	6.33588
8.60273	0.49751
9.91528	-0.709
6.92399	1.71286
8.20203	0.917811
13.0744	-0.71159
11.5663	-1.15963
10.0189	-0.84913
9.61163	-0.44062
11.8259	-0.03317
7.6905	1.60207
11.6583	-0.96012
13.3161	-0.75443
6.95983	-0.63481
9.59181	2.31356
11.2751	-0.29892
8.59711	-0.65259
9.62633	-0.9469
9.67538	0.579426
8.63537	0.675998
7.37226	0.254933
10.6969	-1.60889
10.9041	-2.08683
9.28106	-0.38996
8.05593	-0.02318
9.56405	0.158806
8.40761	-0.02377
7.2101	0.329687
5.92594	0.509017
10.5364	0.234962
8.87195	-0.40757
8.56373	0.225868
9.14862	0.234464
9.21235	1.64287
12.0968	-0.08941
6.73606	0.020372
8.45663	0.092656
10.7717	0.463887
2.67081	-2.09705
9.4367	-0.0143
9.88217	0.238013
8.05381	0.094773
9.81387	-1.05955
9.01949	0.432664
9.98533	-0.20426
4.06417	2.02311
5.77366	1.98265
16.3275	-1.00593
8.12892	0.753658
7.5033	-0.63275
12.9428	-0.72028
8.82682	-1.7829
9.46629	0.354014
8.43732	-0.27088
8.17833	-0.50871
10.892	0.276167
9.38593	0.16816
9.51927	0.251738
12.2105	-0.94075
6.08709	1.35579
7.66688	-0.6272
9.18916	-0.52142
7.55974	0.294381
7.55596	0.272188
9.49835	-0.09148
8.33813	0.630685
8.68356	0.348101
8.28131	0.303077
7.06109	0.544453
9.31352	0.268579
10.2815	0.027923
7.58582	-0.12941
10.2225	-0.83461
11.7582	-0.94088
8.0685	0.609404
10.0235	-0.5954
5.01704	3.49589
5.90602	1.75446
10.428	0.002743
7.99661	0.771959
9.93417	0.061232
6.65972	-0.66549
7.94361	-0.02794
10.4522	-0.32818
9.41419	-0.45905
7.59535	-0.29689
4.62519	1.08164
10.2923	-0.50528
10.4946	-0.44799
8.88671	0.255322
7.49648	0.406417
12.1785	-0.35677
9.83046	0.823807
8.44429	-0.17335
9.60788	-0.11397
7.1548	0.317581
9.2053	-0.27273
7.50822	0.572423
7.62839	-0.01998
9.44242	1.80462
9.14149	-0.26811
9.35775	-0.2159
10.5633	-0.21914
9.46009	0.226225
8.07564	0.146871
7.86635	-0.33649
9.61101	-0.27207
8.90274	-0.64372
13.7426	-0.84875
6.80914	1.57758
6.97528	1.47516
5.82959	0.196402
8.427	-0.83569
3.52456	0.002789
10.5491	-0.37354
7.00057	0.213537
13.981	-0.93181
4.00577	-1.11162
13.2165	-0.99353
10.9127	-0.68479
8.61605	-0.6628
7.63551	0.142853
6.07356	0.074721
8.00469	-0.19592
13.6907	-1.25265
3.19448	-1.29641
2.73007	-0.78261
7.38118	-0.08265
9.91816	-0.61089
10.5167	0.343472
8.67863	-0.34534
7.74009	0.796769
5.46861	1.93669
9.28014	-0.74136
7.24109	1.97914
7.79513	-0.20615
10.1002	-0.39779
8.83464	0.313794
9.71297	0.522727
10.0639	0.18422
8.02195	-0.00614
7.53961	0.704494
9.02734	0.225151
7.04853	-0.14342
8.4168	1.46013
8.68363	-0.18753
8.30664	-0.57511
7.02331	0.962396
11.9356	-0.99181
7.77631	0.061001
9.16496	-0.65634
11.7952	-0.74454
10.1754	0.336587
7.40945	0.259336
7.77963	0.221555
4.49552	0.575459
9.02963	-0.18329
7.6857	0.382189
9.95151	-0.34898
9.04111	0.06094
7.94502	2.50061
7.82969	0.446663
8.03055	0.400055
6.68964	-0.38987
10.8049	0.441292
9.28131	-0.29197
9.41089	0.491456
8.91486	0.301582
8.4934	-1.26954
7.24327	0.262356
5.65769	1.68407
7.72921	0.415263
8.93984	0.495577
9.14763	-0.5361
9.28938	-1.34382
9.84238	-0.74529
8.86833	-0.10119
9.99093	-0.90579
10.3131	0.076165
11.7477	-0.89355
5.33616	0.796252
8.99412	-0.37067
9.12765	-0.03452
8.35323	1.31699
7.47598	0.24098
8.65073	0.41656
7.41153	0.659303
10.0218	0.934204
7.84744	0.254026
6.9431	1.00223
7.87265	-0.22782
8.51445	-0.34762
9.0611	-0.50858
8.60601	0.261292
11.4568	-0.4975
7.39357	-0.00634
8.77467	-0.69007
9.68424	-0.41072
8.63799	-0.1879
8.35079	0.5267
7.34448	0.497013
8.81268	-0.23074
8.06517	-0.38868
8.88001	-0.18966
8.23832	-0.23737
9.66174	-0.75639
10.1673	-0.0316
7.89629	0.544245
9.89231	0.021924
7.73188	0.973097
9.17653	-0.77743
8.96889	-0.15138
11.5135	-0.44347
7.26711	2.49682
13.1553	-0.08476
10.1917	-0.39676
9.05703	-0.75316
8.70352	-0.09017
8.88298	0.45274
7.48757	0.265542
4.89267	0.716622
7.13342	0.420673
8.69346	0.951888
8.55238	-0.40435
6.66753	1.65937
6.89777	1.42201
4.45951	2.03979
9.29699	0.442098
3.35505	-0.1436
7.38171	0.968475
11.6413	-0.74131
8.25581	0.151858
8.98293	-0.38409
10.2128	-0.28888
8.18404	0.760935
8.05353	0.824997
10.01	0.108055
11.0968	-0.36759
7.5722	0.727012
7.63604	0.746852
10.9136	-0.57353
9.09757	0.197112
8.32473	-0.06352
11.0557	-0.7714
8.801	0.67461
7.42504	-0.25569
10.9211	-0.38447
8.5658	0.93927
12.8476	-0.10844
7.31293	-0.54761
7.04807	1.05344
10.7706	1.17739
8.36363	0.580704
8.35667	0.813163
8.16352	-1.13995
8.97804	-1.10095
10.3148	1.50954
9.24348	0.692034
8.48208	1.11408
7.99543	0.144918
9.8898	-0.32346
11.8685	0.255266
8.35569	-0.24614
10.1415	-0.64982
7.19703	2.56636
9.20289	1.11054
8.28438	-0.84745
5.457	2.16029
5.44057	-0.24425
8.56114	0.035556
9.2805	0.410956
10.0666	-0.5828
7.36857	0.484703
8.89302	-0.64694
7.84899	1.18468
11.033	-0.3477
8.20451	-0.70785
11.5778	0.385269
8.5694	0.720009
9.83782	-0.12502
8.09471	0.378203
7.55936	-0.27797
8.29451	0.169767
9.30034	-0.40893
10.0589	0.001283
8.4991	-0.16586
10.7429	0.08357
10.5246	2.11805
5.34214	0.274533
6.44126	0.841825
9.88351	-0.30117
9.88909	-0.42267
10.6092	-0.35362
15.3166	-1.64544
4.98765	-2.33841
8.07698	0.683988
7.4223	0.611538
9.59642	0.00936
10.6471	-0.36807
6.33374	3.0138
2.80343	-2.3623
7.81534	0.035683
6.75533	0.991291
7.6098	0.278816
6.24453	-0.68226
9.76524	2.03775
9.24654	-0.22061
7.93804	0.192257
11.8806	-0.54947
10.9543	-0.98829
3.37993	0.391593
9.23555	-0.04086
7.29857	-0.54041
8.73072	-0.43776
10.1538	-0.66936
9.06053	-0.62975
13.4639	-0.49719
9.10802	-0.26547
10.0364	-0.38793
10.452	-0.77646
9.39199	-0.28824
9.59884	0.548526
9.16282	0.278774
7.26783	0.657628
7.53554	1.41741
9.84549	-0.12336
8.85947	-0.37256
8.64708	-0.13278
5.67228	-0.39264
9.25309	-0.33014
9.46637	0.129213
9.80896	-0.16962
9.98025	-0.10062
9.47154	-0.48945
12.0036	-0.73547
8.18071	-0.51787
10.5643	-0.92443
9.17591	0.274655
7.83274	0.64079
7.07007	-0.07858
5.79487	-0.47481
8.44338	-0.48028
7.24324	-0.06824
9.93077	-0.45459
7.65153	-0.31787
9.67331	0.313863
8.53516	-0.39047
9.33277	-0.72032
8.72271	1.01286
8.76665	0.113068
6.96204	0.01744
7.01048	0.620741
7.84829	0.52526
10.0351	-1.05442
7.63728	0.487916
8.25283	-0.54042
9.07021	0.616765
7.9831	0.860511
10.5456	-1.34445
6.9557	0.191154
4.25254	1.14888
8.80196	0.004911
10.6757	-0.68508
8.32012	-0.00135
8.76262	0.060009
6.81713	0.118103
8.5061	-0.67422
10.5582	-1.06779
8.70383	-0.43762
8.11627	0.159713
3.62182	0.322842
7.26876	1.43794
7.47297	0.316827
6.85769	0.245141
6.76823	1.82834
6.80073	1.3173
5.39103	1.56579
6.05267	2.25165
4.73228	1.1894
7.81937	-0.71206
7.77157	0.446265
8.28048	0.058911
4.61615	0.504127
5.30015	2.13611
4.75527	2.34873
7.82705	1.10245
7.39708	-1.06982
7.85341	-0.60427
7.25184	0.390584
6.81456	0.436423
9.47352	-0.52411
10.1994	-0.37362
9.15659	0.136422
9.45259	1.34518
7.88565	0.782172
7.21839	-0.32416
9.40028	-0.10878
8.07786	0.741239
14.3825	-1.43023
2.71329	-2.33401
8.54728	0.814017
9.97633	-0.67554
9.60814	-0.67465
8.69067	-0.467
7.89137	0.358535
5.37699	2.18407
7.47105	-0.63144
8.34918	-0.20349
4.07343	-0.73237
8.65417	-0.57758
6.63755	-0.22158
9.4469	1.04719
5.63926	0.638474
10.352	0.609647
10.5127	-0.03504
6.35718	0.311566
5.62568	1.35953
7.51784	0.352264
11.1779	0.031807
9.55771	0.858064
7.79454	0.268345
9.83507	-1.52786
7.33229	0.396961
8.29678	-0.45114
9.15691	-0.4395
9.39933	-0.73851
7.22383	0.774544
6.38481	1.48687
9.49284	-1.00894
8.13551	0.165841
10.9443	-1.19911
7.69029	0.59615
8.83032	-0.07539
12.1391	-0.51875
12.8054	-0.52842
9.93509	-0.52948
9.33971	-0.55594
9.4888	-0.26482
12.7267	-0.73037
10.2622	0.352136
6.86906	0.943162
10.9867	-1.04608
9.9405	-0.39471
8.71148	0.232128
8.58568	0.143231
9.67499	-0.47662
6.83304	0.8073
8.19763	0.013579
7.76213	-0.11229
9.72808	0.05328
10.0974	0.063434
10.9231	-0.50494
8.50631	0.787738
5.64182	2.87681
10.1954	0.06129
9.76196	-0.96669
8.6847	-0.45938
8.38713	-0.17269
9.24734	-0.21479
9.54028	0.310506
5.57235	0.399075
9.27292	-0.90923
7.83604	0.052258
7.36028	1.33215
9.1315	0.493196
7.01889	-0.75156
8.59504	-0.5368
6.75313	-0.54745
11.0664	-0.11615
2.57273	-0.90089
9.59821	-0.60253
7.3803	0.678096
10.3942	-1.30466
11.3612	-0.05524
7.47546	-0.32698
11.6986	-0.96112
8.94383	0.01154
11.5075	-0.73722
7.30418	0.70094
8.72492	-1.15713
11.3755	-0.69608
6.76053	1.14978
7.95855	-0.14213
11.183	0.469533
12.6076	-0.59874
9.3568	0.039752
9.82453	0.03703
10.0673	0.488119
8.5031	0.965546
10.2651	-0.04843
10.8248	-0.29477
8.6617	1.22237
13.3824	-0.61187
7.02726	-0.367
9.31059	-0.26181
7.6046	1.08181
12.8554	-0.41625
10.5751	0.228173
10.7433	0.760142
7.35816	0.446733
10.5222	-0.72675
9.30486	-0.151
9.40163	-0.19124
7.57241	0.822983
9.313	-0.62852
9.46414	-0.40237
8.76225	0.515079
8.46711	0.55671
10.2136	-0.72357
8.94978	-0.25846
8.34983	1.14528
6.75969	-1.18205
7.9743	0.294549
7.19374	-0.28571
7.9087	-0.58061
6.87347	0.237411
7.32871	0.004991
9.24068	-0.61748
9.27196	-0.43876
7.78793	-0.32847
11.4937	-0.04864
10.4662	1.37291
7.18628	0.403387
11.3174	-0.12403
11.7695	-0.62198
8.9665	-0.36897
9.06134	-0.34054
7.82239	-0.10618
8.11402	0.316737
8.20177	0.305689
8.98822	-0.51513
6.87035	0.02547
9.69041	0.338772
3.83056	-0.71613
8.41619	0.804896
12.3397	-0.7718
13.043	-0.91765
11.7757	-1.21125
13.1003	-0.58995
8.53027	-0.13297
5.84076	2.07677
10.3997	-0.53265
8.80008	-0.19604
8.16229	0.259566
13.4496	-0.60798
9.69844	-0.88601
9.43811	-0.26234
10.2911	0.569831
11.2358	0.072456
6.46176	-0.31264
9.41264	-0.49928
11.2305	-0.43805
9.62703	0.139662
8.12561	-1.22285
9.88508	-0.56342
11.8238	-0.55128
10.3285	-1.12617
7.41639	1.56344
10.1193	-0.99489
6.88005	0.867092
8.76004	-0.26535
13.4857	-1.03456
8.26836	0.578794
9.29696	0.481687
9.60275	-0.30629
10.5078	-0.54602
5.21471	-0.6613
9.36657	0.8832
9.80157	-0.38036
10.0503	0.140542
8.62751	-0.1841
8.21109	0.289355
7.48973	-0.26424
7.72531	-1.02428
8.38111	-0.31537
10.6806	-1.25485
9.80411	-1.47853
8.12447	-2.54905
8.43127	-0.58922
9.51301	0.114963
7.69564	-0.41541
10.8577	-0.4707
8.02983	-0.51017
10.8862	-0.38602
8.70874	-0.20506
8.61043	0.650439
8.50447	0.303385
5.59742	1.9521
10.6281	-0.04199
6.84305	1.84617
9.9919	0.750853
9.64167	-0.70003
7.89313	0.089031
7.82067	-0.00445
8.23506	0.621899
10.6046	-0.60868
12.2078	-1.37528
8.49191	0.130825
8.64465	0.484933
8.88359	0.920352
7.63755	0.133115
11.2934	-0.23783
8.42762	0.018684
8.91755	0.094153
11.0995	-0.87148
9.0027	-1.22459
8.0032	-0.275
7.81139	-0.1494
10.4001	1.02004
11.9205	-0.15588
7.66825	0.617147
6.32747	1.13556
8.29494	0.366353
8.54807	-0.44963
9.54973	-0.36756
9.14633	0.244221
5.78937	0.508179
10.913	-0.78423
13.4259	-1.22429
7.33295	0.337298
6.98181	-0.4039
4.21077	1.98289
7.27552	0.141118
9.58422	-0.98723
9.02249	0.362295
7.23295	-0.96394
8.21986	-0.38941
6.9445	0.850425
12.3646	-1.20659
6.56626	0.378826
12.909	-0.7427
8.95495	-0.01799
9.07388	-0.01047
10.7317	-0.25668
7.36218	0.696385
7.41271	0.953928
10.7279	0.797206
12.7579	-0.76441
9.22701	0.105475
9.80641	1.13529
5.75562	-0.56623
10.9524	-0.09841
9.5243	-0.95068
12.8328	-1.07194
9.95125	-0.42863
10.1173	-0.31707
10.2052	-0.00212
8.94231	-0.08704
6.14442	3.90264
7.68055	1.68457
8.96771	-0.81761
8.38596	-0.02118
11.0234	0.368643
10.3626	0.017877
8.86209	-0.25985
14.6191	-1.36541
8.85993	0.014052
9.28655	-0.3718
9.46968	-0.24623
11.1386	0.635169
9.50948	-0.19208
8.32401	0.212871
7.15879	0.842871
7.5689	1.39217
11.3845	-0.72555
9.18549	0.304159
10.8764	-0.90576
9.03957	0.235465
13.5692	-0.86461
7.38794	-0.19817
5.85545	0.118628
7.71258	0.366541
9.42322	0.709519
8.11014	0.20263
5.1875	3.93633
10.1	-0.6821
9.50361	-0.30566
7.80471	0.130008
9.70884	0.438921
7.64982	-0.44036
6.07593	-0.41543
14.7373	1.78515
6.58871	0.758024
7.5415	0.14848
6.59735	0.638582
9.05655	0.076729
8.90645	-0.71182
7.77794	0.469628
10.0153	-0.22912
8.61809	-0.40384
7.52516	1.71166
10.5658	0.067782
9.5565	-0.14153
8.17787	0.07524
8.74687	-0.12553
8.20481	-0.0115
10.4909	-1.57342
8.94672	0.313576
10.2719	-1.08083
7.62474	0.704167
7.87508	0.702329
9.34125	-0.79803
9.89388	-0.35844
10.5503	0.792008
5.01762	0.286145
11.3689	-0.51841
8.33854	-0.31488
10.5912	-0.98117
6.42594	0.466815
8.11955	0.269917
8.62364	-0.36995
2.79582	-0.91412
7.98716	-0.44263
8.2495	-0.21947
8.2855	0.142704
8.48247	-0.84694
8.22121	-1.04368
7.54915	-0.72189
8.61275	-0.03148
9.00527	-0.6967
9.02807	-0.37878
7.43476	-0.34768
4.43251	-0.00575
10.2596	-1.02574
3.96329	1.65784
10.1229	-1.12705
8.35839	-0.3106
9.56586	0.362585
7.17408	0.703764
5.07092	0.388134
6.67758	0.491173
6.82381	0.542387
11.3962	-0.59911
9.71068	-0.02959
10.9655	-0.76352
7.4733	0.334132
7.30714	-0.42428
7.45897	0.107979
10.7405	0.340498
10.9757	-0.74732
8.73668	-0.00351
8.8678	-0.50599
8.88816	-0.13435
8.08275	0.222448
9.80272	-0.46189
7.70076	-0.04451
8.6308	-1.04191
10.0428	-1.05513
9.47793	-0.66349
8.62805	-0.72917
8.02119	-0.32842
10.9914	-1.44131
10.6934	-0.57736
8.94066	0.366839
10.0224	0.088319
8.6955	-0.65283
13.2925	0.151865
13.6307	-0.10272
8.68338	-0.08371
6.90707	0.434645
11.7635	-0.39666
9.19065	-0.586
8.51262	-0.09155
9.82184	-0.47764
8.31378	0.263677
7.99748	0.990435
8.94996	-0.53861
9.94681	-0.74338
9.13085	-0.32822
9.0555	0.128632
10.2127	-0.58072
8.69867	-0.04843
11.4461	0.019667
6.1342	-1.46159
10.1429	1.81609
11.6629	-1.218
7.70593	0.622233
10.5215	-0.57701
9.21744	-0.61951
9.1133	-0.39849
9.92826	0.157261
9.6493	-0.62051
6.80504	0.919885
7.64372	0.12704
8.58462	-0.48354
8.04891	-0.07868
9.29647	-0.47109
4.08056	-0.21613
7.54546	0.11763
7.1062	0.524013
8.75082	-0.27693
5.5572	0.254282
9.84239	0.267145
11.5331	-0.80876
9.91507	-0.44501
10.6824	-0.70424
6.36163	0.10627
7.73796	-0.59428
10.9845	-1.19206
7.9593	-0.0667
8.8631	0.464175
7.7773	-0.29324
8.15229	-0.21236
8.71645	0.488227
7.13745	-0.34209
8.11677	0.217577
8.44803	0.260086
8.27093	-0.06982
9.93249	-0.53154
8.89601	0.310723
9.44824	-0.28873
9.24552	0.09142
5.15908	-0.20323
8.71825	0.206408
10.4016	0.882049
5.31351	0.125346
11.0287	-0.24353
11.1892	-0.73733
8.30674	0.216055
11.2669	-0.30882
9.23748	2.03694
8.97563	-0.79699
8.15444	0.186868
9.05957	-0.3188
8.43479	-0.05279
4.45128	0.833855
11.923	-0.69804
12.0179	-0.27998
12.1758	-0.98394
9.39611	-0.12822
8.37427	-0.72056
8.21928	-0.25277
8.3525	0.618137
10.4009	-0.37538
11.5341	-0.56251
10.4473	-0.41368
8.02287	-0.4917
8.25764	0.364776
9.46645	-0.7297
11.4898	-0.74677
8.71036	-0.23538
7.74953	-0.27435
3.94905	-0.56608
7.51046	0.637526
7.78707	-0.68572
8.66151	-0.24973
10.0213	-0.72204
7.79616	0.473622
8.48751	1.26045
8.12111	0.129371
7.13506	0.189966
9.45843	-0.1795
5.20203	-0.28913
5.76279	2.49624
7.19046	-0.37482
6.9755	0.71247
5.73393	0.956624
8.92239	-0.56766
10.9362	0.237744
6.794	2.22878
7.58866	0.366453
10.1342	0.50907
5.33087	-0.43989
8.72519	0.169366
10.7291	0.854759
5.44205	0.520341
8.81665	0.77955
6.74485	0.479379
10.4524	0.078219
7.64236	0.533725
9.5124	-0.78593
8.66512	-0.50564
8.01741	-0.12848
8.64243	0.523623
9.45511	0.264154
6.48923	1.02599
7.69321	0.76014
10.2651	-0.48615
7.0948	2.30615
8.20182	-0.3011
9.09188	-0.64315
6.79625	-1.49619
7.54491	0.052584
9.92602	0.574369
9.24614	0.1739
7.32087	-0.39577
6.98039	0.685726
8.3516	0.55259
7.80678	-0.15955
8.73113	0.084078
8.79762	-0.51699
9.96193	-0.83926
10.6129	-0.12895
10.1692	-0.4359
8.75278	0.27002
9.49866	-0.21551
9.67946	0.142157
11.2196	-0.81601
10.3554	-0.10077
9.65741	-0.53156
9.21967	-0.38385
8.43924	0.036636
9.19329	-0.76956
10.8089	0.232295
7.90422	0.362422
8.16775	0.029953
8.63989	-0.2055
7.86304	-0.21883
8.81877	1.19246
10.3158	-0.30736
8.64858	-0.22982
8.99849	-0.2838
7.59233	0.946177
6.83549	-0.34294
6.69179	0.1533
8.99938	-0.58929
5.09026	-0.02906
9.55274	1.16303
5.24599	0.604336
7.38935	0.515714
8.18773	0.914696
8.6858	-0.09672
7.9496	0.902115
10.4597	-0.56829
9.07844	-1.07715
10.723	-0.37586
7.17256	0.326757
10.2942	-1.10311
8.59736	-0.73431
10.079	0.055814
10.2767	-0.16853
9.12952	0.481315
8.57304	0.200453
8.69762	-0.65732
8.04021	0.14679
9.18014	-0.28599
9.72394	-0.63572
10.5401	0.091169
7.4667	-0.04589
9.27343	-0.58355
8.00278	-0.19946
8.86303	-0.33876
11.5491	-1.09435
9.63619	2.45385
9.65634	2.06586
4.12631	-0.83812
13.2706	0.758652
11.1371	-0.51176
9.8937	-0.4879
9.68046	0.02807
10.1853	0.269055
9.01531	1.02682
9.21675	-0.10213
8.46465	-0.17495
11.8922	-0.57035
9.09648	-0.53371
8.93992	-0.6129
8.10474	1.01022
8.08192	0.357143
8.95111	-0.44699
9.41356	-0.75944
8.28019	-0.68101
7.87214	0.068242
9.86951	0.399559
8.35627	-0.5249
11.2369	-0.24619
6.26302	0.512947
9.6161	0.930439
4.75223	1.19132
8.91832	-0.47168
9.65598	-0.37933
7.62579	-0.3439
8.1891	0.089015
8.00728	-0.21925
10.4066	-0.33504
9.28868	0.296894
7.15963	1.43951
8.91599	-0.80359
8.76601	-0.11377
10.3299	-0.42289
8.82211	0.581471
8.85961	0.435987
6.01982	1.21195
8.12522	1.29977
11.6298	-0.41128
7.76274	0.983531
13.4063	-0.65968
7.1121	0.97819
8.97594	-1.3868
14.152	-1.3559
7.686	0.112157
8.27471	0.149192
10.7308	-0.36964
8.39723	-0.52752
9.42358	-0.52641
7.94293	0.331685
8.31239	0.106613
8.41906	-0.50675
10.7831	-0.3751
10.8398	-1.02134
9.3258	-0.04976
10.4456	-0.71642
11.0685	-0.25133
8.7721	-0.17487
4.09193	0.815592
4.75129	1.71927
6.54469	2.22765
9.27155	-0.45904
8.91279	0.266821
8.74663	0.844055
9.59928	-0.17078
9.55465	-0.10196
8.19675	-0.31604
6.5075	-0.22354
8.61736	0.101616
9.22538	-0.37083
3.14176	-0.45399
7.98481	-0.53276
7.92262	-0.65231
8.41779	-0.59136
3.32832	-0.82711
13.4986	-0.57702
8.06545	-0.26337
9.35112	-0.20501
8.30805	-0.0844
8.70189	-0.56932
8.42027	0.414213
8.46502	0.45295
8.00336	0.768008
10.4985	-0.27468
7.8947	-0.52908
11.5054	-0.8454
9.93432	-1.00776
11.0989	-1.1035
10.2467	-0.44146
9.82821	0.172403
8.09577	-0.07314
8.17364	0.167135
4.56705	0.110472
7.16352	0.060917
7.56128	0.006179
8.21001	-0.99555
8.27039	-0.40632
8.54917	-0.1732
8.62646	-0.30598
12.8904	-0.32849
7.67779	-0.58746
9.19256	-0.77068
13.4055	-0.58298
7.65535	-0.28519
11.3864	1.21358
6.57656	1.25321
11.0401	-0.22367
9.73021	-0.07695
11.0642	-0.39021
9.09683	-0.57357
7.65463	0.32923
7.90951	0.365867
6.1518	1.25725
8.04173	0.209241
9.01735	-0.0453
10.3339	0.348937
9.85479	-0.65484
8.73461	-0.57798
3.68758	0.454359
8.76617	0.118423
8.17307	-0.03987
8.25416	-0.42731
12.2375	-0.6751
8.7416	0.567714
8.47135	0.6085
8.75041	0.265169
8.22882	0.38521
9.18205	-0.86141
6.9236	0.247551
8.41141	0.693208
7.20151	0.088284
11.0837	-0.70915
7.96587	1.12178
11.2976	-0.30772
8.05372	-0.18208
9.47304	0.507155
8.6845	0.087376
10.5811	0.078082
7.98644	-0.21853
6.80292	-0.38399
8.11619	-0.14782
9.02187	0.443067
7.79216	-0.22731
9.41602	-0.1235
8.69746	0.042325
10.655	-0.95952
11.6175	-0.14965
7.95877	-0.26385
7.96784	-0.28917
12.7849	-0.29927
6.47061	0.86559
10.3946	-1.28137
7.54893	0.422243
6.33621	0.105468
9.18348	-0.58324
6.65384	-0.98897
9.91861	-0.43042
11.3258	-1.05247
2.4507	-1.96085
10.4543	0.150038
7.86576	-0.20069
7.9935	0.223344
9.55305	-0.28325
8.49572	-0.34507
8.43051	-0.7432
9.44267	0.786116
9.51244	-0.04592
8.67388	-0.1719
8.95708	0.039494
7.87331	-0.01949
5.54618	1.51853
8.84754	-0.27457
3.23906	-0.4262
13.2848	-0.17679
6.58939	1.23006
9.57839	-0.18674
7.65703	-0.02852
11.3178	-0.35159
8.26081	0.402977
9.27021	-0.40968
7.57968	-0.16242
8.20992	1.69094
6.08637	3.02311
7.30893	-0.47544
8.9368	-0.52133
6.54073	2.48052
7.91659	0.178122
10.2528	1.25667
9.42718	0.245748
8.72513	-0.19341
6.09188	1.27633
9.31872	-1.88508
5.57264	0.906643
6.92036	1.26105
6.76073	0.3973
8.89218	-0.11819
7.74278	0.063929
8.39099	0.132684
8.32819	-0.66699
9.02399	0.051835
7.54659	0.341208
8.5263	-0.27178
8.72817	1.16889
8.94809	0.154335
8.67841	0.303096
7.61376	1.62021
9.58621	-0.13602
7.20501	-1.22294
10.4883	-0.77038
13.2696	-0.15761
9.99112	-0.22426
7.55908	0.701947
9.43557	-0.09324
8.72067	0.262907
9.80929	0.28012
11.4054	-0.46679
3.00697	-0.76937
8.50538	-0.13343
7.67217	0.061986
10.0352	0.077938
9.87391	-0.53851
9.04296	1.53908
8.37902	-0.05085
8.03411	0.390664
12.7135	-1.23318
5.74965	-0.17792
8.65387	-0.83136
9.03064	-1.13668
10.1221	-0.23777
9.19667	-0.48967
9.24135	0.062082
10.4921	-0.98501
10.8887	-0.89547
9.30785	0.053463
10.819	-0.76398
6.94339	0.001635
9.52311	0.050438
6.29683	-0.24058
6.35048	0.071074
8.85303	-0.67871
9.48258	1.67519
9.95713	0.659529
10.489	-0.52916
8.07569	-0.1825
4.59126	0.454359
10.1625	0.745103
8.06681	0.726469
8.85272	-0.46229
11.1562	-0.49075
9.29529	0.683376
9.12637	1.25965
8.61043	0.199262
8.60977	0.03389
8.42098	-0.40325
8.88712	-0.61857
5.6219	-0.33391
5.87075	4.46633
5.36724	3.72622
7.94479	-0.47134
7.1344	0.426969
8.62368	-0.0843
8.09772	-0.55053
11.1135	-0.22893
8.78844	-0.61914
7.73821	-0.02728
9.8232	-0.79031
9.42336	-0.36763
3.92081	0.402953
10.2102	-0.05224
6.87683	0.673908
5.00428	1.15487
9.73188	-0.25975
6.83234	-1.1913
8.74616	-0.33048
7.32447	0.283872
8.95926	-0.20196
12.7882	-1.09654
8.07132	0.813594
10.414	-0.30326
12.7462	0.85809
10.0391	-0.42723
5.02617	1.26904
5.47111	1.16343
7.17697	-0.12354
9.34177	-1.46124
12.4677	-0.69882
8.96282	-0.70595
8.82696	0.525435
6.81416	1.4715
8.43	-0.03047
9.22952	-0.00776
9.74923	-0.08023
9.89443	0.404181
7.3709	-0.17926
6.65344	0.27754
8.62746	-0.06729
6.40977	1.65383
12.9337	-1.34929
12.7966	-0.55275
11.7249	-0.32115
8.28504	-0.05872
7.1696	0.251881
9.31319	-0.32201
9.03407	1.10568
10.812	-0.06374
9.09881	0.744669
7.09035	0.778101
8.76198	-0.54279
11.142	-0.23698
7.56061	0.760869
10.8562	-0.23899
8.17764	-0.27546
10.0371	-0.60078
9.75593	-0.8786
8.70073	-0.10502
9.86024	-0.32066
9.65195	-0.19462
9.8237	-0.3415
8.70904	0.062269
6.79308	1.31884
10.8016	-0.2648
6.03488	0.210977
4.84214	0.68957
8.63267	0.278437
9.09465	-0.33816
6.72151	2.35229
9.05935	1.43609
10.4702	-1.12281
9.92049	-0.54325
5.15657	-0.48362
8.71066	-0.39641
9.14719	-0.10757
14.0814	-0.85799
8.3939	0.682119
8.53562	-0.42634
5.58048	1.42346
6.22865	1.3235
9.15488	0.001431
6.77351	-0.30104
6.60392	-1.02663
8.6813	0.068691
7.14191	0.324336
9.36439	-1.2827
9.14288	0.12919
7.45195	0.339244
6.3597	0.775465
9.57987	-0.52011
8.16128	0.049679
8.10289	0.140106
8.57648	0.529085
9.45672	-0.14773
7.65372	-0.14475
8.52633	-0.39909
8.87583	0.133662
9.12145	-0.39593
9.6022	-0.5527
5.4302	-0.04599
10.2963	-1.01202
7.59994	0.343883
8.10774	-0.62192
6.1894	-0.60676
8.2805	-0.24229
9.04921	0.095617
10.5724	-0.57833
6.1699	1.85605
7.38397	1.37674
7.87409	1.0017
5.92281	3.29678
6.92417	0.988216
5.89612	0.014574
3.79945	0.230629
8.00272	-0.46081
9.11624	-0.20067
8.90664	-0.13148
7.68236	-0.22231
7.29749	0.30467
9.44576	-0.24131
4.98027	1.99138
5.34193	1.63752
7.50256	0.798589
6.18299	-0.563
8.02068	0.775439
5.31063	1.81559
10.1036	0.249168
8.97438	-0.00274
9.42743	0.344543
9.05786	0.582015
10.0542	0.063182
9.35802	1.1832
8.41405	0.816813
6.98602	0.300439
9.38503	0.645832
5.71399	-0.12813
5.30889	0.299205
4.41431	0.322842
3.86936	-0.49415
5.00527	1.04137
6.49012	0.341136
11.6635	-0.58057
5.36046	3.18274
7.02478	0.265126
4.13441	-0.11737
8.49871	0.979304
10.0224	-0.15388
6.89158	-0.06691
10.036	-0.26434
7.66998	0.557004
8.74491	-0.74068
10.6482	1.17561
6.69701	1.77089
10.8588	0.315309
4.9264	1.69098
8.82764	-0.24778
10.7774	-0.56972
12.8789	-0.98387
3.46519	-1.10085
9.13019	-0.36274
9.80259	0.03604
11.0625	-0.23593
9.7054	-0.6463
6.60149	-0.65921
9.80316	-0.17241
11.1354	-1.44601
3.53016	-0.00839
8.84822	0.854608
9.923	-0.22949
10.9177	-0.53961
5.82563	-0.1213
11.4658	-1.65736
6.18087	2.72045
8.7712	-0.56566
10.5606	-0.73426
9.77895	-0.22289
3.88392	1.28409
13.2523	-0.97191
11.8873	-0.29234
9.63108	-0.99523
11.9556	-0.76525
7.03881	0.087299
8.15119	0.079499
4.94706	0.716774
11.9282	-0.63398
11.3167	-0.33374
8.98942	-0.54198
10.0178	-1.64752
7.63498	0.347479
10.2914	-0.47296
8.7475	-0.66689
8.09385	-0.07856
5.45406	-0.39678
7.70655	-0.2319
9.726	-0.55661
8.36595	-0.42057
8.65144	0.470813
9.84148	-0.42004
9.55187	-0.89945
8.07713	1.44214
6.67177	4.08288
13.3748	-0.22908
9.82511	-1.16099
8.51624	0.393848
7.03106	0.362346
7.33772	-0.27732
8.86636	0.042061
10.9547	-0.12609
10.5236	0.267773
10.0045	-1.08447
10.3243	-0.07034
10.9475	-0.63821
10.2092	1.00313
8.88454	-0.17366
10.9802	-0.3823
6.73635	-0.37482
9.83842	-0.65915
10.5728	0.597338
11.0701	-0.40636
8.36171	0.287888
7.14986	0.218061
10.7214	-0.10007
8.80016	0.029019
8.67911	0.473309
6.96991	0.925887
8.75305	-0.55699
10.2659	-0.373
7.47202	0.879844
8.93751	-0.39124
10.1561	0.438995
9.52143	0.836397
11.2611	-0.01386
8.62936	-0.49341
11.1485	-0.20853
8.27777	1.23976
11.5748	-1.07772
10.0525	-0.31211
9.07603	-0.82769
7.56685	0.542631
8.6571	0.722944
9.91626	0.18822
10.2812	-0.38701
8.34128	-0.40665
7.90072	0.743183
7.36629	0.828263
8.4496	1.29483
11.9936	-1.10585
8.17517	1.57859
6.72906	-0.69984
5.84905	2.4919
7.89632	-0.0683
7.77423	-0.31308
8.73318	0.466568
12.4653	-1.46701
8.02341	0.069839
4.95072	0.23794
8.33319	0.644104
6.30841	2.03714
8.63597	0.248596
10.5343	-0.4788
8.90139	0.594819
10.7517	-0.58782
8.80986	-0.01869
7.74992	0.828207
10.8568	-0.13638
8.80529	1.05509
4.20455	1.68094
6.54797	2.29583
11.9579	-0.27684
11.8624	-0.95724
12.4034	-0.5612
10.2276	0.420786
7.07632	-0.56156
8.26498	-0.2274
7.57262	-1.7573
6.43617	-0.45786
8.08079	0.213388
10.1523	1.01346
9.47957	-0.09618
9.00804	-0.11632
7.5273	1.13943
5.6265	0.290776
7.19642	2.82489
9.02346	-0.08505
9.25616	0.86996
10.999	-1.91073
7.31718	0.146456
11.8723	-1.278
10.3028	-0.57465
13.1895	-0.58985
9.66149	0.78477
8.23101	-0.37982
7.36499	0.226255
8.91706	0.482363
8.78524	-0.29662
7.21121	1.92608
10.2933	-0.37616
9.27251	1.03459
10.1536	-0.6132
9.23717	0.138382
11.4498	-0.31481
8.13977	-0.44626
4.54643	0.544021
9.50409	0.013535
10.6788	0.523998
7.82855	0.28639
10.1826	-0.64393
11.1079	0.099741
10.6359	-0.45928
8.06028	0.832878
8.89218	-0.40313
6.73198	0.124907
10.9699	-0.00543
9.63509	0.756065
5.87958	1.88415
7.36198	1.05977
9.005	-0.36362
9.41981	0.033881
7.56591	0.186882
13.6599	-0.63508
10.2466	3.06351
6.28401	0.506266
10.3306	-0.6795
9.46453	-0.46472
8.58858	0.044332
11.631	-0.89958
8.87933	-0.67056
9.18795	-0.33833
9.25366	-0.63842
9.51227	-0.64908
8.24602	0.32179
7.59552	0.103378
13.0434	-0.53129
9.292	-0.00804
8.39609	0.125799
10.8992	-0.27528
4.81327	1.77284
10.6287	-0.62821
8.88059	-0.66215
10.951	-0.27188
10.0404	-0.16548
10.1812	-0.18904
9.69703	-0.26504
6.72996	0.351648
9.92924	-0.2386
10.0244	-0.13116
12.9093	-0.70835
8.97234	0.2379
11.0618	-0.6017
2.41562	-1.73867
7.93448	-0.55965
10.5131	-0.50573
6.27669	0.685534
11.0203	1.20825
6.12793	0.06551
3.59193	0.645667
6.96478	0.529331
7.95038	-0.39146
9.9388	-0.24727
8.02019	1.22976
8.72242	-0.14915
9.15724	0.452182
11.0874	-0.31167
8.91791	0.084925
8.10105	0.081728
3.41594	-1.4174
10.3719	-0.51408
4.37349	0.606116
8.20006	-0.40694
6.884	2.66638
10.1008	-0.8597
9.81071	-0.30357
6.27711	-1.40276
10.0116	-0.37707
10.8557	-0.29652
10.0852	-0.77633
8.79404	-0.26045
8.09926	1.93745
10.5402	1.89924
10.1	0.739303
5.02255	-0.04564
8.79823	-0.24206
7.99362	0.139198
9.03369	0.900948
9.86282	-0.78074
12.7802	-1.13803
10.7777	-0.24443
9.58559	0.040774
9.02722	-0.18383
9.15872	-0.23023
6.7012	-0.94352
9.25291	-0.51784
10.0304	-0.32893
7.97147	0.405575
8.71462	-0.68482
7.80222	1.58154
10.0644	-0.19649
13.1893	-0.53383
12.2628	-0.04629
5.19613	1.83814
8.14564	-0.01363
5.41857	-1.20025
8.35656	-0.06141
8.16453	-0.29192
7.55155	1.0151
5.39103	2.21739
8.92766	-0.47072
4.85018	1.3321
6.05028	0.443204
4.35569	0.577578
9.96875	0.86514
7.33884	0.331753
4.75872	0.341825
5.20313	0.23063
8.16786	0.587216
4.50016	2.90958
4.88552	0.965372
6.67822	1.07051
5.08575	2.20234
7.47578	2.03279
7.01174	0.97597
6.12668	0.762695
7.76445	1.77838
7.78246	0.391742
8.63227	0.166768
10.0025	-0.20388
8.81203	-0.2507
8.12828	0.427435
11.9593	-0.62861
8.25224	-0.36812
8.54741	0.626497
3.96645	1.0121
9.49867	-0.29899
13.9008	-0.56718
11.4338	0.201805
11.7622	-0.66862
9.97366	-0.17778
8.17177	0.016399
9.97561	-0.90849
9.20147	-0.02515
9.34445	0.276283
6.37173	-0.01912
12.0466	-0.11053
7.69571	1.98242
7.86642	-0.15289
8.93073	0.428703
7.55623	-0.01264
5.97047	0.391096
8.6947	-0.39665
8.7325	0.01423
9.50659	-0.63676
11.3766	-0.56481
3.84855	1.32883
8.61801	0.801544
12.0937	-0.79213
7.71995	0.383502
8.48096	0.151951
10.5998	-0.23202
8.21649	7.52039
9.0844	-0.19027
10.1433	0.183624
9.3913	0.11806
9.96759	-0.23737
10.8989	-0.02727
9.97049	-0.53229
11.0698	-1.60076
5.4018	0.762899
5.86875	0.002915
8.74675	0.121284
9.48526	-0.47258
8.52219	-0.56515
9.81529	0.602244
9.93303	-0.63783
7.94476	0.297565
10.3223	-0.14881
8.74118	-0.44491
10.0559	-0.6718
7.43388	-0.55308
5.99585	-0.33774
10.9223	-0.76976
8.0745	-0.81996
10.5172	0.106393
8.89441	-0.84511
2.94569	-0.64681
9.16084	-0.5815
8.30251	0.264805
7.37531	2.28501
11.0484	0.769345
6.07832	3.1103
9.35151	0.567033
9.48048	-0.32126
7.42641	0.879077
8.3409	0.245328
7.64178	0.389373
4.37993	2.65463
10.4538	-0.3896
8.93711	0.215448
5.55295	2.03349
6.55418	1.26032
9.29006	-0.43294
8.11572	0.890408
9.56742	1.05727
9.42881	-0.51882
13.6393	-0.88321
12.1727	0.002545
5.39706	0.543205
12.5821	0.659963
8.42916	-0.35504
5.27265	1.60616
6.51302	-0.53354
2.96897	-0.84537
10.8402	-0.40914
9.20358	-0.28071
9.16763	0.208156
10.1887	-0.50963
8.87936	-0.01668
7.53861	0.521596
7.2636	0.370212
11.656	-0.54745
7.63541	0.054559
7.55044	0.445472
9.55836	0.127842
8.55107	-0.10782
8.94523	-0.38364
10.7133	-0.18799
10.7639	-0.72129
10.1877	-0.2463
8.09113	3.09976
9.73603	2.09248
3.07832	-0.91207
9.42604	-0.97123
[truncated: 3,761 more rows]

## Sheet: 4e
average	difference
6.71695	2.48068
2.67873	-0.74778
6.41162	1.81496
8.1058	3.97709
6.92687	2.88307
11.0847	1.87567
8.17108	-1.60751
8.31536	-0.51095
9.69179	0.600251
7.21373	0.216848
7.26368	2.3526
10.6065	0.430539
8.67968	-0.85285
8.93032	-0.45964
7.56176	-0.60696
7.80404	0.381207
8.09918	-0.28949
7.70446	-0.71799
9.6509	-1.15077
9.14594	0.005066
10.5443	-1.63723
9.34102	-0.08156
9.28981	-0.33061
9.07184	0.05821
14.8117	-2.99848
4.59711	-4.73655
5.77721	1.07762
10.1148	-1.30366
12.9667	-0.85573
6.62477	-0.41105
8.72707	2.23388
7.29995	-0.42884
7.77964	0.403295
8.3106	0.578742
8.74235	0.463234
10.6747	-0.07913
6.8913	2.81195
7.36575	0.428908
7.52429	0.87296
9.62757	-1.62271
9.7708	-1.96976
8.92725	0.49683
11.2681	-1.7251
9.38712	-0.11133
8.46065	-2.14561
8.70763	0.938745
9.86798	-1.33947
9.2286	-0.00728
10.1688	-1.06815
8.55728	0.948897
8.33092	-0.21323
8.28292	-0.40063
11.5068	-1.45704
8.84641	0.995604
7.89021	0.39593
7.70745	0.09244
8.19566	-0.16204
9.27073	-1.87516
14.1833	-1.95515
4.71207	-3.66248
13.5509	-1.87051
9.15508	0.594887
8.94165	-0.23746
9.05357	-1.41252
9.96014	-1.41947
8.78672	0.467268
9.1989	-1.40312
7.83829	-0.40119
11.9844	3.78665
7.47919	3.03092
9.47954	-0.57628
10.0179	-0.91658
8.72136	0.598712
7.94953	0.917555
5.36054	3.68985
5.57754	0.279016
8.69874	-0.47467
7.48936	-0.60418
6.43487	1.65348
4.48732	2.59439
6.97104	-0.59169
6.48862	-0.40821
6.72022	2.28557
10.4936	0.607074
3.55456	0.085505
7.13635	2.30155
10.2392	-3.13632
7.43693	1.52535
6.59099	2.11884
9.52255	1.39659
6.06079	0.225053
7.5588	0.186136
8.76678	0.365272
8.74918	1.46298
10.1693	-0.2227
8.5055	-0.81628
8.04913	-0.53407
8.52071	-1.26434
9.01612	1.32608
6.47178	2.15127
9.94057	2.81373
13.3455	-1.2281
9.03223	0.701252
7.29098	-1.42796
8.18116	1.06469
9.0062	0.893377
12.9893	-2.53179
6.89147	0.396574
10.99	-0.55201
8.33127	-1.0807
7.92438	0.258867
9.64391	0.409025
11.852	-2.46656
8.38668	0.455148
10.0006	0.10976
8.20452	-0.36893
7.78946	0.198155
8.79756	-0.59147
8.13423	-0.31449
7.56009	-0.01421
10.5937	-0.49493
7.77438	2.74308
12.0932	-2.31423
10.238	3.43497
6.94294	0.211176
12.9289	-2.29783
7.29189	0.377566
8.67711	-0.95004
6.88937	-0.92432
8.7492	-2.14147
9.25892	-0.97891
9.0741	0.012618
9.49702	0.806812
8.85283	1.16372
10.4941	0.990986
8.82319	1.16046
8.05116	-0.77841
7.03645	-0.88496
10.4837	-0.62137
8.81708	-0.18249
10.0988	-1.4967
9.04582	0.260614
9.18411	-0.71172
9.50421	-0.03744
10.2195	-0.14102
9.44478	-0.59261
10.6424	-0.80489
8.69513	0.830841
11.9445	-1.28379
7.04063	2.90563
10.0147	-0.58995
10.4727	-0.53994
9.39374	-0.40742
6.75619	1.24365
10.5461	-2.5757
7.12005	-3.12089
8.9009	-0.18837
8.70154	-0.57533
9.44911	-1.03457
8.39377	-0.74278
9.028	0.860495
8.88514	0.494467
9.96822	-0.888
7.20378	-0.03486
13.004	-1.9728
7.6047	1.5781
6.34816	-0.54232
8.65456	-0.9852
12.5755	-2.96556
8.96557	-0.63761
6.37201	-0.01657
9.97283	-1.95878
8.94282	-0.13707
10.6478	-1.85346
6.79156	-1.95108
9.5894	-0.60696
7.81968	0.893805
7.83974	-0.60153
10.6373	-0.6927
10.5045	-1.41851
9.28056	0.391757
5.13297	-1.33435
9.9262	-0.55334
7.73118	0.766915
9.00112	-0.42359
8.92677	-0.0485
10.4776	-1.37827
8.13132	-0.3248
8.3866	0.201274
9.42834	2.12357
11.9609	3.2726
10.5349	-1.21917
10.0594	-3.73787
10.4573	-2.47562
9.28711	-0.18742
9.19327	0.358126
8.33698	-1.40053
8.93297	-0.85605
9.5335	0.611492
8.85187	0.129719
8.12204	1.21239
8.57427	0.841054
8.79571	1.12807
11.3897	-1.73302
10.7448	-1.94339
12.1423	-1.41218
6.36042	3.40771
6.89835	2.64445
11.2858	3.52286
7.27865	0.18452
8.31348	-0.9082
10.2316	-0.99102
8.61638	0.569878
10.3297	-1.04092
6.59295	4.29408
7.31376	4.17888
8.61513	1.1318
7.23916	-1.10932
10.3976	0.069796
7.72126	-0.39545
11.7766	-2.67617
9.50142	-0.59958
4.17873	-1.74778
8.68046	-0.69913
9.25016	-1.01542
8.81023	0.16445
13.2777	-2.56512
5.63217	3.89607
10.2099	-1.65028
9.45621	-0.72712
9.95232	-0.60757
8.35018	-0.61902
9.61346	-0.36238
11.3351	-1.77522
9.39979	-0.94284
9.15911	0.140738
9.52608	0.549504
8.95041	-0.10675
7.06097	1.94181
7.9411	-0.76078
5.62839	0.914285
12.3295	-2.02109
9.39481	-1.41163
6.5324	3.41112
9.34118	-0.87595
8.61779	-0.10459
9.36633	0.932416
9.37219	0.487176
9.44747	0.285372
8.38485	2.23804
8.50391	0.34654
9.54141	-0.67168
8.87169	-0.34147
10.1963	0.395526
8.68813	-0.27724
8.08699	-1.77207
8.09702	0.102415
8.46681	0.707445
8.01298	0.170859
7.13565	1.32484
10.5637	0.063973
10.8723	-0.52666
10.4776	-1.35681
8.35496	1.01718
9.26227	1.30914
8.61552	7.48425
9.037	1.36605
9.8972	-0.74516
6.94256	1.74999
7.71335	-0.05955
12.7905	-1.27928
11.1549	-1.98241
9.73319	-1.42047
9.94204	0.220216
11.4203	-0.84433
8.49462	3.21031
11.0418	-2.19296
12.5431	-2.30053
7.25587	-0.04272
9.88709	2.90413
10.8242	-1.20054
8.36933	-1.10816
9.73338	-0.73282
9.64907	0.526801
8.68449	0.774236
6.95999	-0.5696
10.3931	-2.21644
10.7328	-2.42939
9.38256	-0.18697
7.89074	-0.35357
9.04335	-0.8826
8.28057	-0.27787
7.84197	1.59343
6.2603	1.17772
10.9984	1.15901
9.19645	0.241438
8.76733	0.633072
8.90996	-0.24286
9.35318	1.92453
11.6508	-0.98148
7.44889	1.44603
9.16414	1.50769
10.262	-0.55568
3.40832	-0.62201
9.67055	0.453392
9.73443	-0.05748
7.78521	-0.44243
9.77874	-1.12981
9.55645	1.50657
9.5855	-1.00392
5.13879	4.17234
6.70766	3.85066
15.6824	-2.29602
8.41967	1.33516
7.57997	-0.4794
12.2199	-2.16616
8.55061	-2.33532
9.09722	-0.38412
8.57137	-0.00278
8.53735	0.209318
10.9162	0.324656
8.95195	-0.6998
9.0424	-0.702
11.3517	-2.65823
6.19493	1.57148
7.28512	-1.39072
8.9543	-0.99115
7.81325	0.801397
7.92445	1.00916
9.95224	0.816301
8.83338	1.62117
8.83217	0.645315
7.44403	-1.37149
7.53799	1.49826
9.28588	0.21331
10.2816	0.028089
6.90047	-1.50011
10.0078	-1.26401
11.2794	-1.89855
8.18615	0.844702
9.55125	-1.53994
5.23773	3.93727
6.44662	2.83566
10.173	-0.50742
8.51352	1.80577
9.8331	-0.14091
6.9324	-0.12014
8.17523	0.435304
10.0798	-1.0731
9.2206	-0.84624
8.26776	1.04792
5.38443	2.60013
10.0549	-0.98005
9.9965	-1.44425
9.01669	0.51528
7.77578	0.965005
12.0025	-0.70882
9.58369	0.330271
9.0152	0.968476
9.36834	-0.59305
7.52891	1.06579
8.80863	-1.06606
7.6606	0.877184
7.82248	0.368196
10.0121	2.94404
9.12703	-0.29702
9.36784	-0.19572
10.745	0.144279
9.12857	-0.4368
8.15171	0.29902
7.68444	-0.70031
9.32555	-0.84299
8.99806	-0.45308
12.7823	-2.76934
7.44652	2.85234
7.51808	2.56077
6.42908	1.39537
8.07811	-1.53347
3.90384	0.761343
9.93997	-1.59177
6.63307	-0.52147
12.9268	-3.04022
4.72121	0.319257
12.2266	-2.97347
9.96772	-2.57478
8.83291	-0.22908
7.45955	-0.20906
6.4863	0.900202
7.90045	-0.40441
13.1058	-2.4225
4.258	0.830627
2.6751	-0.89254
7.58977	0.334518
9.95815	-0.53091
10.352	0.014238
8.8871	0.071609
7.37237	0.061323
6.29816	3.59579
9.29247	-0.71671
7.74361	2.98418
8.03411	0.271812
10.1086	-0.38114
8.73228	0.109078
9.59652	0.289837
10.354	0.76439
7.81573	-0.41858
7.57249	0.770244
9.27728	0.725026
6.91864	-0.40319
8.86378	2.3541
9.2784	1.00202
8.5756	-0.0372
7.01566	0.947093
11.7564	-1.35025
7.69665	-0.09831
9.13457	-0.71712
11.3779	-1.57932
10.4333	0.852433
7.16694	-0.22569
8.04902	0.760342
3.21831	-1.97895
8.63874	-0.96506
8.02497	1.06073
10.0229	-0.20609
8.95926	-0.10276
7.50032	1.61121
7.34806	-0.51659
7.96758	0.274111
6.16502	-1.4391
11.0003	0.832002
9.42289	-0.0088
10.1035	1.87659
9.03149	0.534838
8.26866	-1.71901
7.52749	0.830809
6.41289	3.19447
8.17468	1.30619
9.13972	0.895334
8.92012	-0.99111
9.28834	-1.34588
9.76754	-0.89497
8.57887	-0.68011
9.5822	-1.72325
9.65026	-1.24956
10.9773	-2.4343
6.52004	3.16402
8.66481	-1.02928
8.55158	-1.18667
7.92148	0.45349
7.17537	-0.36024
8.87553	0.866162
7.25322	0.342684
10.2725	1.43569
8.24546	1.05007
6.97339	1.06282
8.49315	1.01317
8.77341	0.17031
8.60819	-1.41441
8.04296	-0.86481
11.0826	-1.24593
7.57204	0.350601
8.57807	-1.08329
9.42511	-0.92899
8.05639	-1.35111
8.36576	0.55665
8.0051	1.81824
8.19283	-1.47044
8.49761	0.476185
8.47591	-0.99786
8.37899	0.043978
10.0496	0.019401
10.7911	1.21602
7.81419	0.380038
9.70553	-0.35162
8.08569	1.68073
9.48277	-0.16495
8.67132	-0.74651
11.0239	-1.42271
8.16631	4.29523
12.6459	-1.10358
10.2385	-0.30316
8.97333	-0.92055
9.03072	0.564225
8.81653	0.319827
8.18224	1.65488
5.2648	1.46089
7.61916	1.39217
9.2257	2.01637
9.23389	0.958669
7.1327	2.5897
7.77162	3.16972
5.61085	4.34248
9.76589	1.37988
4.0187	1.1837
7.52564	1.25632
11.1768	-1.67038
8.00708	-0.3456
9.07397	-0.20201
9.54438	-1.62579
7.76905	-0.06906
7.48006	-0.32193
9.44447	-1.023
11.2516	-0.05809
7.48598	0.554576
7.55497	0.584694
10.4314	-1.53794
9.08795	0.177877
8.11299	-0.48702
10.6356	-1.61158
8.81739	0.707387
7.21118	-0.68341
10.7706	-0.68549
8.3355	0.478682
12.4455	-0.91272
7.11073	-0.952
7.33878	1.63486
10.9108	1.45791
8.81898	1.4914
8.31752	0.734879
8.10276	-1.26146
9.25871	-0.53961
9.8569	0.593741
9.43907	1.08321
7.99724	0.144399
8.44187	1.0378
9.35507	-1.39292
10.942	-1.59775
8.29002	-0.37749
9.59693	-1.73893
5.89734	-0.03301
9.41097	1.52669
8.56133	-0.29355
6.46038	4.16706
6.92209	2.7188
9.97548	2.86424
8.75309	-0.64385
9.64852	-1.41902
7.51684	0.78124
9.20645	-0.02006
8.06019	1.60707
10.8546	-0.70464
8.08089	-0.9551
10.8514	-1.06758
9.04885	1.67891
9.13167	-1.53733
8.318	0.824799
8.12204	0.847382
8.36874	0.318233
8.86966	-1.27028
9.37962	-1.35732
7.72718	-1.7097
10.087	-1.22831
10.1704	1.40964
5.54566	0.681576
6.83732	1.63394
9.96987	-0.12844
9.56393	-1.073
10.6582	-0.2556
14.4379	-3.40291
4.19284	-3.92802
8.20748	0.944988
7.30709	0.381109
9.22086	-0.74176
10.4013	-0.85978
6.19322	2.73278
3.97519	-0.01879
7.66796	-0.25909
6.63696	0.754544
7.12177	-0.69724
5.37949	-2.41234
9.47565	1.45856
9.01461	-0.68446
7.94993	0.216053
11.373	-1.56454
10.3857	-2.12552
2.74448	-0.8793
9.317	0.122027
7.51351	-0.11053
8.54192	-0.81536
9.27075	-2.43553
9.01321	-0.72439
12.5126	-2.3999
9.36828	0.25505
10.175	-0.1106
10.0744	-1.53181
9.27612	-0.51998
9.58778	0.526418
8.98686	-0.07314
7.84907	1.82009
7.50843	1.36319
9.92513	0.035927
8.71776	-0.65599
8.31097	-0.80499
6.13854	0.539871
8.93947	-0.95739
9.06483	-0.67385
9.93399	0.08043
9.91705	-0.22703
9.13711	-1.15831
11.4446	-1.85346
8.2265	-0.4263
10.2518	-1.5494
9.24404	0.410907
7.47372	-0.07725
6.78632	-0.64607
6.07952	0.094492
8.78231	0.197576
7.83814	1.12157
9.93364	-0.44885
8.22935	0.837763
9.83339	0.634019
8.35584	-0.74911
9.00216	-1.38156
9.22078	2.00901
8.70644	-0.00736
5.95956	-1.98753
6.33295	-0.73431
8.03955	0.907777
9.6736	-1.77738
7.72315	0.65966
8.4919	-0.06226
9.02598	0.528301
7.58221	0.058733
10.3487	-1.73825
6.80415	-0.11193
3.60995	-0.1363
8.65775	-0.28352
10.2398	-1.55693
8.75781	0.874032
7.87634	-1.71256
7.41794	1.31972
8.7212	-0.24402
10.5112	-1.16195
8.44028	-0.96471
8.31916	0.565508
4.14734	1.37388
7.25275	1.40592
7.3864	0.14369
7.39626	1.32229
7.64556	3.583
7.50091	2.71768
5.81929	2.42231
6.4995	3.1453
5.9698	3.66443
8.11696	-0.11689
8.35887	1.62088
8.83676	1.17147
5.65349	2.57881
6.0133	3.56241
5.44846	3.73511
8.34847	2.14529
7.63762	-0.58875
7.77517	-0.76076
7.51367	0.914238
6.76962	0.346548
9.30785	-0.85544
9.58374	-1.6049
9.17724	0.177741
9.69638	1.83275
7.80689	0.624644
5.34265	-4.07564
9.7314	0.553461
8.17505	0.93562
13.5138	-3.16777
3.05456	-1.65146
8.82473	1.36893
9.39089	-1.84643
9.30798	-1.27496
9.11309	0.377841
8.43192	1.43964
5.86778	3.16566
8.16765	0.761765
7.47308	-1.95568
3.87222	-1.13478
8.10806	-1.66981
7.21642	0.936155
9.41994	0.993258
6.3693	2.09855
9.82868	-0.43708
9.90082	-1.25871
6.21098	0.01918
6.64937	3.40691
7.24606	-0.19129
10.661	-1.00198
9.36733	0.477313
8.27874	1.23674
9.65625	-1.88549
7.75414	1.24065
8.4515	-0.14169
8.6745	-1.40431
8.82752	-1.88214
6.9159	0.158688
6.46455	1.64635
8.82386	-2.34689
8.97334	1.84151
10.6029	-1.88191
7.37362	-0.0372
8.60302	-0.52998
11.4124	-1.97218
11.9194	-2.30031
9.65939	-1.08088
9.69411	0.15286
9.16647	-0.90949
12.1439	-1.89593
9.37202	-1.42825
7.2591	1.72325
10.6349	-1.74958
9.51355	-1.24862
8.65557	0.120308
8.47735	-0.07344
9.25337	-1.31986
7.30833	1.75788
8.06687	-0.24795
7.75621	-0.12413
9.66354	-0.07581
9.65607	-0.81915
10.8921	-0.56684
8.39743	0.569979
5.64659	2.88635
9.75305	-0.82351
9.49537	-1.49987
8.53167	-0.76543
7.80509	-1.33677
9.00039	-0.7087
9.26699	-0.23607
5.31555	-0.11453
8.54128	-2.37252
8.0587	0.497575
6.42231	-0.54379
8.39872	-0.97237
6.72272	-1.34392
8.32658	-1.07371
7.38133	0.708949
10.6823	-0.88424
3.76208	1.47782
9.26249	-1.27397
7.44336	0.804207
10.1675	-1.75798
10.9753	-0.82701
7.42976	-0.41838
11.2115	-1.93536
8.8753	-0.12552
10.9043	-1.94359
6.58714	-0.73314
8.50694	-1.5931
11.1282	-1.1907
7.02014	1.66902
8.5431	1.02697
10.6123	-0.67185
11.7054	-2.40315
9.01002	-0.65381
9.87441	0.136804
8.98072	-1.68505
8.82852	1.61639
10.3018	0.025
10.4174	-1.10943
8.5399	0.978778
12.3929	-2.59101
6.49763	-1.42625
8.81884	-1.24529
7.45347	0.779552
12.2989	-1.52914
10.2136	-0.49489
10.6982	0.670111
7.33262	0.395645
10.1744	-1.4223
8.66017	-1.44038
8.78144	-1.43161
7.42662	0.531402
9.42331	-0.40789
8.9263	-1.47806
8.72235	0.435266
8.91886	1.4602
9.61738	-1.9161
8.61032	-0.93738
8.47859	1.40279
7.63464	0.567863
7.43441	-0.78523
7.26101	-0.15117
8.05846	-0.2811
6.89828	0.287037
6.48832	-1.6758
8.64347	-1.81189
8.78093	-1.42082
8.10239	0.300461
10.7726	-1.49097
10.1095	0.659533
6.99706	0.024943
10.8343	-1.09018
11.2269	-1.70714
8.86311	-0.57573
8.43711	-1.58899
8.09178	0.432593
7.57921	-0.75289
7.93247	-0.23291
9.51364	0.535704
7.01546	0.315704
8.85575	-1.33053
3.78473	-0.80779
7.95132	-0.12485
11.7631	-1.92505
12.1903	-2.62318
10.8893	-2.98407
12.2457	-2.29896
8.64126	0.089018
6.43332	3.26189
9.79634	-1.73941
8.96598	0.135762
8.53022	0.995429
12.3882	-2.73082
9.43798	-1.40694
9.58424	0.029906
9.74298	-0.52645
11.1776	-0.04401
6.34754	-0.54109
8.559	-2.20658
10.7195	-1.45992
9.28696	-0.54048
6.90702	-3.66004
9.24676	-1.84006
11.3262	-1.54656
9.97346	-1.83625
7.41131	1.55329
10.1541	-0.92537
6.84223	0.791455
8.81113	-0.16318
12.9891	-2.02793
8.04373	0.129539
9.04669	-0.01884
9.3483	-0.81518
9.93215	-1.69723
5.68982	0.288914
8.91808	-0.01379
9.53437	-0.91476
9.63153	-0.69696
8.19502	-1.04906
8.08058	0.028342
7.2355	-0.7727
7.83101	-0.81289
8.50973	-0.05812
10.3879	-1.8404
9.51477	-2.0572
7.988	-2.822
7.78008	-1.8916
9.24831	-0.41444
7.86881	-0.06907
10.5771	-1.03189
7.80734	-0.95516
10.2259	-1.70647
8.74788	-0.12677
8.45997	0.349522
8.34118	-0.02321
5.77692	2.31111
10.1206	-1.05697
6.23088	0.621828
10.0336	0.834252
9.23085	-1.52167
7.4452	-0.80681
7.36433	-0.91713
7.98323	0.118255
10.2873	-1.24316
11.4626	-2.86576
8.32573	-0.20153
8.63422	0.464062
8.96492	1.08301
6.87215	-1.39768
10.9328	-0.95915
8.13665	-0.56326
8.81646	-0.10803
10.6342	-1.80208
8.87088	-1.48824
7.84406	-0.59329
7.90566	0.039137
10.308	0.836005
11.3216	-1.35374
7.51414	0.308928
5.74882	-0.02173
8.47639	0.729249
8.7504	-0.04498
9.57336	-0.3203
8.47901	-1.09043
6.40747	1.74439
10.6397	-1.33091
12.5975	-2.88107
7.12966	-0.06929
7.0515	-0.26451
3.66494	0.891222
7.27037	0.130818
9.73351	-0.68863
8.87406	0.065439
6.94412	-1.5416
8.14629	-0.53655
6.9591	0.879637
11.6777	-2.58025
5.30395	-2.14579
11.8649	-2.83092
9.02474	0.121583
9.01165	-0.13493
10.6986	-0.32294
7.20126	0.374559
6.9111	-0.0493
10.2928	-0.07297
12.1894	-1.90141
9.42473	0.500917
11.1098	3.74214
6.9291	1.78074
10.3348	-1.33358
9.47167	-1.05594
11.9544	-2.82866
9.55431	-1.22251
9.74432	-1.06297
9.85343	-0.70559
8.7602	-0.45125
6.01798	3.64977
7.93306	2.18959
9.01006	-0.73292
8.17166	-0.44979
10.3935	-0.89109
10.4442	0.18106
8.59331	-0.79742
13.6944	-3.21489
8.2624	-1.181
9.22626	-0.4924
9.18896	-0.80768
11.1758	0.709442
8.79948	-1.61208
8.09774	-0.23966
7.18256	0.890412
7.6804	1.61518
10.9412	-1.61218
8.93295	-0.20092
10.4092	-1.8403
8.5354	-0.77288
12.7218	-2.55947
7.75902	0.543983
4.98473	-1.62282
7.69652	0.33442
8.89677	-0.34339
8.4833	0.94894
5.65743	4.87621
9.60401	-1.67404
9.47644	-0.36
7.88321	0.287007
9.44492	-0.08891
7.61251	-0.51498
6.0108	-0.54568
14.5114	1.33349
6.86662	1.31384
7.05099	-0.83252
6.07089	-0.41433
9.04462	0.052882
9.02694	-0.47084
7.89714	0.708018
9.40263	-1.45441
8.15763	-1.32477
8.38469	3.43072
9.90353	-1.25687
8.74078	-1.77298
8.04319	-0.19413
8.54707	-0.52512
8.11239	-0.19633
9.90273	-2.74975
8.66811	-0.24363
10.2882	-1.04806
7.26547	-0.01438
8.00137	0.954911
9.23184	-1.01683
9.45928	-1.22763
11.9388	3.56882
6.59102	3.43295
10.8278	-1.60058
8.0278	-0.93637
9.98243	-2.19879
6.85338	1.32169
8.24029	0.51141
8.03553	-1.54618
3.4631	0.420431
7.42161	-1.57375
8.12039	-0.4777
8.32241	0.216529
8.67117	-0.46954
7.98181	-1.52248
7.88943	-0.04134
7.90184	-1.4533
8.29836	-2.11054
8.84459	-0.74574
7.68344	0.149677
4.91921	0.967648
9.82895	-1.8871
3.81958	1.37043
9.77396	-1.82499
8.0977	-0.83196
9.89771	1.02628
6.98824	0.332086
5.78618	1.81866
6.7518	0.639612
7.2029	1.30058
11.1479	-1.09577
10.4667	1.48239
10.5183	-1.6579
7.21949	-0.17349
7.76676	0.494944
7.48202	0.154078
9.9243	-1.2919
10.6602	-1.3784
8.93059	0.384315
8.89328	-0.45503
7.75967	-2.39134
7.92477	-0.09351
9.79965	-0.46803
7.64758	-0.15086
8.4649	-1.37371
9.76263	-1.61543
9.46872	-0.68191
8.71387	-0.55754
8.4118	0.452792
10.7364	-1.9514
10.5398	-0.88448
8.86187	0.209256
9.614	-0.72845
8.85269	-0.33846
12.6166	-1.19993
13.0007	-1.36277
8.37439	-0.7017
6.63337	-0.11275
10.8183	-2.28713
9.15281	-0.66169
8.64348	0.17016
9.37026	-1.3808
8.18044	-0.00301
7.9774	0.950262
9.13334	-0.17185
9.57498	-1.48704
9.15246	-0.28499
8.91952	-0.14332
9.46084	-2.08453
8.60869	-0.2284
10.9142	-1.04408
7.66789	1.60579
10.2797	2.08981
11.6213	-1.3012
7.72013	0.650637
10.122	-1.37586
9.01903	-1.01634
9.01722	-0.59065
9.59406	-0.51114
9.57912	-0.76086
6.3148	-0.06059
7.57482	-0.01076
8.47683	-0.69913
7.79919	-0.57814
8.65259	-1.75887
4.55871	0.740169
7.31168	-0.34993
6.48548	-0.71743
8.5084	-0.76177
5.21743	-0.42526
9.96159	0.505547
11.195	-1.4849
9.71661	-0.84193
10.2442	-1.58063
6.09466	-0.42766
7.83984	-0.39053
10.458	-2.24503
8.0648	0.144313
8.64874	0.035463
7.76156	-0.32473
8.55638	0.595821
9.33586	1.72704
6.60576	-1.40546
7.89484	-0.22629
8.42912	0.222262
8.03518	-0.54133
10.0366	-0.32335
9.10071	0.720124
9.19355	-0.7981
8.33281	-1.73401
6.34396	2.16651
9.95898	2.68786
11.79	3.6589
6.81654	3.13141
10.861	-0.57885
10.4964	-2.12305
8.46833	0.539249
11.5126	0.182597
9.2949	2.15177
8.88133	-0.98558
8.00098	-0.12005
8.33861	-1.76073
8.11839	-0.68559
5.3827	2.6967
11.2993	-1.94536
11.1282	-2.0592
11.4203	-2.49475
9.39527	-0.1299
8.60314	-0.26283
8.12707	-0.43719
8.35359	0.620315
10.1317	-0.91386
11.1952	-1.24032
10.6218	-0.06462
7.80487	-0.92771
8.40033	0.650146
9.1473	-1.36802
10.8871	-1.95216
8.57739	-0.50132
7.41866	-0.93609
4.92943	1.39467
7.7431	1.10281
8.14737	0.034883
8.45051	-0.67174
9.84592	-1.07287
7.21441	-0.68987
8.36194	1.00933
7.99033	-0.13219
7.4334	0.786645
9.54816	-3.2e-05
5.00996	-0.67328
6.42672	3.82411
7.69134	0.626925
7.34163	1.44473
6.35087	2.19051
8.6381	-1.13624
10.7012	-0.23231
7.01254	2.66585
6.86684	-1.07719
10.5827	1.406
6.59964	2.09766
9.96142	2.64183
12.0779	3.55233
6.90731	3.45087
8.68505	0.516346
7.09181	1.1733
10.3127	-0.20105
7.69252	0.63403
9.19056	-1.42962
8.33391	-1.16806
7.93308	-0.29714
8.82943	0.897632
8.923	-0.80008
6.88676	1.82104
7.75353	0.880776
9.61028	-1.79578
7.0492	2.21497
8.06276	-0.57922
8.60219	-1.62253
6.85883	-1.37103
7.38594	-0.26537
9.711	0.144314
8.69207	-0.93422
7.91565	0.793788
6.2535	-0.76805
8.33829	0.525964
7.86657	-0.03999
8.49751	-0.38317
8.82778	-0.45666
9.73048	-1.30215
11.0073	0.659804
10.1245	-0.52529
8.5138	-0.20794
9.17878	-0.85527
9.3219	-0.57295
10.5464	-2.16254
10.1136	-0.58438
9.2517	-1.34299
9.04339	-0.7364
7.69336	-1.45512
9.00032	-1.15549
10.1447	-1.09601
7.6611	-0.12382
8.26856	0.231577
8.82156	0.157819
7.56863	-0.80764
8.6866	0.928115
10.4253	-0.08829
8.69606	-0.13485
8.56782	-1.14515
7.65245	1.06642
6.455	-1.10393
7.4112	1.59211
8.83389	-0.92027
6.47028	2.731
10.9502	3.95787
5.60105	1.31446
7.35585	0.448714
8.17098	0.881195
8.63727	-0.19377
7.90689	0.816707
10.4585	-0.57072
8.48455	-2.26492
10.2766	-1.26871
7.14361	0.268862
9.6753	-2.341
8.72374	-0.48154
10.0596	0.017012
9.84087	-1.0402
9.19064	0.603559
8.72297	0.500301
8.53726	-0.97803
8.5099	1.08617
9.00526	-0.63575
9.4938	-1.096
10.4116	-0.1658
6.88869	-1.20192
8.79524	-1.53994
8.20859	0.21216
8.4636	-1.13763
11.0059	-2.1807
9.58544	2.35234
9.64503	2.04322
4.00558	-1.07957
12.7324	-0.31767
10.4842	-1.81752
9.86142	-0.55245
9.98017	0.627502
10.3402	0.578984
9.65605	2.3083
9.51819	0.500749
8.14375	-0.81675
11.1511	-2.0526
8.83968	-1.04732
8.73314	-1.02645
8.02416	0.849061
7.91791	0.029131
9.1866	0.02397
8.55618	-2.47418
8.41398	-0.41344
8.21244	0.748837
9.21196	-0.91553
8.40207	-0.43329
10.9783	-0.76327
7.66834	3.32359
10.9696	3.63743
4.87526	1.43741
8.21934	-1.86965
8.75523	-2.18083
8.0532	0.510918
8.36273	0.436285
8.30585	0.37789
10.4346	-0.279
8.80396	-0.67256
7.33198	1.78421
9.15745	-0.32066
8.88898	0.13218
9.82739	-1.42793
8.37817	-0.30641
8.94485	0.606468
6.32071	1.81373
8.32279	1.69493
11.2437	-1.18338
7.5498	0.557651
13.1466	-1.17898
7.07672	0.907433
8.73371	-1.87127
13.5012	-2.65758
8.1219	0.983949
8.3952	0.390178
10.1754	-1.48022
8.86249	0.403007
9.38403	-0.60551
8.25553	0.956888
7.76612	-0.98593
8.51772	-0.30943
10.5161	-0.90906
10.54	-1.62096
9.22042	-0.26053
10.4542	-0.69921
10.6113	-1.16576
8.54443	-0.63022
4.28248	1.1967
5.70294	3.62258
7.4914	4.12108
9.1965	-0.60913
8.91284	0.266913
8.94648	1.24375
9.58694	-0.19546
9.52836	-0.15453
8.25836	-0.19281
6.09813	-1.04227
8.13375	-0.86559
8.62478	-1.57202
3.23303	-0.27144
7.88036	-0.74166
7.20727	-2.08301
8.54812	-0.3307
2.98535	-1.51304
12.5615	-2.45119
8.03491	-0.32445
9.21538	-0.47649
8.44778	0.195067
8.84324	-0.28661
8.19616	-0.034
7.87872	-0.71965
7.87306	0.507407
9.99807	-1.27547
7.36052	-1.59743
10.6979	-2.46039
9.86546	-1.14549
10.3209	-2.65949
9.47438	-1.98619
9.52662	-0.43077
8.22476	0.184834
8.64279	1.10544
3.37032	-2.28298
7.47722	0.688335
7.96096	0.805539
8.43152	-0.55254
8.10575	-0.73559
9.11962	0.967699
8.60547	-0.34796
11.9397	-2.23008
7.64067	-0.6617
8.80043	-1.55494
12.6654	-2.06321
7.24673	-1.10243
11.185	0.810884
6.90322	1.90652
10.6809	-0.94212
9.50042	-0.53655
10.7894	-0.93974
8.95574	-0.85575
7.91635	0.85267
7.71848	-0.01618
5.85384	0.66133
7.61641	-0.64142
8.81999	-0.44003
10.3699	0.42091
9.32557	-1.71329
9.04277	0.038349
2.84462	-1.23157
8.70621	-0.0015
8.22501	0.064024
8.13882	-0.65799
11.3254	-2.49932
8.18782	-0.53984
8.5425	0.750808
8.72156	0.20748
8.10862	0.144809
9.06814	-1.08922
7.11253	0.625405
8.65232	1.17503
7.06902	-0.1767
10.8914	-1.09373
7.89641	0.982862
11.1637	-0.5754
7.67014	-0.94924
9.58021	0.721491
8.46387	-0.35389
10.6729	0.261642
8.77618	1.36096
7.27616	0.562493
8.65937	0.93854
8.8044	0.008128
7.08866	-1.6343
9.15291	-0.64971
8.59114	-0.17031
10.1418	-1.98577
11.3279	-0.72895
7.78384	-0.61371
8.25567	0.286497
11.9814	-1.9064
6.29429	0.512947
9.94791	-2.17469
7.23775	-0.20011
6.36448	0.161997
9.27806	-0.39409
7.21802	0.139406
9.94498	-0.37769
10.6516	-2.40094
3.69846	0.534669
9.93611	-0.88625
7.8563	-0.21961
7.96252	0.161377
9.19321	-1.00292
8.26509	-0.80634
8.11367	-1.37687
9.27613	0.453035
9.7903	0.509811
8.57817	-0.36332
8.1914	-1.49185
7.81499	-0.13613
5.67436	1.7749
8.56372	-0.84221
3.49698	0.089639
12.5976	-1.55105
6.52567	1.10264
9.78931	0.235108
7.78988	0.237183
10.794	-1.39906
8.81166	1.50468
9.12226	-0.70559
7.37638	-0.56903
8.2272	1.72551
6.5923	4.03497
7.92765	0.762012
8.92157	-0.55179
6.17113	1.74134
8.41419	1.17333
10.1815	1.11407
9.72768	0.846742
9.12129	0.598912
6.63313	2.35883
9.59514	-1.33223
6.00567	1.7727
7.34136	2.10305
7.14352	1.16288
9.25107	0.599592
7.95679	0.491949
8.47155	0.293799
8.01701	-1.28936
8.537	-0.92216
7.05265	-0.64667
8.94781	0.571247
8.72573	1.16401
8.64274	-0.45637
8.64351	0.233296
8.66621	3.72512
9.8236	0.338769
6.92001	-1.79295
10.2137	-1.31964
12.347	-2.00277
9.99631	-0.21388
7.90997	1.40373
8.84135	-1.28169
9.13015	1.08186
9.65675	-0.02496
10.9356	-1.40633
3.09824	-0.58682
8.496	-0.15218
7.77364	0.264923
9.43293	-1.12655
9.83813	-0.61009
9.50201	2.45717
8.74223	0.675559
7.65788	-0.3618
11.8373	-2.98564
5.83944	0.00166
8.85901	-0.42108
8.91718	-1.3636
10.3896	0.297158
9.21517	-0.45268
8.37549	-1.66963
10.1491	-1.6709
10.9009	-0.8712
8.8645	-0.83323
10.5681	-1.26574
7.24219	0.599224
9.22783	-0.54012
7.15905	1.48386
6.25885	-0.11218
8.59651	-1.19176
9.3718	1.45364
9.65179	0.04885
10.7173	-0.07259
7.51821	-1.29746
5.2687	1.80923
10.2332	0.886465
7.86514	0.323138
8.28042	-1.60689
11.0479	-0.70752
9.18892	0.470631
9.66038	2.32766
8.91147	0.801358
8.87098	0.556315
8.52	-0.2052
8.31771	-1.7574
5.94558	0.313446
6.39163	5.50809
5.85793	4.70759
7.74514	-0.87064
7.43255	1.02327
8.50342	-0.32481
8.4908	0.235644
10.6537	-1.14856
8.38212	-1.43177
8.11179	0.719873
9.72694	-0.98281
9.28742	-0.6395
4.57195	1.70524
9.93301	-0.60651
6.93595	0.792141
4.84256	0.831431
9.67878	-0.36595
7.41139	-0.0332
8.84371	-0.13539
7.90239	1.4397
8.67846	-0.76355
11.9814	-2.7102
8.43511	1.54117
10.072	-0.98727
12.3394	0.044518
9.56358	-1.37821
5.57663	2.36996
6.55322	3.32765
7.55661	0.635722
9.01214	-2.1205
11.7508	-2.1326
8.64407	-1.34345
8.73877	0.349046
7.26315	2.36948
8.5365	0.182534
8.17095	-2.1249
9.86947	0.160247
9.29227	-0.80015
7.48503	0.048996
7.29784	1.56634
8.83818	0.354148
7.07123	2.97675
12.2977	-2.62134
12.2222	-1.70169
10.878	-2.01498
8.58178	0.534757
7.56033	1.03334
9.44201	-0.06436
8.93156	0.900657
10.7345	-0.21867
9.46193	1.47091
6.89129	0.379971
8.52672	-1.01332
10.6026	-1.31577
7.58409	0.807817
10.4972	-0.95692
7.84881	-0.93313
9.82612	-1.0227
9.67572	-1.03902
8.62221	-0.26207
9.3629	-1.31533
9.32237	-0.85379
9.70903	-0.57084
9.40405	1.45229
7.31498	2.36263
10.4482	-0.9716
6.21352	0.568253
5.46228	1.92986
7.802	-1.3829
8.67688	-1.17371
7.13864	3.18655
9.43708	2.19155
10.0713	-1.92067
9.59198	-1.20025
4.63961	-1.51755
7.92717	-1.96339
8.60702	-1.18792
13.0666	-2.88759
8.60537	1.10505
7.86839	-1.7608
5.88177	2.02604
6.45059	1.76738
9.3453	0.382257
7.37708	0.906112
7.16	0.085531
8.63137	-0.03117
6.93449	-0.0905
9.46416	-1.08317
8.94965	-0.25728
7.76014	0.955625
7.23481	2.52568
9.41213	-0.85558
8.15546	0.03805
7.92788	-0.20991
8.54255	0.46121
9.63895	0.216732
7.72901	0.005826
8.62816	-0.19543
8.81596	0.013924
9.1518	-0.33523
9.43501	-0.88707
5.60574	0.305083
10.2364	-1.13177
7.77738	0.698758
7.91223	-1.01294
6.77729	0.569031
8.54652	0.289764
8.90425	-0.1943
9.93343	-1.85623
6.28845	2.09316
7.33163	1.27208
7.96862	1.19075
5.68888	2.82892
6.63516	0.410206
6.72641	1.67517
4.40545	1.44263
8.43094	0.395635
8.75841	-0.91634
9.1311	0.317446
7.25705	-1.07294
7.68462	1.07893
9.0773	-0.97824
5.23991	2.51066
6.20059	3.35484
8.119	2.03147
6.04563	-0.83773
8.48573	1.70554
5.9137	3.02173
10.303	0.647976
8.80201	-0.34749
9.00625	-0.49782
8.62651	-0.28068
9.78887	-0.46747
9.28844	1.04404
9.1152	2.21911
7.4119	1.1522
9.56991	1.01558
6.21617	0.876225
5.53927	0.759953
4.91921	1.33265
4.54112	0.849364
5.60608	2.24299
7.52116	2.40322
11.3339	-1.23969
6.38516	5.23213
7.70087	1.61731
4.4888	0.591417
8.05243	0.086739
10.2128	0.226834
6.98956	0.129058
9.83707	-0.66216
8.04689	1.31084
9.1102	-0.01009
10.7504	1.37996
6.99665	2.37015
10.5042	-0.39397
5.86127	3.56073
9.01846	0.13387
10.3059	-1.51274
12.3721	-1.99758
4.05647	0.081698
9.23484	-0.15342
9.64068	-0.28779
10.5019	-1.35716
9.28199	-1.49312
6.18829	-1.48562
9.52518	-0.72836
10.7129	-2.29089
3.78808	0.507445
8.69132	0.540797
9.91532	-0.24485
10.4369	-1.50115
6.41652	1.06048
10.6884	-3.21232
6.4139	3.18653
8.90714	-0.29377
10.369	-1.11745
9.74444	-0.29192
2.77335	-0.93704
12.3843	-2.70791
10.9111	-2.24467
9.63424	-0.9889
11.3775	-1.92142
7.74625	1.50219
8.00363	-0.21561
5.81354	2.44974
11.0535	-2.38338
10.6512	-1.6647
9.48942	0.458017
10.0085	-1.66613
8.49896	2.07544
10.1819	-0.69182
8.09472	-1.97245
8.35667	0.447075
4.87488	-1.55514
7.65158	-0.34183
9.16189	-1.68482
8.33562	-0.48122
8.80968	0.787294
9.44448	-1.21403
9.45706	-1.08906
8.17066	1.6292
7.04887	4.83707
13.4816	-0.01546
9.81594	-1.17933
8.6957	0.752759
7.55823	1.41669
7.38205	-0.18865
8.58336	-0.52394
10.5792	-0.87703
9.89317	-0.99298
9.77153	-1.55047
9.92646	-0.86604
10.3347	-1.86377
9.92112	0.426998
8.78891	-0.36493
10.4665	-1.40952
7.02526	0.203007
9.28174	-1.77252
10.469	0.389838
10.2031	-2.14039
8.34983	0.264135
7.74572	1.40978
10.0928	-1.35737
8.39671	-0.7779
8.06807	-0.74876
7.62047	2.22701
8.34001	-1.38307
10.1418	-0.62111
7.62191	1.17963
9.3394	0.412531
9.7452	-0.3827
9.58571	0.964952
10.7106	-1.11473
8.53715	-0.67782
10.466	-1.5735
8.43923	1.56268
11.051	-2.12523
9.29803	-1.82106
8.47532	-2.02911
7.91612	1.24118
8.13938	-0.31251
8.93478	-1.77474
9.72291	-1.50362
8.46263	-0.16395
8.40536	1.75246
6.7237	-0.45692
8.03324	0.462126
11.3881	-2.31692
8.05146	1.33118
7.63	1.10204
4.45397	-0.29827
8.37025	0.87955
8.23203	0.602526
8.33235	-0.33508
11.8083	-2.78096
7.86322	-0.25053
6.01363	2.36376
8.55282	1.08335
6.36181	2.14396
8.66529	0.307227
10.284	-0.97935
8.48565	-0.23666
10.3458	-1.39958
8.50644	-0.62551
7.49697	0.322315
10.2649	-1.32021
8.94807	1.34064
4.63356	2.53895
7.0164	3.23269
11.1152	-1.96222
11.2932	-2.09565
11.7514	-1.86527
9.54735	-0.93965
7.01143	-0.69133
8.20599	-0.34538
8.04743	-0.80768
6.06545	-1.1993
8.09068	0.233159
9.9726	0.6541
8.94794	-1.15944
8.95615	-0.22008
8.36761	2.82006
6.60953	2.25685
7.55689	3.54583
8.95918	-0.21362
9.62743	1.61251
10.6629	-2.583
7.04802	-0.39186
11.261	-2.50052
10.1411	-0.8979
12.1488	-2.67134
9.33522	0.132213
8.63504	0.428235
7.42081	0.337901
8.8983	0.444845
8.26481	-1.33749
7.4502	2.40406
9.55639	-1.85001
9.54668	1.58294
10.053	-0.81441
9.07844	-0.17908
10.9587	-1.29705
7.84859	-1.02862
3.87011	-0.80862
9.14967	-0.69531
10.8829	0.932137
7.57558	-0.21956
9.98701	-1.03516
10.8003	-0.5155
10.6235	-0.48398
7.90893	0.530181
9.21577	0.244042
6.20374	-0.93156
10.3749	-1.19551
9.59653	0.678938
6.39917	2.92333
7.56666	1.46913
9.07442	-0.22477
9.00722	-0.79129
7.87889	0.812847
12.7863	-2.38228
10.4606	3.49143
6.45232	0.842879
10.1802	-0.98028
9.47079	-0.4522
9.15347	1.17412
11.2027	-1.75612
8.94898	-0.53126
8.79484	-1.12454
9.02922	-1.08731
9.49446	-0.68469
8.5629	0.955548
7.72734	0.367017
12.1598	-2.29866
9.51635	0.440645
8.55956	0.452727
10.4636	-1.14629
5.11834	2.38298
10.2973	-1.29089
8.67431	-1.07471
9.95666	-2.26063
9.7519	-0.74248
9.3036	-1.94428
9.35201	-0.95508
5.61373	-1.88082
9.91605	-0.26498
10.0488	-0.08247
11.8685	-2.78995
9.33311	0.959441
10.715	-1.29539
3.44113	0.312364
7.76051	-0.90759
10.2008	-1.1302
6.45484	1.04182
12.3248	3.81719
7.642	3.09364
4.00008	1.46196
6.53192	-0.33638
7.53268	-1.22687
9.47177	-1.18134
7.98479	1.15896
8.74557	-0.10285
9.49484	1.1274
10.797	-0.89236
8.15034	-1.45022
8.07995	0.039526
3.17674	-1.89581
10.0088	-1.24021
4.42747	0.714084
7.83752	-1.13201
7.76781	4.43399
10.3822	-0.29681
9.9133	-0.09838
6.74165	-0.47369
10.5678	0.735302
10.9903	-0.02735
9.93521	-1.07637
9.21118	0.573826
8.56942	2.87778
10.6001	2.01912
11.5139	3.56709
6.39166	2.69259
8.77339	-0.29175
8.14107	0.434091
8.8816	0.59676
10.0375	-0.43141
12.3257	-2.04696
10.7117	-0.37633
9.97417	0.817943
9.34583	0.453382
9.6054	0.663139
6.3436	-1.65874
9.12187	-0.7799
9.70495	-0.9799
8.15944	0.781525
8.78767	-0.53871
8.0747	2.12649
10.1347	-0.05584
12.7646	-1.38319
11.6714	-1.22895
6.02244	3.49075
8.13112	-0.04267
6.13849	0.239584
8.05589	-0.66274
7.91236	-0.79626
7.96426	1.84052
6.2154	3.86614
9.69309	1.06014
5.02103	1.6738
7.02682	2.39628
4.05435	-0.0251
10.089	1.10553
7.11186	-0.1222
5.08667	0.997719
5.41288	0.650147
8.58069	1.41287
5.0759	4.06107
6.0793	3.35293
7.31609	2.34624
5.64408	3.31899
7.74555	2.57235
7.35494	1.66236
6.65793	1.82519
8.37297	2.99542
8.36613	1.55908
9.2417	1.38564
9.76483	-0.6792
8.59657	-0.68161
7.33642	-1.15629
11.1439	-2.25946
7.64639	-1.57982
8.83375	1.19918
4.59573	2.27065
9.3982	-0.49993
13.3681	-1.63256
10.5898	-1.48635
11.256	-1.68116
9.93558	-0.25394
8.34765	0.368159
10.0729	-0.71397
9.18286	-0.06235
9.71625	1.01988
6.04203	-0.67853
11.8776	-0.44845
8.35602	3.30303
8.24113	0.59653
8.4164	-0.59995
7.61534	0.105581
6.62687	1.70391
8.94051	0.094968
8.89401	0.337244
9.37872	-0.89249
10.8508	-1.61641
5.17447	3.98068
9.05289	1.67131
11.7235	-1.53256
7.60496	0.15352
8.40537	0.000776
10.6976	-0.03637
7.83991	6.76724
9.02953	-0.30003
9.42993	-1.24313
9.45734	0.250141
9.57212	-1.02832
10.7303	-0.36448
9.1473	-2.17867
10.6366	-2.46719
5.90243	1.76417
7.01295	2.29131
10.0418	2.7114
9.47701	-0.48909
8.69825	-0.21303
9.26642	-0.49548
9.72786	-1.04816
7.74483	-0.10228
9.8171	-1.15914
8.83679	-0.2537
9.82164	-1.14025
7.15009	-1.12066
6.25398	0.178527
10.3634	-1.8876
7.82322	-1.32252
10.3179	-0.29218
8.37831	-1.8773
4.77841	3.01863
9.3451	-0.21299
8.14806	-0.04409
7.7775	3.08941
10.8783	0.429118
6.7574	4.46846
9.97757	1.81916
9.8372	0.392184
7.69126	1.40878
7.99692	-0.44263
8.36226	1.83034
5.73122	5.35721
10.1393	-1.01853
8.63904	-0.38069
6.27813	3.48386
7.02086	2.19367
9.12672	-0.75961
8.30084	1.26065
9.84652	1.61548
9.54656	-0.28331
12.6088	-2.94426
11.2963	-1.75031
4.25314	-1.74462
12.1595	-0.18536
8.29368	-0.62601
5.16375	1.38837
6.50887	-0.54183
3.64072	0.498143
10.5897	-0.91002
9.48635	0.284828
9.04771	-0.03168
10.1157	-0.65551
8.69147	-0.39246
7.00443	-0.54675
7.55589	0.954803
11.112	-1.63558
7.83497	0.453675
7.55771	0.460024
9.24484	-0.4992
8.63371	0.057452
8.43578	-1.40253
10.1584	-1.29793
10.197	-1.85508
9.90322	-0.81527
7.38659	1.69067
9.5383	1.69703
4.59238	2.11606
9.28645	-1.25041
[truncated: 3,761 more rows]

## Sheet: 4f
Probe	Chromosome	Start	End	Probe Strand	Feature	ID	Description	Feature Strand	Type	Feature Orientation	Distance	Wt log	HAP4-oe log	HAP4 high WGA	HAP4 med WGA	HAP4 low WGA
ATP1	II	37053	38690	+	ATP1	YBL099W	Alpha subunit of the F1 sector of mitochondrial F1F0 ATP synthase, which is a large, evolutionarily conserved enzyme complex required for ATP synthesis; phosphorylated [Source:SGD;Acc:S000000195]	+	gene	Name match	0	11.8696	13.9484	13.594	12.9003	12.7796
COR1	II	134143	135516	-	COR1	YBL045C	Core subunit of the ubiquinol-cytochrome c reductase complex (bc1 complex), which is a component of the mitochondrial inner membrane electron transport chain [Source:SGD;Acc:S000000141]	-	gene	Name match	0	10.2718	12.5753	12.1445	11.5171	11.3508
PET9	II	163041	163997	-	PET9	YBL030C	Major ADP/ATP carrier of the mitochondrial inner membrane, exchanges cytosolic ADP for mitochondrially synthesized ATP; also imports heme and ATP; phosphorylated; required for viability in many lab strains that carry a sal1 mutation [Source:SGD;Acc:S000000126]	-	gene	Name match	0	11.462	13.9794	13.7007	12.445	12.0658
ACH1	II	194122	195702	+	ACH1	YBL015W	Protein with CoA transferase activity, particularly for CoASH transfer from succinyl-CoA to acetate; has minor acetyl-CoA-hydrolase activity; phosphorylated; required for acetate utilization and for diploid pseudohyphal growth [Source:SGD;Acc:S000000111]	+	gene	Name match	0	8.32887	11.2027	9.93128	9.44266	9.84344
ATP3	II	315575	316510	+	ATP3	YBR039W	Gamma subunit of the F1 sector of mitochondrial F1F0 ATP synthase, which is a large, evolutionarily conserved enzyme complex required for ATP synthesis [Source:SGD;Acc:S000000243]	+	gene	Name match	0	10.2072	12.2116	12.0245	11.1981	10.4956
INH1	IV	135179	135436	+	INH1	YDL181W	Protein that inhibits ATP hydrolysis by the F1F0-ATP synthase; inhibitory function is enhanced by stabilizing proteins Stf1p and Stf2p; has similarity to Stf1p; has a calmodulin-binding motif and binds calmodulin in vitro [Source:SGD;Acc:S000002340]	+	gene	Name match	0	6.46246	10.1268	10.8678	9.76661	8.9374
COX9	IV	334217	334396	-	COX9	YDL067C	Subunit VIIa of cytochrome c oxidase, which is the terminal member of the mitochondrial inner membrane electron transport chain [Source:SGD;Acc:S000002225]	-	gene	Name match	0	7.78132	9.65122	10.1193	9.18647	7.50387
ATP16	IV	443029	443511	+	ATP16	YDL004W	Delta subunit of the central stalk of mitochondrial F1F0 ATP synthase, which is a large, evolutionarily conserved enzyme complex required for ATP synthesis; phosphorylated [Source:SGD;Acc:S000002162]	+	gene	Name match	0	9.77212	11.5242	11.6231	10.6873	9.78135
KGD2	IV	753675	755066	-	KGD2	YDR148C	Dihydrolipoyl transsuccinylase, component of the mitochondrial alpha-ketoglutarate dehydrogenase complex, which catalyzes the oxidative decarboxylation of alpha-ketoglutarate to succinyl-CoA in the TCA cycle; phosphorylated [Source:SGD;Acc:S000002555]	-	gene	Name match	0	9.9103	11.701	10.8461	10.2942	9.80884
SDH4	IV	817950	818495	+	SDH4	YDR178W	Membrane anchor subunit of succinate dehydrogenase (Sdh1p, Sdh2p, Sdh3p, Sdh4p), which couples the oxidation of succinate to the transfer of electrons to ubiquinone as part of the TCA cycle and the mitochondrial respiratory chain [Source:SGD;Acc:S000002585]	+	gene	Name match	0	8.0219	9.94849	10.2277	9.36251	9.24686
ATP5	IV	1058176	1058814	-	ATP5	YDR298C	Subunit 5 of the stator stalk of mitochondrial F1F0 ATP synthase, which is an evolutionarily conserved enzyme complex required for ATP synthesis; homologous to bovine subunit OSCP (oligomycin sensitivity-conferring protein); phosphorylated [Source:SGD;Acc:S000002706]	-	gene	Name match	0	9.7872	11.6166	11.5928	10.8351	9.51326
TIM11	IV	1112003	1112293	-	TIM11	YDR322C-A	Subunit e of mitochondrial F1F0-ATPase, which is a large, evolutionarily conserved enzyme complex required for ATP synthesis; essential for the dimeric and oligomeric state of ATP synthase [Source:SGD;Acc:S000007255]	-	gene	Name match	0	8.84054	10.8999	11.2972	10.5586	9.69041
ATP17	IV	1228611	1228916	+	ATP17	YDR377W	Subunit f of the F0 sector of mitochondrial F1F0 ATP synthase, which is a large, evolutionarily conserved enzyme complex required for ATP synthesis [Source:SGD;Acc:S000002785]	+	gene	Name match	0	8.80175	10.5303	10.914	10.1419	9.16159
QCR7	IV	1496165	1496548	-	QCR7	YDR529C	Subunit 7 of the ubiquinol cytochrome-c reductase complex, which is a component of the mitochondrial inner membrane electron transport chain; oriented facing the mitochondrial matrix; N-terminus appears to play a role in complex assembly [Source:SGD;Acc:S000002937]	-	gene	Name match	0	9.19651	11.4825	12.0382	11.1654	10.1427
RIP1	V	107260	107907	+	RIP1	YEL024W	Ubiquinol-cytochrome-c reductase, a Rieske iron-sulfur protein of the mitochondrial cytochrome bc1 complex; transfers electrons from ubiquinol to cytochrome c1 during respiration [Source:SGD;Acc:S000000750]	+	gene	Name match	0	8.14348	10.8305	10.0389	9.2175	9.22359
QCR6	VI	224326	224769	-	QCR6	YFR033C	Subunit 6 of the ubiquinol cytochrome-c reductase complex, which is a component of the mitochondrial inner membrane electron transport chain; highly acidic protein; required for maturation of cytochrome c1 [Source:SGD;Acc:S000001929]	-	gene	Name match	0	9.95022	12.2411	13.3534	12.9356	12.1149
COX13	VII	144808	145197	+	COX13	YGL191W	Subunit VIa of cytochrome c oxidase, which is the terminal member of the mitochondrial inner membrane electron transport chain; not essential for cytochrome c oxidase activity but may modulate activity in response to ATP [Source:SGD;Acc:S000003159]	+	gene	Name match	0	8.89855	10.6555	11.1638	10.2319	8.93618
YGL188C	VII	149343	149516	-	YGL188C	YGL188C	Dubious open reading frame unlikely to encode a functional protein, based on available experimental and comparative sequence data [Source:SGD;Acc:S000003156]	-	gene	Name match	0	6.09821	8.67648	9.73014	8.87537	8.27574
COX4	VII	149704	150171	-	COX4	YGL187C	Subunit IV of cytochrome c oxidase, the terminal member of the mitochondrial inner membrane electron transport chain; precursor N-terminal 25 residues are cleaved during mitochondrial import; phosphorylated; spermidine enhances translation [Source:SGD;Acc:S000003155]	-	gene	Name match	0	8.49518	11.0252	10.875	10.0101	9.66356
YGR182C	VII	858551	858904	-	YGR182C	YGR182C	Dubious open reading frame unlikely to encode a protein, based on available experimental and comparative sequence data; partially overlaps the verified ORF TIM13/YGR181W [Source:SGD;Acc:S000003414]	-	gene	Name match	0	6.91798	9.5591	10.877	10.0298	10.0682
QCR9	VII	859063	859476	-	QCR9	YGR183C	Subunit 9 of the ubiquinol cytochrome-c reductase complex, which is a component of the mitochondrial inner membrane electron transport chain; required for electron transfer at the ubiquinol oxidase site of the complex [Source:SGD;Acc:S000003415]	-	gene	Name match	0	7.45359	9.61964	10.4192	9.6608	9.83174
QCR10	VIII	107826	108122	+	QCR10	YHR001W-A	Subunit of the ubiqunol-cytochrome c oxidoreductase complex which includes Cobp, Rip1p, Cyt1p, Cor1p, Qcr2p, Qcr6p, Qcr7p, Qcr8p, Qcr9p, and Qcr10p and comprises part of the mitochondrial respiratory chain [Source:SGD;Acc:S000003529]	+	gene	Name match	0	7.01726	9.61118	10.0354	9.09741	8.61896
COX6	VIII	209705	210151	+	COX6	YHR051W	Subunit VI of cytochrome c oxidase, which is the terminal member of the mitochondrial inner membrane electron transport chain; expression is regulated by oxygen levels [Source:SGD;Acc:S000001093]	+	gene	Name match	0	9.20469	11.2014	11.099	10.1739	9.10564
QCR8	X	106434	106718	+	QCR8	YJL166W	Subunit 8 of ubiquinol cytochrome-c reductase complex, which is a component of the mitochondrial inner membrane electron transport chain; oriented facing the intermembrane space; expression is regulated by Abf1p and Cpf1p [Source:SGD;Acc:S000003702]	+	gene	Name match	0	8.82929	10.8044	10.9677	10.2107	9.91616
GSM1	X	229025	230881	-	GSM1	YJL103C	Putative zinc cluster protein of unknown function; proposed to be involved in the regulation of energy metabolism, based on patterns of expression and sequence analysis [Source:SGD;Acc:S000003639]	-	gene	Name match	0	5.68364	8.14308	7.42588	7.71168	8.31226
MEF2	X	231301	233760	+	MEF2	YJL102W	Mitochondrial elongation factor involved in translational elongation [Source:SGD;Acc:S000003638]	+	gene	Name match	0	7.5821	9.72491	9.24867	8.90008	9.88992
CYC1	X	526335	526664	+	CYC1	YJR048W	Cytochrome c, isoform 1; electron carrier of the mitochondrial intermembrane space that transfers electrons from ubiquinone-cytochrome c oxidoreductase to cytochrome c oxidase during cellular respiration [Source:SGD;Acc:S000003809]	+	gene	Name match	0	8.38686	11.3564	11.0059	10.0164	8.76322
MIR1	X	577255	578190	-	MIR1	YJR077C	Mitochondrial phosphate carrier, imports inorganic phosphate into mitochondria; functionally redundant with Pic2p but more abundant than Pic2p under normal conditions; phosphorylated [Source:SGD;Acc:S000003838]	-	gene	Name match	0	10.4188	12.4545	12.5166	11.4779	10.6714
ATP2	X	647607	649142	+	ATP2	YJR121W	Beta subunit of the F1 sector of mitochondrial F1F0 ATP synthase, which is a large, evolutionarily conserved enzyme complex required for ATP synthesis; phosphorylated [Source:SGD;Acc:S000003882]	+	gene	Name match	0	12.143	14.1694	13.8564	13.1458	12.373
SDH1	XI	169207	171129	-	SDH1	YKL148C	Flavoprotein subunit of succinate dehydrogenase (Sdh1p, Sdh2p, Sdh3p, Sdh4p), which couples the oxidation of succinate to the transfer of electrons to ubiquinone as part of the TCA cycle and the mitochondrial respiratory chain [Source:SGD;Acc:S000001631]	-	gene	Name match	0	8.27393	11.6285	11.2282	10.6912	11.3345
SDH3	XI	179667	180263	+	SDH3	YKL141W	Cytochrome b subunit of succinate dehydrogenase (Sdh1p, Sdh2p, Sdh3p, Sdh4p), which couples the oxidation of succinate to the transfer of electrons to ubiquinone as part of the TCA cycle and the mitochondrial respiratory chain [Source:SGD;Acc:S000001624]	+	gene	Name match	0	9.10009	11.1721	11.3045	10.2192	9.61591
HAP4	XI	232227	233891	+	HAP4	YKL109W	Subunit of the heme-activated, glucose-repressed Hap2p/3p/4p/5p CCAAT-binding complex, a transcriptional activator and global regulator of respiratory gene expression; provides the principal activation function of the complex [Source:SGD;Acc:S000001592]	+	gene	Name match	0	9.76594	12.629	11.2839	11.296	11.0222
MDH1	XI	279123	280127	+	MDH1	YKL085W	Mitochondrial malate dehydrogenase, catalyzes interconversion of malate and oxaloacetate; involved in the tricarboxylic acid (TCA) cycle; phosphorylated [Source:SGD;Acc:S000001568]	+	gene	Name match	0	10.3205	12.5513	11.848	11.3772	11.544
ATP7	XI	407465	407989	-	ATP7	YKL016C	Subunit d of the stator stalk of mitochondrial F1F0 ATP synthase, which is a large, evolutionarily conserved enzyme complex required for ATP synthesis [Source:SGD;Acc:S000001499]	-	gene	Name match	0	9.32579	11.4843	11.9283	11.0207	10.6752
SDH2	XII	53131	53931	-	SDH2	YLL041C	Iron-sulfur protein subunit of succinate dehydrogenase (Sdh1p, Sdh2p, Sdh3p, Sdh4p), which couples the oxidation of succinate to the transfer of electrons to ubiquinone as part of the TCA cycle and the mitochondrial respiratory chain [Source:SGD;Acc:S000003964]	-	gene	Name match	0	7.84315	11.0119	10.3772	9.95028	9.89945
COX12	XII	224921	225172	-	COX12	YLR038C	Subunit VIb of cytochrome c oxidase, which is the terminal member of the mitochondrial inner membrane electron transport chain; required for assembly of cytochrome c oxidase but not required for activity after assembly; phosphorylated [Source:SGD;Acc:S000004028]	-	gene	Name match	0	7.98044	10.0881	10.268	9.47858	9.03205
UPS2	XII	499578	500270	-	UPS2	YLR168C	Mitochondrial intermembrane space protein involved in regulation of mitochondrial cardiolipin and phosphatidylethanolamine levels; null has defects in mitochondrial morphology; similar to Ups1p, Ups3p and to human PRELI [Source:SGD;Acc:S000004158]	-	gene	Name match	0	7.60067	9.56689	9.37495	11.1771	14.8317
YLR294C	XII	721701	722030	-	YLR294C	YLR294C	Dubious open reading frame unlikely to encode a protein, based on available experimental and comparative sequence data; partially overlaps the verified gene ATP14 [Source:SGD;Acc:S000004285]	-	gene	Name match	0	8.28823	10.2467	11.2685	10.4768	11.3759
ATP14	XII	721999	722373	-	ATP14	YLR295C	Subunit h of the F0 sector of mitochondrial F1F0 ATP synthase, which is a large, evolutionarily conserved enzyme complex required for ATP synthesis [Source:SGD;Acc:S000004286]	-	gene	Name match	0	8.96757	10.7977	10.8129	10.4225	11.7138
COX8	XII	909729	909965	-	COX8	YLR395C	Subunit VIII of cytochrome c oxidase, which is the terminal member of the mitochondrial inner membrane electron transport chain [Source:SGD;Acc:S000004387]	-	gene	Name match	0	8.10573	10.1117	9.99002	9.38659	9.86341
NDI1	XIII	28266	29807	-	NDI1	YML120C	NADH:ubiquinone oxidoreductase, transfers electrons from NADH to ubiquinone in the respiratory chain but does not pump protons, in contrast to the higher eukaryotic multisubunit respiratory complex I; phosphorylated; homolog of human AMID [Source:SGD;Acc:S000004589]	-	gene	Name match	0	8.19603	10.781	9.94543	9.82344	9.80028
RPM2	XIII	87123	90731	-	RPM2	YML091C	Protein subunit of mitochondrial RNase P, has roles in nuclear transcription, cytoplasmic and mitochondrial RNA processing, and mitochondrial translation; distributed to mitochondria, cytoplasmic processing bodies, and the nucleus [Source:SGD;Acc:S000004556]	-	gene	Name match	0	7.94897	11.4608	10.2747	9.77929	9.79994
AIM33	XIII	94431	95369	-	AIM33	YML087C	Putative protein of unknown function, highly conserved across species and orthologous to human CYB5R4; null mutant displays reduced frequency of mitochondrial genome loss [Source:SGD;Acc:S000004552]	-	gene	Name match	0	5.02683	7.3798	6.53396	6.31345	6.41764
COX7	XIII	778945	779127	-	COX7	YMR256C	Subunit VII of cytochrome c oxidase, which is the terminal member of the mitochondrial inner membrane electron transport chain [Source:SGD;Acc:S000004869]	-	gene	Name match	0	7.63074	9.46062	10.4441	9.53174	9.28008
POR1	XIV	517994	518845	-	POR1	YNL055C	Mitochondrial porin (voltage-dependent anion channel), outer membrane protein required for the maintenance of mitochondrial osmotic stability and mitochondrial membrane permeability; phosphorylated [Source:SGD;Acc:S000005000]	-	gene	Name match	0	11.5312	13.1598	13.5741	12.7553	12.1456
COX5A	XIV	531725	532186	+	COX5A	YNL052W	Subunit Va of cytochrome c oxidase, which is the terminal member of the mitochondrial inner membrane electron transport chain; predominantly expressed during aerobic growth while its isoform Vb (Cox5Bp) is expressed during anaerobic growth [Source:SGD;Acc:S000004997]	+	gene	Name match	0	8.75835	11.0925	10.7131	9.79214	7.99138
CIT1	XIV	629622	631061	-	CIT1	YNR001C	Citrate synthase, catalyzes the condensation of acetyl coenzyme A and oxaloacetate to form citrate; the rate-limiting enzyme of the TCA cycle; nuclear encoded mitochondrial protein [Source:SGD;Acc:S000005284]	-	gene	Name match	0	10.6503	12.9089	12.1293	11.4105	11.0554
FRE7	XV	40748	42610	+	FRE7	YOL152W	Putative ferric reductase with similarity to Fre2p; expression induced by low copper levels [Source:SGD;Acc:S000005512]	+	gene	Name match	0	6.9619	8.91746	7.03187	7.47441	9.28992
ATP19	XV	185438	185644	+	ATP19	YOL077W-A	Subunit k of the mitochondrial F1F0 ATP synthase, which is a large enzyme complex required for ATP synthesis; associated only with the dimeric form of ATP synthase [Source:SGD;Acc:S000007339]	+	gene	Name match	0	7.59466	9.61119	10.4286	9.57306	8.00324
CYT1	XV	447439	448368	+	CYT1	YOR065W	Cytochrome c1, component of the mitochondrial respiratory chain; expression is regulated by the heme-activated, glucose-repressed Hap2p/3p/4p/5p CCAAT-binding complex [Source:SGD;Acc:S000005591]	+	gene	Name match	0	8.63773	11.4632	11.5022	10.5028	9.79508
ATP4	XVI	408010	408744	-	ATP4	YPL078C	Subunit b of the stator stalk of mitochondrial F1F0 ATP synthase, which is a large, evolutionarily conserved enzyme complex required for ATP synthesis; contributes to the oligomerization of the complex; phosphorylated [Source:SGD;Acc:S000005999]	-	gene	Name match	0	10.5008	12.118	12.4525	11.732	10.9802
YPR010C-A	XVI	582373	582734	-	YPR010C-A	YPR010C-A	Putative protein of unknown function; conserved among Saccharomyces sensu stricto species [Source:SGD;Acc:S000122558]	-	gene	Name match	0	7.29773	9.84056	10.8895	9.893	9.38638
ATP20	XVI	599870	600217	+	ATP20	YPR020W	Subunit g of the mitochondrial F1F0 ATP synthase; reversibly phosphorylated on two residues; unphosphorylated form is required for dimerization of the ATP synthase complex [Source:SGD;Acc:S000006224]	+	gene	Name match	0	7.92607	10.4881	10.1511	8.96655	7.92511
QCR2	XVI	919381	920487	+	QCR2	YPR191W	Subunit 2 of the ubiquinol cytochrome-c reductase complex, which is a component of the mitochondrial inner membrane electron transport chain; phosphorylated; transcription is regulated by Hap1p, Hap2p/Hap3p, and heme [Source:SGD;Acc:S000006395]	+	gene	Name match	0	9.64388	12.4868	11.9384	11.2483	10.7243
OPT2	XVI	924304	926937	-	OPT2	YPR194C	Oligopeptide transporter; member of the OPT family, with potential orthologs in S. pombe and C. albicans; also plays a role in formation of mature vacuoles [Source:SGD;Acc:S000006398]	-	gene	Name match	0	5.21121	6.86708	7.21941	7.09467	8.50165
