# Supplementary material for: Dietary change without caloric restriction maintains a youthful profile in ageing yeast
Source: PLoS Biol. 2023 Aug 29;21(8):e3002245. doi: 10.1371/journal.pbio.3002245 (PMC10464975; doi:10.1371/journal.pbio.3002245)
Supplement: S2 File — (ZIP) [file pbio.3002245.s010.zip › S2_File/figure 5.xlsx]

## Sheet: 5a 1f
glu log	glu 24h	glu 48h	gal log	gal 24h	gal48h
85.6763	63522.8	61098.8	484.01	11430.1	76954.4
141.042	70725.1	61320.4	321.866	10026	61499
101.793	70976.5	70000.6	691.352	9406.14	49458
96.3346	73521.5	57790.4
																	1f

## Sheet: 5a 1r
glu log	glu 24h	glu 48h	gal log	gal 24h	gal48h
37.3461	2579.75	2636.66	129.069	639.577	3866.77
81.099	3070.51	2991.8	59.8593	452.428	2456.2
81.1767	2415.07	3156.82	45.4735	372.798	1963.37
51.4515	2346.57	2900.5

## Sheet: 5a 2f
glu log	glu 24h	glu 48h	gal log	gal 24h	gal48h
157.073	50674.4	34967.2	1186.25	16702.5	93804.6
191.582	53501.6	39419	718.312	12329.3	56729.5
175.239	49440.9	47138.3	1354.96	13400.4	58225.5
160.923	42400.9	29593.4

## Sheet: 5a 2r
glu log	glu 24h	glu 48h	gal log	gal 24h	gal48h
1432.33	428120	264356	5977.1	78000	345142
1918.17	413578	185089	6097.8	66363	307545
1288.52	275528	213812	7541.67	58005.2	211313
1534.79	402979	239946

## Sheet: 5b
glu log	glu 24	glu 48	blank	gal log	gal 24	gal 48
0.023152	3.01594	2.13503	0	0.011514	0.605973	3.92751

## Sheet: 5c left
GLU log	GLU 24h	GLU 48h	FRU log	FRU 24h	FRU 48h	04_SUC_log	09_SUC_24h	14_SUC_48h	GAL log	GAL 24h	GAL 48h	KOAc log	KOAc 48h	KOAc 72h	04_RAF_GAL_log_E35	09_RAF_GAL_24h_E35	14_RAF_GAL_48h_E35
0	-0.66316	-1.15495	0	-0.41076	-0.9819	0	-0.09234	-0.73095	4.77e-07	-0.05998	-0.19545	0	0.246662	0.13814	0	-0.1233	-0.35391
4.77e-07	0.780172	1.52731	-4.77e-07	0.274441	1.27064	0	-0.42284	0.523244	-4.77e-07	-0.41424	-0.58402	0	0.292291	0.19873	0	-0.05151	-0.12969
0	0.798035	0.13975	0	0.121906	0.458708	0	1.41558	0.167287	1.49e-08	0.251952	0.517573	0	0.213423	0.767336	0	0.622887	2.09683
-4.77e-07	0.040554	0.664318	0	0.028193	0.394989	0	-0.0106	0.287025	-4.77e-07	0.010288	-0.03368	0	-0.20943	-0.14933	0	0.289856	0.30985
0	1.16652	2.50823	0	0.045905	2.04367	0	0.263573	2.31929	1.49e-08	0.251952	0.441572	0	0.06142	0.767336	0	0.470884	1.94482
-4.77e-07	0.003886	-0.19837	4.77e-07	0.131124	0.013922	0	0.387098	0.245036	0	0.185555	0.077645	0	0.219672	0.211312	0	0.055202	0.006794
0	0.495816	1.17346	0	0.356671	1.07461	0	0.323874	0.875824	-4.77e-07	0.006552	0.096921	0	0.021193	0.257318	0	0.127402	0.441884
0	1.91497	3.43319	0	1.28796	3.61394	0	0.804141	2.77932	0	1.53887	2.1764	0	-1.13691	-1.20357	0	2.04329	2.75305
0	-0.27356	-0.60764	0	-0.14319	-0.42565	0	0.242874	-0.06376	4.77e-07	0.045738	-0.03054	0	0.75695	0.75223	0	-0.13906	-0.24376
0	0.409737	0.83422	-2.38e-07	0.217555	0.601557	0	0.034091	0.520397	-2.38e-07	0.063737	0.031415	0	0.056697	-0.23266	0	0.024249	0.201797
2.38e-07	0.983032	2.01428	0	0.961463	1.20541	0	-0.07909	0.777445	4.77e-07	0.904685	0.869224	0	0.986742	0.489673	0	1.34292	1.74175
-2.38e-07	1.60567	3.09467	-2.38e-07	1.15305	2.55787	0	-0.07065	1.55195	0	0.395439	0.923043	0	-0.73754	-0.68714	0	1.0854	1.70559
0	0.176012	0.407923	4.77e-07	0.158763	0.356845	0	0.146723	0.36316	0	0.117664	0.111651	0	0.736338	0.327296	0	0.262386	0.204748
0	-0.54143	-0.81196	0	-0.30213	-0.66995	0	0.352718	-0.11289	0	-0.10706	-0.18788	0	0.581228	0.843475	0	-0.20534	-0.15727
4.77e-07	0.063692	0.253219	0	0.042179	0.077227	0	0.067612	0.321145	0	-0.14104	-0.12277	0	0.254691	0.386247	0	0.071798	0.09558
4.77e-07	-0.3455	-0.03507	-4.77e-07	-0.43276	-0.38546	0	-0.51837	-0.41551	0	-0.54538	-0.76045	0	-0.38239	-0.26361	0	-0.59252	-0.59775
4.77e-07	-0.62729	-0.62684	4.77e-07	-0.49196	-0.90953	0	-0.32528	-0.71888	0	-0.51916	-0.56026	0	-0.12134	-0.30109	0	-0.51364	-0.52893
0	-0.07045	-0.36025	0	0.121906	-0.33377	0	0.263573	0.167287	1.49e-08	0.251952	0.441572	0	0.213423	0.767336	0	0.622887	0.944824
0	-0.51187	-1.06844	-4.77e-07	-0.38675	-0.85404	0	-0.12376	-0.56469	-4.77e-07	-0.09937	-0.21949	0	0.510558	0.555425	0	-0.17566	-0.46487
0	-0.18931	-0.40848	-4.77e-07	-0.15504	-0.33459	0	0.155781	-0.12984	-4.77e-07	0.047534	-0.06642	0	0.408615	0.736422	0	-0.27242	-0.23308
0	0.248327	0.221816	0	0.208385	0.078528	0	0.21121	0.175832	4.77e-07	-0.12336	-0.43057	0	0.122658	0.255275	0	-0.15529	-0.36121
0	0.025566	0.056148	-4.77e-07	0.108287	0.058601	0	0.247131	0.253225	0	0.049742	0.020064	0	0.003865	0.014026	0	-0.01044	0.039549
0	0.230157	0.965458	0	0.172212	0.680979	0	0.192831	0.727618	-4.77e-07	0.049819	0.183487	0	0.013195	0.109618	0	0.541703	0.785302
0	0.712206	1.08004	-4.77e-07	0.352932	1.00004	0	0.220984	0.756285	0	0.448282	0.556788	0	0.220036	0.145452	0	0.720614	0.858781
4.77e-07	0.276607	0.599483	0	-0.06891	0.239401	0	0.026533	0.167287	4.77e-07	-0.31642	-0.23399	0	0.099407	0.153586	0	-0.28608	-0.0278
4.77e-07	0.111051	-0.19587	0	0.159797	-0.08585	0	0.072231	-0.06489	0	0.161781	0.208577	0	0.029652	0.324228	0	0.29671	0.292102
2.38e-07	0.532328	0.872965	-2.38e-07	0.381856	0.765342	0	-0.13034	0.200935	0	0.269981	0.298971	0	0.115647	0.03993	0	-0.01482	0.175494
0	2.04406	2.7094	4.77e-07	1.66864	2.71255	0	2.19545	2.84099	-4.77e-07	1.12922	1.20194	0	1.82125	2.27261	0	0.705161	0.839471
-4.77e-07	-0.12493	-0.21715	-4.77e-07	-0.02239	-0.20761	0	0.061382	-0.11362	0	0.021506	0.036496	0	0.350187	0.5167	0	0.010176	0.000507
0	0.030083	-0.28486	-4.77e-07	0.233929	-0.1104	0	0.825428	0.481118	-4.77e-07	0.271807	0.210108	0	1.10415	1.20892	0	-0.08342	-0.20948
4.77e-07	-0.33325	-0.7624	4.77e-07	-0.17149	-0.56503	0	0.275867	-0.14377	-4.77e-07	-0.01012	0.001626	0	0.207776	0.476666	0	-0.16834	-0.19337
0	0.034836	0.613516	0	-0.11506	1.64981	0	-0.099	0.904252	-5.96e-08	1.49788	1.59529	0	0.798385	1.76734	0	0.33338	0.807321
4.77e-07	0.150248	0.428562	-4.77e-07	0.17061	0.604802	0	0.236208	0.551117	0	0.264465	0.345831	0	0.3658	0.460282	0	0.232428	0.357736
4.77e-07	-0.04269	-0.31967	4.77e-07	0.021719	-0.13649	0	0.15539	0.136795	4.77e-07	0.226383	0.177408	0	0.019916	0.250175	0	0.032649	0.165109
-4.77e-07	0.54822	1.05669	4.77e-07	0.458909	0.777221	0	-0.32272	0.172599	0	0.066066	0.161435	0	-0.17381	-0.19247	0	0.229179	0.551117
2.38e-07	0.529239	0.704725	-2.38e-07	0.296815	0.458696	0	-0.38978	-0.06404	0	-0.10411	0.219555	0	0.257012	0.516641	0	-0.06899	0.441803
4.77e-07	-0.00687	0.157817	0	-0.07859	-0.17799	0	-0.59311	-0.51154	4.77e-07	-0.14958	-0.05873	0	0.147835	-0.0057	0	-0.27509	-0.0138
0	0.380465	0.577747	0	0.273113	0.47668	0	-0.63751	-0.14305	-4.77e-07	0.100852	0.213344	0	0.256708	0.184205	0	-0.26623	-0.16669
2.38e-07	2.85807	4.30961	0	2.15219	3.97624	0	2.19646	3.5905	2.38e-07	1.85051	2.28019	0	0.948596	1.61135	0	2.21408	2.66103
4.77e-07	0.043942	0.567452	0	-0.01671	0.117887	0	-0.19074	0.106964	-4.77e-07	0.141111	0.143038	0	-0.22918	-0.38783	0	0.165624	0.355721
0	0.117665	0.401558	0	0.018023	0.095567	0	0.16431	0.332087	0	0.001312	-0.00496	0	-0.06144	0.120059	0	0.183939	0.307711
0	-0.10099	-0.3481	0	-0.00423	-0.31523	0	0.032145	-0.2283	4.77e-07	0.01329	-0.03797	0	-0.22552	-0.279	0	0.014311	-0.05237
4.77e-07	0.07072	0.327219	0	0.061037	0.29493	0	0.131281	0.260396	4.77e-07	-0.14642	-0.13443	0	-0.19089	-0.23806	0	-0.01919	-0.05017
-4.77e-07	0.0534	0.332304	-4.77e-07	0.101851	0.15835	0	0.20038	0.257173	0	-0.30766	-0.47884	0	0.100528	0.170692	0	-0.28965	-0.09324
0	0.625555	0.854724	0	0.45322	0.961265	0	-0.08435	0.689055	-2.38e-07	0.354551	0.214761	0	-0.17293	0.262662	0	0.443337	0.390235
0	-0.21885	-0.35773	-4.77e-07	-0.18983	-0.30942	0	-0.22681	-0.48319	0	-0.47259	-0.38915	0	-0.41162	-0.32797	0	-0.30522	-0.16452
0	0.662125	1.06628	-2.38e-07	0.04456	1.18008	0	1.02794	1.81667	0	0.966874	1.25013	0	1.46416	1.93726	0	1.29382	1.51708
-4.77e-07	-0.56865	-0.78343	4.77e-07	-0.77849	-0.4842	0	0.155558	0.209514	-4.77e-07	-0.86169	-0.82813	0	1.86063	4.05918	0	-1.23653	-0.98124
-4.77e-07	0.107095	0.236132	4.77e-07	0.082872	0.226902	0	-0.09683	0.207225	2.38e-07	0.013037	0.117533	0	0.262057	0.445409	0	-0.14174	0.226006
0	-0.29879	-0.19335	-4.77e-07	-0.26557	-0.23639	0	-0.03259	0.145771	-4.77e-07	-0.40046	-0.30499	0	0.466161	0.36904	0	-0.29455	-0.02732
0	1.29804	1.37672	0	0.121906	1.25119	0	0.415576	0.31929	0	0.251952	1.15805	0	0.213423	0.767336	0	0.622887	1.09683
2.38e-07	0.098867	0.302063	2.38e-07	-0.12321	0.122732	0	-0.61886	-0.67799	0	-0.1213	-0.17703	0	-0.10145	0.210389	0	0.034701	-0.13461
0	0.48714	0.978574	0	0.372988	0.601734	0	0.339684	0.582852	0	0.267813	0.246621	0	-0.09862	-0.05677	0	0.31396	0.477111
4.77e-07	-0.05349	0.345296	4.77e-07	-0.04478	0.157557	0	-0.56687	-0.35996	-4.77e-07	-0.10094	-0.17613	0	0.164052	-0.03001	0	-0.13866	-0.20935
0	0.012719	-0.33537	0	0.066643	-0.14493	0	0.400263	0.160551	0	0.118464	0.083341	0	0.220443	0.869216	0	-0.11497	-0.19322
4.77e-07	-0.31569	-0.42818	-4.77e-07	-0.10378	-0.3385	0	0.344843	0.257646	4.77e-07	-0.17398	-0.19157	0	0.594894	0.775873	0	-0.69629	-0.52566
2.38e-07	1.08466	1.38615	2.38e-07	0.561783	1.36516	0	0.922536	1.64046	0	0.398773	0.717087	0	1.29588	1.38031	0	0.392717	0.440661
4.77e-07	0.962309	1.50937	4.77e-07	0.712601	1.61696	0	0.700918	1.56411	-4.77e-07	0.474855	0.815295	0	1.2315	1.55902	0	0.440983	0.793397
4.77e-07	0.195226	0.541056	0	0.115313	0.496907	0	-0.10727	0.369756	-4.77e-07	-0.14434	-0.15476	0	0.809152	0.98509	0	-0.1874	0.037933
4.77e-07	1.10987	1.75422	0	0.84421	1.60068	0	0.910721	1.72613	-4.77e-07	0.640117	0.868804	0	1.13222	1.37208	0	1.05847	1.19967
4.77e-07	0.102274	0.268342	-4.77e-07	-0.02007	0.453805	0	-0.07979	0.178843	-4.77e-07	-0.3592	-0.24316	0	0.165329	0.431546	0	-0.32996	-0.14924
-2.38e-07	0.666744	1.3409	0	0.124515	1.08862	0	0.367077	0.764123	0	0.176247	0.431213	0	0.494604	0.748958	0	0.467016	0.569785
2.38e-07	1.22875	1.66243	-2.38e-07	0.475684	1.28895	0	1.12298	1.96874	-2.38e-07	1.04093	1.49181	0	2.66188	1.57469	0	1.04574	1.16722
4.77e-07	1.48035	1.94329	0	0.989772	1.83375	0	1.4954	2.41183	0	1.37211	1.50137	0	2.28492	1.79499	0	1.45827	1.2127
0	0.164919	-0.01809	0	0.280429	-0.11246	0	-0.02423	-0.5472	-4.77e-07	-0.151	-0.11936	0	-0.95284	-1.18529	0	-0.44052	-0.17834
0	0.039092	-0.0155	-4.77e-07	0.094141	0.034724	0	0.260832	0.241151	0	0.132679	0.150118	0	0.256881	0.193362	0	0.187042	0.072832
2.98e-08	2.04971	1.35623	0	-0.61506	1.09621	0	2.5855	2.16729	-5.96e-08	-1.45557	0.243014	0	2.36543	1.91934	0	-1.37711	-0.73325
4.77e-07	0.307148	0.652899	-4.77e-07	0.42399	0.698945	0	0.263573	0.748871	0	0.647015	0.708368	0	0.014441	0.022765	0	0.743246	0.732719
0	0.853551	1.54343	0	-0.37809	1.25119	0	-0.73643	0.167287	0	0.251952	0.941572	0	0.213423	0.615333	0	-0.52912	-0.20718
2.38e-07	0.231008	0.559259	0	-0.00491	0.130313	0	-0.25197	-0.07557	2.38e-07	-0.17295	-0.21798	0	0.19088	0.231843	0	-0.10727	-0.0862
0	0.319149	0.663414	0	0.10241	0.445835	0	0.33017	1.05512	0	0.028358	-0.26368	0	0.609351	0.797393	0	-0.16669	-0.12855
-5.96e-08	-0.07045	-0.06777	0	0.706869	-0.40977	0	-1.32139	-1.41768	0	0.327954	-0.13443	0	-0.78658	-0.23266	0	0.622887	0.944824
0	-0.64645	-0.14377	-3.73e-09	0.762384	0.090225	0	0.263573	0.167287	0	0.044433	-0.71043	0	-1.37154	0.182374	0	-0.37711	0.944824
4.77e-07	0.257493	0.785756	0	0.326064	1.18992	0	0.732819	1.35966	0	0.397099	0.599479	0	0.473546	0.99305	0	-0.01803	0.519294
-2.38e-07	0.412427	0.819923	0	0.297895	0.470294	0	-0.17843	0.264149	0	0.250945	0.216125	0	-0.00738	0.175215	0	0.301741	0.140595
0	0.024426	0.180502	0	0.017507	-0.0052	0	-0.23893	-0.25342	4.77e-07	-0.05694	-0.17148	0	0.121108	0.206025	0	-0.09534	-0.19155
4.77e-07	0.124563	0.600629	-4.77e-07	0.131901	0.344347	0	0.086226	0.384285	0	-0.08759	-0.05604	0	0.188233	0.053308	0	-0.11817	0.286229
-4.77e-07	0.209597	0.630387	4.77e-07	0.193442	0.489458	0	0.326468	0.558963	4.77e-07	0.119606	0.14229	0	-0.15464	-0.24293	0	0.180825	0.422439
0	0.331643	0.566084	-2.38e-07	0.106108	0.336745	0	0.622654	0.759202	0	0.290331	0.167269	0	0.237469	0.042444	0	0.289361	0.159126
4.77e-07	0.239732	0.221408	-4.77e-07	0.372013	0.277813	0	0.509026	0.635567	0	0.397022	0.350062	0	0.383348	0.553933	0	0.123449	-0.02262
4.77e-07	-0.06093	-0.01051	0	0.00137	-0.03525	0	0.27985	0.293664	-4.77e-07	0.278069	0.307936	0	0.373794	0.552069	0	0.058411	0.177085
2.38e-07	0.183114	0.753564	0	0.195742	0.838375	0	-0.02947	0.374444	0	-0.03072	0.124635	0	-0.19097	-0.02408	0	-0.34268	0.084227
0	0.674527	1.2261	2.38e-07	0.187222	0.977211	0	-0.38077	0.683409	2.38e-07	0.162763	0.230328	0	-0.12031	0.118244	0	0.295565	0.493446
0	0.321054	0.770162	4.77e-07	0.042017	0.500433	0	0.091774	0.626223	0	-0.01953	-0.12561	0	0.06722	0.160178	0	0.23924	0.196655
0	0.234775	0.550536	0	0.266441	0.311658	0	0.373005	0.366573	4.77e-07	0.092134	0.114205	0	0.053634	-0.05707	0	0.390123	0.488375
-4.77e-07	-0.6901	-1.02358	-4.77e-07	-0.35104	-0.77691	0	0.241957	-0.26081	0	-0.14041	-0.2248	0	0.603289	0.768703	0	-0.43258	-0.40709
-4.77e-07	0.762772	1.15785	-4.77e-07	0.575053	1.1232	0	0.571081	1.08698	0	0.496109	0.710194	0	0.558776	0.474213	0	0.673658	0.845514
0	1.27236	2.62112	0	0.942314	1.99637	0	-0.07203	1.27857	0	0.53433	0.813149	0	0.25175	0.093696	0	1.49005	1.86236
0	0.950223	2.35972	2.38e-07	1.08586	2.32676	0	0.456218	1.54976	0	0.937676	1.0465	0	0.015692	-0.39021	0	1.50585	2.04436
0	-0.00835	0.188005	-4.77e-07	-0.13203	-0.18349	0	-0.49526	-0.33369	0	-0.2658	-0.29768	0	0.040358	-0.08267	0	-0.29857	-0.09234
0	0.541686	1.24803	0	0.528595	1.19702	0	0.46588	1.1634	2.38e-07	0.515322	0.469996	0	0.013485	0.178124	0	0.66774	0.8344
0	1.11846	1.96871	-5.96e-08	1.91439	2.31994	0	2.13804	2.38968	-5.96e-08	0.766826	1.77353	0	3.21342	1.76734	0	1.62289	2.44733
-4.77e-07	-0.12506	0.03545	0	-0.20547	-0.15521	0	-0.14076	-0.0686	-4.77e-07	-0.32337	-0.3771	0	-1.05947	-0.73385	0	-0.24867	-0.42131
0	0.862247	1.4047	-2.38e-07	0.351031	1.30108	0	1.09612	1.95474	-2.38e-07	1.14199	1.57211	0	2.0567	1.51276	0	0.763064	0.615517
0	0.250938	1.0255	-4.77e-07	0.321313	0.808589	0	0.367188	0.908703	-4.77e-07	0.56145	0.493653	0	1.07481	1.06435	0	0.767026	0.603883
0	0.196411	1.44977	-4.77e-07	0.345609	0.445498	0	-1.45272	-0.2551	0	-0.18206	-0.01638	0	-0.37916	-0.89066	0	0.196526	0.428931
0	-0.4861	-0.83817	4.77e-07	-0.44414	-0.82022	0	-0.58618	-0.98754	0	-0.86482	-0.83065	0	0.156199	-0.15203	0	-0.91598	-0.8096
-4.77e-07	0.665948	1.08126	4.77e-07	0.237894	0.731835	0	0.287363	1.02326	4.77e-07	0.090789	0.131035	0	0.737185	0.911946	0	0.261788	0.415454
4.77e-07	0.060782	-0.02179	0	0.052375	-0.11088	0	0.020119	0.055538	-4.77e-07	0.169947	-0.05162	0	-0.03768	0.054747	0	0.129847	0.143153
0	0.013826	-0.13345	-4.77e-07	0.093004	-0.11173	0	0.086252	-0.0239	0	0.109275	-0.10962	0	-0.08662	0.07788	0	0.097795	0.059173
4.77e-07	-0.01539	-0.02504	4.77e-07	-0.00431	0.125245	0	-0.05552	0.049915	4.77e-07	0.105908	0.170461	0	0.365188	0.576056	0	0.239182	0.044315
0	0.797203	1.53203	0	0.411011	1.38673	0	0.415576	1.04572	0	0.12144	0.147474	0	0.386905	0.615333	0	0.150337	0.364828
0	-1.12497	-1.83125	4.77e-07	-0.78267	-1.40112	0	-0.17346	-1.02956	0	-0.49559	-0.8148	0	-0.08749	-0.03825	0	-0.79727	-1.32333
2.98e-08	-0.22245	-0.93625	0	0.545905	0.166227	0	0.11157	0.167287	-7.45e-09	0.17595	0.289569	0	0.365426	0.91934	0	0.470884	0.792821
-2.38e-07	1.34568	1.79141	1.19e-07	1.14205	1.66605	0	0.494898	1.57446	0	0.679427	0.262345	0	1.31296	1.20791	0	0.955462	0.713499
0	-0.10337	0.166461	0	-0.36114	-0.16174	0	-0.44943	-0.27798	-4.77e-07	-0.49588	-0.56625	0	-0.37835	-0.02734	0	-0.00562	-0.22315
2.38e-07	2.03887	2.62666	2.38e-07	1.0667	1.94542	0	1.21269	1.21643	-2.38e-07	0.403058	0.591244	0	-0.13937	0.67677	0	0.987884	0.922798
0	-0.26389	-0.46304	0	-0.15694	-0.46973	0	-0.03304	-0.32796	4.77e-07	-0.02777	-0.0967	0	-0.14386	-0.42775	0	-0.01675	0.062078
0	-0.07045	2.00823	0	0.121906	2.06416	0	2.00054	0.31929	1.49e-08	0.251952	0.36557	0	0.213423	0.767336	0	0.622887	0.944824
4.77e-07	0.583512	1.29879	-4.77e-07	0.521177	0.952521	0	-0.28952	0.548674	-4.77e-07	0.010775	0.40722	0	-0.7656	-0.77378	0	0.428983	0.996725
-2.38e-07	0.407532	1.30185	0	0.253293	1.19247	0	0.123395	0.914899	-2.38e-07	0.218687	0.652804	0	-0.1736	0.076764	0	0.562766	0.585615
4.77e-07	-0.15138	0.055662	-4.77e-07	-0.13537	-0.15124	0	-0.01235	0.101657	0	-0.35487	-0.37637	0	-0.0253	0.153806	0	-0.19456	-0.16289
0	0.862016	1.54579	-2.38e-07	0.583525	1.46411	0	-0.14652	0.68977	4.77e-07	0.300827	0.139621	0	0.219995	0.389155	0	0.558078	0.710577
4.77e-07	-0.01084	0.403464	0	-0.20478	0.068911	0	-0.20832	0.125906	-4.77e-07	-3.86e-05	-0.12129	0	-0.09102	-0.17405	0	0.121416	0.122221
0	0.10796	0.357867	2.38e-07	0.265172	0.58921	0	0.33827	0.618457	2.38e-07	0.313985	0.361665	0	0.416239	0.324818	0	0.226958	0.073557
4.77e-07	-0.20409	-0.42046	0	-0.07515	-0.29036	0	0.455889	0.317258	0	0.103029	0.087003	0	0.624492	0.735276	0	-0.29445	-0.24731
4.77e-07	-0.24989	-0.06588	0	-0.30154	-0.33949	0	-0.24965	-0.30089	-4.77e-07	-0.32743	-0.39799	0	-0.14331	-0.11741	0	-0.37189	-0.27539
0	0.384545	0.53236	0	0.438473	0.532153	0	0.256014	0.433878	0	0.465132	0.376856	0	0.049227	0.157617	0	0.108422	-0.00536
0	0.353551	1.13975	0	0.262384	0.514224	0	0.263573	2.90425	-2.98e-08	-0.90005	-0.13443	0	0.365426	0.767336	0	2.35985	2.09683
2.38e-07	1.72866	2.71522	0	1.4086	3.03829	0	0.041181	2.00379	-2.38e-07	1.17085	1.50253	0	0.380242	0.794993	0	1.08499	1.37451
0	1.71102	2.67953	0	1.29501	2.89761	0	-0.12547	1.92509	0	1.09318	1.45321	0	0.35824	0.854273	0	1.10205	1.35986
0	-0.14645	0.13975	0	0.045905	-0.40977	0	0.263573	0.167287	1.49e-08	0.251952	0.36557	0	0.365426	0.767336	0	0.622887	0.944824
0	0.568048	1.17423	2.38e-07	0.360875	0.90478	0	-0.12109	0.490442	0	0.187292	0.352367	0	-0.06511	0.303769	0	0.107746	0.496279
0	0.138866	0.662399	0	-0.15087	0.10522	0	-0.60367	0.001701	2.38e-07	-0.66214	-0.7024	0	-1.45643	-1.40417	0	-0.20719	-0.20432
4.77e-07	-0.44719	-1.05049	0	-0.31572	-0.88355	0	-0.25336	-0.69698	-4.77e-07	-0.15097	-0.36574	0	-0.40515	0.12674	0	-0.47071	-0.48581
-2.38e-07	-0.39842	-0.2337	-4.77e-07	-0.72822	-0.44917	0	-1.0224	-1.12982	-2.38e-07	-0.90034	-0.39788	0	-1.29096	-0.84808	0	-1.38919	-0.78216
4.77e-07	-0.72601	-0.74091	0	-0.83138	-0.86982	0	-0.86223	-1.11521	-4.77e-07	-1.05181	-0.70318	0	-1.0084	-0.8091	0	-1.6045	-1.09711
-2.98e-08	1.91129	2.00098	0	3.03454	1.9939	0	2.00054	2.16729	0	-0.24805	-1.03811	0	1.21342	-0.96963	0	1.03792	0.944824
4.77e-07	-0.26854	-0.46409	0	-0.24355	-0.41699	0	0.088724	-0.04125	-4.77e-07	-0.09351	-0.27086	0	0.650215	0.859948	0	-0.19585	-0.12221
0	-0.30269	-0.72553	0	-0.18896	-0.56333	0	-0.0993	-0.36366	4.77e-07	0.100775	0.009066	0	0.148672	0.324243	0	-0.27846	-0.28271
-2.38e-07	0.189995	0.67881	-2.38e-07	-0.07886	0.446724	0	-0.02733	0.476615	2.38e-07	-0.27162	-0.33887	0	0.199747	0.094698	0	-0.35057	-0.05135
0	0.126322	0.82991	2.38e-07	-0.16424	0.413597	0	-0.63797	-0.11627	0	-0.45151	-0.31626	0	0.243324	0.428312	0	-0.26321	0.058729
-2.38e-07	0.245502	0.955021	2.38e-07	0.137902	0.759079	0	-0.27942	0.564917	0	-0.00648	0.116443	0	-0.06203	-0.0221	0	0.177672	0.262421
-4.77e-07	-0.23885	-0.34402	0	0.017467	-0.28292	0	0.303713	-0.00802	0	-0.04401	-0.08119	0	0.197938	0.36423	0	-0.16253	-0.02312
0	0.032724	-0.08715	0	0.076561	0.023795	0	0.243301	0.112581	0	0.350465	0.275051	0	0.508879	0.687677	0	0.326591	0.077112
0	-0.1689	-0.55579	0	0.032907	-0.37274	0	0.230299	-0.12323	4.77e-07	0.092776	0.0548	0	0.3289	0.410907	0	0.057183	0.016179
-4.77e-07	0.792766	1.35699	0	0.560112	1.51844	0	-0.49505	0.43634	4.77e-07	0.037659	0.164508	0	0.036953	0.03772	0	0.070424	0.145447
0	0.652526	1.18197	-4.77e-07	0.359592	1.3328	0	-0.51172	0.236517	0	0.023407	0.076893	0	-0.05955	-0.08742	0	-0.12313	-0.093
2.98e-08	1.25723	2.44119	-5.96e-08	0.949582	2.10141	0	-0.15146	0.489215	1.19e-07	-0.05879	0.108284	0	0.113887	-0.13955	0	-0.20719	-0.73325
-2.38e-07	1.96536	1.95227	0	1.78381	2.75373	0	2.38357	3.04443	2.38e-07	1.82539	2.43844	0	1.24317	1.19136	0	2.20785	2.57551
-2.38e-07	0.641441	0.998701	-2.38e-07	0.321768	0.841903	0	0.100311	0.730313	0	0.322478	0.323096	0	0.515451	0.995365	0	0.247594	0.488913
0	0.509485	1.15345	4.77e-07	0.122411	0.840638	0	0.089399	0.666789	-4.77e-07	-0.01409	0.005501	0	-0.55034	-0.64279	0	0.501508	0.593495
0	-0.14645	-0.36025	0	0.045905	-0.25777	0	0.415576	1.90425	1.49e-08	0.251952	0.941572	0	0.213423	0.91934	0	-0.52912	-0.20718
0	0.37264	0.30081	-4.77e-07	0.567008	0.522624	0	0.730629	0.445673	0	0.131711	0.181592	0	1.04934	1.25868	0	0.025958	0.100307
-4.77e-07	-0.11138	-0.26167	-4.77e-07	0.040722	-0.18363	0	0.048449	-0.13073	0	0.215932	0.206626	0	0.259227	0.516498	0	0.389254	0.368323
0	-0.07045	0.508233	0	0.197908	0.666227	0	0.11157	2.16729	1.49e-08	0.251952	0.441572	0	0.213423	0.767336	0	0.622887	1.09683
-4.77e-07	0.198981	-0.2285	0	0.170708	-0.52258	0	-0.000731	-1.26869	0	-0.82101	-1.22014	0	-1.12621	-1.05831	0	-0.80243	-1.24439
0	-0.23876	-0.68069	-4.77e-07	-0.41718	-0.3977	0	-0.29473	-0.37198	0	-0.75562	-0.60973	0	-0.21496	-0.45375	0	-0.69138	-0.36626
-4.77e-07	-0.45629	-0.28747	0	-0.34112	-0.48643	0	-0.20517	-0.2317	0	-0.30983	-0.40908	0	-0.15106	-0.21215	0	-0.41936	-0.30521
0	0.731378	1.02581	-2.38e-07	0.581129	0.968914	0	0.263573	0.714236	2.38e-07	0.314196	0.348273	0	0.463036	0.975923	0	0.413433	0.395621
-5.96e-08	5.19874	5.99526	0	4.35142	5.9768	0	3.76	5.19914	-1.19e-07	4.08852	4.30298	0	3.93452	4.20197	0	4.12842	4.06821
0	6.19524	7.8679	0	5.17355	8.27708	0	5.84184	7.63217	7.45e-09	6.73904	8.31474	0	-0.56949	-0.02309	0	5.0152	6.40426
0	3.75945	4.68701	0	2.10159	5.61465	0	2.26357	4.81114	1.49e-08	3.76314	5.14334	0	6.12831	6.41119	0	3.43024	5.58868
-4.77e-07	0.557659	1.08493	0	0.431369	0.908196	0	0.366293	0.717897	-4.77e-07	0.310912	0.500956	0	0.013079	0.074135	0	0.627357	0.805273
0	0.001408	0.562471	0	-0.03565	0.293473	0	-0.21224	0.208448	4.77e-07	-0.30419	-0.20083	0	0.14951	0.191959	0	-0.29258	-0.05135
2.98e-08	4.731	6.41958	-5.96e-08	4.03693	5.98872	0	0.848535	3.57328	0	1.72794	2.24682	0	0.596039	0.362946	0	2.43024	2.30238
-1.19e-07	4.51372	6.28292	0	3.1793	5.07685	0	1.0373	3.20744	0	1.37377	1.76253	0	0.491762	0.522224	0	1.79453	2.11647
0	0.307306	0.318828	0	-0.09169	-0.06132	0	-0.5198	-0.30158	-4.77e-07	-0.1967	-0.1599	0	0.217369	0.030371	0	-0.3238	-0.31076
0	0.325876	0.953423	0	-0.23424	0.413034	0	-0.33936	0.596538	-2.38e-07	-0.28182	-0.45082	0	0.316516	0.305231	0	0.106764	0.049414
0	0.095197	-0.00711	-4.77e-07	0.073941	-0.02186	0	-0.03128	-0.10229	0	0.001432	-0.05994	0	-0.01824	0.066608	0	0.072689	0.067451
0	0.104773	0.406072	0	0.093823	0.494181	0	-0.39354	0.424445	2.38e-07	0.256678	-0.13737	0	-0.15496	-0.25313	0	-0.11408	0.207859
4.77e-07	-0.00808	0.062093	0	0.180881	0.147566	0	0.21703	0.41111	2.38e-07	0.231242	0.049475	0	0.856729	1.05309	0	-0.03162	-0.12472
0	0.75589	1.35501	0	0.215812	0.477446	0	0.055464	0.330016	-2.38e-07	0.107803	0.194325	0	-0.29354	0.120973	0	-0.04629	-0.01123
2.38e-07	0.460261	0.89531	0	-0.16788	0.4047	0	-0.13071	0.476615	2.38e-07	0.02729	0.00362	0	-0.14191	0.536452	0	-0.063	0.011495
-4.77e-07	-0.1234	0.082052	0	-0.11482	0.141255	0	-0.04952	0.238625	0	-0.15008	-0.25456	0	0.019458	-0.02929	0	-0.26725	-0.17111
4.77e-07	-0.14422	0.269174	4.77e-07	-0.12114	0.087402	0	0.12142	0.441237	0	-0.26093	-0.43614	0	-0.13527	0.065305	0	-0.2692	-0.30427
0	-0.46776	-0.46671	0	-0.44005	-0.64091	0	-0.48954	-0.66547	-4.77e-07	-0.26913	-0.4261	0	-0.82134	-0.53752	0	-0.36443	-0.42896
0	1.72203	1.93223	-3.73e-09	0.545905	1.88271	0	0.263573	2.48922	1.49e-08	0.327954	0.517573	0	-0.78658	-0.38467	0	0.77489	2.68179
0	0.239887	0.546391	0	0.120534	0.430979	0	0.645659	0.827801	-2.38e-07	0.181815	0.119758	0	0.653244	0.752981	0	0.109115	0.158368
4.77e-07	0.573165	1.10689	-4.77e-07	0.549151	0.994989	0	0.187624	0.702063	0	0.23544	0.43119	0	0.013242	0.257896	0	0.491431	0.788874
-4.77e-07	-0.58874	-1.21746	0	-0.39565	-0.94624	0	-0.07617	-0.6664	-4.77e-07	0.099985	-0.06292	0	0.081161	0.193457	0	-0.47953	-0.57872
0	0.919308	1.43624	2.38e-07	0.454988	1.04321	0	0.414064	0.754764	0	0.419483	0.595978	0	0.555075	0.580521	0	0.846927	1.30097
-2.38e-07	4.71062	6.19536	0	2.49062	3.80245	0	-1.6285	0.298444	4.77e-07	-0.48514	-0.41529	0	-0.06252	0.027339	0	-0.9605	-0.73318
0	-0.36117	-0.66062	0	-0.28115	-0.79894	0	-0.19046	-0.5757	4.77e-07	-0.22179	-0.34958	0	-0.48828	-0.52262	0	-0.30049	-0.1953
-5.96e-08	2.06453	3.74134	0	1.13812	2.32177	0	0.526607	1.46985	1.19e-07	0.266237	1.01294	0	-0.00897	0.696947	0	0.912393	1.23433
0	0.053593	0.096941	0	0.137242	-0.02851	0	0.066486	0.065674	0	-0.07659	-0.08345	0	-0.184	-0.22904	0	0.153486	0.121561
0	1.90923	5.02219	7.45e-09	2.49935	4.52335	0	0.263573	3.48922	0	0.327954	3.23405	0	4.27232	3.72669	0	0.622887	3.40426
0	1.14961	1.40823	4.77e-07	0.86749	1.05775	0	0.884605	1.22655	4.77e-07	0.54475	0.493535	0	1.07607	1.10154	0	0.048298	0.237303
-4.77e-07	-0.37305	-0.97011	0	-0.2469	-0.79925	0	-0.01054	-0.43892	-4.77e-07	0.134386	0.079839	0	0.742757	0.804374	0	-0.00343	-0.12892
0	-0.07045	2.03768	0	0.621906	1.45871	0	0.11157	0.015284	1.49e-08	0.251952	1.31005	0	0.365426	0.767336	0	0.470884	0.944824
0	-0.13704	-0.3107	-4.77e-07	0.0796	-0.35585	0	0.183287	-0.22233	4.77e-07	-0.05867	-0.0871	0	0.133538	0.288662	0	-0.24939	-0.08392
0	-0.18993	-0.10399	-4.77e-07	-0.02368	-0.19973	0	0.515408	0.420683	-4.77e-07	-0.15126	-0.11541	0	0.737274	0.959982	0	-0.62771	-0.48896
0	0.436659	0.621054	0	0.441845	0.424835	0	0.485785	0.529574	0	0.356614	0.24856	0	-0.04371	0.057227	0	0.269033	0.23035
-1.49e-08	4.28323	5.62839	0	2.95812	5.09619	0	2.5855	3.37674	1.49e-08	2.90395	2.10254	0	3.38335	2.3523	0	1.79281	2.26675
0	0.06107	-1.22873	5.96e-08	-0.77281	-1.11729	0	3.87501	1.31929	-5.96e-08	-1.40901	0.289569	0	-0.20161	0.352299	0	-0.59951	0.722432
-4.77e-07	-0.53518	-1.08816	4.77e-07	-0.25929	-0.99773	0	0.014582	-0.62886	4.77e-07	-0.16308	-0.26576	0	0.274677	0.199048	0	-0.12755	-0.28096
-2.98e-08	3.22653	4.42941	-2.98e-08	2.57535	4.00403	0	2.723	4.48921	-5.96e-08	1.62044	2.32102	0	4.82486	5.61978	0	1.51597	2.3854
-4.77e-07	0.211934	0.211386	4.77e-07	0.300266	0.224586	0	0.707443	0.684391	0	0.16631	0.236548	0	1.31968	1.23212	0	0.151601	0.303716
0	1.13667	1.3208	-2.38e-07	1.23622	1.44602	0	1.06688	1.4664	-2.38e-07	0.648398	1.05194	0	1.47646	1.8754	0	1.51016	1.68744
0	1.62982	2.36519	-2.38e-07	1.27445	1.87278	0	2.07716	2.97464	2.38e-07	0.62086	1.23416	0	1.68591	2.44541	0	0.825379	1.50989
4.77e-07	-0.28435	-0.79113	0	-0.15551	-0.66069	0	0.074509	-0.3798	4.77e-07	0.191401	0.053379	0	0.307727	0.324648	0	-0.07743	-0.26424
-4.77e-07	0.536328	1.42817	-4.77e-07	0.109018	0.682221	0	-0.62572	0.010851	4.77e-07	0.002375	0.011796	0	-0.38174	-0.57792	0	0.379492	0.411392
0	2.16206	2.57342	-1.19e-07	1.34682	2.76688	0	0.915649	2.41883	-1.19e-07	1.33189	0.879523	0	0.878238	1.76734	0	1.16345	0.854626
4.77e-07	-0.59612	-0.58059	0	-0.5506	-0.5921	0	-0.15635	-0.25142	4.77e-07	-0.34454	-0.42551	0	0.281844	0.293007	0	-0.45688	-0.2985
0	0.722034	2.51719	0	-0.0301	1.45871	0	0.11157	1.16729	1.49e-08	0.827954	1.01757	0	0.213423	0.615333	0	0.77489	0.944824
0	0.414226	0.18615	4.77e-07	-0.10473	-0.17541	0	-0.30457	-0.65638	4.77e-07	-0.000815	-0.10285	0	-0.72031	-0.15306	0	-0.02229	-0.11758
0	0.257229	0.878427	0	0.838386	0.412153	0	3.4335	3.97464	-2.98e-08	1.46843	0.608284	0	1.62846	1.18237	0	2.03792	1.94482
4.77e-07	1.0248	1.45279	4.77e-07	0.85313	1.23245	0	0.990438	1.53652	4.77e-07	1.02658	1.08005	0	0.99415	1.0769	0	1.00856	1.35324
0	0.207468	0.368441	0	0.159762	0.268337	0	0.131172	0.280305	-4.77e-07	0.211996	0.26313	0	0.213423	0.302481	0	0.075006	0.024533
0	0.159354	0.544942	-4.77e-07	0.156195	0.383604	0	0.040476	0.08035	0	0.039139	-0.05519	0	-0.44473	0.151179	0	0.074409	0.299159
0	0.667855	1.33024	-4.77e-07	0.229476	1.10692	0	0.06151	1.06366	-4.77e-07	0.39815	0.519189	0	0.350442	0.321812	0	0.58972	0.639648
0	-0.42258	-0.27053	0	-0.2863	-0.24103	0	-0.25388	-0.41613	0	-0.54306	-0.62696	0	0.058031	0.274235	0	-0.32709	-0.40225
-4.77e-07	-0.1557	-0.55453	4.77e-07	-0.05076	-0.43041	0	0.420542	0.07416	-4.77e-07	0.110194	-0.24043	0	0.262753	0.348789	0	-0.23928	-0.36243
0	1.49941	2.28767	-2.38e-07	1.06626	2.20261	0	0.599176	1.52986	-4.77e-07	0.61902	0.900144	0	-0.07279	-0.0034	0	0.827868	1.34881
4.77e-07	-0.26227	-0.23093	0	-0.3483	-0.60709	0	-0.41148	-0.48165	4.77e-07	-0.51747	-0.60006	0	-0.44908	-0.30922	0	-0.566	-0.50195
0	-0.14645	2.21575	0	-0.4541	0.458708	0	0.415576	0.31929	0	0.17595	0.289569	0	0.213423	0.767336	0	0.622887	0.944824
-4.77e-07	0.148736	-0.10908	0	0.349615	-0.01216	0	0.722746	0.722177	-4.77e-07	0.374573	0.623551	0	-0.12435	0.068515	0	0.63371	0.722784
-4.77e-07	0.006778	0.585649	4.77e-07	-0.31858	0.233914	0	-0.09956	0.310544	0	0.040704	-0.07422	0	0.131892	0.190279	0	0.19863	0.29406
0	-0.10541	0.322865	4.77e-07	-0.19715	-0.04406	0	-0.09572	0.13412	0	-0.19979	-0.19405	0	-0.18192	0.074315	0	-0.01303	-0.00157
0	0.44159	0.65525	0	0.198217	0.665376	0	-0.01206	0.378435	2.38e-07	0.197532	0.506811	0	0.368701	0.491127	0	0.009303	0.137469
0	0.284611	0.92311	0	0.147984	0.604321	0	0.405127	0.691495	4.77e-07	0.1069	0.185851	0	0.213423	0.367961	0	0.110366	0.411645
-4.77e-07	-0.41955	-0.15044	4.77e-07	-0.54589	-0.43628	0	-0.35746	-0.04328	0	-0.46524	-0.55054	0	-0.48571	-0.45854	0	-0.07177	-0.00455
-4.77e-07	-0.01001	-0.62379	0	0.102591	-0.48228	0	0.567063	0.126646	2.38e-07	0.181877	0.060866	0	0.619415	1.06012	0	-0.10325	-0.26539
0	0.304067	0.753736	0	0.010728	0.707604	0	-0.01441	0.400264	0	0.086685	0.043048	0	-0.17652	0.841337	0	0.13746	-0.39123
0	1.42955	2.80071	0	0.621906	1.61967	0	0.415576	1.90425	0	0.251952	0.941572	0	0.213423	0.615333	0	0.470884	0.944824
0	-0.14645	0.715752	0	0.045905	0.666227	0	0.415576	0.167287	1.49e-08	0.251952	0.36557	0	0.213423	0.767336	0	0.622887	0.944824
0	0.722034	1.93223	0	0.045905	0.458708	0	-0.88843	0.167287	1.49e-08	0.903955	0.517573	0	1.36543	0.767336	0	0.470884	0.944824
0	-0.36277	-1.2467	4.77e-07	-0.08656	-0.82212	0	-0.21288	-1.01546	-4.77e-07	0.039329	-0.05517	0	-0.23634	-0.34651	0	-0.36136	-0.65107
-4.77e-07	0.322091	0.803066	0	0.01161	0.354926	0	-0.07285	0.443088	-4.77e-07	-0.08662	-0.03278	0	-0.16801	-0.10047	0	-0.00647	0.148357
4.77e-07	0.056596	0.570902	0	0.011484	0.22617	0	-0.07515	0.235129	4.77e-07	-0.0598	-0.03967	0	-0.05165	0.130473	0	-0.04193	0.0483
0	0.082717	0.385546	4.77e-07	0.130907	0.316786	0	0.017912	0.150704	0	0.17804	0.249216	0	-0.26374	-0.18777	0	0.077837	0.138017
4.77e-07	0.012805	0.586076	-4.77e-07	0.088214	0.384694	0	0.09911	0.502434	0	-0.06636	-0.01424	0	-0.02302	0.122432	0	0.044122	0.198274
0	-0.31456	-0.67368	4.77e-07	-0.28557	-0.70678	0	0.080523	-0.31434	0	-0.14552	-0.24205	0	-0.0293	0.066111	0	-0.3116	-0.36398
-4.77e-07	-0.07992	0.207167	0	-0.12579	0.07619	0	-0.02544	-0.07898	0	-0.08413	-0.13444	0	-0.34081	-0.31067	0	-0.08045	-0.01402
0	2.01451	3.14871	2.98e-08	1.20687	2.17519	0	1.11157	1.5458	0	0.348275	-0.16962	0	0.535351	1.93726	0	-1.54704	-0.2251
0	0.524466	0.571921	-4.77e-07	0.546983	0.804792	0	0.745989	0.815531	0	0.262773	0.668584	0	-0.12881	0.036333	0	0.926993	1.0455
2.38e-07	1.03422	1.93903	-2.38e-07	0.744696	1.73927	0	0.522308	1.43675	2.38e-07	0.736359	0.609203	0	0.319464	0.77951	0	0.977317	0.90783
0	4.29465	6.60807	5.96e-08	2.1571	6.38955	0	2.00054	4.12148	1.19e-07	2.60895	4.13234	0	-1.5578	-1.6307	0	2.26978	3.63941
4.77e-07	-0.03382	-0.17988	0	0.080049	-0.04646	0	0.232193	0.100659	0	0.069168	0.048709	0	0.047527	0.065856	0	-0.05712	0.132549
0	-0.14645	1.72471	0	-0.0301	0.958708	0	0.263573	0.31929	0	-0.32405	-0.21043	0	-0.93858	-0.38467	0	-1.52912	-1.20718
0	-0.18106	-0.28894	-4.77e-07	-0.08828	-0.32313	0	0.074717	-0.24284	-4.77e-07	0.124772	0.03893	0	-0.13284	0.044218	0	-0.13087	-0.0046
-2.38e-07	0.645425	1.41406	2.38e-07	0.410583	1.05342	0	0.303791	0.962208	4.77e-07	-0.26511	-0.07082	0	0.088975	0.206025	0	-0.16371	0.406156
4.77e-07	-0.02447	0.442369	-4.77e-07	-0.21405	0.066049	0	-0.64216	-0.29118	-4.77e-07	-0.40602	-0.36886	0	0.154911	-0.12019	0	-0.4584	-0.06109
0	0.193104	0.505995	0	0.046978	0.249364	0	-0.02535	0.128099	0	-0.40192	-0.30041	0	0.076464	0.217334	0	-0.092	0.071385
-4.77e-07	-0.16785	-0.16135	4.77e-07	0.016012	-0.10437	0	0.438169	0.391746	0	-0.04738	-0.05077	0	0.24348	0.397154	0	-0.19959	-0.08912
0	-0.24863	-0.05429	2.38e-07	-0.47247	-0.21209	0	0.763144	0.894269	0	-0.31367	-0.48357	0	0.146309	0.555832	0	-0.18447	-0.27757
0	-0.37322	-0.19567	-4.77e-07	-0.1175	-0.2478	0	0.046474	0.073044	0	-0.36665	-0.38215	0	-0.16187	-0.10668	0	-0.32191	-0.34924
-4.77e-07	0.160718	0.525646	0	0.186685	0.345963	0	0.271591	0.44313	-4.77e-07	0.175154	0.107411	0	0.471491	0.519099	0	0.285	0.293637
-4.77e-07	-0.61522	-1.03085	4.77e-07	-0.39368	-0.8937	0	-0.23456	-0.65761	-4.77e-07	-0.03655	-0.19383	0	0.365899	0.372652	0	-0.42495	-0.58555
-4.77e-07	0.029417	0.125515	0	0.021419	-0.0516	0	0.169382	0.188407	4.77e-07	-0.09054	-0.10556	0	-0.09838	-0.16518	0	-0.02671	0.155708
2.38e-07	0.691132	0.851312	-2.38e-07	0.41799	0.616702	0	0.362425	0.367585	2.38e-07	0.195642	0.28718	0	0.401689	0.208368	0	-0.07823	0.094648
0	1.20474	1.82244	-4.77e-07	0.892225	1.67334	0	0.885265	1.54267	-4.77e-07	0.684304	0.992326	0	1.11893	1.09398	0	0.268585	0.710543
2.38e-07	0.281336	0.905863	-4.77e-07	0.086994	0.483103	0	-0.36021	0.269938	-4.77e-07	-0.07812	-0.18871	0	-0.1822	0.034276	0	0.033292	0.151275
2.38e-07	0.206547	0.63591	0	-0.03754	0.111281	0	-0.68198	-0.14945	0	-0.38451	-0.41997	0	-0.00897	-0.08184	0	-0.1919	-0.49011
0	0.55264	0.778792	2.38e-07	0.314221	0.655467	0	-0.20825	0.280426	0	0.082623	-0.04693	0	-0.08968	-0.19637	0	0.17928	0.161142
0	-0.04661	0.771973	0	0.094338	0.91316	0	-0.67382	-0.17073	-4.77e-07	-0.14283	-0.00703	0	-0.40224	-0.3657	0	-0.44291	-0.44692
-4.77e-07	-0.04697	0.418259	0	-0.11217	0.112197	0	-0.14341	0.238253	-4.77e-07	-0.30532	-0.22784	0	-0.14082	0.066441	0	0.046058	0.071907
4.77e-07	-0.00507	-0.06574	0	0.104066	-0.04415	0	0.464149	0.479075	-4.77e-07	0.232125	0.194145	0	0.356028	0.517359	0	-0.21738	-0.13585
4.77e-07	-0.27171	-0.18206	0	-0.23449	-0.35337	0	-0.2162	-0.25666	0	-0.22951	-0.2946	0	0.028997	0.217457	0	-0.29237	-0.172
0	-0.40625	-0.3082	-4.77e-07	-0.41895	-0.56916	0	-0.482	-0.66136	4.77e-07	-0.32576	-0.37895	0	-0.85363	-0.87957	0	-0.468	-0.23453
0	-0.14645	-0.43625	0	0.045905	-0.40977	0	0.263573	0.167287	1.49e-08	0.251952	0.517573	0	0.213423	0.767336	0	0.470884	0.792821
2.98e-08	1.14603	1.62839	7.45e-09	1.12191	1.32719	0	2.26357	0.015284	0	-0.83301	-0.21939	0	-2.74594	-1.04002	0	-1.96208	-1.79214
0	-0.13759	-0.30193	4.77e-07	0.016921	-0.16608	0	0.243818	0.333866	0	-0.09101	-0.04879	0	0.51969	0.467491	0	-0.53537	-0.49531
0	-0.66174	0.048455	0	-0.99922	-0.22591	0	-0.25999	0.103157	-2.38e-07	-0.25138	0.042533	0	0.106507	-0.04002	0	-1.76178	-0.80241
4.77e-07	-0.04034	0.353572	0	-0.20831	0.224048	0	-0.27774	0.21729	0	-0.05483	-0.0478	0	0.068718	0.266664	0	-0.135	0.070954
0	0.05251	0.286385	0	0.093492	0.367077	0	-0.03825	0.099472	-2.38e-07	-0.05709	0.055277	0	0.124417	0.289289	0	-0.10409	-0.04519
4.77e-07	-0.49771	-0.51388	0	-0.45032	-0.7983	0	-0.27364	-0.25393	-4.77e-07	-0.52353	-0.63007	0	-0.04961	-0.14625	0	-0.66635	-0.69506
0	-0.47462	-1.21158	4.77e-07	-0.29466	-0.89317	0	-0.25927	-0.86832	0	0.03789	-0.12756	0	0.280192	0.38928	0	-0.28724	-0.48872
-1.49e-08	1.92955	1.88568	0	1.12191	2.5699	0	2.7375	1.90425	0	-0.61653	0.073089	0	1.95039	0.91934	0	0.037924	0.359862
4.77e-07	0.235658	0.852077	-4.77e-07	0.162702	1.07078	0	-0.09098	0.642275	0	-0.19654	0.038482	0	0.941826	1.11465	0	-0.2259	0.23451
2.38e-07	0.780723	1.57813	-2.38e-07	0.186814	0.917948	0	-0.32139	0.565046	-2.38e-07	0.298987	0.339721	0	-0.49878	0.172975	0	0.011929	0.359861
-4.77e-07	-0.28038	-0.61896	4.77e-07	-0.13609	-0.52963	0	0.352383	0.177429	4.77e-07	-0.02997	-0.16775	0	0.792286	0.842069	0	-0.56544	-0.5443
0	-0.21543	-0.25971	0	-0.30672	-0.45978	0	-0.1165	-0.1588	4.77e-07	-0.20396	-0.29713	0	-0.07816	-0.18803	0	-0.2639	-0.3399
2.38e-07	-0.3952	-0.45959	0	-0.4208	-0.27212	0	-0.40736	-0.18172	-2.38e-07	-0.66114	-0.84248	0	0.719314	1.42726	0	-0.38431	-1.00579
0	0.282548	0.472456	4.77e-07	-0.19444	0.230756	0	0.124651	0.571046	4.77e-07	-0.39277	-0.43611	0	0.695131	1.25215	0	-0.000719	-0.43319
0	0.318215	0.897964	0	0.042984	0.720933	0	0.335722	0.55431	2.38e-07	-0.61992	-0.34257	0	0.950388	1.76734	0	0.130491	-0.38582
-4.77e-07	0.229145	0.328651	0	0.208117	0.371666	0	0.473497	0.586664	-4.77e-07	0.36039	0.35892	0	0.344953	0.570939	0	0.320955	0.412203
0	0.929553	3.0337	0	2.0459	2.72362	0	-0.05836	1.5458	0	1.23163	1.44157	0	0.365426	0.91934	0	-1.69904	0.207859
-4.77e-07	-0.26258	-0.91659	-4.77e-07	0.070758	-0.94971	0	0.313196	-0.18453	4.77e-07	0.800179	0.573239	0	-0.00742	-0.86493	0	-0.16304	0.09229
4.77e-07	1.64241	2.48658	0	1.73107	2.73836	0	2.24466	2.98959	-4.77e-07	1.18289	1.51239	0	1.95474	2.42422	0	1.18529	1.42376
2.98e-08	2.60745	3.56516	7.45e-09	3.76461	4.4989	0	2.26357	3.62672	2.98e-08	1.85015	2.15805	0	4.12031	4.46778	0	3.28585	3.35986
0	2.09052	3.91191	0	2.02558	2.61967	0	1.00054	2.66979	-2.98e-08	1.2054	1.24301	0	3.21342	3.08926	0	1.94481	3.64526
2.38e-07	0.896036	1.6138	0	0.617622	1.35476	0	0.514878	1.26604	4.77e-07	0.240808	0.349901	0	0.74621	1.14038	0	0.413892	0.611841
-4.77e-07	-0.20214	-0.22477	0	-0.2465	-0.35906	0	-0.10918	-0.21123	4.77e-07	-0.23163	-0.22328	0	-0.19236	-0.3011	0	-0.20417	-0.31917
4.77e-07	-0.12284	-0.09035	4.77e-07	-0.08385	-0.14992	0	0.101908	0.175758	0	-0.22064	-0.2511	0	0.116324	0.160873	0	-0.29112	-0.20067
0	-0.0954	-0.30995	0	0.112576	-0.15104	0	0.618956	0.454531	0	0.534143	0.364647	0	1.2655	1.43042	0	0.424281	0.18883
4.77e-07	-0.00461	0.165202	0	0.053318	0.209548	0	0.007759	0.355797	-4.77e-07	0.182771	0.256586	0	0.147333	0.293704	0	0.382847	0.337712
-4.77e-07	0.031995	0.434857	-4.77e-07	-0.06449	0.125538	0	0.032377	0.452959	0	-0.20455	-0.27047	0	-0.25345	-0.19635	0	-0.19223	0.083548
2.38e-07	0.194393	1.18781	0	0.202054	0.793403	0	-0.07261	0.405798	2.38e-07	0.04144	0.124804	0	-0.28596	-0.15973	0	0.075399	0.13747
-4.77e-07	-0.29611	0.012456	4.77e-07	-0.15989	-0.00275	0	-0.49397	-0.06773	0	-0.21468	-0.34175	0	-0.10851	-0.17126	0	-0.03198	-0.14361
0	0.060201	0.620015	0	-0.02863	0.314687	0	-0.09432	0.419808	-4.77e-07	-0.28773	-0.30169	0	-0.38988	-0.57728	0	0.000422	0.027052
0	0.051877	0.292375	0	-0.07775	0.160763	0	0.269109	0.612524	0	0.175016	-0.0452	0	0.343191	0.517817	0	0.220916	0.220925
0	-0.20232	-0.08416	4.77e-07	-0.17074	-0.17296	0	-0.10239	-0.04903	0	-0.01615	-0.10397	0	-0.30969	0.010362	0	-0.0752	0.090365
0	4.24423	4.72659	0	2.36783	3.83168	0	3.22293	4.22618	0	2.12044	2.44157	0	0.213423	0.615333	0	2.35985	3.90418
-4.77e-07	-0.02085	0.141932	4.77e-07	0.130284	0.038475	0	0.119429	0.00182	0	0.076954	-0.01164	0	0.171177	0.212642	0	0.143624	0.103377
0	0.705827	1.10431	0	0.433722	0.997918	0	0.619598	1.14183	-4.77e-07	0.47471	0.577473	0	0.638203	0.852255	0	0.500492	0.787166
0	0.623845	1.28053	-2.38e-07	0.111861	0.94655	0	0.223863	0.910765	2.38e-07	0.438427	0.504337	0	0.165329	0.56452	0	0.475041	0.42623
4.77e-07	-0.47946	-0.98484	0	-0.23138	-0.9374	0	-0.01264	-0.60723	4.77e-07	-0.30779	-0.40946	0	-0.17237	-0.03938	0	-0.53185	-0.63276
0	0.194051	0.476593	4.77e-07	0.171684	0.494622	0	0.208197	0.572482	-4.77e-07	-0.01865	0.103241	0	0.258628	0.291065	0	0.119582	0.254729
0	0.014515	1.05402	0	-0.37809	0.362386	0	0.04118	0.167287	1.19e-07	-0.65173	-0.83059	0	1.53535	0.767336	0	0.037924	-0.05518
4.77e-07	-0.05339	-0.29467	0	0.186173	-0.05059	0	0.632528	0.504682	0	0.252381	0.126395	0	0.794197	0.96624	0	-0.16156	-0.15062
0	0.05488	0.367033	-4.77e-07	-0.18824	-0.07261	0	-0.40892	0.016649	-4.77e-07	-0.27961	-0.31091	0	-0.89988	-0.78062	0	-0.26143	-0.03163
0	0.440073	0.466625	2.38e-07	0.186209	0.632879	0	-0.21876	0.190309	0	0.654389	0.693528	0	0.62846	1.30211	0	0.135928	0.28122
0	0.882998	3.02549	0	2.42335	3.20464	0	0.941645	1.75225	5.96e-08	1.92428	1.83038	0	1.21342	0.352299	0	0.622887	1.13747
0	0.3175	0.635563	0	0.186878	0.448737	0	-0.91955	-0.15424	0	-0.90042	-0.25358	0	-1.24092	-2.07674	0	-0.92032	0.105719
0	0.419607	0.588829	0	0.124341	0.61576	0	0.09491	0.489719	0	0.267918	0.394505	0	0.18641	0.32032	0	0.192785	0.125156
0	0.204051	0.399372	0	0.012446	0.161591	0	-0.56792	-0.5305	0	-0.12322	-0.00878	0	0.226069	0.069163	0	-0.34984	-0.34713
0	-0.26241	-0.00301	4.77e-07	-0.26793	-0.13816	0	-0.36429	-0.04346	4.77e-07	-0.33486	-0.29727	0	0.189428	0.216184	0	-0.27982	-0.15088
-4.77e-07	-0.77653	-1.39679	0	-0.45757	-1.26183	0	-0.18876	-0.95686	4.77e-07	-0.31588	-0.46901	0	-0.02737	-0.04573	0	-0.40091	-0.56319
4.77e-07	0.011609	0.264144	4.77e-07	0.004297	0.001677	0	-0.06448	0.173941	0	-0.31859	-0.38472	0	0.012436	0.151313	0	-0.24187	-0.25054
0	0.640803	1.007	0	0.457106	0.836504	0	0.85671	1.30404	4.77e-07	0.325673	0.387433	0	0.973882	1.02317	0	0.37248	0.391226
-1.49e-08	0.146032	0.563749	0	-0.5301	1.32719	0	0.263573	0.31929	7.45e-09	0.827954	1.15805	0	0.213423	0.767336	0	0.77489	1.09683
0	1.35355	2.87843	0	0.121906	1.74223	0	-1.88843	-0.24775	-7.45e-09	0.751952	1.36557	0	0.213423	1.76734	0	-0.37711	0.944824
0	0.886516	1.77272	-2.38e-07	0.572186	1.02217	0	0.283202	1.19663	0	0.517209	0.24705	0	-0.21188	-0.05029	0	0.622887	0.60134
0	-0.45987	-0.45584	-4.77e-07	-0.223	-0.52786	0	-0.12679	-0.26626	0	-0.08677	-0.0725	0	0.001045	0.033862	0	0.038264	0.103479
-4.77e-07	-0.56373	-1.23095	4.77e-07	-0.37471	-1.08227	0	-0.03592	-0.68479	0	-0.15009	-0.41844	0	0.091616	0.28476	0	-0.34926	-0.44225
4.77e-07	-0.01365	-0.60772	0	0.167631	-0.37254	0	0.707323	0.228254	-4.77e-07	0.428149	0.437049	0	0.684832	0.864771	0	0.156328	0.166758
-4.77e-07	-0.03758	0.141007	-4.77e-07	0.088597	-0.0597	0	0.111088	0.193101	0	-0.11854	-0.04171	0	-0.3581	-0.54045	0	0.197142	0.437729
0	0.14839	0.345137	0	0.051007	0.165338	0	0.116255	0.404529	4.77e-07	-0.01381	0.01053	0	-0.12891	0.051825	0	-0.20734	-0.10983
-2.38e-07	1.41509	1.62686	0	0.567851	1.26357	0	1.09273	2.01488	0	0.504779	0.564051	0	0.606765	0.840798	0	1.04052	0.960364
-2.38e-07	0.149241	0.521661	2.38e-07	-0.35391	0.621432	0	0.29674	0.586513	2.38e-07	-0.09222	-0.13704	0	-0.13946	-0.26014	0	0.114947	-0.18155
-4.77e-07	-0.14975	0.355574	0	-0.1225	0.085258	0	-0.48776	-0.11902	-4.77e-07	-0.4612	-0.38794	0	-0.44692	-0.4254	0	-0.0047	0.036929
-4.77e-07	-0.22351	0.009956	4.77e-07	-0.31263	-0.29955	0	-0.54524	-0.28522	4.77e-07	-0.45865	-0.63651	0	-0.69716	-0.39248	0	-0.37918	-0.41157
0	0.651121	1.2321	2.38e-07	0.434709	1.07924	0	0.041181	0.642866	2.38e-07	0.389722	0.349441	0	-0.19222	-0.20465	0	0.757816	0.629951
0	0.381056	0.899832	-2.38e-07	0.378359	0.984379	0	0.152869	0.596598	2.38e-07	0.186237	0.397296	0	0.032182	0.492229	0	0.488237	0.778466
0	0.429553	2.01719	0	0.697908	0.53471	0	0.263573	0.167287	0	0.251952	0.36557	0	0.213423	0.767336	0	0.77489	0.944824
0	0.075754	0.262599	4.77e-07	-0.11252	0.066516	0	0.171209	0.248816	0	0.169253	0.094754	0	-0.0528	-0.06008	0	-0.05035	0.179662
2.38e-07	0.653282	2.07903	0	0.713497	1.8684	0	-0.277	0.886105	-2.38e-07	0.73414	1.10113	0	0.450461	1.00438	0	1.09419	1.1001
2.98e-08	2.64603	3.4577	-2.98e-08	1.41439	2.52746	0	1.26357	3.16729	0	0.035472	1.73405	0	1.53535	1.08926	0	2.77489	4.09683
0	0.165731	0.368114	0	0.050185	0.310512	0	-0.13236	0.30479	0	0.117755	0.307714	0	1.09977	1.11526	0	0.426489	0.411392
-2.38e-07	0.09177	-0.28505	2.38e-07	0.023148	-0.15437	0	-0.15146	-0.55261	-2.38e-07	-0.66291	-0.40192	0	-1.31014	0.051129	0	-0.64015	-0.05518
0	0.283536	0.431819	-2.38e-07	-0.11879	0.388647	0	0.061939	0.167287	0	0.061517	0.297384	0	0.257144	0.388824	0	0.586361	0.455786
1.19e-07	-0.18164	-0.53421	1.19e-07	-0.21138	0.306705	0	1.84854	1.16729	1.19e-07	-0.54053	-0.6842	0	-1.00897	-0.04002	0	0.497356	-0.31821
0	0.284433	0.683428	4.77e-07	0.057738	0.677228	0	0.016468	0.376438	-4.77e-07	0.072832	0.304309	0	0.186516	0.372418	0	0.643281	0.725526
2.98e-08	1.17548	0.759907	0	1.04591	1.54046	0	1.26357	0.904252	0	1.04443	2.06173	0	-1.52354	-0.96963	0	1.10831	1.20786
0	1.731	2.8212	1.19e-07	1.63087	2.60299	0	1.5855	2.33721	0	0.235495	1.74482	0	0.798385	2.08927	0	-0.22511	1.7291
0	0.195388	0.572192	-4.77e-07	0.021327	0.596248	0	0.070259	0.360869	-4.77e-07	0.117942	0.3006	0	0.162439	0.417591	0	0.631679	0.647162
-1.49e-08	0.722034	1.22471	5.96e-08	0.338386	1.96767	0	2.723	2.16729	1.49e-08	3.25418	3.21373	0	-0.78658	-1.23266	0	2.94482	3.75218

## Sheet: 5c right
GLU log	GLU 24h	GLU 48h	FRU log	FRU 24h	FRU 48h	04_SUC_log	09_SUC_24h	14_SUC_48h	GAL log	GAL 24h	GAL 48h	KOAc log	KOAc 48h	KOAc 72h	04_RAF_GAL_log_E35	09_RAF_GAL_24h_E35	14_RAF_GAL_48h_E35
0	0.429553	-0.36025	0	0.045905	-0.40977	0	0.263573	0.167287	1.49e-08	0.251952	0.36557	0	0.365426	0.767336	0	0.622887	1.09683
0	0.429553	-0.36025	0	0.045905	-0.40977	0	0.263573	0.167287	1.49e-08	0.251952	0.36557	0	0.365426	0.767336	0	0.622887	1.09683
-1.49e-08	-0.57045	1.36947	7.45e-09	2.07535	2.79962	0	0.415576	3.31929	-7.45e-09	2.41292	1.65805	0	-0.78658	-1.23266	0	0.037924	0.944824
0	-0.14645	-0.43625	0	0.045905	-0.33377	0	0.263573	0.167287	1.49e-08	0.251952	0.36557	0	0.213423	0.767336	0	0.622887	0.944824
1.19e-07	3.20639	4.02464	-1.19e-07	1.82003	2.94111	0	1.3732	2.37879	0	0.644967	0.564262	0	-0.11865	0.254689	0	0.958071	0.381888
0	0.429553	1.00823	0	0.045905	1.69567	0	0.263573	0.31929	0	0.751952	0.289569	0	0.365426	2.5043	0	1.77489	0.944824
-1.19e-07	-1.14645	0.063748	5.96e-08	1.13087	2.04367	0	1.67861	0.582324	0	-0.33301	0.184285	0	1.95039	-0.81763	0	0.33338	-0.92964
-1.19e-07	0.379785	1.31224	-2.38e-07	0.087136	0.440911	0	-0.45263	0.167287	0	-0.1055	-0.08466	0	-0.37154	0.012449	0	-0.37711	-0.18642
2.98e-08	0.353551	0.063749	0	1.85887	0.742228	0	0.263573	-0.83271	0	-0.04053	-0.42691	0	-0.78658	-0.23266	0	0.622887	-0.05518
0	2.59052	2.78245	2.98e-08	0.838386	1.25119	0	2.7375	2.90425	7.45e-09	1.91292	1.73405	0	0.213423	1.76734	0	0.622887	2.40426
0	0.679589	1.74001	0	0.525583	1.75119	0	2.96401	1.16729	0	0.778186	1.3028	0	-0.63457	0.597411	0	2.32333	2.26675
0	0.169884	0.903616	0	0.174804	0.816318	0	0.059214	0.779216	0	-0.23951	-0.21043	0	0.53535	-0.01027	0	-0.20563	0.091214
2.38e-07	1.59878	3.1396	0	1.03291	3.03688	0	0.27422	1.57831	2.38e-07	0.600808	1.02026	0	0.450366	0.603198	0	0.844566	1.04602
-2.38e-07	1.76578	2.3185	-2.38e-07	1.63885	1.94493	0	0.702857	2.03953	0	0.416348	0.741683	0	-1.61085	-1.66929	0	2.06152	2.37892
0	-0.62633	-0.17246	-4.77e-07	-0.85536	-0.66652	0	-1.42252	-1.10193	0	-1.1788	-1.2738	0	-0.86182	-1.68933	0	-0.7206	-1.2772
0	0.429553	1.43223	0	0.045905	1.81994	0	1.84854	0.167287	0	-0.32405	-0.21043	0	0.213423	0.615333	0	0.622887	1.09683
0	0.157403	-0.47094	-4.77e-07	0.259679	-0.0363	0	1.04228	0.598774	-4.77e-07	0.430696	0.38706	0	0.813183	0.706583	0	0.036976	-0.09945
0	0.04338	-0.20495	4.77e-07	-0.04029	-0.05296	0	0.415203	0.483253	4.77e-07	0.177471	0.098927	0	-0.10081	0.128434	0	-0.01898	-0.11623
0	-0.29845	0.063749	-3.73e-09	-0.1061	-0.56178	0	1.41558	0.31929	7.45e-09	0.17595	0.86557	0	0.365426	0.767336	0	0.470884	0.792821
0	-0.03945	0.220034	0	0.018529	0.018494	0	-0.18403	-0.01952	-4.77e-07	-0.09226	-0.04421	0	-0.30339	-0.36752	0	0.048906	0.137206
0	0.173492	0.587447	0	0.090778	0.430285	0	-0.70631	-0.66617	2.38e-07	0.055417	0.0811	0	-0.22398	-0.30084	0	0.027393	0.207859
0	0.760209	1.79391	0	0.419805	1.69265	0	-0.22517	0.701623	0	-0.0359	0.60515	0	-3.32555	-3.05076	0	-0.28558	0.214145
-4.77e-07	0.660507	0.473042	0	0.652673	0.574969	0	1.01458	0.792297	0	0.016535	0.042337	0	0.655624	1.01023	0	-0.13413	-0.2515
-4.77e-07	-0.33987	-0.17462	0	-0.34036	-0.35422	0	-0.24499	-0.04693	0	-0.29991	-0.12947	0	-0.08426	-0.19103	0	-0.08487	0.144533
-4.77e-07	0.052126	0.188314	0	0.16005	0.292632	0	-0.00321	0.160243	0	0.025885	0.24781	0	-0.31061	-0.47367	0	0.204298	0.314303
2.38e-07	-0.09114	0.191556	0	-0.12738	0.035816	0	0.155048	0.20342	4.77e-07	0.018983	-0.16629	0	-0.20162	-0.33958	0	-0.21426	-0.09504
0	-0.72245	-0.51225	0	0.49935	-0.5061	0	-1.88843	-0.83271	2.98e-08	0.959471	0.36557	0	0.798385	-0.23266	0	-0.52912	0.944824
0	-0.17915	-0.26651	-2.38e-07	-0.18219	-0.28954	0	0.298338	-0.08873	0	-0.14578	-0.09745	0	-0.28199	-0.45506	0	-0.16766	-0.22229
2.38e-07	-0.22051	-0.31497	0	-0.16191	-0.09651	0	-0.21447	-0.27442	4.77e-07	-0.11124	-0.07501	0	-0.13283	-0.00372	0	-0.40132	-0.60328
0	-0.07045	-0.43625	0	1.12191	0.458708	0	0.263573	1.31929	1.49e-08	0.403955	1.01757	0	-0.93858	-0.23266	0	0.470884	0.944824
-2.38e-07	0.439294	0.354625	2.38e-07	0.544628	0.699898	0	0.18557	0.08035	0	0.118091	0.152861	0	-0.18832	-0.07167	0	0.046589	-0.09631
4.77e-07	-0.14074	-0.3587	-4.77e-07	-0.36664	-0.42693	0	-0.12137	-0.16047	-4.77e-07	0.050143	0.107418	0	0.021667	0.218251	0	-0.1116	-0.05585
0	-0.02274	-0.05989	-4.77e-07	-0.12776	-0.39651	0	-0.04626	-0.17639	0	0.013223	-0.15871	0	-0.0382	-0.01212	0	-0.16361	-0.19061
0	1.22203	2.88568	-3.73e-09	0.469903	3.22362	0	2.26357	2.48922	0	0.544433	1.52653	0	1.79838	2.76734	0	0.470884	1.94482
0	-0.11505	-0.53498	4.77e-07	-0.0237	-0.32733	0	0.072271	-0.29103	4.77e-07	0.063564	0.120436	0	-0.17337	-0.1665	0	-0.01599	0.053382
-4.77e-07	-0.15678	-0.13924	0	-0.27869	-0.33401	0	-0.18757	-0.31785	0	-0.15198	-0.10057	0	-0.1139	-0.11289	0	-0.07155	0.009919
-4.77e-07	0.340806	0.188478	0	0.400022	0.273032	0	0.742184	0.808504	-4.77e-07	0.567083	0.499325	0	0.83781	0.982529	0	0.316102	0.256725
-4.77e-07	0.9753	0.95252	4.77e-07	0.691028	1.07111	0	0.155512	0.328924	-4.77e-07	0.226768	0.361081	0	0.375061	0.711744	0	-0.03648	-0.13414
-9.54e-07	-0.86901	-1.60747	0	-0.53382	-1.45171	0	-0.06704	-0.96724	-4.77e-07	0.094446	-0.06706	0	0.091311	-0.23444	0	-0.06431	-0.29031
2.38e-07	-0.52435	-1.47574	-2.38e-07	-1.58467	-1.29764	0	1.13031	-0.33521	-1.19e-07	-1.24335	0.199282	0	-0.52354	-0.55459	0	-1.67968	-1.26463
0	0.798035	3.0932	0	0.697908	2.82719	0	2.41558	2.90425	1.49e-08	2.48892	2.47102	0	3.38335	3.3523	0	1.62289	2.94482
2.38e-07	1.23001	1.73594	0	1.42243	2.27709	0	0.719951	1.599	-2.38e-07	1.6187	1.56558	0	0.446083	0.730811	0	1.62289	1.63204
-4.77e-07	-0.13015	-0.53201	0	0.064759	-0.30729	0	0.66555	0.131441	0	0.021914	0.033937	0	0.040148	0.278158	0	-0.23952	-0.32545
4.77e-07	0.123535	-0.32604	0	0.279691	-0.08651	0	0.331966	-0.05694	0	0.144035	0.239349	0	0.096011	0.008185	0	0.134225	0.313913
0	-0.07045	1.37672	0	0.045905	1.69567	0	0.263573	0.31929	1.49e-08	0.327954	0.517573	0	2.36543	1.91934	0	0.622887	2.68179
0	-0.67017	-0.58789	0	-0.5284	-0.7611	0	-0.65601	-0.75229	2.38e-07	-0.55907	-0.69479	0	-0.24264	-0.54787	0	-0.51956	-0.67761
-2.38e-07	0.598588	1.55503	0	0.733047	1.37595	0	0.486807	1.38547	0	0.704355	0.968834	0	0.539783	0.187912	0	0.808506	1.40494
0	-0.49668	-0.66522	0	-0.35164	-0.51993	0	0.175577	0.18426	-2.38e-07	-0.32362	-0.22991	0	-0.77236	-0.00823	0	-0.19953	-0.40268
0	0.05855	0.038143	-2.38e-07	-0.11269	-0.14336	0	-0.36012	-0.30957	0	-0.19513	-0.38092	0	-0.36951	-0.40972	0	-0.32842	-0.50474
0	-0.14645	-0.36025	0	0.197908	0.166227	0	0.415576	0.167287	1.49e-08	0.903955	0.441572	0	0.213423	0.91934	0	0.622887	0.944824
0	-0.02507	0.302912	-4.77e-07	-0.0905	0.131006	0	-0.28673	-0.05307	0	-0.06195	0.017939	0	-0.1421	-0.31298	0	0.057387	0.250495
0	0.462909	0.549349	-4.77e-07	0.199006	0.488156	0	-0.13891	0.238447	-4.77e-07	0.252377	0.327847	0	-0.14037	0.048927	0	0.180104	0.323336
4.77e-07	-0.06174	-0.13351	4.77e-07	-0.02365	-0.04567	0	0.187727	0.15274	0	0.004511	0.012245	0	-0.0027	-0.059	0	-0.12656	-0.09594
2.38e-07	0.712192	1.73822	2.38e-07	0.78401	1.31994	0	0.742035	1.12618	2.38e-07	1.15752	1.12865	0	0.124339	-0.86148	0	1.38619	1.68558
0	-0.39928	-0.13857	0	-0.29604	-0.13617	0	-0.33846	-0.44769	0	-0.10634	0.082237	0	-0.21133	-0.07679	0	-0.28929	-0.03718
-2.38e-07	0.536722	0.51632	0	0.58538	0.651082	0	-0.00294	0.123164	-2.38e-07	0.120648	0.390522	0	0.449721	0.327637	0	0.687017	0.807321
-4.77e-07	-0.29948	-0.50378	0	-0.21633	-0.52027	0	-0.12097	-0.3798	-4.77e-07	-0.31205	-0.37436	0	-0.28122	-0.09614	0	-0.2958	-0.18076
0	-0.22441	-0.85244	0	-0.02146	-0.48605	0	0.308569	-0.25706	0	-0.03862	-0.09349	0	0.583792	0.67188	0	-0.30496	-0.45166
0	-0.05878	-0.03612	0	-0.1725	-0.18784	0	-0.22499	-0.07087	-4.77e-07	-0.19807	-0.38075	0	0.075543	0.226768	0	-0.13532	-0.3754
0	-0.2758	-0.56139	0	-0.1009	-0.44425	0	0.017113	-0.35838	0	-0.03954	0.032031	0	0.031935	0.170071	0	-0.15507	-0.02134
0	-0.00941	0.005941	0	0.031157	0.043146	0	0.284195	0.226481	-4.77e-07	0.215248	0.266029	0	0.108069	0.130659	0	0.152904	0.205701
4.77e-07	-0.60728	-0.666	0	-0.25003	-0.47275	0	-0.35452	-0.55503	0	-0.24673	-0.20552	0	-0.27837	-0.2668	0	-0.41881	-0.29206
4.77e-07	-0.27686	-0.24296	0	-0.36533	-0.29508	0	0.060191	0.085118	-2.38e-07	0.096578	0.011502	0	-0.02302	-0.15643	0	0.028821	-0.32366
0	0.722034	1.13975	-3.73e-09	1.04591	0.751189	0	0.11157	0.015284	0	-0.46453	0.649091	0	-0.78658	-0.38467	0	0.622887	-0.20718
0	-0.19475	-0.67455	-4.77e-07	-0.08126	-0.52267	0	0.267744	-0.07439	0	0.088793	-0.03389	0	0.283951	0.15317	0	-0.24127	-0.31888
0	4.69133	5.42705	-3.73e-09	2.86783	5.27339	0	3.87501	5.31929	0	3.76314	4.75625	0	6.09607	6.69807	0	4.62289	5.03229
0	-0.12601	0.267199	-4.77e-07	-0.05958	0.13415	0	-0.6832	-0.41062	0	-0.51964	-0.37017	0	-0.47287	-0.67151	0	-0.13304	0.019751
0	-0.14645	-0.43625	0	0.045905	-0.40977	0	0.263573	0.167287	1.49e-08	0.251952	0.36557	0	0.213423	0.767336	0	0.622887	0.944824
-2.98e-08	0.146032	2.07862	-1.49e-08	-0.5301	1.4939	0	2.26357	1.75225	0	0.827954	0.86557	0	0.213423	0.767336	0	1.77489	2.68179
0	-0.3385	-0.34136	4.77e-07	-0.08037	-0.32659	0	-0.03629	-0.29955	0	-0.14728	-0.12059	0	-0.1142	-0.36985	0	-0.13843	-0.10399
4.77e-07	0.204216	0.549698	0	0.286576	0.487867	0	0.345514	0.305641	0	0.240592	0.291512	0	0.165805	-0.22333	0	0.143145	0.397337
0	-0.11766	-0.22002	0	0.102501	-0.0485	0	-0.01441	0.002002	4.77e-07	0.043386	0.009381	0	-0.06323	-0.26201	0	0.036538	0.022972
0	-0.01611	-0.05676	0	-0.05895	-0.26785	0	0.11935	-0.18937	-4.77e-07	0.142923	0.126468	0	-0.23314	-0.43307	0	-0.0503	0.124677
0	-0.0968	-0.71556	4.77e-07	0.159166	-0.56796	0	0.317308	-0.4584	0	-0.00171	-0.12468	0	-0.01723	0.06622	0	-0.24642	-0.18359
0	0.354489	0.576615	-4.77e-07	0.434658	0.654686	0	0.000538	0.132097	-4.77e-07	0.060806	0.216049	0	-0.33468	-0.19321	0	-0.03492	0.165215
0	0.20351	0.328896	0	0.114614	0.355546	0	0.064854	0.214251	0	0.188977	0.152333	0	0.219206	0.101956	0	0.1319	0.114749
2.38e-07	-0.18657	-0.14996	0	-0.01737	-0.23373	0	-0.23762	-0.42554	-2.38e-07	-0.18509	-0.10975	0	-0.17313	-0.4306	0	-0.37354	-0.43369
4.77e-07	-0.00352	0.669744	-4.77e-07	0.075853	0.703073	0	-0.48702	-0.04471	0	-0.22617	0.111898	0	-0.45567	-0.7556	0	0.237935	0.325248
0	-0.1007	-0.42858	4.77e-07	0.106104	-0.17644	0	0.200081	-0.19528	4.77e-07	-0.02892	-0.00117	0	-0.09007	0.052621	0	0.030126	0.127911
-4.77e-07	-1.10628	-1.32463	0	-0.77878	-1.28642	0	-0.81253	-1.40502	0	-0.97254	-1.02287	0	-0.31158	-0.48885	0	-0.9222	-0.84316
2.38e-07	-1.76553	-2.74459	0	-2.27602	-2.26115	0	1.26357	-0.00264	1.19e-07	-2.68215	-0.94277	0	-1.37154	-2.40259	0	-2.54704	-2.2251
-4.77e-07	-0.82538	-1.56942	0	-0.4613	-1.22794	0	-0.14034	-1.01163	0	-0.22143	-0.36993	0	0.132111	0.219539	0	-0.24957	-0.44748
4.77e-07	-0.19281	0.234286	0	-0.11662	0.029691	0	-0.53389	-0.26105	4.77e-07	-0.31559	-0.2392	0	-0.43744	-0.41109	0	-0.4022	-0.3654
-4.77e-07	-0.70536	-0.49876	4.77e-07	-0.532	-0.55629	0	-0.82174	-0.79188	4.77e-07	-0.7368	-0.55862	0	-0.66154	-0.63391	0	-0.44021	-0.45476
0	-0.31315	-0.68692	4.77e-07	-0.24767	-0.6491	0	-0.31946	-0.40998	0	-0.12313	-0.15151	0	-0.3088	-0.06631	0	-0.3751	-0.29035
0	-0.04876	-0.38793	-4.77e-07	0.070057	-0.04182	0	0.22282	0.005548	0	-0.02734	0.021178	0	-0.1964	0.074554	0	0.001074	0.065161
-4.77e-07	-0.42218	-0.35625	4.77e-07	-0.44564	-0.49933	0	-0.43925	-0.69001	4.77e-07	-0.2623	-0.37584	0	0.084315	0.00964	0	-0.0264	-0.08912
0	-0.51224	-0.7632	0	-0.36531	-0.71616	0	-0.3399	-0.83371	4.77e-07	-0.38721	-0.40347	0	-0.26557	-0.47821	0	-0.38706	-0.35564
0	-0.58941	-1.02991	-4.77e-07	-0.32336	-0.79564	0	-0.14231	-0.78748	2.38e-07	-0.22178	-0.39995	0	0.012283	0.177424	0	-0.25403	-0.22235
0	1.36433	1.86115	-4.77e-07	0.901727	1.89748	0	1.34555	2.29619	0	1.27961	1.42737	0	2.10109	1.72774	0	1.55242	1.41677
-2.38e-07	0.874881	1.39041	2.38e-07	0.543659	1.23976	0	0.863966	1.95456	0	1.19951	1.34695	0	2.05472	1.76734	0	0.543033	0.566312
4.77e-07	0.148082	0.214811	0	0.101408	0.185151	0	0.380928	0.495242	4.77e-07	0.24286	0.319517	0	0.471801	0.498713	0	0.169247	0.29364
4.77e-07	0.444408	0.048655	4.77e-07	0.780022	0.446138	0	1.35753	1.23397	-4.77e-07	0.764548	1.12901	0	-0.04332	-0.03524	0	0.746767	0.923461
0	0.37257	0.781179	4.77e-07	0.136165	0.698464	0	0.06925	0.37959	4.77e-07	0.269259	0.270239	0	0.304892	0.558867	0	0.631591	0.527602
0	0.238819	0.376341	-2.38e-07	0.074296	0.041414	0	0.171856	0.403058	-2.38e-07	0.108026	-0.08561	0	0.065032	0.051905	0	0.070605	0.103035
0	-0.07045	0.932231	0	0.697908	1.32719	0	0.415576	2.64122	0	0.17595	0.441572	0	0.213423	0.767336	0	0.622887	0.792821
1.19e-07	1.396	2.64587	-1.19e-07	0.620838	2.11809	0	0.485965	1.24529	0	1.11319	1.1961	0	1.50293	1.91934	0	1.76039	1.87082
0	0.585475	0.988396	0	0.113662	0.730431	0	0.781421	0.590498	-2.38e-07	0.30244	0.193246	0	0.502929	0.229679	0	0.170374	0.636702
-4.77e-07	0.442905	0.688737	0	0.406943	0.608664	0	0.402302	0.718601	-4.77e-07	0.47885	0.627313	0	0.175534	-0.03609	0	0.828206	0.822889
0	0.479983	0.656466	-2.38e-07	0.749785	0.921707	0	0.937012	0.930643	0	0.787471	1.37476	0	0.201349	0.164226	0	1.43612	1.45216
0	0.719657	0.895077	0	0.654995	0.724192	0	0.553079	0.974641	2.38e-07	0.91796	1.04896	0	0.975263	-0.05579	0	1.20785	1.08921
0	0.388746	0.84898	5.96e-08	0.49935	1.37667	0	0.057122	-0.56968	0	0.661666	0.871607	0	-0.28908	0.264836	0	1.25092	0.807321
-2.38e-07	-0.15788	-0.17909	2.38e-07	0.111211	-0.02642	0	-0.04285	0.036891	-2.38e-07	0.599284	0.735982	0	0.267362	-0.36195	0	0.500403	0.785347
2.38e-07	-0.09966	-0.24897	0	0.296489	0.085093	0	0.306217	0.477627	0	0.025466	0.288447	0	-0.95259	-1.5083	0	-0.09453	0.213472
2.38e-07	1.28616	2.20992	0	0.87922	2.01171	0	1.66212	2.32256	0	0.851522	1.13617	0	-2.36767	-1.80372	0	0.924778	1.31566
0	-0.14645	-0.43625	0	0.045905	-0.40977	0	0.263573	0.31929	1.49e-08	0.251952	0.36557	0	0.213423	0.767336	0	0.622887	1.09683
4.77e-07	0.130803	0.168395	-4.77e-07	-0.02164	0.188272	0	-0.00434	0.230189	4.77e-07	0.033771	-0.02377	0	-0.36226	-0.14485	0	-0.11697	-0.02156
0	0.27755	0.687712	5.96e-08	0.595672	1.50123	0	2.26357	1.75225	1.19e-07	0.251952	0.560091	0	0.46135	-0.06274	0	-0.11408	0.359862
-2.38e-07	0.677128	1.10601	-2.38e-07	0.713755	1.21542	0	0.605361	0.992892	-2.38e-07	0.374535	0.519564	0	0.234181	0.213401	0	0.553624	0.319863
5.96e-08	1.35355	1.66195	2.98e-08	1.25342	1.11967	0	0.67861	1.58232	0	0.666989	0.941572	0	-0.78658	1.3523	0	1.10831	0.622896
-1.19e-07	0.612475	0.956413	1.19e-07	0.733102	0.670722	0	0.526607	0.932822	-1.19e-07	-0.34437	0.489534	0	1.02078	0.574691	0	0.235864	0.764252
0	-0.14645	-0.36025	0	0.045905	0.166227	0	0.263573	0.167287	1.49e-08	0.327954	0.36557	0	-0.93858	-0.23266	0	0.622887	0.944824
-1.19e-07	1.01452	1.79346	-5.96e-08	1.31807	2.02643	0	-0.15146	1.22618	5.96e-08	1.04443	1.23405	0	2.4078	1.23682	0	0.037924	2.68179
1.19e-07	1.15927	1.94297	1.19e-07	0.835256	2.00519	0	1.12607	2.06541	0	0.820704	0.934322	0	2.93331	2.56252	0	0.452962	0.582254
0	0.646032	0.35623	0	0.621906	1.24223	0	-1.05836	-2.30664	0	0.251952	0.289569	0	1.21342	0.615333	0	1.77489	0.944824
0	-0.14645	0.563749	0	0.045905	-0.33377	0	0.11157	1.75225	0	-0.32405	-0.13443	0	0.213423	0.767336	0	0.622887	2.09683
-4.77e-07	-2.11835	-4.22787	4.77e-07	-2.17787	-4.08251	0	-1.575	-4.0629	0	-1.27052	-2.77079	0	-1.53096	-1.36751	0	-1.775	-3.96559
0	0.152356	0.588954	2.38e-07	0.105625	0.427407	0	0.147058	0.499131	-2.38e-07	0.272862	0.188269	0	2.15684	2.79482	0	0.859926	0.99545
0	0.49006	1.56728	-2.38e-07	0.623069	1.04614	0	0.577682	1.35015	1.19e-07	0.957213	0.82857	0	2.83233	2.41941	0	2.38188	1.88824
-4.77e-07	0.236434	0.605564	0	0.221502	0.781712	0	0.132326	0.424111	0	0.192822	0.236202	0	0.285263	0.355682	0	0.410235	0.537029
0	0.722034	1.59319	-3.73e-09	0.762384	1.09022	0	1.26357	1.75225	0	1.04443	0.86557	0	-0.78658	0.767336	0	-0.11408	-1.3771
0	0.203771	0.060261	0	-0.14838	0.542993	0	-0.50196	-0.01329	0	0.213777	0.344302	0	0.048363	-0.15671	0	0.165205	0.467777
-2.38e-07	-0.13508	0.076119	0	-0.17146	0.133315	0	-0.00971	0.217473	0	-0.10971	0.137268	0	0.246781	0.256375	0	0.173672	0.051739
-5.96e-08	0.722034	1.38246	-2.98e-08	1.6441	0.882707	0	0.263573	0.904252	-5.96e-08	0.751952	1.07309	0	-0.78658	0.767336	0	-0.69904	0.207859
-1.19e-07	0.192587	0.598943	-1.49e-08	1.33839	2.11242	0	-1.32139	0.904252	2.98e-08	1.62044	0.573089	0	1.35093	0.030371	0	1.30096	0.207859
0	1.00555	-0.43625	0	0.045905	-0.40977	0	0.263573	0.167287	1.49e-08	0.251952	0.36557	0	0.213423	0.767336	0	0.77489	0.944824
0	-0.14645	-0.36025	0	0.045905	-0.25777	0	0.263573	0.167287	7.45e-09	0.251952	0.36557	0	0.213423	0.767336	0	0.622887	0.944824
-4.77e-07	0.157086	0.377859	4.77e-07	0.058781	0.454816	0	0.003792	0.076564	0	0.373467	0.580786	0	0.580097	0.762042	0	0.283628	0.172606
0	-0.05495	0.031886	4.77e-07	-0.02816	0.017185	0	-0.15301	0.325308	0	-0.41046	-0.33989	0	-0.00249	-0.44212	0	-0.14825	-0.07275
0	-0.35729	-0.24958	4.77e-07	-0.245	-0.34391	0	-0.31892	-0.22812	0	-0.19331	-0.23364	0	-0.38024	-0.36048	0	-0.19458	-0.10069
0	-0.35847	-0.39338	4.77e-07	-0.32785	-0.55541	0	-0.32564	-0.52101	0	-0.38229	-0.39905	0	-0.11625	-0.28409	0	-0.39183	-0.34017
-4.77e-07	-0.14303	-0.05811	-4.77e-07	0.034433	-0.0535	0	-0.09138	-0.28179	4.77e-07	0.044297	-0.1466	0	0.082349	0.055215	0	-0.03558	-0.25657
-4.77e-07	-0.2073	-0.19274	-4.77e-07	-0.01263	-0.03922	0	-0.20088	-0.22609	0	-0.13091	-0.14622	0	-0.30641	-0.24188	0	-0.14416	-0.01186
0	0.500104	0.838144	0	0.473236	0.731781	0	0.312134	0.802485	0	0.487643	0.482768	0	0.108163	0.373672	0	0.894251	0.81731
0	0.005554	0.432231	0	0.914387	0.742228	0	0.11157	0.015284	1.49e-08	-0.40005	0.289569	0	0.798385	-0.23266	0	1.62289	0.792821
0	0.190161	0.330246	2.38e-07	-0.34132	0.074015	0	-0.0822	-0.00856	2.38e-07	-0.59679	-0.46591	0	-0.06075	-0.07512	0	-0.27855	-0.77764
0	0.503243	0.683339	0	0.047213	0.445739	0	0.179567	0.667212	4.77e-07	0.160754	0.197225	0	0.33126	0.347908	0	0.364498	0.078091
0	-0.14645	-0.36025	0	-0.4541	1.16623	0	0.263573	0.167287	1.49e-08	0.327954	2.81005	0	-0.37154	-0.81763	0	-2.69904	-2.3771
0	0.434723	1.04493	4.77e-07	0.426042	1.2651	0	-0.49475	0.027462	0	-0.35457	-0.10655	0	-0.35522	-0.41541	0	-0.09863	0.017404
4.77e-07	1.03745	1.76878	2.38e-07	0.54739	1.70931	0	0.818634	1.78697	0	1.24822	1.56333	0	1.43775	1.59635	0	1.63034	1.82607
0	-0.48417	-0.5093	0	-0.56905	-0.60806	0	-0.73961	-0.53196	4.77e-07	-0.6234	-0.6925	0	-0.22996	-0.1722	0	-0.31046	-0.51904
2.98e-08	1.14603	2.57493	0	0.329425	1.91748	0	-0.15146	1.48921	0	2.12044	0.36557	0	0.365426	0.767336	0	1.62289	0.792821
2.38e-07	0.081413	0.577612	0	0.003048	0.540555	0	-0.32746	0.261155	-4.77e-07	-0.1024	-0.0754	0	-0.69911	-0.75949	0	0.403104	0.297779
0	0.146032	0.280228	-1.19e-07	0.414387	0.951458	0	0.263573	2.41521	0	0.564754	-0.40659	0	-0.00897	-1.04002	0	1.43024	0.944824
-4.77e-07	0.027288	0.093326	0	-0.1503	0.148546	0	0.141829	0.13069	-4.77e-07	0.554311	0.372686	0	0.447545	0.436796	0	0.194872	0.308352
-4.77e-07	-0.62508	-1.40706	0	-0.33248	-1.12606	0	-0.1644	-0.93593	-4.77e-07	-0.03365	-0.20037	0	-0.02539	-0.10658	0	-0.05418	-0.39817
2.38e-07	0.247627	0.598089	0	0.405988	0.387591	0	-0.59892	-0.36804	2.38e-07	0.050251	0.321663	0	0.189175	0.164226	0	0.284839	0.108323
4.77e-07	0.099309	-0.15556	-4.77e-07	0.350373	-0.01778	0	0.211637	-0.14933	0	0.156099	0.297129	0	-0.16385	-0.18236	0	0.335073	0.35532
0	-0.20483	-0.27308	0	-0.30738	-0.48527	0	-0.50533	-0.92094	0	-0.32033	-0.12261	0	0.262333	0.14967	0	-0.32974	-0.18892
0	-0.27742	-0.36677	-2.38e-07	-0.14644	-0.2025	0	-0.18091	-0.07621	4.77e-07	-0.12296	-0.17491	0	0.118564	-0.10713	0	-0.26878	-0.33954
0	-0.10377	0.103267	0	-0.33093	-0.23683	0	-0.24521	-0.14378	0	-0.57298	-0.46836	0	-0.23315	-0.20562	0	-0.33853	-0.36124
0	-0.75925	-1.51719	0	-0.38942	-1.14934	0	-0.12542	-0.90866	-4.77e-07	-0.11746	-0.31027	0	0.218028	0.2596	0	-0.26999	-0.5645
4.77e-07	-0.02128	0.130278	-4.77e-07	0.139041	-0.29097	0	-0.13376	-0.14703	0	0.39128	0.232999	0	0.075919	-0.15444	0	0.672442	0.550323
0	-0.39493	-0.43083	0	-0.38356	-0.45949	0	-0.3125	-0.38382	4.77e-07	-0.27688	-0.2538	0	0.060594	-0.00285	0	-0.29294	-0.25329
4.77e-07	-0.1939	-0.07353	0	-0.19931	-0.28662	0	-0.08865	-0.07769	0	-0.022	-0.30042	0	-0.13323	-0.22568	0	-0.26818	-0.30694
0	0.017565	-0.25665	2.38e-07	0.141954	-0.30296	0	0.492013	0.153073	2.38e-07	0.032173	-0.28692	0	0.176663	0.520543	0	-0.17826	-0.15066
0	-0.1103	-0.53787	4.77e-07	0.051943	-0.3594	0	0.29821	0.075435	4.77e-07	-0.18235	-0.28576	0	0.035803	0.227698	0	-0.37427	-0.07523
4.77e-07	0.206613	-0.38533	0	-0.00128	-0.2688	0	0.361853	0.008151	-2.38e-07	0.522691	0.23503	0	0.184472	0.020785	0	-0.22308	-0.25073
0	0.144858	0.372848	0	0.147936	0.241374	0	-0.40458	-0.02536	0	0.020231	-0.04485	0	-0.08305	-0.15866	0	-0.00873	0.117661
0	-0.45349	-0.62704	0	-0.29169	-0.62401	0	-0.1546	-0.42747	4.77e-07	-0.37032	-0.50193	0	-0.20369	-0.21001	0	-0.51931	-0.53956
2.38e-07	2.22709	3.44181	-2.38e-07	1.60419	3.08278	0	0.719252	2.02669	0	0.879205	1.31767	0	0.100722	0.441233	0	1.46687	1.90088
0	-0.22245	-0.01225	-1.49e-08	0.045905	0.090225	0	0.263573	-0.83271	0	-0.24805	1.10254	0	0.213423	0.91934	0	0.470884	0.944824
4.77e-07	-0.66691	-1.31122	0	-0.38421	-1.13798	0	-0.06749	-0.79342	0	-0.31657	-0.37926	0	0.019116	0.028608	0	-0.445	-0.45108
0	0.426216	1.75086	-4.77e-07	0.100953	1.66024	0	0.058369	1.41538	-4.77e-07	0.028293	0.754303	0	2.27815	2.23572	0	0.143646	1.19789
2.38e-07	-0.34148	0.00552	0	-0.44982	-0.07454	0	-0.41066	-0.06153	0	-0.57432	-0.71757	0	-0.59981	-0.56047	0	-0.17257	-0.1643
0	-0.14645	-0.43625	0	0.621906	-0.40977	0	0.263573	0.167287	1.49e-08	0.403955	0.441572	0	0.213423	0.767336	0	0.470884	0.792821
4.77e-07	-0.62854	-1.45376	0	-0.35887	-1.18062	0	-0.03758	-0.87433	0	-0.17105	-0.28045	0	0.024738	-0.08569	0	-0.27117	-0.45133
2.98e-08	-0.51493	0.432231	0	0.197908	0.242228	0	-0.15146	-0.24775	1.49e-08	0.251952	1.15805	0	0.213423	0.767336	0	-0.52912	-0.20718
0	0.164295	-0.13755	2.38e-07	0.082392	0.161341	0	0.196902	0.14855	2.38e-07	-0.20065	-0.23125	0	0.039393	0.922615	0	-0.29528	-0.81287
-2.98e-08	-1.43893	-1.30473	2.98e-08	0.338386	-1.48578	0	0.263573	0.015284	1.49e-08	0.327954	1.01757	0	0.365426	1.91934	0	0.77489	2.68179
5.96e-08	-0.43893	-0.43625	2.98e-08	-0.23762	-0.11729	0	-0.32139	0.582324	0	-0.24805	0.36557	0	-1.52354	0.182374	0	0.622887	0.944824
0	-0.12974	-0.81119	0	-0.00123	-0.3354	0	0.531599	0.039026	0	-0.21049	0.068518	0	-0.34743	-0.32757	0	0.427017	0.275741
2.38e-07	0.308131	-0.3811	-2.38e-07	0.235311	0.098629	0	0.461512	0.249749	2.38e-07	-0.03594	0.483832	0	0.213422	0.404766	0	0.771116	0.606655
0	-0.24143	-1.01975	4.77e-07	-0.11239	-0.71114	0	0.297565	-0.32696	0	-0.14181	-0.18137	0	0.105869	0.072586	0	-0.38106	-0.72225
0	-0.44105	-0.73119	0	-0.06392	-0.41348	0	0.066317	-0.28034	0	-0.27479	-0.24466	0	-0.35048	-0.36128	0	-0.33053	-0.35125
0	0.50807	0.76627	-4.77e-07	0.314535	0.740108	0	-0.22419	0.452015	4.77e-07	-0.46234	-0.39494	0	-0.34495	-0.42408	0	-0.36192	-0.39854
0	0.646032	3.04343	0	1.19791	3.11967	0	0.415576	2.64122	7.45e-09	0.251952	1.94157	0	0.213423	0.91934	0	0.622887	2.52979
0	0.807059	1.71208	0	0.457537	1.40846	0	-0.61308	0.174422	0	-0.12662	0.007823	0	-1.10629	-1.00431	0	0.03593	0.085739
0	-0.53855	-0.55622	4.77e-07	-0.49822	-0.7479	0	-0.84022	-0.98984	4.77e-07	-0.65734	-1.00374	0	-0.87707	-1.15323	0	-0.61254	-0.93718
0	1.14603	1.51719	0	-0.0301	-0.32481	0	0.263573	1.90425	0	1.04443	2.23405	0	0.213423	1.76734	0	0.622887	1.26675
0	0.386746	0.382275	4.77e-07	0.238736	0.249032	0	0.562263	0.543165	4.77e-07	0.325921	0.194495	0	0.928827	1.0632	0	0.318481	0.220828
4.77e-07	0.133158	0.297429	-4.77e-07	-0.13141	0.181268	0	0.125269	0.155247	-4.77e-07	0.089191	-0.20038	0	-0.04013	-0.0308	0	0.078566	-0.12556
0	-0.16488	0.008198	0	-0.05388	0.074595	0	-0.62063	-0.79577	-4.77e-07	-0.39717	-0.25022	0	0.122725	-0.01694	0	-0.39655	-0.28494
0	0.760944	1.13684	0	0.327886	1.07072	0	-0.60666	0.335325	2.38e-07	0.148068	0.207186	0	-0.09112	-0.06035	0	-0.11715	-0.24127
0	-0.20947	-0.37934	4.77e-07	0.011834	-0.4042	0	-0.10111	-0.28195	4.77e-07	0.084443	-0.00283	0	-0.09181	-0.30995	0	0.116279	0.176735
4.77e-07	-0.07233	-0.32315	0	0.091935	-0.11396	0	0.282719	-0.16917	0	0.41738	0.428012	0	-0.04961	0.023676	0	-0.01166	0.20207
0	-0.56176	-0.68795	0	-0.32155	-0.56155	0	-0.39413	-0.68037	0	-0.52452	-0.46183	0	-0.61094	-0.75594	0	-0.33871	-0.29319
0	0.143352	0.013739	0	0.329188	0.202295	0	0.938652	0.571322	-2.38e-07	0.795608	0.664505	0	0.29018	0.573565	0	0.475173	0.269599
0	0.021626	-0.50244	0	0.168424	0.029246	0	1.02121	0.678509	-4.77e-07	0.20146	0.256739	0	1.36152	1.61316	0	-0.62164	-0.69017
-2.98e-08	2.01451	1.81765	-2.98e-08	1.41439	0.493903	0	0.263573	-0.41768	2.98e-08	0.459471	1.36557	0	-0.93858	1.3523	0	0.622887	1.94482
0	-0.58242	-0.82888	-4.77e-07	-0.40333	-0.83595	0	-0.48916	-0.82333	4.77e-07	-0.32341	-0.46154	0	-0.86178	-0.95444	0	-0.45346	-0.57417
0	0.125832	0.119969	0	0.239168	0.223899	0	-0.159	-0.27621	0	0.10374	0.100578	0	0.283813	0.283712	0	-0.17943	0.047858
0	-0.37738	-0.4703	0	-0.2155	-0.37434	0	-0.3482	-0.69137	0	-0.35771	-0.35981	0	-0.51153	-0.33738	0	-0.27937	-0.17003
1.19e-07	4.02407	6.28361	-1.19e-07	4.18419	6.87816	0	2.69653	4.8169	2.38e-07	2.65979	3.33737	0	2.41824	2.31096	0	3.32984	3.9763
0	4.49787	6.78067	-3.73e-09	5.2136	7.85935	0	2.07093	5.03765	-1.19e-07	2.99293	3.73599	0	2.28381	1.76734	0	3.64673	4.03793
4.77e-07	-0.47786	-0.60747	-4.77e-07	-0.22714	-0.69653	0	-0.35832	-0.76234	4.77e-07	-0.28085	-0.37151	0	-0.74706	-0.89778	0	-0.22257	-0.34084
0	0.223238	0.418825	0	0.121505	0.280345	0	0.192453	0.130293	4.77e-07	0.173007	0.204896	0	0.272518	0.33714	0	0.432521	0.382311
0	0.521803	1.23979	0	0.372374	1.2188	0	-0.87071	-0.20737	0	-0.28895	-0.12128	0	-0.34848	-0.39075	0	-0.36527	-0.21446
2.98e-08	1.307	0.563749	0	0.838386	-0.40977	0	0.11157	0.167287	0	-0.40005	0.86557	0	0.213423	0.767336	0	-0.52912	0.944824
5.96e-08	3.3631	3.19983	-1.19e-07	2.74004	3.26774	0	0.922536	1.97464	0	0.104015	-0.24193	0	-1.68855	-0.55553	0	-0.17339	-0.4204
-4.77e-07	-0.46975	-0.54517	4.77e-07	-0.48281	-0.31303	0	-0.74906	-0.46074	4.77e-07	-0.96949	-1.06138	0	0.288039	1.01663	0	-1.36479	-1.20943
0	0.195885	0.206467	0	0.244746	0.369999	0	0.113575	0.310716	0	0.188642	0.279779	0	0.272904	0.28191	0	0.219005	0.25756
-4.77e-07	0.047157	0.00299	0	0.042205	0.041999	0	0.213495	0.184107	-4.77e-07	0.182689	0.210935	0	0.177663	0.333154	0	0.337206	0.262074
-2.38e-07	0.526876	1.36874	0	0.535847	1.48032	0	0.132328	0.550616	0	0.636595	0.643686	0	0.32619	0.707465	0	1.06688	0.944824
-4.77e-07	-0.25199	-0.9386	4.77e-07	0.008456	-0.61564	0	0.923044	0.295857	0	0.094033	-0.01493	0	0.747281	0.987336	0	-0.43154	-0.38279
4.77e-07	-0.48161	-1.11783	0	-0.03494	-0.80855	0	1.01328	0.25201	-2.38e-07	-0.08677	-0.14331	0	0.508879	0.395368	0	-0.59259	-0.47803
4.77e-07	0.393428	0.601875	0	0.245286	0.504227	0	-0.45458	-0.11866	4.77e-07	-0.22463	-0.13182	0	0.147535	0.113112	0	0.121769	0.173134
0	-0.16987	-0.13746	4.77e-07	-0.26092	-0.38856	0	-0.48897	-0.64365	0	-0.46551	-0.72154	0	-0.37446	-0.4306	0	-0.53546	-0.61822
0	0.014602	-0.20699	-4.77e-07	0.075507	-0.06263	0	0.277674	0.094642	0	0.087631	0.13633	0	0.06169	0.156512	0	0.170169	0.165818
0	-0.65211	-0.82687	0	-0.51899	-0.90891	0	-0.43565	-0.63459	4.77e-07	-0.52046	-0.65909	0	-0.36488	-0.25963	0	-0.40944	-0.49034
0	-0.02628	0.25228	0	-0.22721	-0.05295	0	-0.11208	0.050722	-4.77e-07	-0.20665	-0.24789	0	0.115199	0.130927	0	-0.19965	-0.05518
0	0.31353	0.336997	0	0.218879	0.44062	0	-0.55798	-0.25228	4.77e-07	-0.20169	-0.27414	0	-0.15443	-0.13288	0	-0.81058	-0.70783
0	-0.74137	-1.37652	-4.77e-07	-0.42719	-1.28668	0	-0.38227	-1.14299	-4.77e-07	-0.42043	-0.63417	0	-0.7678	-0.94671	0	-0.7336	-0.75042
0	0.172458	-0.10631	0	-0.32282	-0.44891	0	0.049448	0.07938	0	0.117458	0.013064	0	0.012375	0.300556	0	0.138528	-0.03396
-4.77e-07	0.433315	0.73702	0	0.42489	1.12713	0	-0.51111	-0.08057	0	-0.36287	-0.16439	0	0.1785	0.094947	0	-0.30494	-0.19877
2.38e-07	1.39149	2.01707	2.38e-07	1.45092	2.25582	0	0.827836	1.84767	-2.38e-07	1.11197	1.45334	0	0.854342	0.918118	0	1.05157	1.4137
0	0.940468	1.61747	0	1.72663	2.32118	0	0.631724	1.45527	0	1.97282	2.36215	0	2.03785	2.31166	0	1.11821	1.39633
0	-0.0405	-0.5922	0	0.029413	-0.3289	0	0.470024	0.045296	0	0.359491	0.233255	0	0.687864	0.98058	0	-0.05288	-0.24665
4.77e-07	-0.93641	-1.72101	-4.77e-07	-0.6072	-1.45363	0	-0.30392	-1.26324	0	-0.35039	-0.50525	0	-0.24336	-0.47096	0	-0.42936	-0.68917
4.77e-07	-0.4986	-0.81387	0	-0.40511	-0.54229	0	-0.307	-0.49454	-4.77e-07	-0.04898	-0.10974	0	-0.23619	-0.07594	0	-0.18051	-0.50921
0	-0.09221	0.110705	2.38e-07	-0.22149	-0.00497	0	-0.23119	-0.29506	-2.38e-07	-0.08077	-0.20844	0	-0.24378	-0.08066	0	-0.01866	-0.15075
4.77e-07	-0.50624	-0.95905	0	-0.22866	-0.77933	0	0.058727	-0.46009	4.77e-07	-0.22054	-0.35262	0	-0.16983	-0.07594	0	-0.39921	-0.42608
0	-0.41282	-0.39851	4.77e-07	-0.35995	-0.60929	0	-0.5601	-0.59393	0	-0.32112	-0.46961	0	-0.45704	-0.37151	0	-0.16574	-0.29282
-4.77e-07	-0.38262	-0.63353	4.77e-07	-0.13583	-0.61424	0	-0.33758	-0.65099	4.77e-07	-0.40637	-0.40743	0	-0.24202	-0.44611	0	-0.29911	-0.25728
2.38e-07	-0.01791	-0.25595	2.38e-07	-0.06027	-0.03136	0	-0.28208	-0.42567	2.38e-07	-0.50744	-0.26676	0	-0.14021	-0.20443	0	-0.86792	-0.67409
0	-0.31447	-0.45389	0	-0.02304	-0.23491	0	-0.06816	-0.08141	4.77e-07	-0.13073	-0.04393	0	0.034452	0.089265	0	-0.28808	-0.10605
0	-0.06755	0.537483	-2.38e-07	0.108198	0.516558	0	-0.18573	0.577235	0	0.158655	0.246714	0	0.031748	0.073763	0	0.466647	0.3704
-4.77e-07	0.231617	-0.29604	4.77e-07	0.258347	-0.15505	0	0.517756	0.244592	-2.38e-07	0.237048	0.120475	0	0.427547	0.943659	0	-0.2702	-0.41221
4.77e-07	-0.29052	-0.22699	4.77e-07	-0.22529	-0.30212	0	-0.09891	-0.16082	-4.77e-07	-0.35573	-0.31938	0	-0.30635	-0.3051	0	-0.28529	-0.10563
0	2.20029	2.75018	-1.19e-07	1.08964	2.91784	0	2.723	4.25475	0	1.85342	1.77778	0	2.02078	3.22677	0	1.47088	2.08233
4.77e-07	0.107394	1.04676	0	0.321895	1.21859	0	-0.31198	0.131427	4.77e-07	-0.63376	-0.26569	0	-1.40168	-1.43057	0	-0.36872	0.009995
0	0.05632	-0.09609	0	-0.12627	-0.08919	0	0.42227	0.367948	0	0.03451	0.059571	0	0.358853	0.756366	0	-0.25621	-0.08458
2.38e-07	-0.14611	-0.25239	-2.38e-07	-0.18954	-0.10754	0	0.024384	-0.09575	0	-0.55721	-0.24911	0	-0.73072	-0.98874	0	-0.83318	0.134095
0	-0.22245	0.063749	0	0.121906	1.03471	0	0.415576	0.31929	-7.45e-09	0.099949	0.213567	0	0.213423	0.767336	0	0.470884	0.792821
-4.77e-07	-0.34118	-0.47583	0	-0.30926	-0.54111	0	-0.48066	-0.58807	4.77e-07	-0.40823	-0.40581	0	-0.48463	-0.43921	0	-0.39235	-0.24381
0	0.191596	0.294127	0	-0.09606	0.177904	0	-0.11194	0.090119	2.38e-07	0.099914	-0.06759	0	0.061419	0.50069	0	0.063708	0.084476
-4.77e-07	-0.29276	-0.38189	0	-0.32213	-0.42061	0	-0.08055	-0.25437	0	-0.42309	-0.51388	0	0.487242	0.475251	0	-0.71824	-0.43342
0	-0.80741	-0.59722	0	-1.24658	-1.20226	0	1.26357	-0.83271	5.96e-08	-0.74805	-0.92691	0	0.213423	0.91934	0	-2.52912	-2.05518
4.77e-07	-0.27822	-0.56169	4.77e-07	-0.21626	-0.58728	0	-0.20143	-0.39698	4.77e-07	-0.23566	-0.51926	0	-0.34144	-0.11585	0	-0.54792	-0.63837
0	-0.70688	-0.92887	0	-0.33017	-0.86406	0	-0.34549	-0.91755	0	-0.49108	-0.66672	0	-0.77484	-0.98973	0	-0.48954	-0.51502
0	-0.06928	-0.03903	4.77e-07	-0.10326	0.01722	0	-0.0415	-0.11929	-4.77e-07	0.433184	0.331065	0	0.243171	0.065018	0	-0.06396	-0.18735
0	-0.72245	0.724713	0	0.914387	0.827191	0	0.263573	0.167287	1.49e-08	0.827954	1.01757	0	0.213423	0.182374	0	3.20785	0.792821
0	0.061941	-0.06702	4.77e-07	-0.26661	-0.29593	0	-0.09429	0.025154	4.77e-07	-0.27471	-0.45638	0	-0.2492	-0.28025	0	-0.12207	-0.19162
0	-0.5603	-0.95398	0	-0.75175	-1.30416	0	0.287821	-0.09477	0	0.234676	0.46454	0	-0.84207	-0.67518	0	0.422588	0.332895
-4.77e-07	0.469039	0.669633	-4.77e-07	0.057136	0.433018	0	0.624561	1.08872	0	0.969835	0.890337	0	0.989421	0.743008	0	1.18398	0.923712
0	-0.01429	-0.41513	-4.77e-07	0.218203	-0.28945	0	0.921511	0.686159	-4.77e-07	0.208689	0.184056	0	0.644706	0.562432	0	-0.30216	-0.24537
-4.77e-07	-0.86795	-2.02822	-4.77e-07	-0.47714	-1.50816	0	-0.20527	-1.64285	0	-0.74469	-0.74949	0	-0.93965	-1.17229	0	-1.01172	-1.03825
0	-0.94346	-2.01884	0	-0.68304	-1.77345	0	-0.55114	-1.98389	4.77e-07	-0.76517	-0.87863	0	-1.00995	-1.24593	0	-1.35198	-1.25659
0	0.219314	0.502188	4.77e-07	0.003743	0.442245	0	-0.31397	0.073582	0	0.024339	0.175324	0	-0.36006	-0.24656	0	0.100296	0.134876
0	-0.0868	0.372378	0	-0.33818	-0.06398	0	-1.03111	-0.87348	-4.77e-07	-0.70116	-0.72119	0	-0.52388	-0.75785	0	-0.60951	-0.49028
4.77e-07	-0.36354	-0.60278	-4.77e-07	-0.27018	-0.25188	0	-0.04113	-0.11852	4.77e-07	-0.11323	-0.01715	0	-0.04749	0.14748	0	-0.18228	-0.2171
-4.77e-07	-0.24766	-0.09007	0	-0.18823	-0.30261	0	-0.5663	-0.59735	0	-0.30165	-0.17022	0	-0.0716	-0.11999	0	-0.16858	0.069882
0	0.435256	0.521022	4.77e-07	0.489842	0.7445	0	0.551729	0.987826	-4.77e-07	0.283163	0.471811	0	1.25624	1.62592	0	0.020729	0.209567
2.38e-07	0.645821	0.893813	2.38e-07	0.951806	1.3859	0	1.57686	1.99298	2.38e-07	0.718729	0.787396	0	1.35991	1.87346	0	0.531497	0.572203
2.38e-07	0.824392	1.52027	0	0.904544	1.53757	0	0.601501	0.714209	0	-0.01807	0.60002	0	-0.91045	-0.46319	0	0.720735	1.18071
-4.77e-07	0.375255	0.481099	0	0.270305	0.394819	0	0.192234	0.18302	0	0.031246	0.064663	0	0.536829	0.594635	0	-0.02141	0.123161
4.77e-07	0.107253	0.369469	-4.77e-07	-0.07146	0.358413	0	0.059214	0.336607	4.77e-07	-0.10189	-0.05358	0	0.291425	0.297851	0	0.088551	-0.04946
0	-0.59664	-0.9427	4.77e-07	-0.28388	-0.70737	0	-0.24385	-0.90948	-4.77e-07	-0.75082	-0.64963	0	-0.4689	-0.61851	0	-0.85561	-0.80095
4.77e-07	-0.63603	-0.8639	0	-0.50378	-0.70924	0	-0.29973	-0.7851	4.77e-07	-0.69468	-0.71036	0	-0.61522	-0.62857	0	-1.16376	-0.98395
4.77e-07	-0.08093	-0.39479	0	0.09451	-0.26082	0	0.121906	-0.23968	4.77e-07	0.094304	0.135719	0	-0.10767	-0.09274	0	0.003002	0.166462
2.38e-07	0.416317	1.28823	0	0.146549	0.808684	0	0.392856	1.37674	-1.19e-07	1.00876	0.563534	0	0.547842	0.703206	0	1.72598	1.39939
-2.38e-07	0.36114	0.40282	0	0.096076	0.369813	0	0.355204	0.806406	0	0.460604	0.569108	0	1.10651	1.01887	0	0.577798	0.314774
-4.77e-07	0.749643	0.955311	0	0.369685	0.765309	0	0.704144	1.20003	-4.77e-07	1.00346	0.784046	0	1.15257	0.963506	0	1.27962	0.934519
2.38e-07	0.253235	0.445008	0	0.098283	0.442896	0	-0.19983	0.400959	2.38e-07	-0.13511	0.122195	0	-0.04734	0.254385	0	0.355191	0.08866
0	0.22166	0.166739	0	0.303498	0.335599	0	0.119625	0.147581	0	0.143963	0.358663	0	-0.17646	-0.1659	0	0.37733	0.720432
-4.77e-07	-0.091	-0.18528	0	0.043953	-0.15165	0	0.207512	-0.1721	4.77e-07	-0.00862	-0.04807	0	-0.06411	-0.03931	0	-0.18823	-0.11568
-4.77e-07	-0.30736	-0.70406	-4.77e-07	-0.16313	-0.34862	0	-0.16971	-0.57288	-2.38e-07	0.1084	0.177549	0	-1.1166	-0.76779	0	-0.76499	-0.71777
4.77e-07	-0.316	-0.63732	-4.77e-07	-0.16457	-0.56137	0	0.031506	-0.27345	-4.77e-07	-0.14132	-0.04527	0	-0.06276	-0.07178	0	-0.1912	-0.13056
-1.19e-07	1.10647	1.29087	-1.19e-07	0.829425	0.795235	0	0.585501	0.867726	4.77e-07	-0.67989	-0.7908	0	-0.37154	0.352299	0	-0.92574	-1.52034
0	1.73897	2.12426	0	1.21583	1.36239	0	2.48597	3.33721	-9.54e-07	-0.7869	-0.82118	0	2.53535	3.22677	0	-0.96455	-1.25414
-2.38e-07	-0.07045	0.054431	-2.38e-07	-0.11789	0.250642	0	-0.16814	0.576093	9.54e-07	-0.64387	-0.78917	0	-0.47379	-0.34309	0	-0.86391	-1.3916
4.77e-07	-0.04859	-0.02687	0	-0.0968	0.192746	0	-0.32139	0.160091	4.77e-07	-0.36824	-0.44854	0	0.565222	1.44012	0	-0.15948	-0.03159
0	-0.15881	-0.31519	2.38e-07	-0.29574	-0.62568	0	-0.39265	-0.74832	2.38e-07	-0.11999	-0.1212	0	-0.19863	-0.54121	0	-0.4049	-0.43526
0	0.654592	0.893531	0	0.393967	0.853617	0	0.699009	1.25756	0	0.297464	0.325493	0	1.12679	0.891639	0	0.459919	0.636778
-2.38e-07	0.375677	1.0758	0	0.266807	0.788194	0	-0.23663	0.148789	2.38e-07	0.252484	0.422722	0	-0.00957	-0.21824	0	0.353229	0.560058
0	-0.85676	-1.31911	-4.77e-07	-0.39093	-1.10361	0	-0.10062	-0.86029	0	-0.26292	-0.31697	0	0.097858	-0.03385	0	-0.2906	-0.40506
0	-0.12887	0.197061	0	0.012048	0.256896	0	-0.54863	-0.29957	0	-0.2367	-0.089	0	-0.76775	-1.05718	0	0.004521	0.093631
-2.38e-07	-0.60945	-0.58312	-2.38e-07	-0.20285	-1.06349	0	-1.02183	-0.47426	2.38e-07	-0.29878	-0.48984	0	-0.16097	-0.04002	0	-0.5522	-0.097
-4.77e-07	-0.59108	-1.13105	-4.77e-07	-0.56248	-1.10156	0	-0.77938	-1.30665	0	-0.59618	-0.72479	0	-0.88044	-0.61402	0	-0.73331	-0.94189
4.77e-07	-0.1728	-0.48009	0	-0.13967	-0.42499	0	-0.11431	-0.53253	-4.77e-07	-0.27614	-0.36937	0	-0.14854	-0.11391	0	-0.69251	-0.63036
-4.77e-07	-0.21423	-0.6068	4.77e-07	-0.23633	-0.52706	0	0.024849	-0.17921	4.77e-07	-0.23702	-0.42646	0	0.062144	-0.00934	0	-0.40314	-0.43687
4.77e-07	-0.6682	-1.39915	4.77e-07	-0.30958	-1.06358	0	0.005339	-0.80462	-4.77e-07	-0.20738	-0.32302	0	0.347748	0.239746	0	-0.24025	-0.43965
0	1.00555	1.37672	0	1.62191	2.67741	0	1.41558	1.90425	5.96e-08	-1.11653	-0.26595	0	1.21342	0.767336	0	-0.37711	0.944824
0	2.97609	4.43478	0	2.09818	3.73087	0	-0.47734	0.549433	0	-0.43646	-0.45849	0	0.036693	-0.08747	0	-0.28965	-0.52793
0	-0.26936	-0.88948	4.77e-07	-0.08819	-0.50372	0	0.247805	-0.25707	0	-0.1552	-0.2488	0	0.49694	0.695981	0	-0.59926	-0.7323
4.77e-07	0.095433	0.060383	4.77e-07	0.133924	0.146712	0	0.117535	0.112453	0	0.076654	0.003904	0	-0.37415	-0.37645	0	0.075877	0.079004
0	0.171505	0.420106	4.77e-07	0.283758	0.504809	0	0.28639	0.425084	-4.77e-07	-0.02251	0.143982	0	0.052838	0.158882	0	0.025754	0.185914
2.38e-07	0.029568	0.564941	0	-0.12856	-0.05925	0	-0.90976	-0.59485	4.77e-07	-0.33062	-0.23024	0	-0.17737	-0.47788	0	-0.01627	-0.12972
4.77e-07	0.022086	0.290832	0	-0.06755	0.135349	0	-0.03736	0.17458	4.77e-07	-0.00392	-0.11803	0	-0.06122	-0.09628	0	0.045331	0.159925
0	0.530041	0.997365	4.77e-07	0.517192	1.24636	0	-0.48744	0.125172	0	-0.36571	-0.168	0	-0.61264	-0.69289	0	-0.1819	-0.11224
0	4.37438	4.72837	-5.96e-08	2.5459	4.58303	0	3.723	5.18966	0	2.48167	2.60828	0	2.8655	2.48354	0	3.08232	2.35986
0	-0.05187	-0.00115	4.77e-07	-0.0085	-0.05798	0	-0.09084	-0.02887	0	-0.01895	-0.04916	0	0.050272	0.140491	0	0.171052	0.222658
0	-0.24093	-0.43339	0	-0.11277	-0.3917	0	-0.00672	-0.19012	0	-0.04695	0.107407	0	0.046415	0.211287	0	-0.15541	-0.08278
-4.77e-07	0.48105	0.637296	-4.77e-07	0.209869	0.547041	0	0.363462	0.662907	0	0.071288	-0.00316	0	-0.19953	0.119431	0	-0.10186	0.074276
0	-0.1256	0.267223	4.77e-07	-0.14797	0.016486	0	-0.58664	-0.15049	0	-0.12594	-0.1882	0	0.361441	0.00809	0	-0.30509	-0.28721
0	0.777227	1.27881	2.38e-07	0.281415	1.02588	0	-0.02441	0.662495	0	0.418039	0.416598	0	-0.18417	0.145039	0	0.940501	0.797598
0	0.238877	0.336649	0	0.14509	0.285376	0	-0.57051	-0.42724	0	-0.32953	-0.01704	0	-1.09756	-1.09189	0	-0.16176	0.264071
0	0.652389	1.05219	0	0.618379	0.721743	0	0.132329	0.425085	2.38e-07	0.116923	0.314882	0	-1.38924	-0.91779	0	-0.03423	0.796725
0	-0.56569	-1.41403	4.77e-07	-0.31657	-1.25671	0	-0.07415	-0.95446	-4.77e-07	0.024228	-0.1691	0	-0.02693	-0.24217	0	-0.31746	-0.43836
0	-1.0458	-1.41944	0	-0.94586	-1.61079	0	-0.82797	-1.59157	-4.77e-07	-0.82825	-1.04441	0	-0.73028	-0.9466	0	-1.01553	-1.23262
0	1.53579	2.06687	-2.38e-07	1.00755	1.72673	0	-1.32139	-1.00264	0	-0.51057	-0.52029	0	-2.70892	-2.5104	0	-0.50972	-1.05927
0	1.92955	1.63975	0	1.2331	0.666227	0	2.5855	0.752249	0	0.544433	-0.34195	0	0.06142	0.615333	0	0.622887	1.52979
4.77e-07	-0.40184	-0.42875	4.77e-07	-0.18787	-0.54925	0	-1.11221	-1.37981	4.77e-07	-0.71925	-0.59865	0	-1.39976	-1.79682	0	-0.3613	-0.32504
4.77e-07	0.088403	0.572161	0	0.129216	0.444743	0	-0.60036	-0.31537	0	-0.19074	-0.1025	0	-0.68441	-0.63736	0	0.213473	0.360566
-2.38e-07	2.61329	3.99815	0	3.18032	4.87735	0	4.93857	5.8861	-2.38e-07	3.70491	4.48001	0	1.20879	1.22011	0	4.88585	5.28104
4.77e-07	-0.17193	-0.13853	-4.77e-07	-0.06102	-0.14178	0	-0.1278	-0.03251	0	-0.10011	-0.18668	0	0.050335	0.088579	0	-0.19128	-0.17111
-4.77e-07	0.221877	0.81174	4.77e-07	0.213951	0.487009	0	-0.3144	0.083401	0	-0.05602	0.068681	0	-0.25334	-0.23844	0	0.41944	0.552805
-2.38e-07	1.30428	1.60718	0	1.91233	2.90985	0	3.04493	3.20438	-2.38e-07	0.984783	1.24138	0	2.27232	2.73696	0	1.0654	1.19858
0	0.929553	0.508233	0	0.121906	-0.33377	0	1.41558	1.90425	-7.45e-09	0.251952	0.289569	0	0.213423	0.615333	0	-0.37711	-0.20718
0	-0.27489	0.031027	0	-0.31382	-0.04144	0	-0.28577	-0.21604	0	0.005798	0.008222	0	-0.16649	-0.4054	0	-0.04832	0.103235
-4.77e-07	-0.16172	-0.21035	4.77e-07	0.073071	-0.25279	0	0.181435	-0.06201	0	-0.15276	-0.13948	0	-0.13152	-0.13045	0	-0.21867	-0.10126
0	0.140045	0.091868	-4.77e-07	-0.00774	0.036205	0	0.043709	-0.15736	-4.77e-07	0.275437	0.422167	0	0.213423	0.283776	0	0.243316	0.022177
0	0.017981	0.211199	0	0.062247	0.059756	0	-0.13161	-0.04694	0	0.087157	0.040741	0	-0.00661	-0.11625	0	0.233079	0.354225
0	-0.65656	-1.03429	0	-0.60063	-1.08114	0	-0.55485	-0.84996	-4.77e-07	-0.52624	-0.67512	0	-0.59207	-0.70329	0	-0.73036	-0.91205
0	-0.09628	-0.50642	4.77e-07	0.078738	-0.15402	0	0.368486	0.135854	4.77e-07	0.066998	0.096112	0	0.127693	0.19618	0	-0.27086	-0.18
4.77e-07	0.324278	0.494583	-4.77e-07	0.2406	0.516112	0	-0.23159	0.281744	0	0.115359	0.270577	0	0.259667	-0.0029	0	0.287566	0.370194
-4.77e-07	0.200182	0.460027	4.77e-07	0.086185	0.379883	0	0.415577	0.625747	-4.77e-07	0.080397	0.075425	0	-0.00261	0.028778	0	0.429714	0.389081
0	-0.22245	-0.36025	0	0.045905	-0.40977	0	0.11157	0.015284	1.49e-08	0.251952	0.36557	0	0.213423	0.767336	0	0.622887	1.09683
-4.77e-07	-0.2942	-0.10525	4.77e-07	-0.2747	-0.07665	0	0.340878	0.569026	-2.38e-07	-0.19076	-0.01753	0	0.017759	0.076541	0	-0.22511	0.176998
0	0.836093	0.827415	0	0.737872	0.55123	0	0.337573	0.411212	-2.38e-07	0.897286	0.769999	0	0.236024	0.337032	0	1.05858	0.317633
0	0.39472	1.22764	0	0.383279	1.28655	0	-0.47013	0.743279	4.77e-07	0.26531	1.14882	0	-1.20707	-2.831	0	0.91689	1.87017
0	-0.10844	-0.01202	0	0.082342	0.192888	0	0.31456	0.370975	0	-0.08326	-0.00848	0	0.519506	0.735748	0	-0.23133	0.098702
0	-0.4773	-0.84435	4.77e-07	-0.37265	-0.65915	0	-0.30373	-0.4603	0	-0.43782	-0.65832	0	-1.00847	-0.93964	0	-0.97528	-0.73956
2.38e-07	0.648762	0.882555	2.38e-07	0.407075	0.833657	0	0.381935	0.692013	-2.38e-07	0.360774	0.397838	0	0.522752	0.834737	0	0.861398	0.869969
0	0.395827	0.579822	0	0.564331	0.801854	0	0.420755	0.552172	4.77e-07	0.378342	0.324026	0	0.440439	0.604487	0	0.135827	0.294495
0	4.21274	6.57057	0	4.46456	6.96521	0	4.14785	6.03023	-2.38e-07	2.48537	3.64593	0	-0.47542	-0.53636	0	1.27674	2.97145
0	-0.22245	-0.51225	0	0.045905	-0.33377	0	1.41558	0.31929	0	0.17595	0.86557	0	1.36543	0.767336	0	0.470884	0.944824
4.77e-07	0.537695	0.718629	0	0.247437	0.591331	0	0.628448	1.11444	-4.77e-07	0.17585	0.173294	0	1.34567	1.50199	0	0.42007	0.242906
-4.77e-07	-0.41904	-0.69992	0	-0.15042	-0.50911	0	-0.17195	-0.4204	0	-0.15836	-0.13191	0	-0.14021	-0.08138	0	-0.27738	-0.22731
-5.96e-08	3.95038	5.55064	-2.98e-08	2.70687	4.42908	0	0.778146	3.42602	0	3.11785	3.56132	0	2.25782	2.59177	0	2.90829	3.33714
0	0.784044	0.912473	0	0.444941	0.727192	0	-0.09447	0.602007	-2.38e-07	0.588652	0.713874	0	0.078262	-0.10909	0	0.292062	0.280874
0	0.336097	0.534588	0	0.391403	0.769371	0	0.023794	0.088531	-4.77e-07	0.021379	0.171505	0	0.196872	0.050345	0	0.402257	0.392989
0	-0.19305	-0.42637	-4.77e-07	0.20558	-0.09846	0	0.388119	-0.1552	4.77e-07	0.01699	0.065176	0	0.176631	0.056529	0	-0.17536	-0.10755
4.77e-07	-0.62423	-1.02035	0	-0.40581	-0.97742	0	0.078257	-0.58661	0	-0.19588	-0.33333	0	-0.07678	-0.14819	0	-0.50304	-0.51072
-4.77e-07	-0.21428	-0.45742	4.77e-07	-0.15111	-0.54802	0	-0.17162	-0.56724	0	-0.26582	-0.25586	0	-0.0607	-0.11074	0	-0.22812	-0.12107
-4.77e-07	-0.42022	-0.41532	-4.77e-07	-0.36716	-0.42967	0	-0.36701	-0.39705	0	-0.28873	-0.36497	0	-0.47168	-0.47151	0	-0.29049	-0.2698
0	-0.07662	-0.25216	0	0.030151	-0.07028	0	0.066217	0.011695	-4.77e-07	0.312993	0.27618	0	0.374374	0.401723	0	0.224912	0.092561
0	2.1829	2.67265	2.38e-07	1.63055	2.90632	0	1.25526	2.49913	0	1.84918	1.85432	0	1.52681	0.575367	0	2.3172	2.35702
-4.77e-07	-0.55223	-1.23568	0	-0.20894	-0.91586	0	0.360144	-0.2376	0	-0.00766	-0.04346	0	0.690541	0.783557	0	-0.39055	-0.28499
-4.77e-07	-0.73127	-1.45135	0	-0.47491	-1.16752	0	-0.18656	-0.90493	0	-0.23503	-0.39465	0	0.042966	-0.08868	0	-0.28107	-0.58558
-2.38e-07	-1.06324	-1.58831	2.38e-07	-0.84439	-1.86006	0	-0.47339	-0.84344	0	-0.7939	-0.59199	0	-2.10851	-1.55459	0	-1.48901	-1.5977
0	1.36347	2.43232	4.77e-07	1.06987	2.47275	0	0.959852	2.02872	-4.77e-07	0.989353	1.32759	0	0.947601	1.84689	0	1.45472	1.70323
-4.77e-07	-0.38978	-0.74834	0	-0.20278	-0.74368	0	-0.16358	-0.67994	0	-0.25896	-0.26521	0	-0.65561	-0.73754	0	-0.28865	-0.1106
0	-0.39415	-0.7207	0	-0.28629	-0.55093	0	0.201645	-0.18837	0	-0.15817	-0.22248	0	0.093628	0.213646	0	-0.27044	-0.31955
0	-0.65957	-1.11315	4.77e-07	-0.35745	-0.99267	0	-0.41353	-1.17897	-4.77e-07	-0.46617	-0.63321	0	-0.52804	-0.75912	0	-0.42337	-0.71677
2.98e-08	-0.72245	0.063749	2.98e-08	-0.4541	0.967669	0	1.41558	1.31929	5.96e-08	-0.54053	-1.42691	0	0.213423	0.767336	0	0.037924	0.944824
-4.77e-07	-0.30109	-0.39869	-4.77e-07	-0.04525	-0.22037	0	-0.45397	-0.67619	4.77e-07	-0.20346	-0.18934	0	-0.58085	-0.51614	0	-0.43366	-0.44937
4.77e-07	-0.09816	-0.23591	0	-0.03323	-0.04831	0	-0.36574	-0.49286	0	-0.06929	0.013821	0	-0.24717	-0.16471	0	-0.64015	-0.29141
2.38e-07	0.210514	0.273965	0	0.292679	0.350078	0	0.335981	0.298993	-2.38e-07	0.114069	0.095246	0	0.489939	0.884376	0	-0.04828	-0.00973
0	-0.38946	-0.61048	4.77e-07	0.011062	-0.17308	0	0.701464	0.623842	0	0.784204	0.587872	0	0.974139	0.971255	0	0.243509	0.175787
-4.77e-07	-0.52058	-1.97642	0	-0.21464	-1.55186	0	-1.26737	-2.38179	4.77e-07	-0.24178	-1.26631	0	0.173707	-0.35038	0	-0.76632	-2.75523
0	-0.14188	-0.18546	0	-0.06196	-0.08439	0	0.257704	0.149609	-4.77e-07	-0.1193	-0.17692	0	0.062984	-0.00425	0	-0.18704	-0.18838
0	-0.07457	-0.15191	4.77e-07	0.003441	-0.1217	0	-0.14542	-0.22254	-4.77e-07	-0.04505	-0.21965	0	0.077263	-0.07173	0	-0.03275	-0.14377
4.77e-07	0.160536	-0.07491	0	0.055529	-0.07603	0	0.501057	0.293427	0	0.038138	-0.03746	0	0.331455	0.109074	0	0.153141	0.070917
-4.77e-07	-0.33474	-0.02892	-4.77e-07	-0.33487	-0.35078	0	-0.44284	-0.42049	0	-0.38551	-0.47789	0	-0.36318	-0.44299	0	-0.08926	0.020189
0	-0.13286	0.232531	2.38e-07	-0.2624	-0.01961	0	-0.29979	-0.26443	0	-0.3196	-0.56685	0	-0.47357	-0.33129	0	0.160195	-0.29855
2.38e-07	0.37409	0.325054	-2.38e-07	-0.13987	0.033544	0	0.049448	0.801159	-1.19e-07	-0.12248	0.673348	0	0.62846	0.47188	0	-0.41274	-0.1648
0	-0.59138	-0.37392	-4.77e-07	-0.41276	-0.33815	0	-0.23697	-0.19093	0	-0.5279	-0.36957	0	0.707505	0.593443	0	-0.16577	-0.05518
0	-0.26647	-0.2491	0	-0.25004	-0.4404	0	-0.15211	-0.42845	-4.77e-07	-0.19871	-0.2584	0	0.016065	0.101074	0	-0.24783	-0.16339
4.77e-07	-0.0592	0.087214	0	-0.07934	-0.0803	0	-0.18265	-0.21014	0	-0.2454	-0.30482	0	-0.00721	0.199904	0	-0.18998	-0.09797
0	-0.07045	1.04343	7.45e-09	0.045905	0.382707	0	0.11157	0.167287	1.49e-08	0.327954	0.941572	0	0.213423	0.767336	0	0.622887	0.944824
0	-0.04527	-0.90692	0	0.174586	-0.35579	0	1.21802	0.430321	-2.38e-07	0.315924	0.338177	0	1.25875	1.62214	0	0.12513	-0.14566
0	1.2435	1.53226	0	1.11661	1.70248	0	-0.03345	0.600578	0	0.47048	1.01637	0	2.17809	3.08616	0	-0.08917	0.310626
0	-0.04268	-0.62999	4.77e-07	-0.01293	-0.26442	0	0.153858	-0.36759	-4.77e-07	0.150047	0.154385	0	0.145846	0.350357	0	0.062269	-0.00854
0	0.178669	0.406482	2.38e-07	0.134261	0.326639	0	0.060756	0.396421	0	0.174199	0.095286	0	0.357812	0.537331	0	0.415195	0.343651
0	0.380619	0.654546	4.77e-07	0.424118	0.543432	0	0.167694	0.376014	4.77e-07	0.273324	0.254327	0	0.053522	0.093473	0	0.308351	0.378515
0	0.202515	0.232372	0	0.298924	0.364042	0	0.251007	0.228523	-4.77e-07	0.233009	0.335297	0	-0.02275	0.154292	0	0.252493	0.270214
1.19e-07	-0.41903	0.340936	-1.19e-07	0.063012	-0.46368	0	-0.23893	0.664786	-1.19e-07	-0.40714	-0.23075	0	-0.07608	-1.10713	0	-0.73075	-0.77138
4.77e-07	0.136143	0.167423	0	0.082774	0.189116	0	0.092791	0.132605	4.77e-07	-0.05906	0.12449	0	0.15535	0.213774	0	0.051664	0.195535
4.77e-07	-0.04296	0.021089	4.77e-07	0.02468	0.037827	0	-0.11684	-0.05258	0	-0.1068	0.042431	0	-0.44051	-0.3913	0	0.264852	0.242566
0	-0.28993	-0.13744	4.77e-07	-0.20099	-0.19232	0	-0.43739	-0.36603	-4.77e-07	-0.02717	0.052983	0	-0.04673	-0.03103	0	0.171323	0.065839
-4.77e-07	-0.42239	-0.9482	4.77e-07	-0.2793	-0.98683	0	-0.41289	-0.87811	0	-0.15544	-0.30524	0	-0.56768	-0.82853	0	-0.68943	-0.73196
-1.49e-08	-0.07045	-0.93625	7.45e-09	1.12191	0.166227	0	0.263573	0.167287	0	0.251952	0.36557	0	0.213423	0.767336	0	1.62289	1.94482
0	0.667572	1.16525	4.77e-07	0.538172	1.19533	0	0.427908	0.981797	0	0.449688	0.625257	0	1.22546	1.43834	0	0.178534	0.339509
4.77e-07	-0.03837	-0.46422	0	0.181476	-0.29973	0	0.666309	0.305711	-4.77e-07	0.057598	-0.15344	0	0.129939	0.095818	0	-0.41447	-0.50955
-1.19e-07	0.116585	2.44545	1.19e-07	-0.01835	2.07639	0	0.401076	1.75225	0	0.698494	1.71579	0	-1.0203	0.342394	0	0.28185	2.15633
1.19e-07	0.521143	2.63195	-2.38e-07	0.058672	2.43323	0	0.324973	1.98358	2.38e-07	0.570364	1.95053	0	-1.14728	0.050699	0	0.592513	2.10133
0	-0.66562	-1.21995	9.54e-07	-0.37568	-0.96503	0	-0.07896	-0.75322	0	-0.3301	-0.41574	0	0.051339	-0.07931	0	-0.36406	-0.49397
2.38e-07	0.292207	0.69719	0	0.229662	0.68224	0	-0.10126	0.36915	-2.38e-07	0.370515	0.434951	0	0.399681	0.309179	0	0.290774	0.35517
0	-0.23127	-0.2781	2.38e-07	-0.42294	-0.54997	0	-1.01413	-0.98036	0	-0.16805	-0.38587	0	-0.04531	-0.44077	0	-0.37294	-0.53143
4.77e-07	-0.5889	-1.19687	0	-0.33394	-0.98049	0	-0.13467	-0.80501	-4.77e-07	-0.32821	-0.36178	0	-0.17288	-0.21839	0	-0.36464	-0.40903
4.77e-07	-0.78427	-1.55752	0	-0.53817	-1.21336	0	-0.05378	-0.94348	0	-0.49833	-0.62137	0	-0.31569	-0.53157	0	-0.73474	-0.62234
0	0.175773	0.142514	4.77e-07	0.020724	0.120413	0	-0.45466	-0.42071	4.77e-07	-0.02912	0.108024	0	0.11711	-0.01552	0	-0.02631	0.013906
0	-0.19956	-0.12286	0	-0.27598	-0.11919	0	-0.30787	-0.2379	0	-0.11502	-0.30306	0	-0.06318	0.009761	0	-0.06168	-0.06601
0	0.646032	1.30071	7.45e-09	0.045905	2.41215	0	1.41558	0.31929	1.49e-08	-0.32405	0.36557	0	0.213423	0.767336	0	0.470884	0.792821
0	-0.09111	0.1199	-4.77e-07	0.059979	0.061222	0	-0.12034	-0.08634	0	0.156052	0.092775	0	0.353904	0.29659	0	-0.28122	-0.18864
0	-0.03446	0.684228	0	0.291607	0.190783	0	-0.45646	-0.06844	0	-0.02078	0.165445	0	-0.77207	-1.24796	0	0.543236	0.929322
0	-0.13531	-0.06491	0	-0.13909	-0.00873	0	-0.39195	-0.09851	-4.77e-07	0.3542	0.433784	0	-0.19851	-0.54879	0	0.558261	0.613056
0	-0.10825	-0.03657	0	-0.14535	-0.03037	0	-0.39174	-0.06917	-4.77e-07	0.366143	0.458578	0	-0.21318	-0.5449	0	0.57728	0.626462
0	-0.54436	-0.56693	0	-0.14397	-0.45483	0	-0.17242	-0.53308	-4.77e-07	-0.19573	-0.09153	0	-0.50888	-0.65283	0	-0.1267	0.06261
2.38e-07	-0.11973	0.979068	-2.38e-07	0.335971	0.767965	0	-0.7168	0.386853	0	0.322157	0.328988	0	-0.20161	-0.41908	0	1.43413	1.1238
-4.77e-07	-0.4743	-0.40796	4.77e-07	-0.65522	-0.98503	0	-0.55437	-0.81594	0	-0.60562	-0.77276	0	-0.57427	-0.80886	0	-0.51462	-0.65663
0	-0.31351	-0.58448	4.77e-07	-0.21055	-0.66637	0	-0.13926	-0.61095	0	-0.02508	-0.20788	0	-0.1035	0.212122	0	-0.14519	-0.29643
-2.38e-07	-0.01932	0.027698	2.38e-07	-0.16241	-0.00256	0	-0.39568	0.008459	0	0.174417	-0.13802	0	-0.13774	-0.04895	0	0.153772	0.060672
0	-0.14645	-0.43625	0	0.045905	-0.40977	0	0.263573	0.167287	1.49e-08	0.251952	0.36557	0	0.213423	0.767336	0	0.622887	0.944824
0	-0.03433	0.775561	0	-0.0456	0.304642	0	-0.46747	-0.37555	-4.77e-07	-0.19186	-0.07623	0	-0.89821	-0.95052	0	0.363799	0.567497
0	0.040981	0.145856	-4.77e-07	-0.0501	0.114129	0	-0.23195	-0.00588	4.77e-07	-0.03394	-0.23409	0	-0.0398	-0.11734	0	0.151553	0.026486
0	0.505554	-0.43625	7.45e-09	0.045905	0.458708	0	0.415576	1.31929	0	0.827954	1.44157	0	0.213423	0.767336	0	0.470884	0.792821
0	0.483537	0.479333	0	0.186368	0.577239	0	0.369881	0.597098	2.38e-07	0.531989	0.544149	0	0.413957	0.489036	0	0.48942	0.325248
-4.77e-07	0.147339	0.400006	4.77e-07	0.011748	0.274226	0	0.48131	0.74863	0	-0.05033	-0.09605	0	0.097326	-0.07102	0	-0.04989	-0.0704
4.77e-07	-0.06786	-0.1267	4.77e-07	0.115993	0.079885	0	-0.51024	-0.50902	0	-0.16354	-0.08322	0	-0.38457	-0.64662	0	0.121461	-0.01489
2.38e-07	0.531672	1.13453	2.38e-07	0.094793	0.76931	0	0.256909	0.64414	-2.38e-07	0.29174	0.067241	0	-0.16925	-0.02219	0	0.631577	0.355496
0	0.024003	0.81946	4.77e-07	0.103358	0.517749	0	-0.29976	0.224261	0	-0.04393	0.138297	0	-0.5415	-0.68306	0	0.488585	0.745753
0	0.046057	0.211255	0	0.059917	0.145334	0	-0.00816	0.184693	-4.77e-07	-0.21919	-0.04185	0	-0.3296	-0.25826	0	-0.01317	0.174202
0	-0.04805	-0.53257	0	0.071075	-0.00402	0	0.567123	0.331112	0	0.144808	0.210837	0	1.1907	1.57469	0	-0.53465	-0.3202
0	-0.56149	-0.48281	5.96e-08	-0.4541	0.958708	0	0.848535	-0.83271	2.98e-08	0.509239	-1.11411	0	-0.78658	-0.23266	0	-1.69904	-1.52911
4.77e-07	-0.34562	-0.99241	0	-0.05213	-0.59731	0	0.70401	0.138819	-4.77e-07	0.176865	0.060726	0	0.74289	0.903602	0	-0.42795	-0.35117
4.77e-07	-0.71721	-1.27511	-4.77e-07	-0.42366	-1.05509	0	-0.00653	-0.63041	0	-0.24869	-0.31911	0	-0.25169	-0.43599	0	-0.34526	-0.38436
0	-0.07045	1.00823	-3.73e-09	-0.0301	-0.48578	0	0.415576	0.31929	1.49e-08	0.251952	0.941572	0	1.95039	0.767336	0	0.470884	0.792821
-2.38e-07	0.627815	1.36168	-2.38e-07	0.675301	1.22529	0	0.750477	1.36735	-2.38e-07	0.814163	0.64044	0	1.00906	0.692858	0	0.93577	0.533539
-4.77e-07	-0.06056	-0.15174	4.77e-07	-0.07787	-0.4001	0	-0.61973	-0.93451	0	-0.17554	-0.11291	0	0.038227	-0.05397	0	-0.14758	-0.25301
1.19e-07	3.07062	4.49174	0	2.55332	3.75288	0	2.009	3.50609	2.38e-07	1.76414	2.02523	0	-0.53994	-0.62988	0	1.85895	1.82801
0	1.33585	1.90349	0	1.26619	2.34013	0	0.456217	1.68186	-2.38e-07	1.57824	1.82627	0	0.272923	0.589798	0	1.43733	1.13124
-4.77e-07	-0.19985	0.002844	-4.77e-07	-0.0571	-0.13357	0	-0.71781	-0.59397	4.77e-07	-0.4724	-0.46903	0	-1.31439	-1.40848	0	-0.28754	-0.23192
4.77e-07	0.444106	0.880544	0	0.254492	0.495101	0	0.181984	0.743961	-4.77e-07	-0.26139	-0.47531	0	-0.40994	-0.22457	0	0.242463	0.098737
0	-0.20609	0.228495	4.77e-07	-0.10055	0.03889	0	-0.13986	-0.17624	0	-0.0871	-0.07014	0	-0.03159	-0.26502	0	0.214908	0.256562
2.38e-07	-0.29719	-0.28676	-2.38e-07	-0.25821	-0.36626	0	-0.27464	-0.29755	0	-0.30177	-0.31398	0	-0.25606	-0.35819	0	-0.15634	-0.30239
0	-0.18152	-0.1189	0	-0.02623	-0.12915	0	-0.13614	-0.0784	-2.38e-07	-0.08414	-0.1749	0	-0.18377	-0.07946	0	-0.08516	-0.28885
-4.77e-07	-0.1898	-0.80616	0	-0.10874	-0.52505	0	0.21213	-0.2098	0	0.022961	-0.0999	0	0.135814	0.250401	0	-0.22232	-0.28421
0	0.071524	-0.59574	0	0.165886	-0.32597	0	0.600517	-0.00426	-4.77e-07	0.295906	0.270256	0	0.550923	1.07804	0	-0.17827	-0.2287
0	0.513943	0.789984	0	0.179712	0.613136	0	0.053354	0.610173	-4.77e-07	0.350498	0.012646	0	0.588635	0.510005	0	0.249506	0.266067
-2.38e-07	-0.0017	0.693208	0	0.277076	0.329249	0	-0.77596	-0.58273	2.38e-07	-0.05508	0.455317	0	-0.24601	0.352299	0	0.163455	0.423992
0	-0.62935	-1.14252	-4.77e-07	-0.2513	-0.92356	0	-0.4278	-1.00347	4.77e-07	-0.56649	-0.46892	0	-0.35276	-0.34395	0	-1.3041	-1.13114
-4.77e-07	-0.23651	-0.50573	0	-0.08163	-0.44694	0	0.037624	-0.33003	0	-0.1234	-0.04188	0	-0.18634	-0.39938	0	-0.10011	-0.04668
0	0.339649	0.54836	0	0.256278	0.46525	0	0.491774	0.665464	0	0.448979	0.437948	0	0.353758	0.451772	0	0.671914	0.675363
0	-0.03695	0.322164	-2.38e-07	-0.02893	0.113708	0	-0.04621	0.362543	0	0.284767	0.372787	0	-0.02179	-0.27148	0	0.863285	1.33185
0	-0.17387	-0.51581	0	-0.00261	-0.22666	0	0.236126	-0.28627	0	-0.28066	-0.23932	0	-0.36577	-0.19226	0	-0.37761	-0.34685
-4.77e-07	0.317089	0.25266	0	0.309685	0.538421	0	0.452057	0.439091	0	0.577332	0.749432	0	0.644616	1.0282	0	0.484725	0.421757
4.77e-07	-0.22953	-0.117	0	-0.14098	-0.11288	0	-0.23823	-0.26091	4.77e-07	-0.16634	-0.32381	0	-0.36712	-0.44184	0	-0.14083	-0.32139
0	-0.24048	-0.58103	0	-0.1007	-0.53512	0	0.03652	-0.31697	0	-0.01206	-0.07339	0	-0.11379	-0.1834	0	0.090731	-0.04258
0	0.018753	0.372051	0	-0.18252	-0.0992	0	0.030912	0.285123	0	-0.07129	-0.39954	0	0.205386	-0.13955	0	0.179944	0.164846
4.77e-07	-0.23191	-0.4438	0	-0.08308	-0.31659	0	0.106735	-0.03355	0	-0.18842	-0.08029	0	-0.0599	-0.12	0	-0.14934	-0.02076
0	-0.1154	-0.0709	2.38e-07	-0.40263	-0.20166	0	0.025413	-0.00755	2.38e-07	-0.18075	-0.18506	0	0.240644	0.161615	0	0.075399	-0.05518
2.38e-07	-0.09386	-0.14022	0	-0.14894	-0.15306	0	-0.28428	-0.32662	0	-0.23749	-0.30838	0	-0.55576	-0.57522	0	-0.16867	-0.25532
0	0.764935	1.93616	4.77e-07	0.533592	1.673	0	-0.37011	1.05907	-4.77e-07	-0.0225	0.513968	0	0.57746	0.5981	0	1.0014	1.44135
0	-0.149	-0.05261	4.77e-07	-0.04771	-0.13189	0	-0.1172	-0.09644	0	-0.11009	-0.23723	0	0.085626	-0.04002	0	-0.01577	0.129187
0	0.004641	-0.30149	4.77e-07	0.082565	-0.2011	0	0.161453	-0.06969	0	0.178074	0.145317	0	0.087539	0.340586	0	0.078095	0.093564
0	-0.03875	0.013978	0	-0.0776	0.00785	0	-0.07151	-0.04246	4.77e-07	-0.00778	0.166612	0	0.133108	0.044996	0	-0.33538	-0.23864
0	0.271073	0.228899	0	0.365349	0.479027	0	0.379982	0.436656	-4.77e-07	0.442308	0.592485	0	-0.07545	0.001421	0	0.212254	0.43214
2.98e-08	-0.14645	0.885677	0	0.045905	0.382707	0	0.415576	1.90425	-7.45e-09	0.67595	0.86557	0	0.06142	1.76734	0	-0.52912	-0.20718
0	-0.44331	-0.60964	4.77e-07	-0.42267	-0.4242	0	-0.04736	-0.42506	2.38e-07	-0.16054	-0.41172	0	-0.01375	0.020785	0	-0.03293	-0.22978
-4.77e-07	-0.16556	-0.20306	0	0.254674	0.067681	0	0.046476	-0.22669	-2.38e-07	0.066982	0.025829	0	0.097945	-0.00237	0	-0.20921	0.212695
-4.77e-07	-0.36757	-0.58497	4.77e-07	-0.08223	-0.37411	0	-0.58919	-0.77002	0	-0.34274	-0.17536	0	-0.99325	-1.21836	0	-0.20579	0.089094
0	0.646032	2.13975	7.45e-09	1.12191	1.45871	0	2.41558	1.90425	0	0.570667	-0.29539	0	-1.10851	-1.55459	0	-1.69904	-1.52911
4.77e-07	-0.06589	0.002274	0	-0.10677	-0.16125	0	-0.1528	-0.32575	4.77e-07	-0.1806	-0.0853	0	-0.07346	-0.17472	0	-0.21796	-0.13456
5.96e-08	2.72023	3.61975	-5.96e-08	1.06078	3.81583	0	1.96401	3.12148	-5.96e-08	1.77415	3.13126	0	5.17921	5.66215	0	4.0152	5.11475
0	-0.73512	-1.51875	-4.77e-07	-0.45028	-1.23406	0	-0.09517	-0.96826	-4.77e-07	-0.19509	-0.33521	0	0.023957	-0.12537	0	-0.21037	-0.45304
2.38e-07	0.943429	1.47748	0	0.669483	1.69525	0	0.815215	1.50884	-2.38e-07	0.478502	0.478069	0	1.34382	1.39077	0	0.652033	0.596901
0	1.00555	1.44547	-1.49e-08	1.33839	-0.11729	0	0.415576	1.90425	7.45e-09	1.04443	0.86557	0	0.06142	0.767336	0	1.62289	2.94482
0	1.49299	2.66663	0	1.17751	1.8432	0	0.440451	1.80158	-2.38e-07	0.412234	0.841872	0	-0.25263	-0.64906	0	1.73227	2.4415
-2.38e-07	-0.72685	-0.28028	2.38e-07	-0.65937	-0.31128	0	-0.56466	-1.27566	-2.38e-07	-0.35924	-0.68789	0	0.435815	0.182374	0	-0.66662	-0.74907
0	0.249366	0.296737	4.77e-07	-0.02924	-0.12539	0	-0.62472	-0.60161	0	-0.30157	-0.229	0	0.210256	-0.18291	0	-0.5529	-0.39429
2.98e-08	3.43851	5.38916	1.19e-07	0.851383	2.61599	0	0.263573	2.38968	-5.96e-08	1.51373	1.91983	0	0.213422	0.767336	0	1.62289	1.57286
0	-0.26449	-0.76301	-4.77e-07	-0.10872	-0.53039	0	0.340063	-0.26252	-4.77e-07	0.186841	0.1644	0	0.25139	0.421161	0	-0.11818	-0.01311
0	-0.15765	-0.21701	0	-0.0359	0.031215	0	0.000538	-0.02811	0	-0.0384	-0.18197	0	-0.47072	-0.07061	0	0.117651	0.24028
-4.77e-07	-0.92216	-1.81459	0	-0.59384	-1.56048	0	-0.30865	-1.24406	0	-0.32574	-0.54165	0	-0.07524	-0.20969	0	-0.33214	-0.58906
-1.19e-07	-0.78868	-0.69898	1.19e-07	-0.62009	0.400519	0	-0.4145	0.626719	-1.19e-07	1.28642	0.274274	0	-1.52354	-0.23266	0	-1.83654	-0.77764
-4.77e-07	-0.84626	-1.69639	0	-0.52247	-1.41678	0	-0.28422	-1.07256	0	-0.26477	-0.41968	0	-0.05013	-0.12805	0	-0.32372	-0.56742
0	-0.56524	-1.40425	-4.77e-07	-0.36722	-1.10988	0	-0.19923	-0.99142	0	-0.0668	-0.11168	0	0.100081	0.128481	0	0.132237	-0.13614
0	-0.32229	-0.40217	4.77e-07	-0.41779	-0.7539	0	-0.57832	-0.64125	4.77e-07	-0.29507	-0.49331	0	-0.03286	-0.13102	0	-0.1055	-0.27542
2.38e-07	-0.11177	0.109419	0	0.163656	0.235068	0	-0.05686	-0.0245	0	0.1099	0.225374	0	-0.12999	-0.02763	0	0.15601	-0.15168
0	0.23784	0.331413	2.38e-07	0.211943	0.447591	0	-0.21903	-0.01329	-2.38e-07	-0.19199	-0.21567	0	-0.11673	-0.37017	0	-0.29581	-0.18642
-4.77e-07	-0.21258	-0.33435	0	-0.34722	-0.2137	0	-0.18642	-0.46837	-2.38e-07	0.110654	0.084398	0	-0.30115	0.119182	0	-0.23375	-0.14726
0	-0.70438	-1.11909	0	-0.39	-0.88703	0	-0.15106	-0.70803	4.77e-07	-0.10262	-0.08412	0	-0.02878	-0.27957	0	-0.18839	-0.1535
1.19e-07	-0.49667	0.309851	1.19e-07	0.254882	-0.13803	0	-0.19586	0.292818	0	0.211492	0.039532	0	1.21342	0.445408	0	0.13746	0.307395
0	-0.84261	-0.37693	1.19e-07	-1.36708	0.024933	0	0.11157	0.30479	-1.19e-07	-1.04053	0.434322	0	-0.78658	0.182374	0	0.260317	1.09683
0	0.153573	0.19343	-2.38e-07	0.107843	0.151716	0	0.576939	0.438833	0	0.318749	0.261292	0	0.011789	0.036333	0	-0.12068	-0.1323
0	-0.26051	-0.49619	-4.77e-07	-0.20354	-0.55853	0	-0.31918	-0.60527	0	-0.1708	-0.32762	0	-0.24091	-0.33521	0	-0.34925	-0.42159
0	-0.01105	0.237271	0	-0.05201	0.054387	0	-0.0221	0.086508	0	0.095773	0.204647	0	0.049241	0.17468	0	0.42521	0.633712
0	-0.10676	-0.1039	0	-0.06197	-0.09088	0	-0.09967	-0.08774	4.77e-07	-0.09778	-0.02832	0	-0.48296	-0.37842	0	-0.00794	-0.06481
0	0.429553	-0.36025	0	0.045905	-0.33377	0	0.263573	0.167287	1.49e-08	0.251952	0.36557	0	0.213423	0.767336	0	0.622887	0.944824
0	0.176353	0.553013	0	0.386817	0.70303	0	0.445903	0.546374	-2.38e-07	0.409204	0.602536	0	0.79497	0.777532	0	0.740908	0.556345
0	1.99361	3.9038	-2.38e-07	2.02067	4.03632	0	2.06194	3.08667	1.19e-07	2.90918	3.08376	0	2.46908	2.18605	0	3.28585	3.64115
0	-0.16695	-0.03651	0	-0.25133	-0.24966	0	-0.53215	-0.55491	0	-0.16151	-0.4204	0	-0.32051	-0.18573	0	-0.17499	-0.24708
0	1.78298	2.87698	-2.38e-07	1.814	2.68964	0	0.230783	1.5742	4.77e-07	0.452166	0.485984	0	1.35847	1.08927	0	0.20785	0.459909
4.77e-07	-0.247	0.44533	-4.77e-07	-0.06657	0.322931	0	-0.53529	0.011492	4.77e-07	-0.27445	0.027236	0	-0.1702	-0.34587	0	0.246268	0.2432
-4.77e-07	-0.03192	-0.28429	0	-0.03374	-0.2729	0	0.105097	-0.17862	0	0.022858	0.045111	0	-0.08167	0.108544	0	-0.09169	-0.02766
-4.77e-07	0.296925	0.014928	-4.77e-07	0.282431	0.069287	0	0.403124	0.129217	-4.77e-07	0.395911	0.432133	0	0.045197	0.235813	0	0.068715	0.202662
-4.77e-07	0.135571	0.507388	0	-0.09891	0.21847	0	-0.17443	0.297872	-4.77e-07	-0.2647	-0.07393	0	0.036203	0.369503	0	-0.14802	0.041076
0	0.371108	1.1482	4.77e-07	0.360243	0.970657	0	0.510628	0.876628	-4.77e-07	0.382699	0.519374	0	-0.63637	-1.12301	0	0.271286	0.22884
0	-0.14645	1.43223	-3.73e-09	0.469903	0.090225	0	0.263573	0.31929	7.45e-09	0.17595	0.289569	0	0.365426	0.91934	0	0.622887	0.944824
0	0.102248	0.092314	-2.38e-07	0.018454	0.242944	0	0.476905	0.251024	2.38e-07	0.130859	-0.02869	0	-0.23332	-0.04198	0	-0.06667	-0.07891
2.38e-07	0.003369	0.512052	0	-0.04043	0.24926	0	0.147476	0.406578	0	-0.03223	-0.20072	0	-0.34781	-0.14641	0	0.054603	0.005825
0	0.132242	0.333364	4.77e-07	0.083928	0.275484	0	-0.0952	0.167287	0	-0.06263	0.128051	0	-0.25865	-0.32541	0	-0.05236	0.316152
0	0.323128	-0.22824	-2.38e-07	0.195604	-0.07929	0	0.429583	0.070262	0	0.1832	-0.04063	0	0.340802	0.577858	0	-0.15379	-0.30392
4.77e-07	0.819758	1.83494	0	0.750996	1.09516	0	0.104506	0.888311	4.77e-07	0.662064	0.726939	0	-0.6289	-0.90874	0	1.01974	1.24439
0	0.29946	0.215908	-4.77e-07	0.194864	0.255657	0	0.071642	0.380378	0	0.178921	0.175248	0	0.068856	-0.00931	0	0.15932	0.209082
-4.77e-07	-0.56411	-0.2827	-4.77e-07	-0.34224	-0.38588	0	-0.55688	-0.5475	4.77e-07	-0.37361	-0.42428	0	-0.44757	-0.58301	0	-0.17787	-0.21709
2.38e-07	-0.13256	0.249274	-2.38e-07	-0.14888	0.199353	0	0.076294	0.24066	-2.38e-07	-0.04162	-0.03327	0	-0.44262	-0.17822	0	-0.05843	-0.15587
0	-0.13217	-0.27133	4.77e-07	0.080861	-0.14565	0	0.199776	-0.05099	-4.77e-07	-0.15032	-0.21383	0	0.163935	0.187893	0	-0.36472	-0.35273
0	-0.07096	-0.36241	0	-0.08132	-0.24645	0	-0.14554	-0.12817	-2.38e-07	0.037048	0.094728	0	-0.06259	0.438213	0	-0.33801	-0.14512
0	-0.25882	-0.56379	4.77e-07	-0.20392	-0.49311	0	-0.16285	-0.30561	0	-0.07435	-0.09774	0	-0.17557	-0.00632	0	-0.28488	-0.29197
4.77e-07	-0.27941	-0.63859	4.77e-07	-0.14229	-0.60166	0	-0.11435	-0.51626	-4.77e-07	-0.43353	-0.44417	0	-0.64516	-0.71473	0	-0.44906	-0.39767
0	-0.14645	1.00823	0	-0.0301	-0.33377	0	0.263573	1.31929	1.49e-08	0.251952	0.441572	0	0.213423	0.767336	0	0.622887	1.09683
-4.77e-07	0.37593	0.533054	4.77e-07	0.590924	0.683598	0	0.309631	0.535047	4.77e-07	0.163486	0.301691	0	-0.43212	-0.42686	0	0.445776	0.581999
0	0.158179	0.471642	0	-0.04417	0.155351	0	-0.11431	0.049717	0	0.083243	-0.03927	0	-0.4264	-0.31007	0	0.199328	0.201046
0	-0.14645	-0.43625	0	0.197908	-0.33377	0	0.263573	0.167287	1.49e-08	0.251952	0.36557	0	0.213423	0.767336	0	0.622887	0.944824
-5.96e-08	1.01452	0.786141	0	0.496137	0.977692	0	-0.19586	0.408295	0	0.628406	0.073089	0	-0.43865	0.307905	0	-1.96208	-1.64014
-2.38e-07	0.530647	0.953668	0	0.468379	0.850592	0	-0.00945	0.466846	0	0.132436	0.164777	0	-0.25857	-0.30422	0	0.43526	0.532983
0	1.0546	0.409804	2.38e-07	0.490151	0.780398	0	0.585501	0.415215	1.19e-07	0.797051	0.354915	0	-0.17889	-0.45506	0	0.90668	0.743191
4.77e-07	0.01008	-0.34665	-4.77e-07	-0.06157	-0.2556	0	0.247246	-0.18571	0	-0.18541	-0.23605	0	0.080973	0.098636	0	-0.12766	-0.07266
2.38e-07	0.166475	0.539953	0	-0.12022	0.328322	0	-0.1537	0.180645	0	0.31043	0.274741	0	0.107223	0.163637	0	0.26814	0.100815
0	-0.02348	-0.06393	-4.77e-07	-0.02906	-0.1045	0	-0.11204	-0.12566	0	-0.13296	-0.12813	0	-0.19052	0.043955	0	-0.02973	0.19453
0	0.432786	1.16482	0	0.322222	1.16089	0	-0.86524	0.073292	0	0.059449	0.375062	0	-1.07554	-0.97968	0	0.110384	0.423244
2.38e-07	1.3927	2.02766	0	0.984533	2.03544	0	-0.37299	0.733937	-2.38e-07	0.413446	0.825738	0	0.620966	0.262342	0	0.098551	0.260547
0	0.162758	0.223603	2.38e-07	0.087415	0.271214	0	0.058459	0.096028	-2.38e-07	0.118496	0.096759	0	-0.07897	0.057786	0	0.245817	0.529787
0	-0.72245	0.932231	0	1.49039	0.53471	0	0.263573	2.31929	0	-0.24805	0.36557	0	0.213423	0.767336	0	0.77489	0.944824
-4.77e-07	0.009017	-0.27531	0	-0.06647	-0.13528	0	0.140717	-0.50658	4.77e-07	-0.22984	-0.27656	0	-0.64456	-0.42079	0	-0.05184	-0.29892
0	-0.5276	-0.80838	-2.38e-07	-0.43455	-0.75361	0	-0.57695	-0.87068	0	-0.35059	-0.63738	0	-0.38697	-0.74286	0	-0.40711	-1.45643
0	0.12089	0.080167	4.77e-07	0.149781	0.178124	0	0.027676	0.045481	4.77e-07	0.05846	0.108655	0	-0.06489	-0.14178	0	0.25402	0.201982
0	0.029841	0.263976	-4.77e-07	0.070545	0.214923	0	0.043791	0.342622	4.77e-07	-0.01346	0.032357	0	0.018553	0.050971	0	0.095179	0.202228
0	0.239834	0.401813	4.77e-07	0.160471	0.203084	0	0.300428	0.435071	0	0.159483	0.20356	0	0.328439	0.519784	0	0.38695	0.186624
4.77e-07	-0.00825	0.272611	-4.77e-07	-0.03436	0.251627	0	0.140591	0.17009	0	-0.11006	0.146035	0	-0.01924	0.025246	0	0.143042	0.15599
-4.77e-07	-0.04809	-0.41117	-4.77e-07	0.081131	0.117069	0	0.868856	0.584241	2.38e-07	0.777219	0.782285	0	1.76232	1.96664	0	0.170374	0.160553
0	0.313584	0.355474	-2.38e-07	0.058304	0.255762	0	-0.18237	-0.08743	-2.38e-07	0.046356	-0.09292	0	0.00619	-0.21249	0	-0.12413	0.167216
0	1.17778	1.94325	-2.38e-07	1.58478	2.48105	0	1.62265	2.39861	0	0.794091	1.17514	0	0.176429	0.463556	0	0.754131	1.02824
0	0.912277	1.99111	0	0.618599	1.66061	0	-0.000586	0.952824	0	0.098509	0.668058	0	-0.18998	-0.01328	0	0.478497	0.962635
-4.77e-07	0.114301	-0.07917	-4.77e-07	0.253321	0.13224	0	0.692318	0.618872	0	0.252818	0.417218	0	0.598246	0.818736	0	0.131498	0.221429
4.77e-07	-0.14938	-0.55932	-4.77e-07	-0.06917	-0.34112	0	-0.05709	-0.29214	4.77e-07	-0.3251	-0.38779	0	-0.03868	-0.08544	0	-0.32924	-0.33676
-4.77e-07	-0.95383	-2.14854	-4.77e-07	-0.52973	-1.75678	0	-0.23592	-1.34047	0	0.010906	-0.40328	0	1.28117	1.89979	0	-0.07589	-0.78771
0	-0.37533	-0.72413	4.77e-07	-0.19747	-0.6859	0	-0.21701	-0.65383	0	-0.30656	-0.35693	0	-0.33248	-0.25347	0	-0.18392	-0.3235
-4.77e-07	-0.19033	-0.15604	0	0.121292	-0.07708	0	0.076824	-0.01393	4.77e-07	0.114644	-0.04359	0	0.10807	0.101406	0	-0.04771	-0.20809
0	-0.14555	-0.73522	0	0.091389	-0.29096	0	0.593172	0.203849	0	0.29751	0.166845	0	0.69885	0.747972	0	-0.40342	-0.39613
0	0.31322	-0.08029	0	0.45626	0.117894	0	0.814785	0.514407	-4.77e-07	0.377536	0.298818	0	0.337626	0.7444	0	0.101424	0.048258
4.77e-07	-0.20399	-0.81421	-4.77e-07	0.080766	-0.55224	0	0.262926	-0.36776	4.77e-07	0.078664	-0.11758	0	0.502094	0.529248	0	-0.14151	-0.47254
-1.19e-07	1.60035	2.26937	-2.38e-07	1.43235	2.36	0	1.00054	1.99171	-2.38e-07	1.06285	0.752713	0	0.44949	0.484936	0	0.763064	0.944824
0	-0.14711	-0.13005	4.77e-07	-0.30147	-0.40186	0	-0.62883	-0.82088	-4.77e-07	-0.26826	-0.28936	0	0.128442	-0.23879	0	-0.40921	-0.46637
4.77e-07	-0.35783	-0.86227	0	-0.20439	-0.41718	0	0.126852	-0.30723	0	0.224233	0.116394	0	0.011279	-0.1875	0	-0.1832	-0.31922
0	0.29951	0.412052	0	0.275219	0.664443	0	0.203201	0.365832	2.38e-07	0.363692	0.324655	0	-0.00559	0.2323	0	0.467608	0.417576
-2.38e-07	0.098133	-0.23274	0	-0.0508	-0.23661	0	-0.05661	-0.068	-2.38e-07	0.061285	0.073508	0	-0.05667	0.619238	0	0.17119	-0.12402
0	0.071752	0.589048	4.77e-07	0.170234	0.35728	0	-0.04625	0.300363	4.77e-07	0.174677	0.24017	0	0.08595	-0.06851	0	0.306689	0.309944
2.38e-07	0.473934	1.1677	-2.38e-07	0.664648	1.29598	0	-0.22894	0.167287	0	0.043823	0.057957	0	-0.38448	-0.29855	0	0.026078	-0.02846
0	0.623901	0.835584	-4.77e-07	0.687764	0.858079	0	0.390617	0.472341	0	0.496014	0.3429	0	0.338633	0.492714	0	0.376558	0.071155
0	0.155694	0.259398	-2.38e-07	0.273837	0.486478	0	0.208895	0.34118	2.38e-07	0.129206	0.107777	0	0.440833	0.552742	0	0.231935	0.216334
2.38e-07	0.545204	0.871012	0	0.173383	0.637966	0	-0.0546	0.25475	2.38e-07	0.465359	0.320329	0	0.370148	0.421562	0	0.32984	0.486718
0	-0.12118	0.12994	0	0.010399	0.084237	0	-0.10297	0.071709	4.77e-07	0.068797	-0.0767	0	-0.15918	-0.23266	0	0.053321	-0.00647
-4.77e-07	-0.07437	-0.16551	0	-0.13922	-0.1969	0	-0.22965	-0.09867	-4.77e-07	-0.18692	-0.29148	0	-0.08997	-0.23979	0	-0.07855	0.056299
0	-0.03719	-0.41603	0	-0.07318	-0.10794	0	0.527554	0.300136	0	0.321357	0.251636	0	0.502283	0.709331	0	0.214027	0.026082
-2.38e-07	0.113392	0.336162	0	0.121334	0.691165	0	-0.44853	0.113178	-4.77e-07	-0.30143	-0.11769	0	0.019651	-0.09015	0	-0.27451	-0.2978
4.77e-07	-0.07301	-0.55993	0	0.217214	-0.19504	0	0.387466	-0.10484	-4.77e-07	0.12428	0.11105	0	-0.00417	0.091827	0	0.090114	0.059566
2.38e-07	0.199925	0.189002	-2.38e-07	-0.01849	0.08998	0	0.018658	-0.03999	2.38e-07	0.076815	0.214252	0	-0.08297	-0.19202	0	0.139136	-0.06359
0	-0.70011	-1.15029	0	-0.39431	-0.9874	0	-0.52857	-1.07112	0	-0.40787	-0.55793	0	-0.70411	-1.1502	0	-0.61315	-0.62368
0	-0.06439	-0.46649	-4.77e-07	-0.01312	-0.01269	0	0.378761	0.374611	4.77e-07	0.023128	0.086797	0	0.519102	0.840472	0	-0.47941	-0.44592
0	-0.14645	0.13975	0	0.121906	-0.33377	0	1.41558	0.167287	1.49e-08	0.403955	0.36557	0	0.365426	0.767336	0	0.622887	0.944824
0	-0.07519	-0.23798	4.77e-07	-0.24171	-0.24695	0	-0.72083	-0.71242	-4.77e-07	-0.16522	-0.10941	0	0.073132	-0.29528	0	-0.41678	-0.35286
0	0.510469	1.18547	2.38e-07	0.636748	1.34815	0	-0.13772	0.689374	4.77e-07	0.098065	0.236825	0	-0.40393	-0.40405	0	0.052621	0.150947
2.38e-07	0.302164	0.987869	2.38e-07	0.256593	0.723694	0	0.30365	0.818439	0	0.389373	0.484286	0	-0.02334	0.40588	0	0.399536	0.465134
4.77e-07	-0.12828	-0.59157	4.77e-07	0.04464	-0.54378	0	0.563654	0.38371	0	-0.01125	0.004336	0	0.808167	0.707215	0	-0.44898	-0.36699
4.77e-07	-0.24745	0.212573	4.77e-07	-0.22398	-0.08402	0	-0.19885	-0.07341	4.77e-07	-0.19535	-0.2605	0	0.078262	-0.03904	0	-0.15532	-0.09354
0	-0.07675	-0.04511	0	0.023599	0.029945	0	0.158951	-0.14949	0	-0.13673	-0.11442	0	-0.15827	-0.17717	0	0.075176	0.040291
0	-0.34388	-0.56854	0	-0.19323	-0.60599	0	-0.12698	-0.2655	4.77e-07	-0.1686	-0.24822	0	-0.76734	-0.44061	0	-0.39576	-0.48708
-4.77e-07	-0.23909	-0.3417	-4.77e-07	-0.22555	-0.25155	0	0.064049	-0.0885	0	-0.08586	-0.21267	0	0.028916	0.089265	0	-0.31813	-0.25338
4.77e-07	-0.11077	-0.12532	4.77e-07	-0.09643	-0.24207	0	0.029356	-0.00501	-4.77e-07	-0.15205	-0.12057	0	-0.00294	-0.09036	0	-0.0514	-0.00651
0	-0.14645	0.13975	2.98e-08	0.545905	-0.40977	0	0.415576	0.167287	1.49e-08	0.251952	1.51757	0	0.06142	0.615333	0	-1.11408	-0.79214
0	0.377928	0.60973	0	0.13056	0.611693	0	0.121128	0.384384	2.38e-07	0.176603	0.060033	0	0.066147	0.135982	0	0.570419	0.385396
0	-0.11812	-0.16995	0	0.045082	-0.15301	0	-0.27198	-0.4989	0	0.056647	-0.06276	0	-0.24879	-0.19177	0	0.037924	-0.03531
2.38e-07	0.003969	1.11593	0	0.2577	0.82159	0	-0.1139	0.32447	4.77e-07	0.007861	0.128527	0	-0.01742	0.013412	0	0.665812	0.925328
-4.77e-07	-0.3144	-0.55813	0	-0.17766	-0.56963	0	-0.02263	-0.43695	0	-0.27361	-0.43654	0	-0.0047	-0.27314	0	-0.19135	-0.30774
0	0.056035	0.265689	4.77e-07	-0.05962	0.101969	0	-0.54497	-0.65804	0	-0.16006	-0.1233	0	0.155439	-0.02156	0	-0.07408	-0.30506
0	-0.37703	-0.74483	0	-0.17671	-0.58006	0	-0.00591	-0.38301	0	-0.15856	-0.10851	0	-0.01714	0.022875	0	-0.26527	-0.1469
0	1.4827	2.67881	-2.38e-07	0.772491	2.10826	0	0.81326	2.00713	0	0.601102	0.733957	0	0.471734	0.264836	0	1.34535	1.6229
1.19e-07	2.59052	3.97245	2.38e-07	0.933401	2.6613	0	-1.97928	0.525334	0	-0.11372	-0.10854	0	-1.19645	-0.62208	0	-0.26007	-0.035
0	-0.0866	-0.10213	4.77e-07	0.029054	-0.00919	0	-0.04515	-0.08828	-4.77e-07	0.005807	0.274597	0	-0.80523	-0.83155	0	-0.00616	0.334586
4.77e-07	0.037697	0.115411	0	0.208706	0.13747	0	0.57942	0.578526	0	0.293549	0.254272	0	0.854012	0.911393	0	0.719373	0.462746
-4.77e-07	-0.45897	-0.70547	0	-0.39734	-0.72429	0	-0.14884	-0.6137	0	-0.31001	-0.45882	0	-0.39548	-0.26591	0	-0.30003	-0.38383
0	-0.06468	0.18441	0	-0.06513	0.039343	0	-0.11611	0.090579	4.77e-07	-0.18762	-0.15521	0	-0.24476	-0.22022	0	-0.30719	-0.1917
0	0.35849	0.769938	4.77e-07	0.139259	0.519897	0	0.016762	0.391135	0	0.316632	0.219154	0	0.342237	0.512822	0	0.187748	0.180378
2.38e-07	-0.10577	0.08271	0	-0.24399	0.012349	0	0.066715	0.239078	0	-0.27036	-0.21308	0	-0.10069	-0.34683	0	-0.16312	-0.36348
0	0.588157	0.438096	0	0.89026	0.947227	0	0.138042	0.041756	0	0.570667	0.940769	0	0.913862	1.15965	0	-0.17548	0.207859
2.38e-07	0.006937	0.211687	-2.38e-07	-0.05798	0.267245	0	-0.03861	0.144386	-2.38e-07	0.079628	-0.01987	0	-0.08203	0.305231	0	0.28185	0.168202
5.96e-08	0.922303	2.84868	0	2.07535	4.09677	0	2.84854	3.62672	0	-1.35555	-0.44946	0	0.798385	2.22677	0	-2.10503	-0.87621
0	0.57869	1.1927	-4.77e-07	0.391768	1.18888	0	0.82671	1.16077	0	0.192068	0.245337	0	0.814103	0.787515	0	0.575582	0.566546
4.77e-07	0.31016	-1.83328	0	-0.99493	-2.61061	0	-0.43311	-2.89184	4.77e-07	-1.08686	-2.85887	0	-0.80178	0.012989	0	-1.24406	-4.42433
0	0.353551	-0.43625	0	0.621906	-0.25777	0	0.263573	0.31929	1.49e-08	0.251952	0.36557	0	0.213423	0.767336	0	0.622887	1.09683
0	1.42923	2.02503	0	0.961561	1.31855	0	-1.10727	-1.15902	0	-0.68372	-0.9704	0	-0.58393	-0.51912	0	-0.73326	-1.21948
-2.38e-07	1.43315	2.32291	0	0.854412	1.51489	0	-0.16252	0.696105	0	0.383744	0.09843	0	0.330628	0.214153	0	0.271919	-0.00181
0	-0.22245	0.063749	0	0.045905	-0.33377	0	0.415576	0.167287	1.49e-08	0.327954	0.36557	0	0.213423	0.767336	0	0.622887	2.09683
0	2.2113	2.89161	0	1.53659	2.47809	0	-0.57114	-0.22295	4.77e-07	-0.52927	-1.01706	0	0.642266	0.552323	0	-0.52944	-0.88034
-2.98e-08	0.853551	0.771267	-3.73e-09	1.04591	1.38271	0	0.11157	2.16729	-2.98e-08	-0.53157	0.158051	0	0.365426	0.91934	0	2.20785	1.94482
0	2.70377	3.80727	-5.96e-08	0.364619	1.64796	0	1.67861	2.83025	0	0.251952	1.338	0	2.91386	2.08926	0	0.845279	1.68179
-4.77e-07	0.284976	1.10874	-4.77e-07	0.247094	0.969209	0	0.269321	1.17876	0	0.430727	0.787724	0	0.52608	0.524694	0	0.958859	1.1661
0	2.00555	1.37672	0	0.621906	0.742229	0	0.415576	1.90425	1.49e-08	0.903955	0.36557	0	0.365426	0.91934	0	0.622887	0.944824
0	1.54281	2.5565	5.96e-08	0.449582	2.26015	0	1.00054	2.75225	-2.98e-08	2.79568	2.45053	0	1.31296	1.66042	0	1.73836	2.60779
0	0.429553	2.51719	2.98e-08	-0.4541	2.31994	0	1.26357	2.75225	0	0.251952	1.23405	0	0.213423	0.767336	0	0.77489	1.09683
-1.19e-07	0.265765	0.178158	0	-0.08561	-0.44677	0	0.485965	-0.24775	1.19e-07	-0.26604	-0.26666	0	0.006972	-0.13955	0	0.226958	-0.69903
2.38e-07	0.533162	1.17306	-2.38e-07	0.401653	0.959246	0	0.01846	0.758248	0	0.813201	1.0633	0	0.344127	0.524065	0	0.18784	0.698386
0	0.146032	-0.30473	0	-1.11506	-0.36322	0	3.22293	3.12664	0	1.32795	1.73405	0	2.79839	2.3523	0	1.20785	0.944824
0	1.231	1.17494	-1.19e-07	-0.06529	0.841475	0	1.5855	1.48921	5.96e-08	-0.24805	0.450533	0	2.02078	1.3523	0	-0.96208	0.167217
0	-0.69907	-1.60609	-4.77e-07	-0.46729	-1.62061	0	0.277615	-1.06284	-4.77e-07	0.564391	0.245082	0	-0.33843	-0.67717	0	-0.37855	-0.51824
0	0.032601	-0.12724	-4.77e-07	0.010089	-0.30116	0	-0.15732	-0.3013	0	0.032026	-0.25657	0	-0.07608	0.070865	0	-0.0392	-0.24963
-4.77e-07	-0.42826	-0.33913	4.77e-07	-0.22688	-0.4831	0	-0.2409	-0.47014	0	-0.42017	-0.38546	0	-0.11394	-0.22725	0	-0.22071	-0.16379
0	-0.10119	-0.67547	0	0.209595	-0.19214	0	0.74062	0.387689	-4.77e-07	0.303854	0.328131	0	0.525945	0.642279	0	0.014807	-0.13666
2.38e-07	0.915234	1.28025	0	0.88076	1.69687	0	-0.09398	0.577919	4.77e-07	0.1001	0.113755	0	-0.16685	-0.1979	0	0.3034	0.313534
4.77e-07	0.611745	0.492969	2.38e-07	0.319605	0.819095	0	0.366259	0.744344	2.38e-07	0.58696	0.577137	0	1.12363	1.53871	0	0.128778	0.006946
0	0.83044	1.18572	-4.77e-07	0.606149	1.49983	0	-0.10155	0.546254	4.77e-07	0.279276	0.453964	0	-0.05028	-0.16426	0	0.185263	0.232164
0	0.104631	0.072476	4.77e-07	0.184773	0.000228	0	-0.09945	-0.06721	-4.77e-07	-0.22319	-0.18912	0	-0.23414	-0.23667	0	-0.03967	0.078066
2.38e-07	0.307869	0.643106	0	0.028668	0.559369	0	0.034327	-0.04602	0	0.144526	0.178966	0	-0.17992	0.062792	0	0.47518	0.10936
0	0.817741	0.686668	0	0.37487	0.450647	0	0.426859	0.605975	0	0.301031	0.109722	0	0.469368	0.605874	0	0.828635	0.710978
0	0.072096	-0.554	4.77e-07	0.155635	-0.30536	0	0.600004	0.099312	0	0.056051	0.036056	0	0.921082	1.002	0	-0.26856	-0.3872
4.77e-07	-0.22015	0.125255	-4.77e-07	-0.05129	-0.04387	0	-0.18926	-0.24979	0	-0.0501	-0.07283	0	-0.08907	-0.26691	0	0.280145	0.090502
0	-0.22953	-0.065	0	-0.07793	-0.41658	0	-0.17843	-0.15297	4.77e-07	-0.02658	-0.00693	0	-0.00835	-0.22521	0	0.010666	0.09837
0	-0.77825	-1.36435	0	-0.43498	-1.20068	0	-0.34632	-0.98775	0	-0.21895	-0.30584	0	-0.2912	-0.50079	0	-0.25942	-0.32291
2.38e-07	1.81245	2.51043	0	1.56862	2.3635	0	1.15254	1.98087	0	0.524661	0.603295	0	0.525526	0.609241	0	0.864057	0.742245
0	3.52775	5.52219	0	2.69791	5.97908	0	2.84854	4.92217	2.98e-08	3.41741	4.48795	0	0.850852	2.21212	0	2.48087	2.75218
0	4.24423	5.57711	-1.49e-08	3.63087	5.85786	0	3.01846	4.29657	-5.96e-08	2.55517	3.48649	0	6.68735	7.4429	0	3.13746	3.42287
0	-0.51949	-0.54673	2.38e-07	-0.25623	-0.30321	0	-0.43127	-0.66921	0	-0.10989	-0.16037	0	-0.33314	-0.8057	0	-0.28119	-0.47021
0	-0.07405	-0.29355	0	0.03578	-0.2421	0	0.175587	-0.0438	-4.77e-07	0.045327	0.128293	0	0.126245	0.166827	0	0.020905	0.176974
0	-0.22245	-0.36025	7.45e-09	0.045905	0.590225	0	1.26357	0.015284	-7.45e-09	0.099949	0.289569	0	-0.93858	-0.23266	0	0.622887	0.944824
0	0.663191	0.445335	-4.77e-07	0.406757	0.267411	0	0.660578	0.643725	0	0.458282	0.466959	0	0.254485	0.118502	0	0.063324	0.267264
4.77e-07	0.279747	-0.02562	4.77e-07	0.340802	0.096546	0	0.430172	0.117346	4.77e-07	0.2122	0.1948	0	0.158622	0.116115	0	0.353653	0.329209
0	0.032525	-0.31959	-4.77e-07	0.034741	-0.10309	0	0.497292	0.211379	-2.38e-07	0.331763	0.080804	0	0.241619	0.352299	0	-0.30575	-0.40071
0	0.715763	1.74826	2.38e-07	0.002795	0.587762	0	-1.5328	-0.52742	-4.77e-07	0.022397	-0.09554	0	-1.06951	-1.25621	0	-0.55868	-0.37462
-4.77e-07	0.651573	1.82707	4.77e-07	0.296575	0.890444	0	-1.55245	-0.50561	0	-0.29767	-0.20652	0	-1.13046	-1.48777	0	0.11067	0.264014
0	0.504285	1.13656	0	0.309285	0.830154	0	0.31802	0.518934	4.77e-07	0.382774	0.382699	0	-0.25065	-0.13585	0	0.619713	0.808589
4.77e-07	0.900744	1.45837	0	0.511607	1.16953	0	0.57946	1.06929	0	0.55299	0.549062	0	0.213423	0.242339	0	0.881585	0.779908
4.77e-07	-0.47143	-1.33373	0	-0.35696	-0.93963	0	0.208014	-0.56968	0	-0.10642	-0.27113	0	-0.24601	0.190548	0	-0.3329	-0.48132
4.77e-07	-0.57429	-1.12383	4.77e-07	-0.43904	-0.69478	0	0.066175	-0.0386	4.77e-07	-0.50522	-0.58954	0	1.26405	1.07546	0	-1.13319	-1.04572
0	0.943764	1.36763	0	0.707163	1.31553	0	0.206429	0.905525	0	0.32072	0.377675	0	-0.17078	-0.23179	0	0.413647	0.501026
-4.77e-07	0.190119	0.427509	0	0.11788	0.188614	0	-0.07092	0.107385	4.77e-07	0.000446	-0.03277	0	-0.25212	-0.36071	0	0.265471	0.365633
4.77e-07	0.401977	0.630581	2.38e-07	0.516856	1.03364	0	0.222054	0.551297	0	0.179637	0.312837	0	-0.13201	-0.04276	0	0.337403	0.193978
0	0.063445	0.374623	-4.77e-07	-0.06338	0.202321	0	0.098513	0.345849	0	0.071583	-0.02425	0	-0.03429	0.040837	0	0.395988	0.239503
0	-0.40949	-0.66059	4.77e-07	-0.27691	-0.60258	0	-0.02314	-0.22398	4.77e-07	0.019242	0.002541	0	0.023719	0.14188	0	-0.23373	-0.28776
0	0.291251	-0.45903	-4.77e-07	0.641115	-0.29928	0	1.05106	0.405043	4.77e-07	0.847938	0.683723	0	0.677155	0.846926	0	0.221421	0.244205
4.77e-07	-0.32248	-0.48804	0	-0.08615	-0.41414	0	0.110327	0.026423	0	0.188783	0.084832	0	-0.04201	-0.2057	0	-0.28535	-0.43757
-4.77e-07	-0.28404	-0.72873	-4.77e-07	-0.08501	-0.52221	0	-0.17163	-0.52992	0	0.167725	0.073106	0	-0.3901	-0.60211	0	-0.23001	-0.19699
1.19e-07	4.78341	5.09975	-5.96e-08	4.78215	6.43005	0	4.12155	6.15597	0	3.21732	3.01767	0	2.23049	2.41941	0	3.30739	3.16722
0	1.40235	1.47339	0	1.1201	1.34388	0	-0.18822	-0.09303	-2.38e-07	-0.2991	-0.40422	0	-1.35426	-1.15558	0	-0.21764	-0.43932
0	3.02292	3.7964	0	3.48109	5.31904	0	1.37905	3.58232	0	2.67817	3.13515	0	2.83233	2.81796	0	4.49736	3.81929
-4.77e-07	1.33494	2.4012	-4.77e-07	0.83223	2.10525	0	0.599741	1.61851	0	0.664163	0.61167	0	-0.38691	-0.22108	0	0.572513	0.383534
0	-0.14645	0.715752	0	0.990389	-0.40977	0	0.263573	0.167287	1.49e-08	0.251952	0.36557	0	0.365426	0.767336	0	-1.11408	-0.64014
0	-0.66213	-0.63489	0	-0.66059	-0.85624	0	-0.74655	-1.0797	0	-0.53703	-0.78304	0	-0.58939	-0.55824	0	-0.44577	-0.67517
0	-0.14645	0.13975	-1.49e-08	-0.5301	0.090225	0	0.263573	0.167287	1.49e-08	0.251952	0.517573	0	0.213423	0.91934	0	0.622887	0.792821
0	1.75427	2.54153	0	0.861379	2.08661	0	2.16539	3.21398	2.38e-07	0.854467	1.34922	0	1.53535	1.59331	0	1.00991	1.56631
0	0.154569	-0.07619	2.38e-07	-0.59852	-0.24987	0	-0.09683	0.297871	-2.38e-07	-0.26363	-0.33042	0	-0.01335	0.570939	0	-0.38852	-0.42915
4.77e-07	0.431369	0.497075	-4.77e-07	-0.18663	0.338551	0	0.146128	0.545798	4.77e-07	0.083355	0.065071	0	0.66673	0.620495	0	0.463655	0.065577
-4.77e-07	0.463768	0.374031	4.77e-07	0.513458	0.52861	0	0.632673	0.581306	4.77e-07	0.820645	0.527108	0	-0.01246	0.453228	0	0.912741	0.350276
-4.77e-07	0.002355	-0.2811	0	0.116766	-0.10031	0	0.144497	-0.14711	-4.77e-07	-0.16695	-0.14944	0	0.012626	0.079187	0	-0.16481	-0.07014
-2.38e-07	0.054896	0.115352	2.38e-07	0.310933	0.162451	0	0.397527	0.175064	2.38e-07	0.025859	-0.19459	0	-0.10127	0.001077	0	0.173672	0.078374
0	0.037624	0.003356	0	-0.0268	0.01339	0	-0.00387	0.16361	0	-0.11027	-0.34127	0	-0.02577	-0.10491	0	-0.16605	-0.07352
2.38e-07	0.69265	1.31314	0	0.696466	1.54568	0	0.68826	1.45591	-2.38e-07	0.585942	0.730717	0	0.450256	0.540421	0	0.424823	0.702668
4.77e-07	-0.42698	-0.72897	-4.77e-07	-0.18917	-0.66099	0	-0.09391	-0.49183	0	-0.15767	-0.34179	0	-0.2006	-0.29181	0	-0.18743	-0.28152
4.77e-07	-0.54014	-0.51073	0	-0.45045	-0.52914	0	-0.39539	-0.74462	0	-0.31214	-0.37123	0	-0.32834	-0.43474	0	-0.28768	-0.49275
0	0.507046	0.012568	0	0.677919	0.276016	0	0.815699	0.392896	-4.77e-07	0.328754	0.317907	0	-0.07614	-0.09764	0	0.060534	0.031507
0	0.465435	0.571956	0	0.290207	0.408453	0	0.541874	0.667979	0	0.348104	0.403468	0	0.012583	-0.18885	0	0.120176	0.291304
-2.98e-08	2.53671	2.71335	-2.98e-08	2.16987	2.31994	0	4.00054	4.01973	-7.45e-09	1.41292	3.02653	0	1.36543	1.91934	0	0.622887	2.26675
0	-0.21328	-0.35646	-4.77e-07	0.016846	0.004358	0	-0.1773	-0.16255	4.77e-07	0.103875	0.224903	0	0.30342	0.319878	0	-0.05882	-0.14128
0	0.18447	0.10905	2.38e-07	0.355749	0.247684	0	0.520349	0.408295	-2.38e-07	0.179754	0.327479	0	0.504558	0.402205	0	-0.29656	-0.10458
2.38e-07	-0.05904	0.123432	-2.38e-07	-0.32209	-0.18863	0	-0.3675	-0.26376	0	-0.13602	-0.21238	0	-0.24892	-0.67907	0	-0.08546	0.072981
-4.77e-07	-0.64196	-0.75542	0	-0.19968	-0.3448	0	-0.15493	-0.36669	-2.38e-07	-0.10547	-0.08142	0	-0.02759	0.11129	0	-0.20781	-0.35344
4.77e-07	-0.36564	-0.70393	-4.77e-07	-0.22071	-0.4393	0	-0.13615	-0.41675	4.77e-07	-0.10458	-0.02015	0	-0.05468	-0.07057	0	-0.11565	-0.13646
2.98e-08	1.58327	1.28245	0	0.914387	1.09022	0	0.433498	0.867726	1.19e-07	-0.54053	0.976766	0	-0.52354	0.030371	0	0.792812	1.64526
0	1.65927	1.96743	0	0.157101	1.31994	0	0.000538	1.58232	1.19e-07	1.07195	0.315802	0	0.365426	-1.40259	0	-0.20719	0.266752
0	-0.14645	0.715752	0	0.121906	-0.40977	0	0.415576	0.31929	1.49e-08	0.827954	0.36557	0	0.213423	1.91934	0	0.622887	0.944824
4.77e-07	-0.0204	-0.12805	4.77e-07	0.100274	-0.05822	0	0.076859	-0.15793	4.77e-07	0.012043	-0.0245	0	-0.00765	0.142912	0	0.123262	0.081043
0	0.162193	0.044233	4.77e-07	-0.03597	-0.21854	0	-0.45632	-0.76092	0	-0.15479	-0.25289	0	0.252644	0.246258	0	-0.21	-0.26748
4.77e-07	-0.02216	0.035985	-4.77e-07	0.110517	0.045533	0	-0.67357	-0.66604	-4.77e-07	-0.30435	-0.23203	0	-0.79226	-0.80964	0	-0.17494	-0.14787
0	1.16997	1.21585	0	1.29649	1.00648	0	1.50506	0.706363	0	0.605165	1.3903	0	-2.36258	-2.09352	0	1.98473	2.05047
0	-0.16261	-0.03577	-2.38e-07	0.38494	0.570608	0	-0.33909	0.537655	0	-0.10875	-0.05895	0	0.160956	0.419414	0	-0.51462	-0.41945
-2.38e-07	1.49423	2.21084	0	0.709692	1.73964	0	1.16305	1.95066	0	0.336271	0.565195	0	0.904094	1.06373	0	0.991038	0.688485
0	-0.28835	-0.38515	0	-0.14771	-0.25293	0	-0.2286	-0.34322	0	-0.02221	-0.10566	0	-0.0349	-0.20925	0	-0.21033	-0.20043
4.77e-07	-0.32234	-0.3748	0	-0.07907	-0.31516	0	-0.06637	-0.3492	4.77e-07	-0.08672	0.003309	0	-0.31869	-0.70182	0	0.198086	0.104642
5.96e-08	1.51452	3.00751	1.19e-07	1.18861	2.69593	0	0.626143	2.26682	-1.19e-07	-0.16128	1.24241	0	-5.34689	-4.1763	0	-0.67257	0.189937
0	-0.54996	-0.22996	-4.77e-07	-0.46706	-0.4016	0	-0.52695	-0.31559	0	-0.40699	-0.29399	0	-0.55319	-0.49055	0	-0.07504	-0.05787
9.54e-07	-1.10587	-1.71929	0	-0.73783	-1.4916	0	-0.47413	-1.31308	4.77e-07	-0.28134	-0.37516	0	-0.2759	-0.69779	0	-0.3453	-0.56777
0	-0.00803	-0.88279	0	-0.7669	-1.20226	0	1.40108	0.845359	-1.19e-07	-2.59363	0.063721	0	-0.59393	0.544944	0	-2.91317	-2.1058
0	0.079889	0.327605	0	-0.01791	0.368984	0	-0.10267	0.167286	0	-0.21621	-0.31051	0	-0.05546	0.038138	0	-0.04134	0.091372
0	0.057698	0.174599	0	-0.10218	0.279482	0	-0.43217	-0.37442	-2.38e-07	-0.38563	-0.04471	0	-0.61976	-0.6759	0	-0.3189	-0.46457
0	0.2631	-0.09113	4.77e-07	0.296421	0.114786	0	0.567158	0.501169	-4.77e-07	0.605832	0.643577	0	0.442328	0.60879	0	0.199374	0.125041
4.77e-07	-0.26728	-0.19054	0	-0.07569	-0.1623	0	-0.23425	-0.3712	4.77e-07	-0.19648	-0.20637	0	-0.23536	-0.38807	0	-0.16127	-0.1335
-2.38e-07	2.15955	3.16167	0	1.65961	3.35342	0	1.89434	3.36284	-2.38e-07	2.10439	2.53547	0	4.0035	3.39183	0	2.22192	2.38874
0	0.007612	0.517194	-1.19e-07	-0.13538	0.516446	0	0.401076	-0.56968	-1.19e-07	-0.10928	0.998301	0	2.53535	1.3523	0	-0.52912	0.207859
-2.38e-07	-0.18846	-0.32005	4.77e-07	-0.15302	-0.29477	0	0.026533	-0.17667	-2.38e-07	-0.11185	-0.15298	0	0.009223	-0.22536	0	-0.13534	-0.22094
0	0.616096	1.01411	2.38e-07	0.378487	1.12599	0	0.304215	0.765924	-2.38e-07	0.416098	0.541681	0	0.162796	0.401209	0	0.340852	0.612749
-2.38e-07	0.325889	0.117049	0	0.269487	0.447068	0	0.353515	0.31929	2.38e-07	0.140889	-0.01615	0	-0.23517	0.09918	0	0.219531	0.083698
0	-0.28831	-0.40632	0	-0.24354	-0.3722	0	-0.18812	-0.39459	0	-0.30459	-0.43488	0	0.3289	0.574692	0	-0.52095	-0.69378
0	3.78276	5.19679	-2.38e-07	4.96561	5.54372	0	5.76304	6.64456	-2.38e-07	3.67788	4.81988	0	2.68639	1.30489	0	4.46333	4.85386
-1.19e-07	0.900105	1.02675	1.19e-07	0.371943	0.160314	0	3.723	1.75225	0	0.298507	1.07309	0	1.53535	0.767336	0	0.037924	1.52979
0	-0.16528	-0.12711	-4.77e-07	-0.01511	-0.17084	0	-0.31293	-0.13097	0	-0.37255	-0.14172	0	-0.3944	-0.58362	0	-0.14058	0.064123
0	0.437551	0.470268	2.38e-07	0.150662	0.338462	0	-0.29747	-0.24629	0	0.111696	-0.04329	0	0.424691	0.507401	0	0.11299	0.146459
0	-0.38757	-0.76629	0	-0.07131	-0.25571	0	0.000473	-0.23709	0	-0.00441	0.099403	0	-0.46321	-0.41646	0	0.15865	0.119093
4.77e-07	-0.40024	-0.88244	4.77e-07	-0.27104	-0.46626	0	-0.10539	-0.39923	-4.77e-07	0.229077	0.222201	0	-0.45509	-0.35883	0	0.006412	-0.0783
-1.19e-07	1.06107	1.01719	1.19e-07	0.477153	0.834276	0	-0.18389	-0.41768	-1.19e-07	-0.24302	0.607562	0	0.535351	0.089264	0	-0.47665	-0.15471
4.77e-07	0.207452	0.594819	-4.77e-07	0.232215	0.449155	0	0.131622	0.56366	4.77e-07	0.058661	0.212479	0	0.350762	0.418594	0	0.07914	0.329916
0	-0.56261	-0.63543	-2.38e-07	-0.45935	-0.6013	0	-0.58767	-0.85999	-2.38e-07	-0.37081	-0.39022	0	-0.48257	-0.38269	0	-0.41293	-0.50872
-4.77e-07	-0.15891	-0.39012	0	-0.11413	-0.19934	0	0.301624	0.189604	0	-0.03979	-0.16473	0	-0.20987	-0.0138	0	-0.15397	-0.06401
0	-0.42048	-1.02317	0	-0.30332	-0.87907	0	-0.43883	-1.10903	4.77e-07	-0.45249	-0.44512	0	-0.96206	-0.83499	0	-0.59405	-0.79596
0	-0.32145	-0.47095	0	-0.21956	-0.6334	0	-0.39455	-0.65874	-4.77e-07	-0.26712	-0.33542	0	-0.58985	-0.93592	0	-0.19684	-0.14969
0	-0.70025	-1.45929	0	-0.41191	-1.11448	0	-0.15961	-0.92154	-4.77e-07	-0.16023	-0.30582	0	-0.207	-0.33737	0	-0.22381	-0.48383
4.77e-07	-0.30702	-0.07886	-4.77e-07	-0.27175	-0.18381	0	-0.00589	0.092724	0	-0.36472	-0.39523	0	-0.31595	-0.46955	0	-0.29694	-0.20718
0	-0.22766	-0.22583	4.77e-07	-0.27499	-0.28658	0	-0.16102	-0.25611	0	-0.27866	-0.29186	0	-0.5481	-0.58225	0	-0.14517	-0.10908
-4.77e-07	-0.2355	-1.0321	-4.77e-07	-0.10409	-0.85319	0	0.224775	-0.62547	0	-0.06499	-0.03769	0	0.066182	-0.01321	0	-0.56701	-0.42537
0	-0.24857	-0.51068	4.77e-07	-0.13462	-0.35243	0	-0.01978	-0.21122	4.77e-07	-0.03136	-0.14589	0	0.240176	0.275724	0	-0.22945	-0.31576
0	0.597031	0.808607	-4.77e-07	0.370431	0.705151	0	0.263573	0.526214	0	0.120008	0.061579	0	0.324612	0.3931	0	0.494925	0.412329
0	0.539577	0.453316	4.77e-07	0.220351	0.331727	0	0.348753	0.531442	-4.77e-07	-0.24142	0.059981	0	0.571369	0.771946	0	0.079155	0.270226
0	0.239846	0.557927	-2.38e-07	0.046351	0.470897	0	-0.28338	0.102838	2.38e-07	-0.03407	-0.04932	0	-0.02067	-0.14035	0	0.310297	0.272984
0	0.853551	0.432231	5.96e-08	-2.11506	-1.77826	0	1.84854	0.752249	2.98e-08	-0.04053	0.073089	0	1.79838	0.615333	0	1.20785	-1.20718
0	0.572739	1.1807	0	0.461366	1.14369	0	0.333536	0.858738	0	0.620341	0.803389	0	0.231344	0.252763	0	0.916246	0.857361
0	1.01452	0.271267	0	0.338386	1.54367	0	-0.32139	0.904252	2.98e-08	0.912916	0.36557	0	0.213423	2.08926	0	0.13746	-0.27757
0	1.65927	1.06375	-1.19e-07	0.414387	0.931137	0	1.00054	1.38968	-5.96e-08	1.38535	1.06173	0	0.213423	2.5043	0	0.622887	0.944824
4.77e-07	-0.09156	0.163036	0	-0.00394	0.102451	0	-0.06938	-0.00856	0	-0.10339	0.017624	0	-0.21629	-0.25664	0	0.206653	0.215613
4.77e-07	-0.3024	-0.6331	4.77e-07	-0.18461	-0.32728	0	0.011557	-0.49379	4.77e-07	0.038291	-0.04106	0	-0.17992	0.17827	0	-0.10078	-0.2709
-4.77e-07	-0.49553	-0.69032	0	-0.38426	-0.71976	0	-0.32294	-0.62318	-4.77e-07	-0.2869	-0.21417	0	-0.37398	-0.07579	0	-0.21484	-0.30453
0	0.672266	2.42468	0	1.91439	3.58267	0	1.26357	2.97464	0	1.03547	1.81005	0	2.21342	4.62532	0	-0.69904	0.622896
-2.38e-07	-0.08423	-0.20654	2.38e-07	-0.38959	-0.51665	0	0.106847	-0.03753	0	-0.28433	-0.79216	0	-0.35773	-0.02621	0	-0.46327	-0.77138
0	0.147457	-0.12537	0	-0.08247	-0.11429	0	-0.34378	-0.68821	4.77e-07	-0.12993	-0.04611	0	0.163345	0.068818	0	-0.20047	-0.28172
4.77e-07	0.382574	0.005579	0	0.374385	0.256069	0	0.677401	0.405499	0	0.30679	0.377965	0	0.574262	0.782822	0	-0.19561	-0.07969
0	1.14603	2.44711	0	-1.5301	-0.24881	0	0.415576	1.90425	0	0.17595	0.441572	0	1.21342	0.767336	0	-1.52912	-1.05518
0	0.429553	-0.43625	7.45e-09	-0.0301	0.090225	0	0.11157	0.167287	1.49e-08	0.327954	0.36557	0	0.365426	0.91934	0	0.77489	0.944824
4.77e-07	-0.02716	-0.10616	0	0.016598	-0.21386	0	0.502262	0.246798	4.77e-07	0.193762	0.090622	0	0.050035	0.067586	0	0.077817	0.143915
0	0.505554	0.432231	7.45e-09	-0.0301	0.166227	0	0.415576	0.31929	0	-0.32405	0.441572	0	0.213423	0.767336	0	2.20785	1.94482
4.77e-07	-0.01837	-0.51112	0	0.127069	-0.19955	0	0.380613	-0.10799	0	0.272337	0.194371	0	-0.06011	0.073733	0	-0.01948	-0.3394
-4.77e-07	-0.16483	-0.51453	0	-0.05854	-0.47323	0	0.098745	-0.29007	0	0.00014	-0.07954	0	-0.11463	0.042545	0	-0.2016	-0.1677
4.77e-07	-0.26955	-0.92571	-4.77e-07	-0.08893	-0.84727	0	0.089752	-0.58634	0	-0.00282	-0.15556	0	0.208858	0.117118	0	-0.23209	-0.33782
0	-0.04648	-0.14523	4.77e-07	-0.01056	-0.000607	0	0.282681	0.368919	4.77e-07	-0.05159	-0.13006	0	0.064046	0.1705	0	-0.31613	-0.3257
0	-0.37634	-0.96251	-4.77e-07	-0.18314	-0.65879	0	0.369701	-0.02693	4.77e-07	-0.17848	-0.26158	0	0.653533	0.877391	0	-0.67903	-0.54917
0	0.324922	0.275361	4.77e-07	0.427001	0.511048	0	0.799738	0.842156	4.77e-07	0.440923	0.438577	0	0.7409	0.833426	0	0.468587	0.155859
0	0.222399	0.363008	0	0.060917	0.574805	0	0.46174	0.67654	2.38e-07	0.419746	0.392164	0	0.75108	0.886389	0	0.168796	-0.10305
0	-0.23444	0.14896	0	-0.15816	0.011455	0	-0.08156	0.30386	-2.38e-07	-0.27287	-0.09239	0	-0.82471	-1.39633	0	0.23419	1.00864
5.96e-08	0.222034	0.35623	5.96e-08	-1.32258	0.590226	0	0.263573	2.16729	-2.98e-08	-0.24805	0.08205	0	0.213423	0.615333	0	-1.69904	-0.3771
0	0.527833	0.737754	2.38e-07	0.143655	0.476107	0	0.489132	0.729881	0	0.430024	0.073913	0	0.213423	0.554343	0	-0.04093	-0.04498
4.77e-07	0.036296	-0.23068	-4.77e-07	-0.11398	-0.45989	0	-0.03347	-0.37467	-4.77e-07	-0.16602	-0.46629	0	-0.62503	-0.54437	0	0.054543	-0.02385
0	0.030308	0.187042	-2.38e-07	-0.1004	-0.10999	0	0.059214	0.194253	2.38e-07	-0.03599	-0.10493	0	0.305869	0.054913	0	0.132961	-0.02738
-4.77e-07	0.035626	-0.16745	-4.77e-07	0.099822	-0.09985	0	0.056953	0.157409	4.77e-07	0.015012	-0.04517	0	-0.09939	0.001927	0	-0.20571	-0.04339
0	0.064659	0.413634	-2.38e-07	0.077378	0.473753	0	-0.09968	0.555717	-4.77e-07	-0.04255	-0.10864	0	-0.52947	-0.6707	0	0.298007	0.361826
4.77e-07	0.01755	0.11089	0	0.085824	0.104546	0	-0.09336	0.043551	-4.77e-07	0.013209	0.080323	0	-0.53101	-0.54347	0	0.168524	0.351604
-4.77e-07	-0.24931	-0.34973	-4.77e-07	-0.18844	-0.34364	0	-0.59557	-1.03065	0	-0.19429	-0.03715	0	0.024845	-0.21566	0	-0.26184	-0.49804
0	-0.07252	-0.62369	0	0.031604	-0.3851	0	0.374752	-0.02195	-4.77e-07	-0.0392	-0.16003	0	0.572054	0.740537	0	-0.64916	-0.58743
4.77e-07	0.954733	1.05142	2.38e-07	0.996449	0.914765	0	1.01846	1.1237	-4.77e-07	0.392961	0.257851	0	1.58369	1.59139	0	0.311069	0.054898
0	0.241636	0.478997	0	0.341402	0.46374	0	0.06184	0.127098	-4.77e-07	0.156144	0.179568	0	-0.14972	-0.33855	0	0.207427	0.264977
0	-0.37919	-0.10954	0	-0.47612	-0.25022	0	-0.21036	-0.01714	-2.38e-07	-0.28648	-0.07943	0	-0.55102	-0.87312	0	-0.35035	0.054054
0	0.212233	0.281756	2.38e-07	0.114685	0.268783	0	0.156658	0.257173	0	0.153072	0.334826	0	-0.01606	0.264836	0	-0.1802	0.111578
0	0.475387	0.878396	0	0.204488	0.800621	0	0.055367	0.27705	0	0.172113	0.197203	0	-0.14086	-0.07833	0	0.404462	0.463366
-4.77e-07	-0.39177	-0.47612	4.77e-07	-0.20758	-0.40013	0	-0.09133	-0.28784	0	-0.12893	-0.22921	0	-0.30377	-0.19642	0	-0.35419	-0.19085
0	0.49649	1.14866	0	0.539867	1.20167	0	0.110327	0.741023	4.77e-07	0.221743	0.349464	0	-0.08823	-0.18161	0	0.462247	0.464752
4.77e-07	-0.21912	-0.29139	4.77e-07	-0.30448	-0.42327	0	-0.01221	-0.02371	4.77e-07	-0.23234	-0.42079	0	-0.28591	-0.49362	0	-0.23859	-0.23858
0	0.505554	0.13975	0	0.545905	0.166227	0	0.415576	0.31929	1.49e-08	0.251952	0.517573	0	0.365426	0.91934	0	-0.52912	-0.20718
4.77e-07	0.148464	0.165746	0	0.316467	0.289572	0	0.211306	0.02247	0	-0.02666	-0.06074	0	-0.0889	-0.14225	0	-0.03354	-0.20381
0	0.634123	1.03112	2.38e-07	0.584906	1.17096	0	0.356682	0.87142	-2.38e-07	0.537299	0.608594	0	-0.13073	-0.08482	0	0.346318	0.470695
0	-0.53404	-0.99377	0	-0.33763	-0.97929	0	-0.24494	-0.90605	-4.77e-07	-0.34185	-0.48702	0	-0.43713	-0.78223	0	-0.61871	-0.62406
-5.96e-08	0.06107	0.271267	-3.73e-09	0.838386	0.014224	0	0.263573	0.31929	0	-0.24805	-0.71043	0	0.06142	0.615333	0	0.470884	0.792821
-2.38e-07	0.036106	-0.31044	0	0.067166	-0.02067	0	-0.10482	-0.25454	-2.38e-07	-0.2145	-0.28691	0	0.439932	0.678069	0	-0.14323	-0.25278
-2.38e-07	0.458277	-0.31452	0	0.161382	0.426438	0	0.37905	0.489215	1.19e-07	-0.14839	-0.34195	0	-0.02759	0.236822	0	0.371348	-0.11407
4.77e-07	0.119708	-0.32753	0	0.277385	0.115697	0	0.468733	0.317741	-2.38e-07	0.429917	0.50467	0	0.621507	0.50984	0	0.034784	-0.27617
-4.77e-07	0.115505	-0.30775	4.77e-07	0.204535	-0.2041	0	0.089277	-0.33662	0	-0.13725	-0.25139	0	-0.58451	-0.73237	0	-0.22025	-0.27372
4.77e-07	0.40763	0.190595	0	-0.14299	-0.04488	0	0.449129	0.844852	0	0.048739	0.040108	0	-0.22288	-0.22564	0	-0.06862	-0.3278
4.77e-07	-0.25824	-0.47842	0	-0.21015	-0.25002	0	0.11157	-0.19748	0	0.200034	0.106721	0	0.029269	0.124598	0	0.193202	0.098138
-2.38e-07	0.649007	1.18849	2.38e-07	0.322185	0.65824	0	-0.8328	-0.17701	2.38e-07	-0.06138	-0.12675	0	-0.8376	-1.12707	0	0.306177	0.366121
0	-0.54397	-0.72517	-4.77e-07	-0.38356	-0.79561	0	-0.33204	-0.58479	0	-0.37953	-0.67246	0	-0.02394	-0.49124	0	-0.44648	-0.51256
0	-0.22982	-0.31063	-4.77e-07	-0.20789	-0.39211	0	-0.1913	-0.13308	-4.77e-07	-0.28693	-0.27686	0	-0.1479	-0.26141	0	-0.29539	-0.10361
0	0.000489	-0.18407	0	-0.09632	-0.2385	0	0.018707	-0.21033	-4.77e-07	-0.15541	-0.22142	0	-0.23099	-0.14165	0	-0.08135	-0.09789
-4.77e-07	0.027259	0.199806	0	0.053386	0.292128	0	0.086489	0.218733	0	0.07631	0.234706	0	0.507606	0.584473	0	0.498558	0.231921
0	0.211654	0.245034	0	0.303191	0.686548	0	-0.15146	0.389679	0	0.383469	0.559082	0	1.02078	-2.23266	0	0.622887	0.018825
-2.38e-07	0.908972	1.47635	-2.38e-07	0.448947	1.13806	0	0.536591	0.669787	0	0.6737	0.857544	0	0.203227	0.424943	0	1.03593	0.654432
0	0.583707	1.23265	0	0.083627	0.755084	0	-0.06027	0.570829	-2.38e-07	0.730513	0.727058	0	-0.06034	-0.12405	0	0.441971	0.331241
0	1.42955	1.43223	0	0.990389	0.53471	0	-0.32139	-0.41768	0	-0.95557	-1.13443	0	2.36543	0.91934	0	2.20785	1.94482
-2.38e-07	0.683899	1.13624	0	0.699699	1.09713	0	-0.63612	-0.21354	-4.77e-07	-1.15717	-0.80252	0	0.052958	-1.32305	0	-1.21557	-1.03481
0	1.54484	1.96597	0	0.957325	1.74125	0	1.42008	2.14457	0	1.31942	1.31836	0	0.806513	0.993217	0	1.73684	1.48292
2.38e-07	1.3451	1.72474	2.38e-07	0.393291	1.29545	0	1.12694	1.67489	0	0.698158	0.449143	0	1.10651	0.696948	0	1.11015	1.2355
-2.38e-07	1.31618	1.8416	-2.38e-07	1.1149	1.5571	0	0.926538	2.13691	-2.38e-07	0.76309	0.859042	0	1.68735	1.18237	0	1.14372	1.03597
-2.38e-07	0.606727	1.36919	0	0.894209	1.41962	0	0.103108	0.619799	-2.38e-07	0.199784	0.827948	0	0.850852	0.767336	0	0.82642	1.32669
5.96e-08	-0.43893	0.835909	0	0.829425	2.01645	0	1.5855	0.752249	1.49e-08	0.251952	2.15805	0	0.06142	0.615333	0	1.20785	1.94482
5.96e-08	1.51452	2.59858	0	2.20687	2.6366	0	-0.15146	1.86773	2.98e-08	-0.04053	1.95053	0	0.213423	1.76734	0	0.885921	2.08233
-2.38e-07	-0.18672	0.115689	-1.19e-07	-0.03683	0.415451	0	0.032247	0.541682	0	0.025366	-0.36102	0	-0.44954	-1.48059	0	-0.52912	-0.05518
-4.77e-07	-0.19763	-0.28561	0	-0.08464	-0.43991	0	0.179781	0.144495	-4.77e-07	-0.2398	-0.19788	0	0.058579	0.250938	0	-0.38544	-0.50289
-2.38e-07	0.08493	0.228603	2.38e-07	-0.04063	0.255926	0	0.330687	0.359932	-2.38e-07	0.216264	0.143746	0	0.198236	0.502791	0	0.331985	0.121703
0	-0.07045	-0.28425	0	0.045905	-0.25777	0	0.263573	0.167287	1.49e-08	0.827954	0.36557	0	0.213423	0.767336	0	0.77489	0.944824
-4.77e-07	0.438035	1.28829	0	0.380112	1.07178	0	0.437172	1.08705	0	0.668647	0.6645	0	0.444306	0.133876	0	1.2021	1.2227
-1.19e-07	0.464747	1.70645	1.19e-07	0.303191	1.07887	0	1.40108	2.48922	5.96e-08	1.15563	-0.13443	0	-0.272	-1.04002	0	1.20785	2.11475
2.38e-07	0.631779	1.40474	0	0.229032	0.574371	0	-0.00945	0.557234	2.38e-07	0.251952	-0.24563	0	-0.88611	0.108373	0	0.476046	0.45006
0	1.94126	2.43339	0	1.60661	2.37768	0	0.784405	1.62101	2.38e-07	0.716534	1.19039	0	1.56134	2.06279	0	0.841527	0.748427
0	1.51452	2.86947	7.45e-09	1.70687	3.0699	0	-1.32139	0.904252	-1.19e-07	-0.91476	-1.03811	0	1.95039	1.91934	0	-1.25158	-0.51461
-1.19e-07	2.18976	2.87538	-1.19e-07	0.98641	2.64402	0	1.81377	2.91452	0	1.28793	1.30689	0	1.25649	1.98973	0	1.16345	1.26675
0	0.670137	1.32014	-2.38e-07	0.19081	0.946279	0	0.107453	0.436473	0	0.178355	0.168211	0	0.392129	0.388825	0	0.243348	0.228251
0	-0.79845	0.063749	0	0.045905	2.0699	0	-1.88843	-1.83271	2.98e-08	-1.04053	-1.00291	0	0.62846	-0.81763	0	0.622887	0.359862
-2.38e-07	0.247926	-0.81675	2.38e-07	0.254755	-1.01061	0	1.40748	0.475021	2.38e-07	0.870663	0.257792	0	0.450461	0.714869	0	0.859926	0.107096
0	-0.07045	-0.43625	0	0.121906	-0.33377	0	0.263573	0.167287	1.49e-08	0.251952	0.36557	0	0.213423	0.91934	0	0.622887	0.944824
4.77e-07	-0.45446	-0.48711	0	-0.65591	-0.88913	0	-0.59727	-0.79072	0	-0.73034	-1.1107	0	-1.03986	-1.60751	0	-0.51263	-0.56266
-2.38e-07	0.15084	0.546379	0	-0.3336	0.058518	0	-0.40269	-0.17079	0	-0.23029	-0.44392	0	-0.78998	-0.82443	0	0.28995	0.414851
2.38e-07	0.134587	0.433422	0	0.081377	0.187339	0	0.063635	-0.04243	-2.38e-07	0.0505	0.180081	0	-0.50243	-0.69087	0	0.57645	0.296473
0	-0.22685	-0.2876	4.77e-07	-0.00823	-0.16053	0	-0.14582	-0.35336	-4.77e-07	-0.33865	-0.20206	0	-0.37448	-0.47674	0	-0.13748	0.019107
-4.77e-07	-0.32035	-0.82783	4.77e-07	-0.06876	-0.48583	0	0.085787	-0.45244	-4.77e-07	-0.18781	-0.10521	0	-0.4724	-0.58465	0	0.110381	-0.10711
0	0.057671	-0.06022	4.77e-07	-0.03996	-0.02992	0	0.228559	0.132274	4.77e-07	0.103193	-0.00309	0	0.361614	0.371207	0	0.104772	-0.06171
4.77e-07	0.988977	1.66884	4.77e-07	0.755847	1.18995	0	0.920042	1.25268	0	0.204788	0.288926	0	0.653614	0.548565	0	0.610287	0.660728
-2.38e-07	0.535858	0.823044	-2.38e-07	0.329874	0.479356	0	0.132328	0.263333	0	0.23253	0.106313	0	0.127409	0.375309	0	0.092761	-0.03781
2.38e-07	-0.49964	-0.45822	-2.38e-07	-0.08041	-0.15977	0	0.025413	-0.07087	2.38e-07	-0.46504	-0.50455	0	-0.22515	0.230583	0	-0.35963	-0.84287
-4.77e-07	-0.18447	0.110669	-4.77e-07	-0.21501	-0.07685	0	0.093422	0.324329	0	-0.18701	-0.15418	0	0.28021	0.339047	0	-0.06469	-0.08564
-2.38e-07	0.67794	1.28275	2.38e-07	0.622847	1.25067	0	0.351369	0.934484	-4.77e-07	0.569531	0.702549	0	0.640533	0.627407	0	0.674975	0.780193
0	-0.78851	-1.54047	-4.77e-07	-0.34902	-1.21454	0	0.006207	-0.90326	0	-0.26347	-0.40102	0	0.163169	-0.00196	0	-0.26976	-0.42415
0	0.438514	-0.64377	5.96e-08	-0.77281	-0.31345	0	2.84854	2.75225	-5.96e-08	0.348275	1.33934	0	-1.37154	-0.96963	0	-1.18447	-1.86253
-4.77e-07	-0.05162	-0.26496	-4.77e-07	-0.22665	-0.34777	0	-0.77418	-0.81158	-4.77e-07	-0.46693	-0.76146	0	-1.05348	-0.93021	0	-0.59112	-1.02579
0	-0.57125	-1.11947	4.77e-07	-0.22801	-0.92004	0	-0.21017	-0.90685	0	-0.30172	-0.41478	0	-0.45858	-0.59002	0	-0.32895	-0.38905
0	-0.21079	-0.56862	0	-0.00996	-0.43777	0	-0.03795	-0.55385	4.77e-07	-0.11839	-0.15018	0	-0.41404	-0.50504	0	-0.0426	-0.17701
-4.77e-07	-0.01143	-0.13984	0	-0.00248	-0.12384	0	-0.17565	-0.16669	-4.77e-07	0.00183	-0.05107	0	-0.06682	-0.1149	0	-0.08471	-0.05252
-2.38e-07	1.21937	1.88775	2.38e-07	0.651419	1.85285	0	0.672379	1.63304	0	0.48743	0.690805	0	-1.92469	-1.36744	0	0.764441	0.88717
2.38e-07	0.706289	1.31512	2.38e-07	0.399623	0.850131	0	1.04784	1.58232	0	-0.38266	0.06497	0	-2.47716	-2.22754	0	-0.50836	1.09369
-2.98e-08	2.14603	3.14871	5.96e-08	0.045905	1.75119	0	-0.32139	3.10589	1.19e-07	0.787147	0.658051	0	-0.47846	0.182374	0	0.082319	-0.05518
-2.38e-07	0.127928	0.023174	0	-0.04891	-0.19676	0	-0.00549	0.111105	0	-0.01407	-0.05261	0	-0.19985	0.252008	0	-0.22511	-0.23279
4.77e-07	-0.36402	-0.73927	4.77e-07	-0.09547	-0.60078	0	-0.13147	-0.65609	4.77e-07	0.017522	-0.03032	0	0.056696	0.525363	0	0.064559	-0.15088
0	-0.11215	1.18722	-2.38e-07	-0.36188	0.806907	0	0.415576	1.64122	-1.19e-07	0.032891	0.399127	0	0.99103	2.51457	0	-0.61415	0.359862
0	0.043451	-0.12352	0	0.104926	0.100049	0	0.008617	-0.25713	-4.77e-07	-0.01314	-0.07397	0	0.357331	0.169706	0	-0.23814	-0.45766
-2.38e-07	0.404956	0.802499	2.38e-07	0.225141	0.476476	0	0.096116	0.378342	2.38e-07	0.048667	0.180012	0	0.259717	0.042517	0	0.776361	0.578042
4.77e-07	0.52825	1.13115	4.77e-07	0.169777	1.01712	0	-0.0063	0.422142	4.77e-07	-0.28623	-0.06595	0	-1.76206	-1.77748	0	0.016362	0.163254
0	1.21875	1.74092	0	0.658438	1.44433	0	0.186952	0.863895	2.38e-07	0.211919	0.541712	0	-1.12397	-1.56145	0	0.662964	1.08048
0	0.604878	0.250032	-4.77e-07	0.582634	0.562313	0	0.811214	0.761913	0	0.875445	1.00738	0	0.791064	0.738893	0	0.495191	0.439743
0	-0.18041	-0.56596	-4.77e-07	0.031389	-0.18175	0	0.191538	-0.13652	0	0.019584	0.00772	0	-0.02968	0.007712	0	-0.14077	-0.18394
0	-0.07741	0.029254	2.38e-07	-0.29019	-0.47158	0	-0.39856	-0.85289	0	-0.39455	-0.72667	0	-0.283	-0.07701	0	0.037924	-0.64014
0	0.441845	1.41182	0	0.238224	1.04855	0	0.009816	1.14383	0	0.315727	0.762286	0	0.399836	0.432918	0	0.880044	0.97959
0	0.216074	0.259591	0	0.008559	0.088798	0	0.234573	0.02403	-2.38e-07	0.20301	0.074511	0	0.670524	0.546366	0	0.151412	-0.11161
4.77e-07	-0.07715	-0.62148	4.77e-07	0.065451	-0.29455	0	0.47583	0.012877	0	0.364879	0.351959	0	0.257889	0.360988	0	0.107824	-0.08717
4.77e-07	0.021343	0.189585	0	0.065597	0.133194	0	0.055216	0.152766	-4.77e-07	0.205686	0.331092	0	-0.10851	0.093107	0	0.164856	0.174672
0	0.113198	0.507258	2.38e-07	0.09708	0.255993	0	0.032793	0.31615	0	0.130129	0.289025	0	-0.34006	-0.3505	0	0.407873	0.341994
0	-0.49627	-0.70573	-4.77e-07	-0.39355	-0.40019	0	-0.54877	-0.75871	4.77e-07	-0.51177	-0.50294	0	0.250126	0.000563	0	-0.66481	-0.65418
0	0.711662	1.95963	-2.38e-07	0.790234	2.024	0	-0.49542	0.805887	0	-0.18764	0.466595	0	-0.90556	-0.99475	0	0.096001	1.19555
-4.77e-07	-0.25279	-0.5338	0	-0.308	-0.59101	0	-0.04242	-0.46162	0	-0.27346	-0.28987	0	-0.13906	-0.38189	0	-0.5335	-0.64766
4.77e-07	0.243072	-0.08054	-4.77e-07	-0.0751	-0.01358	0	-0.36859	-0.60909	0	-0.17552	-0.10425	0	0.252952	0.110481	0	-0.1043	-0.05518
0	-0.23152	-0.87284	0	-0.01082	-0.52788	0	0.263573	-0.13375	0	0.181221	-0.0525	0	0.358853	0.437187	0	-0.28387	-0.27609
0	0.273235	0.469485	0	0.200165	0.447216	0	0.01942	0.322742	-2.38e-07	0.159495	-0.16001	0	-0.40921	-0.51065	0	0.079896	0.012422
-2.38e-07	0.726609	1.91289	0	0.427871	1.43175	0	0.196458	1.2077	0	0.143273	0.365255	0	-0.12	-0.17181	0	0.885921	1.19893
0	-0.25751	-1.11796	-4.77e-07	-0.01014	-0.81617	0	-0.11982	-1.04413	4.77e-07	-0.35156	-0.81449	0	-0.37317	-0.60108	0	-0.8838	-1.29882
4.77e-07	0.253846	0.722221	-4.77e-07	0.215021	0.323867	0	0.081011	0.29561	4.77e-07	0.311949	0.21772	0	0.345872	0.066896	0	0.291876	0.333977
2.98e-08	0.646032	-1.43625	1.19e-07	-2.35203	-2.8077	0	2.5855	1.16729	-2.98e-08	-0.03157	-0.78643	0	-1.52354	-0.96963	0	1.77489	2.09683
-4.77e-07	-0.47282	-0.82283	-4.77e-07	-0.33848	-0.93392	0	-0.19573	-0.70147	0	-0.27732	-0.3221	0	-0.42865	-0.63754	0	-0.38955	-0.33984
0	0.692202	1.23642	0	0.472114	0.822615	0	-0.34359	0.048746	-4.77e-07	-0.07016	-0.09681	0	-0.22886	-0.53903	0	-0.44922	-0.33551
-4.77e-07	-0.02599	-0.17095	0	0.048916	-0.29838	0	0.153948	-0.09977	0	0.066658	-0.02737	0	-0.01039	-0.05644	0	0.108314	0.335963
4.77e-07	-0.37148	-0.90639	4.77e-07	-0.20255	-0.64038	0	-0.08255	-0.65187	0	-0.04854	-0.09999	0	-0.04019	0.001863	0	-0.04099	-0.22742
4.77e-07	-0.77954	-1.53788	-4.77e-07	-0.48286	-1.23343	0	-0.19942	-0.96612	4.77e-07	-0.13394	-0.28816	0	-0.11627	-0.10805	0	-0.38653	-0.55555
0	-0.3273	-0.38909	-4.77e-07	-0.26574	-0.40706	0	-0.25248	-0.33537	4.77e-07	-0.32312	-0.21733	0	-0.23096	-0.24967	0	-0.26542	-0.12847
-4.77e-07	-0.05886	-0.36962	0	-0.13565	-0.47426	0	-0.04542	-0.32734	0	0.016517	-0.04369	0	0.233554	0.314647	0	-0.05494	-0.19682
4.77e-07	-0.34224	-0.21777	-4.77e-07	-0.25261	-0.27214	0	-0.21214	-0.16828	-4.77e-07	-0.03398	-0.03423	0	0.207382	0.146776	0	0.214205	0.200275
-1.19e-07	0.257228	0.964845	-1.19e-07	0.836328	1.02155	0	0.415576	0.904252	1.19e-07	0.383469	0.769248	0	-0.20161	-0.23266	0	0.944815	0.529787
0	1.35355	3.55239	-3.73e-09	0.045905	3.83615	0	1.84854	2.97464	-7.45e-09	2.04443	3.49896	0	4.60574	5.52222	0	0.77489	4.09683
0	-0.14645	-0.43625	0	-0.5301	-0.98578	0	0.263573	1.90425	1.49e-08	0.327954	0.36557	0	0.213423	0.767336	0	0.622887	0.944824
0	-0.47576	-0.59503	0	-0.27304	-0.57292	0	-0.10641	-0.41922	0	-0.28936	-0.23921	0	-0.3135	-0.45753	0	-0.25215	-0.08895
0	-0.38232	-1.00824	0	-0.47064	-0.46606	0	-0.23503	-0.12878	0	0.004888	-0.06899	0	0.438238	0.849799	0	-0.37444	-0.48127
2.38e-07	0.81673	1.18776	0	0.493641	0.618787	0	0.097987	1.01142	0	0.118875	0.177272	0	0.316516	0.445408	0	0.179652	0.587563
-4.77e-07	-0.45788	-1.12036	0	-0.27979	-0.63295	0	0.739511	0.054153	-4.77e-07	0.226067	0.056013	0	-0.17708	-0.40321	0	-0.09546	-0.48908
0	1.61303	2.62204	-2.38e-07	0.889837	2.28804	0	-1.2113	0.34449	4.77e-07	0.139361	0.273009	0	0.063519	0.26931	0	0.108989	0.040714
4.77e-07	0.03097	0.175554	-4.77e-07	-0.06641	-0.0961	0	-0.34083	-0.38765	0	-0.14453	-0.23993	0	-0.31167	-0.31829	0	0.122408	0.066978
-4.77e-07	-0.36625	-0.67438	0	-0.23007	-0.54724	0	-0.55931	-0.66107	0	-0.30384	-0.32313	0	-0.17079	-0.73855	0	-0.39977	-0.41027
-4.77e-07	0.006964	-0.00246	0	0.029214	0.055505	0	0.005548	0.195073	4.77e-07	-0.17643	-0.06698	0	-0.06851	-0.21401	0	0.042164	0.101575
2.38e-07	0.310198	0.232908	-2.38e-07	0.251893	0.221083	0	0.219851	-0.01616	-2.38e-07	0.095373	0.118042	0	-0.07608	0.33344	0	0.188484	0.239567
0	-0.22899	0.180299	-4.77e-07	-0.14603	0.041057	0	-0.22792	-0.12096	4.77e-07	0.005573	-0.16646	0	-0.34251	-0.34229	0	-0.06014	-0.00389
-2.38e-07	0.368353	0.21713	-2.38e-07	0.290134	0.23768	0	0.454621	0.271921	2.38e-07	0.010482	0.122311	0	-0.06573	-0.04504	0	0.051618	0.153108
0	-0.03345	0.083556	4.77e-07	0.034562	0.081938	0	-0.40358	-0.31255	0	-0.81643	-0.71031	0	-1.86032	-1.90259	0	-0.72212	-0.74604
4.77e-07	0.293511	0.232491	0	0.266874	0.246446	0	0.17557	0.049105	4.77e-07	0.290233	0.326303	0	-0.3339	-0.1542	0	0.415954	0.241243
5.96e-08	0.014515	1.38568	0	0.142227	0.847512	0	2.7375	2.31929	0	-0.11653	-0.13443	0	1.62846	-0.81763	0	1.20785	0.68179
4.77e-07	0.079444	0.364471	-4.77e-07	0.145621	0.381051	0	0.41419	0.645947	4.77e-07	0.225496	0.254207	0	0.40985	0.220352	0	0.436603	0.378946
-4.77e-07	0.872095	1.07286	0	0.471241	0.913817	0	0.556822	0.765924	0	0.427416	0.399825	0	0.798386	0.80798	0	0.317405	0.15497
1.19e-07	2.92623	3.97673	-2.38e-07	1.74519	3.18449	0	-0.0513	1.38968	2.38e-07	0.194286	0.67426	0	-0.16905	-0.17456	0	0.849162	0.917344
-4.77e-07	-0.04902	-0.27457	0	0.068424	-0.09365	0	0.193069	-0.0316	0	0.100659	0.163562	0	-0.18343	0.031468	0	0.279462	0.369466
-4.77e-07	-0.40074	-0.99315	-4.77e-07	-0.2701	-0.66916	0	0.21703	-0.31814	-4.77e-07	-0.10563	-0.20254	0	0.173582	0.662579	0	-0.69197	-0.75021
-4.77e-07	-0.29978	-0.76802	0	-0.02404	-0.38382	0	0.289864	-0.08189	0	-0.18118	-0.28785	0	0.291006	-0.03207	0	-0.06168	-0.2929
4.77e-07	-0.23039	-0.508	0	-0.22014	-0.37327	0	-0.11811	-0.24354	0	-0.10669	-0.05487	0	0.006971	-0.15866	0	-0.05649	-0.3143
4.77e-07	-0.34556	-0.60985	0	-0.27677	-0.58322	0	-0.08715	-0.39701	-4.77e-07	-0.28778	-0.32269	0	0.191299	0.188633	0	-0.10242	-0.11869
0	-0.22245	-0.51225	0	0.121906	-0.40977	0	0.263573	0.167287	1.49e-08	0.251952	0.441572	0	0.213423	0.767336	0	0.622887	0.944824
0	-1.01493	-1.30473	-3.73e-09	-0.0301	-0.48578	0	0.263573	0.167287	7.45e-09	0.751952	0.86557	0	0.213423	0.767336	0	0.470884	0.792821
-4.77e-07	-0.01585	-0.1753	-4.77e-07	-0.02384	-0.22442	0	0.103384	-0.18106	-4.77e-07	0.276288	0.241618	0	-0.04528	0.11159	0	0.353028	0.149529
0	-0.13554	-0.50542	2.38e-07	-0.05839	-0.25952	0	0.159236	0.098574	0	0.158029	-0.09949	0	-0.04961	0.615333	0	0.250918	-0.19268
-4.77e-07	-0.67726	-0.64814	0	-0.3254	-0.46363	0	-0.41425	-0.69394	0	-0.24737	-0.1229	0	-0.2133	-0.18033	0	-0.3199	0.048517
0	-0.14645	-0.36025	0	0.045905	-0.40977	0	0.263573	0.167287	1.49e-08	0.251952	0.36557	0	0.213423	0.767336	0	0.622887	0.944824
4.77e-07	-0.02194	-0.02726	0	-0.28167	-0.31877	0	-0.035	-0.30451	4.77e-07	-0.23478	-0.31673	0	-0.49308	-0.39054	0	0.032687	0.012888
0	-0.14645	-0.36025	0	0.045905	0.090225	0	0.263573	0.31929	1.49e-08	0.251952	0.441572	0	0.213423	0.767336	0	0.77489	1.09683
-2.38e-07	0.442951	0.059436	2.38e-07	0.496948	0.150229	0	0.242039	-0.11511	-2.38e-07	0.264687	0.409261	0	-0.54438	-0.18686	0	0.465346	0.70743
-4.77e-07	0.222233	-0.25913	0	0.404832	-0.01769	0	0.299902	-0.20546	4.77e-07	0.059273	0.029016	0	0.183155	0.076227	0	0.270124	-0.07699
-2.38e-07	-0.46365	-0.6842	0	-0.43997	-0.71551	0	-0.61632	-1.1248	4.77e-07	-0.60124	-0.91947	0	-0.43971	-0.34814	0	-0.35574	-0.77077
0	-0.34543	-0.52395	-4.77e-07	-0.26465	-0.57181	0	-0.20142	-0.49451	4.77e-07	-0.3025	-0.60467	0	-0.32001	-0.50767	0	-0.21474	-0.40095
0	-0.5617	-0.39837	0	-0.6606	-0.75487	0	-0.2824	-0.51474	0	-0.55314	-0.68305	0	-0.37967	-0.40462	0	-0.26115	-0.61494
0	-0.02048	-0.48747	0	0.301713	-0.15842	0	0.822453	0.313138	0	0.219522	0.246778	0	0.278306	0.405179	0	0.016419	-0.03065
0	0.096265	-1.67322	2.98e-08	0.338386	0.043671	0	1.5855	1.48921	-5.96e-08	-1.22773	-0.24563	0	0.213423	0.767336	0	0.037924	-1.79214
0	1.14603	0.063749	0	0.414387	1.66623	0	2.00054	1.31929	0	-0.40005	1.95053	0	0.213423	0.767336	0	-2.11408	-1.79214
4.77e-07	-0.0031	-0.45064	4.77e-07	0.084483	-0.19504	0	0.370378	0.055269	0	0.233456	0.172714	0	0.377248	0.38242	0	-0.1255	-0.02847
0	0.008074	0.815152	2.38e-07	-0.01492	0.56236	0	-0.33909	0.219125	0	-0.04299	-0.11878	0	-0.61993	-0.54969	0	0.332336	0.583596
-4.77e-07	-0.19036	-0.80668	0	0.072186	-0.41391	0	0.737282	0.244995	-4.77e-07	0.06183	0.016413	0	0.240334	0.432525	0	-0.33617	-0.33127
0	-0.25681	-0.2234	-4.77e-07	-0.08589	-0.18134	0	-0.08148	-0.13188	4.77e-07	-0.09286	0.026979	0	-0.07468	-0.31711	0	-0.00888	0.177958
2.38e-07	-0.21332	-0.03396	-2.38e-07	-0.09804	-0.29593	0	-0.24457	-0.30915	0	-0.02165	0.000568	0	-0.52954	-0.71929	0	0.312013	0.272953
0	-0.4473	-0.85972	0	-0.24958	-0.76405	0	-0.19853	-0.65781	4.77e-07	-0.25191	-0.32525	0	-0.30951	-0.50268	0	-0.33107	-0.23809
0	-0.27062	-0.61481	0	-0.21827	-0.41391	0	-0.46318	-0.56311	-4.77e-07	-0.24988	-0.36672	0	-0.65314	-0.90527	0	-0.41868	-0.37499
-4.77e-07	-0.44849	-0.85794	0	-0.13622	-0.64154	0	0.105164	-0.38806	0	-0.10246	-0.14003	0	0.035262	0.077596	0	-0.15427	-0.18793
2.38e-07	0.215948	0.397827	-2.38e-07	-0.01743	0.048794	0	0.16048	0.430322	0	-0.02731	0.136677	0	-0.14021	-0.33301	0	0.183122	0.245091
0	-0.57803	-0.84526	4.77e-07	-0.31041	-1.0789	0	-0.28542	-0.71342	-4.77e-07	-0.49756	-0.54808	0	-0.9064	-0.91639	0	-0.77418	-0.56743
0	-0.18586	-0.43083	0	-0.04434	-0.39231	0	0.129547	-0.01406	0	-0.17073	-0.15875	0	-0.09453	-0.20582	0	-0.21773	-0.1471
0	0.774694	1.36897	2.38e-07	0.265229	0.836086	0	0.492599	1.04598	2.38e-07	0.613551	0.544687	0	1.21342	1.26984	0	0.493604	0.661031
4.77e-07	0.346181	0.299896	4.77e-07	-0.05403	0.250147	0	-0.07622	0.218685	4.77e-07	0.345576	0.424697	0	0.107334	0.209042	0	0.571047	0.71335
0	0.240453	0.19872	-4.77e-07	0.276822	0.360263	0	-0.09166	-0.10738	0	0.006191	-0.00105	0	-0.33526	-0.32884	0	0.017678	-0.05134
4.77e-07	-0.77447	-1.59354	0	-0.49925	-1.29953	0	-0.18393	-1.05879	0	-0.16702	-0.34517	0	0.022658	-0.15883	0	-0.41337	-0.59581
0	0.076977	-0.10106	4.77e-07	0.170972	0.172856	0	0.1259	0.141812	0	0.078298	0.015189	0	0.069169	-0.13503	0	0.354513	0.257332
0	-0.09229	0.153032	4.77e-07	-0.06796	0.031596	0	-0.1446	-0.04217	0	0.05086	0.082854	0	0.047511	-0.18912	0	0.2344	0.303451
-4.77e-07	-0.15138	-0.87048	-4.77e-07	-0.44935	-0.29399	0	-0.06074	0.152931	-4.77e-07	-0.12295	-0.17707	0	0.024475	0.622037	0	-1.43669	-1.20025
-4.77e-07	-0.023	0.307995	0	-0.20904	0.037064	0	-0.22115	0.163763	-4.77e-07	-0.03925	-0.12057	0	-0.04824	-0.27428	0	0.195061	0.331675
-4.77e-07	-0.16338	-0.1295	0	-0.17852	-0.20534	0	-0.25266	-0.33026	-4.77e-07	-0.01177	-0.01095	0	-0.45885	-0.51123	0	-0.0549	0.14764
4.77e-07	-0.09887	-0.50736	0	0.176726	-0.22558	0	0.602003	0.157679	0	0.327204	0.187267	0	0.148543	0.010182	0	-0.01719	-0.09568
0	1.77809	2.57835	-2.38e-07	1.15165	2.30157	0	-0.18037	1.05354	0	0.45823	0.566106	0	-0.17748	-0.28479	0	0.628929	0.800035
0	-0.4969	-1.26629	-4.77e-07	-0.23129	-0.86611	0	-0.03427	-0.68094	0	-0.14674	-0.18537	0	0.437055	0.292384	0	-0.23281	-0.39639
0	-0.14161	-0.55526	-2.38e-07	0.089034	-0.34278	0	0.288884	-0.11373	0	-0.22673	0.02424	0	0.028997	-0.6035	0	-0.70817	-0.29743
0	-0.2229	-0.46408	0	-0.22385	-0.26843	0	-0.24852	-0.33001	4.77e-07	-0.36787	-0.1401	0	-0.38063	-0.2087	0	-0.2397	0.078667
0	0.848411	1.23564	0	0.472047	0.795955	0	0.461084	1.0453	2.38e-07	0.871763	0.976032	0	0.727224	0.439611	0	0.895759	1.16782
0	-0.33429	-0.53331	4.77e-07	-0.07237	-0.418	0	-0.0352	-0.29472	0	-0.22575	-0.17962	0	-0.2805	-0.43857	0	-0.06489	0.027074
-4.77e-07	0.123712	0.008717	0	0.342467	0.163058	0	0.153378	0.033476	-4.77e-07	0.36187	0.503692	0	-0.11225	-0.11481	0	0.440286	0.388466
0	0.141394	0.794887	0	0.133039	0.322061	0	-0.21501	-0.02505	0	0.181855	0.398815	0	-1.01272	-1.41487	0	1.03379	1.13559
0	0.562881	0.874061	2.38e-07	0.800443	1.01324	0	0.699672	1.11325	-2.38e-07	0.334906	0.656242	0	0.119708	0.098309	0	0.224625	0.331103
-4.77e-07	-0.204	-0.49916	4.77e-07	-0.16078	-0.40341	0	0.014915	-0.23588	-4.77e-07	-0.06819	-0.24026	0	0.036283	0.094107	0	-0.32997	-0.3293
4.77e-07	-0.02118	-0.4997	4.77e-07	0.134856	-0.09931	0	0.257	-0.00921	0	0.246128	0.170908	0	0.473005	0.243128	0	-0.02278	-0.01091
0	0.068882	-0.24026	-4.77e-07	0.255215	0.038826	0	-0.0125	-0.12408	-4.77e-07	0.168086	0.231188	0	0.044958	-0.1311	0	0.140286	0.003341
0	0.755816	0.773318	0	0.260716	0.595887	0	0.038785	0.70606	2.38e-07	0.55872	0.242113	0	0.613353	0.528148	0	0.490248	0.449616
0	-0.14645	-0.43625	-3.73e-09	0.045905	-0.40977	0	0.263573	0.167287	0	0.17595	1.15805	0	0.213423	0.767336	0	0.622887	0.944824
4.77e-07	-0.32693	-0.5099	0	-0.25647	-0.63362	0	-0.14207	-0.31531	-4.77e-07	-0.06245	-0.25824	0	-0.29273	-0.50404	0	-0.11443	-0.29927
4.77e-07	-0.5274	-0.71117	0	-0.38138	-0.71374	0	-0.19498	-0.55935	-4.77e-07	-0.33126	-0.49813	0	-0.272	-0.49676	0	-0.40594	-0.42104
-4.77e-07	-0.00857	0.311424	4.77e-07	0.101366	0.224709	0	-0.00988	0.3582	4.77e-07	0.072178	0.12926	0	0.122	0.119323	0	0.599579	0.363325
0	-0.14645	0.35623	7.45e-09	1.12191	1.95871	0	-2.54378	-2.79207	5.96e-08	-0.13685	-0.63443	0	0.213423	0.91934	0	1.03792	-0.64014
0	4.55982	5.80259	7.45e-09	3.61055	5.43143	0	3.87501	5.84285	2.98e-08	3.23292	3.20178	0	3.73698	4.2909	0	4.0152	4.26675
0	0.094038	0.580661	-4.77e-07	0.115528	0.27306	0	0.007559	0.122618	0	-0.01804	-0.03192	0	-0.02532	-0.25534	0	0.450345	0.470505
0	-0.26424	-0.79072	0	0.091891	-0.44814	0	0.497105	0.030134	0	0.023981	-0.08054	0	0.412731	0.379231	0	-0.39426	-0.30825
0	-0.12808	-0.39635	0	-0.01029	-0.23191	0	0.198694	-0.02603	0	0.077386	0.005345	0	0.474187	0.570798	0	-0.04358	-0.32718
2.38e-07	1.20858	2.2385	4.77e-07	0.757514	1.87124	0	-0.54378	0.573606	0	0.469764	0.717122	0	-0.03687	-0.10826	0	0.651999	1.03534
0	-0.11005	-0.04864	0	-0.25526	-0.10371	0	-0.20873	-0.03691	2.38e-07	-0.12648	-0.23211	0	-0.35711	-0.52944	0	0.037924	-0.44374
4.77e-07	-0.32921	-0.25265	0	-0.00331	-0.04893	0	0.123938	0.015874	-2.38e-07	-0.000132	0.067297	0	0.328135	0.202137	0	-0.05096	-0.03416
2.38e-07	0.031898	-0.01439	0	-0.17323	-0.13182	0	-0.88843	-0.59393	0	-0.45922	-0.39373	0	0.01925	-0.24339	0	-0.51684	-0.29618
-4.77e-07	-0.26335	-0.18948	0	-0.08548	-0.28701	0	-0.22598	-0.50257	-4.77e-07	-0.16561	-0.35772	0	0.021745	-0.20582	0	0.016423	0.173302
-2.38e-07	-0.04447	-0.0929	0	-0.15314	-0.17371	0	-0.29239	-0.24531	0	-0.11285	-0.01069	0	0.257816	0.337192	0	-0.01913	0.207859
2.38e-07	-0.31403	-0.13589	0	0.250277	0.343915	0	-0.4406	-0.31218	0	-0.19526	-0.05435	0	-0.04673	0.112165	0	-0.21029	-0.23327
-4.77e-07	-0.39704	-0.63292	-4.77e-07	-0.2009	-0.58412	0	-0.11071	-0.41622	-4.77e-07	-0.21592	-0.22329	0	-0.37775	-0.72341	0	-0.22244	-0.16946
0	-0.32091	-0.5677	-4.77e-07	-0.11509	-0.45509	0	0.204195	-0.26596	-4.77e-07	-0.228	-0.19024	0	-0.25163	-0.21356	0	-0.43629	-0.37881
0	-0.03028	0.288791	0	-0.39728	-0.05386	0	-0.49456	0.110554	4.77e-07	-0.2124	-0.39185	0	0.10619	0.114669	0	-0.01183	-0.04705
0	-0.12053	-0.44967	4.77e-07	-0.02792	-0.24666	0	0.117516	-0.08842	0	0.028344	-0.00523	0	0.111037	0.060237	0	-0.00997	-0.03806
0	0.454023	0.462184	0	0.453534	0.60033	0	0.17765	0.170806	4.77e-07	0.54691	0.714723	0	-0.20974	-0.14622	0	0.5213	0.566034
-2.38e-07	0.193246	0.521078	2.38e-07	0.224398	0.596347	0	0.064592	-0.09398	0	0.665335	0.563995	0	0.540998	0.63407	0	0.205729	0.440204
0	-0.11422	-0.27262	-4.77e-07	-0.0353	-0.21503	0	0.011679	-0.12455	4.77e-07	0.023794	0.08428	0	0.039427	-0.02916	0	0.094205	0.286116
0	-0.72245	-0.01225	0	-0.0301	0.166227	0	0.263573	1.31929	0	-0.61653	-0.50291	0	0.365426	0.767336	0	-0.96208	-0.64014
-4.77e-07	-0.35666	-0.71629	-4.77e-07	-0.25953	-0.67749	0	-0.04695	-0.55477	4.77e-07	-0.17503	-0.23137	0	-0.04076	-0.08918	0	-0.29191	-0.19759
0	-0.46838	-0.09722	0	1.12191	1.45871	0	-2.21036	-0.56968	2.98e-08	-0.24805	-1.42691	0	-0.59393	-0.45506	0	-0.11408	0.207859
4.77e-07	-0.35205	-0.40208	0	-0.11072	-0.33145	0	-0.116	-0.39047	-4.77e-07	-0.26601	-0.22834	0	0.010666	-0.23909	0	-0.35394	-0.18336
-4.77e-07	-0.33724	-0.86203	0	-0.17601	-0.5332	0	-0.02813	-0.51552	0	0.067726	-0.06007	0	-0.28436	-0.21854	0	-0.13358	-0.30515
-4.77e-07	0.097957	0.538762	0	-0.0689	0.224446	0	-0.35666	0.016194	4.77e-07	0.090013	0.278445	0	-0.14323	-0.19486	0	0.26077	0.418882
0	0.017992	0.03066	-4.77e-07	0.185114	0.147456	0	-0.00383	-0.01358	0	0.013205	0.027246	0	0.151583	-0.07965	0	0.122767	0.273094
-4.77e-07	0.032937	0.181427	0	0.065627	0.179477	0	-0.34668	0.004096	0	0.170021	0.165083	0	-0.00565	0.015684	0	0.253385	0.426096
0	-0.13471	-0.23154	-4.77e-07	-0.20001	-0.33624	0	-0.15895	-0.13745	4.77e-07	-0.00611	-0.05609	0	-0.20234	-0.39223	0	-0.16474	-0.16178
0	-0.03078	0.058486	0	-0.12705	0.009391	0	0.544382	0.477242	0	0.061471	-0.08889	0	-0.9492	-1.42845	0	0.417773	0.37714
0	0.281131	0.423398	0	0.366989	0.633736	0	0.186319	0.461169	0	0.062621	0.241542	0	-0.28736	-0.02145	0	0.338356	0.384503
-2.38e-07	0.057747	0.289596	-1.19e-07	0.135566	-0.07606	0	-0.32139	0.167287	0	0.090988	-0.11411	0	-0.20161	2.08926	0	0.037924	0.738373
0	0.142004	0.101061	-4.77e-07	0.091313	0.047842	0	0.10467	0.265641	0	0.563465	0.529505	0	0.469078	1.12991	0	0.798328	0.47916
0	2.48381	4.44949	0	2.20687	4.62756	0	0.263573	2.93988	0	0.742672	1.46835	0	-2.17172	-1.83029	0	0.95849	1.51829
0	-0.658	-1.2693	4.77e-07	-0.37002	-1.14706	0	-0.24903	-0.99431	0	-0.4548	-0.56253	0	-0.59732	-0.67282	0	-0.48275	-0.61727
0	-0.81106	-1.73889	0	-0.4346	-1.37236	0	-0.20871	-1.23802	-4.77e-07	-0.24791	-0.44507	0	-0.15591	-0.4033	0	-0.31719	-0.64587
-4.77e-07	-0.77956	-1.59457	0	-0.44372	-1.32821	0	-0.19963	-1.11546	4.77e-07	-0.3175	-0.46508	0	-0.03218	-0.17293	0	-0.53985	-0.72436
0	-0.74325	-1.40665	0	-0.49147	-1.1204	0	-0.10994	-0.80602	0	-0.19764	-0.32541	0	0.11149	0.009675	0	-0.18051	-0.49618
4.77e-07	0.022272	0.117157	-4.77e-07	0.228459	0.217331	0	0.190464	0.072591	-4.77e-07	0.175531	0.233147	0	0.15224	0.340604	0	0.150218	0.048488
0	1.93274	3.0941	0	1.24304	1.9097	0	-1.45315	-0.43578	0	0.100877	-0.32508	0	0.290204	-0.44734	0	-0.74279	-1.35551
0	-0.51401	-0.46763	-4.77e-07	-0.2233	-0.24089	0	-0.68066	-0.69293	0	-0.43271	-0.38071	0	-0.79181	-0.9647	0	-0.32811	-0.26663
0	-0.29156	-0.41272	0	-0.54256	-0.60091	0	-0.4213	-0.62005	0	-0.45348	-0.55399	0	-0.31839	-0.48462	0	-0.50544	-0.45326
0	-0.47717	-0.41284	4.77e-07	-0.37474	-0.68699	0	-0.36033	-0.65852	-4.77e-07	-0.20383	-0.31085	0	-0.48401	-0.42074	0	-0.15347	-0.30602
4.77e-07	-0.67649	-1.46105	-4.77e-07	-0.34287	-1.10698	0	-0.1475	-0.87733	-4.77e-07	-0.06869	-0.20829	0	0.081037	0.006028	0	-0.15104	-0.46944
0	-0.75298	-1.00866	0	-0.65696	-1.02139	0	-0.54452	-1.0934	0	-0.45685	-0.74415	0	-0.4793	-0.44417	0	-0.60422	-0.69616
-4.77e-07	-0.30954	-0.37145	0	-0.262	-0.45628	0	-0.13369	-0.21825	-4.77e-07	-0.17295	-0.2948	0	-0.09247	-0.18649	0	-0.25238	-0.42202
4.77e-07	0.680056	0.901714	-4.77e-07	0.493498	0.763903	0	0.513491	0.851871	-4.77e-07	0.589896	0.75153	0	0.205742	0.148792	0	0.566522	0.846567
0	1.29804	1.86947	0	0.762384	-0.40977	0	1.5855	0.752249	-2.98e-08	0.912916	1.56173	0	3.38335	1.76734	0	-0.18447	-2.01453
-4.77e-07	-0.29762	0.034401	4.77e-07	-0.17132	0.086606	0	-0.08235	0.098881	0	-0.30491	-0.13351	0	-0.64942	-0.64005	0	-0.25646	-0.02921
0	-0.00174	0.15485	-2.38e-07	-0.3893	0.105654	0	-0.12722	-0.23962	0	-0.35078	-0.23191	0	0.162348	-0.12396	0	-0.21665	-0.15558
0	-0.14645	0.648711	2.98e-08	-1.0301	-0.32481	0	-1.32139	0.904252	-2.98e-08	0.044433	-0.71043	0	1.21342	0.615333	0	0.470884	0.792821
0	0.322481	0.717896	-4.77e-07	0.37788	1.03137	0	-0.52203	0.039579	0	0.123531	0.200527	0	-0.01629	0.000873	0	-0.19918	-0.31182
-4.77e-07	0.106261	-0.11756	4.77e-07	0.335835	0.258045	0	0.076921	-0.28475	0	-0.12462	-0.14382	0	-0.31591	-0.248	0	-0.00376	-0.15085
0	0.105333	0.054226	-4.77e-07	0.08507	0.11882	0	-0.2133	-0.10234	0	-0.02389	0.008003	0	-0.16728	-0.12862	0	-0.11005	-0.02426
-4.77e-07	-1.79006	-3.45197	-4.77e-07	-0.64533	-2.6505	0	-1.17405	-3.74738	0	-0.70894	-0.83799	0	-1.32941	-1.78592	0	-1.21987	-1.74907
0	-0.26504	-0.7737	0	-0.05145	-0.25889	0	0.556463	0.299458	0	0.109448	-0.02965	0	1.2033	1.14662	0	-0.55085	-0.48152
0	-0.22245	1.90153	0	-0.5301	1.65487	0	0.263573	1.31929	0	0.251952	1.36557	0	3.53535	2.5043	0	0.470884	2.52979
0	-0.58841	-1.29616	0	-0.4542	-1.1026	0	-0.20263	-0.89619	0	0.033288	-0.20633	0	0.272431	0.165788	0	-0.45319	-0.60355
0	-0.18767	-0.76297	0	-0.02379	-0.42674	0	0.642168	0.151821	0	0.202748	0.112538	0	0.770479	0.771477	0	-0.28984	-0.39351
2.38e-07	0.335606	0.588496	0	0.249594	0.554129	0	0.034091	0.079824	-2.38e-07	0.412385	0.417553	0	0.229542	0.44135	0	0.515972	0.392283
4.77e-07	-0.48247	-0.4886	4.77e-07	-0.29313	-0.57173	0	-0.33822	-0.63823	4.77e-07	-0.36	-0.38871	0	-0.57627	-0.48676	0	-0.16628	-0.23198
0	0.722309	1.36504	2.38e-07	0.358947	1.26825	0	0.240489	0.997362	-2.38e-07	0.473189	0.711052	0	0.099251	0.209559	0	0.781252	0.775895
4.77e-07	-0.13284	0.016809	0	-0.09728	-0.05762	0	-0.40409	-0.26256	-4.77e-07	-0.06475	-0.1743	0	-0.29934	-0.35167	0	-0.1301	-0.21105
4.77e-07	-1.0797	-1.73219	0	-0.58841	-1.37273	0	-0.58639	-1.79341	4.77e-07	-0.93461	-0.94244	0	-0.60368	-0.77683	0	-0.8381	-1.01783
0	0.666712	0.691113	0	0.71324	0.623183	0	0.741619	0.91452	-4.77e-07	0.419039	0.495411	0	0.213423	0.444468	0	0.28489	0.461223
0	0.572371	0.596972	4.77e-07	0.49563	0.838207	0	0.157185	0.47961	0	0.45172	0.503813	0	0.057925	0.167801	0	0.269899	0.284782
4.77e-07	-0.07428	-0.43099	-4.77e-07	-0.01189	-0.2073	0	-0.19073	-0.38961	-4.77e-07	-0.21058	-0.29725	0	-0.4981	-0.57922	0	-0.22703	-0.11185
-4.77e-07	-0.06707	-0.77306	0	0.163108	-0.39851	0	0.752872	0.111017	0	0.301664	0.222909	0	0.350925	0.392488	0	0.083242	-0.02289
0	1.00555	0.508233	7.45e-09	0.121906	1.45871	0	0.263573	0.167287	0	1.32795	1.44157	0	1.21342	1.76734	0	-0.96208	-0.64014
-2.38e-07	0.571809	0.801435	2.38e-07	0.742181	1.01156	0	0.126069	-0.0995	0	-0.51361	-0.45742	0	-0.88876	-0.59523	0	-0.62824	-0.94826
-2.38e-07	2.72323	3.05808	0	3.04481	3.51586	0	2.60963	3.04176	0	2.14503	2.76247	0	2.79839	2.31554	0	0.757673	1.29225
0	-0.14296	-0.23152	4.77e-07	0.104787	0.004195	0	-0.05741	-0.33574	4.77e-07	-0.09927	0.01202	0	0.117396	0.103765	0	-0.27216	-0.13294
0	0.108466	-0.1329	4.77e-07	0.016375	-0.0022	0	-0.28177	-0.36663	0	-0.17441	-0.01021	0	-0.64661	-0.57551	0	-0.17394	-0.10514
-4.77e-07	0.235301	0.104721	0	-0.18244	-0.34436	0	-0.30787	-0.47657	0	0.094224	0.132984	0	0.187774	-0.15232	0	-0.27283	-0.17757
4.77e-07	0.087235	0.348833	0	0.14222	0.294166	0	0.012817	0.308149	4.77e-07	0.136328	0.216211	0	-0.1064	-0.02116	0	-0.0497	0.138719
2.38e-07	-0.17162	0.060775	-2.38e-07	-0.21478	-0.14491	0	-0.17865	-0.33089	0	-0.2252	-0.4241	0	-0.24677	-0.23266	0	-0.2019	-0.13993
4.77e-07	-0.39705	-0.68892	4.77e-07	-0.26314	-0.79676	0	-0.14116	-0.57746	-2.38e-07	-0.15682	-0.08623	0	-0.21993	-0.55459	0	-0.423	-0.55502
4.77e-07	-0.14226	-0.43846	-4.77e-07	-0.00976	-0.42042	0	-0.10321	-0.46391	0	-0.17512	-0.21148	0	-0.03478	-0.18522	0	-0.5529	-0.3762
0	0.429553	1.13975	0	-0.17058	-1.12625	0	-0.73643	-0.98472	0	1.04443	0.36557	0	0.213423	0.767336	0	0.77489	2.09683
0	-0.56625	-0.98189	0	-0.34751	-0.87027	0	-0.21975	-0.72951	0	-0.26859	-0.316	0	-0.44591	-0.4964	0	-0.29795	-0.33575
-4.77e-07	0.856714	0.075748	-2.38e-07	2.16386	1.90525	0	3.37489	2.25702	0	3.4786	3.46834	0	2.25384	2.68294	0	2.42842	1.74763
0	0.323996	-0.30939	0	1.87799	1.41305	0	3.36834	2.00082	0	3.92015	3.58817	0	3.19325	3.70594	0	2.08077	1.21491
4.77e-07	-0.09681	-0.21883	0	0.005705	-0.21905	0	0.318853	-0.15089	0	-0.05408	0.140379	0	0.150687	0.460676	0	-0.14151	-0.25189
-4.77e-07	0.170265	0.475938	0	-0.02538	0.304684	0	-0.04812	0.32427	0	-0.02258	0.187756	0	-0.18321	-0.07704	0	0.252015	0.275954
0	-0.14645	0.13975	0	0.197908	-0.33377	0	0.263573	0.167287	7.45e-09	0.17595	0.86557	0	0.213423	0.767336	0	0.470884	0.792821
-2.38e-07	-0.14901	-0.0748	2.38e-07	-0.12569	0.091326	0	-0.26221	-0.02232	-2.38e-07	-0.14401	-0.06679	0	0.204598	-0.30481	0	0.135771	-0.16925
0	0.429553	-0.28425	0	0.414387	0.166227	0	0.415576	1.31929	7.45e-09	0.17595	0.289569	0	0.365426	0.767336	0	1.77489	0.944824
4.77e-07	0.082246	-0.30998	0	0.220736	-0.0344	0	0.793884	0.406535	0	0.387011	0.468287	0	0.617146	0.708548	0	-0.1347	-0.0313
0	-0.42389	-0.65138	0	-0.43049	-0.63131	0	0.224178	-0.33967	0	-0.43606	-0.59372	0	-0.08271	0.098161	0	-0.41329	-0.46199
-4.77e-07	-0.15708	-0.32336	4.77e-07	-0.02643	-0.39441	0	-0.16462	-0.41972	-4.77e-07	-0.2027	-0.22186	0	-0.57954	-0.68529	0	-0.17948	-0.18637
0	-0.17246	0.19476	0	-0.04755	-0.02521	0	0.027506	0.04225	-4.77e-07	0.015539	-0.05799	0	0.097713	-0.12813	0	-0.27968	-0.0742
-4.77e-07	0.573923	1.12726	0	0.524271	1.18928	0	0.131378	0.610307	-4.77e-07	0.198292	0.417525	0	0.119261	-0.04397	0	0.505464	0.645562
5.96e-08	0.353551	1.38568	0	-0.4541	2.07887	0	0.263573	1.97464	0	1.48892	0.36557	0	1.21342	0.767336	0	1.62289	2.94482
0	0.427891	0.743247	-4.77e-07	0.437521	0.513056	0	0.27593	0.412108	4.77e-07	0.309432	0.328276	0	-0.19859	-0.30925	0	0.61832	0.683157
0	-0.22245	-0.51225	0	0.045905	0.166227	0	0.263573	0.167287	7.45e-09	0.17595	0.289569	0	0.213423	0.767336	0	0.470884	0.792821
0	1.68123	2.36618	0	1.20023	2.39488	0	0.427072	1.43032	0	0.465767	1.15887	0	0.192664	0.496034	0	1.03006	1.09369
0	0.005554	0.63975	0	0.045905	1.74223	0	0.263573	0.167287	1.49e-08	0.827954	0.441572	0	-1.52354	-0.81763	0	0.622887	2.09683
-2.98e-08	0.353551	1.06375	0	-0.90754	-0.70226	0	2.00054	2.64122	0	1.25195	2.34731	0	-0.46465	-0.23266	0	0.037924	1.68179
0	-0.19682	0.330433	0	0.251802	0.158758	0	-0.28108	0.258803	0	0.549157	0.957916	0	-0.37223	-0.54821	0	1.29008	1.69284
2.38e-07	2.00406	3.32999	2.38e-07	1.15357	2.69311	0	-0.50461	1.40753	0	0.539614	0.787125	0	0.151138	-0.01172	0	1.10678	0.825771
-4.77e-07	0.255309	0.778055	0	0.146266	0.629846	0	-0.15987	0.450841	4.77e-07	0.146304	0.074094	0	0.368171	0.201047	0	0.428701	0.698627
4.77e-07	-0.72126	-0.83522	0	-0.52568	-1.12147	0	-0.9087	-1.08455	-4.77e-07	-0.64052	-0.6592	0	-1.05475	-1.23059	0	-0.32527	-0.51461
4.77e-07	0.104105	0.113933	4.77e-07	-0.15317	0.054482	0	-0.19995	-0.3655	0	0.085514	0.075412	0	0.004608	-0.08681	0	0.065717	0.190144
-4.77e-07	0.213123	0.43291	-4.77e-07	0.403119	0.482404	0	0.380386	0.362103	2.38e-07	0.19002	0.176189	0	0.603605	0.655589	0	0.603364	0.639285
0	0.101143	-0.05901	0	0.092257	0.080598	0	-0.1262	-0.05256	-2.38e-07	0.118479	0.323669	0	-0.02232	-0.08793	0	0.463106	0.534948
-4.77e-07	-0.1877	-0.46734	-4.77e-07	0.021334	-0.23549	0	0.134502	-0.16577	-4.77e-07	-0.035	0.027893	0	-0.28805	-0.25275	0	-0.00547	0.071765
-4.77e-07	-0.44527	-1.16969	0	-0.21349	-0.77482	0	0.322634	-0.38545	0	-0.0323	-0.13445	0	0.263422	0.182828	0	-0.37057	-0.47662
-4.77e-07	-0.0693	-0.06917	-4.77e-07	-0.21197	-0.24519	0	-0.03889	-0.08591	0	-0.0408	-0.25826	0	-0.22918	-0.20768	0	-0.08702	-0.15102
4.77e-07	0.141178	0.073575	4.77e-07	0.236403	0.178239	0	0.299932	0.098738	0	0.414351	0.395147	0	0.357525	0.340125	0	-0.04561	0.056956
0	-0.14645	-0.36025	0	-0.4541	-0.90977	0	0.415576	0.31929	1.49e-08	0.403955	1.01757	0	0.213423	0.767336	0	0.470884	0.792821
-4.77e-07	0.418178	0.641862	-4.77e-07	0.41725	0.684286	0	0.089243	0.298913	-4.77e-07	0.172418	0.287606	0	-0.00838	0.307905	0	0.642825	0.761572
0	0.514515	1.96743	-2.98e-08	-0.32258	0.306705	0	0.415576	1.90425	0	0.751952	0.289569	0	0.06142	0.615333	0	-1.11408	-0.64014
2.38e-07	-0.17908	0.03072	2.38e-07	-0.13161	0.189315	0	0.13493	-0.09438	2.38e-07	0.080201	0.171005	0	0.309347	0.532871	0	0.111582	0.020656
0	0.505554	2.91191	0	0.621906	3.05691	0	0.415576	1.90425	1.49e-08	0.903955	1.67854	0	2.68735	2.91934	0	0.622887	2.09683
0	-0.04215	-0.27341	0	0.251686	0.015367	0	0.090666	-0.07826	-4.77e-07	0.067308	0.196332	0	0.100948	0.094912	0	0.17365	0.258693
4.77e-07	-0.18371	-0.0214	0	-0.17796	-0.05118	0	-0.16738	-0.3343	0	-0.13537	0.037503	0	0.169628	0.191928	0	0.196701	0.307678
-4.77e-07	-0.12277	-0.16447	-4.77e-07	-0.01994	-0.1467	0	-0.39488	-0.41961	4.77e-07	-0.12203	-0.03698	0	-0.3543	-0.1208	0	-0.07555	-0.05037
4.77e-07	0.371944	0.76651	0	0.364405	1.09339	0	-0.39008	0.052908	0	-0.14884	0.031186	0	-0.47243	-0.45535	0	-0.19735	-0.28224
0	-0.76562	-1.23096	0	-0.60672	-1.24324	0	-0.53113	-1.17383	-4.77e-07	-0.64823	-0.94361	0	-0.55234	-0.64995	0	-0.82427	-0.82203
4.77e-07	-0.37862	-0.39838	0	-0.36697	-0.55175	0	-0.15818	-0.41366	0	-0.29622	-0.27965	0	0.02535	-0.22202	0	-0.04991	-0.11211
0	-0.15153	-0.19311	4.77e-07	-0.33285	-0.46789	0	-0.44113	-0.46307	0	-0.08686	-0.18794	0	0.149293	-0.05579	0	-0.12034	-0.29221
4.77e-07	0.612473	1.22841	4.77e-07	0.520815	1.06639	0	0.02145	0.720606	0	0.193087	0.319781	0	0.024473	-0.04691	0	0.554434	0.748965
0	-0.25122	-0.55105	0	-0.11511	-0.34918	0	0.011686	-0.33423	-4.77e-07	0.004734	0.035982	0	0.489858	0.47476	0	0.06483	-0.02718
2.38e-07	0.080818	0.559966	2.38e-07	0.154898	0.506911	0	-0.17921	-0.12279	0	-0.02318	0.047864	0	-0.33987	-0.30607	0	0.340709	0.585203
0	0.282446	0.860364	0	0.348288	0.545051	0	0.417901	0.402915	0	-0.05398	0.281885	0	-0.18912	-0.2708	0	0.392107	0.653923
0	-0.1413	-0.02965	-4.77e-07	-0.12005	-0.33012	0	-0.25045	-0.31967	4.77e-07	-0.20419	-0.113	0	0.188223	0.105412	0	-0.27411	-0.17202
0	-0.28357	-0.38051	-4.77e-07	-0.11892	-0.43627	0	-0.12727	-0.29008	0	-0.1893	-0.38012	0	-0.64129	-0.66102	0	-0.48365	-0.62675
-4.77e-07	-0.14147	-0.2616	-4.77e-07	-0.15505	-0.25566	0	-0.11453	-0.06702	0	-0.12816	-0.20603	0	-0.38464	-0.35429	0	-0.47804	-0.38011
-4.77e-07	-0.09491	-0.06202	0	-0.05425	0.088118	0	-0.13853	-0.14063	0	0.056935	0.094776	0	-0.28408	-0.45357	0	0.18899	-0.02341
2.98e-08	0.353551	0.759907	2.98e-08	-0.24658	1.4939	0	1.26357	3.16729	0	-0.19459	-0.90865	0	-1.59393	-2.04002	0	0.622887	-2.05518
0	1.26764	1.57465	0	0.400536	0.573516	0	-0.68266	-0.38161	0	-0.65551	-1.05104	0	-1.03134	-1.20441	0	-1.15375	-2.0155
0	2.14603	2.73367	2.98e-08	1.33839	2.76237	0	1.5855	1.97464	-2.98e-08	1.65563	2.66701	0	0.476457	1.44541	0	1.94481	1.52979
-4.77e-07	-0.23578	-0.46055	0	-0.30165	-0.51829	0	-0.14379	-0.29889	-4.77e-07	-0.38489	-0.49173	0	0.340419	0.309772	0	-0.27048	-0.38591
4.77e-07	-0.73852	-1.47499	-4.77e-07	-0.37567	-1.15854	0	-0.02674	-0.8972	-4.77e-07	-0.2791	-0.40398	0	0.217402	0.142283	0	-0.2655	-0.4854
0	-0.11392	-0.1934	-2.38e-07	-0.14651	-0.0558	0	-0.19665	-0.61487	-2.38e-07	-0.37826	-0.061	0	0.014643	-0.08352	0	-0.19055	-0.28081
0	-0.24497	0.003191	-2.38e-07	-0.20454	-0.32553	0	-0.12345	-0.12077	2.38e-07	-0.47637	-0.28358	0	-0.05368	-0.15359	0	-0.21326	-0.00165
0	1.83065	2.63523	1.19e-07	1.88682	2.46544	0	1.26357	2.75225	-1.19e-07	1.48021	1.67391	0	2.15202	2.4303	0	1.13746	1.4594
0	-0.07045	-0.36025	0	0.121906	0.242228	0	0.263573	0.167287	1.49e-08	0.251952	0.36557	0	0.213423	0.767336	0	0.622887	0.944824
0	-0.47073	-0.66282	0	-0.21255	-0.69469	0	-0.53412	-0.94561	-2.38e-07	-0.176	-0.28642	0	-0.2625	-0.75921	0	-0.40978	-0.49191
0	-0.32484	-0.64248	0	-0.25367	-0.57955	0	-0.25161	-0.52451	-4.77e-07	-0.36748	-0.54641	0	-0.62788	-0.75204	0	-0.66352	-0.76979
1.19e-07	2.37069	3.65287	1.19e-07	1.85393	3.09375	0	-0.03808	1.34626	2.38e-07	0.041599	0.074807	0	-0.21924	-0.38661	0	0.734396	0.851715
0	0.113811	0.199229	0	-0.32788	-0.00136	0	0.092056	0.749824	4.77e-07	0.385725	0.505973	0	0.636868	0.971436	0	0.393405	0.464692
0	-0.28413	-0.55995	-2.38e-07	-0.0452	-0.345	0	0.130737	-0.2039	0	-0.01749	-0.12964	0	0.035635	0.016364	0	-0.19405	-0.38775
0	-0.01219	-0.52035	-4.77e-07	0.063256	-0.07199	0	0.457621	0.488091	2.38e-07	0.091066	0.024866	0	1.14371	1.66877	0	-0.26014	-0.36376
0	0.460403	1.09164	0	0.337431	1.11233	0	-0.33457	0.26857	2.38e-07	0.382815	0.656544	0	0.23091	0.267765	0	1.01037	0.872874
0	-0.66107	-1.3343	0	-0.33272	-1.09488	0	-0.17259	-0.87669	-4.77e-07	-0.25492	-0.33534	0	-0.09383	-0.25678	0	-0.23901	-0.40852
-2.38e-07	-0.11322	-0.58413	2.38e-07	0.154583	-0.31388	0	-0.08661	-0.69069	-2.38e-07	0.475322	0.604386	0	0.082179	-0.5863	0	0.393019	0.255525
0	-0.49208	-1.43827	4.77e-07	-0.30313	-1.17525	0	-0.10826	-0.96414	4.77e-07	0.07264	-0.08202	0	0.03406	-0.13117	0	-0.32376	-0.48282
-4.77e-07	-0.07991	-0.09034	-4.77e-07	-0.07095	-0.1101	0	0.058458	-0.07553	0	-0.05057	-0.02043	0	0.008883	0.374242	0	0.340438	0.06184
0	-0.50481	-0.39886	0	-0.35816	-0.63127	0	-0.35027	-0.48084	0	-0.33863	-0.43265	0	-0.48916	-0.52579	0	-0.07409	-0.05364
4.77e-07	-0.10493	0.022981	0	-0.12183	-0.12203	0	-0.27434	-0.21778	-4.77e-07	-0.25911	-0.2915	0	-0.21967	-0.3285	0	-0.18667	-0.21198
0	-0.07045	-0.36025	0	0.121906	-0.25777	0	-0.88843	-0.98472	1.49e-08	0.327954	0.36557	0	0.213423	0.767336	0	0.622887	0.792821
-2.38e-07	0.755552	0.991436	-2.38e-07	0.573119	1.06552	0	0.664111	1.16729	2.38e-07	0.337195	0.450814	0	0.066936	0.494318	0	-0.15917	0.068133
0	0.343932	1.1633	-2.38e-07	0.618147	0.923285	0	-0.16385	0.384385	2.38e-07	-0.17102	0.054621	0	-0.19438	0.249653	0	0.082319	0.283626
0	0.592218	0.657489	4.77e-07	0.548208	0.732852	0	-0.16676	0.039568	0	-0.14544	-0.04952	0	-0.55721	-0.58772	0	-0.03352	-0.03421
4.77e-07	-0.42958	-0.24677	0	0.242383	0.235324	0	0.935118	0.839314	4.77e-07	0.831535	1.02171	0	0.231098	0.133018	0	0.615201	0.797369
0	-0.05126	0.000126	0	-0.00569	-0.0632	0	-0.06423	-0.07017	4.77e-07	-0.09842	-0.14766	0	-0.2998	-0.4326	0	-0.1213	-0.2218
0	1.11615	1.5023	4.77e-07	0.330328	1.24494	0	0.602579	1.28182	0	0.637347	0.706142	0	1.22211	1.24377	0	0.95567	0.791241
0	0.232304	0.363371	0	-0.83819	-0.21695	0	-0.10752	0.010318	-2.38e-07	-0.48436	-0.55909	0	0.186456	0.567038	0	-0.30585	-0.96664
0	-0.07045	-0.36025	-3.73e-09	-0.1061	-0.48578	0	0.11157	0.015284	7.45e-09	0.17595	0.289569	0	-2.52354	-1.96963	0	0.470884	0.944824
1.19e-07	3.18345	4.58344	5.96e-08	4.01863	6.26919	0	4.21777	6.20071	1.19e-07	2.96762	3.5929	0	2.77142	2.98973	0	2.94482	3.35986
4.77e-07	0.185473	-0.25123	0	0.439036	0.026766	0	0.515926	0.057939	0	0.375967	0.209203	0	0.144108	0.255677	0	0.08062	-0.07735
4.77e-07	-0.05303	-0.47327	0	-0.03091	-0.54355	0	-0.30249	-0.85335	0	-0.30414	-0.2414	0	-0.348	-0.48435	0	-0.70103	-0.47952
0	-0.53934	-1.46466	0	-0.09958	-1.0735	0	0.36898	-0.57403	0	-0.04726	-0.24049	0	0.200483	0.427044	0	-0.3149	-0.48095
0	-0.14819	-0.3259	-4.77e-07	-0.09654	-0.29752	0	0.019266	-0.31325	0	-0.46533	-0.53486	0	-0.47541	0.052762	0	-0.51685	-0.53113
0	-0.1018	-0.2692	0	0.010635	-0.21504	0	-0.19042	-0.49234	0	-0.51566	-0.62751	0	-0.61885	0.018085	0	-0.48297	-0.54999
0	-0.02864	-0.19658	4.77e-07	0.066107	-0.16607	0	-0.19209	-0.6343	4.77e-07	-0.7251	-0.79221	0	-0.71822	-0.12364	0	-0.54328	-0.61627
0	0.164737	0.03381	-4.77e-07	-0.02355	-0.03154	0	-0.37134	-0.42525	4.77e-07	-0.26491	-0.20888	0	0.006972	0.112834	0	-0.2748	-0.12766
0	3.6054	3.12813	0	3.85946	3.47652	0	4.22199	3.66205	2.98e-08	3.34025	4.5543	0	4.43581	4.8548	0	1.716	3.16722
0	1.87797	2.52575	2.38e-07	1.52537	2.272	0	1.40618	1.87204	0	1.46923	1.52733	0	1.02385	1.0411	0	2.07269	2.17973
0	0.046362	-0.22829	0	0.129064	-0.29992	0	0.019562	-0.48008	0	0.222404	0.140764	0	0.512982	0.231803	0	0.167251	0.037554
0	-0.17324	-0.44796	0	-0.00752	-0.13639	0	0.239727	-0.04098	0	0.089743	0.0835	0	0.081633	-0.16555	0	-0.06661	-0.34641
0	0.408823	0.248667	0	0.562218	0.366304	0	0.460354	-0.0211	0	0.263715	0.48174	0	0.372319	0.491702	0	0.553029	0.887098
0	-0.02439	-0.18344	0	0.039118	-0.12976	0	-0.16819	-0.35563	0	-0.09461	0.182045	0	-0.28235	-0.29791	0	0.220635	0.350197
0	0.005554	1.37672	0	1.41439	1.32719	0	0.263573	1.16729	1.49e-08	0.403955	0.441572	0	1.36543	0.767336	0	0.622887	2.68179
0	-0.01945	-0.24554	4.77e-07	-0.02191	-0.12365	0	0.097448	0.022033	-4.77e-07	0.005173	-0.02609	0	0.337464	0.481795	0	0.097149	-0.09039
4.77e-07	-1.00413	-1.72837	4.77e-07	-0.6179	-1.31256	0	-0.4313	-1.28901	-4.77e-07	-0.19863	-0.21906	0	-0.42842	-0.62232	0	-0.0621	-0.30802
0	-0.26554	-0.11374	4.77e-07	-0.21512	-0.08009	0	-0.08104	-0.24047	-4.77e-07	0.003539	0.047935	0	-0.18768	-0.14833	0	0.131707	0.058644
-4.77e-07	-0.06772	-0.14552	0	-0.04839	-0.18525	0	0.061939	-0.10113	4.77e-07	-0.06585	-0.16446	0	-0.0699	0.147661	0	0.110349	0.102283
0	-0.14645	0.215752	0	0.045905	1.74223	0	0.263573	0.31929	1.49e-08	0.251952	0.36557	0	0.213423	0.91934	0	0.470884	0.792821
4.77e-07	-0.00891	-0.09284	4.77e-07	0.030122	0.001735	0	0.015644	-0.046	0	0.084856	0.094188	0	-0.14348	-0.00756	0	0.176399	0.118632
4.77e-07	1.27526	1.6149	-4.77e-07	1.03559	1.80326	0	0.873753	1.47446	-4.77e-07	0.914217	0.948685	0	1.28622	1.78064	0	1.03286	0.931033
-4.77e-07	-0.23383	-0.2807	0	-0.00955	-0.09153	0	-0.04631	-0.21429	-4.77e-07	-0.02055	0.150938	0	-0.40537	-0.63273	0	0.055518	0.067772
4.77e-07	0.270638	0.475698	-4.77e-07	0.009834	0.364476	0	0.046247	0.4246	0	0.064452	0.21201	0	0.150171	0.399231	0	0.285851	0.359862
2.38e-07	0.567916	1.19818	0	0.333005	1.26396	0	-0.46778	0.656325	-2.38e-07	0.010445	0.067248	0	-0.18868	-0.13053	0	0.46555	0.549175
0	1.57097	2.33478	0	1.28551	2.51968	0	0.593363	1.80387	-2.38e-07	0.942035	1.11222	0	0.118022	0.22051	0	1.15431	1.25567
4.77e-07	-0.37774	-0.91411	0	-0.1472	-0.65815	0	0.383017	-0.10418	4.77e-07	-0.02072	-0.10372	0	0.64559	0.689202	0	-0.48151	-0.54229
0	0.129042	0.449812	0	0.063245	0.389991	0	-0.39786	-0.03854	-4.77e-07	-0.1562	-0.12617	0	0.470018	0.348623	0	0.012084	0.070118
4.77e-07	-0.37244	-0.51468	-4.77e-07	-0.0928	-0.32636	0	0.129148	-0.0944	-4.77e-07	-0.14265	-0.1548	0	0.053243	0.020035	0	-0.04346	0.068404
4.77e-07	-0.168	-0.20292	4.77e-07	-0.16884	-0.25469	0	-0.46949	-0.5854	0	-0.06234	0.008169	0	-0.41945	-0.47697	0	0.093553	0.137026
4.77e-07	-0.86631	-1.69221	4.77e-07	-0.5295	-1.28096	0	-0.27306	-1.12624	0	-0.34595	-0.49921	0	-0.15356	-0.30088	0	-0.43258	-0.71186
0	-0.06549	-0.09998	0	-0.32395	-0.2396	0	-0.30916	-0.20938	2.38e-07	-0.23541	-0.01819	0	0.190522	0.286446	0	-0.1713	0.019786
-2.38e-07	-0.1427	-0.1734	-2.38e-07	-0.16698	-0.22983	0	-0.36203	-0.00264	0	-0.31949	-0.52451	0	-0.459	-0.1502	0	-0.01315	-0.57874
-2.38e-07	0.174927	0.329131	0	0.358577	0.458043	0	0.414912	0.580661	0	0.108713	0.51355	0	0.398637	0.069365	0	0.402458	0.332078
0	0.103935	0.060693	-4.77e-07	0.24817	0.303209	0	0.029961	-0.19089	0	0.005728	0.208043	0	-0.16651	-0.0567	0	0.150014	0.351038
0	-0.20466	0.030591	-4.77e-07	-0.13996	-0.15047	0	-0.29765	-0.2546	0	-0.11931	-0.2846	0	-0.06995	-0.12901	0	0.163118	-0.08515
0	2.716	5.79157	-1.19e-07	2.8992	5.91548	0	0.848535	3.94207	0	1.83041	3.11462	0	-0.55768	-0.35333	0	1.83147	3.42451
4.77e-07	-0.46796	-0.86316	0	-0.26323	-0.77525	0	-0.22935	-0.64365	0	-0.18097	-0.23001	0	-0.20756	-0.34369	0	-0.12968	-0.25241
-4.77e-07	0.139894	-0.03609	-4.77e-07	-0.09124	-0.1451	0	-0.07495	-0.27357	-4.77e-07	0.16873	-0.03712	0	0.291728	0.311493	0	-0.16843	-0.1266
2.38e-07	0.241935	0.255039	-4.77e-07	0.173485	0.080644	0	-0.31262	-0.13498	0	0.217515	0.028495	0	0.294953	0.161251	0	-0.14017	-0.3771
4.77e-07	0.16716	0.789475	4.77e-07	0.713011	0.183599	0	-0.27916	0.348107	4.77e-07	0.268303	0.435267	0	-0.54203	-1.20026	0	0.962265	1.24514
0	-0.53278	-0.93371	0	-0.59105	-0.69076	0	-0.74576	-0.97955	0	-0.83317	-0.96568	0	-0.47364	-0.4343	0	-1.06635	-0.8324
0	0.039138	0.169786	0	0.28987	0.376499	0	0.407409	0.289907	0	0.242789	0.12233	0	0.107489	0.688624	0	-0.36484	-0.46611
0	1.65344	2.33291	4.77e-07	1.33523	2.02312	0	0.872787	1.4356	-4.77e-07	1.26681	1.58869	0	0.809063	0.65044	0	0.941875	1.26321
-2.38e-07	-0.22987	-0.20429	0	-0.10781	0.209804	0	0.263573	-0.19528	0	-0.08652	-0.46607	0	-0.4938	-0.74724	0	-0.12293	0.153919
2.38e-07	0.163979	0.445215	-2.38e-07	0.342559	0.657056	0	-0.59235	0.140692	2.38e-07	-0.08834	-0.01067	0	0.355716	0.398469	0	0.058389	-0.0876
0	0.475368	0.2538	-2.38e-07	0.164885	0.186485	0	-0.43852	-0.15795	0	0.009852	0.21224	0	-0.19097	0.445408	0	0.110074	-0.17065
4.77e-07	-0.17972	-0.1381	-4.77e-07	-0.07668	-0.12792	0	-0.14938	-0.2709	4.77e-07	-0.26662	-0.22803	0	-0.14161	-0.10481	0	-0.18821	-0.28657
0	-0.20359	-0.15213	4.77e-07	-0.10882	-0.23094	0	0.007641	0.051809	0	-0.04906	-0.18013	0	0.017085	0.193801	0	-0.22666	-0.22027
0	-0.04679	0.259718	0	0.004323	0.239952	0	0.15559	0.293396	-2.38e-07	-0.2232	-0.08065	0	-0.03138	0.263445	0	-0.12186	0.049521
-4.77e-07	-0.07219	-0.57816	0	0.217828	-0.30987	0	0.52919	-0.03916	-4.77e-07	0.326698	0.301172	0	0.626798	0.692286	0	-0.10772	-0.127
0	-0.17524	-0.47736	0	-0.01123	-0.32321	0	-0.14257	-0.54998	0	0.024043	0.050022	0	-0.39868	-0.53383	0	-0.18496	-0.01845
-2.38e-07	1.75015	2.44105	2.38e-07	1.33584	2.18963	0	0.874895	1.82604	0	0.501657	0.27561	0	0.781205	0.568129	0	0.833765	0.628048
4.77e-07	0.141216	-0.19043	-4.77e-07	0.117273	0.059501	0	0.128475	0.050949	0	0.158738	0.196659	0	0.183553	0.052537	0	0.37741	0.251888
0	0.0275	-0.65948	-4.77e-07	0.129875	-0.29078	0	0.703773	0.453355	4.77e-07	0.252268	0.282056	0	0.567395	0.621321	0	-0.22902	-0.27654
0	0.315723	0.519661	0	0.422404	0.7769	0	0.134291	0.384961	0	0.198915	0.302707	0	0.252952	0.378772	0	0.598683	0.392817
0	-0.63622	-0.59344	0	-0.49272	-0.9239	0	-0.10768	-0.61553	4.77e-07	-0.04539	-0.17299	0	-0.39546	-0.52559	0	0.388174	0.111474
4.77e-07	-0.11736	0.084273	0	0.131014	-0.05064	0	0.067063	0.140014	-4.77e-07	-0.04868	0.08445	0	0.208128	0.134011	0	-0.01701	-0.07112
-4.77e-07	-0.73402	-1.30141	0	-0.40399	-1.07879	0	0.054745	-0.59843	-4.77e-07	-0.34507	-0.45163	0	0.151943	-0.11536	0	-0.62998	-0.63364
0	0.174862	0.32205	0	0.381646	0.550219	0	0.162529	0.516905	-4.77e-07	0.361813	0.340246	0	0.070058	0.262939	0	0.233054	0.259438
-4.77e-07	-0.47888	-0.73526	0	-0.37785	-0.71328	0	-0.26348	-0.57234	4.77e-07	-0.37961	-0.51546	0	-0.34811	-0.54525	0	-0.38889	-0.52071
0	0.323667	-0.01103	-2.38e-07	0.426185	0.272158	0	-0.13269	-0.09449	0	0.202745	0.073589	0	-0.06044	-0.14124	0	-0.24783	-0.11972
0	-0.14645	-0.36025	0	0.045905	-0.40977	0	0.415576	0.31929	1.49e-08	0.251952	0.36557	0	0.213423	0.767336	0	0.622887	0.944824
0	0.411385	0.954601	4.77e-07	0.345014	0.12675	0	-0.79398	-0.19069	-4.77e-07	0.137254	0.045362	0	-0.19911	-0.35002	0	0.292949	0.458413
0	-0.41353	-0.48885	4.77e-07	-0.262	-0.50929	0	-0.14479	-0.45178	0	-0.36388	-0.27622	0	0.072273	0.343871	0	-0.45106	-0.31675
4.77e-07	-0.1745	-0.53323	4.77e-07	-0.0398	-0.38332	0	0.091497	-0.1782	0	0.090433	0.107757	0	0.17456	-0.04002	0	0.12224	0.141026
4.77e-07	1.07683	1.4304	0	0.585097	1.35759	0	1.05195	1.77481	0	1.09987	1.11426	0	1.86515	1.45897	0	1.27902	1.03367
2.38e-07	0.584182	0.508468	0	0.318699	0.228789	0	0.697976	0.739193	0	0.860061	1.12599	0	1.09478	-0.02116	0	0.653913	0.74319
-4.77e-07	-0.11531	-0.22107	4.77e-07	0.068732	-0.12508	0	-0.10967	-0.24521	0	0.026438	0.059779	0	-0.31231	-0.48335	0	-0.01427	0.135223
4.77e-07	-0.37599	-0.37218	0	-0.16124	-0.35839	0	-0.78115	-0.76937	-4.77e-07	-0.39617	-0.24488	0	-1.08719	-1.04785	0	-0.35611	-0.13341
4.77e-07	-0.29729	-0.9306	0	-0.05809	-0.56644	0	0.545542	-0.05789	0	0.104638	-0.03953	0	1.00592	1.16043	0	-0.50667	-0.3656
0	-0.22245	1.43223	7.45e-09	0.045905	1.0699	0	0.263573	0.167287	1.49e-08	0.327954	0.941572	0	0.213423	0.767336	0	0.622887	1.09683
0	-0.10257	0.506432	-2.38e-07	-0.17221	0.574413	0	-0.18623	0.046433	-2.38e-07	-0.18011	0.046517	0	-0.13707	0.139305	0	0.29816	0.393029
-4.77e-07	-0.05931	0.250078	4.77e-07	-0.13668	0.214765	0	0.037207	0.542498	0	-0.40574	-0.22267	0	-0.31417	-0.26522	0	-0.01733	-0.16788
0	-0.44146	-0.20091	-4.77e-07	-0.2395	-0.37681	0	-0.30773	-0.41145	0	-0.38155	-0.20611	0	-0.54517	-0.5354	0	-0.29733	-0.19172
-1.19e-07	0.530369	0.971893	0	0.31193	0.408226	0	0.876549	0.401752	0	-0.36657	-0.08097	0	-0.48702	-0.61118	0	1.0754	0.696897
-4.77e-07	-0.3118	-0.30765	0	-0.0917	-0.35655	0	-0.24652	-0.4459	4.77e-07	-0.3046	-0.38642	0	-0.50517	-0.43911	0	-0.37046	-0.07082
-4.77e-07	-0.22776	-0.33977	4.77e-07	-0.23925	-0.49774	0	0.122101	-0.22157	4.77e-07	-0.2025	-0.33915	0	-0.4186	-0.35465	0	-0.23917	-0.36629
0	0.029718	0.10314	4.77e-07	0.122278	0.306118	0	-0.13161	0.156666	0	-0.04059	-0.08913	0	0.011352	0.231942	0	-0.12829	-0.13814
-4.77e-07	-0.3902	-0.81144	0	-0.30201	-0.60861	0	-0.27579	-0.5565	0	-0.28466	-0.35358	0	-0.29354	0.260377	0	-0.63539	-0.73357
-4.77e-07	-0.18999	-0.57275	-4.77e-07	0.068051	-0.4118	0	0.141682	-0.26117	0	-0.36897	-0.46997	0	-0.71369	-0.7421	0	-0.51033	-0.53961
0	0.429553	1.13975	0	0.045905	0.242228	0	0.263573	0.167287	1.49e-08	0.327954	0.36557	0	0.365426	0.767336	0	0.622887	0.944824
0	-0.15178	-0.281	-4.77e-07	-0.44255	-0.47124	0	-0.48749	-0.33044	-4.77e-07	-0.49684	-0.64068	0	-0.25848	-0.23266	0	-0.52585	-0.31939
0	-0.14645	0.13975	-3.73e-09	0.469903	1.38271	0	2.00054	1.31929	0	0.251952	0.941572	0	-0.78658	-0.38467	0	0.470884	0.792821
0	0.185898	0.079134	0	-0.05074	-0.13306	0	-0.51305	-0.54572	4.77e-07	-0.04197	-0.03864	0	0.10324	0.122818	0	-0.11487	-0.27364
0	-0.13688	-0.16934	0	-0.02269	-0.17204	0	-0.68667	-0.69291	0	-0.24175	-0.20893	0	0.079351	-0.22023	0	-0.27509	-0.28572
0	-0.36196	-0.58221	0	-0.2924	-0.6083	0	-0.2604	-0.5917	-4.77e-07	-0.16473	-0.24205	0	-0.18912	-0.22641	0	-0.04231	-0.0136
2.38e-07	-0.40342	-0.22873	4.77e-07	-0.47345	-0.40469	0	-0.22612	-0.42301	-4.77e-07	-0.48509	-0.59128	0	-0.14196	-0.41366	0	-0.26909	-0.04362
0	0.243051	1.00098	0	-0.37496	0.455303	0	-0.3531	0.287581	0	0.227497	-0.08788	0	0.049924	-1.45506	0	-0.21842	-0.15951
4.77e-07	-0.71038	-1.13124	4.77e-07	-0.41189	-1.10008	0	-0.23507	-0.65919	-4.77e-07	-0.47168	-0.38436	0	-0.31637	-0.3322	0	-0.69177	-0.42385
2.98e-08	2.27943	5.14832	1.19e-07	1.95256	3.23871	0	-3.03188	-0.75471	0	0.37607	0.446099	0	-0.24021	-2.45949	0	0.47351	0.609034
0	-0.34426	-1.15003	0	-0.0861	-0.81049	0	0.480778	-0.31181	-4.77e-07	-0.12859	-0.29662	0	0.166729	0.258441	0	-0.71733	-0.83615
0	0.093414	-0.28339	0	0.377106	0.0073	0	0.291742	0.30294	4.77e-07	0.389565	0.453044	0	0.494325	0.549432	0	0.378065	0.213955
0	0.070586	0.466775	-4.77e-07	-0.03602	0.095303	0	-0.42965	-0.12867	0	-0.1022	-0.18384	0	-0.29837	-0.28455	0	0.163331	0.231248
-2.38e-07	-0.25141	-0.70668	2.38e-07	-0.12331	-0.49161	0	-0.17212	-0.41426	2.38e-07	-0.02432	-0.27253	0	-0.11142	-0.37951	0	-0.33647	-0.84207
0	0.788521	1.18114	2.38e-07	0.668088	0.819399	0	0.526607	0.904252	2.38e-07	0.550703	0.628247	0	-0.971	-0.4842	0	0.787946	0.758411
0	0.254246	0.569079	0	0.104861	0.324559	0	-0.4537	0.059227	2.38e-07	-0.095	-0.05473	0	-0.3162	-0.44969	0	0.391071	-0.05518
0	0.747841	0.942888	-2.38e-07	0.952899	1.25979	0	0.50458	1.46274	0	0.781203	0.742022	0	0.200126	0.491005	0	0.952734	0.820496
4.77e-07	-0.00783	-0.50986	0	0.076573	-0.45879	0	0.315235	-0.15254	-4.77e-07	-0.09113	-0.37487	0	0.134539	-0.00322	0	-0.27526	-0.61606
0	-0.07575	0.095134	0	-0.05701	-0.10208	0	0.14629	0.188787	-4.77e-07	-0.01688	-0.05469	0	0.040393	-0.20111	0	0.049504	-0.04812
0	-0.68408	-0.94959	0	-0.41436	-1.02787	0	-0.43781	-1.06305	0	-0.65353	-0.79603	0	-0.87012	-1.06097	0	-0.59876	-0.67522
-2.38e-07	-0.12547	0.179991	2.38e-07	-0.12725	0.001376	0	-0.44643	-0.27523	-2.38e-07	-0.15062	-0.34781	0	-0.26541	-0.2108	0	-0.000896	-0.1294
0	0.20336	0.487531	0	0.002743	0.365694	0	0.084164	0.257485	-2.38e-07	-0.06357	0.022504	0	-0.14752	-0.01598	0	0.050879	0.152266
0	-0.11928	-0.05864	0	-0.20673	-0.24421	0	0.001867	-0.25441	-2.38e-07	-0.30885	-0.21939	0	-0.29774	-0.04601	0	-0.01407	-0.32077
4.77e-07	0.309226	0.080915	0	0.701374	-0.06868	0	-0.38995	-0.89507	0	0.141291	0.071875	0	-1.07431	-1.34793	0	-0.52004	-0.35311
0	-0.4452	-0.57324	0	-0.21274	-0.43068	0	-0.01525	-0.23298	0	-0.22793	-0.21935	0	-0.05774	-0.0163	0	-0.24049	-0.14979
0	0.722034	0.224713	0	0.733102	0.827191	0	2.7375	0.167287	0	1.32795	0.36557	0	0.213423	0.767336	0	2.20785	0.944824
-4.77e-07	-0.38599	-0.26808	0	-0.1561	-0.28699	0	-0.15668	-0.03957	0	-0.07609	-0.13349	0	-0.16649	-0.3928	0	0.096258	-0.024
0	-0.41646	-0.31434	-4.77e-07	-0.18047	-0.23418	0	-0.2231	-0.24016	-4.77e-07	-0.15029	-0.27935	0	-0.20748	0.038538	0	0.0018	-0.1692
-4.77e-07	-0.22464	-0.48135	4.77e-07	-0.12695	-0.3809	0	-0.1841	-0.71334	4.77e-07	0.111266	0.076349	0	-0.23283	-0.02357	0	0.270313	-0.10277
0	0.003904	0.042446	-2.38e-07	0.267323	0.207228	0	0.08968	0.364549	2.38e-07	0.134231	0.225386	0	0.203439	0.287868	0	0.217156	0.171213
-4.77e-07	-0.44883	-0.24346	-4.77e-07	-0.30788	-0.40909	0	-0.2867	-0.35534	0	-0.35573	-0.3112	0	-0.39006	-0.38521	0	-0.27651	-0.24945
0	-0.21659	0.255307	0	0.114784	0.426829	0	-0.047	0.155837	4.77e-07	-0.04393	0.021015	0	0.103099	0.213024	0	0.197865	0.185577
4.77e-07	-0.15305	-0.48112	4.77e-07	0.05536	-0.24726	0	0.08284	-0.0603	0	0.077117	0.028747	0	0.043061	-0.04002	0	-0.3243	-0.21171
0	-0.54622	-1.4655	0	-0.29072	-1.27195	0	0.047909	-0.68476	4.77e-07	-0.44873	-0.59949	0	0.174323	0.510462	0	-0.55685	-0.58865
0	-0.25819	-0.46557	0	-0.17358	-0.33665	0	-0.09847	-0.37564	0	0.01233	0.096741	0	-0.16454	-0.36183	0	-0.01387	-0.03899
4.77e-07	-0.01145	0.298358	0	-0.26234	0.049086	0	-0.27926	-0.02358	0	0.008101	-0.19595	0	-0.43919	-0.44883	0	0.215392	0.172735
0	-0.32295	-0.30362	4.77e-07	-0.31433	-0.35864	0	-0.22114	-0.51581	0	-0.17706	-0.31502	0	-0.59895	-0.5697	0	-0.16087	-0.22433
-4.77e-07	0.01135	0.46839	-4.77e-07	0.070123	0.758007	0	-0.6635	-0.31841	4.77e-07	-0.50812	-0.25329	0	-0.58674	-0.74943	0	-0.46996	-0.22608
0	-0.14645	0.13975	-3.73e-09	-0.1061	-0.48578	0	0.263573	0.167287	1.49e-08	0.251952	0.36557	0	0.213423	0.767336	0	0.622887	0.944824
0	-0.12894	-0.1066	4.77e-07	-0.03401	-0.00788	0	-0.0996	-0.08206	0	-0.41455	-0.37346	0	-0.42202	-0.57809	0	-0.46458	-0.24042
-4.77e-07	0.058094	0.189126	4.77e-07	0.000185	0.03541	0	-0.04076	0.202264	0	-0.00662	0.186641	0	0.350926	0.625016	0	0.158429	0.110283
0	-0.27262	-0.44289	0	-0.07453	-0.14192	0	0.028738	-0.21741	-4.77e-07	0.006937	0.109601	0	0.216583	0.343839	0	-0.08508	-0.03616
0	0.140768	-0.24764	0	-0.13607	-0.27291	0	-0.01624	-0.15515	4.77e-07	0.093661	-0.13182	0	-0.18739	-0.30441	0	-0.12596	-0.08134
-4.77e-07	-0.2112	-0.44134	4.77e-07	-0.02238	-0.04976	0	0.269033	0.17053	0	0.184248	0.333247	0	-0.09261	-0.0974	0	0.16381	0.290311
-4.77e-07	-0.34541	-0.59197	-4.77e-07	-0.13783	-0.20548	0	0.182322	0.052414	0	0.089426	0.203739	0	-0.10903	-0.08388	0	-0.01237	0.096393
4.77e-07	0.210176	-0.08961	0	0.201933	0.184765	0	0.581362	0.49499	4.77e-07	0.614465	0.550759	0	0.344667	0.760451	0	0.173193	0.246058
2.38e-07	0.246434	-0.03394	0	0.275233	0.407971	0	0.884159	0.845359	0	0.555411	0.622324	0	0.020777	0.504302	0	0.050748	0.239007
0	-0.11232	-0.88761	0	0.051463	-0.68139	0	0.49868	-0.15736	4.77e-07	0.088057	-0.1788	0	0.266544	0.280796	0	-0.14488	-0.48232
0	-0.47427	-0.36109	-4.77e-07	-0.35559	-0.5732	0	-0.35567	-0.59871	0	-0.26973	-0.39146	0	-0.57198	-0.60303	0	-0.32607	-0.37987
4.77e-07	-0.22728	-0.12841	-4.77e-07	-0.10091	-0.09848	0	0.008015	-0.18861	0	-0.12915	-0.17974	0	-0.28997	-0.21845	0	-0.1621	-0.02964
4.77e-07	-0.25352	-0.79217	0	0.088854	-0.49572	0	0.724575	0.137148	0	0.1602	0.162182	0	0.519669	0.596803	0	-0.14857	-0.18127
-4.77e-07	0.167515	0.225499	0	0.169408	0.198169	0	0.118975	0.061277	0	0.139661	0.207241	0	0.354167	0.302158	0	0.188791	0.264479
0	0.627228	0.753924	2.38e-07	0.626896	1.06167	0	0.469644	0.84038	0	0.705876	0.909848	0	0.253422	0.369577	0	0.699579	0.787282
4.77e-07	-0.14419	-0.37849	-4.77e-07	-0.02735	-0.30769	0	-0.19007	-0.50224	-4.77e-07	-0.0424	-0.10989	0	-0.09324	-0.37632	0	-0.13264	-0.15784
0	-0.35781	-1.1011	4.77e-07	-0.11902	-0.81533	0	0.373943	-0.35532	-4.77e-07	0.046757	-0.05013	0	0.722243	0.738337	0	-0.45844	-0.54873
4.77e-07	-0.40188	-0.40156	0	-0.29979	-0.40298	0	-0.22867	-0.42665	0	-0.34792	-0.28962	0	-0.1253	-0.32649	0	-0.14884	-0.34118
0	0.016462	0.002604	0	0.051772	0.077089	0	0.122709	-0.10344	0	0.004383	0.103984	0	-0.16259	-0.20177	0	0.128473	-0.02461
0	-0.44061	-0.68551	0	-0.11533	-0.58337	0	-0.08924	-0.52975	0	-0.21527	-0.22251	0	-0.20113	-0.2788	0	-0.07763	-0.20278
0	0.186583	0.433999	0	0.084175	0.237924	0	-0.06324	0.299907	4.77e-07	0.13782	0.329724	0	-0.13019	-0.03738	0	0.248751	0.350188
-1.49e-08	1.59052	1.09319	2.98e-08	-1.0301	0.912153	0	-0.15146	0.167287	0	-0.97044	-0.24563	0	-1.59393	-1.45506	0	-1.96208	-0.64014
-4.77e-07	-0.42958	-0.60663	0	-0.28813	-0.67907	0	-0.23433	-0.74527	4.77e-07	-0.44518	-0.39792	0	-0.44255	-0.4434	0	-0.39042	-0.37418
-2.38e-07	-0.75271	-1	0	-0.8302	-1.27846	0	0.025061	-0.07122	-2.38e-07	-0.07409	0.196362	0	-1.31382	-0.32381	0	-0.04696	0.137469
4.77e-07	1.08363	2.2071	4.77e-07	0.79357	1.38542	0	-0.0071	1.32927	0	0.345784	0.771655	0	0.175507	-0.03406	0	1.78693	2.46051
4.77e-07	-0.60726	-1.12769	-4.77e-07	-0.31815	-0.86367	0	0.084677	-0.59018	0	-0.25407	-0.39856	0	-0.13775	-0.13467	0	-0.43167	-0.50676
-2.38e-07	0.145301	0.752931	2.38e-07	0.120719	0.657349	0	-0.13051	0.269166	2.38e-07	-0.03566	0.131941	0	0.014322	-0.08292	0	0.432963	0.859742
0	-0.48197	-1.12517	0	-0.17079	-0.95535	0	-0.27825	-1.06873	-4.77e-07	-0.43035	-0.45758	0	-1.03186	-1.07496	0	-0.39268	-0.40051
-4.77e-07	-0.18456	-0.10948	0	-0.29584	-0.37244	0	-0.5554	-0.6688	-4.77e-07	-0.26453	-0.19495	0	0.275819	0.074845	0	-0.23341	-0.14542
0	-0.31468	-0.2825	4.77e-07	-0.26397	-0.32242	0	-0.34067	-0.34911	0	-0.16009	-0.19433	0	-0.25246	-0.20177	0	-0.06815	-0.24348
0	0.420107	0.470748	0	0.394975	0.616385	0	0.179602	0.311342	0	0.165438	0.262738	0	-0.01365	-0.1283	0	0.29313	0.256049
-2.38e-07	1.19775	2.01341	0	0.913103	2.0209	0	-0.64941	0.298001	0	-0.26065	-0.11084	0	-0.38167	-0.46483	0	-0.19388	-0.10475
2.38e-07	0.856753	0.854982	2.38e-07	0.461032	0.975503	0	0.551698	1.12099	0	-0.15085	-0.08149	0	0.120314	0.226768	0	0.034742	-0.06155
-4.77e-07	-0.22439	-0.3654	-2.38e-07	0.039103	-0.07998	0	0.24132	0.012009	-2.38e-07	-0.1978	-0.40244	0	0.447888	0.139305	0	-0.22511	-0.46429
0	-0.44859	-0.4559	4.77e-07	-0.23351	-0.33843	0	-0.06039	-0.13311	-4.77e-07	-0.0986	-0.28138	0	-0.18334	-0.01365	0	-0.20761	-0.05135
0	-0.26678	-0.10993	4.77e-07	0.096777	0.017123	0	-0.08242	-0.37586	0	-0.1684	-0.18257	0	-0.05443	-0.24878	0	0.007667	-0.12774
-4.77e-07	-0.10399	-0.13068	-4.77e-07	0.015238	-0.12108	0	-0.05655	-0.2063	0	0.063768	0.100909	0	-0.09598	-0.1237	0	0.10489	0.281042
-1.19e-07	0.97576	1.15403	-2.38e-07	0.294654	0.403616	0	0.324973	-0.10835	-1.19e-07	0.607198	0.266118	0	-0.78658	-0.08066	0	1.20785	1.35986
0	-0.11311	-0.07369	2.38e-07	-0.17979	-0.09372	0	0.16682	0.308331	0	0.000781	-0.00213	0	-0.06815	0.070728	0	0.068298	-0.25725
0	0.033118	-0.20033	2.38e-07	0.398558	0.230088	0	0.686515	0.67072	-2.38e-07	0.266772	0.35997	0	1.35093	1.61533	0	0.314764	0.151275
4.77e-07	-0.08422	-0.59508	-4.77e-07	0.127979	-0.09201	0	0.388515	0.288991	0	0.262039	0.168311	0	1.07068	1.31702	0	-0.19048	-0.21087
0	-0.16102	0.275647	2.38e-07	0.216058	0.283737	0	0.063274	0.389679	2.38e-07	0.468956	0.420037	0	-0.10851	-0.6035	0	0.426489	0.687027
0	0.419966	0.604099	0	0.263288	0.575762	0	0.141382	0.651155	-4.77e-07	0.160064	0.266008	0	0.100188	0.089265	0	0.183576	0.303463
-1.49e-08	-0.72245	-1.01225	0	0.045905	-0.40977	0	1.41558	0.167287	7.45e-09	0.251952	0.441572	0	0.213423	0.767336	0	0.470884	0.792821
-4.77e-07	-0.41241	-0.74389	-4.77e-07	-0.25116	-0.54191	0	0.109858	-0.34949	0	-0.11611	-0.09294	0	-0.34527	-0.5	0	-0.24392	-0.22402
0	-0.28999	-0.71091	0	-0.18793	-0.6972	0	-0.09789	-0.6159	-4.77e-07	-0.10247	-0.26732	0	-0.38138	-0.5299	0	-0.29474	-0.2853
4.77e-07	-0.39918	-0.78628	0	-0.1362	-0.5236	0	0.051182	-0.34046	-4.77e-07	-0.14448	-0.19431	0	-0.09527	0.013355	0	-0.23242	-0.25693
2.38e-07	0.194107	0.626232	2.38e-07	-0.07939	0.332263	0	-0.18948	0.038962	0	0.281899	0.030306	0	0.403247	0.508803	0	1.26619	0.845289
0	0.129492	-0.01761	0	0.155407	-0.12544	0	0.078951	0.054695	0	0.016627	0.077242	0	-0.26531	-0.11756	0	-0.16155	0.008955
0	-0.14645	0.432231	0	0.045905	-0.40977	0	0.263573	0.31929	1.49e-08	0.327954	0.441572	0	1.36543	0.767336	0	2.35985	2.09683
-4.77e-07	-0.56138	-0.99153	0	-0.38451	-0.86699	0	-0.59073	-1.09827	0	-0.40315	-0.43678	0	0.264562	0.126266	0	-0.43336	-0.49936
0	-0.14645	0.13975	0	0.045905	-0.40977	0	0.415576	0.167287	1.49e-08	0.327954	0.36557	0	0.213423	0.767336	0	0.622887	0.944824
4.77e-07	0.180201	-0.00308	-4.77e-07	-0.01184	-0.05292	0	0.000538	-0.34105	-4.77e-07	-0.06388	-0.18183	0	-0.43131	-0.25152	0	0.093516	-0.097
-4.77e-07	-0.03089	0.152626	4.77e-07	0.004235	0.258239	0	0.095175	0.194536	0	0.155691	0.142269	0	-0.06365	-0.32355	0	0.313117	0.357825
0	-0.02016	0.296911	0	-0.00505	0.07065	0	-0.19905	0.088574	-4.77e-07	-0.51459	-0.40899	0	-0.17109	-0.39987	0	-0.16287	0.032484
-4.77e-07	0.047823	0.030184	0	-0.00687	0.015876	0	0.312483	0.162303	-4.77e-07	0.105521	0.020141	0	0.524065	0.454746	0	0.025784	-0.1296
0	-0.14645	-0.43625	0	0.045905	0.166227	0	0.263573	0.167287	1.49e-08	0.251952	0.36557	0	0.213423	0.767336	0	0.622887	0.944824
0	0.263814	0.532143	0	0.148077	0.365541	0	-0.09718	0.182526	-4.77e-07	0.107622	0.179856	0	-0.12819	-0.03785	0	0.298398	0.319394
-2.38e-07	-0.85038	-0.88439	2.38e-07	-0.48455	-1.01396	0	-0.7305	-1.17256	2.38e-07	-0.7017	-1.01037	0	-0.75452	-1.00796	0	-0.66947	-0.9642
0	-0.39952	0.134061	4.77e-07	-0.13666	0.098171	0	-0.04945	0.180624	0	0.094141	0.132707	0	0.203837	-0.2519	0	0.062989	0.105133
0	-0.07045	0.215752	0	0.914387	-0.40977	0	-0.73643	0.167287	1.49e-08	0.251952	0.36557	0	0.213423	0.615333	0	0.470884	1.94482
0	0.083331	0.578782	0	0.119077	0.545482	0	-0.43652	0.172878	-4.77e-07	0.004526	0.025696	0	-0.30383	-0.48153	0	0.376996	0.314884
0	0.010435	0.029346	0	0.156585	0.191555	0	0.327139	0.291735	4.77e-07	0.006033	0.007764	0	0.09004	0.36538	0	0.002331	0.227924
0	-0.2744	-0.38903	4.77e-07	-0.24661	-0.37268	0	0.075745	-0.00823	0	-0.08189	-0.08383	0	-0.21902	-0.1132	0	-0.40404	-0.23946
0	-0.1282	-0.06339	-4.77e-07	-0.08662	-0.22861	0	-0.05118	-0.22398	0	0.030859	-0.13942	0	-0.65683	-0.63017	0	-0.04863	-0.19707
0	-0.27232	-0.31695	0	-0.32797	-0.37369	0	-0.22453	-0.24064	4.77e-07	-0.24757	-0.31486	0	-0.11592	-0.10935	0	-0.29383	-0.33249
0	-0.93893	-1.22873	0	0.121906	0.297744	0	-0.32139	0.582324	0	-0.46453	-0.42691	0	0.213423	0.767336	0	-0.37711	-0.64014
4.77e-07	-0.287	-0.90492	-4.77e-07	-0.09216	-0.4416	0	0.226032	-0.56311	0	0.158745	0.25452	0	0.048085	0.426912	0	-0.14178	-0.22998
0	-0.21614	0.11954	0	-0.26112	0.195977	0	0.18557	0.42186	2.38e-07	-0.43498	-0.26942	0	-0.11588	0.281909	0	-0.09438	-1.19566
0	0.33644	0.486646	0	-0.05068	0.463455	0	0.319427	0.517147	4.77e-07	0.121944	-0.01275	0	0.579898	0.731713	0	0.432121	0.093061
0	1.09106	1.43799	0	0.693532	1.4424	0	1.0319	1.746	-4.77e-07	1.06578	1.13129	0	1.63287	1.17352	0	1.40301	1.20502
0	0.108235	0.049098	0	0.104109	-0.14285	0	0.189572	0.776096	0	0.710457	0.580887	0	1.04741	0.828737	0	0.071872	0.459398
0	-0.18984	-0.32968	0	-0.0385	-0.26655	0	0.24276	-0.0808	0	0.055905	-0.03677	0	0.570293	0.64096	0	-0.0309	-0.10189
-4.77e-07	-0.50771	-0.94895	4.77e-07	-0.16474	-0.70342	0	0.096273	-0.32993	4.77e-07	-0.22661	-0.18606	0	-0.08968	-0.22883	0	-0.17812	-0.11037
-4.77e-07	-0.16157	-0.35567	0	-0.06853	-0.41987	0	-0.07453	-0.3776	0	-0.22718	-0.26084	0	-0.45763	-0.3614	0	-0.12246	-0.17112
0	-0.62799	-0.43255	-4.77e-07	-0.50783	-0.38189	0	-0.62234	-0.58507	0	-0.63546	-0.58182	0	0.171964	0.159305	0	-0.29774	-0.26693
0	1.29804	3.15093	0	1.19791	2.32719	0	-0.47339	-0.15464	0	1.48892	1.94157	0	2.36543	3.24127	0	0.845279	0.359862
0	1.60626	2.1901	4.77e-07	0.794647	1.32722	0	-0.82338	-0.42313	0	-0.73027	-0.39567	0	-0.7207	-0.95386	0	-0.3634	-0.28128
0	-0.33979	-0.5594	4.77e-07	-0.18008	-0.36017	0	0.043514	-0.14915	-4.77e-07	-0.11376	-0.24537	0	0.026405	0.098881	0	-0.40048	-0.18863
5.96e-08	3.30096	4.67741	5.96e-08	2.38682	4.34412	0	4.41558	5.77872	2.98e-08	3.54443	4.97757	0	2.69885	3.46778	0	2.99212	3.44733
0	-0.06703	0.21983	4.77e-07	-0.13929	-0.05274	0	-0.22185	0.107745	0	-0.00354	0.106194	0	-0.1188	-0.24853	0	0.143314	0.244718
0	-0.14645	1.27127	2.98e-08	0.706869	-0.24881	0	1.07093	-0.83271	-5.96e-08	-1.15173	-0.24563	0	-0.78658	1.3523	0	-1.37711	-1.05518
-4.77e-07	-0.13491	-0.34383	0	-0.12473	-0.21919	0	-0.09813	-0.14803	4.77e-07	-0.34312	-0.19023	0	-0.3666	-0.13461	0	-0.10732	-0.04035
4.77e-07	-0.29687	-1.13851	-2.38e-07	-0.05451	0.292605	0	2.84399	2.09042	0	0.878145	2.49971	0	-1.98536	-1.80341	0	2.67586	3.2622
0	1.20545	1.51646	1.19e-07	0.432153	1.60584	0	-1.13498	0.479231	-2.38e-07	0.05292	0.304355	0	-2.19597	-1.80075	0	0.266743	0.802805
0	-0.43532	-0.97147	0	-0.19931	-0.64153	0	-0.21714	-0.76157	4.77e-07	-0.34946	-0.26252	0	-0.55592	-0.53331	0	-0.74182	-0.61062
0	-0.82599	-1.17054	0	-0.35165	-0.8615	0	-0.25624	-0.92227	0	-0.57259	-0.61556	0	-0.50812	-0.59721	0	-0.96738	-0.96492
0	-0.54703	-1.10322	0	-0.23138	-0.70429	0	-0.11066	-0.68338	4.77e-07	-0.08029	-0.10656	0	-0.05058	-0.13197	0	0.062069	-0.14374
0	-0.14074	-0.21413	0	-0.07329	-0.26034	0	-0.03158	-0.000951	-4.77e-07	-0.19552	-0.24355	0	-0.28923	-0.2733	0	-0.29118	-0.20048
0	-0.09165	-0.3683	-4.77e-07	-0.39085	-0.524	0	-0.18953	-0.37739	0	-0.23484	-0.46253	0	-0.11588	-0.10591	0	-0.12006	-0.13945
-4.77e-07	-0.27851	-0.13477	0	-0.09368	-0.28826	0	-0.2492	-0.35903	0	-0.08181	-0.10972	0	0.038336	0.145848	0	0.037925	0.258716
0	-0.14645	-0.43625	0	0.121906	-0.33377	0	0.11157	0.167287	0	0.251952	0.289569	0	0.213423	0.767336	0	0.622887	1.09683
-2.38e-07	0.504024	1.46008	0	0.388148	1.34238	0	-0.70711	0.471335	0	-0.07121	0.132534	0	0.267478	0.059729	0	0.227982	0.358644
4.77e-07	0.005538	0.114063	0	0.25738	0.570513	0	0.096426	0.17435	0	-0.05596	0.072481	0	0.095322	-0.03279	0	-0.30826	0.013674
4.77e-07	-0.0602	-0.30326	4.77e-07	0.028748	-0.13521	0	0.233486	0.011844	0	0.341608	0.370538	0	0.096609	0.237913	0	0.130196	0.241188
-4.77e-07	-0.10483	-0.50751	-4.77e-07	0.085232	-0.34295	0	0.556805	0.196453	0	0.109932	0.076515	0	0.447006	-0.06756	0	-0.37982	-0.53322
0	-0.5422	-0.66955	0	-0.56638	-0.61155	0	-0.27115	-0.47562	0	-0.40797	-0.28443	0	-0.43294	-0.29406	0	-0.29831	-0.61008
-4.77e-07	-0.34777	-0.45466	-4.77e-07	0.022168	-0.22119	0	-0.04477	-0.56362	4.77e-07	-0.04355	0.006784	0	-0.10193	-0.08859	0	0.040824	-0.05228
-4.77e-07	-0.17021	-0.4782	0	-0.09334	-0.45022	0	-0.7255	-1.02156	-4.77e-07	-0.20122	-0.10208	0	0.13143	-0.1129	0	-0.31777	-0.38385
-4.77e-07	-0.37951	-0.79597	-4.77e-07	-0.12705	-0.68422	0	-0.10071	-0.59945	4.77e-07	-0.21967	-0.26162	0	-0.35651	-0.35504	0	-0.16651	-0.08911
-4.77e-07	-0.12018	-0.22237	4.77e-07	-0.04553	-0.15563	0	-0.00321	-0.0085	0	-0.03803	-0.34635	0	-0.14187	-0.03789	0	-0.38673	-0.54022
0	-0.43708	-0.37136	-2.38e-07	-0.27685	-0.26207	0	-0.15146	-0.13757	2.38e-07	-0.00859	-0.32496	0	0.077908	0.18734	0	-0.38449	-0.357
-2.38e-07	-0.29623	-0.12286	-1.19e-07	0.082905	-0.53374	0	-0.18389	-0.03916	1.19e-07	-0.42017	-0.40153	0	-0.30115	1.03037	0	-0.82457	-1.15471
-2.38e-07	0.699098	1.49609	-2.38e-07	0.489199	1.33554	0	0.462882	0.908825	0	0.287502	0.622334	0	0.446832	0.514121	0	0.651056	0.725813
0	0.011092	-0.22461	4.77e-07	-0.17231	-0.22256	0	0.074539	-0.15464	0	0.144434	0.084549	0	0.393057	0.233275	0	-0.31264	-0.1282
0	-0.09813	-0.06546	-4.77e-07	-0.19527	-0.33401	0	-0.33414	-0.41999	-4.77e-07	-0.12264	-0.23781	0	-0.43895	-0.47648	0	-0.04113	-0.08999
4.77e-07	-0.50051	-0.923	0	-0.30281	-0.66253	0	-0.07037	-0.56503	0	-0.20924	-0.28308	0	0.306225	0.338305	0	-0.44084	-0.27883
-2.38e-07	0.508579	0.544255	0	0.613308	0.727994	0	0.290743	0.546219	0	0.53034	0.65904	0	-0.01314	0.010263	0	0.189927	0.472871
0	0.665016	1.04549	1.19e-07	-0.16161	0.37667	0	0.456218	0.529857	0	1.18919	2.13083	0	0.213423	-0.81763	0	-0.54704	0.359862
0	0.980834	1.55915	0	1.24191	1.51909	0	0.58123	1.28985	4.77e-07	0.709722	1.20061	0	1.56023	1.08675	0	0.650739	1.24351
-4.77e-07	0.153566	0.137737	-2.38e-07	-0.02806	-0.02536	0	-0.42647	-0.17163	0	-0.46336	-0.43784	0	-0.59231	-0.1691	0	-0.07854	-0.42529
-2.38e-07	0.481967	0.478596	-2.38e-07	-0.02432	0.351457	0	0.544593	1.02901	0	0.182107	0.04731	0	0.213422	0.746872	0	0.330333	0.486534
0	0.429553	1.13975	0	1.12191	1.66623	0	0.415576	1.90425	7.45e-09	0.751952	0.86557	0	0.213423	1.91934	0	0.622887	0.944824
4.77e-07	-0.15483	-0.03258	4.77e-07	-0.09568	-0.24615	0	-0.27659	-0.36635	-4.77e-07	-0.05924	-0.11193	0	-0.13483	-0.45666	0	0.300689	0.159655
2.38e-07	-0.22052	-0.58218	2.38e-07	-0.35596	-0.29055	0	-0.73643	-0.48124	2.38e-07	-0.05526	0.034971	0	-0.78658	-1.23266	0	-0.11996	0.013537
2.38e-07	1.15026	2.31076	0	0.33333	1.50268	0	-0.65396	0.444396	0	-0.11412	-0.12829	0	0.239417	0.540565	0	0.522192	-0.07148
2.38e-07	-0.09693	0.153173	-2.38e-07	-0.20688	-0.08204	0	-0.42165	-0.13188	0	-0.277	-0.46915	0	-0.43116	-0.7216	0	0.292603	0.152862
0	0.354784	0.973844	-2.38e-07	0.301909	0.411952	0	-0.21473	0.167287	0	0.025585	0.244971	0	0.080667	0.244435	0	0.531417	0.429548
-2.38e-07	0.121471	0.690546	0	0.391259	0.758598	0	0.106031	-0.29838	2.38e-07	-0.73874	-0.23838	0	-4.8138	-4.19277	0	-0.90961	-0.44083
4.77e-07	-0.33954	-0.6396	-4.77e-07	-0.21486	-0.51436	0	-0.15219	-0.326	4.77e-07	-0.33727	-0.43299	0	0.207927	0.179628	0	-0.18097	-0.12044
0	-0.53736	0.43666	0	-0.1729	0.087812	0	-0.89694	-0.18925	-4.77e-07	-0.81714	-0.64966	0	0.43507	0.31359	0	-0.11511	0.087167
0	1.32817	1.42057	2.38e-07	1.15341	1.42197	0	0.628705	0.381411	2.38e-07	0.105995	0.388917	0	0.95418	1.67928	0	0.390595	0.092381
0	0.297621	0.446226	-2.38e-07	0.350981	0.421173	0	0.16682	0.235818	2.38e-07	0.540785	0.626191	0	0.509953	0.177525	0	0.37896	0.440032
4.77e-07	0.499858	0.661543	4.77e-07	0.32792	0.55904	0	0.768938	0.919089	0	0.491361	0.583331	0	0.890392	0.78486	0	0.580349	0.709211
-2.38e-07	0.027512	-0.03851	0	-0.25462	0.309669	0	0.263573	0.664786	2.38e-07	-0.16118	-0.13006	0	0.454431	0.700222	0	0.250078	-0.22153
-4.77e-07	0.481787	0.580492	0	-0.04702	0.482323	0	0.194986	0.619205	0	0.171072	0.131467	0	0.393275	0.523733	0	0.505848	0.134187
0	1.17171	1.55278	0	0.793854	1.58915	0	1.11977	2.01984	4.77e-07	1.1799	1.26845	0	1.79104	1.42377	0	1.44066	1.23402
0	0.769727	0.967074	0	0.541626	1.0343	0	1.45622	1.98052	0	1.15335	1.23575	0	1.49026	1.42445	0	0.569776	0.909635
-4.77e-07	0.799069	1.51941	0	0.744428	1.43395	0	1.01283	1.56141	0	0.776027	1.13984	0	0.931704	1.05491	0	0.961055	1.26312
2.38e-07	0.232838	0.939221	0	-0.05108	0.51486	0	0.151098	0.73613	0	-0.05777	-0.04034	0	0.399574	0.383633	0	0.148955	0.536184
0	-0.17955	-0.11213	0	-0.16711	-0.24998	0	0.003191	-0.22118	0	-0.22536	-0.19125	0	-0.34331	-0.04874	0	-0.22499	-0.0618
2.38e-07	-0.02464	0.160137	0	0.004462	-0.01111	0	-0.2844	-0.08455	0	-0.185	0.009003	0	0.087314	0.03882	0	-0.02234	-0.09058
4.77e-07	-0.40301	-0.80829	0	-0.14928	-0.72348	0	-0.01193	-0.66196	-4.77e-07	-0.22095	-0.33353	0	-0.27102	-0.1774	0	-0.27806	-0.21479
0	-0.41734	-0.67372	4.77e-07	-0.2458	-0.49959	0	0.042057	-0.30869	0	-0.27721	-0.45188	0	-0.44667	-0.6434	0	-0.30769	-0.44116
2.38e-07	0.151054	-0.05502	-2.38e-07	0.036176	-0.17593	0	-0.37664	-0.34253	0	-0.23841	-0.17914	0	0.423508	0.40588	0	-0.31483	-0.27845
0	-0.22245	-0.51225	0	0.045905	0.166227	0	0.11157	0.015284	1.49e-08	0.251952	0.441572	0	0.213423	0.91934	0	1.77489	0.944824
4.77e-07	0.096579	0.430814	0	-0.24698	0.281753	0	-0.41389	-0.12087	-4.77e-07	-0.73662	-0.52847	0	-1.10659	-0.65495	0	-0.29183	-0.07379
-5.96e-08	-0.64645	-0.93625	2.98e-08	-0.74658	-0.20226	0	-0.88843	1.16729	0	1.62044	1.44157	0	0.213423	0.767336	0	-0.52912	-0.05518
-4.77e-07	0.226964	0.358195	0	0.177163	0.331959	0	-0.04226	0.217601	0	0.0674	0.114106	0	-0.51921	-0.49495	0	0.378231	0.325547
0	0.94347	1.36865	2.38e-07	0.592897	1.36048	0	0.166275	0.891653	2.38e-07	0.356664	0.344456	0	-0.40761	0.051978	0	1.12632	1.08089
0	0.722034	2.00823	0	0.045905	1.53471	0	2.41558	0.31929	1.49e-08	0.251952	0.517573	0	0.365426	2.91934	0	0.77489	2.68179
0	0.59297	1.09319	0	0.771315	1.36745	0	1.21513	1.88645	2.38e-07	0.982825	1.15684	0	0.090103	-0.35977	0	1.15642	1.18713
0	-0.51437	-0.68337	0	-0.32718	-0.42274	0	-0.27061	-0.24629	0	-0.09245	-0.02546	0	-0.33489	-0.31342	0	-0.24635	-0.27699
2.38e-07	2.53523	3.33408	-4.77e-07	1.41347	1.58578	0	-1.2286	-0.08971	0	-0.28415	-0.74074	0	1.07073	1.52868	0	-1.19752	-1.36807
0	-0.14645	-0.36025	0	0.045905	-0.33377	0	0.263573	0.167287	1.49e-08	0.251952	0.36557	0	0.213423	0.91934	0	0.622887	0.944824
4.77e-07	-0.21951	-0.60143	-4.77e-07	-0.12968	-0.32928	0	0.074612	-0.53085	0	-0.02655	-0.23761	0	-0.11778	0.11614	0	0.028385	-0.20797
0	-0.66436	-1.34541	-4.77e-07	-0.48137	-1.0381	0	-0.31959	-1.02949	0	-0.35964	-0.64979	0	-0.30443	-0.17285	0	-0.51962	-0.92351
0	-1.31445	-2.02154	2.38e-07	-1.63707	-1.99896	0	-1.54192	-2.28288	4.77e-07	-1.19947	-1.98816	0	0.11033	-0.48184	0	-1.5207	-2.69903
2.38e-07	-0.35229	-0.12942	0	-0.19509	-0.3219	0	-0.54378	-0.77757	-2.38e-07	-0.24537	-0.29978	0	-0.41329	-0.3538	0	-0.34343	-0.66304
0	0.097095	0.25141	-4.77e-07	0.022853	0.145925	0	0.099676	0.300261	-4.77e-07	-0.21485	-0.18694	0	-0.17391	-0.23666	0	0.080218	0.109509
4.77e-07	0.033856	0.061108	0	0.072572	0.07194	0	0.100674	-0.07338	0	0.181642	0.21832	0	0.185982	0.255748	0	0.318511	0.359861
0	0.020871	0.350273	-2.38e-07	-0.23131	0.379104	0	-0.20994	0.152259	2.38e-07	-0.04886	0.103339	0	0.177353	-0.08066	0	0.219531	0.119768
0	0.200516	0.273507	0	-0.10465	-0.03632	0	-0.55864	-0.65493	-2.38e-07	-0.11916	0.034728	0	-0.07763	0.314824	0	-0.06109	-0.27757
0	0.07454	0.327473	-4.77e-07	0.071947	0.46304	0	-0.38898	-0.04196	-4.77e-07	-0.09256	-0.12098	0	-0.14637	-0.18788	0	-0.19454	-0.1314
0	-0.05386	0.140204	0	0.009411	-0.01685	0	-0.08099	0.046074	-4.77e-07	-0.01462	0.015353	0	-0.00208	-0.19856	0	0.084791	0.141717
0	0.027331	0.083291	-4.77e-07	0.067521	0.089814	0	-0.20028	0.012564	0	-0.08382	-0.03891	0	0.160955	0.152627	0	0.14541	-0.07121
0	-0.14645	-0.36025	0	0.197908	-0.40977	0	0.263573	0.167287	1.49e-08	0.251952	0.36557	0	0.213423	0.767336	0	0.622887	0.944824
0	-0.38768	-0.43137	4.77e-07	-0.38515	-0.53998	0	-0.253	-0.39682	0	-0.29952	-0.3746	0	-0.23404	-0.19202	0	-0.33151	-0.24076
0	-0.55604	-1.13005	4.77e-07	-0.37813	-1.00248	0	-0.11235	-0.91839	-4.77e-07	-0.19644	-0.32861	0	-0.26078	-0.38181	0	-0.36103	-0.48175
-4.77e-07	0.184439	0.404687	4.77e-07	0.210229	0.2312	0	0.248871	0.213346	4.77e-07	0.061005	0.090158	0	-0.00547	-0.00664	0	0.207533	0.314333
0	0.065017	0.107164	0	0.179227	0.088623	0	0.285078	0.303447	4.77e-07	0.040165	0.196572	0	-0.16132	-0.14575	0	0.29393	0.397384
-4.77e-07	0.548628	0.645928	0	0.291802	0.526712	0	0.376499	0.353518	-4.77e-07	0.504807	0.428832	0	0.141973	0.21237	0	0.611882	0.486763
4.77e-07	0.299386	0.319477	0	0.120476	0.195905	0	-0.52908	-0.58212	0	-0.09724	0.071217	0	0.288629	0.139524	0	-0.27239	0.004945
0	0.162039	0.098288	-4.77e-07	0.354844	0.216043	0	0.331121	-0.06543	0	0.301935	0.461311	0	0.272779	0.015872	0	0.172205	0.285356
4.77e-07	0.376606	0.880613	0	0.303516	1.20625	0	-0.43277	0.070542	0	-0.27988	-0.08262	0	-0.4194	-0.47297	0	-0.11181	-0.06083
0	-0.03238	-0.49885	4.77e-07	0.060806	-0.1235	0	0.400532	0.23967	4.77e-07	-0.04538	-0.09623	0	0.446853	0.808122	0	-0.28057	-0.32156
0	-0.24128	-0.84685	-4.77e-07	0.038535	-0.53823	0	0.232546	-0.13937	4.77e-07	-0.10158	-0.03003	0	0.055999	0.159364	0	-0.31451	-0.24461
-4.77e-07	-0.4213	-0.54379	0	-0.52585	-0.57626	0	-0.48161	-0.68976	-4.77e-07	-0.60348	-0.59732	0	-0.60114	-0.64264	0	-0.32	-0.26242
0	-0.15988	-0.58549	-4.77e-07	-0.07682	-0.33869	0	-0.13853	-0.47738	0	0.030422	-0.06665	0	-0.03396	-0.0444	0	-0.34028	-0.54392
-4.77e-07	-0.81114	-1.37146	-4.77e-07	-0.62571	-1.41933	0	-0.70538	-1.49898	0	-0.64802	-0.91779	0	-0.92954	-0.87312	0	-0.71774	-0.93447
0	0.211045	0.114254	-4.77e-07	0.252696	0.311199	0	0.159468	0.159372	-4.77e-07	0.316411	0.389256	0	-0.19206	-0.23337	0	0.346724	0.453051
0	0.300057	0.417283	0	0.310379	0.486349	0	-0.08142	0.183346	-2.38e-07	0.285743	0.327732	0	0.137805	0.1946	0	0.503009	0.472755
4.77e-07	0.256544	0.541663	-4.77e-07	0.191842	0.451425	0	0.09264	0.234217	0	0.317242	0.414929	0	-0.03515	-0.27123	0	0.432203	0.501107
0	-0.08728	0.027333	0	-0.02918	0.029835	0	-0.27136	-0.28719	-4.77e-07	-0.07633	-0.06779	0	0.078745	0.119296	0	0.029851	0.04436
0	-0.38995	-0.46773	4.77e-07	0.001358	-0.40977	0	-0.23226	-0.2892	-2.38e-07	-0.10192	-0.18411	0	-0.2045	-0.20698	0	-0.18925	-0.3787
-4.77e-07	1.25354	1.70977	0	1.05915	1.63438	0	1.17454	1.61808	0	1.23023	1.43285	0	1.53107	1.14173	0	1.27366	1.55607
0	-0.02369	-0.07681	0	-0.06089	-0.03086	0	-0.2942	-0.20768	0	0.015927	0.007542	0	-0.19661	-0.07787	0	-0.07941	-0.08874
0	-0.35651	-0.33665	-4.77e-07	-0.19099	-0.41643	0	-0.20295	-0.50924	0	-0.24716	-0.30967	0	-0.0889	0.035149	0	-0.40166	-0.22467
4.77e-07	0.10787	-0.5646	0	0.258228	-0.0452	0	0.525608	0.064968	4.77e-07	0.176959	0.094872	0	0.272618	0.897267	0	-0.20735	-0.18951
-2.38e-07	0.269847	0.952992	-2.38e-07	0.17864	0.793609	0	-0.14887	0.449687	2.38e-07	0.298331	0.268188	0	0.223878	0.271379	0	0.118924	0.276368
0	-0.51918	-0.10086	2.38e-07	-0.55627	-0.41298	0	-0.46045	-0.39831	0	-0.65736	-0.72447	0	-0.58525	-0.75623	0	-0.23424	-0.5691
2.38e-07	0.221869	0.690959	0	0.045024	0.680216	0	0.058753	0.657253	-2.38e-07	0.055067	-0.01348	0	0.259965	0.494811	0	0.318881	0.055856
4.77e-07	0.066763	0.159578	-4.77e-07	-0.01144	0.076568	0	-0.4767	-0.44642	-4.77e-07	-0.29984	-0.16492	0	0.517428	0.735826	0	0.042054	0.08353
-2.38e-07	0.278762	0.620766	0	0.011895	0.440591	0	1.36791	1.48921	-1.19e-07	0.993452	1.33965	0	0.749475	0.693336	0	0.052571	0.652042
0	1.22888	1.58743	4.77e-07	0.694419	1.46655	0	1.03735	1.80876	-4.77e-07	1.31446	1.29295	0	1.57258	1.3365	0	1.48425	1.37021
2.38e-07	1.45321	1.97176	0	0.878846	1.61429	0	1.823	2.32875	0	1.37843	1.43158	0	1.13787	1.10682	0	2.04738	2.01883
0	-0.28095	-0.063	-2.38e-07	-0.19127	-0.09302	0	-0.21375	-0.30064	2.38e-07	-0.33769	-0.56653	0	-0.17992	0.128084	0	-0.20864	-0.39244
0	0.347827	0.752663	0	0.24022	0.80612	0	0.263573	0.377593	-2.38e-07	0.259196	0.336472	0	0.177924	0.089265	0	0.384409	0.260547
0	0.087136	-0.23104	0	0.217956	-0.18189	0	0.310452	0.007911	4.77e-07	0.087478	-0.03184	0	0.05399	-0.03302	0	-0.13018	-0.12368
0	0.44493	0.456675	0	0.306033	0.529366	0	0.162969	0.42032	2.38e-07	0.624928	0.479705	0	0.15808	0.170692	0	-0.29911	-0.13764
0	0.146032	-0.005	0	0.864619	1.48623	0	-0.02593	-0.12222	0	-0.96675	-0.03442	0	1.53535	-0.23266	0	0.729802	0.05174
0	-0.4693	-1.16974	-4.77e-07	-0.22488	-0.98491	0	0.184658	-0.5039	-4.77e-07	0.000869	-0.10922	0	0.43455	0.553035	0	-0.27192	-0.26158
0	-0.2911	-0.5012	4.77e-07	-0.2706	-0.5256	0	-0.62353	-0.98285	0	-0.41342	-0.36348	0	0.157357	0.048587	0	-0.47592	-0.48686
4.77e-07	0.373368	1.03865	-4.77e-07	0.313195	1.32461	0	-0.62375	0.151031	-4.77e-07	-0.14223	0.034044	0	-0.07173	-0.11479	0	-0.11518	-0.14073
-2.38e-07	0.382409	0.56731	-2.38e-07	0.014547	0.205725	0	0.034091	-0.01329	0	0.072599	-0.03675	0	-0.13937	0.037984	0	0.183264	0.249363
0	-0.40573	-0.97318	0	-0.15596	-0.61265	0	0.237009	-0.21944	-4.77e-07	-0.10264	-0.13047	0	0.377499	0.53073	0	-0.62716	-0.51255
0	-0.67411	-0.70642	0	-0.51887	-0.74717	0	-0.5253	-0.79598	0	-0.66808	-0.85614	0	-0.54715	-0.41656	0	-0.75406	-0.70261
0	-0.21093	-0.30663	-4.77e-07	-0.29762	-0.48974	0	-0.17518	-0.22442	0	-0.17787	-0.1854	0	-0.07693	0.116077	0	-0.25196	-0.29612
-1.49e-08	0.590517	0.13975	0	0.045905	-0.11729	0	0.263573	1.31929	0	0.251952	0.289569	0	0.365426	0.767336	0	0.470884	0.792821
0	-0.20194	-0.46796	0	-0.04162	-0.29641	0	0.035175	-0.32625	0	-0.06868	-0.09087	0	-0.38233	-0.5013	0	0.084266	0.112365
-4.77e-07	-0.04037	0.262764	0	0.046611	0.063803	0	0.040403	0.136764	0	0.160956	0.23888	0	0.125836	-0.13709	0	0.15632	0.18875
0	0.262354	0.485869	4.77e-07	0.340294	0.195947	0	0.020409	0.151403	4.77e-07	0.225386	0.222912	0	-0.25548	-0.34657	0	0.203376	0.387511
-4.77e-07	-0.28622	-0.6739	0	-0.12164	-0.41815	0	-0.03016	-0.19312	0	0.080341	0.008666	0	0.301832	0.396314	0	-0.11965	-0.11477
0	0.090666	0.30029	0	-0.12207	0.069759	0	0.158079	0.021435	-4.77e-07	0.044513	0.04196	0	0.078163	0.171103	0	0.100251	-0.05222
-4.77e-07	-0.36403	-0.51756	-4.77e-07	-0.38263	-0.6395	0	-0.25602	-0.52794	0	-0.13862	-0.32587	0	-0.34457	-0.23019	0	-0.13653	-0.08899
0	-0.70806	-0.66968	4.77e-07	-0.67827	-0.72016	0	-0.64489	-0.48539	-4.77e-07	-0.64026	-0.68857	0	-0.7104	-0.6507	0	-0.47266	-0.46542
-4.77e-07	-0.16647	-0.14486	0	-0.12596	-0.17046	0	-0.30082	-0.45662	0	-0.24945	-0.23193	0	-0.34083	-0.42448	0	-0.05926	-0.00984
0	-0.39066	-0.43333	-2.38e-07	-0.41184	-0.35903	0	-0.35068	-0.3504	-2.38e-07	-0.32668	-0.05776	0	-0.11101	-0.1358	0	-0.15599	-0.224
4.77e-07	-0.26769	-0.34533	0	-0.24478	-0.37323	0	-0.79355	-1.01136	-4.77e-07	-0.34351	-0.31093	0	-0.04273	-0.01521	0	-0.27622	-0.34423
0	-0.20551	0.113922	-4.77e-07	-0.08629	-0.05304	0	-0.21909	0.106087	4.77e-07	-0.19269	-0.26559	0	0.010761	-0.22038	0	-0.17213	-0.03332
0	-0.07973	-0.39153	0	0.11169	-0.05333	0	0.09449	-0.05324	-4.77e-07	0.083933	0.031557	0	0.325751	0.403932	0	-0.24393	-0.34128
0	-0.07045	0.35623	0	0.621906	-0.33377	0	-0.88843	-0.98472	7.45e-09	0.327954	0.86557	0	0.06142	0.615333	0	2.62289	0.792821
4.77e-07	-0.50391	-1.23262	0	-0.15932	-0.94997	0	0.300678	-0.37617	0	-0.17573	-0.26946	0	-0.08094	-0.13622	0	-0.37183	-0.56008
-4.77e-07	1.6037	3.49626	0	1.26477	1.7612	0	-3.00814	-2.41155	0	0.360696	0.265309	0	1.73459	0.915121	0	-0.3747	-0.04169
4.77e-07	1.65471	3.45528	0	1.20728	1.72297	0	-2.98289	-2.3402	4.77e-07	0.359817	0.273856	0	1.62229	0.609672	0	-0.42953	-0.04622
-2.38e-07	-0.93188	-0.24614	0	-0.4048	-0.74126	0	0.930997	0.780263	-1.19e-07	0.446235	0.986074	0	1.79839	1.76734	0	0.400495	0.339103
-4.77e-07	1.43697	1.60394	0	1.97832	1.96796	0	1.08863	2.54297	0	0.476586	0.447989	0	1.52438	0.946944	0	-0.31893	0.373792
4.77e-07	-0.64113	-1.24456	-4.77e-07	-0.26706	-0.96838	0	0.043077	-0.51151	-4.77e-07	-0.36503	-0.52735	0	-0.39906	-0.489	0	-0.47109	-0.58013
0	-0.0885	-0.25919	0	-0.17669	-0.38672	0	-0.24802	-0.45008	0	-0.28545	-0.23831	0	0.129086	-0.01744	0	-0.41218	-0.36074
-4.77e-07	0.089708	-0.02725	0	0.137031	0.077312	0	0.013519	0.006501	0	0.231393	0.187097	0	0.070642	0.014996	0	0.100807	0.150022
0	0.636722	0.69604	0	0.593276	0.763134	0	1.00711	1.07713	-4.77e-07	0.370639	0.414809	0	0.660065	0.680749	0	0.247655	0.380239
0	0.436985	0.866602	4.77e-07	0.331358	0.785215	0	0.398283	0.589977	0	0.096388	0.22136	0	0.28861	0.230541	0	0.205478	0.290714
-4.77e-07	0.233919	0.362302	-4.77e-07	0.043527	0.148615	0	0.309	0.401953	0	0.082687	-0.14563	0	0.382517	0.390817	0	-0.11655	-0.09376
0	-0.23641	-0.44787	0	-0.1147	-0.33542	0	0.112734	0.020321	0	0.307283	0.226831	0	-0.07011	0.05412	0	0.104357	0.025493
4.77e-07	-0.45361	-1.13691	0	-0.18665	-0.8638	0	-0.20247	-0.89096	-4.77e-07	-0.11486	-0.23699	0	-0.1213	-0.06195	0	-0.21496	-0.37335
4.77e-07	-0.23155	-0.77937	0	-0.08795	-0.74688	0	-0.0388	-0.75871	0	0.061885	-0.43986	0	-0.39343	0.021654	0	-0.40181	-0.86435
0	-0.14645	-0.36025	7.45e-09	-0.0301	0.382707	0	0.11157	0.015284	1.49e-08	0.327954	0.36557	0	0.365426	0.767336	0	0.470884	0.792821
0	-0.14645	-0.43625	0	0.045905	-0.40977	0	0.263573	0.167287	0	0.17595	0.289569	0	0.213423	0.767336	0	0.622887	0.944824
0	-0.74115	-0.63928	0	-0.37836	-0.63284	0	-0.58787	-0.82959	-4.77e-07	-0.65551	-0.70344	0	-0.76342	-0.69035	0	-0.61082	-0.46362
0	0.865193	1.24912	0	0.683387	1.48479	0	0.064793	0.61411	0	0.770756	0.857395	0	0.412731	0.417203	0	0.866209	0.583974
-4.77e-07	0.438756	1.02686	0	0.424213	0.610499	0	-0.01509	0.29338	0	0.246554	0.237082	0	-0.25713	-0.21538	0	0.468019	0.710359
0	-0.01001	0.106755	-4.77e-07	-0.06079	0.155908	0	-0.27751	0.111233	-4.77e-07	0.120983	0.056288	0	-0.21501	-0.32475	0	-0.000518	0.024385
0	0.429553	0.63975	-1.49e-08	0.045905	1.09022	0	2.00054	0.167287	1.49e-08	0.403955	0.36557	0	0.213423	2.5043	0	0.622887	0.944824
-4.77e-07	-0.30443	-0.99604	4.77e-07	0.009248	-0.56472	0	0.596745	0.153676	0	0.092655	-0.00527	0	0.355815	0.338264	0	-0.09332	-0.21499
0	-0.26811	-0.33356	0	-0.39891	-0.41723	0	-0.19385	-0.38119	4.77e-07	-0.40757	-0.48822	0	-0.42236	-0.45629	0	-0.4633	-0.407
-4.77e-07	0.092951	0.422882	0	0.028504	0.342193	0	0.182205	0.239891	-4.77e-07	0.237584	0.27674	0	0.058273	0.272829	0	0.456298	0.199921
4.77e-07	0.10251	-0.06182	-4.77e-07	0.153023	0.154597	0	-0.11648	-0.11456	0	0.343853	0.373578	0	-0.25897	-0.03112	0	0.361445	0.057583
0	-0.34562	-0.57035	0	-0.12581	-0.40405	0	-0.11703	-0.45474	0	-0.08307	-0.28942	0	0.085548	0.089266	0	-0.31039	-0.18459
-4.77e-07	0.198361	-0.00514	0	0.33844	0.243909	0	0.930515	0.660703	4.77e-07	0.446199	0.585831	0	1.50316	1.19495	0	0.461809	0.420675
0	1.142	1.54988	0	0.67151	1.44032	0	1.30601	2.04371	2.38e-07	1.12628	1.57678	0	2.05472	1.12097	0	0.937201	0.741291
0	1.06072	1.53106	-4.77e-07	0.749937	1.55481	0	1.05489	1.93547	4.77e-07	1.07643	1.25071	0	1.85822	1.56323	0	1.30546	1.17658
1.19e-07	-0.45514	0.500254	0	-0.01359	0.382707	0	0.415576	0.752249	0	0.230418	0.511095	0	0.850853	1.05684	0	1.51041	0.323336
4.77e-07	-0.50746	-0.81924	0	-0.2986	-0.74344	0	-0.09649	-0.5865	4.77e-07	-0.15711	-0.14539	0	-0.57989	-0.7188	0	-0.28032	-0.21284
0	-0.48753	-0.78673	0	-0.18529	-0.74402	0	-0.37127	-0.72073	-4.77e-07	-0.25268	-0.19128	0	-1.1225	-1.29564	0	-0.27861	-0.17397
-4.77e-07	-0.29765	-0.13302	0	-0.03406	0.069844	0	-0.43904	-0.17433	0	-0.20284	-0.2117	0	-0.18943	-0.10713	0	0.024809	-0.21372
0	-0.30097	-0.33993	0	-0.17396	-0.23338	0	-0.17951	-0.1019	0	-0.1978	-0.33117	0	0.103099	0.186793	0	-0.32008	-0.31588
0	-0.1231	0.108529	0	0.026271	-0.08423	0	-0.35664	-0.08189	0	-0.36053	-0.13676	0	0.129859	-0.06204	0	0.171996	0.255053
0	-0.14645	-0.43625	-3.73e-09	-0.1061	0.090225	0	0.263573	0.31929	1.49e-08	0.327954	0.941572	0	-0.93858	-0.38467	0	0.77489	1.09683
-4.77e-07	-0.25495	-0.36517	-4.77e-07	-0.00255	-0.26061	0	-0.08085	-0.21082	0	0.030696	0.036169	0	0.346302	0.279652	0	0.152499	0.194328
4.77e-07	-0.06662	-0.10343	4.77e-07	-0.00364	0.111754	0	0.058641	-0.11298	0	-0.0955	-0.04732	0	0.32159	0.365112	0	0.154334	-0.00748
2.98e-08	3.27473	4.68534	-3.73e-09	3.66031	5.72683	0	2.00054	4.22618	0	4.81945	5.26889	0	3.63969	4.22677	0	2.49736	2.75218
-2.38e-07	1.08918	1.78314	0	0.562878	1.49695	0	0.477352	0.980355	0	0.862057	0.967861	0	1.08016	1.42404	0	0.622887	0.585881
-4.77e-07	-0.19317	-0.07458	0	-0.07996	-0.24027	0	-0.56122	-0.98809	4.77e-07	-0.27274	-0.20952	0	0.086437	0.110226	0	-0.29283	-0.29128
0	-0.11065	-0.1587	-4.77e-07	-0.00649	0.019827	0	-0.21365	-0.03976	0	-0.12548	-0.22435	0	0.189836	0.307418	0	0.046991	-0.0353
0	0.393008	1.08235	0	0.265459	1.26419	0	-0.53399	0.16974	4.77e-07	-0.16977	0.014904	0	-0.16405	-0.23144	0	-0.20415	-0.14748
0	-0.24054	-0.50329	0	-0.1022	-0.34059	0	-0.2224	-0.54172	-4.77e-07	-0.28427	-0.03155	0	0.024977	0.152627	0	-0.26592	-0.16638
0	0.28308	0.791804	0	0.268639	0.757151	0	0.04598	0.519958	4.77e-07	0.4312	0.327058	0	0.10619	-0.06872	0	0.635776	0.566313
0	0.875578	1.95705	-2.38e-07	0.570086	1.74909	0	-0.52899	0.64419	2.38e-07	0.134052	0.639578	0	0.224649	0.321925	0	0.595406	0.676335
0	-0.53231	-0.26494	0	-0.62015	-0.39395	0	0.000538	1.37138	4.77e-07	-1.04326	0.200933	0	-1.63426	-2.16448	0	-1.73075	-0.04476
4.77e-07	-0.46799	-0.67498	4.77e-07	-0.25012	-0.48188	0	-0.21828	-0.45755	0	-0.25632	-0.14647	0	-0.26246	-0.3721	0	-0.14523	-0.07032
0	0.866472	1.20451	0	0.526863	1.27195	0	-0.13671	0.70706	-2.38e-07	0.192308	0.397685	0	0.36658	0.473978	0	0.344902	0.344911
0	-0.81538	-1.42809	-4.77e-07	-0.57422	-1.20006	0	-0.20929	-0.88116	0	-0.23003	-0.37422	0	0.35078	0.33234	0	-0.29733	-0.50951
0	0.40025	0.818653	0	0.273176	0.798151	0	-0.39865	0.440611	2.38e-07	0.336836	0.491009	0	0.61868	0.950201	0	0.622887	0.703164
0	-1.45321	-2.06401	0	-1.40431	-1.87522	0	-0.74868	-1.42839	0	-0.97561	-0.73746	0	-3.98037	-4.46372	0	-0.93706	-0.8382
0	-0.73481	-1.2467	4.77e-07	-0.36677	-1.04472	0	-0.05563	-0.71669	0	-0.2397	-0.33456	0	0.023703	-0.11707	0	-0.3141	-0.41704
0	0.129462	0.383288	0	-0.05185	0.215628	0	-0.08288	0.013482	0	-0.08717	-0.06078	0	-0.39634	0.04487	0	0.138308	0.105289
4.77e-07	0.192242	0.575253	0	0.290076	0.44722	0	0.121843	0.184062	-4.77e-07	-0.03276	0.147379	0	-0.38548	-0.47367	0	0.399112	0.463813
0	0.108078	-0.08642	0	0.260301	-0.00829	0	0.104221	-0.12976	-4.77e-07	0.06919	0.101364	0	-0.42343	-0.3239	0	0.072863	0.146982
-4.77e-07	-0.11748	-0.22684	4.77e-07	-0.3412	-0.4464	0	-0.38319	-0.49045	0	-0.32279	-0.55989	0	-0.849	-0.66187	0	-0.3109	-0.36969
-4.77e-07	-0.06597	-0.1244	0	0.052936	-0.0444	0	-0.00736	-0.08548	4.77e-07	0.045021	0.076846	0	-0.04311	0.034245	0	-0.19945	-0.09388
0	0.368356	0.835073	-2.38e-07	0.289573	0.85383	0	0.143014	0.996221	0	0.345689	0.365017	0	-0.55491	-0.28962	0	0.905286	0.789447
0	-0.15741	0.124314	-4.77e-07	0.088348	0.109557	0	-0.20828	-0.11428	-4.77e-07	0.09762	0.105741	0	0.248429	-0.02993	0	0.270172	0.143686
0	-0.24101	-0.47149	0	-0.33078	-0.33416	0	-0.989	-0.82963	0	-0.5284	-0.51642	0	-0.03344	0.09183	0	-0.31	-0.35128
4.77e-07	-0.20218	-0.28837	-4.77e-07	0.070538	-0.16324	0	0.083916	-0.10377	4.77e-07	0.021997	0.091784	0	0.109086	0.063005	0	0.10887	0.172072
0	-0.41657	-0.96097	0	-0.15692	-0.75711	0	0.253796	-0.45032	0	-0.14532	-0.21833	0	0.206062	0.283378	0	-0.4218	-0.36685
0	0.031623	0.119264	0	0.371943	0.208745	0	0.263573	1.16729	1.19e-07	-0.04053	-0.00291	0	-0.20161	-0.23266	0	-0.54704	0.359862
0	-0.41357	-0.62882	0	-0.18066	-0.18976	0	-0.04049	-0.31365	0	-0.06844	0.033955	0	-0.16666	-0.0312	0	-0.50491	-0.54378
0	-0.04752	-0.64594	0	0.113136	-0.22158	0	0.488251	0.107017	-4.77e-07	0.040252	0.003922	0	0.931543	1.34124	0	-0.52405	-0.41235
-4.77e-07	-0.21027	-0.66313	0	0.119461	-0.3299	0	0.773678	0.386308	-4.77e-07	0.661312	0.748197	0	0.889792	0.965416	0	0.096835	0.177991
4.77e-07	0.008834	-0.31556	-4.77e-07	0.106257	-0.26168	0	0.081129	-0.09513	4.77e-07	0.011873	0.081674	0	0.087046	-0.05758	0	0.147287	0.046217
0	0.869762	1.23367	1.19e-07	1.16987	1.77151	0	0.083	1.07982	0	0.350922	-0.00291	0	-0.22715	-0.67324	0	0.478497	0.800434
0	1.5205	2.20181	1.19e-07	1.89612	3.35592	0	1.12607	1.95578	0	0.583435	0.680595	0	0.983941	0.927801	0	1.17928	1.61225
2.38e-07	1.79713	2.98532	0	1.61304	2.92289	0	1.77547	2.72528	2.38e-07	1.18242	1.50356	0	0.860751	1.06472	0	1.64936	1.86236
0	-0.45363	-0.67344	-4.77e-07	-0.24208	-0.52763	0	-0.25685	-0.6036	0	-0.22492	-0.30889	0	-0.25682	-0.52655	0	-0.25691	-0.25271
4.77e-07	0.850404	0.905327	-4.77e-07	0.595048	0.725812	0	-0.18449	-0.07453	0	0.329316	0.419531	0	-0.14373	-0.01389	0	-0.03321	0.078869
0	0.483088	0.932453	0	0.261749	0.80721	0	-0.46837	0.593609	-4.77e-07	-0.0189	0.346787	0	0.137645	0.02191	0	0.20121	0.719448
0	1.57384	1.95255	0	0.558902	1.43606	0	-0.32139	1.31929	0	0.105561	1.08586	0	0.55446	1.10837	0	2.57042	2.5969
-4.77e-07	-0.35045	-0.32779	-4.77e-07	-0.35352	-0.45003	0	-0.38014	-0.35672	-4.77e-07	-0.40572	-0.49811	0	-0.59033	-0.37241	0	-0.30778	-0.07761
4.77e-07	-0.35346	-0.38446	4.77e-07	-0.17265	-0.30394	0	0.133545	-0.17091	4.77e-07	0.448934	0.413222	0	0.356951	0.424891	0	0.172462	0.04606
0	-0.11556	-0.14401	0	-0.11076	-0.16588	0	0.037806	-0.09845	-4.77e-07	0.075173	-0.04653	0	-0.17852	-0.21156	0	0.057186	0.160553
-2.38e-07	-0.28735	-0.75433	0	-0.08995	-0.63023	0	0.074302	-0.38841	0	-0.05729	0.060963	0	-0.69347	0.030371	0	-0.22841	-0.57565
0	0.223466	0.35318	4.77e-07	0.289679	0.306429	0	0.050787	0.278543	0	0.414616	0.482197	0	-0.0869	-0.10879	0	0.532217	0.505995
0	-0.05433	-0.60773	0	0.019732	-0.34699	0	0.44523	0.003972	-4.77e-07	0.127047	0.113741	0	0.536718	0.386087	0	-0.21337	-0.19592
0	0.438514	-0.27529	-1.19e-07	-1.65025	-0.52097	0	1.5855	-0.83271	2.98e-08	-0.61653	2.26925	0	0.213423	0.767336	0	-0.79215	-2.05518
0	-0.41744	-1.01288	0	-0.11602	-0.72764	0	-0.19175	-0.50014	2.38e-07	-0.22257	-0.26952	0	0.175287	0.331237	0	-0.11033	-0.32726
0	-0.3746	-0.46156	4.77e-07	-0.19753	-0.61384	0	-0.24299	-0.34461	4.77e-07	-0.18018	-0.36427	0	-0.48151	-0.30969	0	-0.3066	-0.19858
0	-0.50919	-0.52751	0	-0.43358	-0.65211	0	-0.1189	-0.20662	4.77e-07	-0.2856	-0.35804	0	-0.55418	-0.35782	0	-0.49009	-0.56174
0	0.110838	-1.04745	-1.19e-07	-0.32258	-0.34102	0	2.5855	2.48922	0	-1.91797	-0.71939	0	-1.10851	-1.70659	0	-2.18447	-1.86253
0	-0.58711	-1.39498	0	-0.30492	-1.08695	0	-0.10055	-0.84993	-4.77e-07	-0.14215	-0.27275	0	0.01695	-0.08801	0	-0.1897	-0.41991
-4.77e-07	-0.29069	-0.14776	0	-0.30763	-0.31002	0	-0.13883	-0.18565	0	-0.18448	-0.26866	0	-0.46776	-0.26932	0	-0.17959	-0.31496
-4.77e-07	0.522191	0.472978	-4.77e-07	0.260573	0.241439	0	0.589695	0.786847	4.77e-07	0.26509	0.173322	0	0.299292	0.164205	0	-0.1144	0.016037
0	-0.26147	0.131238	0	-0.23896	0.058033	0	-0.32805	-0.09841	0	-0.35933	-0.37123	0	-0.65842	-0.75401	0	-0.23051	-0.18048
0	-0.27525	-0.31157	0	-0.20856	-0.32786	0	-0.09136	-0.21777	0	-0.2067	-0.24337	0	-0.26153	-0.23529	0	-0.18904	0.016083
0	0.183744	0.267333	0	0.266647	0.210677	0	-0.14785	-0.04251	4.77e-07	-0.00601	0.177086	0	-0.40022	-0.51399	0	-0.01598	0.066048
4.77e-07	-0.21464	0.026989	4.77e-07	-0.12035	0.183007	0	-0.34629	0.087519	-4.77e-07	0.126256	0.210774	0	-0.12457	0.092913	0	-0.0282	-0.25543
0	0.234418	0.594917	2.38e-07	0.113361	0.210783	0	-0.04054	0.124473	-2.38e-07	0.190563	0.182578	0	0.145753	-0.08846	0	0.328753	0.388676
0	2.41819	1.51719	7.45e-09	1.91439	2.32719	0	2.26357	2.16729	0	-0.40005	0.289569	0	0.06142	0.615333	0	-0.37711	1.94482
4.77e-07	-0.22956	-0.38886	-4.77e-07	-0.03168	-0.30303	0	0.075144	-0.12686	-4.77e-07	-0.01939	0.055562	0	-0.10163	-0.10973	0	0.027049	0.115484
4.77e-07	-0.40803	-0.75174	-4.77e-07	-0.03553	-0.68261	0	-0.00823	-0.75241	4.77e-07	-0.28882	-0.32751	0	-0.48792	-0.09516	0	-0.25028	-0.39673
-4.77e-07	-0.50565	-1.22804	0	-0.23401	-0.93494	0	-0.04726	-0.74659	0	-0.00207	-0.03953	0	0.013964	-0.17608	0	-0.1471	-0.42848
0	-0.3348	-0.72674	-4.77e-07	-0.50096	-0.92399	0	-0.84447	-1.16489	0	-0.53849	-0.6655	0	-0.2537	-0.40808	0	-0.54683	-0.3915
0	0.005554	-0.36025	7.45e-09	0.914387	0.090225	0	0.263573	1.31929	1.49e-08	0.403955	0.517573	0	0.213423	0.767336	0	1.77489	2.09683
-4.77e-07	-0.52144	-1.03784	0	-0.36601	-0.88627	0	-0.01109	-0.62648	4.77e-07	-0.20962	-0.20921	0	-0.66609	-0.68938	0	-0.26002	-0.15338
0	-0.35181	-0.81544	4.77e-07	-0.40843	-0.72049	0	0.009678	-0.45178	0	-0.21072	-0.11427	0	-0.50553	-0.57866	0	-0.09632	-0.05862
4.77e-07	0.08862	0.059159	0	0.13477	-0.01744	0	0.145737	0.094067	-4.77e-07	0.184557	0.151424	0	0.360047	0.537469	0	0.15755	0.236382
2.38e-07	-0.13266	0.130321	4.77e-07	0.042624	-0.1325	0	-0.14496	-0.16543	0	-0.21799	-0.23922	0	0.168723	0.030371	0	0.040082	-0.42207
0	-0.018	0.400566	0	-0.1796	0.066897	0	-0.27314	-0.0437	-4.77e-07	-0.25243	-0.26469	0	-0.17777	-0.25866	0	-0.1806	-0.1443
0	-0.45973	-0.51912	-2.38e-07	-0.56035	-0.45372	0	-0.03016	-0.03625	-2.38e-07	-0.20097	-0.2746	0	-0.78658	-1.02116	0	-0.52007	0.216904
2.38e-07	0.201345	0.542179	-2.38e-07	-0.12042	0.445796	0	0.263573	0.373096	0	-0.02934	0.076052	0	-0.54871	-0.51764	0	-0.04424	-0.01093
0	0.03567	0.093296	2.38e-07	0.126026	0.163786	0	-0.30758	-0.31592	2.38e-07	0.036243	-0.08563	0	0.213423	0.23174	0	0.05147	0.074884
4.77e-07	-0.62223	-1.13429	0	-0.42835	-1.07293	0	-0.66243	-1.03334	0	-0.60085	-0.54171	0	-0.77264	-0.50413	0	-0.66463	-0.59701
0	0.410025	0.249992	-2.38e-07	0.368823	0.484317	0	0.218601	0.107008	0	0.272326	0.211547	0	0.753438	0.886215	0	-0.06147	-0.36442
0	2.09052	1.00823	0	0.197908	-0.25777	0	0.263573	0.31929	1.49e-08	0.903955	0.441572	0	-1.52354	-0.96963	0	-0.52912	-0.20718
-4.77e-07	0.102255	0.163251	0	-0.00556	0.055781	0	-0.2259	-0.00657	-4.77e-07	-0.04383	-0.11355	0	0.07705	0.139306	0	-0.03268	0.05398
0	-0.25537	-0.18262	-4.77e-07	-0.14671	0.012565	0	-0.42232	-0.15603	0	-0.2246	-0.2256	0	-0.21128	-0.46296	0	-0.3509	-0.25696
0	-0.14645	-0.43625	0	0.045905	-0.40977	0	0.263573	0.167287	0	0.17595	0.289569	0	0.213423	0.767336	0	0.622887	0.944824
2.98e-08	2.66823	3.38568	5.96e-08	2.11055	3.22674	0	-0.32139	2.10589	1.49e-08	2.91292	2.87675	0	2.38335	2.76734	0	2.03792	2.52979
4.77e-07	-0.59149	-1.46556	0	-0.32377	-1.12914	0	-0.05263	-0.95424	0	-0.14187	-0.22884	0	-0.05128	-0.09426	0	-0.10953	-0.34403
4.77e-07	-0.48663	-1.05609	4.77e-07	-0.49696	-0.89697	0	-0.81804	-0.90671	0	-0.52916	-0.59815	0	-0.66009	-0.76126	0	-0.04576	-0.5347
0	-0.45827	-1.18462	4.77e-07	-0.34893	-0.71345	0	0.044199	-0.28862	-4.77e-07	-0.46261	-0.47031	0	0.504013	1.06764	0	-0.66342	-0.72705
-4.77e-07	-0.73442	-1.55482	-4.77e-07	-0.43131	-1.28851	0	-0.20536	-1.1072	-4.77e-07	-0.16946	-0.29634	0	-0.23404	-0.29211	0	-0.32062	-0.57237
0	-0.19745	-0.77941	0	-0.12352	-0.83684	0	-0.45761	-0.97095	0	-0.86654	-1.11094	0	-2.11438	-1.83533	0	-1.20374	-1.10136
4.77e-07	0.465596	0.646199	-4.77e-07	0.29952	0.667796	0	-0.03089	0.267678	-4.77e-07	0.194797	0.377199	0	-0.10019	0.063033	0	0.453969	0.628434
-2.38e-07	1.17296	2.01091	-2.38e-07	1.33302	2.06054	0	0.485965	1.9469	-2.38e-07	0.262996	0.362538	0	-0.40372	-0.19084	0	0.300958	0.613618
-4.77e-07	-0.34993	-0.75331	0	-0.1309	-0.54333	0	0.028645	-0.3684	-4.77e-07	0.044905	0.017624	0	0.091114	0.07344	0	-0.05473	-0.0748
0	-0.14645	1.00823	0	0.121906	-0.40977	0	0.263573	0.167287	1.49e-08	0.251952	0.441572	0	0.06142	1.76734	0	0.622887	0.944824
0	-0.14932	-0.08546	0	0.051208	-0.00691	0	-0.28168	-0.12913	4.77e-07	-0.08617	0.004512	0	-0.13593	0.036554	0	-0.14992	0.155282
4.77e-07	-0.29421	-0.41378	4.77e-07	-0.23433	-0.54325	0	-0.12829	-0.23924	-4.77e-07	-0.2863	-0.37851	0	-0.21648	-0.23485	0	-0.2733	-0.21784
0	-0.4365	-0.26174	4.77e-07	-0.26616	-0.29053	0	-0.46698	-0.37026	-4.77e-07	-0.30797	-0.29481	0	-0.40017	-0.40416	0	-0.15036	-0.17882
0	-0.01679	0.184997	-2.38e-07	0.054324	0.33401	0	-0.01654	0.217328	0	0.016459	0.020843	0	-0.36822	0.272573	0	0.188205	-0.05862
4.77e-07	0.225475	0.32277	0	0.114103	-0.04571	0	0.224314	0.265531	-4.77e-07	0.050802	0.15509	0	-0.04603	0.101756	0	0.419252	0.241882
5.96e-08	1.85355	3.03696	0	0.610546	2.04367	0	1.749	2.36892	-5.96e-08	0.187311	0.754374	0	0.798385	1.57469	0	-0.37711	1.08233
2.38e-07	1.0354	1.24248	2.38e-07	0.346819	0.803442	0	-0.26694	0.689239	-2.38e-07	0.566264	0.760967	0	-0.34063	-0.19898	0	0.289904	0.705817
-2.38e-07	0.140585	0.193931	-2.38e-07	-0.08485	0.137244	0	-0.67194	-0.76036	0	-0.10578	-0.04191	0	0.062955	0.047174	0	-0.20096	-0.13874
4.77e-07	0.254369	0.25384	-4.77e-07	0.149896	0.086452	0	0.045132	0.098084	-4.77e-07	0.054145	-0.03461	0	-0.25285	-0.13252	0	-0.10483	0.154278
-4.77e-07	0.346586	0.341498	-4.77e-07	0.234344	0.34204	0	0.357635	0.384498	-4.77e-07	0.027863	0.182459	0	-0.25341	-0.04784	0	0.012738	0.17048
0	-0.14645	-0.36025	0	0.045905	-0.33377	0	0.415576	0.167287	1.49e-08	0.251952	0.441572	0	0.213423	0.767336	0	0.622887	0.944824
4.77e-07	-0.10009	-0.57915	4.77e-07	0.209577	-0.18155	0	0.659193	0.19933	0	0.223927	0.228514	0	0.752789	0.925099	0	-0.21139	-0.20331
4.77e-07	-0.13009	-0.05662	-4.77e-07	-0.01217	-0.11681	0	-0.30281	-0.36779	0	0.008893	-0.10388	0	-0.52939	-0.5538	0	-0.14497	-0.11989
2.38e-07	-0.43289	-0.15805	0	-0.42089	-0.54759	0	0.444145	-0.28017	-1.19e-07	-0.49397	-0.6911	0	0.561346	-0.6921	0	0.318032	0.252946
4.77e-07	-0.04484	0.019018	4.77e-07	0.097013	0.140568	0	0.172771	0.044903	0	0.085601	-0.02659	0	0.053157	-0.02576	0	0.357833	0.163465
4.77e-07	-0.029	-0.1365	-4.77e-07	-0.11522	-0.05684	0	-0.01362	-0.03546	0	0.026835	0.100619	0	0.254065	0.149015	0	-0.11492	-0.2435
-4.77e-07	-0.23578	-0.23609	-4.77e-07	-0.302	-0.3171	0	-0.47593	-0.4979	0	-0.20203	-0.34264	0	0.003873	-0.34866	0	-0.1105	-0.23521
-4.77e-07	-0.7894	-1.54713	-4.77e-07	-0.46236	-1.18878	0	-0.23244	-0.99009	4.77e-07	-0.2565	-0.46497	0	-0.14469	-0.28728	0	-0.42332	-0.69657
0	0.096319	-0.18568	0	0.223781	-0.08956	0	0.411232	0.070074	-4.77e-07	0.214352	0.242246	0	0.401049	0.484937	0	0.24765	0.19858
0	0.352541	0.791689	0	0.383658	0.762524	0	0.211912	0.385531	-4.77e-07	0.287033	0.472277	0	-0.06919	0.077551	0	0.396012	0.399589
4.77e-07	-0.00331	0.416502	0	0.273218	0.468048	0	0.248413	0.209394	0	0.028334	0.106627	0	-0.42764	-0.57015	0	0.715145	0.731477
4.77e-07	0.182055	0.23855	0	0.192034	0.405297	0	0.505648	0.532935	-4.77e-07	0.209863	0.19188	0	-0.1345	-0.04906	0	0.330104	0.309936
0	-0.48638	-0.53299	0	-0.25775	-0.65966	0	-0.38868	-0.75293	0	-0.29034	-0.51052	0	-0.38488	-0.55902	0	-0.09843	-0.02906
0	0.063765	-0.14997	0	0.00402	-0.04798	0	0.263573	0.53407	-2.38e-07	0.290953	0.245701	0	0.872386	0.662367	0	0.071477	-0.01611
-4.77e-07	0.237778	0.725769	0	0.191625	0.488841	0	0.076328	0.326845	4.77e-07	0.14997	0.182636	0	0.020778	-0.19179	0	0.44198	0.430608
-2.38e-07	-0.11833	-0.02387	0	-0.01753	-0.18112	0	0.002981	-0.21551	0	-0.1665	-0.49201	0	0.079671	-0.17377	0	-0.08554	-0.11559
-4.77e-07	-0.42273	-0.9996	-4.77e-07	-0.24063	-0.71582	0	0.351778	-0.39913	4.77e-07	0.456758	0.209807	0	0.184656	0.230845	0	0.343748	-0.08858
0	0.514381	0.479139	2.38e-07	0.471707	0.710721	0	0.500109	0.933796	2.38e-07	0.435881	0.440435	0	0.151693	0.484529	0	0.46362	0.211928
0	0.122156	-0.05122	-4.77e-07	0.166946	0.006469	0	0.288761	0.108721	0	0.051149	0.144711	0	-0.2076	-0.12465	0	0.262996	0.275098
0	-0.2645	-0.20129	-4.77e-07	-0.33239	-0.28329	0	-0.23783	-0.48542	0	-0.23474	-0.24175	0	-0.23886	-0.11008	0	-0.01489	-0.09663
0	0.156197	0.685164	0	0.075706	0.532542	0	0.283695	0.527603	-4.77e-07	0.210064	0.426425	0	-0.14597	-0.1272	0	0.229122	0.416594
0	0.528568	0.613216	4.77e-07	0.437877	0.562522	0	0.170862	0.523523	0	0.544831	0.483653	0	0.341611	0.36501	0	0.459862	0.466495
-4.77e-07	-0.01284	-0.18328	4.77e-07	0.000793	-0.04046	0	0.272268	0.06595	0	0.205774	0.097168	0	0.23866	0.260019	0	0.071191	-0.2695
0	0.105823	0.43948	4.77e-07	0.0458	0.465779	0	0.453146	0.909154	-2.38e-07	0.042935	-0.06448	0	0.596279	0.81601	0	0.13562	0.120522
2.38e-07	0.025285	-0.10916	0	0.179352	0.242083	0	0.221753	0.133928	0	-0.13169	-0.40114	0	0.0649	0.4137	0	-0.11197	-0.10671
-4.77e-07	0.122075	0.447295	-4.77e-07	-0.06334	0.298022	0	-0.33729	-0.07882	0	-0.04608	-0.15864	0	-0.35903	-0.35318	0	0.252518	0.35304
0	-0.14645	2.11943	0	0.197908	1.64591	0	0.415576	1.31929	1.49e-08	0.327954	0.36557	0	0.213423	0.91934	0	0.622887	1.09683
0	0.637622	0.412528	-4.77e-07	0.828308	0.732157	0	1.21124	1.0958	0	0.846048	0.99914	0	-0.18789	-0.23542	0	0.488839	0.728761
2.38e-07	0.193939	0.133705	0	-0.07871	0.134113	0	-0.81675	-0.5889	-2.38e-07	0.001811	0.011069	0	0.287902	0.172788	0	-0.19321	0.073982
0	0.036257	0.059053	4.77e-07	-0.19681	-0.20465	0	-0.57095	-0.87321	4.77e-07	-0.18101	-0.05433	0	0.04704	-0.12949	0	-0.14938	-0.01066
0	-0.39887	-0.01543	0	-0.23398	-0.07239	0	-0.42297	-0.30775	0	-0.35928	-0.28942	0	-0.5245	-0.52473	0	-0.44463	-0.2602
0	-0.25346	-0.76257	-4.77e-07	-0.03042	-0.38453	0	0.473442	0.133522	0	0.025537	0.040877	0	0.546198	0.694053	0	-0.42429	-0.44944
-4.77e-07	-0.23745	-0.25248	0	0.036021	-0.07961	0	-0.31927	-0.53706	4.77e-07	-0.37726	-0.45059	0	-0.68005	-0.67221	0	-0.41805	-0.49344
-4.77e-07	-0.02018	-0.15991	0	0.03873	-0.1961	0	-0.01375	-0.22193	4.77e-07	0.015027	-0.02714	0	0.213423	0.022488	0	0.049897	0.07258
-4.77e-07	-0.16552	-0.03689	4.77e-07	-0.24374	-0.10709	0	-0.69124	-0.24339	0	-0.39647	-0.51443	0	-0.43865	-0.02651	0	-0.29215	-0.45942
4.77e-07	-0.49705	-1.09049	0	-0.18699	-0.72738	0	-0.06223	-0.60773	-4.77e-07	0.143418	0.004598	0	0.324774	0.380247	0	-0.02127	-0.30771
0	0.273776	0.563018	0	-0.04524	0.186791	0	0.098148	0.489215	-2.38e-07	0.049258	-0.2899	0	0.071869	0.00315	0	-0.15755	0.112552
0	-1.15953	-1.90705	-4.77e-07	-0.81743	-1.80213	0	-0.91427	-2.03457	0	-0.9876	-1.45373	0	-0.4618	-0.47349	0	-0.89532	-1.40462
2.38e-07	0.337143	0.500409	-2.38e-07	-0.02059	0.288754	0	-0.02022	0.039412	2.38e-07	0.157034	0.135727	0	-0.08356	0.138085	0	0.361926	0.2182
0	0.092575	0.834574	-2.38e-07	0.372617	1.12234	0	-1.03808	0.068723	0	0.174689	0.330828	0	0.049536	-0.14805	0	0.309387	0.631325
0	-0.47762	0.08896	4.77e-07	-0.3392	-0.03163	0	-0.59538	-0.59591	-4.77e-07	-0.41755	-0.16817	0	-0.18707	-0.36579	0	-0.16813	0.052619
0	-0.11574	0.099515	0	-0.05002	0.247624	0	-0.26085	0.089666	2.38e-07	-0.16603	-0.06051	0	-0.26205	-0.05536	0	0.345951	0.121322
-4.77e-07	-0.39962	-0.53319	4.77e-07	-0.48761	-0.67207	0	-0.33077	-0.66102	0	-0.54228	-0.47722	0	-0.04891	0.083652	0	-0.48205	-0.42829
4.77e-07	-0.30468	-0.81245	0	-0.22024	-0.58848	0	-0.42969	-0.73548	4.77e-07	-0.45957	-0.47854	0	-0.48642	-0.53653	0	-0.37825	-0.35598
0	0.06107	-1.30473	-2.98e-08	-1.74658	-0.40977	0	-2.32139	-2.41768	-2.98e-08	0.044433	0.658051	0	-0.78658	-1.23266	0	2.20785	2.52979
4.77e-07	-0.19007	-0.31957	0	-0.10086	-0.17272	0	-0.021	-0.2877	0	-0.05116	-0.11154	0	-0.35867	-0.13531	0	-0.01001	-0.08813
0	-0.14645	-0.01225	-3.73e-09	-0.0301	0.090225	0	1.41558	0.167287	1.49e-08	0.827954	0.941572	0	0.06142	0.615333	0	-1.11408	-0.64014
0	-0.3833	-0.36351	0	-0.32539	-0.17516	0	-0.87583	-0.60491	-4.77e-07	-0.2587	-0.30158	0	-0.29162	-0.36652	0	-0.32253	-0.2751
0	0.154657	0.331479	0	-0.0044	0.25859	0	-0.73263	-0.26948	0	0.212673	0.282692	0	-0.58256	-0.59785	0	0.321472	0.152882
-4.77e-07	-0.31795	0.09006	-4.77e-07	-0.27132	-0.06446	0	-0.73643	-0.29244	0	-0.24336	-0.16572	0	-0.44989	-0.7555	0	0.014407	-0.00586
4.77e-07	-0.1996	-0.44226	4.77e-07	-0.13803	-0.3436	0	-0.15716	-0.3674	0	-0.09353	-0.28783	0	0.14346	0.355142	0	-0.36973	-0.59104
0	-0.1821	-0.29383	-4.77e-07	-0.33536	-0.33031	0	-0.54538	-0.43372	4.77e-07	-0.24931	-0.29584	0	0.281759	0.1931	0	-0.12232	-0.20855
0	-0.01395	0.607967	0	0.050246	-0.30916	0	-1.8928	-1.44977	4.77e-07	0.136744	-0.15314	0	-0.11078	-0.73641	0	0.367502	-0.03355
0	-0.02856	-0.10037	4.77e-07	0.051476	-0.25952	0	-0.33583	-0.57544	0	0.049751	-0.14886	0	-0.241	-0.39011	0	-0.04857	-0.26383
4.77e-07	-0.00948	-0.24673	0	0.232305	-0.25623	0	0.391945	0.08295	-4.77e-07	0.02264	0.03125	0	0.157279	0.010037	0	0.146787	0.293026
-4.77e-07	0.020439	-0.09132	4.77e-07	0.236887	0.089921	0	0.317112	0.108848	-4.77e-07	0.273774	0.193439	0	-0.25747	-0.06071	0	0.397188	0.169531
-4.77e-07	-0.02645	0.023966	4.77e-07	-0.31824	-0.29087	0	-0.24192	-0.17774	0	-0.26398	-0.41804	0	-0.41329	-0.33289	0	-0.17099	-0.30742
0	0.353551	0.35623	0	0.045905	0.53471	0	0.415576	0.167287	7.45e-09	0.17595	0.289569	0	0.213423	1.91934	0	0.622887	1.09683
-5.96e-08	4.19768	5.75435	-3.73e-09	4.13586	6.63532	0	3.5855	6.54811	-7.45e-09	5.18094	6.73165	0	7.62281	8.25115	0	4.66728	5.37109
0	1.237	2.04902	0	1.00243	1.85313	0	0.789642	2.07802	0	0.874303	1.57595	0	2.14416	2.69807	0	1.35985	2.01194
4.77e-07	-0.06804	-0.1311	-4.77e-07	-0.04204	0.068645	0	0.247021	0.04723	-4.77e-07	0.10999	0.097335	0	0.328582	0.359173	0	-0.22087	-0.02127
0	0.498304	0.208502	1.19e-07	-1.43699	-0.2317	0	1.07093	0.489215	0	-1.15173	0.058215	0	-0.20161	-0.23266	0	-0.42442	-0.83945
4.77e-07	-0.25522	-0.57687	0	-0.12622	-0.36754	0	-0.05577	-0.42911	-4.77e-07	0.282817	0.274604	0	0.443017	0.413764	0	-0.46604	-0.57198
2.98e-08	1.14603	0.85623	0	0.914387	0.666227	0	0.263573	-0.83271	0	0.090988	-0.9474	0	0.365426	0.91934	0	-0.37711	1.52979
0	-0.14645	0.724713	0	0.197908	1.64591	0	0.263573	0.167287	-7.45e-09	0.17595	0.289569	0	0.365426	0.91934	0	-0.37711	-0.05518
0	1.32318	1.78143	0	0.88349	1.93112	0	0.626143	1.76469	0	0.841176	1.17513	0	0.849832	0.709038	0	0.593292	1.05748
-1.19e-07	-1.64645	-1.56777	5.96e-08	-0.74658	-0.11729	0	0.263573	0.167287	0	-0.54053	2.10254	0	0.213423	0.767336	0	-0.18447	-2.01453
0	0.05716	0.014573	-4.77e-07	0.112787	0.189428	0	0.250275	0.25085	0	0.324842	0.266057	0	1.22301	1.47319	0	0.13727	0.112738
0	-0.53601	-1.09484	-4.77e-07	-0.52427	-1.01622	0	-0.7305	-1.26567	0	-0.4484	-0.86568	0	-1.94412	-1.45838	0	-0.12484	-0.43093
0	0.9734	1.78345	0	0.657823	1.7958	0	-0.58062	0.248296	0	0.180064	0.404679	0	-0.18618	-0.19216	0	0.245921	0.320657
0	0.430741	0.831125	0	0.49483	0.701866	0	-0.15276	0.007051	0	-0.03315	-0.15155	0	-0.46733	-0.67324	0	0.243129	0.120552
0	-0.27076	-0.71684	4.77e-07	-0.15047	-0.67099	0	-0.03781	-0.57645	4.77e-07	-0.03547	-0.22455	0	-0.04961	0.044298	0	-0.12731	-0.30954
0	-0.34733	-0.01845	-2.38e-07	-0.25115	-0.05379	0	-0.33538	-0.25706	0	-0.38917	-0.65013	0	-0.08069	-0.18612	0	-0.21288	-0.49429
0	0.884963	2.23215	-2.38e-07	0.73389	2.64053	0	0.092732	1.51678	0	0.734963	1.6562	0	-0.17585	0.249044	0	0.948967	2.06445
0	1.4839	1.68163	2.38e-07	1.03733	1.85158	0	0.232546	1.07213	-2.38e-07	-0.07979	-0.22052	0	-0.9092	-0.95193	0	-0.01623	0.352248
0	0.779772	1.34445	1.19e-07	0.884941	1.01422	0	-0.15146	0.041756	-1.19e-07	-0.24805	-0.32041	0	-0.0947	0.236822	0	-0.85104	-0.69903
0	1.37575	4.10216	0	3.17617	4.84988	0	0.67861	3.00859	-2.38e-07	0.159018	2.10154	0	-1.86993	-2.10327	0	0.792812	3.82747
0	0.646032	1.43223	0	0.197908	-0.33377	0	0.415576	0.167287	0	0.251952	0.36557	0	-1.52354	-0.96963	0	2.35985	1.09683
2.38e-07	-0.05613	-0.10379	-2.38e-07	-0.05419	-0.00769	0	0.272084	0.289969	-2.38e-07	0.380244	0.339336	0	0.197481	0.378484	0	0.527579	0.553741
4.77e-07	-0.10867	0.213246	0	-0.03775	0.136467	0	-0.27464	-0.12895	4.77e-07	0.00215	0.067673	0	0.644331	0.754512	0	0.144641	0.097104
2.38e-07	1.29418	1.46838	-2.38e-07	1.1441	0.975065	0	0.613157	0.941011	0	0.667296	0.812056	0	0.354285	0.481934	0	1.06146	0.963683
0	0.148661	0.389168	0	0.261485	0.555834	0	0.029648	0.457628	-2.38e-07	0.22652	0.299413	0	0.667279	0.793331	0	0.673649	0.549522
-5.96e-08	2.307	2.99687	-2.98e-08	0.949582	2.52746	0	1.41558	4.22618	-5.96e-08	1.41292	0.734053	0	1.43582	1.5043	0	0.260317	0.582254
0	-0.14645	-0.43625	0	0.045905	0.166227	0	0.263573	0.167287	1.49e-08	0.327954	0.36557	0	0.213423	0.767336	0	0.622887	0.944824
0	1.35355	2.14871	-3.73e-09	0.762384	2.17519	0	0.263573	1.48921	0	0.327954	0.941572	0	1.79838	0.767336	0	-0.52912	-0.05518
-4.77e-07	0.183544	0.503296	-4.77e-07	0.093508	0.499674	0	0.109482	0.295496	0	0.071181	0.23872	0	0.234138	0.322179	0	0.318262	0.462532
5.96e-08	0.222034	0.563749	-1.49e-08	2.11055	2.46767	0	-0.73643	1.16729	5.96e-08	-1.04053	0.36557	0	1.21342	0.767336	0	1.62289	-0.05518
0	0.113201	0.464539	0	0.022834	0.446284	0	0.028688	0.410341	-4.77e-07	0.0794	0.169985	0	0.274351	0.332679	0	0.43223	0.285128
0	-0.07045	1.50823	0	-0.0301	0.166227	0	0.263573	1.16729	0	0.251952	0.36557	0	0.06142	0.615333	0	1.62289	0.792821
0	2.383	3.63975	0	1.1571	1.84148	0	0.67861	1.90425	0	3.2814	2.63773	0	1.21342	1.76734	0	2.94482	1.94482
0	0.043487	0.34449	0	-0.12066	0.205211	0	0.174541	0.510228	4.77e-07	0.178578	0.074647	0	0.300168	0.414602	0	0.438462	0.253559
-2.38e-07	0.672002	1.44172	2.38e-07	0.917695	1.07046	0	-0.49764	-0.54583	0	0.001974	-0.70682	0	-0.5366	-0.82741	0	-0.47665	-0.40135
0	-0.14645	-0.43625	7.45e-09	-0.0301	-0.48578	0	0.263573	0.167287	1.49e-08	0.251952	0.36557	0	0.213423	0.767336	0	0.622887	0.944824
-4.77e-07	-1.00906	-3.11545	0	0.180969	-2.05383	0	1.4246	-1.42416	-4.77e-07	0.674414	-1.20558	0	-0.99115	0.094147	0	0.168498	-2.27529
-2.38e-07	-0.07375	0.775566	0	-0.49613	0.37859	0	-0.30347	0.130761	0	-0.33301	-0.20228	0	-0.33286	-0.80203	0	0.316226	0.560161
-2.38e-07	0.455463	1.10437	-2.38e-07	0.381686	1.25564	0	0.148096	0.800748	2.38e-07	0.472647	0.183281	0	0.60574	0.615334	0	0.494968	0.236713
0	0.250797	0.578634	0	0.101936	0.617578	0	0.11505	0.773008	-2.38e-07	0.295697	0.047004	0	0.388994	0.030371	0	0.79484	0.641044
5.96e-08	1.41129	2.05239	1.19e-07	-0.29313	0.577228	0	0.67861	2.48922	-7.45e-09	3.04443	3.43021	0	1.79838	1.76734	0	1.03792	1.94482
0	0.130113	0.447532	-4.77e-07	0.400422	0.648286	0	-1.84682	-1.70962	0	0.331158	-0.56908	0	1.97388	1.79174	0	0.092812	-0.71841
0	0.707021	0.887672	-2.38e-07	0.256083	0.740366	0	0.207211	0.804718	0	0.56436	0.672768	0	0.420802	0.340636	0	0.577082	0.559534
0	4.19133	6.2068	2.98e-08	1.33839	5.67628	0	1.84854	5.02527	-2.38e-07	0.835276	1.40426	0	-0.96313	-0.70157	0	1.11593	1.47534
0	0.345538	0.509821	-4.77e-07	0.008961	0.474939	0	0.275099	0.795318	-4.77e-07	0.306478	0.174875	0	0.245232	0.355359	0	0.1549	0.371995
-4.77e-07	-0.23922	-0.46428	0	-0.2497	-0.22728	0	-0.38191	-0.28386	4.77e-07	-0.27739	-0.43293	0	-0.38803	-0.19567	0	-0.35313	-0.4946
-4.77e-07	0.265935	0.316492	4.77e-07	0.07333	0.157302	0	-0.36426	-0.40796	-4.77e-07	-0.03931	0.070039	0	-0.03778	-0.33356	0	0.044888	0.080916
2.98e-08	-0.64645	0.35623	2.98e-08	-0.24658	0.590225	0	-1.47339	-1.41768	-2.98e-08	0.044433	-0.13443	0	-0.93858	0.767336	0	-1.37711	1.26675
0	-0.02901	0.167677	0	-0.09226	0.402651	0	-0.22422	-0.01526	2.38e-07	-0.03975	0.065453	0	-0.30204	-0.36893	0	-0.42398	-0.22263
0	-0.12148	-0.0673	0	-0.2076	-0.40683	0	-0.27259	-0.285	-4.77e-07	-0.27805	-0.36599	0	-0.50523	-0.42983	0	-0.28934	-0.36034
0	1.08314	1.99185	4.77e-07	0.670461	1.66287	0	-1.0743	-0.11169	-4.77e-07	-0.68399	-0.35834	0	-0.97858	-0.95196	0	-0.54147	-0.1593
0	0.323906	0.591777	0	0.078378	0.325612	0	0.344193	0.403824	4.77e-07	0.372054	0.436209	0	-0.03091	-0.15234	0	0.472669	0.639379
0	0.260679	0.489684	0	0.243174	0.43119	0	0.170862	0.220181	4.77e-07	0.081544	0.210485	0	-0.07801	0.176956	0	0.020715	0.121702
2.38e-07	0.466844	1.08463	0	0.454938	1.24497	0	0.186094	0.804717	0	0.829088	0.559984	0	0.203642	0.464774	0	0.479522	0.237871
4.77e-07	-0.00654	0.14309	0	0.041478	0.086236	0	0.045519	0.130013	0	-0.06109	-0.11698	0	0.073827	-0.20071	0	0.224935	0.161406
-2.38e-07	-0.38738	-0.68347	-2.38e-07	-0.39442	-0.81962	0	-0.19249	-0.1733	2.38e-07	-0.12218	-0.26254	0	0.183049	-0.06274	0	-0.48856	-0.52067
0	-0.42691	-0.4702	-4.77e-07	-0.2811	-0.46318	0	-0.37265	-0.66387	0	-0.23064	-0.22196	0	-0.69317	-0.85854	0	-0.26089	-0.29547
0	-0.52644	-1.20967	0	-0.29154	-0.96157	0	-0.08987	-0.76522	0	-0.04906	-0.16983	0	-0.05503	-0.08468	0	-0.18261	-0.54281
4.77e-07	0.04337	-0.0813	0	0.093862	-0.02606	0	0.094732	0.058119	0	-0.10146	-0.16663	0	-0.15039	-0.08414	0	-0.06034	-0.10401
0	0.711414	1.44709	-2.38e-07	0.308788	1.11087	0	0.492599	1.03752	2.38e-07	0.022553	0.381938	0	0.303254	-0.11657	0	0.380111	0.69629
0	-0.14554	-0.37475	-4.77e-07	0.05005	-0.22693	0	0.119722	-0.09062	0	0.033925	0.004173	0	-0.23685	-0.01414	0	0.072211	-0.03223
0	0.314703	0.568228	0	0.005638	0.321579	0	-0.14375	0.194856	4.77e-07	-0.15044	-0.3585	0	-0.43156	-0.53885	0	0.06975	0.002645
0	0.116418	0.364571	0	0.069369	0.310684	0	0.193832	0.419474	-4.77e-07	0.155125	0.157562	0	0.201725	0.091206	0	0.094735	0.323336
0	0.429553	1.50823	0	0.197908	1.03471	0	0.415576	2.64122	0	0.17595	0.941572	0	0.213423	0.767336	0	-0.52912	-0.20718
-4.77e-07	-0.34767	-0.76379	-4.77e-07	-0.11128	-0.55828	0	0.217249	-0.28239	-4.77e-07	-0.03373	-0.1025	0	0.061621	0.027045	0	-0.17274	-0.16374
0	0.284799	0.069193	0	0.539868	-0.87458	0	0.324973	-1.03435	0	-0.78705	0.215373	0	1.36543	0.597411	0	-0.72107	0.070355
4.77e-07	0.083815	-0.27763	4.77e-07	0.262251	-0.14673	0	0.361752	0.004601	0	-0.2511	0.025866	0	0.363711	0.365085	0	-0.34119	0.133929
0	-0.26778	-0.1238	-2.38e-07	-0.15014	-0.18631	0	-0.22773	-0.11702	0	-0.18258	-0.21983	0	-0.05817	0.236822	0	0.268456	0.005431
0	0.098929	0.105614	-4.77e-07	0.203247	0.239697	0	0.166473	0.280979	4.77e-07	0.185857	0.250275	0	0.194966	0.170096	0	0.350842	0.368258
0	-0.28373	-0.5193	-4.77e-07	-0.12282	-0.55812	0	-0.20847	-0.51168	-4.77e-07	-0.17258	-0.22861	0	-0.41432	-0.44867	0	-0.39652	-0.22643
0	1.27929	3.0283	4.77e-07	1.08874	2.76166	0	-0.21679	1.52374	4.77e-07	0.262178	0.907633	0	-1.12849	-1.12519	0	0.978147	1.67592
0	0.225133	0.284921	4.77e-07	-0.02438	-0.16349	0	0.173101	0.027802	4.77e-07	0.2069	0.197749	0	-0.00751	0.006768	0	0.198031	0.16431
0	0.353551	0.793464	1.19e-07	-0.27602	0.171975	0	1.26357	0.167287	0	-0.40901	-0.79539	0	-0.20161	-1.23266	0	1.94481	1.52979
0	0.505911	0.006601	-2.38e-07	0.488966	0.089946	0	0.530087	-0.01841	0	0.045272	0.102678	0	0.213423	-0.02621	0	0.062037	0.00307
-4.77e-07	-0.90907	-1.79738	0	-0.57228	-1.50636	0	-0.29912	-1.29419	0	-0.45506	-0.61602	0	-0.32672	-0.42331	0	-0.4551	-0.7811
0	-0.02269	-0.05382	-2.38e-07	-0.09628	-0.26754	0	-0.28532	-0.27851	2.38e-07	-0.03938	-0.47553	0	-0.53994	-0.07091	0	-0.55344	-0.55343
0	-0.41639	-0.71313	0	-0.3462	-0.73541	0	-0.38513	-0.468	4.77e-07	-0.5679	-0.78022	0	-0.1932	-0.22985	0	-0.62437	-0.75192
4.77e-07	-0.56069	-0.57444	0	-0.46792	-0.68248	0	-0.58529	-0.65061	-4.77e-07	-0.52921	-0.57166	0	-0.5367	-0.34814	0	-1.0121	-0.79101
0	-0.22822	-0.18848	-4.77e-07	-0.20433	-0.2891	0	-0.30791	-0.26814	0	-0.35146	-0.35561	0	-0.21435	-0.36278	0	-0.16567	-0.17264
4.77e-07	-0.36614	-0.67703	4.77e-07	-0.33383	-0.61089	0	-0.32301	-0.44874	0	-0.41784	-0.53106	0	-0.19408	-0.41206	0	-0.33385	-0.44159
4.77e-07	0.126681	-0.24356	4.77e-07	0.338975	0.186195	0	0.777475	0.493236	-4.77e-07	0.585212	0.706109	0	0.664083	1.28671	0	0.167616	0.18815
0	-0.54009	-0.80808	4.77e-07	-0.39472	-0.80052	0	-0.53402	-0.97002	0	-0.41005	-0.55755	0	-0.73772	-0.69282	0	-0.42429	-0.51042
0	-0.02526	0.630063	0	0.003952	0.65197	0	-0.64013	-0.10825	4.77e-07	-0.4089	-0.17411	0	-0.42501	-0.58697	0	-0.19123	0.077254
0	-0.2378	0.14056	-4.77e-07	-0.06276	-0.02113	0	-0.62044	-0.52224	4.77e-07	-0.27913	-0.22632	0	-0.51571	-0.82046	0	-0.22717	-0.04573
4.77e-07	-0.06363	-0.42681	0	0.171146	-0.15622	0	0.517633	0.031294	0	-0.17409	-0.1377	0	0.038904	-0.09823	0	-0.39436	-0.25512
0	1.10518	1.38432	0	0.918829	1.12167	0	0.250398	0.555851	0	0.681149	0.645748	0	0.807784	1.04911	0	0.261757	0.364897
0	-0.28663	0.506909	0	-0.07117	0.202723	0	-0.37175	-0.38616	-4.77e-07	-0.21967	0.047402	0	-0.10348	-0.04633	0	-0.31931	0.49922
2.38e-07	0.305129	0.74829	2.38e-07	0.639291	0.719587	0	0.344492	0.59613	0	0.107209	0.066041	0	-0.25525	-0.44805	0	0.235863	-0.35123
-2.38e-07	0.643671	1.32863	2.38e-07	0.652332	1.32935	0	0.186094	0.864095	-2.38e-07	1.50232	1.69623	0	0.264648	0.055264	0	1.19098	1.54093
-4.77e-07	-0.37355	-0.72149	0	-0.23756	-0.52715	0	-0.12841	-0.52047	0	-0.16913	-0.32316	0	-0.18096	-0.21442	0	-0.40759	-0.4533
2.38e-07	2.78637	2.96677	-2.38e-07	2.31177	3.06275	0	2.79854	3.25908	-2.38e-07	2.02198	2.31557	0	4.22199	3.79568	0	1.70714	1.68944
-4.77e-07	0.541336	0.319951	4.77e-07	0.622551	0.404891	0	1.04987	0.913007	0	0.702519	0.704725	0	0.733129	0.91648	0	0.410109	0.373998
0	-0.14645	0.215752	0	0.045905	-0.40977	0	0.263573	0.167287	1.49e-08	0.327954	0.36557	0	0.213423	0.767336	0	0.622887	0.944824
-4.77e-07	-0.20163	-0.25141	4.77e-07	-0.07192	-0.26672	0	-0.03358	-0.19137	0	-0.20685	-0.26824	0	-0.35261	-0.47028	0	-0.21739	-0.24755
0	-0.16495	-0.54383	0	-0.15799	-0.30521	0	-0.06538	-0.25869	0	0.255383	0.211063	0	0.038336	0.667801	0	-0.00176	-0.07394
1.19e-07	0.45175	1.64564	0	0.88402	1.04308	0	-0.01206	0.929127	1.19e-07	0.847928	0.752676	0	-0.61665	-1.30666	0	1.0754	0.944824
0	0.280655	0.485123	0	0.152358	0.435895	0	-0.06403	0.276295	4.77e-07	0.190485	0.247149	0	-0.10883	0.15521	0	0.240755	0.297413
0	-0.47482	0.763511	0	-0.22603	0.327228	0	-1.15987	-0.61824	4.77e-07	0.064557	0.475881	0	0.452429	-0.56765	0	0.472106	1.00592
-4.77e-07	-0.47608	-0.91707	4.77e-07	-0.26908	-0.74196	0	0.315346	-0.20403	0	-0.08042	-0.15929	0	0.117498	0.117669	0	-0.3422	-0.41446
4.77e-07	-0.29099	-0.60883	0	-0.10102	-0.59807	0	0.061958	-0.3835	-4.77e-07	-0.10195	-0.202	0	-0.25461	-0.36639	0	-0.20712	-0.16418
0	0.51195	0.762346	0	0.442795	0.757132	0	0.642086	0.802555	0	0.463408	0.456348	0	0.5713	0.518437	0	0.617954	0.578732
0	0.992624	2.07377	0	0.697506	1.80201	0	-0.25558	0.758409	-4.77e-07	0.005708	0.256881	0	0.229701	0.124439	0	0.485126	0.778437
4.77e-07	0.572187	0.793835	4.77e-07	0.397636	0.621141	0	0.039661	0.394555	0	0.309019	0.133859	0	0.30287	0.451585	0	0.354769	0.37429
-4.77e-07	-0.09918	0.016691	0	-0.05787	-0.15036	0	-0.23622	-0.08023	0	0.022565	0.119611	0	-0.66324	-0.76025	0	0.027385	0.178482
0	-0.14645	-0.43625	0	0.697908	0.742228	0	2.00054	1.90425	-7.45e-09	0.099949	0.789569	0	-0.93858	-0.38467	0	0.77489	0.944824
0	-0.32475	-0.61839	0	-0.13702	-0.3757	0	0.089275	-0.2053	-4.77e-07	-0.08374	-0.3131	0	0.074902	0.2758	0	-0.19602	-0.3837
4.77e-07	-0.27754	-0.83563	0	-0.141	-0.64119	0	0.272036	-0.18321	0	0.003341	-0.12105	0	0.783278	0.698073	0	-0.47359	-0.48096
0	-0.03833	0.068448	0	0.245427	0.38127	0	-0.40628	0.104094	2.38e-07	0.324716	-0.1089	0	0.69885	0.6678	0	-0.30311	-0.08071
0	-0.14645	-0.43625	0	0.045905	-0.33377	0	0.263573	0.167287	1.49e-08	0.251952	0.36557	0	0.213423	0.767336	0	0.622887	1.09683
0	3.3716	5.30906	1.19e-07	2.62512	4.63856	0	1.66567	3.73497	-2.38e-07	1.53507	1.66005	0	0.232658	0.415447	0	1.94257	2.30864
0	-0.22245	-0.51225	2.98e-08	0.338386	-0.11729	0	1.41558	0.167287	-7.45e-09	0.251952	1.15805	0	0.213423	0.767336	0	1.35985	0.359862
5.96e-08	1.56107	2.37208	-1.19e-07	1.33839	2.2005	0	-0.22185	1.68186	5.96e-08	2.33189	2.72269	0	2.95039	4.5043	0	2.20785	2.26675
1.19e-07	2.57693	4.17393	1.19e-07	2.33979	4.21301	0	0.322466	2.83971	0	1.40381	2.05259	0	0.710923	1.69779	0	1.87385	2.38843
0	0.187968	0.060077	0	-0.22716	-0.1141	0	-0.36395	-0.62477	4.77e-07	-0.12425	-0.08602	0	0.521157	0.47783	0	-0.2281	-0.14779
0	0.361955	1.27854	0	0.471776	0.961884	0	0.195554	0.996174	2.38e-07	0.472648	0.559556	0	0.420616	0.33549	0	1.13885	1.10932
0	0.205152	-0.18013	-4.77e-07	0.258842	0.239335	0	0.973469	0.654244	2.38e-07	0.515992	0.623561	0	1.33061	1.38882	0	-0.33834	-0.2195
4.77e-07	-0.33626	-0.27632	0	-0.32472	-0.36611	0	-0.24339	-0.27711	4.77e-07	-0.16346	-0.25247	0	-0.24012	-0.39475	0	-0.23678	-0.36676
0	-0.32433	-0.45928	4.77e-07	-0.12035	-0.32948	0	-0.03745	-0.3708	0	-0.10647	-0.11493	0	-0.17415	-0.43669	0	-0.25393	-0.39079
-4.77e-07	-0.18412	-0.24212	4.77e-07	-0.22458	-0.56421	0	-0.92742	-1.06132	0	-0.22698	-0.29662	0	-0.08267	-0.20171	0	-0.18997	-0.35136
0	-0.03953	0.038309	0	-0.09692	0.005952	0	0.017817	0.218512	-2.38e-07	0.212987	-0.04681	0	-0.1736	-0.09306	0	-0.00546	-0.24489
0	-0.35964	-0.83766	4.77e-07	-0.29362	-0.48486	0	0.113073	-0.19652	0	-0.25595	-0.38732	0	0.724038	1.202	0	-0.70422	-0.62727
0	-0.01655	-0.13643	-4.77e-07	0.013744	0.021348	0	0.297615	0.238447	-4.77e-07	0.007291	0.201628	0	0.093654	0.341166	0	-0.13433	-0.04316
0	0.379785	1.70026	0	0.407064	1.18164	0	0.389103	1.02978	2.38e-07	0.514987	0.975836	0	-0.13805	-0.44212	0	0.82642	0.807321
0	0.164071	0.253078	0	0.087341	0.106047	0	-0.21731	-0.12718	4.77e-07	-0.05087	0.069547	0	0.027244	-0.06375	0	0.088814	0.112043
-2.38e-07	-0.0026	0.560389	-2.38e-07	-0.06581	0.406482	0	-1.10171	-0.31246	0	-0.20216	-0.06188	0	-0.92608	-1.22603	0	-0.48361	0.197012
0	0.120719	0.158593	0	0.185666	0.907161	0	0.18557	0.674247	0	0.272273	0.141841	0	0.213423	-0.02116	0	-0.33131	0.848609
0	-0.25481	-0.3374	0	0.004615	-0.18392	0	0.142347	-0.13263	0	-0.09026	-0.02755	0	0.018027	0.014252	0	-0.02128	-0.04431
-2.38e-07	-0.52171	-0.52682	-2.38e-07	-0.41642	-0.55782	0	-0.43217	-0.47853	0	-0.46117	-0.74569	0	-0.55951	-0.2827	0	-0.16314	-0.44185
-4.77e-07	-0.2046	-0.12624	4.77e-07	-0.06276	-0.0798	0	0.000538	-0.09281	0	0.10873	0.128278	0	0.004147	-0.17999	0	0.013535	0.036891
0	4.18444	4.29346	0	1.28287	2.76606	0	2.4335	4.02527	7.45e-09	1.32795	1.15805	0	1.95039	2.91934	0	3.77489	2.68179
2.38e-07	0.949967	0.97914	-2.38e-07	-0.00146	0.42243	0	0.222931	0.808392	0	-0.03992	-0.2025	0	-0.34297	-0.02307	0	-0.0562	-0.03009
0	-0.15322	-0.61996	-4.77e-07	-0.11994	-0.37929	0	0.254942	-0.10323	0	-0.07568	-0.00466	0	-0.41251	0.430909	0	-0.28586	-0.37793
0	-0.71374	-1.36989	-4.77e-07	-0.31391	-1.13864	0	-0.08372	-0.85538	0	-0.34567	-0.4483	0	-0.000669	-0.21153	0	-0.48632	-0.53441
0	0.702097	1.43631	0	0.44758	1.04346	0	0.008644	0.664998	4.77e-07	0.240026	0.518997	0	-0.142	-0.35619	0	0.778404	1.0467
0	-0.11711	-0.49993	0	0.042645	-0.32013	0	0.105164	-0.42938	-4.77e-07	-0.03355	-0.0439	0	-0.0092	-0.00967	0	0.040656	-0.07833
0	0.158792	0.101391	4.77e-07	0.2112	0.1505	0	0.167038	0.05022	0	-0.00134	0.159539	0	0.066023	0.058328	0	0.15837	0.363368
-4.77e-07	-0.49103	-0.95096	0	-0.28006	-0.92767	0	-0.1357	-0.82143	4.77e-07	-0.26139	-0.46869	0	-0.22687	-0.17836	0	-0.16956	-0.44698
0	0.077281	1.67125	2.38e-07	0.105555	1.01492	0	0.415576	0.804717	0	-0.15114	-0.31615	0	0.393994	0.445408	0	-0.40513	-0.05518
0	1.12966	2.3059	-2.38e-07	1.23342	2.29694	0	1.63035	2.44292	-2.38e-07	0.80136	0.919363	0	1.47646	1.87167	0	0.82642	1.14836
5.96e-08	0.964747	2.01719	-1.19e-07	0.253423	1.65142	0	0.456218	0.359932	0	0.140756	0.254374	0	1.91386	-0.23266	0	-0.22511	0.774899
0	-0.10734	0.367444	-2.38e-07	-0.25251	0.173367	0	-0.07475	0.021609	-2.38e-07	-0.08577	-0.03284	0	0.0649	-0.17126	0	0.156224	0.485393
0	-0.07938	-0.17045	0	-0.44694	-0.50134	0	-0.99887	-1.12025	0	-0.5888	-0.54917	0	0.266566	0.172869	0	-0.80219	-0.56604
0	-0.63742	-1.36591	4.77e-07	-0.33781	-1.0361	0	-0.09173	-0.87616	0	-0.04899	-0.23345	0	0.131978	0.054441	0	-0.15247	-0.43571
0	-0.07045	-0.43625	0	0.121906	-0.40977	0	0.263573	0.167287	1.49e-08	0.327954	0.441572	0	0.213423	0.767336	0	0.470884	0.792821
0	-0.56141	-0.60554	4.77e-07	-0.44624	-0.55464	0	-0.58998	-0.69568	0	-0.4028	-0.48997	0	-0.55953	-0.4711	0	-0.2904	-0.40938
0	0.257886	0.371322	0	0.289985	0.366292	0	0.035835	0.252707	0	0.18384	0.123788	0	0.480138	0.676069	0	0.139208	0.067145
0	0.570031	2.80967	0	0.197908	2.43839	0	0.263573	2.31929	1.49e-08	0.403955	0.441572	0	0.213423	1.91934	0	0.77489	2.68179
0	0.943944	2.17962	-2.38e-07	0.95061	2.02338	0	1.16707	1.61588	-2.38e-07	0.644688	0.496344	0	0.525807	0.544944	0	0.458658	0.652271
0	0.263508	0.67344	-2.38e-07	0.236571	0.664139	0	0.006297	0.381411	4.77e-07	0.071727	0.186818	0	-0.04907	-0.2246	0	0.021355	0.140408
0	0.004014	-0.55804	0	0.182424	-0.10276	0	0.81106	0.400028	0	0.064618	0.093648	0	0.329342	0.12671	0	-0.11551	-0.3361
4.77e-07	-0.06866	-0.05871	4.77e-07	-0.0237	-0.01822	0	-0.10969	-0.1623	-4.77e-07	0.09469	0.038602	0	0.147927	0.189361	0	0.253653	0.352762
-4.77e-07	0.105806	0.125184	4.77e-07	0.090436	0.155518	0	-0.029	-0.01921	0	0.226997	0.233598	0	-0.02122	0.021565	0	0.072797	0.042808
2.38e-07	0.122506	0.026547	-2.38e-07	0.215337	0.051588	0	0.003421	0.07802	-2.38e-07	0.075051	0.001182	0	0.478477	0.457481	0	0.243878	-0.2693
0	2.16652	3.6692	7.45e-09	0.545905	3.10141	0	1.41558	2.90425	0	1.98892	1.23405	0	3.36543	4.24127	0	1.62289	2.94482
-2.38e-07	0.075057	0.769926	-2.38e-07	0.290955	0.642361	0	0.302047	0.496992	2.38e-07	-0.116	0.035557	0	-0.30115	-0.42906	0	0.380914	0.501217
0	2.459	3.34915	7.45e-09	0.545905	3.11967	0	0.263573	3.16729	0	3.07388	2.89502	0	-0.78658	1.18237	0	3.62289	3.52979
-5.96e-08	2.46796	2.33591	7.45e-09	2.31806	3.79492	0	-0.62951	0.373738	2.38e-07	-3.32679	-3.14266	0	-3.68182	-3.60925	0	-3.284	-2.85515
4.77e-07	0.523039	0.426624	-4.77e-07	0.68738	0.676479	0	0.812151	0.853625	0	0.779209	0.768816	0	0.674514	0.881409	0	0.486922	0.584452
2.38e-07	0.897074	1.71764	0	0.354174	1.64063	0	0.202172	1.07418	0	-0.0694	0.275785	0	-0.60437	-0.31105	0	0.351584	0.339103
0	0.005554	0.215752	7.45e-09	-0.0301	1.16623	0	0.415576	0.31929	1.49e-08	1.69644	1.44157	0	-0.78658	-0.23266	0	-0.37711	-0.20718
-4.77e-07	-1.01293	-1.96809	4.77e-07	-0.68524	-1.41371	0	-0.10017	-1.08798	-4.77e-07	0.498281	0.66181	0	-0.41761	-0.22057	0	0.55752	0.286854
-4.77e-07	-0.73419	-1.436	0	-0.43049	-1.15423	0	-0.14797	-0.88322	-4.77e-07	-0.06555	-0.27999	0	0.179141	0.080978	0	-0.23659	-0.47923
4.77e-07	-0.50979	-1.23816	0	-0.40094	-1.14766	0	-0.14832	-1.09104	4.77e-07	0.067712	-0.07853	0	-0.66487	-0.78918	0	-0.2248	-0.33231
0	-0.000719	0.619298	4.77e-07	0.222059	0.578156	0	-0.02688	0.454862	-4.77e-07	0.072909	0.008759	0	-0.11433	-0.50879	0	-0.23791	-0.11641
0	0.559786	0.601971	2.38e-07	0.033809	0.265419	0	0.227503	0.499862	0	0.608386	0.2445	0	-0.15695	0.248869	0	0.876643	0.566313
0	-0.14542	0.047212	0	-0.18467	-0.03123	0	-0.21577	-0.15319	0	-0.0756	-0.14302	0	0.17898	0.137241	0	0.053308	-0.06626
0	0.53202	0.737933	-4.77e-07	0.391888	0.762001	0	0.733058	0.936596	2.38e-07	0.768945	0.843534	0	0.279766	0.817378	0	0.636561	0.653484
0	-0.08442	-0.00813	-4.77e-07	-0.06751	0.086297	0	0.464432	0.470046	0	0.304348	0.358115	0	0.5571	0.753575	0	0.20995	0.320421
0	1.22409	1.35623	-5.96e-08	0.568101	1.61787	0	2.723	2.48922	1.19e-07	0.329241	0.122857	0	0.213423	1.08926	0	1.03792	1.35986
4.77e-07	0.446922	0.749326	0	0.207997	0.523304	0	0.333851	0.475676	0	0.132864	0.184743	0	0.185271	0.33751	0	0.291123	0.26424
0	0.545328	1.81652	0	0.321686	1.1965	0	-0.15664	0.582324	0	0.389196	0.552928	0	-0.33272	-0.85303	0	1.014	0.944824
0	-0.44113	-0.57385	0	-0.08012	-0.54514	0	-0.14385	-0.42456	0	0.044342	0.085807	0	0.256635	0.142845	0	-0.05519	0.124733
-4.77e-07	-0.27103	-0.53363	4.77e-07	-0.03129	-0.28343	0	0.134031	-0.30084	-4.77e-07	-0.06027	0.085262	0	-0.36008	-0.44284	0	-0.08127	-0.0102
0	0.830563	1.42132	-2.38e-07	0.535637	1.09034	0	0.24024	1.05918	0	0.114625	0.215613	0	-0.46767	-0.63824	0	0.313031	0.470668
4.77e-07	0.138006	-0.01653	-4.77e-07	0.260256	0.121071	0	0.15313	0.064151	4.77e-07	0.127794	0.136153	0	-0.25959	-0.23954	0	0.008596	0.109612
4.77e-07	-0.14422	-0.06559	4.77e-07	0.086614	0.104999	0	0.274627	0.383322	-4.77e-07	0.390346	0.530587	0	-0.37154	-0.15866	0	-0.02852	0.064835
-4.77e-07	-0.29966	-0.59293	-4.77e-07	-0.14301	-0.42063	0	0.020823	-0.26201	0	-0.05163	-0.07738	0	-0.09311	-0.04463	0	-0.07676	-0.0802
0	-0.32522	-0.73825	4.77e-07	-0.25873	-0.7059	0	-0.25237	-0.63149	-4.77e-07	-0.1758	-0.27294	0	-0.21729	-0.09563	0	-0.25071	-0.37561
0	1.94648	3.02793	5.96e-08	1.44958	3.00509	0	2.07093	2.97464	0	0.848275	1.87834	0	0.108453	0.578302	0	0.430242	2.03229
-4.77e-07	-0.15595	-0.10122	4.77e-07	-0.00945	-0.35928	0	-0.15733	-0.44328	0	-0.05213	-0.08855	0	-0.4549	-0.88649	0	0.032103	0.20398
4.77e-07	-0.37683	-0.54963	0	-0.17246	-0.3854	0	-0.28468	-0.45079	4.77e-07	-0.2201	-0.25003	0	-0.23853	-0.11143	0	-0.25834	-0.17931
-4.77e-07	-0.20695	-0.1332	0	0.057239	-0.03045	0	-0.277	-0.38029	0	0.050671	0.00336	0	-0.38828	-0.31453	0	0.019546	0.016911
0	-0.1566	0.048514	4.77e-07	-0.03521	0.0093	0	-0.25667	-0.09478	0	-0.08373	-0.03966	0	-0.34986	-0.57557	0	0.102427	0.265666
0	-0.07045	-0.43625	0	0.045905	-0.25777	0	0.415576	0.31929	1.49e-08	0.251952	0.36557	0	0.213423	0.767336	0	0.77489	0.944824
-4.77e-07	0.019969	0.165936	4.77e-07	0.045297	0.123042	0	0.046312	0.241287	4.77e-07	0.107691	0.108191	0	0.157524	0.072028	0	0.239974	0.223696
2.38e-07	0.613344	1.00608	0	0.732175	1.01625	0	-0.05391	0.672927	2.38e-07	0.509562	0.535949	0	0.698849	0.388824	0	0.944815	1.15428
-4.77e-07	-0.17337	-0.29753	0	-0.03616	-0.29431	0	0.291166	0.085178	4.77e-07	0.088686	0.157812	0	0.236363	0.27805	0	-0.11915	0.030131
0	-0.14645	0.13975	0	0.045905	-0.33377	0	0.263573	0.167287	7.45e-09	0.17595	0.289569	0	0.213423	1.91934	0	0.622887	1.09683
0	0.257126	0.613055	-2.38e-07	0.040566	0.204402	0	0.709373	0.666858	-2.38e-07	0.228892	0.262775	0	0.10324	0.562517	0	0.168855	0.388431
0	1.1354	1.36429	0	0.968981	1.08021	0	0.825451	0.096897	-2.38e-07	0.288633	-0.0362	0	0.983941	1.0018	0	1.09001	-0.55768
0	-0.21095	-0.18771	0	0.02353	-0.01315	0	0.100634	-0.07213	0	0.070177	0.155805	0	-0.08876	0.02658	0	-0.0246	0.04436
4.77e-07	-0.18127	-0.06026	-4.77e-07	-0.20772	-0.11031	0	-0.23324	-0.07783	0	-0.31889	-0.26478	0	0.167619	0.115599	0	-0.2191	0.02896
0	1.88875	2.85623	2.98e-08	1.63087	3.37135	0	-0.05836	0.845359	2.98e-08	2.10217	2.09059	0	1.68735	0.404766	0	1.77489	1.58225
0	1.71043	2.57002	0	0.974184	2.24265	0	0.718576	1.46634	0	0.772866	0.75113	0	0.863677	0.67066	0	0.640304	0.854437
4.77e-07	1.04163	1.55172	0	0.70224	1.35045	0	0.748512	1.15186	0	0.616244	0.648928	0	0.826042	0.921665	0	0.355999	0.404839
-4.77e-07	-0.18856	-0.77495	0	-0.09589	-0.60111	0	-0.21443	-0.64785	0	-0.17385	-0.16051	0	0.305821	0.214948	0	-0.39245	-0.2939
-4.77e-07	-0.39735	-1.04116	0	-0.2533	-0.88658	0	-0.23469	-0.97863	-4.77e-07	-0.23489	-0.29276	0	-0.53922	-0.42479	0	-0.4775	-0.50087
0	0.277549	0.35623	-1.49e-08	-0.6061	-0.98578	0	0.415576	0.167287	0	0.751952	0.941572	0	0.06142	0.615333	0	0.622887	-0.79214
0	0.090941	-0.78454	0	0.027293	-0.73536	0	0.382217	-0.50256	2.38e-07	-0.14985	-0.086	0	-0.04961	0.767336	0	0.20785	0.244385
0	-0.55143	-1.37032	0	-0.16414	-0.96959	0	0.300379	-0.39548	0	0.083296	-0.08126	0	-0.000702	0.210525	0	-0.41688	-0.39796
4.77e-07	0.127151	-0.55512	0	0.405909	-0.01961	0	1.23259	0.753611	-4.77e-07	0.38981	0.243076	0	0.750795	1.00244	0	-0.24639	-0.21214
0	-0.75748	-1.5274	4.77e-07	-0.42943	-1.26559	0	-0.07859	-0.96369	0	-0.22499	-0.34738	0	0.053667	-0.16062	0	-0.28751	-0.54711
4.77e-07	0.076359	0.848893	0	0.135554	0.464085	0	-0.01261	0.363371	0	-0.05601	-0.01331	0	-0.27037	-0.40464	0	0.576738	0.482718
-4.77e-07	-0.30406	-0.77619	0	-0.25121	-0.69798	0	-0.17492	-0.65248	-4.77e-07	-0.09876	-0.08105	0	-0.1474	-0.08681	0	-0.04415	-0.13023
0	0.787859	1.51583	0	0.164351	1.55667	0	1.02911	1.88975	0	0.486102	0.940567	0	0.77285	0.841337	0	0.086834	0.174306
0	1.24462	1.69782	0	1.10963	1.91689	0	0.127511	0.70334	-2.38e-07	0.720813	0.689229	0	0.322544	0.857223	0	0.309226	-0.00627
0	0.12134	0.282374	0	0.175	0.345756	0	0.194656	0.212828	-4.77e-07	0.33874	0.345067	0	0.218908	0.414158	0	0.193882	0.256149
0	-0.01893	0.397085	0	-0.21258	0.184036	0	-0.06941	0.353033	2.38e-07	-0.02766	-0.09055	0	1.0795	1.10352	0	-0.34438	-0.10817
5.96e-08	1.35783	1.35048	1.19e-07	-0.10049	0.160314	0	0.000538	0.389679	0	0.044433	0.789569	0	-0.78658	0.574691	0	2.94482	3.26675
-2.38e-07	-0.35762	-0.73318	-2.38e-07	-0.42239	-1.04912	0	0.488446	-0.0682	-2.38e-07	0.764117	0.224507	0	0.584261	0.71671	0	0.416436	-0.31437
4.77e-07	0.188863	0.198826	0	0.146695	0.226634	0	0.01075	0.161883	0	0.064481	0.0951	0	-0.22038	-0.13537	0	0.248263	0.154278
0	-0.2858	-0.43464	2.38e-07	0.210223	0.144583	0	-0.25489	-0.17981	2.38e-07	0.037721	-0.000227	0	-0.15653	-0.33958	0	0.142405	0.046423
4.77e-07	-1.21561	-1.61243	0	-0.83797	-1.3499	0	-1.15295	-1.69319	-4.77e-07	-0.63564	-0.74599	0	-0.92442	-1.18729	0	-0.90832	-1.08682
0	0.336044	-0.00789	-4.77e-07	0.28205	0.203403	0	0.794777	0.534496	4.77e-07	0.55163	0.742676	0	1.17092	1.13507	0	0.340962	0.309131
0	0.140696	0.69081	-2.38e-07	-0.00713	0.437796	0	-0.1729	0.135011	-2.38e-07	0.134667	0.310818	0	0.246089	0.257475	0	0.251903	0.103522
2.38e-07	0.741637	1.31462	-2.38e-07	0.423714	1.03353	0	0.280252	0.807112	0	0.325368	0.450482	0	0.268652	0.418773	0	0.675354	0.917857
4.77e-07	-0.14	-0.25258	4.77e-07	-0.04401	-0.22587	0	-0.25503	-0.25546	-4.77e-07	-0.18741	-0.10828	0	-0.28202	-0.31878	0	-0.14255	-0.000181
4.77e-07	-0.34177	-0.45823	0	-0.22724	-0.2209	0	0.054758	-0.23756	0	-0.16262	-0.2679	0	-0.31149	0.054217	0	-0.18198	-0.11961
4.77e-07	0.121087	-0.0848	4.77e-07	0.353182	0.233035	0	0.631879	0.261832	-2.38e-07	0.094529	0.094351	0	0.00518	-0.03036	0	-0.17614	0.075409
4.77e-07	-0.14611	-0.5035	0	-0.09346	-0.12147	0	-0.00472	-0.06461	2.38e-07	0.124221	0.122339	0	0.269071	0.257387	0	-0.02143	-0.29416
0	-0.31566	-0.25532	4.77e-07	-0.27273	-0.30267	0	-0.33957	-0.3589	-4.77e-07	-0.39028	-0.32246	0	-0.24987	-0.13484	0	-0.40115	-0.10954
0	-0.4497	-0.53888	0	-0.19776	-0.2883	0	-0.28479	-0.47586	2.38e-07	-0.37859	-0.36177	0	-0.58256	-0.64163	0	-0.29543	-0.41975
-4.77e-07	0.009467	0.136369	4.77e-07	0.068228	0.06939	0	-0.31999	-0.37891	0	0.12171	0.207104	0	-0.21979	-0.39358	0	-0.16599	0.021303
-4.77e-07	-0.23642	-0.15015	4.77e-07	-0.12101	-0.25515	0	-0.03016	-0.23805	-4.77e-07	-0.23978	-0.30161	0	-0.1085	-0.03572	0	-0.25501	-0.13546
0	-0.2253	-0.21536	-4.77e-07	-0.0773	-0.37894	0	-0.30138	-0.46603	4.77e-07	-0.36297	-0.3824	0	-0.38298	-0.43886	0	-0.23698	-0.25496
0	-0.27351	-0.39826	0	-0.13421	-0.3894	0	-0.23984	-0.57289	0	-0.16635	-0.14633	0	0.028391	0.008687	0	-0.07864	-0.3853
-2.38e-07	0.389515	0.453141	2.38e-07	0.13492	-0.20537	0	0.158603	0.034836	0	0.528057	0.411029	0	-0.22268	-0.13173	0	0.238223	0.090675
4.77e-07	-0.32691	-0.4401	4.77e-07	-0.3205	-0.53846	0	-0.30811	-0.44543	0	-0.20387	-0.45558	0	-0.56394	-0.75532	0	-0.13855	-0.3142
0	-0.00754	0.266904	0	0.023028	-0.01114	0	-0.52312	-0.17058	0	-0.07285	-0.08538	0	-0.61022	-0.85915	0	-0.00589	0.237689
-4.77e-07	-0.33017	-0.74943	4.77e-07	-0.31682	-0.73922	0	-0.39507	-0.83884	-4.77e-07	-0.44624	-0.59199	0	-0.52622	-0.54059	0	-0.36089	-0.49608
0	-0.00287	0.039614	0	-0.12329	0.122356	0	-0.2712	0.061353	2.38e-07	0.123204	0.14825	0	-0.46465	-0.6477	0	-0.2714	-0.3645
4.77e-07	-0.21744	-0.29328	0	-0.21786	-0.34857	0	-0.39694	-0.51025	0	-0.29296	-0.5717	0	-0.82064	-0.53075	0	-0.33131	-0.29568
4.77e-07	0.01707	-0.08022	-4.77e-07	0.124849	0.248484	0	0.192057	0.023014	4.77e-07	0.058698	0.147005	0	0.224311	0.267263	0	-0.09412	-0.05377
0	-0.06293	-0.44488	-4.77e-07	0.148184	-0.02558	0	0.624678	0.302821	0	0.189039	0.15446	0	0.786834	1.13679	0	-0.12752	-0.1746
2.98e-08	1.35355	0.932231	7.45e-09	2.20687	2.91215	0	0.263573	0.489215	0	1.82795	0.734053	0	1.95039	0.767336	0	0.622887	3.26675
0	0.860683	1.50882	0	0.920981	1.89439	0	0.576163	1.14383	2.38e-07	0.22234	0.477317	0	-0.09728	-0.55459	0	1.10567	1.45384
0	0.740106	1.02908	2.38e-07	0.228024	0.948837	0	-0.08353	0.575503	-2.38e-07	0.406337	0.699146	0	0.07402	0.104372	0	0.615067	0.680229
0	0.544901	1.35199	0	0.350944	1.05881	0	-0.03982	0.545798	-4.77e-07	0.186224	0.403862	0	-0.47342	-0.72686	0	0.573498	0.859094
0	2.32016	3.31873	0	1.03695	2.17979	0	0.291317	0.738174	-2.38e-07	0.643806	0.533239	0	-0.2584	0.055461	0	1.1787	1.06915
0	-0.07045	1.11943	2.98e-08	-0.4541	-0.48578	0	1.41558	2.64122	7.45e-09	1.82795	1.36557	0	-0.93858	-0.23266	0	0.622887	2.52979
2.38e-07	0.029173	0.348811	0	-0.07971	-0.026	0	-0.34524	-0.70456	-2.38e-07	-0.02438	-0.12458	0	-0.96317	-0.61918	0	0.250917	0.405958
5.96e-08	0.722034	1.00098	5.96e-08	0.242063	1.36367	0	1.26357	1.16729	0	1.98892	1.64909	0	0.727996	-0.04002	0	2.20785	2.94482
2.38e-07	0.308925	0.479431	2.38e-07	-0.10936	0.227779	0	-0.14706	0.127023	-2.38e-07	0.170089	0.184052	0	-0.42618	-0.60923	0	0.323327	0.327294
0	-0.53367	-0.04295	-2.38e-07	-0.25957	0.175188	0	0.263573	0.226181	-2.38e-07	0.123878	0.11905	0	0.749475	0.693336	0	0.470883	0.845288
0	0.637071	-0.43625	0	0.697908	0.242228	0	2.00054	0.167287	2.98e-08	-0.69253	-0.42691	0	0.365426	0.767336	0	0.77489	1.09683
0	-0.07045	0.215752	0	0.045905	-0.40977	0	0.415576	0.167287	1.49e-08	0.327954	0.441572	0	0.213423	0.767336	0	0.470884	0.792821
4.77e-07	-0.22876	-0.25032	-4.77e-07	-0.15032	-0.16077	0	-0.32624	-0.42252	0	-0.03532	-0.06872	0	-0.00654	-0.04184	0	-0.05518	-0.12651
-1.49e-08	-0.64645	0.13975	0	0.045905	-0.40977	0	-1.88843	-1.98472	1.49e-08	0.251952	0.36557	0	0.365426	0.767336	0	0.622887	0.944824
4.77e-07	-0.22102	-0.37173	0	-0.08445	-0.21297	0	-0.16639	-0.46692	0	-0.05919	0.000597	0	-0.53953	-0.70527	0	0.107903	-0.03241
4.77e-07	-0.18906	-0.54307	0	-0.13223	-0.54948	0	-0.25625	-0.42931	0	-0.14026	-0.34473	0	-0.45988	-0.49093	0	-0.55778	-0.37853
5.96e-08	-0.80741	-1.09722	2.98e-08	1.33839	1.9049	0	1.5855	1.48921	-5.96e-08	0.912916	0.658051	0	0.950388	-0.81763	0	-0.59951	0.13747
2.38e-07	0.23192	0.258888	-2.38e-07	0.359425	0.370223	0	-0.24059	-0.29048	0	-0.000114	0.206522	0	0.213423	0.161158	0	0.202778	0.329165
0	0.245686	0.562254	2.38e-07	0.183627	0.290032	0	0.126069	0.489215	2.38e-07	0.111976	0.088663	0	0.501992	0.638054	0	0.332667	0.506082
0	0.049536	-0.5776	0	0.313248	-0.09658	0	0.9799	0.639999	-4.77e-07	0.4832	0.522254	0	0.974415	1.10895	0	-0.09332	-0.04767
-1.19e-07	2.39817	3.74759	-1.19e-07	2.11982	3.1033	0	1.01846	2.25475	-1.19e-07	1.69599	2.01712	0	0.518278	1.10614	0	1.22861	1.55055
0	1.51875	3.09951	0	1.09567	3.01241	0	1.76607	3.16729	0	0.610125	0.621976	0	1.61781	1.07219	0	1.41138	1.07035
0	0.57684	1.22045	0	0.497554	1.48927	0	0.292719	1.29404	-2.38e-07	0.013216	0.249711	0	0.474034	0.508169	0	0.646538	0.329741
0	-0.14375	-0.72945	0	0.033017	-0.22514	0	-0.34309	-0.43937	-2.38e-07	-0.01142	0.002004	0	0.188332	0.157283	0	0.001399	0.133858
-2.98e-08	1.75723	3.20026	2.98e-08	1.49935	2.92289	0	2.5855	2.75225	5.96e-08	1.15563	1.15805	0	1.79838	2.08926	0	1.03792	1.52979
2.38e-07	0.209085	0.613111	0	0.193935	0.453372	0	-0.09432	0.337211	0	-0.25228	-0.34563	0	-0.0345	0.004835	0	0.197123	0.022827
0	0.536812	1.3197	0	-0.00386	0.972627	0	-0.11494	0.466847	0	-0.30387	-0.11924	0	-1.21954	-1.1802	0	0.535424	0.13038
0	-0.04333	-0.1056	4.77e-07	0.020741	-0.20256	0	0.028385	-0.11188	0	-0.03668	-0.15636	0	-1.51503	-1.53838	0	-0.05954	-0.08365
0	0.310168	0.193923	0	0.471869	0.22435	0	0.446774	0.344254	0	0.450431	0.255503	0	-0.22882	-0.49821	0	0.113026	-0.07737
0	0.450058	0.419616	0	0.823816	0.964024	0	1.39643	1.35819	0	0.670856	0.940926	0	0.070683	0.118244	0	1.10773	0.964974
0	0.49556	0.889406	0	0.350645	0.675407	0	-0.13261	0.272507	4.77e-07	0.052042	0.229279	0	-0.55613	-0.36593	0	0.162584	0.425868
0	-0.22245	-0.01225	0	0.197908	1.24223	0	1.41558	1.31929	1.49e-08	0.327954	0.441572	0	0.365426	0.767336	0	0.470884	0.792821
0	0.178408	0.372551	-4.77e-07	0.175848	0.507197	0	-0.19433	0.175438	4.77e-07	0.013885	0.247488	0	-0.34126	-0.37231	0	0.203347	0.462839
0	0.493054	1.03126	-4.77e-07	0.398353	1.09169	0	-0.2608	0.274069	0	-0.41894	-0.19533	0	-0.61298	-0.72332	0	-0.24665	0.013246
0	1.7851	2.6982	0	1.49866	2.4603	0	0.633941	1.8321	0	0.379746	0.442679	0	-0.09636	-0.02528	0	0.924601	0.796301
0	-0.14645	-0.36025	0	0.045905	0.166227	0	0.263573	0.167287	1.49e-08	0.251952	0.36557	0	0.213423	0.767336	0	0.622887	0.944824
-1.19e-07	1.14603	1.85623	0	2.91439	4.08267	0	3.84854	4.25475	2.98e-08	1.54443	1.02653	0	1.13096	1.05684	0	0.452962	1.7749
0	0.82671	1.34855	0	0.471333	1.19951	0	0.334656	0.972558	2.38e-07	1.21272	1.0003	0	1.09004	1.15853	0	0.944815	0.885446
0	0.154909	0.509673	4.77e-07	-0.03835	0.516584	0	0.195614	0.520731	4.77e-07	0.129908	0.24021	0	0.119301	0.27887	0	0.558895	0.424788
2.98e-08	-0.64645	0.35623	7.45e-09	0.838386	0.958708	0	1.26357	0.015284	-7.45e-09	0.968432	1.65805	0	-0.93858	-0.38467	0	0.622887	0.944824
2.38e-07	0.431386	0.438609	0	0.000112	0.479253	0	-0.31262	0.113515	2.38e-07	0.211163	0.239874	0	0.393994	0.767336	0	0.641502	0.632234
-2.38e-07	0.537164	0.525438	0	0.008021	0.564178	0	-0.33433	0.11482	2.38e-07	0.015617	0.327199	0	0.273544	0.5703	0	0.880684	0.81358
0	-0.28522	-0.14377	-2.38e-07	-0.10147	-0.14391	0	0.351036	-0.02536	0	-0.92229	-1.23061	0	0.476457	-0.23266	0	-0.46458	0.027287
-2.38e-07	-0.31782	-0.14377	-1.19e-07	0.496137	0.882706	0	0.515111	0.68186	1.19e-07	0.784017	0.972067	0	0.512983	0.767337	0	0.349868	0.479161
0	0.05382	1.01719	0	-0.01686	0.362386	0	-0.15146	0.337212	0	0.187311	1.15115	0	-0.14915	0.404766	0	0.77489	0.944824
-1.19e-07	1.86842	2.79769	1.19e-07	1.70627	1.85382	0	-0.29282	1.47763	-2.38e-07	0.270039	-0.0685	0	-0.38382	-0.11531	0	0.13746	-0.097
2.38e-07	0.310641	0.801563	2.38e-07	0.181377	0.698481	0	0.186952	0.116661	0	0.496733	0.177119	0	0.318392	0.08381	0	1.04512	0.915678
4.77e-07	-0.38112	-0.90024	0	-0.12739	-0.88794	0	0.479015	-0.7029	-4.77e-07	0.217697	0.306429	0	-0.37818	-0.12267	0	1.08304	0.739599
0	3.12892	4.44486	0	2.49337	4.49635	0	0.496233	2.06453	-2.38e-07	0.227585	0.317422	0	3.46718	2.94954	0	0.83931	0.440933
0	1.22203	3.52219	0	1.49039	3.49613	0	1.5855	1.75225	0	-0.67205	-0.1842	0	0.06142	2.76734	0	0.622887	2.52979
-2.38e-07	-0.4753	-0.3798	-2.38e-07	-0.05169	-0.16251	0	0.082333	-0.04844	2.38e-07	0.064927	0.020676	0	-0.18618	-0.25612	0	0.037924	-0.01453
-2.38e-07	0.460613	0.424982	-2.38e-07	0.235332	0.581236	0	-0.04128	0.234401	-2.38e-07	-0.39911	-0.40401	0	-0.67555	0.647042	0	0.037924	-0.75562
0	0.96401	0.938932	0	0.93332	1.28537	0	0.910089	0.919705	-4.77e-07	0.593382	0.710376	0	0.277945	0.668015	0	0.654328	0.485086
0	-0.26952	0.064754	4.77e-07	-0.7476	-0.16095	0	-0.68242	-0.43392	0	-1.29088	-1.25522	0	-1.84572	-0.45616	0	-1.55968	-0.94012
-2.38e-07	-0.06549	0.453022	-2.38e-07	-0.05474	-0.11725	0	0.048113	0.183869	0	-0.25544	-0.46096	0	-0.2765	-0.07842	0	-0.07354	0.05327
-4.77e-07	0.023266	0.066563	0	0.055855	0.126794	0	0.150454	0.206417	4.77e-07	-0.02445	-0.01004	0	-0.06365	0.012449	0	-0.26557	0.008984
2.38e-07	0.14815	0.409703	2.38e-07	0.015204	0.250362	0	0.143014	0.161187	2.38e-07	0.246856	0.075308	0	-0.00995	0.262864	0	0.173184	0.432011
0	-0.46088	-0.36659	0	-0.50733	-0.56922	0	-0.3952	-0.55833	0	-0.73854	-0.80445	0	-0.67522	-0.7781	0	-0.68644	-0.76417
0	1.33453	2.0578	4.77e-07	1.15837	1.82552	0	0.659235	1.12188	0	0.317401	0.55281	0	-0.28203	-0.08703	0	0.448677	0.882507
-2.38e-07	1.95426	2.26563	0	1.88759	2.81499	0	0.926538	1.47957	-2.38e-07	0.538239	0.804949	0	-0.02318	0.457481	0	0.938913	0.811241
0	0.353551	2.75991	0	0.121906	3.04367	0	2.7375	3.12664	0	0.66699	2.07309	0	2.79839	3.3523	0	0.622887	0.207859
4.77e-07	0.361778	0.239787	4.77e-07	0.437429	0.393617	0	0.599932	0.43289	0	0.096819	0.033804	0	0.459123	0.457984	0	0.091553	0.054717
0	1.2328	1.34415	0	1.1571	1.88056	0	0.148096	0.926279	0	-0.97258	-0.92861	0	-0.07415	-0.74972	0	-0.96716	-1.76452
0	-0.47668	-0.66833	0	-0.24568	-0.51111	0	-0.19804	-0.70536	0	-0.15874	-0.23354	0	0.076255	-0.13537	0	-0.01397	-0.17585
4.77e-07	-0.45075	-1.01799	-4.77e-07	-0.18991	-0.91279	0	0.325993	-0.26341	4.77e-07	-0.15957	-0.31763	0	0.200712	0.277262	0	-0.39471	-0.44708
0	-0.77085	-1.61335	4.77e-07	-0.44418	-1.33531	0	-0.14383	-1.04093	0	-0.23509	-0.39198	0	0.034367	-0.04572	0	-0.28078	-0.54446
2.98e-08	1.22203	2.07862	5.96e-08	-1.66161	-0.16385	0	0.585501	-0.24775	0	0.383469	1.49709	0	-1.59393	-2.19202	0	-0.37711	0.359862
0	-0.17592	-0.18964	-4.77e-07	-0.1294	-0.43957	0	0.013138	-0.18179	4.77e-07	-0.04677	-0.22925	0	0.239219	0.086287	0	-0.20012	-0.26723
4.77e-07	-0.06078	0.063871	0	0.049744	-0.00375	0	-0.53965	-0.39197	0	-0.14671	-0.01464	0	-0.10664	-0.17134	0	0.016592	-0.07757
-4.77e-07	-0.41918	-0.64032	-4.77e-07	-0.18227	-0.50926	0	-0.13396	-0.50416	0	-0.04883	-0.06542	0	-0.31026	-0.45917	0	-0.02913	0.003156
0	-0.07045	-0.43625	0	0.045905	-0.33377	0	0.263573	0.167287	1.49e-08	0.251952	0.441572	0	0.213423	0.767336	0	0.622887	1.09683
4.77e-07	-0.16452	-0.21903	-4.77e-07	-0.21318	-0.28681	0	-0.71714	-0.76762	0	-0.50956	-0.46524	0	0.284407	0.109905	0	-0.41375	-0.39933
0	4.92673	5.76903	1.19e-07	1.04591	3.54415	0	3.84854	5.75225	5.96e-08	2.07388	1.82857	0	1.33895	2.00834	0	2.73836	2.7291
0	-0.61573	-1.20902	0	-0.44751	-0.61458	0	0.000538	-0.53503	2.38e-07	-0.64416	-0.88317	0	-0.44554	-0.3322	0	-0.34059	-0.69672
0	0.009927	0.148759	0	0.071779	0.051134	0	0.08852	0.01875	-4.77e-07	0.096845	0.173346	0	-0.20638	-0.65726	0	0.108166	0.338472
-4.77e-07	-0.66924	-1.28453	-4.77e-07	-0.35804	-0.74727	0	-0.03671	-0.73656	4.77e-07	-0.21228	-0.33557	0	0.016561	0.088729	0	-0.39828	-0.63427
0	-0.11289	-0.34496	0	0.364619	0.170721	0	-0.44692	-0.19528	1.19e-07	-0.31081	-0.58466	0	-0.04961	0.182374	0	-3.23509	-2.91316
0	0.49535	0.498395	0	0.473376	0.626536	0	0.536446	0.484978	2.38e-07	0.90944	0.780432	0	-0.36498	-0.22284	0	0.103513	0.195021
0	-0.000907	-0.11009	0	-0.01003	-0.21941	0	0.081602	-0.02725	0	0.120699	0.086003	0	-0.21158	-0.15497	0	-0.03471	0.017567
0	-0.19131	-0.71443	0	-0.01951	-0.46022	0	0.162828	-0.34095	-4.77e-07	-0.23072	-0.274	0	-0.0239	0.048085	0	-0.52658	-0.3383
2.38e-07	0.530697	1.65369	0	-0.32186	0.729523	0	-0.99581	-0.26613	2.38e-07	-0.42145	-0.58731	0	-0.42932	-0.37017	0	-0.16628	-0.06252
0	-0.5523	-1.96531	-4.77e-07	-0.31897	-1.74693	0	0.018082	-1.41174	-4.77e-07	-0.56379	-1.04215	0	-0.50318	-0.13537	0	-1.03489	-1.43106
2.38e-07	1.56122	3.1623	2.38e-07	1.0906	2.20387	0	-0.38684	0.798053	0	0.765736	0.955863	0	1.40411	1.4336	0	1.09136	1.45849
0	-0.11082	-0.3051	0	0.030478	-0.17019	0	0.253891	-0.06236	0	0.060051	-0.04096	0	0.036726	0.29433	0	0.11655	-0.02437
-4.77e-07	-0.38165	-0.83004	-4.77e-07	-0.08382	-0.61445	0	-0.04076	-0.55313	4.77e-07	-0.0289	-0.10048	0	-0.26784	-0.16357	0	-0.29378	-0.27956
0	0.093735	-0.2876	0	0.039106	-0.26411	0	0.092205	-0.18969	0	-0.03499	-0.15283	0	0.109437	0.294297	0	-0.11942	-0.22474
0	0.429553	1.6692	0	0.621906	3.17741	0	1.26357	1.75225	2.98e-08	-1.19253	0.734053	0	1.21342	-0.81763	0	1.77489	3.09683
0	-0.01493	0.487747	-1.19e-07	-0.37809	-0.07829	0	2.5855	2.97464	0	-0.15173	1.08205	0	-0.88611	-0.81763	0	-1.96208	-1.64014
-4.77e-07	-0.50417	-1.17126	-4.77e-07	-0.30388	-0.87059	0	-0.16308	-0.82463	-4.77e-07	-0.05459	-0.20969	0	-0.4463	-0.3549	0	-0.00921	-0.20708
4.77e-07	-0.19057	-0.78814	4.77e-07	0.071547	-0.42443	0	-0.07375	-0.583	0	0.341229	0.326336	0	-0.26218	-0.25464	0	0.301019	0.105781
4.77e-07	-0.29102	-0.26826	0	-0.279	-0.39048	0	-0.29448	-0.31713	4.77e-07	-0.08445	-0.2175	0	-0.32684	-0.40764	0	-0.03106	0.023471
0	-0.14645	-0.43625	0	0.045905	-0.33377	0	0.263573	0.167287	1.49e-08	0.251952	0.36557	0	0.213423	0.767336	0	0.622887	0.944824
0	-0.44262	-0.86557	0	-0.19988	-0.69671	0	0.011665	-0.47297	4.77e-07	-0.23216	-0.2533	0	-0.12848	-0.16776	0	-0.28296	-0.12627
0	-0.22245	0.648711	7.45e-09	0.621906	-0.40977	0	2.00054	2.31929	0	0.17595	0.36557	0	0.213423	0.767336	0	0.470884	0.944824
-2.38e-07	0.025333	0.667502	0	-0.18223	0.415881	0	-0.39354	0.285469	-2.38e-07	-0.21407	-0.20147	0	0.162198	0.186562	0	0.186023	0.104604
-4.77e-07	-0.29383	-0.44551	0	-0.12009	-0.17825	0	-0.14253	-0.24477	2.38e-07	-0.06794	-0.13288	0	0.067817	0.141402	0	0.019427	-0.10187
0	0.18182	0.658734	0	0.166203	0.135527	0	0.740011	0.81365	1.19e-07	0.265959	0.959901	0	0.154529	0.12348	0	0.108314	0.001408
0	-0.41571	-0.61168	4.77e-07	-0.17476	-0.38827	0	-0.00346	-0.29318	-4.77e-07	-0.15239	-0.06312	0	-0.13961	-0.27243	0	-0.0136	-0.09122
0	-0.39734	-1.07425	0	-0.15451	-0.69485	0	0.350368	-0.29653	0	0.141267	0.062243	0	0.310427	0.304512	0	-0.34746	-0.4301
0	-0.50933	-0.61036	4.77e-07	-0.43554	-0.56529	0	-0.3558	-0.44083	0	-0.58818	-0.57738	0	-0.26292	-0.51082	0	-0.26599	-0.42142
0	0.31437	1.18355	4.77e-07	0.228867	1.23903	0	-1.17937	-0.15672	0	-0.58032	-0.27327	0	-0.46658	-0.54117	0	-0.47532	-0.3306
2.38e-07	0.675854	1.21331	0	0.281521	0.894697	0	-0.11613	0.467592	-2.38e-07	0.196194	0.192955	0	0.203773	0.273228	0	0.771088	0.603787
0	-0.56007	-0.96902	-4.77e-07	-0.41176	-0.99063	0	-0.37015	-0.73854	0	-0.4111	-0.53297	0	-0.40771	-0.3188	0	-0.39812	-0.33078
0	-0.22245	-0.51225	0	0.045905	-0.40977	0	0.263573	0.167287	1.49e-08	0.251952	0.36557	0	0.06142	0.615333	0	0.622887	0.944824
2.98e-08	0.438514	-0.21977	0	-0.5301	0.458708	0	1.84854	0.167287	0	-0.32405	0.36557	0	0.06142	0.615333	0	0.77489	2.09683
0	-0.26193	-0.90236	0	-0.15296	-0.69369	0	-0.44176	-1.05511	0	-0.3468	-0.22471	0	-0.25108	-0.33336	0	-0.54259	-0.64014
-4.77e-07	-0.09113	0.225688	0	-0.03164	0.163204	0	-0.26512	0.250887	4.77e-07	-0.26229	-0.12255	0	-0.85577	-0.77649	0	-0.15514	0.066895
0	-0.43087	-0.31677	2.38e-07	-0.2032	-0.22988	0	-0.32139	-0.3022	0	-0.05182	0.131917	0	-0.25224	-0.00318	0	-0.64892	-0.04068
-2.98e-08	-0.14645	0.063749	0	-1.19106	-1.57074	0	-0.73643	-0.83271	-2.98e-08	-1.32405	0.819015	0	-0.78658	-0.38467	0	1.62289	-0.05518
0	-0.25223	-0.24664	-4.77e-07	-0.32845	-0.68976	0	-0.42139	-0.84133	4.77e-07	-0.22077	-0.25532	0	-0.54593	-0.92125	0	-0.02142	-0.36624
4.77e-07	-0.49035	-0.95276	4.77e-07	-0.33093	-0.47378	0	0.222292	0.048584	0	0.231535	0.519527	0	0.141437	0.086709	0	0.079411	0.154681
0	-0.3682	-0.8333	0	-0.46873	-0.73707	0	-0.37074	-0.99183	4.77e-07	-0.32571	-0.34998	0	-0.8903	-1.11775	0	-0.48279	-0.34528
4.77e-07	0.098587	0.188447	0	-0.0055	0.04277	0	-0.01093	0.247168	-4.77e-07	-0.19431	-0.04791	0	-0.24151	-0.16227	0	-0.07348	-0.03895
-4.77e-07	-0.35527	-0.57372	-4.77e-07	-0.19189	-0.49036	0	-0.06588	-0.33087	0	-0.05149	-0.07243	0	-0.09927	-0.1781	0	-0.25196	-0.22884
0	-0.14645	-0.43625	0	0.045905	0.166227	0	0.263573	0.167287	1.49e-08	0.327954	0.36557	0	0.213423	0.767336	0	0.622887	0.944824
4.77e-07	-0.61207	-0.62715	0	-0.45337	-0.55605	0	-0.33798	-0.57037	0	-0.37369	-0.55069	0	-0.21497	-0.23599	0	-0.27758	-0.37378
0	0.728468	1.63914	-2.38e-07	0.669836	1.60944	0	-0.02482	0.80328	0	0.502943	0.654081	0	-0.526	-0.57468	0	0.797345	0.74633
0	1.37457	3.43834	-4.77e-07	1.21377	1.54388	0	-1.76554	-0.28515	4.77e-07	0.03908	0.022915	0	-1.03343	-1.95833	0	0.449991	0.681574
0	-0.07045	0.215752	0	0.121906	0.742229	0	0.263573	1.90425	1.49e-08	0.327954	0.36557	0	1.36543	0.767336	0	0.622887	0.944824
0	0.353551	1.42087	2.98e-08	1.33839	2.57119	0	0.263573	1.48921	0	1.73163	0.649091	0	-0.37154	1.18237	0	0.815532	1.3074
0	-0.1218	-0.13257	4.77e-07	-0.02551	0.064795	0	-0.08816	-0.13902	-4.77e-07	-0.20221	-0.22327	0	0.07116	0.170941	0	-0.15812	-0.38421
-2.98e-08	0.722034	0.967426	0	0.630867	1.41215	0	-0.32139	1.16729	-2.98e-08	0.412916	1.02653	0	0.213423	0.767336	0	1.94481	0.944824
2.98e-08	1.731	0.648711	0	0.121906	0.590225	0	0.263573	0.529857	2.98e-08	1.12044	0.573089	0	-0.37154	-0.81763	0	1.43024	1.75218
4.77e-07	-0.39949	-1.03411	0	-0.40067	-1.2527	0	-0.54723	-1.05855	-4.77e-07	-0.06272	-0.50711	0	-0.6246	-0.67858	0	-0.60276	-0.7967
-4.77e-07	-0.20483	-0.17308	0	-0.06508	-0.11968	0	-0.22457	-0.0883	0	-0.19733	-0.06683	0	-0.21414	-0.14007	0	-0.02527	0.033633
2.38e-07	0.163359	0.8656	0	-0.08138	0.477395	0	-0.28317	0.540575	2.38e-07	0.211808	0.22386	0	0.108305	0.081445	0	0.04099	0.248216
2.38e-07	0.098992	0.561898	2.38e-07	-0.13615	0.561493	0	-0.16865	0.167287	0	0.139309	0.192743	0	0.022667	-0.01216	0	0.27191	0.068757
0	-0.35462	-0.44434	-4.77e-07	-0.12866	-0.29863	0	-0.09257	-0.34653	4.77e-07	0.244104	0.407063	0	-0.39334	0.085412	0	0.00545	0.061536
0	0.013011	-0.24495	-4.77e-07	0.06464	-0.12944	0	0.079069	-0.12806	-4.77e-07	0.021508	0.152149	0	0.057528	-0.0398	0	0.097732	0.194272
0	0.174122	-0.19026	4.77e-07	0.214653	0.094069	0	0.151278	0.028703	0	0.146644	0.260963	0	0.118505	0.225398	0	0.024181	0.181251
0	-0.69117	-0.89766	0	-0.33488	-0.69578	0	0.101563	-0.31115	4.77e-07	-0.16137	-0.24217	0	1.18076	1.27489	0	-0.24147	-0.22377
-4.77e-07	-0.12797	-0.62408	-4.77e-07	0.123339	-0.22169	0	0.468092	0.141709	0	0.077044	0.17503	0	0.667681	0.748279	0	-0.19367	-0.17111
4.77e-07	-0.17041	-0.58007	-4.77e-07	-0.00803	-0.50245	0	0.075764	-0.40469	0	-0.13773	-0.12953	0	0.040615	0.021605	0	-0.16881	-0.11827
0	0.500627	0.985736	0	0.547019	1.18547	0	0.508152	0.888672	-4.77e-07	0.448157	0.765125	0	0.593138	0.789344	0	0.43329	0.722755
0	-0.37324	-0.36998	4.77e-07	-0.33265	-0.5089	0	-0.251	-0.21918	-4.77e-07	-0.3223	-0.20668	0	-0.0601	0.047682	0	-0.27975	-0.19138
0	-0.06165	-0.62922	-4.77e-07	0.155782	-0.23228	0	0.821445	0.453952	-4.77e-07	0.084834	0.078684	0	0.897146	1.16131	0	-0.21974	-0.3002
0	1.35355	2.12839	0	0.697908	2.48815	0	0.263573	2.97464	0	1.12044	1.44157	0	1.36543	0.767336	0	0.77489	1.09683
2.38e-07	-0.17627	-0.12629	0	-0.31524	-0.25743	0	-0.22581	-0.10367	-2.38e-07	-0.36712	-0.33626	0	0.185678	0.075459	0	-0.06938	-0.23777
0	-0.29834	-0.64754	0	-0.14553	-0.45657	0	-0.01959	-0.33213	0	0.122412	0.195122	0	-0.19403	-0.01426	0	0.067948	-0.05917
0	0.011478	0.283931	0	-0.01011	0.081029	0	0.073509	0.150043	-4.77e-07	0.004665	0.136713	0	-0.03065	-0.08347	0	-0.02384	0.216404
0	-0.32927	-0.77042	-4.77e-07	-0.12366	-0.60266	0	-0.01255	-0.53036	-4.77e-07	0.032371	-0.07589	0	-0.26268	-0.30735	0	-0.13384	-0.22982
0	0.236633	0.517837	-4.77e-07	0.193919	0.493752	0	-0.32655	-0.09988	0	0.256504	0.311094	0	-0.33638	-0.37346	0	0.263483	0.260325
-4.77e-07	-0.12346	0.336988	0	0.596968	0.454477	0	0.20188	0.28328	2.38e-07	2.61747	3.46441	0	2.13942	1.08926	0	2.52789	3.64744
-4.77e-07	-0.1744	-0.43807	4.77e-07	0.118851	-0.18534	0	-0.01658	-0.25919	0	0.066536	0.120787	0	-0.182	-0.15244	0	0.110505	0.134955
-4.77e-07	0.012739	-0.09347	0	-0.13588	-0.1328	0	0.149691	0.088523	4.77e-07	-0.1912	-0.23917	0	-0.1272	-0.05793	0	-0.02325	-0.0744
0	0.189112	0.376506	0	0.199566	0.326023	0	0.192785	0.296797	-4.77e-07	0.010852	0.238911	0	-0.00469	-0.16672	0	0.142261	0.491391
-2.98e-08	0.722034	0.35623	2.98e-08	0.206869	-0.11729	0	0.11157	0.015284	1.49e-08	0.903955	1.60254	0	0.213423	0.767336	0	0.470884	0.944824
2.38e-07	0.883487	1.6249	2.38e-07	0.528953	1.30584	0	-0.30471	0.248817	-4.77e-07	-0.63889	-0.69187	0	-1.89841	-1.81365	0	-0.74499	-0.51577
4.77e-07	-0.5765	-0.81788	0	-0.32479	-0.63942	0	-0.45859	-0.748	-4.77e-07	-0.23408	-0.22952	0	-0.26832	-0.5308	0	-0.35513	-0.21921
4.77e-07	0.185531	0.375208	4.77e-07	0.092518	0.304512	0	-0.10344	0.132651	0	0.052518	0.124578	0	0.219501	0.223905	0	0.143649	0.400374
0	0.387367	0.85727	2.38e-07	0.192289	0.601735	0	-0.01118	0.376514	0	0.129405	0.342312	0	-0.383	-0.26032	0	0.248692	0.391923
-4.77e-07	-0.28361	-0.29012	-4.77e-07	-0.38317	-0.33687	0	0.025597	0.108889	4.77e-07	-0.17046	-0.10848	0	0.027205	0.043461	0	0.195526	0.160942
0	-0.12725	-0.17283	4.77e-07	-0.00728	0.083184	0	0.107811	-0.11819	4.77e-07	0.484458	0.516485	0	-0.10508	-0.04394	0	-0.13503	-0.11983
4.77e-07	0.42939	0.783414	0	0.550857	0.683616	0	0.462181	0.428872	0	0.290956	0.501069	0	-0.48523	-0.42982	0	0.656168	0.659054
0	-0.24358	-0.35973	4.77e-07	-0.11319	-0.34287	0	-0.08555	-0.28625	-4.77e-07	-0.11958	-0.01331	0	-0.18238	-0.23145	0	-0.04352	0.038644
-4.77e-07	-0.34586	-0.50387	4.77e-07	-0.24253	-0.33219	0	-0.32139	-0.27769	4.77e-07	-0.23319	-0.22393	0	-0.32769	-0.13511	0	-0.14592	-0.18071
-4.77e-07	-0.1321	-0.68388	4.77e-07	0.013752	-0.47957	0	0.06749	-0.49886	0	-0.11346	-0.15649	0	-0.19217	-0.2227	0	-0.1098	-0.14944
0	0.464747	-0.65273	0	0.329425	-0.62625	0	2.41558	0.31929	-7.45e-09	0.751952	1.08205	0	-2.59393	-2.04002	0	-0.96208	-0.64014
2.38e-07	0.975026	1.32207	-2.38e-07	0.814192	1.27237	0	0.820411	0.992828	0	0.357486	0.504673	0	-2.38171	-2.02902	0	0.401299	0.32315
0	-0.69783	-1.21502	0	-0.33168	-1.02693	0	0.042751	-0.63131	0	-0.17068	-0.31076	0	-0.19956	-0.35988	0	-0.42172	-0.41436
0	-0.3016	-0.58607	4.77e-07	-0.26384	-0.54811	0	-0.54701	-0.88518	0	-0.44381	-0.46184	0	-0.69122	-0.88854	0	-0.52209	-0.30818
0	-0.42821	-0.67736	0	-0.2517	-0.7273	0	-0.22926	-0.65398	0	-0.13442	-0.21985	0	-0.09203	-0.22757	0	-0.15773	0.003886
-2.38e-07	0.696421	0.295269	2.38e-07	1.00428	1.22042	0	1.40653	2.68036	0	0.971764	0.86557	0	1.73698	1.72153	0	0.284085	0.103522
0	0.165019	0.122541	4.77e-07	0.224981	0.198918	0	-0.12164	0.052792	-4.77e-07	0.050406	0.212902	0	-0.04567	0.028723	0	-0.10036	0.101473
0	-0.08034	-0.45638	4.77e-07	0.045175	-0.29351	0	-0.24883	-0.59673	4.77e-07	-0.33408	-0.18809	0	-0.60988	-0.79152	0	-0.24039	-0.36614
0	-0.25678	-0.51115	0	-0.10186	-0.33259	0	-0.08305	-0.29785	0	-0.02378	-0.01171	0	-0.05038	-0.19365	0	-0.15902	-0.14592
-4.77e-07	-0.09947	-0.17458	0	-0.15887	-0.34018	0	-0.30099	-0.40047	0	-0.22661	-0.36748	0	-0.53607	-0.54759	0	-0.26796	-0.24707
0	0.86652	1.45361	0	0.615466	1.14617	0	0.090736	0.856947	4.77e-07	0.435542	0.556286	0	-0.04096	0.002074	0	0.876643	1.03322
0	1.23066	1.17723	2.38e-07	0.77722	1.09936	0	0.913827	1.22618	-2.38e-07	1.14032	1.1465	0	1.15512	1.18594	0	0.743639	0.915912
0	1.17812	1.86545	0	0.805583	1.70433	0	0.466713	1.1347	-2.38e-07	0.949365	1.21289	0	0.002975	0.001635	0	1.21856	1.61481
0	-0.66771	-1.38167	0	-0.30433	-0.98782	0	0.210321	-0.60295	-4.77e-07	-0.19093	-0.22682	0	-0.0572	0.091883	0	-0.40321	-0.33776
2.38e-07	1.60212	2.12108	2.38e-07	1.60857	2.51475	0	1.03381	1.90665	0	0.773034	0.99925	0	1.42691	1.6098	0	1.16321	0.856236
0	0.137341	0.238054	2.38e-07	-0.41612	-0.23921	0	-0.05081	0.177341	0	-0.27242	-0.17364	0	-0.12499	-0.05983	0	-0.12739	-0.34342
0	-0.92272	-1.005	1.19e-07	-0.93377	-1.18193	0	1.00054	0.582324	2.98e-08	0.251952	1.07309	0	1.21342	1.76734	0	-0.51462	-1.51461
0	0.563797	1.76587	-2.38e-07	-0.05494	1.42059	0	0.015645	1.08928	0	0.072004	0.72028	0	-0.41367	-0.92534	0	1.16651	1.10658
-1.19e-07	0.306996	1.80967	0	-0.20413	1.64754	0	0.263573	1.66979	-2.38e-07	0.376495	0.097176	0	0.575993	1.28191	0	0.792812	0.752179
[truncated: 4,079 more rows]

## Sheet: 5d left
Wt log	Wt 24h	Wt 48h	Wt GAL log	Wt GAL 24h	Wt GAL 48h	COX9 GAL80 log	COX9 GAL80 24h	COX9 GAL80 48h
0	0.177958	0.243773	4.77e-07	-0.03897	0.000288	0	-0.00905	0.042355
-1.49e-08	-0.04969	-0.30028	-1.49e-08	-0.02868	0.173232	1.49e-08	-0.56159	-0.24306
-2.38e-07	-0.33449	0.344239	2.38e-07	-0.45636	0.099742	0	-0.61523	0.215258
0	0.400233	1.08004	0	0.411224	0.778502	0	0.514446	0.937603
0	-0.00217	0.08603	0	-0.18683	-0.15131	0	-0.2241	0.111374
-4.77e-07	-0.7156	-1.1646	4.77e-07	-0.18547	-0.34511	4.77e-07	0.466712	0.25903
2.38e-07	1.03297	1.93178	0	-0.567	-0.50131	0	-0.18448	0.224345
7.45e-09	0.374311	0.916205	0	-0.02868	0.401237	0	0.306892	-0.59106
0	0.446811	0.881887	0	-0.08067	-0.11669	4.77e-07	-0.26799	0.053702
-1.49e-08	0.602316	3.12595	0	0.047326	1.11772	-1.49e-08	0.590412	2.5699
4.77e-07	-0.11239	-0.32774	0	0.090962	-0.04014	4.77e-07	0.37931	0.258626
0	0.660569	1.42757	0	0.03668	0.193029	4.77e-07	-0.06716	0.461271
-2.38e-07	2.01652	3.52294	0	1.2194	2.04585	0	0.328494	0.593247
0	-0.45187	-0.75714	4.77e-07	0.128074	-0.07019	0	0.698309	0.496681
2.38e-07	0.359569	0.717816	2.38e-07	0.092414	0.155858	-2.38e-07	-0.15365	0.305104
2.38e-07	0.763266	1.27647	-4.77e-07	0.577905	0.629101	0	-0.32137	-0.19206
0	1.49147	2.8072	0	0.060388	0.930197	0	-0.95898	-0.11398
0	0.233847	0.106866	0	0.042464	0.083101	0	0.376957	0.445285
0	-0.59814	-0.94653	0	0.182048	-0.00334	4.77e-07	0.758242	0.652354
0	0.066941	0.430047	4.77e-07	-0.11924	-0.14936	4.77e-07	-0.0785	0.227973
0	-0.10366	0.053317	-4.77e-07	-0.48191	-0.64484	0	-0.65763	-0.20414
0	-0.43129	-0.30845	0	-0.41141	-0.31796	0	-0.00355	0.187772
-1.49e-08	-0.04969	0.775726	0	-0.02868	0.249234	-1.49e-08	-0.48559	0.408941
-4.77e-07	-0.63567	-0.94305	0	-0.17408	-0.34042	4.77e-07	0.603164	0.388109
0	-0.30255	-0.49808	0	0.217259	0.029764	0	0.627627	0.604893
0	0.145819	0.285289	0	0.112124	-0.14065	-4.77e-07	-0.15239	0.43374
-4.77e-07	0.125143	-0.00955	4.77e-07	0.081345	0.144424	4.77e-07	0.090195	0.317698
0	0.594473	1.0489	4.77e-07	0.062366	0.220867	0	-0.27825	0.376322
0	0.669705	1.07077	-4.77e-07	0.508352	0.670714	0	0.470726	0.778351
-2.38e-07	0.536172	1.04081	4.77e-07	-0.12568	-0.04073	-4.77e-07	0.031469	0.480591
-4.77e-07	-0.09325	-0.17991	0	0.088685	0.138271	0	0.222005	0.431779
-2.38e-07	0.31694	0.926473	-4.77e-07	0.224255	0.252648	-4.77e-07	-0.06715	0.164308
-4.77e-07	0.656873	1.71581	4.77e-07	1.08812	1.2448	4.77e-07	1.88433	3.16346
-4.77e-07	0.000453	-0.09337	0	0.006537	0.064223	4.77e-07	0.255306	0.266822
-4.77e-07	-0.14697	-0.37896	4.77e-07	0.652411	0.418278	0	1.18567	1.2526
4.77e-07	-0.45254	-0.84996	-4.77e-07	0.053121	-0.06111	0	0.563228	0.349669
1.19e-07	-0.4971	0.783474	0	0.187804	0.380751	-5.96e-08	0.960606	0.924838
4.77e-07	0.22006	0.651197	0	0.21688	0.277116	0	0.193283	0.519191
4.77e-07	-0.20088	0.025175	0	0.198475	0.121877	-2.38e-07	0.590705	0.867731
-4.77e-07	0.52965	0.976969	-4.77e-07	0.034354	0.23816	4.77e-07	-0.22761	0.175395
2.38e-07	0.400984	0.802141	2.38e-07	-0.22942	0.220082	0	-0.08539	0.035095
4.77e-07	0.15946	0.322188	0	-0.14393	-0.01152	0	-0.32002	-0.32226
-2.38e-07	0.406435	0.864064	0	-0.16259	0.067702	0	0.378791	0.265276
0	2.30173	3.6992	2.38e-07	1.88501	2.34737	0	1.99131	2.86506
0	-0.07847	0.460223	-4.77e-07	0.158356	0.152854	4.77e-07	-0.18661	0.220032
0	0.138834	0.260876	0	0.059958	0.072504	0	0.030938	0.283467
4.77e-07	-0.20724	-0.44402	-4.77e-07	-0.01661	-0.09966	-4.77e-07	-0.00831	0.055588
-4.77e-07	0.188852	0.430482	-4.77e-07	-0.26508	-0.14086	0	-0.28608	-0.04428
0	0.30179	0.722929	2.38e-07	-0.24327	-0.25217	2.38e-07	-0.33131	0.562725
0	0.608534	1.23154	-2.38e-07	0.096487	0.143323	2.38e-07	0.16583	0.58377
4.77e-07	-0.1577	-0.13202	0	-0.36176	-0.32661	0	-0.43309	-0.17649
-2.38e-07	0.234257	1.25278	0	1.15639	1.46937	0	0.954924	2.23915
4.77e-07	-1.36363	-0.97714	0	-0.65011	-0.42113	-4.77e-07	-0.03096	0.60787
2.38e-07	0.14814	0.419006	2.38e-07	0.143704	0.173563	2.38e-07	0.144979	0.432125
0	-0.31409	-0.20265	-4.77e-07	-0.30549	-0.11653	0	0.288261	1.0863
1.49e-08	0.450313	2.14592	0	0.623327	1.11772	0	0.938409	2.5681
2.38e-07	0.257439	0.550582	0	-0.44274	-0.31942	0	-0.58892	-0.46106
0	0.44621	0.858511	0	0.214862	0.280642	0	-0.13116	0.384749
4.77e-07	0.054837	0.388841	4.77e-07	-0.12559	-0.09259	4.77e-07	-0.28113	-0.29826
0	-0.05297	-0.26325	0	0.375108	0.2804	0	0.905118	0.852741
0	-0.27433	-0.56541	0	0.244712	0.059719	0	0.747084	0.923075
0	0.612904	1.04102	-2.38e-07	0.808359	0.919133	0	1.17049	1.55676
0	0.76146	1.47782	4.77e-07	0.672835	0.954232	0	0.917996	1.47153
0	0.359698	0.812565	4.77e-07	-0.08623	-0.04715	4.77e-07	-0.08848	0.399495
0	1.25294	1.98205	0	0.480387	0.79339	4.77e-07	0.585413	1.415
4.77e-07	0.20223	0.689611	-2.38e-07	-0.06563	0.048452	4.77e-07	0.03038	0.446529
0	0.475027	1.18652	0	0.280937	0.313839	2.38e-07	0.424581	1.10978
2.38e-07	0.970545	1.11663	-2.38e-07	1.03851	1.3476	0	1.23269	1.91829
0	1.50529	1.59636	4.77e-07	1.40053	1.55502	-4.77e-07	1.4378	1.87472
-4.77e-07	0.364757	0.004987	0	-0.08806	-0.03029	0	-0.35582	0.024091
4.77e-07	0.071086	0.0773	0	0.023901	0.082039	4.77e-07	0.072754	0.192181
0	0.461326	0.719699	-5.96e-08	-1.73619	-0.6658	0	0.875644	1.49262
4.77e-07	0.572925	0.563097	0	0.553373	0.628362	-4.77e-07	0.319575	0.262697
-1.49e-08	0.602316	0.492206	2.98e-08	-0.02868	0.325235	0	-0.19311	1.97358
2.38e-07	0.332853	0.504391	-2.38e-07	-0.04518	-0.10211	-2.38e-07	-0.31286	0.489962
0	0.719894	1.20738	0	0.130543	-0.06834	0	0.543112	1.16175
0	0.08183	-1.11324	-2.98e-08	-0.52868	-1.40277	5.96e-08	-0.10815	0.33294
0	-0.41817	-0.45228	-2.98e-08	-0.73619	-1.32677	5.96e-08	-2.24879	-0.66706
-4.77e-07	0.405575	0.957186	-2.38e-07	0.453883	0.785615	4.77e-07	0.759957	1.34687
0	0.213929	0.945752	0	0.129859	0.071099	-2.38e-07	0.034513	0.713267
-2.38e-07	0.038064	0.152321	-4.77e-07	-0.22453	-0.25646	0	-0.05223	0.181376
0	0.382239	0.564955	0	-0.09168	0.029294	0	-0.3862	0.062704
0	0.30738	0.626697	0	0.095833	0.191368	0	-0.10495	0.282335
-2.38e-07	0.380781	0.558764	0	0.355232	0.248438	-2.38e-07	0.495854	0.624566
-4.77e-07	0.059766	0.139663	-2.38e-07	0.440243	0.252767	2.38e-07	0.810598	1.02239
0	-0.08238	-0.08928	0	0.375191	0.33177	4.77e-07	0.843397	0.994229
-2.38e-07	0.01176	0.567066	2.38e-07	0.009761	0.124648	-2.38e-07	-0.07743	0.387605
0	0.556857	1.34717	2.38e-07	0.015151	0.166408	-2.38e-07	-0.18144	0.418314
0	0.451186	0.871152	-4.77e-07	0.005899	-0.02659	0	-0.12336	0.585611
0	0.278146	0.404986	4.77e-07	0.041415	0.125136	4.77e-07	-0.17433	0.559933
0	-0.7294	-1.34312	-4.77e-07	0.007439	-0.16353	0	0.562086	0.321932
0	0.69969	1.16528	-4.77e-07	0.283419	0.571765	4.77e-07	0.662058	1.19525
-2.38e-07	1.26524	2.22342	0	0.195037	0.597672	-2.38e-07	-0.28692	0.292919
0	1.53469	2.53304	0	0.674948	1.0438	-2.38e-07	-0.19432	0.390131
4.77e-07	0.177003	0.263501	4.77e-07	-0.28422	-0.26945	-4.77e-07	-0.26236	-0.05486
0	0.572886	1.37146	2.38e-07	0.313268	0.282557	0	0.166405	0.694882
-5.96e-08	2.30711	2.64122	-5.96e-08	0.799	1.73097	-2.98e-08	2.09334	2.89414
0	0.145286	0.13376	-4.77e-07	-0.26653	-0.31627	4.77e-07	-0.81997	-0.55579
0	0.74463	0.841845	0	1.14425	1.33398	-2.38e-07	1.35812	1.89519
0	0.018015	0.683572	4.77e-07	0.453134	0.36055	0	0.200953	0.482069
0	0.459714	1.16077	4.77e-07	-0.38897	-0.06915	-4.77e-07	-1.43867	-1.39992
4.77e-07	-0.41486	-0.81437	-4.77e-07	-0.66839	-0.56331	0	-0.65918	-0.41356
-4.77e-07	0.50137	1.10033	-4.77e-07	0.077786	0.162393	0	0.056727	0.968159
0	0.103808	0.17403	-4.77e-07	0.059101	-0.05104	0	0.094014	0.257312
-4.77e-07	0.096324	0.124074	4.77e-07	0.014787	-0.09511	-4.77e-07	0.044478	0.244895
-4.77e-07	-0.10791	0.077274	0	-0.06707	-0.064	4.77e-07	0.338086	0.409717
2.38e-07	0.888369	1.5479	0	0.146031	0.299693	0	0.393686	1.99264
4.77e-07	-1.16342	-1.71796	0	-0.63778	-0.95552	-4.77e-07	0.052631	-0.00232
7.45e-09	1.11128	0.547722	-1.49e-08	-0.10468	0.825235	0	1.43841	0.368134
-1.19e-07	1.15598	1.64284	1.19e-07	0.545103	-0.0196	-2.38e-07	0.913049	1.54942
0	0.073173	0.115531	0	-0.32791	-0.43372	4.77e-07	-0.21327	0.014082
-2.38e-07	2.11491	2.76375	0	0.358422	0.595073	-2.38e-07	0.901297	0.965053
0	-0.16056	-0.41716	4.77e-07	-0.0929	-0.06385	-4.77e-07	-0.16938	-0.01392
-1.49e-08	1.10232	0.699725	0	-0.02868	0.825235	-1.49e-08	-0.48559	1.27742
4.77e-07	0.5645	1.15029	0	-0.15193	0.344966	0	-0.8676	-0.24427
-2.38e-07	0.574884	1.65853	2.38e-07	0.182992	0.348521	0	-0.04035	0.678873
-4.77e-07	0.00607	0.113669	-4.77e-07	-0.09163	-0.1295	0	-0.01826	0.501506
0	1.19361	1.89578	4.77e-07	0.29903	0.433705	0	0.344121	0.767755
0	0.175445	0.347048	-4.77e-07	0.111102	0.073574	-4.77e-07	0.088374	0.400424
0	0.190776	0.761873	-2.38e-07	0.257827	0.260867	2.38e-07	0.249614	0.698845
4.77e-07	-0.21422	-0.31663	0	0.461623	0.281296	0	0.904347	0.966337
4.77e-07	0.015628	0.024466	4.77e-07	-0.25482	-0.25721	0	-0.39373	0.050117
0	0.137286	0.17527	-4.77e-07	0.549944	0.494695	-4.77e-07	0.143374	0.439418
7.45e-09	0.818796	1.86069	0	-0.68068	0.173232	1.49e-08	-0.06159	2.4939
0	1.92148	3.03074	2.38e-07	0.776457	1.23329	0	0.479792	0.605733
-2.38e-07	1.89273	2.95907	0	0.679702	1.1492	-2.38e-07	0.486557	0.586584
1.49e-08	-0.04969	0.416205	0	-0.02868	0.249234	0	-0.71359	0.256938
2.38e-07	0.591849	1.3576	2.38e-07	0.071248	0.374022	-2.38e-07	0.195926	0.66676
0	0.248238	0.743862	2.38e-07	-0.61575	-0.69989	-2.38e-07	-0.85057	-0.32369
0	-0.45693	-0.86476	0	-0.15103	-0.40567	4.77e-07	-0.07868	-0.18389
4.77e-07	-0.87955	-0.88451	2.38e-07	-0.67878	-0.26272	0	-1.22607	-0.58549
4.77e-07	-0.98742	-0.95142	0	-0.85026	-0.39499	0	-1.39144	-0.76572
0	0.831793	0.784687	5.96e-08	-0.41748	-0.54325	2.98e-08	2.39635	2.22362
0	-0.2268	-0.20888	0	0.117392	-0.03062	0	0.469635	0.843762
-4.77e-07	-0.38717	-0.57609	-4.77e-07	0.003556	-0.10251	0	0.44099	0.461406
2.38e-07	0.261522	0.888681	2.38e-07	-0.29681	-0.34469	0	-0.15003	0.703068
2.38e-07	0.707429	1.13006	0	-0.47648	-0.42442	4.77e-07	-0.57754	-0.12352
0	0.358107	1.05719	0	-0.20182	-0.03704	4.77e-07	-0.26738	0.193318
4.77e-07	-0.25934	-0.40038	0	0.043	0.000701	0	0.316797	0.51508
4.77e-07	0.042901	0.330677	0	0.233494	0.049321	0	0.278558	0.550793
-4.77e-07	-0.19772	-0.59419	-4.77e-07	0.037788	-0.00996	0	0.479332	0.408194
4.77e-07	0.845771	1.603	4.77e-07	-0.06347	0.118202	0	0.24606	0.245764
0	0.589111	1.34431	0	-0.00765	0.068966	0	0.262219	0.353983
0	2.40376	2.85344	1.19e-07	0.057354	0.157021	-2.98e-08	0.681123	2.13141
2.38e-07	1.51355	1.18244	0	1.74405	2.1568	2.38e-07	1.07738	0.683996
0	0.463835	1.23972	0	0.229763	0.242639	0	0.711689	1.14055
4.77e-07	0.49206	1.05611	-4.77e-07	-0.17565	-0.07948	0	-0.56114	-0.2401
-1.49e-08	0.026314	1.36069	0	-0.02868	0.825235	0	-0.19311	0.701422
0	0.372503	0.368493	4.77e-07	0.321329	0.496835	0	0.151334	0.361149
-4.77e-07	0.037746	-0.22213	0	0.125658	0.101452	4.77e-07	0.255806	0.392574
-1.49e-08	0.894797	1.97189	0	-0.02868	0.825235	-1.49e-08	-0.40959	1.4939
0	0.176454	-0.31413	4.77e-07	-0.59696	-0.99333	-4.77e-07	-0.63132	-0.20271
4.77e-07	-0.00739	-0.77052	0	-0.71378	-0.40546	0	-0.9575	-1.34022
-4.77e-07	-0.36768	-0.36967	0	-0.14896	-0.25308	0	-0.13277	0.040278
-2.38e-07	0.453787	0.778974	0	0.118771	0.308732	2.38e-07	0.322352	0.307618
-5.96e-08	4.78501	5.89545	0	3.74477	4.21065	1.19e-07	3.35174	3.71415
2.98e-08	4.98872	6.95342	-1.49e-08	6.58163	8.36788	0	5.31437	7.0397
1.49e-08	3.97976	5.50708	1.49e-08	3.67176	5.62333	1.49e-08	4.15827	5.55106
0	0.509457	1.1459	4.77e-07	0.121324	0.332473	0	0.093518	0.90763
-4.77e-07	0.154173	0.50712	0	-0.13587	-0.01191	0	-0.34216	0.266526
2.98e-08	4.94163	6.10589	2.38e-07	1.5041	1.90987	2.38e-07	1.0775	1.46651
-1.19e-07	4.85058	6.31678	0	1.06369	1.47717	-2.38e-07	0.772288	1.25702
4.77e-07	0.130402	0.457331	0	-0.14262	-0.22018	-4.77e-07	0.046402	0.032874
0	0.657072	1.36901	2.38e-07	-0.18971	-0.24016	0	-0.10711	0.699699
0	-0.00419	0.14205	4.77e-07	0.022495	-0.05413	4.77e-07	0.057509	0.235116
0	-0.28826	0.065458	-2.38e-07	-0.07717	0.068711	0	-0.06947	0.044881
0	0.20522	0.393702	-2.38e-07	0.156857	0.073177	0	0.630184	0.925066
-2.38e-07	0.601551	0.999575	-2.38e-07	0.208426	0.238953	2.38e-07	-0.05428	0.352717
0	0.433854	0.889555	2.38e-07	0.143302	0.35572	2.38e-07	0.439864	1.36268
0	0.050832	0.244928	0	-0.05059	-0.15136	0	-0.13924	0.255885
0	0.027666	0.255674	0	-0.22027	-0.1941	4.77e-07	-0.12607	0.406885
-4.77e-07	-0.50691	-0.58189	0	-0.22857	-0.40353	0	-0.497	-0.42542
1.49e-08	0.818796	2.68837	0	0.547326	0.401237	-1.49e-08	2.09041	1.98494
-2.38e-07	0.4628	0.966151	2.38e-07	0.293735	0.065149	2.38e-07	0.28354	1.11959
0	0.639761	1.20843	-4.77e-07	0.152278	0.446194	0	0.000437	0.526129
4.77e-07	-0.8111	-1.18918	-4.77e-07	-0.06636	-0.25849	4.77e-07	0.624876	0.494724
0	0.831502	1.61012	0	0.181347	0.466364	2.38e-07	0.530185	0.90544
2.38e-07	4.21681	5.74008	4.77e-07	-0.93428	-0.76303	4.77e-07	-1.27194	-0.76844
-4.77e-07	-0.51608	-0.7704	0	-0.24393	-0.30748	4.77e-07	-0.63111	-0.49268
0	1.08682	2.5245	0	1.05337	1.28754	-1.19e-07	0.750654	2.33477
0	-0.02302	0.033143	-4.77e-07	-0.12222	-0.13296	-4.77e-07	-0.29932	-0.12824
-1.49e-08	2.29847	4.6794	0	0.915808	3.40124	1.49e-08	2.03661	4.80615
-4.77e-07	0.669828	0.970872	0	0.541977	0.523777	0	0.838453	1.47725
0	-0.51931	-0.87826	0	0.03837	-0.08916	0	0.897015	0.680902
7.45e-09	1.02631	1.19972	0	0.047326	0.401237	-1.49e-08	-0.56159	2.43839
0	-0.23467	-0.38305	-4.77e-07	0.091269	0.019073	0	-0.07449	0.332084
-4.77e-07	-0.20349	-0.22123	0	0.192542	0.098667	-4.77e-07	0.668216	1.21405
0	0.500072	0.670995	0	0.203735	0.17486	0	-0.02644	0.290668
1.49e-08	4.25582	5.54313	0	2.41581	2.40124	2.98e-08	2.46786	5.96738
-5.96e-08	0.494044	-0.10412	0	0.102841	1.38075	1.19e-07	1.21097	1.05447
0	-0.54476	-1.19516	-4.77e-07	-0.22059	-0.35443	-4.77e-07	0.098204	-0.15016
5.96e-08	2.85399	4.09632	-2.98e-08	1.92477	3.06936	-2.98e-08	2.42705	4.73983
0	0.196033	-0.05353	-4.77e-07	0.322428	0.396811	4.77e-07	0.902887	1.07393
0	0.846184	1.03166	0	0.669358	0.924658	0	1.15058	1.14391
0	1.19118	1.93642	0	0.412115	1.1097	0	1.063	2.20592
-4.77e-07	-0.47142	-0.79298	0	0.113948	-0.00504	0	0.940799	0.770958
0	0.522717	1.39097	-4.77e-07	-0.27328	-0.10425	0	-0.85596	-0.37427
2.38e-07	1.92673	2.75813	-2.38e-07	0.894383	0.641223	0	0.222189	0.399509
4.77e-07	-0.6112	-0.58386	0	-0.11587	-0.21047	4.77e-07	0.022121	0.152891
-1.49e-08	1.18728	2.43669	0	0.547326	1.19372	1.49e-08	-0.56159	1.40894
-4.77e-07	0.427157	0.275583	4.77e-07	-0.13511	-0.15593	0	-0.44056	-0.63193
0	2.16901	2.26092	-2.98e-08	1.13229	-0.33573	0	-0.19311	1.39068
0	0.35257	0.712124	4.77e-07	0.856935	0.883376	0	0.63365	0.903548
-4.77e-07	0.257145	0.31101	0	0.150021	0.157758	4.77e-07	0.31931	0.482789
0	0.233532	0.631353	0	0.024712	-0.02718	4.77e-07	-0.35487	0.127206
-4.77e-07	0.733601	1.42921	-4.77e-07	0.486148	0.648765	0	0.260653	0.720798
4.77e-07	-0.46265	-0.65326	0	-0.55629	-0.62353	0	-0.39494	-0.54675
0	0.23646	-0.30328	0	0.157468	-0.14031	0	0.391981	0.500181
-2.38e-07	1.47062	2.24574	4.77e-07	0.516742	0.83505	0	-0.07211	0.530297
-4.77e-07	-0.22026	-0.09436	-4.77e-07	-0.41526	-0.51633	0	-0.65342	-0.35231
1.49e-08	0.742794	2.28469	0	0.047326	0.825235	-5.96e-08	-0.19311	0.993904
-4.77e-07	-0.08261	-0.51442	0	0.263593	0.164523	0	0.37763	0.198882
0	0.215348	0.74337	4.77e-07	0.065051	0.004177	0	-0.14615	0.379223
0	0.05465	0.37312	0	-0.16198	-0.10359	-4.77e-07	-0.20902	0.250361
0	0.424984	0.878023	0	0.09392	0.370186	2.38e-07	0.3329	0.691543
4.77e-07	0.23827	0.803156	4.77e-07	0.209454	0.249234	0	0.116457	0.730086
0	-0.21	0.118917	0	-0.38188	-0.30314	2.38e-07	-0.16059	0.485078
-4.77e-07	-0.20664	-0.31375	0	0.55952	0.429697	2.38e-07	1.14703	1.1036
-2.38e-07	0.335727	0.925907	0	0.049833	-0.18079	-2.38e-07	0.44639	0.975902
0	-0.54969	1.57717	0	0.839807	1.69372	-1.49e-08	1.09041	1.77742
-1.49e-08	0.602316	0.275726	0	-0.02868	0.249234	-1.49e-08	-0.56159	0.908941
-2.98e-08	0.242794	-0.16876	0	0.915808	1.5622	-1.49e-08	0.751376	0.408941
-4.77e-07	-0.66772	-1.33005	0	-0.05936	-0.18543	-4.77e-07	0.383355	-0.02263
0	0.216307	0.775011	-4.77e-07	0.015532	0.162976	4.77e-07	0.089859	0.591751
-4.77e-07	0.225271	0.660116	0	-0.10864	0.025389	-4.77e-07	-0.01353	0.467404
4.77e-07	0.02013	0.362789	0	0.10107	0.138544	4.77e-07	-0.01304	0.149645
4.77e-07	0.253942	0.617544	0	-0.0417	-0.000489	0	-0.3589	0.110699
-4.77e-07	-0.36666	-0.69655	-4.77e-07	-0.02235	-0.07103	-4.77e-07	0.608871	0.491269
0	-0.10192	0.18868	-4.77e-07	0.020701	-0.02935	0	-0.28611	0.347167
0	1.56151	2.47394	5.96e-08	-0.66019	-0.88228	1.19e-07	-0.85407	1.12039
-4.77e-07	0.254839	0.208274	0	0.211942	0.506141	-4.77e-07	-0.20489	0.046198
2.38e-07	0.980263	1.75168	0	0.67462	0.449104	0	0.779336	1.52811
-2.98e-08	4.21093	6.42391	2.38e-07	2.49717	4.04733	1.19e-07	0.662139	2.34915
-4.77e-07	-0.03039	-0.19273	0	0.070561	0.148636	0	-0.04962	0.126027
2.98e-08	-0.26617	1.19972	0	-0.52868	-0.32677	2.98e-08	0.842087	2.2409
0	-0.06875	-0.25958	0	0.197064	0.233743	-4.77e-07	-0.29226	-0.06874
2.38e-07	0.791422	1.48126	2.38e-07	-0.25986	0.010615	2.38e-07	0.113083	1.83797
4.77e-07	0.269316	0.57109	0	-0.32441	-0.26233	-4.77e-07	-0.52563	-0.28246
4.77e-07	0.221014	0.507366	0	-0.18559	-0.2382	0	-0.29861	0.333142
0	-0.20498	-0.32977	4.77e-07	0.091795	-0.0202	0	0.363556	0.434598
-2.38e-07	-0.28693	-0.14201	0	-0.14476	-0.11682	2.38e-07	0.211654	1.01659
4.77e-07	-0.02898	-0.04836	-4.77e-07	-0.19406	-0.15568	0	-0.20882	-0.08454
4.77e-07	0.346446	0.697996	0	0.125196	0.111938	-4.77e-07	0.315875	0.784553
4.77e-07	-0.78352	-1.05647	4.77e-07	-0.20443	-0.4425	-4.77e-07	0.566979	0.352998
0	-0.0086	-0.03095	0	-0.02035	-0.07816	4.77e-07	0.173213	0.4475
-2.38e-07	0.377762	0.729796	2.38e-07	0.153486	0.13694	2.38e-07	0.432415	0.446623
0	1.04634	1.71494	4.77e-07	0.625383	1.02266	-4.77e-07	0.881279	1.71833
-2.38e-07	0.442353	1.04444	-4.77e-07	-0.09903	-0.11707	0	-0.39981	0.172232
0	0.295314	0.592729	2.38e-07	-0.26334	-0.24694	2.38e-07	-0.29536	-0.1906
0	0.418098	0.743809	4.77e-07	0.090538	0.073571	4.77e-07	0.074858	0.22795
0	0.077142	0.817847	-4.77e-07	-0.28742	-0.13161	0	-0.09379	-0.23351
-4.77e-07	0.147402	0.451517	0	-0.16282	-0.08967	0	-0.24538	0.219987
4.77e-07	-0.10298	-0.25014	-4.77e-07	0.528346	0.399304	0	0.767632	0.826072
0	-0.19723	-0.12029	0	-0.07111	-0.12012	0	-0.26073	0.165681
0	-0.35346	-0.0842	-4.77e-07	-0.34106	-0.45276	0	-0.92372	-0.4974
7.45e-09	-0.12569	-0.37628	0	-0.02868	0.325235	-1.49e-08	0.306892	0.484943
0	1.90376	2.36965	0	0.415808	0.825235	0	1.53661	2.42013
4.77e-07	-0.04584	-0.22152	0	0.135665	0.045066	4.77e-07	0.707399	0.885224
1.19e-07	-0.12311	0.502602	0	0.092959	0.261398	-2.38e-07	-0.58782	0.009198
4.77e-07	-0.09884	0.19657	0	0.153995	0.207312	0	-0.22978	0.280766
0	0.082589	0.528665	-2.38e-07	0.041876	0.029281	2.38e-07	0.31356	0.536143
0	-0.40548	-0.40967	-2.38e-07	-0.47567	-0.57931	0	-0.18978	0.11089
4.77e-07	-0.76899	-1.20567	-4.77e-07	-0.04183	-0.25196	4.77e-07	0.680439	0.338814
7.45e-09	1.45031	3.13491	0	1.08252	0.749234	0	1.43841	2.66442
0	0.740162	1.30038	2.38e-07	-0.09888	0.17418	-4.77e-07	-0.08536	0.671597
0	0.983358	1.81651	0	0.065841	0.079848	0	-0.05482	0.380199
0	-0.32399	-0.63904	4.77e-07	0.344647	0.159811	4.77e-07	0.883018	0.939263
0	-0.1353	-0.14254	-4.77e-07	0.025371	-0.07948	0	0.14096	0.472439
0	-0.67333	-0.91952	0	-0.67627	-0.78092	2.38e-07	-0.01712	0.466178
0	-0.10104	-0.10477	-4.77e-07	-0.34043	-0.3263	0	0.256331	0.566123
2.38e-07	-0.17587	0.703323	0	-0.52833	-0.11391	0	-0.08988	0.329298
4.77e-07	0.093711	0.369013	0	0.322847	0.301652	2.38e-07	0.491158	0.940696
2.98e-08	0.535275	2.64592	0	1.15852	0.825235	0	0.967856	2.89758
-4.77e-07	-0.17078	-1.05077	-4.77e-07	1.3098	0.909894	-4.77e-07	0.932575	0.410532
0	0.716951	1.49418	4.77e-07	1.08063	1.47923	4.77e-07	1.39986	2.51165
-2.98e-08	1.83156	3.10248	0	1.99352	2.11772	-1.49e-08	2.12157	3.5606
0	1.85399	3.01571	7.45e-09	1.66748	1.44539	0	1.59937	3.57887
-2.38e-07	0.641248	1.25368	2.38e-07	0.149984	0.348616	-4.77e-07	0.127042	0.908111
0	-0.19033	-0.10062	-4.77e-07	-0.28578	-0.32101	0	-0.19465	-0.01359
0	-0.15973	-0.07045	4.77e-07	0.001873	-0.01739	4.77e-07	0.350891	0.626892
4.77e-07	-0.19545	-0.40814	0	0.518889	0.342543	4.77e-07	0.414344	0.519622
0	-0.08702	0.204921	4.77e-07	0.014038	0.084685	-4.77e-07	0.360644	0.602654
-4.77e-07	0.266204	0.452732	0	-0.1094	-0.17147	0	-0.3207	0.116595
-2.38e-07	0.792304	1.47696	-2.38e-07	-0.02323	0.040827	-2.38e-07	-0.44495	0.441198
-2.38e-07	0.141499	0.362014	2.38e-07	-0.19971	-0.16999	0	-0.26038	0.305775
0	0.303045	0.655287	-4.77e-07	-0.21563	-0.16632	0	-0.7912	-0.08931
-4.77e-07	0.216051	0.379367	-2.38e-07	0.117731	-0.01625	0	0.281801	0.397192
4.77e-07	-0.26624	0.024771	0	0.011384	-0.06682	0	-0.11667	0.259603
2.98e-08	3.417	3.89588	0	1.62333	2.0622	-1.49e-08	2.57905	5.65986
4.77e-07	0.067974	0.099556	0	0.039707	-0.04929	0	-0.16781	0.269965
-4.77e-07	0.532945	1.01002	-4.77e-07	0.670792	0.777212	0	0.793323	1.24582
2.38e-07	0.620914	1.29386	0	0.146596	0.318178	2.38e-07	-0.04194	0.628901
0	-0.63742	-1.28174	0	-0.23591	-0.42057	0	0.283285	0.209475
4.77e-07	0.143082	0.370583	4.77e-07	-0.01324	0.095276	0	-0.08242	0.321307
0	-0.41127	-0.27305	-5.96e-08	-0.04959	-0.52293	2.98e-08	1.02337	1.17198
4.77e-07	0.08179	-0.02566	-2.38e-07	0.275445	0.147092	-2.38e-07	0.958852	0.967905
-4.77e-07	0.191973	0.39285	4.77e-07	-0.22223	-0.22175	0	-0.60292	-0.19153
0	0.404002	0.663165	0	0.513304	0.648189	2.38e-07	0.252641	0.518164
0	1.30053	1.87497	-5.96e-08	0.699164	0.345556	5.96e-08	0.049606	1.23662
4.77e-07	0.740583	1.06052	0	-0.79123	-0.03829	-4.77e-07	-1.09488	-1.01144
-4.77e-07	0.172422	0.710882	4.77e-07	0.144933	0.257555	-4.77e-07	0.530612	0.558367
4.77e-07	0.133362	0.412551	0	-0.08061	0.023117	4.77e-07	0.081647	0.103114
0	-0.10322	0.103268	0	-0.28179	-0.20064	4.77e-07	-0.19751	0.031334
0	-0.765	-1.46425	0	-0.36513	-0.5394	0	0.125632	-0.05902
0	0.211831	0.451719	0	-0.19935	-0.22291	0	-0.14616	0.337081
0	0.696717	0.959443	4.77e-07	0.402979	0.555821	-4.77e-07	0.884549	1.27163
1.49e-08	0.242794	1.35344	1.49e-08	0.395323	2.04171	2.98e-08	2.11261	2.74985
-1.49e-08	0.818796	2.58308	-1.49e-08	0.047326	1.61772	0	1.51441	1.90894
0	0.579734	1.09255	0	0.428246	0.20708	2.38e-07	0.201147	0.744141
0	-0.42762	-0.73438	0	-0.13813	-0.06345	0	-0.05298	-0.07572
0	-0.63531	-1.33929	-4.77e-07	-0.12976	-0.42166	0	0.327628	0.193222
0	-0.16739	-0.55387	0	0.351961	0.239948	-4.77e-07	1.02346	1.12371
-4.77e-07	0.029774	-0.0446	-4.77e-07	-0.05231	0.121418	4.77e-07	-0.40774	-0.21347
-4.77e-07	-0.00725	0.10746	-4.77e-07	0.092034	0.111246	4.77e-07	0.143585	0.487276
0	1.50021	1.69856	0	0.624731	0.876426	-2.38e-07	0.290024	1.09691
-2.38e-07	0.304036	0.749579	2.38e-07	0.287996	0.115684	-2.38e-07	-0.35895	0.09429
-4.77e-07	0.031495	0.358071	4.77e-07	-0.36494	-0.20889	4.77e-07	-0.69829	-0.25554
4.77e-07	-0.17595	0.324904	4.77e-07	-0.39234	-0.49929	0	-0.60111	0.173259
0	0.661623	1.40071	0	0.454184	0.538286	0	0.369401	0.666125
-2.38e-07	0.622464	1.40046	-2.38e-07	0.239001	0.340808	-2.38e-07	0.231242	1.18727
1.49e-08	-0.62569	1.12372	0	-0.02868	0.249234	0	-1.13759	2.07887
4.77e-07	0.067416	0.219969	0	0.215537	0.259436	-4.77e-07	0.364031	0.616733
0	1.06727	1.7861	-2.38e-07	0.351931	0.992528	0	-0.00869	1.81794
-5.96e-08	2.2818	3.20534	0	-0.1319	-0.11925	-2.98e-08	1.65711	3.01464
-2.38e-07	0.328972	0.954944	0	0.474439	0.673295	0	0.295532	0.161093
-2.38e-07	-1.00575	-0.79403	-2.38e-07	-0.58752	-0.43253	2.38e-07	-0.21402	0.468264
0	0.47819	0.880029	2.38e-07	0.284487	0.734228	-2.38e-07	0.239778	-0.01449
-1.19e-07	0.374311	0.096152	0	-0.82116	-0.80053	0	-0.07985	-0.5061
4.77e-07	0.272791	0.707366	-4.77e-07	0.043903	0.327857	0	-0.11358	0.009287
0	0.950313	1.47394	7.45e-09	0.763805	0.541715	5.96e-08	0.342087	-0.0061
1.19e-07	1.35399	2.18146	0	-0.27139	1.5177	-1.19e-07	0.601374	1.23662
0	0.285943	0.647111	0	0.074315	0.287648	-4.77e-07	-0.15076	-0.04949
0	1.56151	1.68146	0	1.451	2.02139	0	0.438409	0.540459

## Sheet: 5d mid
Wt log	Wt 24h	Wt 48h	Wt GAL log	Wt GAL 24h	Wt GAL 48h	COX9 GAL80 log	COX9 GAL80 24h	COX9 GAL80 48h
-1.49e-08	-0.04969	0.199725	0	-0.02868	0.249234	-1.49e-08	-0.56159	-0.16706
-1.49e-08	-0.04969	0.199725	0	-0.02868	0.249234	-1.49e-08	-0.56159	-0.16706
1.49e-08	1.03527	0.623723	0	1.26381	1.54171	0	-0.77807	2.11646
-1.49e-08	-0.04969	-0.37628	0	-0.02868	0.249234	-1.49e-08	-0.56159	-0.16706
0	2.28783	2.75071	-2.38e-07	0.6589	0.546342	0	0.834868	1.02758
-1.49e-08	0.026314	-0.30028	0	-0.02868	0.249234	-1.49e-08	0.382894	0.408941
-1.19e-07	-0.32185	0.305008	-5.96e-08	0.178843	0.117716	1.19e-07	-0.40063	-0.57074
0	0.781796	1.64618	-2.38e-07	-0.04411	0.271777	0	-1.03762	-0.10633
0	1.11128	0.492206	0	1.15852	-0.61925	0	0.967856	-0.09106
0	1.24279	1.25524	0	1.55629	1.4102	0	2.39186	3.04233
-5.96e-08	1.03527	1.24769	0	1.72257	1.84743	-2.98e-08	1.43841	1.80224
0	-0.22092	0.309171	-2.38e-07	-0.31845	-0.16863	2.38e-07	-0.10403	-0.11993
0	1.69423	2.68883	-2.38e-07	0.551762	0.95038	-2.38e-07	0.126988	0.638728
0	1.48822	1.44592	-4.77e-07	-0.07893	0.317536	0	-1.80337	-2.34278
0	-0.3333	-0.35373	0	-1.41648	-1.55861	-4.77e-07	-1.62368	-2.04651
-5.96e-08	1.27224	0.123723	7.45e-09	-0.52868	-0.82677	0	0.757124	0.444136
0	-0.07038	-0.40614	0	0.804364	0.594243	0	1.61655	1.31594
0	0.175443	0.081835	0	0.225666	0.140467	0	0.389498	0.354087
0	-0.62569	0.123723	-1.49e-08	-0.10468	0.249234	0	1.30689	-0.09106
4.77e-07	-0.13137	0.013015	4.77e-07	-0.16206	-0.15846	4.77e-07	-0.34223	-0.44199
2.38e-07	0.014424	0.697754	-2.38e-07	-0.22938	-0.10985	0	-0.17151	-0.37889
-2.38e-07	0.414866	1.41687	0	-0.00521	0.713047	-4.77e-07	-2.02451	-1.94295
-4.77e-07	0.365497	0.411224	4.77e-07	0.155428	0.254449	0	0.528812	0.611653
-4.77e-07	-0.34262	-0.31643	0	-0.09413	-0.02464	-4.77e-07	-0.46264	-0.36579
0	0.056242	0.123411	4.77e-07	-0.0515	0.194552	4.77e-07	-0.05552	-0.17824
2.38e-07	0.006297	0.045744	-2.38e-07	0.054047	-0.00991	2.38e-07	-0.19715	-0.03003
1.49e-08	0.242794	0.916205	-2.98e-08	-0.02868	0.041715	0	1.02337	1.4939
-2.38e-07	-0.25238	-0.24536	0	-0.00936	-0.06537	-2.38e-07	-0.11879	-0.16036
0	-0.27814	-0.2701	-4.77e-07	-0.23241	-0.08114	-2.38e-07	-0.18959	-0.3619
1.49e-08	-0.70169	1.07717	1.49e-08	0.047326	1.11772	0	0.514411	0.993904
-2.38e-07	0.274906	0.376938	0	0.03453	0.026648	0	0.462071	0.430581
0	-0.18927	-0.26752	0	-0.09052	-0.10883	4.77e-07	0.286427	0.10464
0	0.110847	0.108053	0	-0.04068	-0.02656	4.77e-07	0.006694	0.20225
-5.96e-08	0.450313	1.46597	0	-0.23619	1.4102	0	1.21057	1.93114
0	-0.14232	-0.47237	0	0.044123	0.078623	4.77e-07	0.188356	-0.04294
0	-0.09627	-0.02327	-4.77e-07	0.028018	0.072967	0	-0.31373	-0.05843
0	0.242046	-0.04661	0	0.673612	0.548981	-4.77e-07	0.857742	0.48246
0	0.752142	1.02251	0	0.123682	0.157777	0	0.283084	-0.22017
0	-0.79456	-1.87662	0	0.089182	-0.12791	-4.77e-07	-0.20067	-0.66233
-2.38e-07	-0.12959	-1.1351	0	-1.12821	-0.48773	2.38e-07	0.496964	-0.27094
7.45e-09	1.52631	3.00708	2.98e-08	1.83981	2.11772	-1.49e-08	2.04386	2.77742
-2.38e-07	1.64382	1.90251	0	1.22012	1.39858	0	0.378351	1.00976
0	-0.28865	-0.75561	-4.77e-07	0.231721	0.102495	-4.77e-07	0.709044	0.530271
-4.77e-07	-0.16533	-0.43239	0	0.055108	0.11766	0	0.205972	-0.03133
-1.49e-08	0.894797	2.15317	0	0.123327	1.19372	0	-1.06159	1.56991
0	-0.32972	-0.23587	0	-0.84821	-0.82082	0	-0.73496	-0.74569
0	0.647365	1.3049	0	0.516039	0.77555	-2.38e-07	0.206782	0.504266
0	-0.47296	-0.62111	2.38e-07	-0.20933	-0.38671	0	0.20028	-0.20814
0	0.08064	0.408019	0	-0.24782	-0.38411	4.77e-07	-0.35924	-0.41115
1.49e-08	0.818796	0.199725	2.98e-08	0.471324	0.249234	0	0.230891	1.56991
2.38e-07	0.425916	0.478625	4.77e-07	-0.04026	-0.01172	4.77e-07	-0.45174	-0.37571
4.77e-07	0.291294	0.595099	-4.77e-07	0.101192	0.266425	-4.77e-07	0.123542	0.21165
-4.77e-07	-0.02939	-0.10058	-4.77e-07	0.186922	0.16546	0	0.215166	0.313004
2.38e-07	0.835948	1.41605	0	0.721326	0.995636	0	-0.47687	0.06865
-2.38e-07	-0.47006	-0.21912	2.38e-07	-0.24647	-0.00388	2.38e-07	-0.11258	-0.34543
0	0.311751	0.53753	-2.38e-07	0.130704	0.344213	-2.38e-07	0.1589	0.231303
0	-0.30552	-0.47029	-4.77e-07	-0.19133	-0.16407	-4.77e-07	-0.33446	-0.3048
0	-0.3491	-0.69753	-4.77e-07	0.261362	0.067167	0	0.785714	0.472353
0	0.160628	0.133534	0	-0.07251	-0.11302	4.77e-07	-0.2351	0.035714
0	-0.27744	-0.62727	4.77e-07	-0.04523	0.076172	0	0.086626	-0.03138
4.77e-07	-0.06349	-0.13468	-4.77e-07	0.18292	0.339794	-4.77e-07	0.36634	0.215384
0	-0.53349	-0.80839	0	-0.13206	-0.12371	0	-0.3863	-0.79083
4.77e-07	-0.15871	-0.14163	4.77e-07	-0.31413	-0.36132	-2.38e-07	0.073115	0.211262
1.49e-08	-0.04969	0.708686	0	0.123327	2.19372	0	0.842087	0.625421
4.77e-07	-0.38196	-0.76461	4.77e-07	0.329058	0.050942	4.77e-07	0.354171	0.359245
1.49e-08	4.39197	5.59673	1.49e-08	3.29325	4.28764	0	3.65711	4.32182
0	0.212966	0.47947	-4.77e-07	-0.50586	-0.34376	0	-1.14229	-0.88842
-1.49e-08	-0.04969	0.199725	2.98e-08	-0.10468	0.173232	-1.49e-08	-0.48559	-0.16706
0	-2.24585	0.088529	0	0.123327	0.249234	2.98e-08	1.04386	1.31262
4.77e-07	-0.18322	-0.31098	-4.77e-07	-0.17454	-0.12226	0	-0.25154	-0.34499
-2.38e-07	0.300913	0.675035	0	0.137682	0.324367	4.77e-07	-0.01049	0.157335
-4.77e-07	-0.30777	-0.35722	0	0.041636	0.130984	-4.77e-07	0.032	-0.01123
-4.77e-07	-0.16159	-0.14906	0	0.011883	-0.10305	-4.77e-07	-0.0366	-0.14025
-4.77e-07	-0.1174	-0.61981	4.77e-07	0.063096	-0.04559	0	0.224972	0.161269
4.77e-07	0.286945	0.713238	0	-0.01164	0.146411	0	-0.15243	-0.06092
0	0.122544	0.25341	2.38e-07	0.232627	0.17872	2.38e-07	0.04962	0.062625
2.38e-07	-0.25462	-0.09017	2.38e-07	-0.18694	-0.20466	0	-0.0113	-0.15434
4.77e-07	0.073123	0.60257	-4.77e-07	-0.4778	-0.12723	4.77e-07	-0.68982	-0.61906
0	-0.17942	-0.47478	0	-0.12971	-0.07348	0	0.015984	-0.01304
-4.77e-07	-1.04716	-1.47768	4.77e-07	-0.83962	-0.75854	0	-0.8537	-0.78862
0	-0.59624	-1.43336	-1.19e-07	-2.69594	-1.9438	0	-0.21891	-0.33353
0	-0.91532	-1.57698	-4.77e-07	-0.23515	-0.41406	0	0.105504	-0.08238
-4.77e-07	-0.10606	-0.13673	0	-0.23444	-0.08943	-4.77e-07	-0.61701	-0.46065
-4.77e-07	-0.48369	-0.37152	0	-0.70808	-0.55096	0	-1.25551	-1.0978
-4.77e-07	-0.5244	-0.6179	0	-0.02245	-0.09025	0	-0.0561	-0.16401
0	-0.04527	-0.30663	0	-0.1589	0.013296	0	-0.03825	-0.08435
0	-0.24955	-0.30984	0	-0.18893	-0.21252	-4.77e-07	-0.08803	0.039983
-4.77e-07	-0.39309	-0.59556	0	-0.2526	-0.28459	0	-0.27832	-0.27004
0	-0.63813	-0.63233	-2.38e-07	-0.20692	-0.37948	-2.38e-07	0.052017	-0.03281
0	1.44354	1.65183	0	1.19565	1.36724	-4.77e-07	1.37346	1.70602
0	0.438147	0.607462	-2.38e-07	1.13834	1.27194	0	1.17269	1.65
-4.77e-07	0.185576	0.12397	-4.77e-07	0.34642	0.346081	0	0.35481	0.441398
4.77e-07	0.144036	-0.34688	-4.77e-07	0.61166	0.524227	0	0.737813	0.43274
-4.77e-07	0.36774	0.859869	-4.77e-07	0.221911	0.281862	0	0.266822	0.254792
-2.38e-07	0.313254	0.602668	2.38e-07	0.193284	0.012968	2.38e-07	-0.27009	-0.01724
7.45e-09	-0.12569	1.78469	0	1.04733	0.325235	0	0.438409	1.56991
1.19e-07	0.943265	1.96323	0	0.902572	0.93385	0	0.58871	1.40383
2.38e-07	0.064719	0.601739	2.38e-07	0.22517	0.362254	0	0.120009	0.550265
0	0.07713	0.224162	4.77e-07	0.319268	0.497151	-4.77e-07	0.127579	0.207809
2.38e-07	0.402904	0.166381	2.38e-07	0.7386	1.11075	0	0.568999	0.374017
0	0.232069	0.274369	-2.38e-07	0.767248	1.05313	0	0.326631	0.493593
0	1.02597	0.87334	-1.19e-07	1.02109	1.1563	0	0.419172	-0.06131
0	0.012345	-0.07189	-2.38e-07	0.272008	0.451292	2.38e-07	0.172809	0.237579
0	-0.34462	-0.29494	0	-0.09218	0.10743	0	0.067616	-0.09533
2.38e-07	1.2311	1.78206	2.38e-07	0.951268	1.36409	2.38e-07	0.186579	-0.07064
-1.49e-08	-0.04969	-0.37628	0	-0.02868	0.249234	-1.49e-08	-0.56159	-0.16706
-4.77e-07	0.200308	0.328587	0	0.059769	0.067968	-4.77e-07	-0.20294	-0.19029
-1.19e-07	-0.17546	0.497954	1.19e-07	0.396536	0.180482	-5.96e-08	0.391855	0.078866
2.38e-07	0.695801	0.84648	0	0.117677	0.369629	0	0.10262	0.413298
5.96e-08	1.06151	1.12372	0	0.971324	1.11772	0	0.668125	0.464457
0	0.561509	1.11769	0	-0.22132	0.602913	-1.19e-07	0.154465	0.797745
-1.49e-08	0.026314	0.275726	0	-0.02868	0.249234	0	-0.63759	-0.31906
0	1.32553	2.03753	-2.98e-08	2.21725	2.61772	-5.96e-08	1.79232	2.85514
-1.19e-07	1.24143	1.88443	0	0.521092	0.799001	-1.19e-07	1.87005	2.59931
7.45e-09	1.45031	-0.45228	0	0.047326	0.249234	-1.49e-08	0.882894	0.777424
1.49e-08	-0.12569	0.123723	0	0.047326	0.325235	0	-1.13759	-0.16706
4.77e-07	-2.10612	-3.98785	-4.77e-07	-1.15462	-2.81254	-4.77e-07	-0.57986	-1.84133
2.38e-07	0.387999	0.40398	2.38e-07	0.30625	0.162219	1.19e-07	1.28515	2.10058
-2.38e-07	0.655984	1.2782	1.19e-07	1.06161	0.858554	0	1.1328	2.69934
0	0.276693	0.556222	0	0.074298	0.227602	0	-0.08577	0.053178
7.45e-09	1.42999	1.99221	2.98e-08	0.471324	0.825235	1.49e-08	1.09937	1.20142
0	0.456286	0.482656	0	0.350144	0.513919	0	-0.05624	0.242407
2.38e-07	0.035685	0.244848	0	-0.02843	0.153549	2.38e-07	-0.21574	-0.05597
5.96e-08	0.526315	0.699725	1.49e-08	2.84877	2.04171	2.98e-08	0.599373	0.917902
7.45e-09	2.74279	3.4384	-2.98e-08	1.60284	0.991947	0	-0.33375	0.848234
-1.49e-08	-0.04969	-0.22427	0	-0.02868	0.249234	-1.49e-08	-0.56159	-0.16706
-1.49e-08	-0.04969	0.775726	-1.49e-08	-0.02868	0.249234	-1.49e-08	0.014411	0.701422
0	0.205995	0.517494	0	0.30349	0.497138	2.38e-07	0.67158	0.601141
0	0.177293	0.294251	-2.38e-07	-0.18578	-0.10167	0	-0.3107	-0.23143
0	-0.23212	-0.2351	0	-0.12717	-0.15361	4.77e-07	-0.45842	-0.37569
-4.77e-07	-0.05666	-0.22402	4.77e-07	-0.20286	-0.26461	4.77e-07	-0.35104	-0.21019
-4.77e-07	-0.03654	-0.00517	4.77e-07	0.103374	-0.1033	4.77e-07	-0.08362	-0.02025
-4.77e-07	-0.20459	-0.23913	0	-0.25339	-0.11212	0	-0.24634	-0.48986
0	0.52495	0.800151	0	0.495245	0.550492	4.77e-07	-0.35523	-0.23586
0	-0.54969	-0.00779	-1.49e-08	-0.10468	1.32523	0	-0.26911	-0.16706
2.38e-07	0.033773	-0.07317	-2.38e-07	-0.51779	-0.47796	0	-0.3851	0.546758
0	0.430845	0.43847	-4.77e-07	0.227427	0.100948	4.77e-07	0.430785	0.755148
0	0.026315	1.1034	2.98e-08	1.375	1.61772	0	-1.43007	-0.37458
4.77e-07	0.513356	0.957775	4.77e-07	-0.32444	-0.04651	4.77e-07	-0.4845	-0.47097
-2.38e-07	1.22224	1.73822	0	1.10179	1.41955	-2.38e-07	1.6448	1.8689
0	-0.15463	-0.32137	-4.77e-07	-0.3936	-0.455	2.38e-07	-0.43447	-0.60399
5.96e-08	0.157832	1.35344	0	1.33981	-0.04325	5.96e-08	0.069927	0.701422
0	0.086869	0.605973	2.38e-07	-0.11074	-0.00928	0	-0.36381	-0.21645
-1.19e-07	0.85399	1.44565	-5.96e-08	1.10284	0.58827	5.96e-08	1.10734	1.86239
0	-0.08623	0.295224	-4.77e-07	0.476349	0.253936	-4.77e-07	0.359566	0.506412
0	-0.81296	-1.41968	-4.77e-07	-0.13312	-0.36443	-4.77e-07	0.321307	-0.07771
0	-0.16493	0.30624	2.38e-07	-0.1552	-0.09271	0	-0.58885	-0.44289
-4.77e-07	-0.11538	-0.40481	0	-0.00197	0.116735	-4.77e-07	0.008392	-0.16673
-4.77e-07	-0.07121	-0.14505	-4.77e-07	-0.38215	-0.28367	0	-0.08396	-0.39762
-2.38e-07	-0.15387	-0.09069	0	-0.11537	-0.08344	2.38e-07	-0.07327	-0.19226
0	-0.0875	-0.06649	0	-0.39988	-0.28922	4.77e-07	-0.43094	-0.27689
4.77e-07	-0.82832	-1.55467	4.77e-07	-0.32316	-0.53353	0	0.31421	-0.18528
0	-0.24649	-0.30943	0	0.202077	0.017674	2.38e-07	-0.008	-0.07722
0	-0.2734	-0.27335	0	-0.20466	-0.2245	0	-0.31067	-0.34422
4.77e-07	-0.04984	-0.07571	0	0.016049	-0.22623	-4.77e-07	-0.22622	-0.00676
0	-0.04366	-0.35648	-2.38e-07	-0.01976	-0.14373	0	0.3409	0.028874
0	-0.10324	-0.41498	0	-0.1462	-0.22739	4.77e-07	0.186072	-0.09604
4.77e-07	-0.01163	-0.05279	0	0.811573	0.568262	-2.38e-07	0.852327	0.866769
0	0.635739	0.824368	0	-0.10843	-0.07804	0	-0.28946	-0.46272
0	-0.38896	-0.64541	4.77e-07	-0.06152	-0.19815	-4.77e-07	-0.11111	-0.19301
-2.38e-07	1.66984	2.98877	-2.38e-07	0.649024	1.19047	-2.38e-07	0.147396	1.13423
5.96e-08	-1.63465	-0.50779	7.45e-09	-1.18068	0.410197	5.96e-08	1.23089	0.598197
0	-0.66101	-1.50277	-4.77e-07	-0.20148	-0.32906	0	-0.09561	-0.38645
0	0.610983	2.01295	4.77e-07	-0.06391	0.958965	4.77e-07	0.045076	2.07268
2.38e-07	-0.17326	-0.14275	0	-0.4138	-0.48087	0	-0.39133	-0.09771
7.45e-09	-0.04969	-0.45228	0	0.047326	0.325235	-1.49e-08	-0.56159	-0.16706
0	-0.69265	-1.3804	0	-0.29491	-0.46591	4.77e-07	0.234324	-0.24271
0	-1.84217	-0.66876	-2.98e-08	-1.26564	-0.41173	-2.98e-08	0.230891	0.736617
0	-0.01644	0.256075	0	0.15261	0.118105	0	0.456107	0.745991
0	0.687279	-0.00779	1.49e-08	0.263805	0.325235	0	0.230891	1.12542
0	0.526315	0.603402	0	-1.32116	-0.25077	0	0.438409	0.993904
0	-0.29183	-0.69298	0	-0.2003	-0.05414	-4.77e-07	-0.25399	-0.50927
-2.38e-07	0.107873	-0.21029	-2.38e-07	-0.08733	0.345168	0	-0.11094	-0.35496
0	-0.39708	-0.75494	0	0.040917	-0.03431	0	0.500884	0.218719
0	-0.47971	-0.95271	-4.77e-07	-0.09808	-0.15159	0	-0.27209	-0.58518
2.38e-07	0.656199	1.01704	0	-0.32718	-0.20181	-4.77e-07	-0.38148	-0.1315
7.45e-09	1.52631	2.86069	0	-0.52868	1.54171	0	-0.77807	1.06991
0	0.717592	1.64902	0	-0.36325	-0.11215	-4.77e-07	-0.74329	-0.42782
0	-0.51952	-0.45847	-4.77e-07	-0.48909	-0.64147	4.77e-07	-0.794	-0.79025
0	-0.71065	0.073955	0	0.471324	2.04171	-5.96e-08	-0.11136	0.694173
0	0.271209	0.325111	-4.77e-07	0.524585	0.413867	0	0.7243	0.914118
-2.38e-07	0.467631	0.625347	2.38e-07	0.260522	0.076608	0	-0.02683	0.331382
-2.38e-07	0.013938	0.43171	0	-0.45153	-0.29194	0	-0.16089	-0.45276
2.38e-07	0.75314	1.3163	-2.38e-07	-0.00719	-0.12841	0	0.70853	0.810899
4.77e-07	-0.17837	-0.38713	-4.77e-07	0.085194	0.052547	0	0.068828	0.07891
0	-0.31173	-0.32888	0	0.238367	0.219458	0	0.502955	0.362265
-4.77e-07	-0.48376	-0.74069	4.77e-07	-0.56078	-0.48753	-4.77e-07	-0.79917	-0.96552
4.77e-07	-0.07728	-0.18508	-2.38e-07	0.854512	0.651632	0	1.39953	0.877344
0	-0.11498	-0.42016	2.38e-07	1.09965	1.02784	-2.38e-07	1.85423	1.7239
0	1.06883	0.588529	0	0.678843	1.11772	0	0.364631	0.747977
-4.77e-07	-0.58309	-0.50872	0	-0.19084	-0.33458	0	-0.426	-0.45853
0	-0.05116	-0.21881	-4.77e-07	0.231755	0.351903	0	-0.01925	-0.05982
0	-0.33742	-0.40136	-4.77e-07	-0.49028	-0.43098	-4.77e-07	-0.43007	-0.51764
0	5.95038	7.61864	2.38e-07	2.50028	3.34148	2.38e-07	1.13189	2.44733
0	3.75767	5.51013	1.19e-07	2.437	3.53058	-2.38e-07	1.43952	2.31038
0	-0.29483	-0.56095	0	-0.19257	-0.31297	0	-0.95968	-0.96882
0	0.264801	0.377347	4.77e-07	0.187502	0.04671	-4.77e-07	0.055189	0.336309
4.77e-07	0.565232	1.14079	-4.77e-07	-0.25519	-0.05278	-4.77e-07	-0.33233	-0.46593
5.96e-08	-0.71065	0.123723	2.98e-08	-1.39716	-1.11925	0	-0.34511	1.12542
0	3.16902	2.88753	2.38e-07	0.115942	-0.21611	0	0.674911	-0.64658
-4.77e-07	0.041506	0.015677	0	-0.61754	-0.61519	4.77e-07	-0.32065	-0.39041
-4.77e-07	0.141832	0.288023	-4.77e-07	0.201976	0.225647	0	0.395461	0.408885
-4.77e-07	-0.13372	-0.01388	0	-0.00745	0.094568	4.77e-07	0.289853	0.158735
-2.38e-07	0.503288	1.38457	0	0.362151	0.680867	2.38e-07	-0.01359	0.466176
0	-0.29474	-1.09255	0	0.576603	0.337341	-4.77e-07	1.15341	0.87965
0	-0.22185	-1.12483	2.38e-07	0.408273	0.072384	2.38e-07	0.815492	0.428564
0	0.506365	0.852889	0	-0.27337	-0.03268	0	-0.02033	-0.10419
-4.77e-07	0.015191	-0.19545	-4.77e-07	-0.29977	-0.40512	0	-0.53728	-0.50805
0	-0.03164	-0.20139	-4.77e-07	0.154943	0.172957	0	0.342654	0.295073
-4.77e-07	-0.36188	-0.45093	0	-0.13724	-0.25502	0	-0.25483	-0.12226
-4.77e-07	0.152606	0.319335	-4.77e-07	-0.04408	0.02461	0	-0.17199	0.196137
4.77e-07	0.439073	0.627154	4.77e-07	-0.37173	-0.35003	-4.77e-07	-0.49718	-0.67398
0	-0.78442	-1.47158	-4.77e-07	-0.43096	-0.62726	0	-0.73362	-1.00056
0	-0.32489	-0.26773	-2.38e-07	0.106525	0.08951	0	-0.01519	0.034125
0	0.646766	0.857427	4.77e-07	-0.31096	-0.06848	4.77e-07	-0.34757	-0.52191
0	1.1736	1.82896	-2.38e-07	0.858898	1.29079	2.38e-07	0.910245	1.16145
0	0.542283	0.959523	0	1.84969	2.24662	1.19e-07	1.47887	2.01494
4.77e-07	-0.29763	-0.3912	4.77e-07	0.439558	0.221316	0	1.11796	0.905941
4.77e-07	-0.93858	-1.69229	-4.77e-07	-0.41965	-0.65145	-4.77e-07	-0.01137	-0.45451
0	-0.43682	-0.54158	0	-0.05612	-0.09723	0	0.142675	0.048459
0	-0.19853	0.088965	0	-0.08201	-0.14481	0	-0.3545	-0.08661
4.77e-07	-0.61036	-1.17668	0	-0.07879	-0.30527	0	0.129719	-0.11195
-4.77e-07	-0.3087	-0.32095	-4.77e-07	-0.1168	-0.3354	0	-0.35459	-0.37618
0	-0.25092	-0.48359	0	-0.27973	-0.27979	0	-0.41341	-0.45831
2.38e-07	-0.14441	-0.12746	-2.38e-07	-0.58237	-0.40243	2.38e-07	-0.27835	-0.74075
-4.77e-07	-0.28052	-0.52481	4.77e-07	0.005496	0.063056	0	0.185844	0.056839
0	0.190028	0.569096	0	0.037507	0.166275	2.38e-07	-0.29854	-0.10363
4.77e-07	0.122973	-0.36621	2.38e-07	0.256385	0.189613	0	0.445548	0.254613
0	-0.31189	-0.4031	0	-0.26364	-0.20901	4.77e-07	-0.34992	-0.27187
-1.19e-07	2.01906	3.09999	5.96e-08	1.65303	1.8507	-2.98e-08	1.60834	2.57182
0	0.364474	0.744669	0	-0.7475	-0.24883	-4.77e-07	-0.39186	-0.2689
-4.77e-07	-0.11433	-0.11583	4.77e-07	0.265553	0.195728	-4.77e-07	0.241028	0.503222
0	0.002392	0.112057	2.38e-07	-0.34548	-0.0761	0	-0.5707	-0.54635
0	0.818796	-0.95228	1.49e-08	-0.10468	0.09723	-1.49e-08	-0.40063	-0.16706
-4.77e-07	-0.317	-0.40668	4.77e-07	-0.36667	-0.33835	0	-0.61903	-0.68198
0	0.378149	0.615278	2.38e-07	0.101397	0.095767	-2.38e-07	0.19389	0.448389
0	-0.12924	-0.15041	-4.77e-07	-0.20556	-0.26587	0	0.113904	0.302791
5.96e-08	-0.25721	-0.95228	-2.98e-08	-0.20996	-0.33573	0	-1.56159	-1.16706
0	-0.31972	-0.42153	0	-0.09112	-0.30813	0	-0.11049	-0.13707
0	-0.50147	-0.92682	0	-0.45355	-0.59507	4.77e-07	-0.99802	-0.98901
-4.77e-07	0.040917	-0.11801	0	0.311641	0.227365	-2.38e-07	0.335683	-0.01099
1.49e-08	-0.62569	0.416205	1.49e-08	0.632288	1.11772	0	0.891855	0.83294
0	0.315866	0.049754	0	-0.19778	-0.27592	0	-0.86133	-1.04583
0	-0.91568	-1.44502	2.38e-07	0.42467	0.286609	0	0.665047	0.456488
4.77e-07	0.341438	0.285742	0	0.952732	0.829158	0	1.38169	1.36002
4.77e-07	-0.3482	-0.85053	0	0.68782	0.432039	-4.77e-07	1.04751	0.762423
-4.77e-07	-0.9076	-1.9808	0	-0.9084	-1.02158	0	-1.47906	-1.98705
0	-1.13692	-2.19105	4.77e-07	-0.81238	-0.90263	-4.77e-07	-1.49456	-1.86773
0	0.218572	0.540736	-4.77e-07	-0.02852	0.1714	4.77e-07	-0.15352	-0.13733
-4.77e-07	0.164979	0.468215	-4.77e-07	-0.78748	-0.61644	4.77e-07	-1.32306	-1.29698
-4.77e-07	-0.35296	-0.34188	0	-0.05934	-0.14081	0	0.162749	0.085809
0	-0.04147	0.12167	0	-0.36464	-0.19696	4.77e-07	-0.25415	-0.36063
4.77e-07	-0.26226	-0.17908	2.38e-07	0.537824	0.737847	-4.77e-07	0.872816	0.911608
0	-0.76305	-0.46918	0	0.434453	0.647121	-2.38e-07	0.799339	1.10656
0	0.843293	1.14907	0	-0.05944	0.435554	-4.77e-07	-0.73603	-0.42898
0	0.330617	0.516458	4.77e-07	0.161736	0.126945	-4.77e-07	0.065581	0.162789
2.38e-07	0.006504	0.587707	2.38e-07	-0.09759	-0.03799	2.38e-07	-0.08327	0.244599
0	-0.68026	-1.10249	-4.77e-07	-0.82288	-0.7215	0	-1.20817	-1.40867
0	-0.75121	-0.98433	0	-0.78565	-0.84383	-4.77e-07	-1.13151	-1.30413
0	-0.05306	-0.60185	0	0.090193	0.194448	4.77e-07	0.04811	-0.03114
0	0.320679	0.374474	0	0.680396	0.142171	2.38e-07	1.73228	1.68365
0	0.425736	0.053634	0	0.831534	0.834664	0	1.42291	1.4564
-4.77e-07	0.749584	0.632237	0	1.08699	0.91363	0	1.69711	1.60862
0	0.328188	0.80675	-2.38e-07	0.010971	0.283281	0	0.159192	0.189488
0	0.15005	0.320078	-4.77e-07	0.002704	0.345607	4.77e-07	0.072005	-0.01859
0	-0.10533	-0.35206	0	-0.000191	0.014323	4.77e-07	0.112087	-0.08122
0	-0.84531	-1.01899	-2.38e-07	0.043387	0.06026	-2.38e-07	-0.11118	-0.3116
4.77e-07	-0.3185	-0.77195	-4.77e-07	0.03514	0.056896	4.77e-07	0.288933	0.210539
1.19e-07	0.368988	1.27508	-4.77e-07	-0.66631	-0.81333	4.77e-07	-0.71781	-1.09488
-1.19e-07	0.626571	1.44771	9.54e-07	-0.76049	-0.76017	-9.54e-07	-0.9422	-1.00112
-2.38e-07	0.186834	0.012773	0	-0.62141	-0.78627	0	-0.70604	-1.03357
0	0.671285	0.834133	4.77e-07	-0.46092	-0.50614	4.77e-07	0.151961	-0.23117
2.38e-07	-0.63177	-0.35548	2.38e-07	-0.15922	-0.20391	0	-0.25126	-0.42689
0	0.828402	0.987407	0	0.401262	0.613375	0	0.807212	1.13852
-2.38e-07	0.596829	1.02265	2.38e-07	0.221395	0.474436	0	-0.09116	-0.03841
-4.77e-07	-0.84104	-1.57538	4.77e-07	-0.2132	-0.2693	-4.77e-07	0.106994	-0.09584
-4.77e-07	-0.09946	0.076806	-4.77e-07	-0.31252	-0.10234	-4.77e-07	-0.68596	-0.76829
0	0.094828	-0.09171	-2.38e-07	-0.27069	-0.46038	0	-0.27992	-0.607
0	-0.61083	-1.11232	4.77e-07	-0.42732	-0.60289	-4.77e-07	-0.69174	-1.06574
0	-0.19767	-0.55121	-4.77e-07	-0.20815	-0.28251	4.77e-07	-0.03984	-0.24582
-4.77e-07	-0.19375	-0.41735	0	-0.03177	-0.26103	-4.77e-07	0.258863	0.155605
4.77e-07	-0.70342	-1.49625	0	-0.2648	-0.38697	4.77e-07	0.061478	-0.40585
2.98e-08	-0.25721	1.07717	-2.98e-08	0.908558	1.27868	0	0.154889	1.12542
-1.19e-07	2.58226	3.99975	-4.77e-07	-0.5641	-0.50175	4.77e-07	-0.73086	-0.47338
-4.77e-07	-0.25001	-0.70799	0	0.307096	0.031423	-4.77e-07	0.677768	0.259912
0	0.22794	0.08251	0	-0.08494	-0.10354	0	0.012114	-0.17198
-4.77e-07	0.019484	0.098498	0	-0.05784	0.112183	-4.77e-07	-0.08995	-0.21673
0	0.254662	0.464288	0	-0.38684	-0.17599	4.77e-07	-0.66927	-0.76371
-4.77e-07	0.237573	0.407059	4.77e-07	0.046314	0.05833	-4.77e-07	-0.24095	-0.23441
0	0.620307	1.0676	-4.77e-07	-0.36733	-0.19142	4.77e-07	-0.20034	-0.26276
2.98e-08	4.77987	5.4253	0	2.17602	2.71755	0	3.76573	4.79312
0	-0.0151	-0.12595	0	-0.04523	-0.01089	0	0.060932	0.051406
-4.77e-07	-0.24383	-0.39196	0	0.059082	0.066366	0	0.195805	0.061304
4.77e-07	0.346069	0.4788	4.77e-07	0.072322	0.092546	0	-0.18729	-0.15664
4.77e-07	-0.06348	0.227458	0	-0.15222	-0.14858	4.77e-07	-0.16627	-0.40909
0	0.955485	1.49404	0	0.327734	0.467936	0	-0.45372	-0.06999
0	0.331378	0.345325	0	-0.34712	-0.12685	0	-1.09652	-0.94926
0	1.02924	1.13151	0	-0.35734	-0.28695	0	-0.21135	0.094053
4.77e-07	-0.69959	-1.54298	0	0.035106	-0.18632	0	0.465211	0.121938
0	-0.85886	-1.24789	0	-0.67259	-0.80514	4.77e-07	-1.03864	-1.06018
2.38e-07	1.49006	1.98129	0	-0.58682	-0.79173	0	-0.7727	-1.26074
7.45e-09	2.40376	2.0274	0	0.556286	-0.03429	0	0.438409	2.82158
4.77e-07	-0.37347	-0.55673	0	-0.88597	-0.73691	0	-1.16174	-1.42135
-4.77e-07	0.236555	0.569308	0	-0.2781	-0.13528	0	-0.72604	-0.74962
0	1.90219	2.61247	2.38e-07	3.61783	4.29048	2.38e-07	2.75721	3.20583
-4.77e-07	-0.09663	-0.10521	0	0.00989	-0.06602	-4.77e-07	0.014166	-0.09906
4.77e-07	0.169357	0.567574	0	-0.19965	0.092118	4.77e-07	-0.71147	-0.45273
0	-1.01985	-0.4042	-2.38e-07	0.678842	1.25656	2.38e-07	1.03302	2.78716
0	-0.34217	0.681462	0	-0.52868	0.173232	5.96e-08	-0.7283	0.005264
-4.77e-07	-0.3499	-0.0525	-4.77e-07	-0.0429	0.026842	-4.77e-07	-0.12697	0.012733
0	-0.1622	-0.51927	4.77e-07	0.045066	0.038967	0	0.014569	-0.03121
4.77e-07	-0.02748	0.066047	4.77e-07	0.133524	0.213639	0	0.391815	0.375055
4.77e-07	0.189487	0.343561	4.77e-07	0.128368	0.07584	4.77e-07	-0.40371	-0.23224
-4.77e-07	-0.55209	-0.82095	0	-0.33276	-0.48733	0	-0.47211	-0.48248
0	-0.23042	-0.44062	0	0.245883	0.061384	4.77e-07	0.612062	0.239166
0	0.215153	0.516948	0	0.042069	0.313019	-4.77e-07	0.15045	0.172091
4.77e-07	0.068443	0.29185	2.38e-07	0.154155	0.224252	0	0.018495	0.307145
7.45e-09	-0.04969	0.123723	0	0.047326	0.249234	0	0.230891	0.256938
2.38e-07	-0.0258	0.132912	-2.38e-07	0.324931	0.195052	2.38e-07	-0.32259	0.206609
-2.38e-07	0.175762	0.200222	0	0.861426	0.410791	-2.38e-07	0.136914	0.088412
-4.77e-07	0.393562	0.717927	0	0.130723	0.985353	0	-0.77393	-0.75027
-4.77e-07	-0.14462	-0.11636	-4.77e-07	0.05789	0.038786	0	0.20168	-0.18241
0	-0.51057	-0.75265	0	-0.047	-0.3693	0	0.388423	-0.27435
2.38e-07	0.573146	0.83378	-2.38e-07	0.101638	0.324975	0	0.40997	0.557737
4.77e-07	0.274997	0.682539	0	0.467411	0.435565	0	0.270003	0.533759
0	4.52871	6.58482	2.38e-07	2.29121	3.91408	-2.38e-07	1.92182	4.79727
-1.49e-08	0.026314	-0.30028	2.98e-08	-0.10468	0.173232	-1.49e-08	-0.56159	-0.01506
-4.77e-07	0.418997	0.648026	2.38e-07	0.371755	0.491947	2.38e-07	0.783824	1.1148
0	-0.4502	-0.76971	-4.77e-07	-0.07664	-0.000988	0	0.278629	0.147928
0	3.69846	5.50489	-5.96e-08	2.7409	3.1504	-5.96e-08	3.64074	4.41735
0	0.653248	0.876987	0	0.424622	0.567875	2.38e-07	0.385512	0.438304
0	0.521622	0.74073	0	-0.01056	0.171489	-4.77e-07	-0.22644	-0.04224
-4.77e-07	-0.23727	-0.6798	0	0.112291	0.20132	0	0.083197	-0.08384
4.77e-07	-0.54692	-0.94577	0	-0.06657	-0.29535	0	0.324343	0.076725
0	-0.13475	-0.56952	4.77e-07	-0.21395	-0.20947	0	-0.31647	-0.34497
4.77e-07	-0.26201	-0.14527	4.77e-07	-0.16304	-0.26357	0	-0.52023	-0.44381
4.77e-07	-0.24441	-0.28045	-4.77e-07	0.273965	0.231365	-4.77e-07	0.35214	0.45146
2.38e-07	2.05475	2.61126	0	1.7126	1.86961	0	1.35256	2.00915
4.77e-07	-0.66457	-1.32075	0	0.102993	0.004313	0	0.894201	0.617686
-4.77e-07	-0.76819	-1.35919	-4.77e-07	-0.28369	-0.47538	4.77e-07	0.162822	-0.1388
-2.38e-07	-0.79776	-1.88674	-2.38e-07	-0.77847	-1.03557	-2.38e-07	-0.70343	-0.56987
4.77e-07	1.08404	2.40166	0	0.718568	1.24401	-4.77e-07	0.75145	1.87473
0	-0.51482	-0.92778	4.77e-07	-0.20445	-0.16882	4.77e-07	-0.34135	-0.52341
0	-0.44827	-0.74633	0	-0.18385	-0.24804	0	0.16399	-0.02523
0	-0.72132	-0.92684	-4.77e-07	-0.38378	-0.46753	4.77e-07	-0.18767	-0.20027
5.96e-08	-0.04969	0.916205	0	0.339807	-0.17476	0	0.08111	0.078866
-4.77e-07	-0.38551	-0.31668	-4.77e-07	-0.37135	-0.32363	0	-0.60687	-0.66424
0	-0.45953	-0.20146	0	-0.15103	-0.13417	4.77e-07	-0.32336	-0.29137
-2.38e-07	0.420581	0.711019	2.38e-07	0.167154	0.127783	0	0.589808	0.416591
4.77e-07	-0.62911	-0.73942	0	1.04363	0.898607	0	2.07204	1.49197
0	-0.69412	-1.97319	-4.77e-07	-0.12188	-1.26097	0	0.198746	-1.00418
4.77e-07	0.006188	-0.13757	0	-0.03993	-0.10508	0	0.033437	-0.03113
4.77e-07	0.046687	0.040338	4.77e-07	0.020383	-0.20224	0	-0.06184	-0.07438
0	0.185991	-0.04662	-4.77e-07	0.024684	0.0556	0	0.220145	0.209153
4.77e-07	-0.05334	0.031341	0	-0.36116	-0.31721	4.77e-07	-0.63249	-0.50322
0	0.082938	0.433383	0	-0.2695	-0.39267	-2.38e-07	-0.42318	-0.11818
0	-0.5096	-0.43196	-2.38e-07	-0.36168	0.270144	0	-0.04663	0.299666
4.77e-07	-0.67273	-0.59811	4.77e-07	-0.55394	-0.46194	4.77e-07	-0.75315	-0.24336
-4.77e-07	-0.15127	-0.36297	0	-0.05127	-0.05713	4.77e-07	-0.41137	-0.20384
0	-0.00512	0.177323	4.77e-07	-0.26528	-0.24057	0	-0.29756	-0.16069
7.45e-09	-0.04969	0.492206	0	0.123327	0.825235	-1.49e-08	-0.48559	1.48494
4.77e-07	-0.00659	-0.78361	0	0.573857	0.315686	0	0.797315	0.750154
0	1.51356	1.78623	-4.77e-07	0.640002	1.06449	4.77e-07	-0.51475	-0.63178
-4.77e-07	-0.24165	-0.58108	4.77e-07	0.099856	0.085639	4.77e-07	0.407508	0.154638
0	0.198891	0.494778	0	0.122267	0.315057	0	0.164227	0.437485
0	0.672949	0.848982	4.77e-07	0.21886	0.313294	0	-0.17617	0.001083
4.77e-07	0.117528	0.102377	0	0.19883	0.299617	-4.77e-07	0.421133	0.461849
1.19e-07	-0.35439	-0.20928	0	-0.44669	-0.37431	0	0.854854	0.614061
0	0.090217	0.199121	4.77e-07	-0.05148	0.152192	-4.77e-07	0.062674	0.214415
0	-0.04077	0.038899	0	-0.23784	0.025128	-4.77e-07	-0.4266	-0.37248
0	-0.16307	0.041682	0	-0.11863	0.054654	0	0.183812	0.122675
0	-0.49973	-0.84412	-4.77e-07	0.01318	-0.22612	4.77e-07	-0.27933	-0.52217
7.45e-09	-0.12569	1.70869	0	0.047326	0.901237	0	-1.13759	-0.66706
-4.77e-07	0.343567	0.797771	0	0.557836	0.68727	0	0.60878	0.850664
-4.77e-07	0.139021	-0.58537	0	0.094166	0.000835	4.77e-07	0.064779	0.223218
-1.19e-07	0.326119	2.42474	0	0.174143	1.52032	-2.38e-07	-0.60901	1.04711
0	0.189614	2.48601	2.38e-07	0.189374	1.98199	0	-0.75602	1.16327
0	-0.62992	-1.34638	0	-0.32564	-0.42206	9.54e-07	-0.13512	-0.33448
0	-0.0606	0.472786	0	0.242811	0.398654	-2.38e-07	0.209207	0.418322
0	0.085206	0.009889	0	-0.24269	-0.47826	-2.38e-07	-0.31987	-0.72849
4.77e-07	-0.62528	-1.33075	-4.77e-07	-0.32074	-0.42245	-4.77e-07	-0.2326	-0.59988
-4.77e-07	-0.65606	-1.55383	-4.77e-07	-0.33916	-0.48236	0	-0.27509	-0.71047
4.77e-07	0.219344	0.371207	4.77e-07	-0.12045	-0.00257	0	0.09715	-0.12248
0	0.03848	0.243082	0	-0.1454	-0.30796	0	-0.23064	-0.32348
7.45e-09	0.026315	1.65317	-1.49e-08	-0.02868	0.749234	1.49e-08	0.438409	0.701422
-4.77e-07	-0.10879	-0.06963	0	0.230263	0.11275	0	0.14502	-0.05607
-4.77e-07	0.07559	0.272748	4.77e-07	-0.36458	-0.02396	4.77e-07	-1.23309	-1.13899
-4.77e-07	-0.52646	-0.31664	-4.77e-07	0.032775	0.183771	-4.77e-07	-0.53647	-0.29939
4.77e-07	-0.52361	-0.31805	4.77e-07	0.05382	0.194678	4.77e-07	-0.52839	-0.33265
0	-0.43369	-1.01278	-4.77e-07	-0.16224	-0.12934	-4.77e-07	-0.32481	-0.46469
2.38e-07	0.187396	0.716401	2.38e-07	0.078255	0.148323	-2.38e-07	-0.50095	0.002758
0	-0.54	-0.69414	0	-0.7067	-0.77689	4.77e-07	-0.84417	-0.82311
0	-0.41483	-0.55773	0	0.012706	-0.14683	0	-0.1694	-0.23075
-2.38e-07	0.362527	0.264085	0	0.315251	0.144619	2.38e-07	-0.11941	0.112306
-1.49e-08	-0.04969	-0.37628	0	-0.02868	0.249234	-1.49e-08	-0.56159	-0.16706
2.38e-07	0.527871	0.988677	0	-0.45332	-0.07666	0	-1.12557	-1.38012
0	0.13566	0.276034	4.77e-07	0.061341	0.012553	0	-0.00149	0.10771
7.45e-09	-0.04969	0.047722	0	0.047326	1.40124	0	-0.56159	-0.09106
0	0.322587	0.708876	-2.38e-07	0.483919	0.51995	2.38e-07	1.10799	1.18552
4.77e-07	0.260388	0.458663	0	0.15806	0.065279	4.77e-07	0.031939	0.312815
4.77e-07	0.183472	0.225432	0	-0.22698	-0.26391	0	-0.57855	-0.76488
2.38e-07	0.881548	1.48537	0	0.248522	0.134538	-2.38e-07	-0.04891	0.165365
-4.77e-07	0.22507	0.740975	4.77e-07	-0.17282	0.0726	4.77e-07	-0.65821	-0.59135
-4.77e-07	0.069635	0.1323	0	-0.07578	0.051198	0	-0.24402	-0.10793
0	-0.00331	-0.17693	2.38e-07	0.573369	0.501807	0	1.00853	1.03432
-5.96e-08	-1.54969	0.027401	2.98e-08	-0.02868	-0.54325	0	0.599373	0.625421
-4.77e-07	-0.51133	-0.94153	4.77e-07	0.621064	0.285564	-4.77e-07	1.12995	0.954238
0	-0.63387	-1.21749	0	-0.1993	-0.33521	4.77e-07	0.099214	-0.15661
0	-0.62569	-0.95228	0	-0.02868	0.249234	-1.49e-08	-0.56159	-0.09106
2.38e-07	0.829177	0.260633	-2.38e-07	0.690138	0.262386	0	0.711513	-0.07864
-4.77e-07	-0.07541	-0.19238	0	-0.08086	-0.10784	0	-0.11847	-0.31747
0	3.14608	4.03465	-2.38e-07	1.47887	1.99053	2.38e-07	0.79715	1.14814
2.38e-07	1.52354	2.23717	-2.38e-07	1.52878	1.36974	2.38e-07	0.466501	1.09741
0	-0.22195	-0.19421	0	-0.59415	-0.49065	-4.77e-07	-1.09596	-1.23209
0	0.512421	0.950259	4.77e-07	-0.22537	-0.31546	0	-0.55942	-0.42769
0	-0.22764	-0.09094	4.77e-07	-0.21609	-0.14131	0	-0.39146	-0.44455
0	-0.27259	-0.32375	0	-0.24579	-0.30679	0	-0.34936	-0.14928
2.38e-07	-0.15016	-0.14555	-2.38e-07	0.047971	-0.17935	0	-0.02649	0.010792
-4.77e-07	-0.34111	-0.66295	4.77e-07	0.113799	-0.03388	4.77e-07	0.716689	0.335135
0	-0.18064	-0.57828	-2.38e-07	0.558898	0.395135	4.77e-07	0.887818	0.665366
0	0.64868	0.932372	2.38e-07	0.354567	0.179122	-2.38e-07	0.163474	0.428638
0	-0.42447	0.504644	0	0.015878	0.231022	2.38e-07	-1.68955	-0.79858
0	-0.76243	-1.26956	0	-0.29971	-0.30125	0	-0.5238	-0.90456
0	-0.19547	-0.58125	0	-0.11138	-0.05062	-4.77e-07	-0.00524	-0.15361
-4.77e-07	0.337483	0.55525	0	0.395498	0.446722	0	0.612731	0.676548
2.38e-07	0.082253	0.266987	0	0.143455	0.37897	-2.38e-07	0.080168	0.161438
4.77e-07	-0.36042	-0.91876	4.77e-07	-0.18826	-0.18249	4.77e-07	-0.60418	-0.91396
0	0.018805	0.284561	0	0.347287	0.500321	-4.77e-07	0.927297	0.873669
0	-0.23356	-0.16211	0	-0.08883	-0.23364	0	-0.26377	-0.1204
0	-0.21577	-0.44595	-4.77e-07	-0.09576	-0.12104	4.77e-07	0.243659	0.051027
2.38e-07	0.105567	0.519378	2.38e-07	-0.01916	-0.27781	0	0.110128	0.207327
4.77e-07	-0.07278	-0.24807	0	-0.10683	-0.09396	-4.77e-07	0.323388	0.25035
2.38e-07	-0.31175	-0.06845	-2.38e-07	-0.16121	-0.2581	0	0.075743	0.141533
-2.38e-07	0.071663	0.124697	0	-0.1945	-0.19505	-4.77e-07	-0.32659	-0.28805
0	0.90917	1.90698	-4.77e-07	-0.15389	0.594955	0	-1.11447	0.001471
-4.77e-07	0.120702	0.182884	0	0.030884	-0.07732	4.77e-07	-0.16795	-0.05824
0	-0.0712	-0.30994	-4.77e-07	0.024404	-0.02841	0	0.287285	0.112617
4.77e-07	-0.1705	0.017762	4.77e-07	0.090345	0.202416	4.77e-07	0.424342	0.351602
4.77e-07	0.020673	0.187502	4.77e-07	0.404527	0.54097	-4.77e-07	0.68568	0.728627
1.49e-08	0.742794	1.28469	1.49e-08	0.395323	0.249234	0	-0.26911	0.993904
0	-0.19128	-0.40987	-2.38e-07	-0.33039	-0.38693	0	-0.07339	-0.1239
-2.38e-07	-0.14821	-0.12866	2.38e-07	0.050052	0.146298	4.77e-07	-0.06508	-0.1306
4.77e-07	-0.26468	-0.42759	0	-0.52542	-0.21838	0	-1.1623	-0.95592
1.49e-08	0.242794	1.57717	0	0.547326	1.03275	0	0.175375	1.81262
4.77e-07	0.124611	0.029123	4.77e-07	-0.01103	0.002115	-4.77e-07	-0.22747	-0.16454
-5.96e-08	2.8855	4.0126	-5.96e-08	1.93076	3.93648	-1.19e-07	1.41461	2.76966
-4.77e-07	-0.76857	-1.51105	0	-0.26475	-0.45295	0	0.261813	-0.16564
2.38e-07	0.663632	1.22664	0	0.574347	0.640488	-2.38e-07	0.501783	1.32238
7.45e-09	1.68728	2.36069	0	0.187804	0.249234	0	-0.27807	0.701422
0	1.63506	2.13068	0	0.116502	0.612938	2.38e-07	-0.47775	-0.47673
-2.38e-07	-0.58148	-0.17079	0	-0.21647	-0.62734	2.38e-07	-0.38504	0.252886
0	0.327458	0.24577	0	-0.32233	-0.19263	-4.77e-07	-0.30151	-0.62676
0	1.92274	3.09145	0	1.10159	1.39193	1.19e-07	0.729637	1.93237
0	-0.35205	-0.84243	0	0.099257	0.101281	-4.77e-07	0.455745	0.139144
-2.38e-07	-0.22763	0.23492	0	-0.06535	-0.0441	-2.38e-07	0.261016	0.232138
0	-0.95967	-1.8111	-4.77e-07	-0.36447	-0.59339	0	0.013336	-0.3456
-2.38e-07	-1.16655	-0.96868	0	0.28534	0.041715	1.19e-07	0.899825	0.45943
4.77e-07	-0.90834	-1.66431	4.77e-07	-0.35653	-0.50214	0	0.147057	-0.32589
4.77e-07	-0.77864	-1.53025	4.77e-07	-0.12618	-0.16084	0	0.264135	-0.23965
4.77e-07	-0.13499	-0.31445	0	-0.22904	-0.31156	0	0.015102	-0.18744
0	0.040589	-0.0552	0	0.085893	0.152893	0	-0.22514	-0.0437
0	0.44147	0.816389	-2.38e-07	-0.09948	-0.22055	-2.38e-07	0.181093	0.157648
0	-0.2509	-0.16208	2.38e-07	0.135196	0.125209	0	0.033723	-0.08899
0	-0.66267	-1.43878	0	-0.13976	-0.13241	0	-0.37222	-0.59171
0	-0.87573	-0.52103	-1.19e-07	0.482337	0.059978	1.19e-07	0.22797	-0.82258
-1.19e-07	0.207599	0.046084	0	-1.125	-0.53429	0	-0.10815	-0.11729
2.38e-07	-0.22973	0.084424	-2.38e-07	0.396828	0.34742	0	0.331074	0.49792
0	-0.24618	-0.33902	0	-0.07665	-0.17925	4.77e-07	-0.20485	-0.19265
4.77e-07	0.119678	0.288108	-4.77e-07	-0.00594	0.175925	0	-0.18533	-0.03411
0	0.066131	-0.09625	4.77e-07	-0.04709	-0.00413	0	-0.13147	-0.1042
-1.49e-08	-0.04969	0.775726	0	-0.02868	0.249234	-1.49e-08	-0.48559	-0.09106
-2.38e-07	0.383487	0.685256	-2.38e-07	0.238371	0.255975	2.38e-07	0.409029	0.287035
0	1.84783	2.79052	2.38e-07	2.66146	3.01003	2.38e-07	2.00847	2.87731
0	-0.21391	-0.08381	0	0.044862	-0.14709	0	-0.30305	-0.43972
-2.38e-07	1.95144	2.37179	2.38e-07	0.784792	0.910812	-2.38e-07	0.907236	0.908206
0	-0.25117	0.460935	-4.77e-07	-0.38335	-0.13214	0	-0.53853	-0.43798
0	-0.24242	-0.50813	4.77e-07	0.041887	0.122523	0	0.151969	0.053141
0	-0.06673	-0.20393	0	0.362108	0.442909	-2.38e-07	0.559656	0.369874
4.77e-07	0.103907	0.5594	-4.77e-07	-0.33285	-0.03177	4.77e-07	-0.17559	0.070029
0	0.639832	0.566422	0	0.482435	0.558488	0	-0.27855	-0.10886
1.49e-08	-0.12569	0.992206	1.49e-08	-0.18068	0.173232	0	-0.63759	1.23662
4.77e-07	0.035136	0.026179	-2.38e-07	0.149762	0.098131	0	0.340035	0.278546
0	0.124174	0.50587	0	-0.10867	-0.16505	0	-0.28363	-0.25249
-4.77e-07	0.151474	0.397941	-4.77e-07	-0.06914	0.266222	0	-0.29463	-0.05669
2.38e-07	0.405094	0.121244	0	0.305917	0.089667	0	0.604284	0.691602
0	0.735631	1.19411	-4.77e-07	0.397013	0.642173	0	-0.72678	-0.40842
0	0.080174	0.276595	0	0.151798	0.250215	0	0.191546	0.331177
4.77e-07	-0.14972	-0.23406	4.77e-07	-0.33499	-0.27777	-4.77e-07	-0.70578	-0.6467
2.38e-07	-0.15167	0.4629	-2.38e-07	-0.12846	-0.25346	-2.38e-07	-0.01787	0.134724
4.77e-07	-0.01468	-0.52305	0	-0.13964	-0.18875	0	-0.36889	-0.52305
0	-0.05063	-0.23259	2.38e-07	0.035449	0.180734	0	0.511206	0.371805
0	-0.2383	-0.34616	0	-0.06888	0.018113	0	0.319723	0.215474
4.77e-07	-0.2119	-0.79977	0	-0.38024	-0.36814	0	-0.54233	-0.5969
-1.49e-08	-0.04969	0.199725	0	-0.02868	0.249234	0	-0.63759	0.908941
4.77e-07	0.534224	0.588109	0	0.196107	0.331536	0	0.175361	0.293705
0	0.141987	0.406555	0	0.189152	0.18857	0	-0.31754	-0.05097
-1.49e-08	-0.04969	-0.37628	0	-0.02868	0.249234	-1.49e-08	-0.56159	-0.16706
-5.96e-08	0.800533	0.480846	0	-0.00244	-0.54325	1.19e-07	-0.88236	-0.59106
-2.38e-07	0.708546	0.971419	0	0.082658	0.179743	0	-0.24277	-0.09272
0	0.567809	0.453205	0	0.704887	0.560749	1.19e-07	0.80237	1.04046
-4.77e-07	-0.12652	-0.19862	0	-0.09121	-0.13202	0	0.015437	-0.08252
2.38e-07	0.268458	0.44723	2.38e-07	0.118796	0.020068	0	0.025615	0.287432
0	0.070275	-0.00893	-4.77e-07	-0.06742	0.025768	0	-0.10283	-0.01515
-4.77e-07	0.585303	1.38502	0	-0.19766	0.156213	0	-0.58148	-0.80929
0	1.39113	2.0806	0	-0.04842	0.411523	0	0.12158	0.174308
0	0.130023	0.416026	2.38e-07	0.05304	0.077869	2.38e-07	0.021649	0.116602
7.45e-09	0.742794	0.951399	0	-0.60468	0.173232	0	0.523372	-0.74306
2.38e-07	0.113467	-0.07551	0	-0.09847	-0.09934	4.77e-07	-0.46481	-0.45141
0	-0.632	-0.66356	0	-0.6459	-0.68609	-2.38e-07	-0.09266	-0.37996
4.77e-07	0.119978	-0.04336	-4.77e-07	-0.02889	0.051899	0	-0.09781	-0.13855
-4.77e-07	0.069829	0.118361	0	0.087471	0.159511	0	0.013713	0.138569
0	0.268	0.40297	-4.77e-07	0.130405	0.191208	0	0.153102	0.190285
0	0.19418	0.518745	4.77e-07	-0.0679	0.028759	4.77e-07	-0.24817	-0.0531
0	-0.42487	-1.05524	0	1.22606	1.0399	2.38e-07	1.48975	1.30156
-2.38e-07	0.14397	0.268144	0	0.237091	0.270498	0	0.321434	0.350994
-2.38e-07	1.4935	2.0632	0	0.811659	0.981285	-2.38e-07	0.394939	0.890331
0	0.931324	1.75081	-4.77e-07	0.113009	0.755568	0	-0.69287	-0.19782
0	0.038732	0.126222	-2.38e-07	0.473249	0.460638	0	0.913288	0.972864
-4.77e-07	-0.17155	-0.48584	4.77e-07	-0.38042	-0.28039	0	-0.3061	-0.52413
-4.77e-07	-1.11814	-1.77504	-4.77e-07	0.035759	-0.26607	0	0.417131	-0.05823
4.77e-07	-0.28411	-0.64783	-4.77e-07	-0.13927	-0.25433	4.77e-07	-0.30305	-0.41237
0	0.056007	-0.20367	0	0.122221	0.007833	0	0.316442	0.125902
4.77e-07	-0.2718	-0.70333	4.77e-07	0.629449	0.375601	4.77e-07	1.0473	0.764395
4.77e-07	0.353404	-0.14513	0	0.391043	0.284401	4.77e-07	0.547848	0.325438
-4.77e-07	-0.2522	-1.11091	0	0.042884	-0.24126	-4.77e-07	0.390817	-0.08468
-1.19e-07	1.62024	2.3896	-2.38e-07	0.794485	0.963683	0	0.629344	1.17959
4.77e-07	0.101475	0.020769	0	-0.35802	-0.32934	-4.77e-07	-0.25036	-0.5436
4.77e-07	-0.27804	-0.50909	0	-0.00025	-0.09676	4.77e-07	0.455071	0.060946
0	0.160613	0.611053	-2.38e-07	0.140124	0.298805	2.38e-07	0.396556	0.252507
0	-0.28978	-0.26913	-2.38e-07	0.314408	0.082882	-2.38e-07	0.335928	0.21297
0	0.080248	0.290353	-4.77e-07	0.144617	0.166742	-4.77e-07	0.011228	0.388922
0	0.368413	0.720547	0	-0.08141	0.021529	0	-0.07798	-0.34312
-4.77e-07	0.780908	0.918344	0	0.339662	0.254255	-4.77e-07	0.448649	0.384617
0	0.163851	0.608033	0	0.464502	0.458786	2.38e-07	0.72609	0.708441
0	0.523039	1.26842	2.38e-07	0.382252	0.377731	0	0.42058	0.51532
2.38e-07	0.005667	0.170407	-2.38e-07	0.099837	0.151422	0	0.144601	0.276615
-4.77e-07	-0.10188	-0.03161	4.77e-07	-0.19196	-0.2703	0	-0.3109	-0.2335
-4.77e-07	-0.2709	-0.39525	4.77e-07	0.305488	0.165854	0	0.616099	0.354755
-2.38e-07	0.113337	0.338475	0	-0.37414	-0.25472	4.77e-07	-0.00411	-0.50559
0	-0.28062	-0.82937	0	0.135818	0.114425	4.77e-07	0.102798	-0.18141
-2.38e-07	0.011783	0.387172	-2.38e-07	-0.01871	-0.05391	0	0.290796	0.267867
-4.77e-07	-0.74178	-0.93537	0	-0.47835	-0.55612	-4.77e-07	-0.81044	-0.92677
0	0.042904	-0.07188	0	0.441981	0.303435	-4.77e-07	1.1128	0.980875
1.49e-08	-0.04969	0.860689	0	0.047326	0.249234	-1.49e-08	0.751376	0.984943
2.38e-07	-0.15271	-0.20181	4.77e-07	-0.30773	-0.29691	-4.77e-07	0.012601	-0.40731
0	0.651276	1.38354	0	-0.19357	0.072701	0	-0.43412	-0.45166
0	0.342316	0.600376	-2.38e-07	0.404504	0.415632	2.38e-07	0.319039	0.530083
0	-0.33497	-0.60275	2.38e-07	0.305176	0.16833	0	0.769854	0.578763
4.77e-07	-0.21955	0.06061	-4.77e-07	-0.38209	-0.30336	0	-0.3823	-0.27174
0	-0.19815	-0.16326	4.77e-07	-0.19508	-0.08789	4.77e-07	-0.37052	-0.46478
0	-0.1821	-0.47523	0	-0.22298	-0.1383	4.77e-07	-0.22107	-0.21438
-4.77e-07	-0.18393	-0.3292	-4.77e-07	0.016048	-0.02281	4.77e-07	0.096718	0.078272
0	-0.07954	-0.19272	4.77e-07	-0.02246	-0.043	-4.77e-07	0.04498	-0.01689
7.45e-09	0.526315	0.199725	0	0.047326	0.401237	-1.49e-08	0.590412	0.408941
-2.38e-07	0.224498	0.614748	-2.38e-07	0.014246	0.001137	-2.38e-07	0.172658	0.149883
-4.77e-07	-0.29974	-0.03095	0	-0.02686	-0.13836	0	-0.15629	-0.09962
2.38e-07	0.238523	0.846666	0	-0.21556	0.043062	0	-0.77067	-0.19907
0	-0.21244	-0.57439	0	-0.14087	-0.23187	4.77e-07	-0.01579	0.113647
0	0.05239	0.405506	0	-0.22506	-0.12514	0	0.084607	-0.10649
0	-0.44843	-0.87819	0	-0.07481	-0.03276	-4.77e-07	0.092608	-0.14941
-2.38e-07	1.1906	2.1379	-2.38e-07	0.343318	0.553885	0	0.18495	1.30609
0	1.37038	2.88791	2.38e-07	-0.26643	0.111875	-2.38e-07	-1.56094	-1.12355
4.77e-07	-0.20837	-0.27878	0	-0.04306	0.31305	-4.77e-07	-0.18123	-0.24765
4.77e-07	-0.56197	-0.69069	0	0.209294	0.107804	0	0.205154	0.116979
-4.77e-07	-0.59715	-0.64378	4.77e-07	-0.21201	-0.41464	-4.77e-07	-0.23782	-0.35452
0	-0.00783	0.352447	0	-0.0163	0.015081	-4.77e-07	-0.28651	0.036035
-4.77e-07	-0.00338	0.383364	0	0.203874	0.201526	0	0.242715	0.366233
0	-0.22199	0.096769	0	-0.18891	-0.11015	-2.38e-07	0.163136	0.443531
-2.38e-07	0.20832	0.555692	1.19e-07	0.577529	0.636377	0	1.9399	1.68385
2.38e-07	0.14356	0.687432	0	-0.01871	0.048958	2.38e-07	-0.10026	0.130667
0	1.06151	2.45473	0	-0.47522	0.087202	0	-2.77612	-0.81572
0	0.575911	0.972239	-4.77e-07	0.274279	0.421377	0	0.127225	0.826871
0	-0.44657	-1.64449	0	-0.50337	-2.84135	0	0.330926	-0.62934
1.49e-08	-0.04969	-0.37628	0	0.047326	0.249234	0	-1.48559	-1.09106
-2.38e-07	1.76494	1.92851	0	-0.6241	-0.96004	0	-0.57271	-0.86277
0	1.09181	1.42968	0	0.21269	-0.09022	-4.77e-07	-0.12801	-0.64722
-1.49e-08	-0.04969	-0.37628	2.98e-08	-0.10468	0.173232	0	-1.13759	-0.09106
0	2.78832	3.13742	-4.77e-07	-0.5559	-0.95751	-4.77e-07	-0.72746	-1.12421
-5.96e-08	0.985508	0.462759	0	-0.39716	0.249234	-1.19e-07	-0.0778	-0.71683
0	1.88918	2.97116	0	1.00077	0.918168	0	0.612371	2.52256
4.77e-07	0.305748	0.714674	0	0.283216	0.637214	0	0.059226	0.273013
-1.49e-08	2.26328	1.43669	0	0.623327	0.825235	-1.49e-08	-0.48559	0.484943
-1.19e-07	1.91331	2.72022	-2.98e-08	2.33119	1.99195	1.19e-07	1.74413	2.25916
1.49e-08	1.02631	1.49221	2.98e-08	0.971324	1.11772	0	1.02337	1.9939
-1.19e-07	0.604027	0.077168	0	-0.41912	0.048048	0	-0.33786	-0.20062
0	0.266125	1.09139	0	0.59849	0.758705	0	0.626302	1.00001
-2.98e-08	1.03527	0.416205	7.45e-09	2.26381	1.04171	0	0.391855	0.786385
-1.19e-07	-0.14601	0.123723	0	-0.16019	-0.33573	-5.96e-08	0.329089	-0.37458
0	-0.8389	-1.60022	0	0.770892	0.56822	-4.77e-07	1.15256	0.482516
4.77e-07	0.115592	0.018305	0	0.121498	0.053998	-4.77e-07	0.078557	-0.10827
-4.77e-07	-0.24862	-0.33276	-4.77e-07	-0.27731	-0.24917	4.77e-07	-0.31135	-0.18032
0	-0.22051	-0.66874	0	0.412877	0.20173	0	1.04788	0.72008
0	0.59752	1.21962	4.77e-07	0.006542	0.289363	0	0.443221	0.135424
0	0.617951	0.933936	-2.38e-07	0.65261	0.697462	2.38e-07	1.47217	1.29866
4.77e-07	0.505845	1.12715	-4.77e-07	0.100439	0.309721	0	0.39863	0.187562
0	0.222987	0.136755	0	-0.16301	-0.07917	0	-0.06367	0.037213
2.38e-07	0.113532	0.51739	2.38e-07	0.013077	0.003773	-2.38e-07	0.131247	0.122689
2.38e-07	0.943591	1.02925	0	0.397276	0.18848	0	0.470558	0.798937
4.77e-07	-0.19423	-0.55995	4.77e-07	0.434279	0.286931	0	0.902703	0.71125
4.77e-07	-0.18028	-0.14965	4.77e-07	-0.1447	-0.14458	0	-0.34831	-0.40808
-4.77e-07	-0.15377	-0.10973	0	-0.07465	-0.11347	0	-0.33938	-0.39013
0	-0.85155	-1.61014	4.77e-07	-0.26771	-0.39904	0	-0.17724	-0.34253
2.38e-07	1.66193	1.86485	0	0.347115	0.520337	4.77e-07	0.665181	0.529939
7.45e-09	3.57005	5.29956	-2.98e-08	2.85707	3.96341	-5.96e-08	0.671568	2.15903
-5.96e-08	3.43895	4.57679	0	2.12504	3.14402	0	3.51261	4.30126
-2.38e-07	-0.2134	-0.29006	0	-0.2418	-0.08282	2.38e-07	-0.39728	-0.62935
0	-0.09674	-0.3638	0	0.169055	0.298855	0	0.242723	0.204285
7.45e-09	-0.12569	0.623723	1.49e-08	-0.18068	0.173232	1.49e-08	-0.48559	0.701422
4.77e-07	0.500597	0.400362	4.77e-07	0.460526	0.525279	-2.38e-07	0.442736	0.754911
4.77e-07	0.316841	0.014014	0	0.065126	0.082253	-4.77e-07	0.035347	-0.00749
-2.38e-07	-0.0015	-0.24873	-4.77e-07	-0.11385	-0.29462	-2.38e-07	0.187633	-0.01422
-2.38e-07	0.496543	1.06307	-4.77e-07	-0.26175	-0.29367	-4.77e-07	-1.02565	-1.39999
0	0.811011	1.24974	0	-0.58843	-0.36355	4.77e-07	-1.25453	-1.6426
0	0.535581	0.95614	-4.77e-07	0.301434	0.417378	0	-0.18662	0.113334
-2.38e-07	0.996407	1.26569	0	0.370937	0.546237	-4.77e-07	0.138881	0.189861
0	-0.64308	-1.44494	2.38e-07	0.199438	0.064502	-2.38e-07	0.428245	0.092093
0	-0.02644	-0.28273	-2.38e-07	0.200208	0.10511	0	1.37716	1.2991
0	0.750087	1.23446	0	0.132218	0.244234	0	0.098931	0.262487
0	0.221763	0.544581	-4.77e-07	-0.17651	-0.13897	-4.77e-07	-0.2173	-0.08274
2.38e-07	0.545138	0.897075	0	-0.04979	0.195443	-4.77e-07	0.202268	0.121126
-2.38e-07	0.197209	0.549111	0	-0.11022	-0.19703	-4.77e-07	0.016231	0.019755
0	-0.39205	-0.57335	0	0.028913	-0.03975	0	0.511505	0.334982
0	0.389716	-0.73783	0	0.646995	0.380299	4.77e-07	0.722963	0.314179
0	-0.24654	-0.38807	-4.77e-07	0.216994	0.097325	2.38e-07	0.135363	0.106978
4.77e-07	-0.43555	-0.8067	4.77e-07	0.172112	0.023245	4.77e-07	0.171403	-0.02075
0	4.79589	5.71076	0	2.50133	2.65999	0	2.06471	3.21223
0	1.57524	1.89775	-2.38e-07	-0.28425	-0.27365	-2.38e-07	-0.1759	0.208436
0	3.12644	4.03254	1.19e-07	1.83981	2.31129	-5.96e-08	2.16402	2.67268
0	1.65239	2.28362	0	0.592523	0.400118	0	0.33535	0.250095
1.49e-08	0.526315	0.860689	0	0.047326	0.249234	1.49e-08	-0.63759	0.408941
0	-0.59203	-0.33185	0	-0.39946	-0.51063	0	-0.55231	-0.46766
7.45e-09	-0.04969	0.492206	0	0.047326	0.325235	-5.96e-08	-2.35407	-1.95954
-2.38e-07	1.53629	2.25294	0	0.660408	1.08138	-2.38e-07	1.64756	2.14119
0	-0.14278	-0.32642	0	-0.3657	-0.26445	2.38e-07	-0.06582	0.427505
0	0.241161	0.140402	4.77e-07	0.077339	0.094127	-4.77e-07	0.308023	0.561665
0	0.531514	-0.16365	4.77e-07	0.569164	0.224561	4.77e-07	0.851783	0.755318
-4.77e-07	-0.15412	-0.41386	-4.77e-07	-0.09672	-0.0332	4.77e-07	-0.16071	-0.26533
2.38e-07	0.172801	0.420908	2.38e-07	0.026885	-0.0345	0	0.157936	0.217319
-4.77e-07	-0.00206	0.091505	0	0.050655	-0.10679	-4.77e-07	-0.36545	-0.17648
0	0.600944	1.4162	-2.38e-07	0.449332	0.640828	0	0.473488	0.616348
0	-0.4357	-0.73332	4.77e-07	-0.1724	-0.38489	0	-0.09728	-0.2231
0	-0.48651	-0.52762	0	-0.21181	-0.28238	4.77e-07	-0.74521	-0.58258
-4.77e-07	0.420935	-0.27618	-4.77e-07	0.184248	0.14958	-4.77e-07	0.283717	0.078345
4.77e-07	0.414425	0.473323	4.77e-07	0.278729	0.351381	0	0.23844	0.282437
0	2.57005	2.87996	0	0.875002	2.81387	0	1.88289	3.02014
0	-0.51672	-0.29677	0	-0.12338	-0.00743	4.77e-07	0.38873	0.008361
0	0.1252	0.182287	-2.38e-07	0.084771	0.301319	0	0.480977	0.288618
0	-0.14982	0.130023	2.38e-07	-0.10068	-0.08634	2.38e-07	-0.20137	0.062444
-4.77e-07	-0.40416	-0.57479	-2.38e-07	-0.12967	0.06726	-2.38e-07	0.447255	0.206982
0	-0.3184	-0.55365	0	-0.1727	-0.0299	-4.77e-07	0.096831	-0.09053
-2.98e-08	1.35399	2.73813	5.96e-08	0.408559	0.617716	-2.98e-08	0.927049	0.286385
5.96e-08	0.318796	2.47394	-5.96e-08	1.27704	0.956752	-5.96e-08	1.32177	0.786385
2.98e-08	0.233833	-0.66876	2.98e-08	-0.02868	0.173232	1.49e-08	0.014411	-0.16706
4.77e-07	0.060524	-0.18007	0	-0.03878	-0.08351	-4.77e-07	0.03417	-0.12553
-2.38e-07	0.419965	0.424221	0	-0.30445	-0.34808	0	-0.08311	-0.34412
0	0.031411	0.004826	0	-0.38084	-0.24419	0	-0.92314	-1.02047
0	1.35076	0.880213	0	0.632008	1.21426	-4.77e-07	-1.31079	-1.17444
0	0.63493	0.783559	2.38e-07	-0.12332	-0.19809	-2.38e-07	-0.61923	-0.15195
0	0.606803	1.58772	-2.38e-07	0.376358	0.42934	0	0.225774	0.989333
4.77e-07	-0.48737	-0.5001	0	0.112773	-0.02046	0	-0.04162	-0.26574
0	-0.41111	-0.60009	0	-0.16147	-0.10418	0	-0.44403	-0.50769
-5.96e-08	1.35055	2.67379	0	-0.62319	1.06045	0	-1.68821	-1.32887
-4.77e-07	-0.1995	-0.16134	0	-0.37149	-0.14696	-4.77e-07	-0.6163	-0.49177
-9.54e-07	-1.02724	-2.14433	-4.77e-07	-0.34722	-0.45596	4.77e-07	-0.51805	-0.94074
0	0.101753	-0.6101	0	-1.18385	-1.43538	0	0.102591	-0.44664
0	0.044509	0.434214	0	-0.12638	-0.18014	0	-0.27133	-0.06748
0	-0.14328	0.178585	2.38e-07	-0.29116	-0.00765	0	-0.30009	-0.07987
0	-0.11447	-0.08996	-4.77e-07	0.617509	0.482773	-4.77e-07	1.34938	1.13289
4.77e-07	-0.1417	-0.41492	-4.77e-07	-0.1501	-0.05647	0	-0.25468	-0.40606
0	2.07312	2.83073	-2.38e-07	1.69436	2.218	0	1.29951	1.8333
-1.19e-07	-0.34217	1.70123	-1.19e-07	-0.40139	-0.15234	0	0.404852	0.715707
-2.38e-07	-0.36581	-0.25756	-2.38e-07	-0.06422	-0.16533	-2.38e-07	-0.34906	-0.47826
2.38e-07	0.197839	0.931756	-2.38e-07	0.561194	0.726507	-2.38e-07	0.517692	1.10306
0	0.190775	0.116477	2.38e-07	-0.03385	-0.12312	2.38e-07	0.566565	0.264709
2.38e-07	-0.38597	-0.42083	0	-0.31423	-0.37392	0	0.08896	0.165315
0	1.68193	1.97714	2.38e-07	3.44933	4.37518	-2.38e-07	1.63755	4.05581
5.96e-08	1.72247	1.84243	-5.96e-08	0.602841	1.08827	-1.19e-07	0.897178	0.464457
0	-0.03367	-0.14225	0	-0.31933	-0.04216	-4.77e-07	-0.50089	-0.42541
0	0.610548	0.96434	-4.77e-07	0.034559	0.086114	-4.77e-07	0.054897	-0.03549
4.77e-07	-0.48232	-0.90979	0	0.015865	0.140364	0	-0.11659	-0.52988
4.77e-07	-0.64817	-1.01992	0	0.283986	0.304101	4.77e-07	0.245162	-0.13074
0	-0.40779	-0.42733	0	-0.46591	0.431732	-2.38e-07	-0.44701	-0.25999
4.77e-07	0.356534	0.598321	4.77e-07	0.08338	0.270574	0	0.113011	0.28561
2.38e-07	-0.39064	-0.14806	-2.38e-07	-0.25491	-0.46157	-2.38e-07	-0.31341	-0.45974
-4.77e-07	-0.15022	-0.34464	0	0.101436	-0.02301	0	0.2736	0.129582
4.77e-07	-0.46526	-0.94165	4.77e-07	-0.55793	-0.62341	0	-0.47747	-0.87584
0	-0.14329	-0.48369	-4.77e-07	-0.27688	-0.25937	0	-0.80164	-0.93273
4.77e-07	-0.82264	-1.49927	0	-0.23984	-0.42932	0	0.181507	-0.27448
-4.77e-07	-0.08315	0.013435	0	-0.3083	-0.2986	4.77e-07	-0.35267	-0.28131
-4.77e-07	-0.37619	-0.33108	0	-0.14112	-0.14814	0	-0.51445	-0.51395
0	-0.3946	-1.19829	0	0.080768	0.041903	-4.77e-07	0.502841	0.152282
0	-0.19484	-0.29157	4.77e-07	0.099433	-0.17101	0	0.090075	-0.1308
0	0.580652	0.838573	-4.77e-07	0.040207	0.098076	0	0.260666	0.364493
4.77e-07	0.662934	0.47239	-4.77e-07	-0.16145	0.136918	0	-0.27241	-0.00393
2.38e-07	0.322914	0.668955	-2.38e-07	0.231111	0.209327	0	-0.07795	0.16777
0	-0.04969	-1.16876	0	-0.32116	-1.04325	0	-1.85407	-0.87458
0	0.490055	1.27044	0	0.484906	0.770092	2.38e-07	0.40498	0.684674
0	0.818796	0.992206	2.98e-08	0.763805	0.541715	2.98e-08	-0.56159	0.897581
-5.96e-08	0.839117	1.38997	0	0.362004	0.606356	5.96e-08	0.036608	-0.31684
4.77e-07	0.07781	0.124945	0	0.008931	0.076351	0	-0.21174	-0.18017
0	-0.38746	-0.58248	-4.77e-07	-0.05062	-0.10387	4.77e-07	0.243265	0.119937
0	-0.45732	-0.82301	4.77e-07	-0.35646	-0.207	4.77e-07	-0.07472	-0.287
-2.98e-08	1.40376	2.74769	0	-0.57844	1.11772	-2.98e-08	0.875644	1.9939
0	-0.3333	-0.45505	-2.38e-07	-0.30535	-0.71618	-2.38e-07	-0.55689	-0.71582
0	-0.1048	-0.13237	0	-0.18991	-0.13208	0	-0.16613	-0.60166
0	0.228838	0.202847	-4.77e-07	0.470396	0.364008	0	0.964048	0.932033
0	0.450313	0.916205	2.98e-08	-0.10468	0.249234	0	0.514411	-0.25202
0	-0.47369	0.492206	0	0.047326	0.249234	-1.49e-08	1.38289	-0.16706
-4.77e-07	0.124826	-0.03952	0	0.199051	0.127177	4.77e-07	0.010716	0.103791
0	0.450313	0.416205	0	-0.52868	-0.17476	-1.49e-08	0.090412	1.77742
0	-0.06238	-0.31394	0	0.109016	-0.12602	0	0.287163	-0.02966
0	-0.10396	-0.44187	0	0.028533	-0.09154	-4.77e-07	0.091944	0.043096
0	-0.30197	-1.11796	-4.77e-07	0.064132	-0.08182	-4.77e-07	0.119132	-0.07552
0	0.009264	-0.2803	-2.38e-07	0.1835	0.144507	-2.38e-07	0.43493	0.437315
0	-0.44035	-1.03948	-4.77e-07	0.355082	0.215322	4.77e-07	1.00127	0.784219
0	0.356761	0.353137	0	0.303084	0.359683	0	0.771268	0.700304
-2.38e-07	-0.0687	0.230785	0	0.207092	0.297247	2.38e-07	0.567892	0.440989
-2.38e-07	0.070789	0.222434	2.38e-07	-0.49655	-0.09505	-4.77e-07	-1.13069	-1.22238
7.45e-09	1.02631	2.28469	7.45e-09	0.471324	0.541715	0	-0.67279	0.33294
0	0.163646	0.319558	-2.38e-07	0.489742	0.046672	-2.38e-07	0.506911	0.586815
0	0.168433	-0.04794	0	0.050718	-0.23214	-4.77e-07	-0.23586	-0.03788
-2.38e-07	-0.01009	-0.0554	2.38e-07	-0.0133	-0.23948	0	0.119083	-0.06408
0	0.119746	-0.05677	-4.77e-07	0.08556	0.079086	4.77e-07	0.021099	-0.01613
0	0.366412	0.839944	0	-0.1032	-0.0089	0	-0.45853	-0.1122
4.77e-07	0.110009	0.126153	0	-0.08544	0.061542	-4.77e-07	-0.49464	-0.48701
2.38e-07	-0.24432	-0.17565	0	-0.19571	-0.14638	0	0.028543	-0.47954
4.77e-07	-0.12171	-0.47943	0	0.464916	0.248575	-2.38e-07	0.880498	0.889454
0	1.10144	0.990951	-2.38e-07	0.621091	0.458996	-4.77e-07	0.826181	0.869857
0	0.341011	0.378349	0	0.025626	0.034708	-4.77e-07	-0.12517	-0.38907
0	-0.30515	-0.06461	-2.38e-07	-0.46336	-0.26773	0	-0.41091	-0.40177
0	0.086029	0.38224	-2.38e-07	-0.06636	-0.09811	-2.38e-07	0.329009	0.371872
-2.38e-07	0.347415	0.754364	-2.38e-07	-0.0216	0.20196	2.38e-07	0.119404	-0.03068
0	-0.3777	-0.68698	-4.77e-07	-0.06559	-0.14192	0	-0.25922	-0.43108
2.38e-07	0.32367	0.876938	0	0.099697	0.288011	-4.77e-07	-0.13305	0.081956
0	-0.07737	-0.13501	0	0.060337	-0.11072	-4.77e-07	-0.0511	0.114194
0	0.657832	0.784687	0	0.047326	0.325235	0	0.938409	1.23662
4.77e-07	0.231058	0.363261	4.77e-07	-0.07404	-0.12177	0	0.344697	0.261088
0	0.672667	1.13629	0	0.234309	0.185652	0	0.18932	0.132246
0	-0.55151	-1.07398	-4.77e-07	-0.22899	-0.3222	-4.77e-07	-0.50626	-0.68684
0	0.026315	0.784687	0	0.471324	-0.82677	0	1.01441	0.625421
2.38e-07	0.170416	0.56374	0	-0.41295	-0.43452	0	-0.32161	-0.08445
0	0.529444	0.343679	0	-0.58535	0.123464	-2.38e-07	-0.0328	0.26604
4.77e-07	0.006314	-0.2433	2.38e-07	0.501519	0.276724	-2.38e-07	1.42626	1.03112
4.77e-07	0.213825	-0.18507	0	-0.14393	-0.17762	4.77e-07	-0.36345	-0.56249
0	0.484537	0.433386	-2.38e-07	0.286255	0.219285	-2.38e-07	0.239135	0.391441
0	-0.19096	-0.34008	-4.77e-07	0.074347	-0.06232	0	0.489807	0.177622
-2.38e-07	0.791306	0.968939	-2.38e-07	-0.27416	-0.24966	0	-1.02332	-1.08289
-4.77e-07	-0.39616	-0.67749	0	-0.08786	-0.48653	-4.77e-07	-0.28254	-0.36478
-4.77e-07	-0.15877	-0.3096	4.77e-07	-0.12962	-0.10512	0	-0.20312	-0.12989
0	-0.00881	-0.18032	0	-0.05235	-0.06126	0	-0.11295	-0.09837
0	0.059317	0.255483	-2.38e-07	0.120328	0.142777	-4.77e-07	-0.01587	0.04292
0	0.644596	-0.15255	1.19e-07	-0.000384	0.471037	1.19e-07	-0.30611	0.164422
2.38e-07	0.488132	1.30031	-2.38e-07	0.5778	0.519695	2.38e-07	0.467326	0.849693
0	0.073699	0.808218	2.38e-07	0.531592	0.495212	0	0.628756	0.635161
7.45e-09	1.97976	1.19972	2.98e-08	-0.82116	-1.04325	-2.98e-08	0.145928	-1.45954
2.38e-07	0.812685	1.10755	-4.77e-07	-0.70074	-0.6583	-2.38e-07	-0.40593	-0.36506
-2.38e-07	1.19957	1.84833	2.38e-07	0.999072	1.21882	-2.38e-07	0.566247	1.6321
2.38e-07	1.13484	1.76202	0	0.806436	0.752512	-2.38e-07	0.494996	1.54844
0	1.58519	2.28264	0	0.436129	0.943754	-2.38e-07	0.315853	1.65487
0	0.564953	1.22224	0	0.454119	1.18226	2.38e-07	-0.31678	0.873025
5.96e-08	0.561509	1.56096	1.49e-08	1.63229	2.70268	0	0.306892	1.97358
0	2.03025	2.66213	-2.98e-08	-0.20264	1.59148	0	0.549605	2.30067
2.38e-07	-0.57684	0.123724	2.38e-07	-0.47058	-0.58147	0	-0.44746	-0.31053
-4.77e-07	-0.10174	-0.39455	-2.38e-07	0.08859	-0.03492	-2.38e-07	-0.22117	-0.03433
0	0.357504	0.188473	-2.38e-07	0.291587	0.187694	0	0.034955	0.125333
-1.49e-08	-0.04969	-0.37628	0	0.547326	1.11772	-1.49e-08	-0.56159	-0.16706
0	0.400342	0.918036	-4.77e-07	0.512943	0.700742	0	0.268225	0.551524
-1.19e-07	0.839117	1.36275	1.19e-07	-0.02868	0.019518	5.96e-08	1.13457	1.38271
0	0.653722	1.3769	0	0.081907	-0.49348	0	-0.45039	-0.05073
2.38e-07	1.20379	2.0785	0	0.731079	0.992958	0	0.497914	0.799398
0	0.818796	2.56096	-1.19e-07	-0.91567	-0.50625	0	-1.13638	-0.5512
0	2.00642	2.54413	2.38e-07	1.02556	1.23458	0	1.30241	1.74123
0	0.515654	0.949285	0	0.013906	-0.00253	0	0.176759	0.597966
-1.49e-08	-0.04969	1.72917	0	-0.82116	-1.11925	0	0.145928	0.201423
-4.77e-07	-0.64933	-1.55922	0	0.664981	-0.29409	-2.38e-07	1.51413	1.07006
-1.49e-08	-0.04969	-0.30028	0	-0.02868	0.249234	-1.49e-08	-0.56159	-0.09106
0	-0.16616	-0.24194	-4.77e-07	-0.55321	-0.82414	4.77e-07	-1.16178	-1.00413
0	0.394057	0.677648	4.77e-07	-0.45595	-0.49177	-4.77e-07	-1.00151	-0.84273
0	0.175563	0.565777	-2.38e-07	-0.06654	0.09737	-2.38e-07	-0.69834	-0.41031
0	-0.13669	-0.36567	0	-0.32606	-0.22255	0	-0.41584	-0.57875
4.77e-07	-0.21708	-0.75903	-4.77e-07	-0.21246	-0.20465	4.77e-07	-0.17116	-0.55033
0	0.161342	0.275988	4.77e-07	0.151327	0.081838	0	0.560107	0.543197
0	0.443388	0.947501	0	0.157484	0.313547	0	-0.1509	0.317972
-2.38e-07	0.288194	0.551003	2.38e-07	0.260581	0.133813	2.38e-07	0.043548	0.169199
-2.38e-07	-0.39118	-0.37855	2.38e-07	-0.59789	-0.51577	0	0.026134	-0.04926
-4.77e-07	-0.11742	-0.02391	0	-0.04773	-0.00728	-4.77e-07	0.018732	0.121145
0	0.843556	1.27286	-2.38e-07	0.507413	0.702705	-2.38e-07	0.523371	0.719402
4.77e-07	-0.86896	-1.8462	-4.77e-07	-0.27518	-0.47374	0	0.086834	-0.412
0	0.403325	-0.981	0	0.067647	0.138037	-1.19e-07	1.24576	0.195386
0	-0.08349	0.206436	-4.77e-07	-0.43416	-0.68868	4.77e-07	-0.11149	-0.14952
4.77e-07	-0.48257	-1.0651	4.77e-07	-0.28206	-0.35351	0	-0.29427	-0.48767
4.77e-07	-0.18219	-0.41543	0	-0.05134	-0.12375	0	-0.16719	-0.17079
-4.77e-07	0.070019	-0.00553	-4.77e-07	0.181666	0.202744	4.77e-07	-0.17826	-0.17559
2.38e-07	1.271	1.96144	-4.77e-07	0.53364	0.884281	0	-0.17201	0.668325
0	0.792076	1.05522	-2.38e-07	-0.80601	0.06945	0	-2.07788	-0.95269
7.45e-09	3.27224	3.81173	-1.19e-07	0.408558	0.117716	0	-0.22255	0.512888
-2.38e-07	0.007303	0.002407	-2.38e-07	0.198171	0.109951	0	0.123131	0.153867
-4.77e-07	-0.35549	-0.61886	2.38e-07	-0.07829	-0.17016	0	0.208609	0.15597
1.19e-07	0.546362	1.19446	0	-0.32841	0.491947	2.38e-07	0.449004	1.32349
0	0.121161	0.156046	0	0.119482	-0.03951	-4.77e-07	0.272079	0.200623
2.38e-07	0.168386	0.6942	2.38e-07	-0.11701	0.142666	2.38e-07	-0.28228	-0.0941
0	0.493282	0.980834	0	-0.24166	-0.07412	0	-0.41847	-0.46721
2.38e-07	0.471224	1.29081	0	0.021893	0.620031	0	-0.43804	0.198361
4.77e-07	0.315801	0.382711	-4.77e-07	0.648715	0.657974	0	1.5965	1.38904
0	-0.2397	-0.46621	-4.77e-07	-0.0367	-0.03843	0	0.391918	0.079862
0	-0.06157	0.178971	0	-0.1414	-0.39004	0	0.232507	0.469846
0	0.546756	1.35414	0	0.204034	0.635183	0	0.529724	0.873921
0	0.154734	0.510381	-2.38e-07	0.302692	0.198174	2.38e-07	0.337744	0.536437
0	-0.3698	-0.59956	-4.77e-07	0.36434	0.241996	0	0.921714	0.634854
0	-0.07875	0.141212	-4.77e-07	0.213647	0.286906	0	0.168239	-0.01272
0	0.058083	0.344153	0	0.090791	0.156498	0	-0.45082	-0.28249
0	-0.60071	-0.92253	0	-0.50943	-0.5338	0	-0.16977	-0.6439
0	0.454395	1.58657	0	-0.69961	0.40915	0	-1.99464	-1.24708
-4.77e-07	-0.18595	-0.35874	4.77e-07	-0.10039	-0.20407	0	-0.20749	-0.3045
-4.77e-07	0.171243	0.304497	4.77e-07	-0.11158	-0.11668	4.77e-07	0.093542	-0.07278
0	-0.49129	-0.94716	4.77e-07	0.192101	-0.0492	0	0.687103	0.385404
2.38e-07	0.479137	0.792493	-2.38e-07	-0.06546	-0.26287	-2.38e-07	0.107547	-0.08116
0	1.21169	1.92043	0	-0.01319	0.455055	2.38e-07	-0.47891	0.047986
-4.77e-07	-0.23574	-1.14446	0	-0.46824	-0.87175	0	-0.29203	-0.82465
-4.77e-07	0.08797	0.535047	0	0.169103	0.226591	0	0.051383	0.324629
0	-0.76617	-0.00779	0	1.13229	-0.32677	-2.98e-08	-0.06159	-0.74306
-4.77e-07	-0.44994	-0.96532	4.77e-07	-0.17685	-0.21237	4.77e-07	-0.49559	-0.54527
2.38e-07	0.987175	1.16715	0	-0.00034	-0.03223	0	-0.41037	-0.60575
-4.77e-07	-0.06989	-0.25322	0	-0.0615	-0.07077	0	0.031617	-0.03524
0	-0.46601	-0.90688	0	-0.10582	-0.25733	4.77e-07	0.223287	-0.16364
0	-0.82961	-1.4073	0	-0.24045	-0.43796	4.77e-07	0.332963	-0.05501
-4.77e-07	-0.1559	-0.31242	-4.77e-07	-0.21884	-0.15085	0	-0.31973	-0.2694
0	-0.1724	-0.32554	4.77e-07	0.143859	-0.00332	0	0.119896	0.058912
4.77e-07	-0.21007	-0.44031	0	-0.03441	0.005062	0	-0.19052	-0.30495
1.19e-07	0.419799	0.202494	1.19e-07	0.214038	0.541715	0	0.156459	0.810411
7.45e-09	1.74279	3.57113	-1.49e-08	2.04733	3.63991	0	1.23089	2.4939
-1.49e-08	0.026314	-0.37628	0	-0.02868	0.325235	-1.49e-08	-0.56159	-0.09106
0	-0.40717	-0.89171	4.77e-07	-0.20727	-0.12593	0	-0.29902	-0.41805
4.77e-07	-0.78264	-1.0731	0	-0.33132	-0.49316	0	0.254555	-0.34085
0	0.805883	1.31758	2.38e-07	0.258257	0.099034	0	-0.06621	0.282624
-4.77e-07	-0.62087	-1.1872	0	0.273139	0.159998	0	0.907635	0.849509
2.38e-07	1.60167	2.90237	0	-0.02445	0.084111	0	-0.51191	-0.39358
0	0.156706	0.141153	-4.77e-07	-0.10415	-0.16885	0	-0.25785	-0.26972
-4.77e-07	-0.40089	-0.52555	0	-0.15556	-0.10875	0	-0.11256	-0.5974
0	0.107946	-0.05407	0	-0.14082	-0.11445	4.77e-07	0.001038	-0.2485
0	0.159789	0.699047	-2.38e-07	-0.03734	0.095413	0	0.456709	0.571719
-4.77e-07	0.076674	0.091792	0	0.034413	-0.01147	-4.77e-07	-0.47978	-0.33894
0	0.100351	0.107692	2.38e-07	0.164788	0.184464	2.38e-07	0.135113	-0.05524
4.77e-07	-0.1049	0.0038	0	-0.92427	-0.84456	0	-1.76147	-2.57981
0	0.084485	0.204044	-4.77e-07	0.105927	0.188546	4.77e-07	0.21982	0.277778
-1.19e-07	0.693026	0.720046	-5.96e-08	0.171593	0.749233	0	0.919426	0.590226
-4.77e-07	0.121857	-0.04579	0	0.24386	0.277444	-4.77e-07	0.228818	0.209489
2.38e-07	1.05443	1.01954	-2.38e-07	0.48755	0.486941	-2.38e-07	0.565688	0.95376
0	2.23103	3.48843	0	0.086327	0.680604	-2.38e-07	-0.05163	0.374616
0	0.116582	-0.11856	4.77e-07	0.036145	0.067992	0	0.193008	0.208258
0	-0.45082	-0.93449	0	0.305326	0.142806	0	0.823562	0.63086
0	-0.33054	-0.5315	0	-0.0822	-0.27517	-4.77e-07	0.114329	-0.07693
4.77e-07	-0.30942	-0.34913	4.77e-07	-0.06502	-0.16995	0	-0.09593	-0.21013
0	-0.24632	-0.42127	0	-0.11542	-0.09923	0	-0.12972	-0.17737
0	-0.54969	-0.87628	0	-0.02868	0.249234	0	0.230891	-0.16706
7.45e-09	-0.04969	0.416205	-1.49e-08	0.547326	1.24923	1.49e-08	-0.48559	-0.24306
-4.77e-07	-0.1213	-0.13475	0	0.288119	0.245555	-4.77e-07	0.398168	0.435066
0	-0.01829	-0.52103	2.38e-07	0.080271	-0.49066	-2.38e-07	-0.41004	-0.27638
0	-0.69922	-0.86818	0	-0.10057	0.036561	-4.77e-07	-0.67186	-0.83371
7.45e-09	-0.12569	-0.45228	0	-0.02868	0.249234	-1.49e-08	-0.56159	-0.09106
0	-0.09398	0.131955	4.77e-07	-0.08838	-0.18469	4.77e-07	-0.04727	0.025277
-1.49e-08	-0.04969	-0.22427	0	-0.02868	0.249234	0	-0.06159	-0.09106
2.38e-07	0.222663	0.119444	-2.38e-07	0.365353	0.396312	0	0.591373	0.361224
-4.77e-07	0.245085	-0.07875	0	-0.09634	-0.06215	0	0.288836	0.019792
-2.38e-07	-0.01018	-0.17407	2.38e-07	-0.34996	-0.67236	2.38e-07	-0.95438	-0.6303
4.77e-07	-0.17767	-0.20084	0	-0.25479	-0.50099	-4.77e-07	-0.443	-0.60562
2.38e-07	-0.22978	-0.30626	2.38e-07	-0.6601	-0.84205	0	-0.61854	-0.72744
-4.77e-07	-0.15027	-0.58965	4.77e-07	0.363404	0.216349	4.77e-07	0.968425	0.676487
5.96e-08	1.29256	1.01253	0	-1.50835	0.799001	-5.96e-08	1.63457	0.770174
0	-1.03142	-0.15049	0	-0.10468	0.465713	0	0.897178	0.408941
0	-0.23318	-0.35202	4.77e-07	0.319902	0.202315	0	0.894391	0.67165
-2.38e-07	0.10651	0.816959	0	-0.03637	0.163532	4.77e-07	-0.76399	-0.37099
-4.77e-07	-0.30543	-0.78427	-4.77e-07	0.415059	0.220391	4.77e-07	1.21003	1.03893
-4.77e-07	-0.11111	-0.1716	0	-0.0306	0.060204	-4.77e-07	-0.00601	0.013476
0	-0.14796	-0.45505	0	-0.07752	-0.1613	0	-0.55614	-0.55232
-4.77e-07	-0.46162	-0.99882	0	-0.18261	-0.24532	0	-0.35724	-0.47287
4.77e-07	-0.38488	-0.41219	4.77e-07	-0.39444	-0.30573	0	-0.30262	-0.49289
0	-0.41052	-0.90454	0	-0.0693	-0.16475	0	0.142359	-0.03845
2.38e-07	0.392876	0.461536	-2.38e-07	-0.19729	0.011016	0	0.048284	-0.20772
0	-0.48541	-0.98281	-4.77e-07	-0.36531	-0.4382	4.77e-07	-0.60869	-0.63669
-4.77e-07	-0.08693	-0.36561	0	0.027744	0.040874	4.77e-07	-0.21569	-0.13897
0	0.758649	1.34691	-2.38e-07	0.581582	0.541715	-2.38e-07	0.491173	0.625926
0	0.800551	0.799006	2.38e-07	0.402108	0.478443	0	-0.27861	0.179317
4.77e-07	0.294149	0.294502	4.77e-07	-0.06751	-0.03831	-4.77e-07	-0.22702	-0.2922
0	-0.88672	-1.46017	0	-0.2192	-0.45586	-4.77e-07	0.317097	-0.06869
0	0.217846	0.078748	0	-0.03014	-0.0131	0	0.043509	0.018064
4.77e-07	-0.06601	0.051917	-4.77e-07	0.031114	0.052917	4.77e-07	-0.04059	-0.00584
-4.77e-07	-0.54487	-0.71341	0	-0.71469	-0.83212	-4.77e-07	0.508431	-0.26119
4.77e-07	0.181951	0.516106	-4.77e-07	0.063561	0.015826	0	-0.10499	0.244576
0	-0.16422	-0.25179	0	0.035966	0.108248	0	-0.04684	0.075698
-4.77e-07	-0.01456	-0.55186	0	0.320367	0.254697	0	0.575099	0.569777
0	1.91522	2.83134	-4.77e-07	0.179058	0.469172	0	0.197818	0.228418
4.77e-07	-0.68885	-1.2651	0	-0.30152	-0.44091	4.77e-07	0.250843	-0.24629
2.38e-07	-0.45509	-0.68173	2.38e-07	0.319247	0.004227	0	0.369621	0.264986
0	-0.03846	-0.28713	4.77e-07	-0.33122	-0.05123	0	-0.4487	-0.70972
2.38e-07	1.08933	1.43316	2.38e-07	0.805705	0.963302	0	0.558729	1.1283
0	-0.24346	-0.54913	0	-0.19182	-0.15179	0	-0.34396	-0.36042
0	-0.05904	-0.27681	0	0.121717	0.192825	4.77e-07	-0.05069	-0.10408
0	-0.08411	0.155017	4.77e-07	-0.17791	0.031443	0	-1.08865	-0.94501
0	0.159816	0.52354	0	0.365797	0.605649	-2.38e-07	0.331457	0.5746
0	-0.29818	-0.38164	-4.77e-07	0.096292	-0.08355	0	0.194424	0.119787
0	0.068318	-0.25147	-4.77e-07	0.165605	0.0627	-4.77e-07	0.528431	0.230997
0	-0.01586	-0.14263	-4.77e-07	-0.0326	-0.02424	4.77e-07	0.267966	0.065494
0	0.779659	1.1463	-2.38e-07	0.505548	0.425458	0	0.559664	0.683054
-1.49e-08	-0.04969	-0.22427	0	-0.02868	0.249234	-1.49e-08	0.090412	1.27742
4.77e-07	-0.34903	-0.55939	4.77e-07	0.086146	-0.09991	0	0.015076	-0.19497
0	-0.35318	-0.70685	-4.77e-07	-0.20096	-0.36627	4.77e-07	-0.2233	-0.38577
0	-0.05841	0.212539	4.77e-07	-0.06251	0.042534	0	-0.17406	-0.1601
0	-1.34217	0.792658	2.98e-08	-0.41748	-1.04325	2.98e-08	1.09937	0.625421
-1.49e-08	4.5375	5.96785	1.49e-08	3.862	4.48912	0	2.73089	4.44601
0	0.027609	0.205061	4.77e-07	-0.07404	-0.07494	-4.77e-07	-0.39469	-0.28919
-4.77e-07	-0.27661	-0.82306	0	0.307057	0.138281	4.77e-07	0.559881	0.390995
-4.77e-07	-0.25622	-0.16635	-4.77e-07	0.238788	0.120383	0	0.311445	0.158545
2.38e-07	1.08695	2.31045	-4.77e-07	0.038531	0.503593	4.77e-07	-0.2994	0.023332
-2.38e-07	-0.02663	0.123783	-2.38e-07	0.015089	-0.05099	-2.38e-07	-0.42986	-0.13399
2.38e-07	-0.02788	-0.09166	-2.38e-07	-0.12221	-0.11314	-2.38e-07	0.128301	0.120251
-2.38e-07	0.002406	0.094718	0	-0.57716	-0.62648	-2.38e-07	-0.56351	-0.75213
0	-0.06417	-0.01343	4.77e-07	-0.19199	-0.2021	0	-0.44123	-0.37695
0	0.02536	0.132021	0	0.06161	0.047724	0	-0.04083	0.16673
-2.38e-07	0.295659	0.518432	0	-0.09739	-0.05565	2.38e-07	-0.09059	-0.45911
0	-0.29929	-0.66211	0	-0.16224	-0.1908	4.77e-07	-0.39595	-0.4932
0	-0.16806	-0.40826	0	-0.02262	-0.10463	-4.77e-07	0.033018	-0.05845
-2.38e-07	0.030571	0.429845	-4.77e-07	-0.24079	-0.3208	0	0.096175	0.325771
4.77e-07	-0.11088	-0.37453	0	-0.0217	-0.0318	4.77e-07	0.260072	0.179371
-4.77e-07	0.162455	0.48881	4.77e-07	0.408458	0.618573	0	0.654951	0.660503
0	0.143623	0.464447	0	0.544306	0.403864	-2.38e-07	0.611642	0.85479
-4.77e-07	-0.12126	-0.24917	4.77e-07	-0.01103	0.073649	0	-0.00141	0.034231
0	0.233833	-0.37628	0	-0.32116	-0.54325	0	0.862408	1.46446
0	-0.35557	-0.73836	0	-0.14582	-0.15098	4.77e-07	-0.00494	-0.14169
7.45e-09	1.3188	1.69972	2.98e-08	-0.18964	0.08827	-5.96e-08	-0.88031	-0.77826
0	-0.17668	-0.56061	0	-0.19498	-0.05649	0	-0.31571	-0.31469
0	-0.55728	-0.70526	4.77e-07	-0.02669	-0.2512	-4.77e-07	0.074051	-0.10074
-2.38e-07	0.04338	0.42253	4.77e-07	0.059011	0.17401	4.77e-07	-0.47173	-0.42893
0	-0.0215	-0.05196	-4.77e-07	-0.03059	0.14851	2.38e-07	0.134923	0.094129
-4.77e-07	0.231014	0.404767	4.77e-07	0.03833	0.134219	0	-0.15534	0.066096
-4.77e-07	-0.20182	-0.35447	0	0.0669	-0.01558	0	0.114686	-0.09847
2.38e-07	0.212393	0.375719	0	0.055053	-0.10083	0	0.037682	0.160789
4.77e-07	0.300565	0.325194	0	-0.00995	0.14859	0	-0.09601	-0.18502
1.19e-07	0.081831	0.01844	0	0.814854	0.330983	0	0.71723	0.122291
0	-0.05708	0.030615	0	0.571207	0.39254	0	0.541574	0.258171
0	3.40626	5.20991	0	0.719793	1.68526	0	-1.05604	-0.1144
0	-0.63988	-1.31898	4.77e-07	-0.43962	-0.57431	-4.77e-07	-0.49129	-0.69199
4.77e-07	-0.94894	-1.77406	0	-0.29007	-0.49357	4.77e-07	0.233563	-0.26315
0	-0.87901	-1.61809	0	-0.30364	-0.53813	4.77e-07	0.198575	-0.35087
4.77e-07	-0.83803	-1.41854	4.77e-07	-0.36788	-0.56072	0	0.032653	-0.41267
4.77e-07	0.057555	0.03278	4.77e-07	0.227762	0.224425	0	0.089751	0.062004
2.38e-07	1.83661	2.20392	-4.77e-07	-0.14239	-0.66696	4.77e-07	-0.4927	-1.64675
4.77e-07	-0.36922	-0.45487	0	-0.49479	-0.43815	-4.77e-07	-0.74825	-0.98855
4.77e-07	-0.38575	-0.3523	-4.77e-07	-0.30468	-0.42292	0	-0.44973	-0.32631
4.77e-07	-0.3591	-0.46793	4.77e-07	-0.26164	-0.39449	0	-0.28603	-0.28887
4.77e-07	-0.82413	-1.38363	-4.77e-07	-0.23662	-0.4175	0	0.431875	-0.00665
-4.77e-07	-0.74349	-1.04016	4.77e-07	-0.30446	-0.54982	-4.77e-07	-0.49271	-0.57581
0	-0.08745	-0.31316	4.77e-07	0.028334	-0.10791	0	0.018601	0.103389
4.77e-07	0.204465	0.475565	0	0.35428	0.600525	0	0.376132	0.370671
5.96e-08	-0.34217	0.734919	0	0.471324	2.44539	0	1.39186	2.12542
-4.77e-07	-0.54922	-0.45069	-4.77e-07	-0.27594	-0.15844	0	-0.66539	-0.70754
2.38e-07	0.20783	0.237524	0	-0.45403	-0.24749	0	-0.23901	-0.25343
-2.98e-08	-0.41817	-0.37628	2.98e-08	-0.73619	-0.1658	2.98e-08	0.927049	0.417902
0	0.249411	0.795971	0	-0.11229	-0.00548	0	-0.63759	0.625421
0	0.007275	-0.42074	-4.77e-07	-0.14851	-0.17096	4.77e-07	-0.03464	-0.26562
0	0.122437	0.24674	0	-0.14584	-0.13625	0	-0.04135	-0.08304
-4.77e-07	-1.61691	-3.49439	4.77e-07	-0.81575	-1.03007	0	-2.98504	-3.49744
0	-0.39671	-0.70264	2.38e-07	0.812422	0.582812	0	1.21731	0.914784
-2.98e-08	-0.54969	1.57717	0	0.123327	0.825235	0	1.52337	0.040458
4.77e-07	-0.86822	-1.4734	0	-0.10292	-0.36987	0	0.372941	-0.05983
4.77e-07	-0.40954	-0.9106	-4.77e-07	0.608138	0.414181	0	1.18382	0.916114
0	0.312937	0.712154	0	0.312311	0.215502	2.38e-07	0.56002	0.812015
-4.77e-07	-0.46039	-0.53083	-4.77e-07	-0.35678	-0.32474	4.77e-07	-0.44636	-0.4826
0	0.706768	1.53077	-2.38e-07	0.522108	0.631364	2.38e-07	0.299926	0.646175
0	-0.16373	0.04407	4.77e-07	0.103507	-0.02645	0	-0.24629	-0.28406
0	-1.17541	-2.02126	-4.77e-07	-0.83524	-0.83829	-4.77e-07	-1.13354	-1.5422
4.77e-07	0.619944	0.572619	-4.77e-07	0.409979	0.490491	0	0.527182	0.398349
-4.77e-07	0.441841	0.556343	0	0.390299	0.34437	0	0.484247	0.438889
4.77e-07	-0.11559	-0.37219	4.77e-07	-0.25196	-0.27568	-4.77e-07	-0.15898	-0.52135
-4.77e-07	-0.22802	-0.7518	0	0.372391	0.186707	-4.77e-07	0.889686	0.556468
0	0.233833	0.407244	2.98e-08	1.04733	0.825235	-1.49e-08	2.43841	1.73662
0	0.372898	0.552714	2.38e-07	-0.47008	-0.62241	0	-0.64803	-1.5255
0	1.19047	0.942459	0	2.26544	2.5562	-2.38e-07	1.9682	0.905715
0	-0.23445	-0.41998	0	0.006577	0.093473	4.77e-07	-0.10328	-0.33103
4.77e-07	0.019096	-0.12441	0	-0.16371	0.009258	-4.77e-07	-0.53819	-0.58831
4.77e-07	-0.01336	-0.12918	4.77e-07	-0.05496	-0.08703	2.38e-07	0.02445	-0.07326
0	0.093	0.284718	4.77e-07	0.088485	0.19598	0	0.012767	-0.13287
2.38e-07	-0.0649	0.21684	-2.38e-07	-0.1845	-0.5221	0	-0.30228	-0.09015
4.77e-07	-0.3464	-0.70453	2.38e-07	-0.1494	-0.13534	0	0.013797	-0.13231
-4.77e-07	-0.13779	-0.64573	0	0.019259	-0.02745	4.77e-07	0.197646	0.180008
1.49e-08	1.02631	2.02165	0	0.547326	0.325235	-2.98e-08	0.953283	0.625421
0	-0.57253	-1.03541	0	-0.20821	-0.29983	-4.77e-07	-0.30978	-0.551
-4.77e-07	-0.81116	-1.75225	0	3.4787	2.96914	0	3.78273	3.1412
-4.77e-07	-1.15608	-2.42346	0	4.37699	3.68103	1.19e-07	4.58273	3.92389
4.77e-07	-0.36552	-0.47866	-2.38e-07	0.139989	0.08055	2.38e-07	0.109981	-0.00747
0	0.201623	0.503028	-4.77e-07	-0.01192	0.202452	0	-0.28877	-0.16045
7.45e-09	-0.12569	0.123723	-1.49e-08	-0.10468	0.173232	0	-0.63759	-0.24306
2.38e-07	-0.11393	-0.09208	0	0.051048	0.173516	0	-0.17468	-0.32895
7.45e-09	-0.04969	1.4162	1.49e-08	0.395323	0.09723	-2.98e-08	-1.93007	0.040458
0	-0.09109	-0.29565	4.77e-07	0.602824	0.501388	0	1.10173	0.993927
4.77e-07	-0.29372	-0.54947	2.38e-07	-0.27006	-0.39794	-2.38e-07	0.028578	-0.07949
-4.77e-07	-0.13948	-0.45416	0	-0.25309	-0.27577	0	-0.38724	-0.51157
-4.77e-07	0.063772	0.133029	0	0.062703	-0.00515	0	-0.2879	-0.20581
0	0.615678	1.09844	-4.77e-07	0.065378	0.295656	0	-0.16314	-0.14212
-2.98e-08	-0.25721	0.819882	0	-0.74516	-0.04325	0	1.09937	2.06265
4.77e-07	0.562931	0.775268	0	0.220669	0.233296	0	-0.32012	-0.26709
0	-0.70169	-0.87628	-1.49e-08	-0.02868	0.173232	-2.98e-08	-0.56159	-0.66706
-2.38e-07	1.52924	2.33681	0	0.4574	1.00806	-2.38e-07	0.072507	0.714518
-1.49e-08	-0.04969	-0.22427	1.49e-08	-0.52868	-0.25077	0	-1.13759	0.83294
0	0.392574	0.571971	-2.98e-08	1.63229	0.541715	-1.19e-07	0.420534	-0.01933
0	0.203561	0.091336	-4.77e-07	0.312539	0.750942	4.77e-07	-0.67063	-0.61622
0	1.69011	2.14523	0	0.305622	0.453354	-4.77e-07	-0.59868	-1.11919
0	0.162687	0.582382	0	-0.00848	0.05603	4.77e-07	-0.44451	0.075745
0	-0.48397	-0.72364	-4.77e-07	-0.65301	-0.60328	0	-1.32601	-1.47759
2.38e-07	0.081941	0.201947	0	0.070769	0.154593	-4.77e-07	0.253615	0.038767
-2.38e-07	0.37687	0.196258	2.38e-07	0.166711	0.331151	0	0.594405	0.595285
-2.38e-07	0.13751	-0.15258	2.38e-07	0.173028	0.386131	0	0.373473	0.025248
-4.77e-07	-0.22603	-0.51407	0	-0.03174	0.105738	-4.77e-07	0.220095	-0.01354
0	-0.50485	-1.28688	0	0.088398	-0.15235	0	0.573939	0.093557
-4.77e-07	-0.03005	0.177358	0	-0.16351	-0.23235	4.77e-07	-0.21837	-0.14549
[truncated: 5,063 more rows]

## Sheet: 5d right
-4.77E-07	0.212265	0.42599	0	-0.06805	0.154156	4.77E-07	-0.14187	-0.02595
[truncated: 229 more rows]

[truncated: 3 more sheets: 5e left, 5e mid, 5e right]
