# Supplementary material for: Dietary change without caloric restriction maintains a youthful profile in ageing yeast
Source: PLoS Biol. 2023 Aug 29;21(8):e3002245. doi: 10.1371/journal.pbio.3002245 (PMC10464975; doi:10.1371/journal.pbio.3002245)
Supplement: S2 File — (ZIP) [file pbio.3002245.s010.zip › S2_File/figure s2.xlsx]

## Sheet: s2a 
glu mean	glu difference		gal mean	gal difference
6.40107	0.443705		5.65465	-0.49751
4.13265	-0.17008		3.45165	0.73856
4.04901	1.81865		2.99821	0.244571
5.17001	0.684534		4.66263	-2.16541
7.79702	2.6074		7.59358	0.629626
6.96044	3.26626		7.87638	0.064028
10.4644	0.743705		10.7273	-0.98099
8.36802	-0.85022		8.45429	0.168107
8.47926	0.277622		8.56142	0.196457
9.43155	0.243887		9.58249	-0.01746
7.23772	0.298042		7.22	-0.29062
6.97885	1.48462		7.32662	0.846447
10.7672	0.404311		10.6744	0.723898
8.79953	-0.05019		8.78167	0.200749
9.10955	-0.03511		9.13874	0.127803
7.63003	-0.40783		7.64577	-0.08293
7.66614	0.207856		7.54682	-0.2088
7.52581	-0.76118		7.9428	-0.45971
8.31486	0.888475		8.42972	0.070139
10.1701	-0.3968		9.9363	-0.05254
9.0693	-0.24891		9.4855	-0.01931
3.19794	1.8125		11.0236	-0.15479
10.9647	-0.14913		9.47095	0.031723
9.2539	-0.42343		10.1149	0.33092
10.2603	-0.88159		9.27008	-0.08735
8.94622	0.843742		15.1723	-0.38405
15.5609	-1.08408		3.73794	-0.59104
8.09318	-0.27736		5.5096	0.451196
6.49186	1.18273		10.297	-0.08167
9.76334	-1.50083		13.293	-0.14544
12.3283	-2.21041		6.67503	-0.42938
6.36539	-0.66457		8.40785	0.961651
8.83505	2.10302		7.22051	-0.33857
7.30015	-0.0893		8.00334	-0.22932
7.65013	0.393117		8.54286	0.355098
8.33267	0.090993		8.50001	-0.07044
8.55318	0.541067		10.4229	0.342568
10.5689	-0.08588		6.17681	0.773244
7.36617	2.57577		6.97427	-0.39113
7.13454	0.352196		7.58689	0.160989
7.92986	0.575347		10.337	0.022244
10.1383	-0.7431		9.90593	-0.20488
9.59411	-1.19206		8.78098	-0.05499
8.87436	-0.45964		12.1219	0.219504
11.8582	-0.16108		9.37326	0.147319
9.5459	0.237529		9.37801	-0.05259
9.23917	-0.51221		7.86032	-0.47996
7.93042	0.662614		10.0237	0.016412
9.87441	-0.85253		9.90689	0.089817
4.50143	-0.10658		10.6913	-0.09849
9.66054	0.283912		8.05171	-0.01282
10.3308	-0.38132		8.14583	0.03812
7.87366	0.245087		8.45723	-0.00269
8.4211	0.572865		12.1939	-0.03827
8.10295	0.550425		9.10188	0.054082
11.806	-0.46777		7.82114	0.054546
8.4132	-0.84148		7.49872	-0.00638
8.00791	-0.0234		8.80251	-0.09079
7.47891	0.199525		10.1806	0.01456
8.37566	-0.08236		15.3267	-0.79393
10.0159	-0.53573		3.37359	-1.86234
14.4063	-0.13052		13.6162	-0.70018
5.47121	-0.9055		9.23416	0.067076
13.3512	-1.44026		9.17932	-0.27398
9.27185	0.621133		9.4368	-0.08036
9.03357	-0.00457		10.6585	-0.07823
9.39626	-0.33192		8.01998	-0.18427
10.6136	0.104563		9.7465	-0.05592
8.38387	-0.05767		7.77203	-0.19389
9.23829	-0.97605		7.35232	0.551939
7.46798	-0.60536		9.60334	0.271075
8.91629	-2.21479		10.4259	0.39292
5.33291	-4.68841		8.69725	0.075904
9.57447	0.035739		7.84226	0.171165
10.6318	-0.08887		4.36946	1.21803
8.98998	0.293561		5.2624	0.360048
8.00206	0.462813		8.87898	0.006122
4.87319	2.40598		7.36393	0.36565
6.15737	0.812502		4.96766	0.021632
9.23894	0.601033		3.44047	0.529973
7.90151	0.739028		6.92438	0.253696
6.00778	1.90112		6.45165	-0.01846
4.38184	1.9053		6.96983	1.26896
7.04259	-0.42515		10.1933	0.214276
6.59184	-0.26562		3.52543	-0.47003
6.92449	1.73454		6.47351	1.42614
9.908	-0.1876		2.80895	1.26694
7.28699	2.10089		3.27195	2.19294
2.1402	-0.82904		9.20895	-2.23383
1.27172	-3.73593		5.63627	0.876839
6.83014	-2.24522		4.27314	1.41067
5.47618	1.96571		8.71614	1.20805
4.93867	2.76789		3.28138	1.29293
9.7837	0.721344		6.0403	1.38979
4.67468	-2.046		8.1715	-0.00232
6.00586	-1.85937		7.97612	-0.04547
3.54388	1.53353		10.0773	0.000491
8.66427	0.486606		8.72701	-0.21336
8.78718	0.799136		8.32768	-0.10474
10.0318	-0.27037		9.29706	-0.03339
8.49784	-0.45362		9.18622	0.253133
8.25964	-0.25594		6.88655	0.422445
9.04187	-0.30861		14.4166	-0.1656
9.68581	0.613314		8.84298	-0.00278
7.14992	0.877399		8.10445	-0.32757
2.59043	-0.75865		7.87624	-0.18082
12.5391	-0.95249		8.21793	0.253134
9.48168	-0.30327		13.6066	-0.60704
7.81376	-1.01829		7.10143	0.03812
3.1095	1.63562		11.3366	-0.01821
8.19394	0.83365		8.37514	-0.63602
8.71796	0.244993		7.93531	-0.21491
13.4416	-1.14305		9.4167	0.200787
7.20174	1.11912		12.3128	-0.67484
10.8171	-0.62007		7.86046	-0.07906
7.84449	-0.08827		9.86962	0.038121
7.68488	0.09957		8.49204	-0.00171
9.51965	0.336694		8.0834	0.259691
12.0668	-1.10843		9.2499	0.070997
7.89147	1.14596		8.58041	0.257602
9.72122	-0.27761		7.59879	-0.33082
8.52014	-0.24408		10.5121	-0.07469
8.05993	0.378614		7.66582	1.47089
9.01306	-0.00765		12.5644	-0.31761
8.9345	0.085797		9.23899	1.58877
7.48389	-0.17157		6.24851	0.123608
10.3174	-0.46139		13.4458	-0.543
7.85699	0.790761		6.78823	-0.04776
3.68675	1.43399		8.50655	-0.4123
12.3134	-0.7304		6.94521	0.01635
9.34612	1.84207		9.16465	-0.48651
6.24687	-0.90161		9.4482	-0.14537
13.3657	-1.86178		9.42469	-0.05615
7.24415	-0.04045		10.6589	-0.26441
8.55465	-0.07432		8.28313	-0.28055
7.2873	0.397198		9.60953	0.54835
8.87743	-0.63266		8.12339	0.016658
9.25061	-0.44595		7.97416	-0.58286
8.6922	0.237632		6.87571	-0.40127
9.80093	0.912261		10.4692	-0.0922
8.53034	-0.11562		8.37435	-0.07907
3.12194	-0.03549		10.6791	-0.40657
9.89771	-0.20543		8.16225	0.276296
8.65947	0.620667		8.62369	0.536591
7.62141	-0.05567		9.34071	-0.1006
6.90511	0.611988		10.4923	0.123568
10.3445	-0.1239		9.5402	-0.19556
8.52712	0.123011		5.5403	3.11494
10.1317	-0.67983		4.5668	2.96886
8.7336	0.410845		11.0637	-0.0998
8.97574	-0.99569		8.2021	0.115895
2.80116	1.01895		12.8275	-0.22917
9.1197	-0.77455		8.12747	-0.8591
10.4067	-0.62075		10.529	-0.32346
9.34628	0.131806		10.6722	0.079665
6.61705	4.00688		9.64412	-0.00405
5.77281	4.20523		6.52439	0.981847
10.8579	-0.15386		11.1115	-0.17885
8.41068	0.462941		7.27819	-0.38383
10.9721	-0.43369		9.0905	-0.05499
6.84535	-0.68715		9.21134	-0.23286
9.74323	-2.35417		9.60945	-0.06727
10.7798	0.050768		8.55198	-0.08693
9.78264	-0.02733		8.85121	0.273131
6.86653	0.777945		8.92234	-0.20977
10.7461	-1.65921		10.3312	-0.65312
7.04859	-2.79382		7.38322	0.136376
8.57581	0.118318		14.0019	-0.32091
8.90831	-0.58534		8.07798	0.773608
9.6507	-0.39421		6.6758	0.978178
8.27812	-0.91303		8.54884	-0.21284
8.90773	-0.10142		13.1481	-0.76579
8.42854	0.700505		8.57958	-0.56831
9.73268	-0.97002		6.36712	-0.07435
7.48832	0.037432		10.5247	-0.36042
12.1261	-0.32161		9.14246	-0.36553
8.41291	1.17033		10.9871	-0.31846
7.01318	0.472126		7.28103	-0.73225
8.46957	-1.19644		9.49467	0.049133
12.9854	-1.03106		7.53726	-0.29996
8.86553	-0.45153		7.91723	-0.13764
6.34701	-0.32381		10.8585	0.068517
10.0263	-1.41334		3.23295	1.77509
8.81197	-0.3492		10.7696	-0.31242
10.5071	-0.61946		8.81249	0.191817
6.44712	0.575082		6.03198	0.634671
9.42906	0.007951		10.1884	-0.1584
7.61219	0.827223		7.32446	0.14432
7.7384	-0.46272		8.74861	-0.00482
10.8203	0.059064		8.55353	-0.14219
4.35668	2.77384		10.9932	-0.18277
9.10261	1.09577		7.97888	-0.20699
8.96988	-0.404		8.0361	0.030257
5.38693	-0.62151		6.19238	0.775085
9.79951	-0.1931		8.58528	0.847912
7.29988	0.241345		10.5731	0.130083
8.69947	-0.44315		11.6247	-0.68356
8.26387	-0.50557		11.3443	-0.82481
10.6881	-0.72499		9.64964	0.211316
8.20416	0.230928		9.74021	-0.53315
8.5016	0.26193		8.48532	0.002995
7.65178	-3.04021		9.38677	-0.1827
10.3896	-1.85564		8.50779	0.36512
10.6295	-0.29521		7.47118	0.900421
10.8952	-1.14375		8.21851	0.510255
10.8029	-1.07934		8.38063	0.348972
9.51159	0.024798		7.95371	-0.03887
9.12927	0.428125		11.6983	-0.27077
8.38844	-0.30993		11.5674	-0.49937
9.00017	-0.21315		12.8035	0.013873
9.25101	0.922151		4.22792	-0.81398
7.99587	1.0846		2.53867	-0.19249
8.39608	1.03885		8.20083	0.316135
8.65424	0.214113		7.34173	0.053387
8.81982	1.01154		9.27598	0.156262
11.2516	-0.65838		10.8128	0.108442
11.1474	-0.58085		8.30764	-0.00454
12.4548	-0.55753		10.2108	-0.15816
6.76787	0.644757		14.9464	-0.81328
5.32598	-0.79734		15.9063	-0.46179
10.0564	-0.82845		16.3144	-0.66749
7.45936	0.126667		10.4151	-0.11469
9.17406	-0.04423		7.44164	-0.46737
10.5885	-0.13029		10.5951	0.841995
7.96834	0.306178		8.19294	0.407353
10.1675	-0.70024		12.4096	-0.38684
5.49411	1.0487		10.1282	0.084216
3.73313	1.91204		4.69437	-0.36311
6.52759	1.30189		8.88133	-0.6441
8.71825	-0.48607		10.0621	-0.11181
7.24962	-0.15538		8.40766	-0.17499
10.9572	-0.06854		14.346	-0.42733
7.74184	-0.00541		8.10364	-0.23793
12.0282	-0.91461		10.2724	-0.19065
9.71166	0.000863		10.0592	-0.10293
5.3941	0.06404		10.6605	0.050168
8.52752	-0.55657		8.47085	-0.45247
9.64222	-0.37725		10.2699	0.063443
8.07729	-0.1547		12.4319	-0.21243
14.0778	-1.07781		3.69172	1.03247
6.49755	2.00846		9.91728	0.144064
9.94239	-1.5343		8.91112	-0.0251
9.89884	0.017464		8.85784	0.120621
10.5938	0.526414		8.65849	-0.29997
7.99224	0.379178		6.29809	0.178374
10.1427	-0.43663		8.75861	0.068613
10.9536	-0.0881		5.44398	0.582441
4.84546	0.832539		12.5782	-0.46078
9.96738	-0.13155		9.67103	-0.40805
8.98266	-0.12248		7.27966	-0.62735
9.58217	0.347243		9.91212	-0.57561
8.58652	0.457485		9.245	0.184476
7.05427	0.015386		9.87738	1.16592
8.65012	0.274663		9.16084	-0.20155
6.2859	2.06148		10.011	0.285818
12.5187	-1.17254		5.01703	2.06839
8.89622	-1.02466		8.56133	0.24281
6.15801	1.20658		9.57853	0.075637
2.57743	0.571494		8.2732	-0.2718
9.46909	0.479169		10.215	0.188154
9.13153	0.306676		8.50514	-0.56273
10.9508	1.97896		8.80613	-0.20135
9.22388	-0.05794		8.16669	0.186715
9.75458	0.671343		8.0561	0.002065
6.09943	3.76349		7.43605	0.304092
8.40363	0.232923		7.33202	-0.44568
9.53028	-0.41533		10.3909	1.3236
8.95879	-0.01629		10.5732	-0.11007
10.2776	0.091504		10.9006	-0.73722
8.26618	-0.70927		8.32917	0.341394
8.52581	-0.37084		9.09873	0.296928
8.3583	0.788365		9.36506	3.27767
8.51146	0.962009		7.9533	0.477314
7.4959	-0.33468		10.0187	-0.12124
7.23152	0.085186		4.33659	1.82637
12.0327	1.00039		6.33442	-0.25293
11.2356	0.165734		8.15047	0.006891
10.6247	-1.8298		13.7493	0.099852
8.557	0.640909		11.7801	-0.29379
9.01925	0.255301		10.2427	0.011634
8.96257	2.86114		9.98542	-0.10229
8.62516	0.081375		11.3888	-0.06572
9.96223	-0.39965		8.33769	1.77217
5.5212	0.683969		11.2957	-0.18085
7.11365	0.859296		12.9509	-0.61127
8.26321	0.369861		4.82013	0.001594
13.4727	-0.70833		9.17546	0.95283
11.4548	-0.84151		11.5025	0.221726
9.91437	-0.57323		8.56018	-0.12063
9.71891	-0.41589		10.0789	-0.35742
11.6029	-0.16229		9.47124	-0.15856
9.08789	1.09656		8.09821	0.055818
11.0235	-0.88332		7.20502	-0.26067
12.7048	-0.85527		11.0655	-0.23538
5.95	0.195203		12.3224	-1.91631
9.74944	1.65097		9.43204	-0.20419
11.4946	0.234121		8.22397	-0.32193
8.51969	-0.37632		9.4595	0.115204
9.14427	-1.31675		8.58153	-0.07794
3.32015	-0.21809		7.39501	-0.24954
9.30448	0.965946		4.87359	-0.21849
8.35637	0.494112		9.61527	-0.17928
6.97523	-0.03379		8.93986	-0.08917
10.8405	-1.07627		8.64172	0.059047
10.2742	-1.2761		8.14296	0.431871
9.40652	-0.40697		9.08352	0.722297
8.17586	-0.21356		11.8179	-0.20989
9.40547	-0.21077		6.63582	-0.04695
8.52911	0.11902		8.66391	0.222436
7.56597	0.390662		10.7003	0.131749
5.23181	3.88025		2.78138	0.292934
9.97361	1.06029		9.60743	0.288475
8.71695	-0.373		9.91489	-0.03263
8.44824	0.215589		8.01703	-0.17837
8.67109	-0.53468		10.1546	0.036853
9.57688	0.671312		8.54007	0.723555
11.8428	-0.20782		9.70725	0.278912
6.48636	0.653556		5.07969	2.29865
8.94894	0.482167		6.49244	2.72552
10.7783	0.122306		16.5148	-1.12826
3.32015	-2.21809		7.93703	0.020015
9.4044	0.162992		7.81979	-0.61396
9.85168	0.311399		12.8842	-0.34439
8.29433	0.115571		9.07185	-0.57205
9.76743	-0.43549		9.28988	-0.23364
9.0447	0.646788		8.65486	-0.15808
9.98834	0.034352		8.50843	-0.18663
5.00416	2.25502		11.5456	0.2551
5.90446	2.15344		8.82292	-0.09558
15.7848	-0.94225		8.96788	-0.11245
8.11416	0.943959		12.3374	-0.10719
7.38117	-0.04644		5.71664	0.26354
12.371	-1.11724		7.978	-0.4563
8.52951	-2.34313		9.15724	-0.27177
8.79442	-0.46665		7.48038	-0.14897
8.49015	-0.40141		8.37478	0.171118
8.45267	-0.16628		9.43989	0.014052
11.3642	0.854512		8.46742	0.550254
9.69516	-0.04223		8.6366	0.305557
9.85468	0.04148		8.58351	-0.42071
12.199	-0.53613		7.82491	0.307136
6.14721	1.24572		10.0173	0.314189
7.52973	-0.03491		10.6689	0.216112
9.08523	-0.62159		7.29264	-0.04479
7.62136	-0.71926		9.86137	-0.05671
8.27322	1.15108		11.6422	-0.34258
9.78155	0.30716		7.68712	-0.0705
8.52541	-0.22647		9.678	-0.41313
8.75351	0.316076		6.77358	1.26463
8.43016	-0.08684		6.09729	0.796488
7.80054	0.330896		11.087	-0.01311
10.0025	0.463606		8.26933	-0.00836
10.751	0.154778		9.60726	-0.21477
7.04859	-0.79382		6.88939	-0.08196
9.53229	-1.82844		7.74162	-0.22667
11.3119	-1.24791		10.1812	-0.25996
9.12236	1.90586		8.96618	-0.1221
9.1723	-0.37094		8.02287	0.555064
7.51135	2.09948		4.67018	-0.18052
6.87888	0.308459		10.0709	-0.02452
10.6832	0.179161		10.4701	-0.17498
8.39039	0.841258		8.90453	0.141668
9.90581	0.238143		7.45412	0.267958
6.40654	-0.44286		12.2739	-0.05789
7.89883	0.361754		8.83255	-0.00941
10.0339	-0.64132		8.39988	0.039647
8.93544	-0.88316		9.3451	-0.39341
8.42045	0.082591		7.25344	-0.24343
5.17861	1.12998		9.02215	-0.03193
9.24456	0.179852		6.90126	-0.51442
10.325	-0.35619		7.82719	-0.1113
8.85046	-0.27221		9.83843	0.946244
7.9794	0.290904		9.12711	0.003613
11.6699	-1.46952		9.37684	0.02555
9.4209	0.169643		10.4854	-0.0037
8.38388	0.642729		9.28133	0.326676
8.95283	-0.71357		7.76571	-0.52303
7.34428	0.196785		7.7706	-0.17574
8.90296	-0.22239		9.98209	0.060362
7.18294	-0.19941		9.34778	-0.196
7.80218	0.089031		13.5969	-1.45973
10.1188	1.95331		6.10733	0.977801
9.07179	-0.38057		7.43232	0.360048
9.33711	0.113482		5.60368	-0.62653
9.99861	-0.88768		8.84602	-0.27363
9.41254	0.452063		3.50511	0.845475
7.86814	0.118349		10.1169	-0.29871
7.83123	-0.22014		7.06931	-0.13235
9.63553	-0.15139		13.6431	-0.78802
8.98423	-0.19333		1.30895	-2.37692
4.13416	0.714098		12.9524	-0.67058
13.1746	-1.13754		10.1611	-0.53168
6.84828	0.97241		8.53989	-0.18594
8.50641	1.61746		7.38016	-0.32328
5.77046	0.554284		6.1961	-0.19665
7.85469	0.12951		7.85069	-0.17268
3.88291	1.82631		13.4748	-0.20383
10.3245	-0.51259		3.27195	-0.30292
6.87665	0.147995		7.22103	0.057485
13.455	-1.21264		9.92652	-0.14942
3.52297	-4.23844		10.5523	0.146049
12.7251	-1.14936		8.63517	-0.19364
10.2851	-1.56404		7.65569	-0.0867
8.3017	-0.42991		5.46585	1.7282
7.50146	0.00064		9.99422	-0.23433
6.01138	-0.2964		8.24978	0.43887
7.9299	-0.58506		8.15067	-0.01562
13.5114	-0.80459		10.0597	-0.07371
3.86992	1.15646		8.59235	0.031971
3.22516	0.170956		9.73998	-0.05779
7.66362	0.535203		9.8045	0.256346
9.57518	-0.62689		7.61548	0.164888
10.5877	0.120891		7.55937	-0.21593
8.70967	-0.21742		9.51849	0.466356
7.81906	1.00114		7.01751	0.043695
6.63397	1.81865		8.96703	0.802769
9.60753	-0.62703		8.90111	0.167145
8.68041	0.741598		8.60117	-0.24626
7.90429	-0.07403		6.3914	0.17328
9.95466	-0.39995		11.9792	0.063958
8.86506	0.375887		7.74309	-0.16688
9.49334	0.349705		9.28582	-0.16637
10.1808	1.04205		12.0689	-0.20746
8.01463	0.288012		10.1294	0.269013
7.62535	0.596074		7.44556	0.082514
9.37224	0.31385		8.45018	0.332341
6.87278	-0.10235		4.52208	-0.15933
9.20994	1.71296		8.98312	-0.1955
8.89333	-0.20313		7.32207	0.204397
8.36094	-0.56248		10.2761	0.144029
6.71202	0.699884		10.2364	0.097992
11.5082	0.32578		8.03138	0.039697
7.62459	0.246905		7.66526	0.110295
8.88313	-0.66436		8.15324	0.088137
11.5138	-0.47708		6.59691	-0.61298
10.2581	0.320714		10.7311	0.04844
7.40792	0.680254		9.29931	0.194611
2.43268	-1.41401		9.13232	-0.02366
8.34398	-0.01898		8.71698	0.151869
4.56753	-0.41917		7.92176	0.45328
8.91892	-0.35509		7.49244	0.334423
7.57036	0.881449		5.86686	0.886908
10.0407	-0.41726		8.66731	1.00061
9.23336	0.925412		8.64751	0.168019
6.40784	-0.57969		9.41807	-0.20564
7.66081	0.227249		9.12298	-0.50189
7.70032	-0.49344		10.14	-0.10457
6.51631	-0.99569		8.7706	0.009061
10.6861	0.429008		9.57618	-0.14398
9.4881	0.247763		10.2948	0.067773
9.35169	0.179216		11.8286	-0.35834
8.92216	0.476301		5.50296	0.522777
8.93801	-0.21179		8.92124	-0.53094
7.62566	0.218012		8.91868	-0.33039
6.40439	1.41343		7.98319	0.11233
8.54099	1.59289		7.30276	-0.29769
8.99255	0.219806		8.59469	0.145391
9.12204	-0.31211		7.92507	-0.35045
9.26314	-1.08849		9.78229	0.186171
9.721	-0.89686		7.89988	0.068794
8.59271	0.031232		6.34233	0.013958
9.17569	-1.49361		7.90909	0.10122
10.1695	-0.16902		8.78091	-0.02592
11.9447	-0.20173		8.8379	-0.30272
6.55511	0.79106		8.27598	-0.81459
8.05693	0.031413		11.5727	-0.03925
8.85918	-0.56101		7.69486	-0.07042
7.91094	0.835241		9.21913	-0.36552
7.53163	0.571493		9.28478	0.075671
8.46046	0.466621		8.01139	-0.688
7.48275	1.07142		8.91864	-0.06655
10.4324	1.00537		7.06285	0.160024
8.03911	0.116251		8.22078	-0.30384
6.56607	0.659057		8.38367	-0.26778
8.10343	0.156786		8.90944	-0.08823
8.50533	-0.57559		8.10108	-0.2702
8.75336	-0.36438		9.66623	0.126876
7.83774	0.462702		9.92421	0.074121
11.5292	-0.11797		7.42155	0.182509
7.32442	0.101753		9.84948	-0.18836
8.60527	-0.23875		7.96573	0.264079
9.21005	-1.14057		9.1728	-0.11592
2.38291	-0.7884		8.50948	-0.33965
7.66176	0.199085		11.4604	-0.03485
8.65458	0.86432		6.74794	0.630137
7.52752	1.42455		6.46766	0.224534
8.37845	-0.59043		13.3724	0.598985
8.21683	0.0078		9.92685	-0.12642
8.7533	0.06399		8.94908	-0.49477
8.03352	-0.41541		8.89349	0.243638
9.78832	-0.23322		8.64508	0.224083
10.1435	9.35e-05		7.32353	-0.38361
8.01825	0.560623		4.84415	-0.27738
9.41505	-0.75297		6.92543	0.03048
7.80946	0.929317		8.43952	0.321504
8.96747	-0.68427		10.2855	-2.61407
8.14088	-0.27444		8.79202	-0.60167
11.3908	-0.65853		8.49906	0.194332
7.65397	2.87256		6.40528	0.180498
5.58091	1.71253		8.48114	0.500754
13.0619	-0.26458		3.77668	0.862548
10.151	0.822763		3.69963	-0.23941
8.74398	-0.36576		11.1426	-0.46196
8.76795	0.426456		8.79274	-0.064
8.65013	0.550449		9.08011	0.223683
7.83059	0.448417		9.76767	-0.02473
5.35165	0.674998		8.8794	0.222919
7.32815	0.628		7.7497	-0.02899
9.46059	1.10838		10.2911	-0.23604
7.91834	-1.37609		11.0944	0.018111
7.6067	1.36549		7.36346	0.066317
8.18933	1.74169		7.53322	0.519404
6.24444	2.37443		10.9081	0.07474
9.4646	1.018		9.03514	-0.02757
3.84772	1.11206		8.3254	-0.05997
2.93268	0.755919		10.397	-0.29952
4.85779	-3.98922		8.57877	0.761847
2.34772	-1.24408		7.40602	-0.48227
1.88291	-1.7884		10.9957	0.354625
11.0459	-1.39059		8.70713	0.492497
8.53516	-0.61609		13.3251	0.112988
8.90828	-0.73508		7.92942	-0.18937
9.87705	-0.33904		8.29083	-0.1341
7.40727	0.322772		12.7982	-0.19868
7.71053	-0.28375		8.67717	0.565046
9.24679	-0.04892		8.49437	0.384361
10.8266	-0.08804		9.0492	-0.32766
7.4103	0.881073		8.59803	-0.09418
7.61822	0.18774		10.1785	0.293158
10.3158	-1.64652		9.36837	0.028441
8.97863	0.468168		8.40756	0.069722
8.2453	0.910728		8.08953	-0.1606
10.7335	-0.32962		9.58126	-0.20204
9.40051	0.816764		11.8398	0.082764
4.79513	1.47581		8.21974	-0.22112
4.86991	1.98653		10.2998	-0.24001
7.09274	-0.03314		5.10143	2.03812
10.8794	-0.18923		7.9256	-0.65874
8.65156	0.527891		4.31791	0.775085
13.0895	-0.354		10.2133	0.136757
7.7914	-2.24174		8.61948	-0.24791
7.68386	-0.53778		5.12654	2.2874
12.1747	1.239		2.80895	-0.73306
8.84277	0.762317		4.51703	-1.17837
9.23887	0.772935		8.71302	0.277587
10.0053	-1.02279		10.2174	-0.0805
8.32053	-1.17173		7.36737	-0.21465
10.3865	0.645405		9.47255	0.067603
9.21866	0.531814		7.76324	0.442874
8.32415	0.055928		10.6653	-0.2183
7.92124	0.14993		7.99002	-0.20268
9.50331	-0.6364		11.5269	0.299219
12.3212	0.271874		8.41186	0.416951
8.10369	-0.23747		9.43314	-0.18213
9.87588	-0.5969		8.01312	0.028534
6.73958	1.67818		7.73891	0.19165
7.0695	0.110695		7.87461	-0.17756
5.73115	0.603915		9.33965	-0.06856
9.74533	0.90729		2.52543	0.360048
8.33765	-0.52294		9.98598	-0.03686
6.90745	2.3656		8.28966	-0.38377
5.1095	3.63562		11.5293	0.03072
9.56761	0.830913		8.99828	1.41811
10.0763	-0.32752		5.48883	0.247039
7.53178	0.172575		5.86634	0.462859
9.68545	-0.26899		9.97922	-0.3585
7.84037	1.11546		9.88527	-0.12175
10.7304	0.111847		4.15917	0.566499
7.99053	-0.57514		10.8475	-0.18075
11.7367	0.667815		15.2123	-0.83928
8.76821	0.962069		3.40188	-0.94807
3.84772	1.75592		8.18333	0.18395
9.44566	-0.60764		7.01576	0.117847
8.1988	0.283166		9.45193	0.138875
7.81902	-0.05451		10.7918	-0.03335
7.88528	0.388848		6.23482	2.55597
9.18683	0.165298		3.13663	-0.41756
2.38291	-0.34362		7.68278	-0.22216
3.67539	1.07142		6.31659	0.215368
9.81282	-0.1901		7.2624	-0.47003
7.82989	-0.43337		5.88889	-0.61793
10.7717	-0.22938		8.98479	1.3652
10.8182	1.61907		2.10143	-0.79195
5.46453	0.730971		9.28814	-0.07672
6.65249	2.58083		8.0836	-0.33739
9.63833	-0.76255		12.4493	0.008176
9.96795	0.067701		11.2158	-0.2246
5.08193	1.17721		4.27314	0.479348
10.7601	0.079353		9.51329	0.406774
14.9863	-1.09859		7.39434	-0.26859
7.10697	0.297054		8.54388	0.088435
7.94452	0.59056		10.2165	-0.56756
7.27359	-0.03619		9.73192	-0.16399
8.89507	-1.30423		13.124	-0.59492
10.72	0.101287		9.02909	-0.04581
7.58557	1.85862		10.1937	0.07054
4.48578	-0.25567		10.6502	-0.15295
7.46032	-0.44737		9.27143	-0.07439
7.08416	1.30995		9.30648	0.217263
7.24867	-0.50493		9.54329	0.405813
6.11292	-0.59956		7.05184	-0.07306
9.24963	5.95218		9.83877	0.171712
3.1402	0.340881		8.21604	-0.14636
9.36117	0.268038		8.68226	-0.03748
7.95721	0.137178		5.64869	-0.34129
12.5575	0.147084		8.85111	-0.47752
11.2553	-1.02341		9.04653	-0.08069
4.08396	1.05848		9.34033	0.089215
9.33964	-0.01031		9.24546	-0.5905
6.9256	-0.24195		9.32975	-0.04381
8.50053	-0.57242		12.0558	-0.23434
9.83751	-0.7651		8.13663	-0.07771
9.41813	-0.25433		10.0823	-0.0948
13.0215	-0.93755		8.94881	0.251749
9.23368	0.065407		7.10695	0.326573
10.0415	-0.27783		7.26367	0.411095
10.2718	-0.82956		6.02418	0.409679
9.15645	-0.30186		9.36895	-0.06829
9.62774	0.264922		7.16392	0.045316
9.54793	-0.26871		10.1501	0.183901
7.44057	0.315863		7.91609	0.186295
7.00713	0.007898		9.81839	0.244571
2.77172	0.43399		8.09553	-0.36124
3.5335	0.787627		9.04356	-0.05044
9.96318	-0.03281		7.96073	0.547
8.37553	-0.68485		9.40802	-0.18554
8.62592	-0.02544		7.51562	0.045451
6.48508	0.53479		6.64764	-0.10282
8.43637	0.072316		7.92061	0.103272
8.59213	-0.57504		10.2956	0.063899
9.68129	0.186293		8.36321	0.375463
9.29381	-0.16219		8.22183	0.003904
9.21155	-0.36054		8.69827	-0.27798
11.9264	-0.59674		8.33048	0.259722
8.07261	-0.5617		11.0396	-0.15673
10.0106	-1.20244		7.26599	0.048846
9.25371	0.288793		4.00511	-0.15453
7.66807	0.844367		7.79315	-0.13065
8.20514	1.24134		11.3704	0.0244
6.51987	-0.1875		8.3468	0.664228
9.33859	0.000649		8.33124	-0.64401
7.3219	0.208431		7.71944	0.311882
9.93834	-0.2589		8.33522	-0.26516
7.85908	0.112853		10.9127	0.126907
9.99736	0.678693		8.67838	-0.06865
7.63742	-0.1476		7.82041	-0.05499
8.82704	-1.31684		2.99821	0.244571
9.17986	0.792637		8.56971	0.509362
9.07638	0.207608		7.37825	0.251899
7.47168	0.35999		7.90587	-2.28304
7.11911	-0.21607		5.8777	0.485579
8.06594	0.50139		6.34146	0.95895
10.2538	-0.20368		5.1884	1.52997
8.32747	1.27322		5.23264	1.00513
8.05424	-1.16881		4.31568	0.105475
9.04141	0.483851		7.83828	0.07419
8.17008	0.958444		7.6426	0.064971
10.5099	-1.01806		7.81927	0.829935
6.93717	0.320123		4.63948	-0.11912
4.45342	0.471465		6.07998	0.380513
7.81151	0.25502		2.71263	-0.54042
10.8095	-0.42567		5.00167	1.15651
8.8439	0.389322		7.29741	-0.11596
8.58983	-0.46959		5.68389	-0.41168
7.80637	0.923138		8.31225	-0.40615
8.22474	-0.4496		7.75304	-0.12538
10.8321	-0.30332		7.22286	0.094758
8.56859	0.287003		9.86344	-0.15879
8.06451	0.375723		10.0864	-0.33319
4.42563	-0.99664		9.02816	-0.09938
7.55921	1.75041		9.27467	0.535769
7.68393	0.784488		7.76539	0.535972
6.78904	0.994705		6.78721	-0.16351
7.42645	1.80421		9.40757	0.167222
7.47005	1.3096		8.07292	0.414885
6.00143	0.893422		14.0622	-0.26177
6.0667	2.01895		8.51143	-0.51302
2.47924	-0.15097		9.97457	-0.24551
4.28659	1.01895		9.86599	-0.16032
7.79783	-0.53992		9.49947	0.123785
8.05826	0.860588		8.36297	1.66868
8.81877	0.70632		6.21904	1.44326
3.1402	1.17096		2.23295	-1.05499
5.43268	1.75592		7.89297	0.499774
5.59445	1.07445		8.07743	-0.31208
5.99411	0.81928		5.08893	0.482038
7.77154	1.86283		8.64649	-0.3457
6.5803	-0.4447		7.3023	0.132243
8.05737	-0.40482		9.77093	0.27819
8.45588	0.883451		6.47949	0.818378
6.99875	0.126417		10.2422	0.2572
9.63734	-0.01676		10.4603	-0.06747
9.63975	-0.49179		6.95211	-0.04853
9.25938	-0.53759		5.3777	0.404442
9.52102	1.17673		7.83955	-0.00963
7.68641	0.700664		10.6728	-0.22087
6.80994	-1.1214		9.36266	0.173022
9.75658	0.415007		7.93658	0.322378
8.32256	0.989637		10.021	-0.66508
13.7325	-1.43594		8.78869	0.98335
5.93343	0.018953		8.45151	-0.10978
8.51307	0.469948		9.04364	-0.36337
9.53619	-0.7551		9.16664	-0.21901
9.40588	-0.81561		7.36737	-0.34012
9.3125	-0.46559		7.13806	0.608727
8.98628	1.38019		9.76569	-0.47586
5.53415	2.95386		8.40523	0.39816
3.59043	1.62664		11.3627	0.019665
7.97671	0.105503		8.81943	-0.0886
7.82899	-0.80574		9.00661	0.047549
5.10517	0.362437		12.0974	-0.42733
8.22202	-0.57379		12.2342	0.290233
7.26412	0.727255		9.93053	-0.03124
9.87146	0.76807		9.1436	-0.09738
6.31993	0.935051		9.52869	0.1472
9.68541	-0.99733		2.99821	0.244571
10.4388	-0.28037		12.7392	0.04716
6.32205	0.024877		7.7451	0.441772
6.15138	0.962369		6.86829	-0.15075
7.45247	-0.8242		10.2587	-0.24275
10.4811	-1.19309		10.3451	-0.27169
9.17327	-0.13123		8.83278	-0.19517
8.29137	0.734823		8.54369	-0.43726
9.61625	-0.03057		9.82766	-0.26327
8.21791	2.09695		6.64286	0.184681
8.09819	-0.53635		8.1019	0.136878
8.55061	-0.62794		7.55738	-0.05499
8.80903	-0.9788		10.1304	-0.50667
7.49678	0.252279		10.0384	0.253002
7.22108	1.61675		10.7629	0.546873
9.43851	-0.15242		8.18044	0.595203
8.67505	1.10095		6.16607	0.552693
11.2434	-0.323		10.1901	0.048985
7.84939	0.940479		9.46431	0.023075
9.17711	0.125382		8.61787	-0.31505
11.8597	-0.83058		8.3947	-0.28984
12.2202	-1.05859		9.17039	0.069818
9.8198	-0.41319		9.18294	0.118177
9.15947	-0.24181		4.92336	-0.31802
9.51432	0.06562		9.9032	-0.02244
4.40823	1.70701		8.00305	-0.28219
2.5642	0.018953		6.82359	-0.26649
2.2514	-0.08058		8.91505	-0.11294
12.6025	-0.71549		7.46274	0.012968
9.49564	-3.06693		9.14799	-0.05499
7.18645	1.06037		7.13605	-0.46839
11.495	-0.37546		10.7843	0.060995
9.13851	1.16757		9.46847	0.005931
8.58493	0.352751		7.94139	0.346907
8.47295	-0.5366		10.492	-0.04111
9.47215	-0.29014		11.0014	0.003489
6.88392	0.239487		7.7423	-0.04379
8.02751	0.449724		11.9382	-0.11975
7.6761	0.053718		9.01455	-0.44326
9.55921	0.951425		11.3061	-0.19634
9.6301	-0.05581		7.55406	0.195622
3.1402	-0.30297		9.00689	-0.28313
11.3815	0.426604		11.6663	0.398806
8.99127	0.587184		6.58404	0.417763
6.01463	2.57997		8.08226	0.110071
9.84264	-0.41054		11.717	-0.14591
9.37551	-1.06178		12.0884	-1.66825
8.36454	-0.21809		9.46492	-0.16467
8.24714	-0.05281		10.0167	0.018299
9.08818	-0.82593		9.92278	0.098923
8.989	-0.35596		8.56785	0.168054
4.77733	0.105367		10.2824	0.09512
10.1791	-0.43185		11.3076	-0.10922
7.74046	-0.34362		9.39379	0.172903
7.17805	-0.48584		13.2064	-0.63429
8.91316	-0.44803		6.43923	0.248403
6.75172	-1.94586		9.70392	-0.08853
8.77001	-0.61654		8.38319	0.762319
6.95342	0.30154		12.6654	-0.04662
10.3028	-1.56796		10.3113	-0.03926
1.59043	-2.37336		11.0614	0.178137
9.39575	-0.71074		7.12837	0.303982
7.8288	0.815669		10.4984	-0.07157
10.1419	-1.41784		8.87576	-0.37083
10.9838	-0.17729		8.99538	-0.53512
8.01805	0.443492		7.43348	0.405428
11.6118	-1.02817		9.42952	0.012233
8.2606	-0.15097		9.584	-0.21632
11.0211	-0.90493		8.43516	-0.13349
7.66648	0.458237		8.5785	0.051616
8.69765	-0.75604		10.145	-0.01828
11.6793	-0.03337		9.03556	0.013541
7.05082	0.396837		9.17541	0.792595
8.45488	0.326382		7.11943	-0.08948
11.3861	0.105545		7.82209	-0.08678
12.0194	-0.91783		6.97399	-0.56728
9.45143	-0.21033		8.23675	-0.03644
9.86664	0.131137		7.08663	0.407577
9.64535	-2.47758		7.32704	-0.15453
8.82864	0.616259		9.60591	-0.20775
10.2004	-0.21848		9.1273	-0.01926
11.332	0.451824		8.25022	0.110295
9.2324	0.077268		11.2777	-0.04823
13.176	-1.15891		10.1286	0.163987
6.52935	0.16771		7.28138	0.211797
9.59882	0.03607		10.9387	-0.14171
8.47792	0.436293		11.9033	-0.0794
12.4179	-0.54585		8.96692	0.016882
10.5203	0.392625		8.95138	-0.43973
11.0943	1.58501		8.05073	-0.1695
7.73119	0.704079		7.97964	-0.23536
10.3261	-0.58591		8.27937	0.168593
8.86277	-0.60841		9.00899	-0.08602
8.94918	-0.0242		6.15185	0.236777
7.94433	0.270743		9.61854	0.082224
9.26479	-0.62829		3.52543	0.360048
9.17343	-0.60824		8.05082	0.116712
8.587	0.519382		6.61262	2.23041
4.95049	1.62162		12.501	-0.33172
8.59042	0.754966		12.7081	-0.70148
9.90307	-0.76595		12.249	-0.55671
8.87032	-0.53872		12.8888	-0.65329
9.14344	0.650109		8.42284	0.066081
7.0207	-0.09419		9.32682	-0.76592
7.84912	0.092953		10.592	-0.2924
6.92068	0.339131		8.92214	-0.24433
8.24758	0.022073		7.93998	-0.45405
7.43221	0.467266		12.7734	-0.57052
6.5726	-0.38315		9.74168	-0.39404
9.00296	-0.59543		9.28175	0.032317
8.89915	-0.91295		10.3522	0.520237
8.15291	-0.3134		10.4086	-0.27412
11.1143	-0.48588		7.00549	-0.12963
9.56828	-0.26221		10.0161	-0.37312
7.16687	0.416849		11.5393	-0.14011
10.9476	-0.22462		9.36098	0.094451
2.00868	-0.56601		7.6272	-0.40585
11.5982	-0.65813		9.50151	-0.1002
2.00868	-0.56601		11.2404	-0.59302
8.82237	-0.12654		10.1267	-0.04927
8.70326	-1.07592		6.71584	0.097013
8.26873	0.8083		10.7673	-0.12377
7.89637	0.316857		7.03661	0.73856
8.25102	0.242785		9.05394	0.177845
9.20458	0.129799		13.529	-0.27137
6.49578	-0.20668		8.7454	0.415957
9.43574	-0.30481		9.48558	0.245499
4.39145	0.199525		9.69841	-0.28658
8.80736	0.028476		10.4253	-0.24724
6.4066	2.15859		6.80655	-0.58748
12.0597	-0.82378		9.26181	1.27023
12.5185	-1.0228		9.88443	0.099689
11.9577	-1.12845		10.3441	-0.00395
12.8309	-0.94121		8.27559	-0.27658
8.70813	0.382952		8.26483	0.04114
6.96041	1.76426		7.64577	-0.08293
10.022	-0.2728		7.63457	-0.17562
8.65987	-0.22803		8.84044	-0.20313
8.19149	0.332905		11.0726	-0.38604
12.7874	-0.8196		6.57771	1.85298
9.61447	-0.59267		8.41702	-0.02225
9.41262	-0.17704		9.72945	0.351352
10.7122	1.01056		7.3344	0.048989
2.6402	0.170956		10.841	0.215205
10.8067	0.726399		7.86164	-0.13745
6.57538	-0.29853		10.9495	-0.24845
8.92458	0.320812		8.80701	0.123348
11.9548	0.618151		9.04332	0.259486
8.99912	0.104169		9.05176	0.269633
6.48438	-1.14568		5.40238	1.34462
9.28904	-1.36144		11.5412	0.590516
11.4109	-1.26741		7.77365	-0.0769
10.014	-1.12071		9.52517	0.026357
6.59289	-0.18222		10.098	-0.38898
10.382	-0.87432		8.16924	0.191822
7.28093	0.644978		7.73837	-0.00633
8.99778	0.056042		8.20094	0.334957
12.8313	-1.19572		10.7869	0.033214
8.90623	0.570842		12.158	-0.38951
9.57259	0.353131		8.34998	-0.17988
9.60204	0.245016		8.27337	-0.03691
10.2423	-0.55067		8.45547	0.337701
2.59043	-0.37336		7.40695	-0.35586
5.95803	1.48068		11.0504	0.003042
9.77663	2.01841		8.10705	-0.15933
9.56883	-0.38419		8.90959	0.112782
10.2564	0.223406		11.5904	-0.32777
8.0649	-0.26735		9.58926	-0.37599
8.34337	0.148804		7.85476	-0.43714
7.364	-0.04722		7.99031	-0.03613
7.57219	-0.5111		10.8781	0.711034
8.51963	-0.57866		11.3875	-0.18532
10.7133	-0.79331		8.04214	-0.33352
8.15484	1.91253		5.94234	-0.02899
5.41055	-0.78419		8.03358	0.082223
7.88604	-0.86489		8.87895	-0.32453
9.83155	0.364614		9.72588	0.073335
7.59402	0.429741		2.64799	-1.05499
10.3795	-1.49144		10.7953	-0.86081
7.9675	-0.54745		11.0266	0.038861
10.4991	-0.25772		12.7684	-0.5512
8.86775	-0.10075		7.15904	-0.09973
8.97628	0.888556		7.18514	0.08775
9.01073	0.480148		3.75999	1.76813
5.90926	1.70408		6.72981	-0.79973
2.38291	-0.7884		9.73043	-0.09921
11.2939	-0.18007		6.58187	0.335963
8.53279	1.73909		8.93996	0.466197
9.84695	1.15139		7.03226	-0.18318
9.808	-0.185		7.87026	0.023567
8.23433	0.110233		7.1639	0.151062
7.94767	-0.03289		12.3803	-0.49777
8.25626	0.584295		6.45258	0.254695
10.5794	-0.50758		12.7644	-0.5503
11.4938	-1.4041		8.94097	0.196763
8.48394	-0.22305		9.13811	-0.14434
8.60318	0.499434		10.775	0.093649
8.63584	0.088063		7.36194	0.12467
2.97924	0.018953		7.19809	-0.22363
7.57471	0.40815		11.3957	-0.02028
11.068	-0.28145		13.1464	0.253299
8.18911	0.360855		9.13296	0.171138
8.75046	-0.35859		9.34546	0.143894
10.2001	-0.34316		8.06641	-0.12654
8.72118	-1.26888		3.73295	2.77509
7.72953	-0.14623		10.9241	0.171847
7.67539	-0.58873		9.58201	-0.35686
10.978	0.613799		12.5508	-0.21955
11.5304	-0.54521		10.1227	0.127694
8.00068	0.702878		10.2666	0.067605
6.64898	0.311307		10.3375	0.001837
8.18878	0.529643		8.95972	-0.43435
8.44775	0.596156		5.04153	1.8237
9.5797	-0.39161		6.56027	1.02884
2.7514	-0.05144		9.01284	-0.0194
6.27406	0.391555		8.02145	-0.18721
11.2663	-0.681		10.916	0.009122
12.6271	0.214082		10.1244	-0.15235
7.3219	0.208431		8.75617	0.0522
7.18342	-0.37443		14.2242	-0.76199
4.44362	0.772792		8.74757	-0.2946
6.85333	-0.04664		9.43491	0.23208
9.43937	-0.43728		9.472	0.203526
6.49204	1.27927		11.8233	0.16029
9.53118	-0.21847		9.41246	-0.1699
7.3634	-0.90371		8.375	0.0894
7.98948	-0.76232		7.44713	-0.02751
7.18842	1.09248		8.44623	0.650618
11.9746	-1.14661		11.0399	-0.08878
6.73873	-0.37046		9.15147	-0.03391
12.5098	-1.10383		11.1386	-0.0011
8.985	0.139598		8.87416	-0.27791
9.02087	0.002527		13.3392	-0.62654
10.6412	-0.16021		7.21676	-0.06036
7.25248	0.498599		5.6515	-0.27738
6.79936	-0.00658		7.52822	0.20014
10.7885	-0.17788		9.2035	-0.12683
13.1792	-0.33205		8.16462	-0.09956
9.26693	0.25951		7.22326	3.31092
10.4462	-0.19254		10.3595	-0.37556
7.78847	0.074695		9.66546	0.083734
5.94275	1.8572		7.97915	-0.01381
11.2422	0.534976		11.0322	0.011415
8.94337	-0.47168		7.74357	-0.27853
12.5571	-0.74143		6.71728	0.316194
9.88233	-0.29085		15.7343	1.70291
10.0419	-0.233		5.91611	-0.60753
10.0505	-0.06596		7.81923	-0.2883
8.62398	0.079024		5.70713	-0.60248
6.51575	2.04485		9.03279	-0.01684
7.52201	1.9648		9.13538	0.097013
9.15189	-0.06437		7.50812	0.159951
8.19038	-0.51831		9.98418	-0.10944
11.0972	-0.03946		8.65543	-0.30246
9.79228	0.092186		8.47413	0.741748
8.7016	-0.71654		10.1662	0.172233
14.2836	-0.90084		8.96956	-0.10282
8.58055	0.253955		8.54629	0.203361
9.22388	-0.45535		8.82577	-0.40291
9.34747	-0.52145		7.92985	0.0597
12.3396	-0.28576		10.5101	-0.32153
9.38794	0.174537		9.15637	-0.0774
8.74734	0.260238		10.4991	-0.40977
7.44878	0.405793		7.71782	-0.07018
8.57138	0.853389		9.06705	0.067169
10.645	-1.42557		9.38472	0.019134
8.95894	0.396045		9.73009	-0.07569
10.8472	-1.07019		9.01985	0.212543
9.15386	0.471465		2.94047	1.52997
13.0615	-0.84982		11.7302	0.111248
7.11438	-0.28156		8.43652	-0.11727
5.58356	-0.06012		10.3357	-0.25276
7.62762	0.429838		6.50987	-0.02868
8.99337	-0.42481		8.06723	0.162344
8.27374	0.055713		8.68263	-0.14057
6.72198	3.32952		4.12071	0.174493
10.0287	-0.47599		8.60504	0.006586
9.57967	-0.14265		8.17116	-0.25171
7.90948	0.464724		8.33329	0.041638
10.817	0.98588		8.48735	-0.19079
7.27546	-0.5735		8.61138	-0.4482
6.78843	-0.42951		8.03758	-0.14319
16.1497	0.746586		8.3037	-0.3328
6.13907	0.82885		8.87116	-0.44638
7.5958	-0.06435		9.21407	-0.04961
6.12078	-0.64943		7.5594	-0.49816
8.76714	-0.75509		3.63663	-1.41756
8.97057	-0.3879		10.2981	-0.30226
7.84481	0.391135		6.90642	0.217776
9.32482	-1.28989		10.1131	-0.16538
8.57723	-0.00711		8.08522	-0.3019
9.15686	0.898022		9.88638	0.089358
10.3927	-0.35028		7.01205	-0.09214
8.73825	-0.86727		4.8777	0.485579
8.04198	-0.24507		6.34173	0.053387
8.69471	-0.95435		6.62636	0.275983
7.90761	0.086067		11.3179	-0.22521
10.0374	-1.63007		9.56717	0.184961
9.20202	0.031027		11.122	-0.5369
10.3435	-0.23429		7.38064	0.050504
7.98265	1.2757		7.62499	0.03812
8.71843	0.68706		7.41938	-0.02698
9.18421	-0.63387		12.4955	0.091529
9.65101	-0.53424		12.5104	0.032532
9.87926	0.30588		10.9945	0.10007
4.16965	-0.88794		8.5905	-0.22492
11.4766	-0.59698		8.61402	-0.13454
8.62615	-0.06022		8.21782	-0.2401
9.98366	-1.43144		7.81344	0.083531
6.92065	0.886197		9.85531	-0.03428
8.0701	0.269105		8.00119	-0.02067
8.58739	0.180309		8.6528	0.052221
4.2829	1.2254		9.96036	-0.37046
8.62243	0.16563		9.61119	0.069652
8.13376	-0.18677		9.4405	-0.23088
8.47772	0.171798		8.07489	0.045774
8.49565	-0.59496		11.8331	-0.38201
7.94582	-0.81529		11.0984	0.439804
7.62244	0.105541		8.27635	-0.15808
7.88009	-0.1339		9.5529	-0.33123
8.31247	-0.24163		9.0955	0.044343
8.8176	-0.67407		13.1494	0.304389
7.52718	-0.25816		13.5583	0.199045
5.13189	0.923375		8.51886	0.047403
10.1994	-0.64796		6.53938	-0.15808
9.54238	-1.50986		11.9027	-0.15579
8.3119	-0.2016		9.45891	-0.15264
9.89476	0.484011		8.45215	-0.14854
7.07772	-0.10383		9.53065	-0.19002
5.69149	1.53508		7.88004	0.209284
6.34121	-0.10963		7.79574	0.499135
7.00297	0.721566		9.20647	0.127531
11.5287	0.042537		9.65419	-0.22749
9.86838	0.231251		9.18255	-0.00272
10.6055	-0.41628		8.75438	-0.04574
7.3238	0.137273		10.3003	-0.3738
7.94411	0.333995		9.08397	0.30053
7.09635	0.164383		11.4334	-0.04343
11.6144	1.63935		5.43764	0.710545
11.6565	1.31209		9.82667	0.861623
10.9144	-0.46315		11.6057	-0.22032
8.65272	-0.1035		7.34274	-0.04514
8.66712	-0.84834		10.6811	-0.437
8.50886	-0.74758		8.98201	-0.40661
7.89607	-0.09047		9.30153	-0.06259
9.85427	-0.36046		10.1842	0.097448
7.72741	0.005532		11.0531	-0.44353
8.86089	-0.25693		6.70981	0.166225
9.79593	-1.20856		7.17749	0.06093
9.33019	-0.3066		8.60104	0.193765
9.42184	-0.27701		8.30237	0.015895
8.36421	0.227362		9.50603	0.106515
10.1072	-0.13912		4.10742	0.945011
10.8179	0.13525		7.25655	-0.22738
8.51742	0.380219		6.34415	0.722619
9.61786	-0.01664		8.28029	0.342237
9.04227	-0.19484		5.61336	0.875748
13.2158	0.004005		9.8321	0.402574
13.5493	-0.23423		11.3485	-0.1846
8.62895	0.059663		9.75798	-0.09007
7.04757	0.489843		10.5521	-0.16143
11.991	-0.20186		6.88122	-0.29203
9.10598	-0.74711		8.2067	0.096442
8.58493	0.352751		10.7088	-0.48133
9.56532	-0.61965		8.07677	0.019011
8.11023	0.022385		8.46621	0.006026
8.05892	0.963651		7.91067	-0.30711
9.01543	-0.56152		7.82252	0.223516
9.57936	-1.18505		8.95216	0.18035
9.19405	-0.36595		7.25048	-0.77705
8.5463	0.385676		8.08153	-0.01368
9.8577	-0.7436		8.73373	-0.01181
8.86388	0.17353		8.628	0.124697
11.0676	-1.36457		9.71686	0.021935
5.83032	-2.06851		8.83832	-0.13356
10.1953	3.79821		9.79093	-0.04236
11.1981	-0.8812		7.94852	-0.11969
7.52201	0.268803		3.9535	1.38111
10.0905	-0.82127		6.03042	0.823995
8.60563	-0.30406		7.48088	1.77509
9.16699	-0.19937		3.02543	1.36005
9.79865	-0.03321		10.7346	-0.00433
9.79392	0.70091		11.0501	-0.29972
6.67727	-0.1477		7.99927	-0.20798
7.46519	-0.38215		10.8315	-0.38673
8.56935	-0.59046		10.9412	0.12538
8.15487	-0.0193		8.74575	-0.3153
9.49375	-0.19979		3.44047	2.52997
4.44853	0.957552		8.40417	0.147744
7.47241	0.005607		9.003	0.072711
6.65737	-0.1875		6.32013	1.0016
8.42418	-0.65388		5.29759	-0.01435
5.95049	0.791542		12.0622	-0.26302
9.95853	0.538764		11.9483	-0.55987
10.9518	-0.56718		12.2628	-0.58511
9.69246	-0.41312		9.71872	-0.02653
10.3688	-0.4589		8.67121	0.007748
7.1029	-0.30452		8.40058	-0.02661
7.97053	-0.03207		8.7243	-0.16835
10.084	-1.07892		10.7515	0.065054
8.09552	0.044949		11.9016	0.041923
8.72563	0.625858		10.2792	-0.064
7.84601	-0.25875		8.19439	-0.32201
8.13624	-0.16289		7.94326	-0.14915
9.09819	0.14087		9.22968	-0.53997
6.83097	-0.49463		11.792	-0.07618
8.02272	0.402421		8.33498	0.009361
8.65995	0.511115		7.55779	-0.39779
8.62103	-0.28628		2.73295	-1.22491
9.75707	-0.03363		7.47308	0.388618
8.51648	-0.56601		7.93557	0.312928
9.60701	-0.16086		8.52516	-0.07668
3.74881	1.21826		9.97195	-0.27443
8.42745	-0.30667		7.99934	0.374476
5.53219	-1.76103		3.17018	0.81948
7.42418	-1.95207		8.31676	0.150384
8.85209	-0.66398		8.04936	-0.44303
4.65507	-1.85879		6.8681	0.17057
10.7553	-0.18956		9.72194	0.145496
10.6138	-0.79103		5.34896	-0.36815
8.03627	-0.18672		5.97048	0.161502
10.7064	0.525864		7.59423	-0.41391
9.8313	0.735363		7.61025	0.489895
8.9109	-0.76607		5.28459	0.655504
5.26036	0.241344		8.66948	-0.27072
8.36286	0.262009		11.1577	-0.31074
1.77172	-1.56601		7.32687	0.406034
9.00677	-0.37879		7.28476	0.368926
7.83078	1.20727		9.71411	0.593291
5.15581	2.03225		3.05166	1.75237
11.7458	-0.34106		6.35335	0.518001
11.5799	0.024219		6.94234	3.27516
11.7146	-0.90347		8.79367	0.891523
9.34336	-1.13784		7.14051	0.177018
8.61033	0.257627		10.3572	-0.13115
8.19406	0.221114		7.67355	-0.20369
8.21189	1.2696		9.52829	-0.14481
10.7525	0.454454		8.37297	-0.44915
11.9572	-0.17011		8.1973	-0.51326
10.2631	0.189741		8.74479	-0.53349
8.11161	-0.1643		9.66815	0.0177
8.08912	0.424946		6.36634	0.041872
8.65841	-0.44248		7.70194	0.614584
11.3259	-1.09318		9.96781	-0.14836
8.26119	-0.28639		10.435	-0.37821
7.41781	-0.96537		8.42292	-0.07129
3.23048	0.521453		8.88955	-0.48316
8.16099	1.13837		7.01258	-3.14033
7.63714	-0.7758		7.3639	-0.24893
8.42035	-0.29864		9.87946	0.173035
9.76488	-0.58203		9.52783	0.14084
8.08813	0.822028		7.12238	-0.0722
3.45244	2.32152		6.68527	-0.44985
8.58308	1.42491		8.42685	-0.20357
7.84976	-0.19456		7.74976	-0.0587
7.54577	0.526248		8.5132	-0.28008
9.71568	0.30319		8.66269	-0.04513
5.28659	-0.59576		9.89389	-0.36189
6.06919	2.4829		10.8831	0.55537
7.36991	-0.36961		10.2687	0.241876
7.87594	0.734035		8.89272	0.363932
5.80191	1.75592		9.35476	-0.26721
8.52642	-0.38978		9.7812	0.168242
10.6651	1.47654		11.6727	-0.33707
7.4859	0.406509		9.98954	-0.1721
7.46315	-0.25732		9.50477	-0.47924
10.5154	0.420528		9.37534	-0.18492
3.89568	-0.48801		8.41751	-0.20453
7.09324	0.63226		9.45466	-0.45128
9.92297	-1.0104		10.9186	0.09153
3.46405	-6.1206		7.94726	-0.0647
9.22153	1.30372		8.5989	0.294596
7.06137	0.83838		9.02049	0.114209
10.3595	-0.0752		7.52448	-0.14614
7.58309	0.711878		9.59349	1.23422
9.4069	-0.89712		10.3804	0.076283
7.96756	-0.72828		8.38249	-0.11486
7.71266	-0.10304		8.97995	-0.01542
8.38863	0.487884		7.86684	-0.13373
9.41499	-0.06506		6.81979	-0.13988
6.86001	0.995869		7.1087	0.343331
7.99582	0.623627		9.00288	-0.32257
10.2202	0.045579		6.46794	2.36787
8.03299	1.175		6.15709	-0.21172
8.19902	-0.27412		7.44022	-0.0872
8.50851	-0.99485		8.10914	0.176336
5.40093	-2.59349		8.91642	0.105384
7.22527	-0.04123		7.67005	0.144998
9.91403	-0.10581		2.60143	-0.31802
9.49293	0.143911		10.2486	-0.23095
7.51764	0.755918		9.19864	-0.47788
6.39568	0.355988		10.5473	-0.57716
8.04162	0.427758		6.96141	-0.11912
7.87217	0.32188		9.99173	-0.16016
8.57292	0.006506		8.8682	-0.0738
8.63487	-0.02874		9.92925	0.276287
9.64038	-0.64747		9.92728	-0.0673
11.13	0.136311		9.00356	-0.0254
10.355	0.366293		8.7653	0.2731
8.90194	-0.32115		8.84317	-0.15765
8.84883	0.268473		7.98858	0.218387
9.8278	-0.00608		9.17481	-0.22361
10.2578	-0.04067		9.62491	-0.31581
9.7232	-1.32248		10.5948	-0.05034
9.37163	-0.73593		7.23316	-0.29378
9.09098	-0.4149		9.18225	-0.47042
8.07903	-0.40722		7.99195	0.177091
8.91775	-1.23231		8.90856	0.051433
10.9527	0.129662		11.6601	-0.29575
8.18314	0.337963		13.6807	0.158884
8.48336	0.374348		13.3207	0.071684
8.89328	-0.04385		3.71263	1.45958
7.29891	-0.22759		9.98926	0.318279
9.69501	-0.32395		10.5242	-0.37401
9.94395	-0.98071		9.63862	-0.41503
8.55887	-0.24339		9.68159	0.229724
8.40086	-1.29677		10.1337	0.657728
8.15588	1.15758		8.82335	0.304024
6.6486	-0.0708		9.38291	0.242579
7.28161	0.513134		8.24807	0.173488
8.46015	0.222031		11.8812	-0.2356
9.65726	0.888653		9.45152	-0.152
6.5642	-0.81112		9.62973	0.117434
7.41528	0.376275		8.26836	0.113409
8.23074	1.03904		8.74439	0.08287
8.84132	0.039623		9.22603	-0.08969
7.72102	0.752439		9.09927	-0.33
3.93268	0.112062		8.38095	-0.20118
10.2529	-0.49655		8.01977	0.541288
8.30933	-0.37581		9.7367	-0.05874
9.28603	0.405056		8.13948	-0.03798
7.29834	0.199524		11.2175	0.234517
9.67509	-1.57505		8.94742	0.841999
8.59344	-0.51791		2.84415	-2.27738
10.1333	0.050606		8.82205	-0.32479
2.5642	0.018953		9.8681	-0.09433
9.95165	-0.25588		7.60856	-0.15735
9.15445	0.697288		8.07797	-0.26186
8.61037	0.354171		8.09645	0.07054
9.0046	-0.19404		10.1564	0.057739
8.21584	0.618886		9.02847	-0.18199
8.99924	-0.63407		6.59917	-0.07148
9.5762	-0.31686		8.94232	-0.48879
10.4095	-0.36641		8.78707	-0.17076
7.3336	0.617112		10.4089	-0.39401
8.4327	-0.09762		8.01365	-0.4986
7.95543	0.318248		8.9693	0.256953
8.73341	-0.25018		6.68238	0.046157
11.5466	-0.76265		8.06617	-0.64726
11.3746	3.68523		11.5132	-0.18019
11.0032	3.30378		7.68893	-0.01238
3.72516	-0.82904		12.8807	-0.77299
13.7097	0.537652		7.10705	0.366743
10.2772	-0.94944		7.50366	0.578516
9.09758	-0.173		15.0576	-0.34377
9.68326	-0.02544		7.81317	0.267733
10.3851	0.406978		8.34063	0.370013
9.2359	0.810114		11.0696	0.216465
9.60111	-0.18291		8.83391	-0.27198
8.34277	-0.06426		9.65659	-0.10054
11.5212	-0.82284		7.69587	0.049068
9.22596	-0.26793		7.95443	-0.22567
8.95019	-0.87062		8.33238	-0.40131
8.76229	0.430209		10.7005	0.107747
8.55937	0.664442		10.7872	-0.22225
9.56016	0.545985		8.75208	-0.48715
8.93709	-1.06105		10.1144	0.076191
8.11103	-0.00676		10.7145	-0.21426
8.01446	0.123422		8.683	-0.34039
9.39701	-0.18478		2.30895	-0.37692
8.11058	-0.39807		2.63663	-1.86234
11.2549	-0.26533		5.96073	0.619024
1.51443	-4.52537		8.97264	-0.16792
9.89919	0.208944		9.20696	0.11127
4.00143	1.14448		8.899	0.649555
8.70682	-0.46321		3.99473	1.29865
9.10881	-0.57863		9.69521	-0.01353
7.77342	-0.03304		9.08531	-0.34731
8.17801	-0.01214		8.37973	0.033783
8.29827	-0.06687		6.68581	0.06919
10.0362	-0.11011		8.72724	0.052485
8.94877	-0.33129		9.05133	-0.20858
4.35779	1.8572		7.76326	-0.17636
7.52936	-0.06571		8.03951	-0.10967
8.71931	0.291844		8.48901	-0.21286
8.78183	-0.05427		12.902	-0.58436
9.36366	-0.15148		7.77733	-0.06956
8.5731	-0.46542		9.6949	0.895916
9.21575	0.375998		8.19809	-0.22363
6.86766	0.90991		8.94483	-0.04688
8.99485	-1.76059		8.33158	-0.03266
11.4572	-0.17612		8.13609	-0.25371
8.26381	1.2151		8.11312	0.146914
12.8523	-0.83334		10.4692	-0.00875
7.26274	0.997126		7.8909	-0.37089
9.06702	0.166484		11.3279	-0.43045
14.7101	-1.01474		9.80751	-0.43475
8.02907	0.415131		11.273	-0.16349
8.52252	0.619177		10.1575	-0.11937
10.7384	-0.11585		9.77031	0.230102
8.99411	-0.34081		8.18164	-0.22556
9.48867	-0.43837		8.68873	-0.21761
8.29771	1.68827		4.66607	0.196549
8.05411	0.1687		7.17503	0.044547
7.97393	-0.48751		7.54884	-0.03792
10.5012	-0.48671		8.42223	-0.44985
10.5557	-0.92382		8.16004	-0.13601
3.54388	-0.46647		9.00904	0.177457
8.61452	-0.55416		8.63783	-0.24147
9.82557	-1.30397		12.3057	-0.54845
10.7262	-0.75847		8.07646	-0.38883
8.56081	-0.11281		8.95943	-0.18821
3.66965	0.755918		13.0106	-0.66383
5.51764	1.58599		8.15863	-0.55318
7.15215	1.47889		11.3976	0.353377
8.86732	-0.48397		7.34011	0.47963
8.23411	0.061458		10.6927	-0.16072
9.46782	1.5471		9.95566	0.06732
4.63112	4.15281		11.044	0.151516
9.79882	0.118452		9.42812	-0.22081
9.58335	0.211598		7.95211	-0.04853
8.35052	-0.11606		8.10252	0.058391
6.79728	0.01469		2.14799	-0.05499
8.76335	0.532222		6.43244	0.605525
8.69472	-0.63886		8.05915	-0.38094
2.82015	0.086067		9.37727	0.152754
7.90834	-0.56118		10.7033	0.302205
7.74644	-0.45789		9.4349	-0.20504
8.10683	-0.71757		9.09625	0.131802
6.03	0.120491		3.84415	0.167403
12.8898	-0.81857		8.66174	0.094934
7.77154	-0.13717		8.02287	-0.08879
9.72492	0.074965		8.33186	-0.38912
8.35126	0.295768		11.8218	-0.70845
8.97288	-0.0716		8.32637	-0.11226
8.15114	0.306952		8.61254	0.132744
8.15779	-0.21317		8.74258	-0.14268
8.22704	0.43673		8.29806	-0.15908
10.357	-0.4085		9.65716	-0.28441
7.78727	-0.26171		6.74406	-0.01771
10.9686	-0.93756		8.64161	-0.00296
9.41361	-0.61538		7.45947	-0.1821
10.781	-0.78423		10.6287	-0.36134
9.72267	-0.42864		7.33916	0.058512
9.96208	-0.06563		11.4088	-0.0594
8.02752	0.424551		8.0668	-0.03114
8.24803	0.590548		9.60628	0.190821
4.49411	-0.56601		8.67852	0.339776
7.50342	1.00048		10.221	-0.12865
7.59083	0.544694		7.59755	0.47438
7.8979	-1.10328		6.87072	0.088375
8.55522	0.412164		8.85303	0.136731
9.05648	-0.05404		9.61814	0.174623
8.65204	0.209709		7.74601	-0.51839
3.20895	1.30846		9.13097	-0.40624
12.3385	-1.36057		8.85443	0.088276
7.77609	-0.8832		10.4941	-0.0234
8.70437	-1.22824		11.9788	-0.0241
12.8153	-1.26775		8.39819	-0.02182
7.76957	-1.05324		7.93725	-0.11042
10.8368	-0.71386		12.1068	-0.40982
7.55687	1.19685		6.60331	0.597087
10.6735	-0.263		10.5803	-1.10888
9.80702	0.050174		7.41238	-0.03153
11.0519	-0.13771		6.75302	0.107949
9.04689	-0.78095		9.69114	0.009787
8.1283	0.539601		7.36457	-0.01134
8.05206	-0.10425		10.0368	0.239717
6.48409	0.077198		11.743	0.018223
7.5231	0.091102		10.1015	-0.11828
9.1283	-0.19769		7.73109	-0.47111
10.116	-0.97168		7.67249	-0.64635
9.41369	-0.60516		10.1525	0.011015
9.0051	-0.51856		8.32159	-0.22727
4.29513	0.47581		8.34736	-0.45373
8.75763	-0.03252		10.7777	-0.69311
8.16966	0.069983		9.82784	-0.419
7.91524	-0.38815		8.90962	0.488586
11.6415	-1.03424		8.64451	0.006921
8.60168	-0.03107		8.22717	-0.11367
8.49225	-0.07186		4.92911	1.1674
8.66716	0.500634		8.78879	0.132826
8.18552	0.15242		2.39391	0.097014
9.22127	-0.65937		12.9918	-0.26382
6.88589	-0.64454		7.27644	0.842959
8.76308	1.03438		9.36828	0.197446
7.63794	0.417502		8.13645	0.205971
10.7771	0.153701		11.7683	-0.01879
7.33093	1.23942		8.50791	-0.15816
11.4219	-0.1682		9.04334	-0.22456
7.92199	-0.37464		7.51407	-0.10746
9.15147	-0.26234		8.20482	1.49713
8.90849	0.021913		6.39654	0.163011
10.4701	0.457723		3.00511	-0.15453
7.85949	-0.23178		7.4434	2.62744
6.83065	0.081417		7.25583	0.206135
8.77419	0.013539		8.89111	-0.07182
9.5998	-0.18553		5.71005	0.729281
7.50552	0.136309		7.78858	0.186925
8.70856	0.118646		6.9513	0.427163
8.60295	-0.44958		8.56634	0.793008
10.2185	-1.32235		9.15594	0.481354
11.4464	-0.37475		6.56384	0.097014
8.05335	0.002892		9.37813	-0.74389
8.11792	0.00701		6.51925	0.153958
12.3192	-0.23478		5.09007	0.319406
6.73044	0.148369		6.21744	0.521203
9.46572	-1.5393		6.29645	0.067001
7.32935	-0.01347		11.0487	-1.32752
7.34035	1.12648		7.80453	0.322895
9.42329	-0.30761		8.42029	0.185042
7.36991	0.156456		8.62699	-0.63335
9.43674	-1.2009		8.98867	-0.4128
11.3212	-1.35089		7.50476	-0.63636
2.97924	-1.98105		8.65564	-0.01535
10.0511	-0.17214		11.2535	0.207208
7.39746	0.229631		8.8063	0.191095
7.78728	0.085467		8.87697	0.07587
9.87684	0.497732		7.11704	0.346751
7.80313	-0.81006		9.75319	0.193842
8.07312	-0.4281		6.96539	0.123981
10.297	1.56454		11.0674	0.026196
9.53604	0.435097		13.0099	-0.44499
9.0726	0.350134		10.0803	0.125029
8.7799	-0.22341		7.93348	0.484593
8.14187	-0.51668		9.22005	-0.23313
3.50143	1.89342		9.10572	0.236122
6.09605	1.40004		9.44252	0.216853
9.03218	-0.12856		11.2037	-0.10243
5.70793	-0.94257		4.34843	0.945011
13.1037	-0.40846		8.97554	0.942765
8.53952	1.89542		7.51056	-0.36124
9.51173	-0.16016		9.77291	0.064657
7.84073	-0.76339		10.0746	-0.08538
10.3083	0.058204		10.6147	0.632754
8.45626	1.61405		8.78528	0.317167
9.24927	-0.36393		1.30895	-2.37692
7.41434	0.121748		7.27694	-0.11683
8.94201	1.30065		12.6352	-0.75481
6.39884	1.68823		5.76853	-0.1869
3.91647	-0.10658		8.75186	-0.54762
7.78318	0.757586		9.41133	0.084641
8.83012	0.11892		10.131	0.056893
6.56534	0.338642		9.24231	-0.22118
8.46795	0.810875		9.00551	0.097342
7.98508	-0.66681		10.8717	-0.35517
9.33821	-0.34915		11.6106	-0.1807
9.91312	0.628001		9.93626	0.127627
7.17472	1.69482		11.6268	0.530387
10.0186	-0.86992		8.00924	0.365422
7.0558	0.557373		10.4439	-0.28199
5.61146	0.299689		6.74782	-0.02524
7.39805	1.87288		7.809	0.819041
7.00032	0.632634		9.28824	-0.29632
2.47924	-0.15097		8.37719	3.10131
9.49303	0.608212		9.9994	0.472278
7.98424	0.388598		10.5685	0.077597
8.77285	0.14354		7.43149	-0.20309
8.35553	-0.36057		4.5403	-0.05499
8.67275	0.335426		10.1771	0.024395
7.42432	-0.21536		7.86514	0.577555
8.66974	0.25266		8.41621	-0.55782
9.62397	0.865248		11.3259	0.03
8.98268	0.878543		9.28289	0.377086
8.90033	0.853492		9.57641	0.65089
7.56744	1.76687		9.01263	0.005357
9.93457	0.251211		9.54707	0.209605
6.47783	-1.36352		8.16873	-0.10776
10.3983	-1.13446		8.5595	-0.32576
12.9576	-0.3595		5.52292	-0.08975
10.1223	-0.31838		7.84716	1.57807
7.88748	0.710952		6.15045	2.13615
9.04284	-0.28248		7.63532	-0.40388
9.04551	0.134645		7.41049	0.221768
9.50324	-0.25303		8.1279	-0.10642
10.8011	-0.56861		8.31893	-0.23258
3.36992	-1.01347		11.0823	-0.22961
8.74403	0.319126		8.73134	-0.45428
7.76957	-0.07878		7.44926	-0.10529
9.62966	-0.45464		9.59192	-0.07777
9.70522	-0.49508		9.27686	0.149708
9.73001	2.35811		4.75515	0.240467
8.59764	0.611908		10.1217	-0.03634
2.6402	0.170956		7.35477	0.12069
7.31079	0.402963		4.65639	0.542912
12.1623	-1.32554		9.59949	-0.10547
5.86001	-0.12789		7.03708	0.12139
8.34893	-0.9389		8.81613	0.037205
9.16434	-0.52149		7.47709	0.603222
10.2443	-0.04709		8.36285	-0.27813
9.17637	-0.51383		12.8165	-0.46862
8.49121	-0.89443		8.11452	0.034396
10.5755	-0.63525		10.3421	0.004734
10.8243	0.217747		12.4035	0.273438
9.79131	0.507183		9.94905	-0.54028
11.5187	0.159616		5.26689	-0.03423
8.00167	0.360319		5.50575	0.895257
10.9444	-0.05777		2.52543	0.360048
6.81545	1.51645		7.14981	0.051925
8.86358	0.421652		9.44029	-0.89887
9.10768	-0.37252		11.9535	-0.54437
10.3734	1.27082		9.21117	-0.23826
10.4162	0.696806		8.74975	-0.06613
10.5358	-0.22502		6.46766	0.86839
7.97626	0.450293		8.24448	-0.10506
5.40823	1.70701		8.49451	-0.2808
9.49861	-0.93101		9.80363	0.006715
8.80886	1.30846		9.91576	-0.05416
8.20629	-0.82904		7.22981	0.200268
11.0734	-0.5784		6.16762	0.122798
9.92511	0.390923		4.6536	-1.89629
9.49205	0.285833		8.43809	0.83423
9.15659	0.204051		6.7648	0.326101
8.81638	-0.24984		11.9242	-0.31971
8.22497	-0.74828		12.3709	-0.56419
8.34924	-0.79719		11.4183	-0.58154
5.82598	0.665316		8.34054	-0.16099
7.31346	3.70369		6.92705	0.409343
6.57631	3.12431		9.57988	0.084905
7.37094	0.523257		8.62367	-0.0793
7.81884	1.07239		10.5608	-0.03435
8.14881	-0.81933		2.44047	0.529973
8.29482	0.079326		9.14029	0.229251
11.1632	0.05843		7.61518	0.480048
8.12665	-0.17256		8.77601	-0.27176
7.75435	0.369353		11.1377	-0.07982
9.4755	-1.03048		8.34275	0.56314
9.35861	0.027618		11.3086	-0.03892
5.20071	0.745934		8.35465	0.00849
10.0141	0.451458		10.1804	-0.03915
7.14315	1.14696		10.0153	0.009107
5.12884	0.808385		3.29069	0.829534
9.65137	0.0219		9.08196	-0.12725
6.52528	-0.65424		9.90036	-0.22551
9.01302	0.376783		9.90981	-0.0957
7.95946	0.91663		10.1753	0.025182
8.58897	-0.42736		8.87365	0.372836
12.3749	-1.15972		6.52261	0.54062
8.31433	1.53428		10.5564	0.183045
10.3332	-0.60561		5.70681	-0.25377
12.0457	-1.16319		4.53867	0.082514
9.70285	-0.58134		8.4052	-0.1799
5.67539	-0.20344		9.38654	0.447596
5.5864	1.7235		3.18639	0.208045
7.55958	0.412229		7.49604	-0.14353
8.49881	-0.42483		8.9843	0.777716
12.2229	-1.01022		10.4784	-0.13342
8.82244	-0.58396		9.80481	-0.37692
8.79917	-0.07574		4.42911	-0.27738
7.0175	1.71584		7.79307	-0.56052
8.087	0.349457		8.56895	0.102782
8.40269	-0.25099		13.4236	-0.57706
9.67226	-0.5034		8.54322	0.146245
9.78413	0.220938		8.35975	-0.55851
7.19577	-0.15555		4.77136	0.208045
6.7361	1.35775		6.73506	-0.65833
9.19747	1.00639		9.18682	0.146453
7.17914	1.63413		7.37449	0.276632
12.9517	-0.39814		2.90188	0.051926
12.476	-0.90722		6.96309	-0.20227
11.2882	-0.96724		8.86449	-0.115
7.84881	1.13233		6.89616	-0.04157
7.92089	0.35269		9.28367	-0.17806
9.7381	-0.22554		8.53248	0.003287
8.93485	0.400438		7.34951	-0.13829
10.6499	-0.25442		7.0174	0.160739
3.19794	-0.1875		9.79936	0.12519
9.10482	0.827935		7.81089	-0.31802
7.65138	0.719393		7.79984	-0.23421
8.64383	-0.69659		8.21794	-0.2749
11.0645	0.030462		9.33207	0.072701
7.72843	1.07901		7.70117	-0.34257
10.9062	-0.12006		8.35976	-0.17904
8.29664	0.313914		8.58731	-0.13187
9.90928	-0.46581		9.29227	-0.16332
9.61186	-1.08555		9.52329	-0.27202
4.78167	1.62382		5.8823	-0.12273
8.795	0.443233		10.8241	-0.08364
9.60415	-1.03832		7.87382	0.196847
9.66066	0.196885		8.2859	-0.27501
9.98816	-0.05198		5.92935	-0.33
9.37583	0.241345		8.51455	-0.27333
7.16734	1.68006		8.82085	0.068695
10.7107	-0.46695		10.4123	0.053491
0.903234	-3.30298		6.58187	0.335963
6.09365	1.26406		7.21628	0.558499
5.1402	1.17096		8.61518	0.240048
8.2794	-0.31594		6.31477	0.689754
9.27735	-0.29136		6.93098	-0.36227
3.96405	1.98858		6.71089	0.135616
7.38437	2.01044		4.58317	0.244571
9.72607	1.74734		8.20826	-0.19816
9.96682	-0.6043		9.07511	-0.21199
9.21559	-0.70072		9.00518	-0.06588
5.49892	0.343225		7.34233	0.013958
7.77413	-0.53418		6.85185	0.228259
8.53336	-0.63808		8.98402	-0.06762
13.5749	-1.07286		5.26838	0.623083
8.66621	0.812857		4.58317	1.4145
8.50203	-0.07517		7.30208	0.298647
5.64469	0.565234		6.30895	-0.37692
6.83779	0.419635		2.90977	-1.57855
9.29777	0.007656		7.76237	0.103222
7.36913	0.419091		4.70225	0.006411
3.86992	1.15646		10.0935	-0.18078
7.28383	-0.29073		9.18632	0.238103
8.86183	-0.17042		8.49848	0.291153
7.28672	0.523366		9.19723	0.14093
9.19705	-0.6392		10.3427	0.24423
8.83459	-0.15538		9.84675	0.275867
7.3254	0.536352		8.58568	0.748041
6.94155	1.48594		6.19733	0.69885
9.61078	-0.18398		5.06798	0.675824
7.74561	0.109496		8.0319	-0.47796
8.15631	0.135228		4.6501	-1.65833
8.42631	0.314692		3.06443	-2.71795
9.45034	0.121247		1.73295	-3.22491
7.65104	-0.06594		1.07198	-2.20699
8.33765	0.395923		2.84415	0.167403
8.72781	-0.02689		4.80951	-0.59341
9.10698	0.268803		6.3304	0.113765
9.46906	0.158689		10.1873	0.027943
6.27671	-0.02996		7.33523	-0.08964
10.7548	-0.05593		3.79069	0.060488
8.00716	0.618959		6.92606	-0.04842
7.99464	-0.38857		4.34415	0.337328
6.00007	0.152219		8.64704	0.124333
8.16844	-0.52969		10.0387	-1.06036
8.89741	0.392669		7.53042	0.066026
9.9737	-1.18821		10.117	0.26034
2.94065	0.327075		8.10534	0.162477
6.38076	0.178152		9.14021	-0.05074
7.20269	0.333685		11.2973	0.835898
8.62245	1.78227		6.68309	0.247807
6.77101	1.51372		10.5895	0.130585
2.50868	0.43399		7.51078	-1.37969
7.14826	0.820624		8.68919	-0.36999
7.43127	0.543373		10.5512	-0.28379
5.54043	0.645494		12.4471	-0.63084
8.0303	0.368045		8.66646	-0.10023
8.87132	-0.09944		10.0507	-0.26506
8.81765	0.07463		10.8264	-0.05279
3.0642	1.01895		9.66142	-0.38883
7.20912	0.43399		2.99821	1.64545
7.16637	0.702243		5.73794	-0.59104
9.01513	-0.16782		9.58298	0.267404
5.90978	1.54019		11.2941	-0.33592
5.87319	2.63693		8.09365	0.064939
7.09657	1.57392		9.96053	0.257254
5.65249	-0.54293		11.0686	-0.11416
4.14619	1.43399		6.62563	-0.51442
8.28507	1.52145		10.7123	-0.32898
5.58862	1.95001		7.47726	0.471378
9.99474	0.141573		9.00982	-0.1511
10.1676	1.27507		10.5867	-0.26166
9.24355	1.01121		10.0952	-0.03819
8.71998	0.398943		13.3997	-0.34956
10.1211	-0.29117		11.8627	-0.13868
9.44826	0.884651		9.96101	0.147729
8.70317	1.77585		11.8699	-0.01506
4.27795	3.00167		7.06049	0.273633
6.81012	0.697024		7.7526	-0.15504
6.30476	1.50008		4.75999	0.121888
8.90165	-0.14747		11.9645	-0.16496
5.42487	-1.62334		11.0136	-0.4255
3.66385	-2.52021		9.08531	-0.08
1.6402	-4.4729		10.7355	-0.41549
1.73049	-4.65347		7.86248	0.504735
3.40823	1.70701		10.1417	-0.17806
5.27359	1.6888		8.18608	-0.70269
6.98143	0.764635		8.31009	0.078433
11.5807	0.009048		5.66263	0.478443
6.24493	2.13143		7.79665	-0.13766
7.3706	0.543111		9.01616	-0.41834
4.70484	0.685528		8.63099	-0.78311
8.31113	0.139807		8.75146	0.097013
9.56889	0.017081		9.74463	-0.04474
7.47729	0.162544		9.92048	-0.35221
10.0947	-0.41423		8.52901	0.206466
8.41877	0.254169		10.3603	0.023441
8.86108	-0.17764		13.3201	-0.13188
11.203	1.24622		2.44047	0.529973
6.94177	1.44816		10.0585	-0.2871
10.6571	-0.1518		8.53056	-0.07876
5.742	1.45569		7.18514	0.32834
8.52325	-0.27301		7.45764	0.24457
10.1976	-1.24783		8.58998	-0.20634
12.1818	-1.41852		11.0879	0.112727
5.28598	-0.65528		10.2296	-0.00373
8.62381	-0.18156		10.0813	0.012879
9.58164	0.46935		9.71962	0.114601
10.7334	-0.297		11.298	-0.16543
8.92126	-0.50614		9.97487	0.404528
5.04043	1.64549		8.71286	-0.10642
6.01764	-0.54809		10.7765	-0.1666
10.0619	0.293485		7.00137	0.075971
11.2602	-1.20643		9.84733	-0.37537
4.09043	-1.37336		10.5522	0.224566
8.61355	1.22075		10.8697	-0.282
9.96745	-0.0549		8.38126	0.158157
10.7275	-0.78016		6.40102	3.66644
6.71125	1.02535		10.3094	-0.08585
10.8031	-1.48055		8.8811	0.080573
7.59043	1.62664		8.41694	0.592023
8.96896	-0.22387		7.51351	0.27672
10.115	-0.85867		8.66682	-0.19849
9.82791	-0.3312		10.3905	0.244571
6.93829	-0.08538		7.57798	0.116414
13.1671	-1.32511		8.92685	-0.07634
11.9121	-0.17672		9.70373	-0.25993
9.58537	-0.69746		9.1979	0.067462
11.6563	-0.57284		11.0719	0.024459
7.37519	1.11988		8.78416	0.017523
7.85495	-0.12636		11.194	-0.19958
5.66148	1.12489		8.56335	1.09733
11.825	-0.38371		11.4915	-0.38598
10.9787	-0.60571		10.289	-0.46376
9.16206	-0.07784		9.25772	-0.30277
9.07605	-0.15221		3.93291	0.87101
8.45987	0.946612		8.37186	-0.09359
9.92769	-0.97829		9.80472	-0.34494
7.45077	-0.46647		10.295	-0.12941
8.11126	0.759902		9.02745	0.111866
5.42132	-1.05144		8.48349	0.532708
7.28693	0.176715		7.82511	0.205471
9.8526	-0.29013		8.24598	0.971073
8.60058	-0.10435		11.9232	-0.22981
8.58377	0.575167		8.30507	-0.11058
9.52796	-0.41666		6.61557	-0.03869
9.73451	-0.58918		6.31197	0.632626
8.26217	1.97727		3.27195	-0.30292
8.75483	2.37032		8.26647	0.017679
13.3732	0.718131		8.09679	0.114248
2.99411	0.43399		8.51132	-0.32402
9.79	-0.13091		12.4693	-0.416
8.77923	0.708284		7.64415	-0.19478
7.47994	1.13533		4.60593	0.076255
7.34037	0.226451		7.71102	0.632733
8.62483	-0.54542		6.85275	0.276217
10.9579	-0.02513		8.84233	-0.0428
10.3545	-0.07878		10.5589	-0.13975
9.62219	-0.68385		8.11469	0.022859
9.52861	-0.49056		10.1519	-0.21018
10.725	-1.07985		8.59606	-0.1665
10.1507	0.627407		7.61631	0.237792
8.80218	0.319986		10.9462	0.019135
10.5467	-0.57921		9.42275	0.775473
7.14721	-0.37774		5.68036	0.834827
9.55679	-0.89828		7.90631	0.461974
10.2597	-0.65502		11.6548	-0.49893
10.7956	-0.57319		11.5392	-0.21282
8.55052	0.49968		11.9299	-0.7112
7.92636	1.69615		10.1617	-0.24465
10.279	-0.39322		7.00417	-0.75177
8.77582	-0.35956		8.24169	-0.121
8.83165	0.187407		6.8936	-0.3168
7.25555	0.931223		6.53584	-0.37306
8.64777	0.082768		8.22355	0.355415
9.94922	-0.15165		10.6446	0.039861
7.30457	1.35321		9.43901	-0.22301
9.02028	0.538327		9.94796	-0.46629
9.86739	0.26883		8.62405	1.53114
8.742	0.62561		6.13555	0.058668
10.983	-0.23343		10.3256	-0.87718
8.64744	-0.12757		9.34129	0.229192
10.7664	-0.61467		9.26223	0.871388
3.5642	0.849028		11.4164	-0.37483
8.47558	1.16202		7.11631	0.008372
11.1444	-1.23557		11.5152	-1.298
9.72416	-0.66346		10.0636	0.188953
8.79101	-0.81995		13.06	-0.64217
7.3281	0.694226		8.735	-0.22933
7.9211	-0.70488		8.47637	0.003354
9.30869	-0.41594		7.22847	0.083531
10.026	-0.56712		1.99821	-1.75543
8.53168	-1.01909		8.82574	0.145658
8.51117	0.683466		8.61314	-0.18354
7.62582	-0.36629		7.83917	0.551347
8.78225	1.01743		10.2519	-0.04844
11.6338	-1.03167		8.62455	1.10245
8.74087	1.22249		9.90793	0.062287
6.88696	-0.09717		9.3448	0.145212
6.48281	1.57025		3.28138	1.29293
3.74881	1.21826		11.3665	0.272151
8.17711	-0.02363		8.02543	-0.63995
8.21023	0.572552		1.94047	-1.63995
8.38241	0.254497		8.98311	-0.0155
11.8118	-1.32899		11.1975	0.468288
8.59908	0.820301		8.01662	-0.10128
5.76321	0.539785		10.5138	-0.25764
8.67099	1.27028		10.991	0.209335
6.60881	1.61233		11.1343	-0.07028
8.82378	-0.05113		7.54161	0.043658
10.3292	-0.2346		8.86513	0.106049
8.61623	0.070893		7.0004	-0.22344
10.2559	-0.95418		10.6174	-0.06262
8.55029	0.350777		9.95244	0.718217
7.70707	0.555759		5.96357	1.71471
10.9829	0.080315		2.71263	-0.54042
9.67333	1.89069		8.23224	0.205134
5.88117	1.91442		8.93155	0.056293
7.45122	2.31908		9.2909	-0.12899
11.532	-0.79125		7.77742	0.087029
11.4075	-1.42975		13.2995	-0.57516
11.8237	-1.1498		9.95275	1.43314
10.1782	0.228656		6.22445	0.009141
6.44682	0.00265		10.3519	-0.15832
8.1433	0.017277		4.32124	1.50689
7.06581	-0.50535		9.24651	-0.15234
5.87536	1.31534		8.45304	0.102303
8.16718	-0.09151		11.7445	-0.13697
10.8058	0.634727		9.42055	0.205914
8.86562	-0.30252		9.0523	0.056389
9.48471	-1.15825		9.28937	-0.02306
7.93207	1.48629		9.68132	-0.05499
6.401	1.63306		7.83442	-0.25793
8.27513	3.86066		7.54458	0.167403
9.18456	-0.54206		12.6343	-0.75109
10.5917	-0.17074		9.2349	0.405998
10.4477	-1.84482		8.74975	-0.06613
7.299	0.106233		11.0182	-0.2033
10.3996	-1.4864		5.43291	0.019011
10.3594	-0.05862		10.6644	-0.08405
12.8202	-0.98151		8.85354	-0.08609
9.05424	0.036786		10.6599	0.257107
8.39985	-0.20257		10.479	-0.29328
7.7812	0.961055		9.76156	-0.10471
2.97168	1.35999		9.31275	0.039255
9.26126	0.657209		6.84886	0.132096
8.35506	-0.26866		9.74608	0.218241
7.82942	1.00422		8.73709	0.167692
9.95862	-0.41671		12.2591	-0.65207
9.9118	1.82276		9.13616	0.49286
9.87806	-0.76575		11.2029	0.061275
9.31904	0.383861		7.96337	-0.05819
4.3589	1.37741		10.6895	0.009378
3.67539	1.07142		6.14728	-0.14519
11.4877	-0.1302		7.75957	-0.76339
7.6828	-0.04333		7.00463	0.069458
3.64619	0.43399		7.95764	-0.27341
9.20172	-0.79844		10.1916	-0.12264
10.8514	0.288733		8.25827	0.044187
8.32053	0.828269		8.90069	-0.13191
10.36	0.198101		9.10844	0.112888
10.9794	-0.12889		11.0508	-0.43555
10.6773	-0.36692		9.02749	-0.47622
7.48214	0.745649		8.16055	0.126457
8.96008	0.072251		1.23295	-2.22491
6.70045	1.37259		10.0418	-0.45558
10.5908	-0.16749		4.06916	0.277586
10.0159	0.195568		8.33377	-0.11692
6.51357	1.8582		6.17681	2.2867
2.47924	-2.15097		10.2492	0.132038
8.13805	0.658181		9.3792	-0.06459
8.70082	-0.14614		6.3583	0.343174
9.29808	-0.14511		10.22	-0.01612
7.53088	0.203377		10.7961	0.219699
13.0222	0.202415		10.0185	-0.40552
9.91421	2.41272		8.56847	-0.26114
6.38766	0.228241		8.37563	1.57304
10.1156	-0.67587		10.2057	0.502619
5.50755	0.091884		7.91955	1.37757
9.10276	-0.0638		8.63071	-0.2444
8.46141	0.303594		8.18639	0.208044
11.3907	-0.94247		8.43106	-0.06888
9.32798	-0.46847		9.98183	-0.14034
8.7173	0.101158		13.1435	-0.10613
9.07145	-0.53364		10.8233	0.065396
9.51447	-0.41367		9.43499	0.354713
8.11991	0.634524		8.9503	-0.10346
7.6527	-0.02109		8.83433	0.784132
12.459	-1.13035		7.03846	-0.78882
9.4501	0.058259		9.10462	-0.25229
8.7236	0.740284		9.93567	0.054345
10.7602	-0.21474		8.00099	0.004286
5.23313	1.12587		8.76182	-0.55878
10.5107	-0.3672		8.29797	0.604612
8.93581	-0.53993		9.94917	0.086447
9.41066	0.467768		13.2407	-0.13046
10.6764	-0.34274		12.3186	0.058421
9.97399	-0.49213		4.89891	0.159135
9.20899	-0.87346		7.99574	-0.30831
6.86253	0.145193		5.07853	-0.10229
9.93526	0.29065		8.50059	-0.13442
9.57215	0.360654		8.01629	-0.36311
12.2866	-0.8699		7.23354	0.093656
9.71462	0.141342		4.79069	1.23041
10.93	-0.81981		8.63767	-0.6547
2.1402	-0.82904		3.75999	0.121888
7.81673	0.19755		5.58317	0.244571
10.7138	-0.30916		3.30895	1.62308
5.84532	-0.20344		6.88636	0.282046
11.5753	0.184612		4.78721	1.71368
8.81202	-0.86772		4.37359	0.781512
4.23048	0.346527		4.9613	0.226781
7.03083	-0.01005		8.82097	1.09491
7.84828	-0.10443		3.22792	1.18602
9.6929	0.391335		5.17427	0.232293
7.91075	-0.55636		7.01492	0.277994
8.63101	0.093077		5.88889	1.86409
9.39222	0.372903		6.42911	0.552693
10.5832	-0.4389		8.38461	0.088444
8.45988	-0.42756		6.61538	-0.1039
7.88221	-0.12966		7.55597	0.431156
2.50868	-1.56601		8.83127	0.027472
9.88872	-0.79237		9.93895	0.028869
4.00688	-0.42162		8.83489	0.133913
8.10331	-0.36772		8.20598	-0.0604
7.84546	4.83254		12.0379	-0.42613
10.059	-0.31271		8.2017	-0.27738
9.33639	0.744559		8.94456	-0.11176
5.8941	0.034894		4.10143	0.03812
9.69952	0.07254		9.98854	0.029181
10.9603	0.006582		1.64799	-1.05499
9.65095	-0.52557		14.3811	-0.05079
8.69184	-0.11855		11.4237	0.010176
8.94301	2.2681		12.1189	0.032692
3.38291	1.2116		10.2839	-0.44171
10.067	0.392659		8.29103	0.164253
10.9157	-0.4026		9.90538	-0.70051
3.82015	-1.91393		9.29487	-0.45203
8.42883	-0.45485		9.52719	0.49946
8.15605	0.595096		4.55488	0.418941
8.58104	0.206966		11.63	-0.26135
9.73688	-0.70883		9.06598	0.453881
12.7772	-1.23584		8.17271	0.174668
10.7348	0.185206		8.84199	0.178153
9.4649	-0.43132		7.38016	-0.32328
8.98224	-0.50862		5.47553	0.142457
9.35664	0.063057		8.70671	0.172421
6.60517	-0.49446		9.03821	0.529353
9.05481	-0.35878		9.44517	0.074533
9.89698	-0.26696		11.3722	-0.22825
8.13326	0.238219		3.21263	1.43044
8.41489	-0.22658		8.65174	0.480486
8.7816	0.891035		4.02543	1.36005
9.9762	-0.56947		12.4737	-0.32426
12.6945	-0.77743		7.52731	-0.47378
12.1743	-0.29059		8.51538	-0.0397
5.43493	1.42057		10.6005	-0.07198
8.37319	0.806856		11.9092	2.96808
5.45488	-0.59248		9.18399	-0.01102
8.24286	0.512579		3.03867	0.807507
8.0419	0.110669		10.1444	0.251621
7.68581	0.613314		9.13523	-0.25808
5.97488	2.10185		10.2181	0.329055
8.64743	0.579304		10.7179	0.221734
5.77172	1.26406		10.0254	-0.35737
6.96195	1.13185		11.2256	-1.14348
3.80116	1.01895		5.8393	0.376168
3.00143	-0.85552		3.45165	0.73856
6.14076	1.55737		5.24567	0.008204
5.918	-0.85359		9.4262	0.116852
4.33521	-1.688		8.39688	-0.29421
4.76669	-1.325		9.43501	-0.09079
9.49728	1.57211		9.881	-0.17617
5.93668	1.93384		8.04084	0.302227
6.02781	0.660265		10.005	-0.01299
7.1582	0.468479		8.55096	-0.03368
6.35633	1.92061		10.6502	-0.15494
6.73585	1.11328		7.31057	-0.29137
8.73031	1.56654		6.16607	-0.27738
3.7514	1.94856		10.8442	-0.08673
5.21066	0.765834		8.08731	0.176925
8.10988	0.730666		10.4672	0.146407
9.04585	0.36254		9.17609	-0.95633
9.92028	-0.44382		3.46266	0.234517
8.91555	-0.17527		2.73295	-0.05499
8.37798	0.023227		9.42295	-0.05732
11.706	-0.76014		9.38895	-0.36199
8.08772	0.039862		10.1111	-0.37304
8.70783	0.726063		11.3642	0.336765
5.26036	2.24134		8.26014	0.453352
9.50284	-0.19255		9.21631	0.447701
14.0718	-0.83802		9.73157	0.333994
11.1317	0.01177		6.91757	0.314244
11.6864	-0.7772		8.47925	0.092765
9.72597	-0.04373		7.66237	0.777715
8.48281	-0.42974		5.35691	2.02301
10.0965	-0.28013		10.2547	-0.26285
9.16137	-0.60048		8.86613	-0.21078
9.70421	0.710142		5.73154	0.732466
6.31604	-3.18072		6.67884	0.171014
12.538	0.570889		9.74918	0.076847
[truncated: 4,035 more rows]

## Sheet: s2b
fruc average	fruc difference		suc average	suc difference		rafgal log v 48	rafgal log v 48		ac log v 72	ac log v 72
5.02866	2.93858		5.47239	2.37725		5.59488	0.381888		1.68355	-1.23266
4.47472	0.438384		4.64227	0.165742		2.37618	-0.92964		7.1687	0.254689
2.97493	1.74866		6.15259	0.777672		4.81192	-0.18642		5.061	0.012449
6.088	0.81379		7.90103	1.57677		6.11368	0.091214		3.76852	0.597411
7.52145	3.03435		7.93747	2.03799		8.0795	1.04602		5.46467	-0.01027
7.8164	1.94241		10.7867	-1.10347		8.44754	2.37892		10.4185	0.603198
10.3887	-0.66904		8.6876	0.597231		11.1033	-1.2772		11.1919	-1.66929
9.06809	-0.03882		8.8766	0.481709		8.90359	-0.09945		11.0667	-1.68933
8.96306	-0.05548		9.8083	-0.02107		8.8233	-0.11623		7.25309	0.706583
9.80905	0.015966		7.59072	-0.66772		9.87434	0.137206		8.71725	0.128434
7.70716	0.427757		6.82882	0.700078		7.58879	0.207859		10.3437	-0.36752
6.82533	1.69012		10.83	0.790753		7.32784	0.214145		8.17184	-0.30084
10.8811	0.572442		9.27838	-0.04848		11.2162	-0.2515		13.2677	-3.05076
9.31097	-0.35675		9.38197	0.1587		9.12449	0.144533		10.9317	1.01023
9.39086	0.290104		8.2453	0.201877		9.42898	0.314303		9.54644	-0.19103
8.21959	0.033288		1.61871	-0.83426		8.23189	-0.09504		9.97294	-0.47367
7.9935	-0.29207		7.93321	-0.09027		7.85539	-0.22229		8.39688	-0.33958
8.00747	-0.09904		7.99061	-0.27596		8.15941	-0.60328		7.73769	-0.45506
8.2021	0.69737		8.49309	0.078807		8.29341	-0.09631		8.59264	-0.00372
10.4515	-0.42945		10.5529	-0.16201		10.4123	-0.05585		8.43398	-0.07167
9.57793	-0.39904		9.59432	-0.17793		9.41038	-0.19061		10.8499	0.218251
11.4423	-0.32986		11.4726	-0.29257		11.2855	0.053382		9.90301	-0.01212
9.80474	-0.33654		9.83903	-0.31939		9.57882	0.009919		11.1377	-0.1665
10.0066	0.270505		10.0614	0.806961		10.3617	0.256725		9.63146	-0.11289
9.19511	1.06858		9.3844	0.327381		9.86717	-0.13414		10.3342	0.982529
15.8252	-1.45423		15.9769	-0.96878		15.3738	-0.29031		9.84063	0.711744
4.94958	-1.30017		3.95492	-0.33676		4.95871	-1.26463		14.4896	-0.23444
5.74287	2.27456		6.26083	1.59746		6.08023	1.63204		3.92948	-0.55459
10.6896	-0.30981		10.4495	0.129898		10.669	-0.32545		5.98722	0.730811
13.4975	-0.08904		13.3795	-0.05849		13.4029	0.313913		9.51311	0.278158
7.10106	-0.76363		6.95353	-0.75384		6.91313	-0.67761		12.5474	0.008185
8.65053	1.37342		8.66443	1.38392		8.67649	1.40494		6.76742	-0.54787
7.60262	-0.52246		7.52807	0.182715		7.47025	-0.40268		9.41621	0.187912
8.07794	-0.14589		8.11868	-0.31111		7.90069	-0.50474		6.95398	-0.00823
8.71089	0.128479		8.89422	-0.05462		8.70894	0.250495		8.5667	-0.40972
9.2066	0.48563		9.21498	0.236904		8.99445	0.323336		9.25714	-0.31298
10.9884	-0.0482		10.9986	0.151197		10.8742	-0.09594		9.33278	0.048927
6.91525	1.31741		7.07389	1.12464		6.47229	1.68558		10.3351	-0.059
7.34843	-0.1387		7.22061	-0.44923		7.26384	-0.03718		7.25285	-0.86148
7.69562	0.648555		7.47168	0.12162		7.56659	0.807321		7.48066	-0.07679
10.5434	-0.5228		10.5369	-0.38134		10.4976	-0.18076		7.34635	0.327637
10.6789	-0.48858		10.4104	-0.2586		10.5704	-0.45166		10.3125	-0.09614
9.13113	-0.19036		9.33054	-0.07242		8.91497	-0.3754		8.99338	0.67188
12.2661	-0.44678		12.2219	-0.35992		12.1775	-0.02134		8.99823	0.226768
9.88371	0.040618		9.72573	0.224938		9.60725	0.205701		11.9085	0.170071
9.64012	-0.47527		9.64477	-0.55657		9.61708	-0.29206		9.68489	0.130659
8.39589	-0.29761		8.25255	0.083574		8.11758	-0.32366		9.6723	-0.2668
10.4597	-0.5252		10.4294	-0.07593		10.2835	-0.31888		8.2329	-0.15643
9.89657	0.131623		10.0871	-0.41217		9.996	0.019751		9.33937	0.15317
10.9463	-0.32912		10.9714	-0.30109		10.994	-0.10399		10.5603	-0.67151
8.46762	0.485339		8.45467	0.304098		8.41313	0.397337		10.9612	-0.36985
8.60467	-0.05103		8.63598	0.000459		8.41819	0.022972		8.45501	-0.22333
8.88184	-0.27038		8.76056	-0.19091		8.91151	0.124677		8.38805	-0.26201
12.2287	-0.57049		12.4445	-0.45995		12.1125	-0.18359		9.27811	-0.43307
9.10126	0.65216		9.06111	0.130553		8.95803	0.165215		11.2003	0.06622
8.21242	0.353018		8.22965	0.212707		8.13938	0.114749		9.28277	-0.19321
7.87478	-0.23626		7.93082	-0.42708		7.81936	-0.43369		8.31086	0.101956
8.86442	0.700546		8.86133	-0.04626		8.98714	0.325248		7.95495	-0.4306
10.3948	-0.17897		10.4293	-0.19683		10.3027	0.127911		9.67864	-0.7556
14.6933	-1.28895		14.7586	-1.40656		14.7664	-0.84316		9.60697	0.052621
3.52766	-2.26368		3.20367	-0.00418		4.02391	-2.2251		14.7257	-0.48885
13.9856	-1.23046		14.1493	-1.01318		13.7526	-0.44748		2.26852	-2.40259
9.31589	0.027164		9.48008	-0.26259		9.22677	-0.3654		12.8985	0.219539
9.39336	-0.55882		9.34648	-0.79342		9.31532	-0.45476		9.82736	-0.41109
9.84004	-0.65162		9.96193	-0.41152		9.72423	-0.29035		9.90774	-0.63391
10.9374	-0.04435		10.9043	0.004004		10.832	0.065161		9.34355	-0.06631
8.80954	-0.50186		8.73718	-0.69156		8.34823	-0.08912		10.4457	0.074554
10.1299	-0.71868		10.121	-0.83525		9.84851	-0.35564		8.31033	0.00964
8.07701	-0.79817		7.93594	-0.78903		7.88878	-0.22235		10.0033	-0.47821
11.1086	1.89496		11.268	2.29465		11.0199	1.41677		7.57842	0.177424
6.70259	1.23723		6.96654	1.95301		6.68709	0.566312		10.2775	1.72774
10.3126	0.182624		10.2528	0.493699		10.1866	0.29364		5.76852	1.76734
10.8318	0.443609		10.9118	1.23243		10.8384	0.923461		10.0491	0.498713
9.2422	0.695936		9.16737	0.378047		9.01388	0.527602		10.6064	-0.03524
8.20203	0.038886		8.34512	0.401515		7.96836	0.103035		9.68261	0.558867
4.77386	2.11556		4.82763	1.24375		3.63891	1.87082		8.38112	0.051905
5.98675	0.727903		5.78974	0.588954		5.98532	0.636702		4.42948	1.91934
9.45488	0.606135		9.45776	0.717058		9.37233	0.822889		5.90658	0.229679
8.21408	0.91918		8.10772	0.9291		8.23693	1.45216		9.79951	-0.03609
5.91355	0.721664		5.69231	0.973097		5.1741	1.08921		7.28889	0.164226
3.36368	1.37414		3.65711	-0.57122		3.24466	0.807321		4.79556	-0.05579
7.46691	-0.02895		7.39336	0.035346		7.20051	0.785347		4.51977	0.264836
6.94535	0.082566		6.91773	0.476082		6.90616	0.213472		6.83316	-0.36195
6.69983	2.00918		6.65578	2.32102		6.89738	1.31566		6.0693	-1.5083
10.5341	0.185745		10.6825	0.228645		10.5588	-0.02156		12.4629	-1.80372
6.83522	1.21289		7.18972	0.991347		3.46839	0.359862		10.963	-0.14485
3.72718	0.668194		3.8234	0.931277		6.5415	0.319863		4.26852	-0.06274
3.82008	2.02391		4.23311	1.22464		3.85116	0.764252		6.51511	0.213401
4.15037	2.00266		4.5272	2.06386		2.84262	0.582254		2.97603	1.3523
9.85903	-4.08504		1.20367	-2.30819		9.77679	-3.96559		3.58723	0.574691
6.88097	0.424879		10.8485	-4.06445		5.68665	0.99545		5.61874	1.23682
5.61927	1.04361		7.14261	0.497586		4.02613	1.88824		5.66861	2.56252
9.57768	0.779184		5.91959	1.34861		9.39995	0.537029		9.54539	-1.36751
6.44571	0.540465		9.52557	0.422568		6.30196	0.467777		5.39773	2.79482
7.93363	0.130788		6.43781	-0.01483		7.63144	0.051739		4.31695	2.41941
8.87766	0.452288		7.96398	0.215929		8.80995	0.172606		9.62747	0.355682
8.40083	0.014656		8.86451	0.075021		8.03519	-0.07275		6.43098	-0.15671
10.5795	-0.34644		8.47849	0.323764		10.4695	-0.10069		7.84593	0.256375
9.08809	-0.55794		10.6958	-0.22967		9.00427	-0.34017		2.68355	0.767336
8.73505	-0.05603		9.18395	-0.52255		8.51538	-0.25657		2.637	0.030371
9.38623	-0.04175		8.81898	-0.28334		9.41181	-0.01186		8.77366	0.762042
9.28324	0.729253		9.33776	-0.22763		9.16091	0.81731		8.09563	-0.44212
5.94001	0.071487		9.55265	0.800942		5.6221	-0.77764		10.8192	-0.36048
9.06743	0.443212		5.96152	-0.01011		8.95977	0.078091		9.16347	-0.28409
13.1218	1.26257		9.31995	0.665669		1.36294	-2.3771		8.98213	0.055215
9.03055	1.70678		13.2942	0.025919		14.1386	0.017404		9.47357	-0.24188
8.56695	-0.61058		8.95092	1.78543		8.88706	1.82607		10.3602	0.373672
8.24237	0.538027		8.59245	-0.5335		8.2794	-0.51904		5.96276	-0.07512
2.94355	0.948931		2.77967	1.48767		8.05402	0.297779		8.83578	0.347908
9.22156	0.146019		8.06046	0.25961		8.92376	0.308352		14.8283	-0.41541
13.889	-1.12859		3.24267	2.41367		13.7566	-0.39817		9.82938	1.59635
7.35788	0.385063		9.12	0.129146		7.24951	0.108323		8.21941	-0.1722
11.4611	-0.02031		13.9894	-0.93748		11.3324	0.35532		9.16807	-0.75949
8.54379	-0.48779		7.4949	-0.36959		8.71547	-0.18892		2.58723	-1.04002
8.00841	-0.20502		11.4687	-0.15087		7.97998	-0.33954		8.23253	0.436796
9.75782	-0.23936		8.45724	-0.92248		9.65422	-0.36124		12.4709	-0.10658
12.641	-1.15187		8.04135	-0.07775		12.5316	-0.5645		7.28889	0.164226
8.33167	-0.2935		9.86856	-0.14532		8.19589	0.550323		11.0698	-0.18236
10.2883	-0.46201		12.6959	-0.9102		10.1945	-0.25329		8.55463	0.14967
8.67711	-0.28915		8.52379	-0.14857		8.48549	-0.30694		8.02768	-0.10713
7.9235	-0.30549		10.4291	-0.38536		7.97158	-0.15066		9.72846	-0.20562
9.26276	-0.36193		8.62921	-0.07924		9.32979	-0.07523		11.0407	0.2596
8.65418	-0.27133		7.78402	0.151528		8.40595	-0.25073		8.63629	-0.15444
7.81959	0.238846		9.13617	0.073892		7.80672	0.117661		9.89837	-0.00285
10.814	-0.62653		8.62034	0.006607		10.8105	-0.53956		8.87355	-0.22568
8.01827	3.08025		7.88036	-0.0269		7.97586	1.90088		7.87304	0.520543
12.9442	-1.14051		10.7835	-0.42902		12.948	-0.45108		9.13825	0.227698
9.86	1.65771		8.17769	2.02515		9.2213	1.19789		7.54868	0.020785
7.09605	-0.07707		12.9411	-0.79496		6.53782	-0.1643		8.55594	-0.15866
13.7515	-1.18315		9.54042	1.41384		13.7132	-0.45133		10.6357	-0.21001
7.41686	0.158813		7.23311	-0.06308		6.98076	-0.81287		8.95513	0.441233
9.21292	-0.33793		13.7563	-0.87588		9.51944	0.275741		11.7289	0.028608
7.48644	0.096102		1.91119	-0.24929		7.75099	0.606655		9.9295	2.23572
9.53402	-0.71367		7.38546	0.147006		9.53614	-0.72225		6.96217	-0.56047
9.66896	-0.41601		9.1017	0.037482		9.74994	-0.35125		12.3485	-0.08569
9.00676	0.737581		7.2474	0.248205		9.5508	-0.39854		6.22063	0.922615
10.0974	1.40593		9.43192	-0.3285		10.7316	0.085739		8.19679	-0.32757
8.64193	-0.75043		9.54953	-0.28188		8.37241	-0.93718		6.67219	0.404766
10.4906	0.246504		9.21236	0.450472		10.2216	0.220828		8.77912	0.072586
8.57441	0.178741		10.3631	0.172879		8.35496	-0.12556		9.52863	-0.36128
7.95962	0.072067		8.59813	-0.99138		8.26976	-0.28494		10.6434	-0.42408
7.17244	1.0682		10.4602	0.541621		7.55555	-0.24127		12.144	-1.00431
10.9653	-0.40673		8.60854	0.153704		10.683	0.176735		8.62112	-1.15323
9.04797	-0.11649		8.07597	-0.79732		8.86198	0.20207		9.44251	1.0632
10.95	-0.56407		7.61212	0.33378		10.9548	-0.29319		8.37724	-0.0308
8.93634	0.199768		10.9635	-0.28349		8.98601	0.269599		8.41554	-0.01694
9.43988	0.026719		8.9839	-0.17071		9.46589	-0.69017		8.3358	-0.06035
9.53101	-0.83848		11.0009	-0.68191		9.39484	-0.57417		10.945	-0.30995
10.7284	0.221372		8.82057	0.569779		10.6926	0.047858		8.48165	0.023676
9.88624	-0.37687		8.97423	0.676966		9.89925	-0.17003		10.7961	-0.75594
5.64962	6.87564		9.46889	-0.82488		6.45718	3.9763		8.10237	0.573565
11.2089	-0.69906		10.897	-0.27775		5.30743	4.03793		7.31592	1.61316
8.9661	0.277818		9.91217	-0.69292		11.2076	-0.34084		9.12187	-0.95444
11.7191	1.21627		5.76544	4.81536		8.65487	0.382311		10.571	0.283712
5.59566	3.26522		4.55389	5.03611		12.8554	-0.21446		10.0336	-0.33738
10.6176	-0.31555		11.46	-0.76389		7.775	-0.4204		7.33801	2.31096
11.1389	0.367472		8.72592	0.128749		11.101	-1.20943		6.09044	1.76734
10.0537	0.039471		12.0008	-0.20891		10.979	0.25756		11.5605	-0.89778
6.91155	1.47779		6.27031	1.9731		9.85357	0.262074		8.63336	0.33714
11.681	-0.61817		10.647	-0.46229		6.6484	0.944824		13.5477	-0.39075
8.22653	-0.81108		11.21	0.309172		11.7657	-0.38279		10.6071	-0.55553
9.05762	0.501699		10.0006	0.182563		8.2589	-0.47803		10.8512	1.01663
9.28868	-0.39109		6.83393	0.549071		9.23135	0.173134		11.0556	0.28191
10.2104	-0.06515		11.3943	0.294313		9.34975	-0.61822		9.51903	0.333154
8.86445	-0.91144		8.11526	0.250466		9.99	0.165818		7.59613	0.707465
9.14014	-0.05548		9.16556	-0.1202		8.63226	-0.49034		9.5451	0.987336
9.08297	0.438092		9.36966	-0.64519		8.93141	-0.05518		5.957	0.395368
10.2973	-1.2892		10.2117	0.093098		9.49729	-0.70783		9.74876	0.113112
7.777	-0.45143		8.92478	-0.63613		10.4072	-0.75042		9.61791	-0.4306
12.7451	1.1246		9.17417	0.049179		7.4414	-0.03396		9.58516	0.156512
7.72912	2.25329		9.22634	-0.25382		13.9235	-0.19877		8.50992	-0.25963
7.01382	2.31865		10.3644	-1.14454		8.12734	1.4137		9.24493	0.130927
9.20778	-0.33143		7.74009	0.077835		7.45477	1.39633		9.84447	-0.13288
13.5127	-1.45616		13.0013	-0.08212		9.03468	-0.24665		9.98766	-0.94671
9.39935	-0.54482		7.82926	1.84613		13.3914	-0.68917		7.39268	0.300556
7.02195	-0.0075		7.18896	1.45372		9.09275	-0.50921		14.4162	0.094947
10.8093	-0.78185		8.9676	0.043753		6.59159	-0.15075		8.64159	0.918118
9.3751	-0.61182		13.5702	-1.26478		10.7317	-0.42608		7.04068	2.31166
11.1575	-0.61677		9.51571	-0.49609		9.221	-0.29282		7.61036	0.98058
7.39453	-0.03389		6.84173	-0.2966		11.0953	-0.25728		12.1505	-0.47096
9.53705	-0.23744		10.7722	-0.46163		7.79272	-0.67409		8.77762	-0.07594
7.92113	0.514031		9.38195	-0.59547		9.60583	-0.10605		6.59941	-0.08066
8.1535	-0.15758		11.3448	-0.65254		7.9804	0.3704		9.89309	-0.07594
11.2034	-0.30465		7.32207	-0.42721		8.19783	-0.41221		9.4428	-0.37151
3.76578	2.91531		9.44763	-0.08296		11.1573	-0.10563		11.2474	-0.44611
9.32254	1.21606		8.05839	0.575691		3.74466	2.08233		8.18066	-0.20443
9.41217	-0.09172		7.92554	0.243048		10.5087	0.009995		9.57334	0.089265
6.18737	-0.11007		11.1829	-0.16236		9.36303	-0.08458		8.37019	0.073763
10.2903	-0.54363		9.3558	0.129883		6.19008	0.134095		7.41557	0.943659
7.90555	0.175376		9.23026	0.366405		10.2247	-0.24381		11.2408	-0.3051
9.39819	-0.42314		6.15711	-0.09729		7.67647	0.084476		3.91327	3.22677
1.49821	-1.20478		10.3166	-0.58962		9.2642	-0.43342		13.9086	-1.43057
8.88264	-0.58981		7.66508	0.088574		1.35398	-2.05518		8.72246	0.756366
11.2199	-0.86658		9.26323	-0.25592		8.73304	-0.63837		7.05344	-0.98874
8.55955	0.014692		8.85617	-0.39852		11.2323	-0.51502		10.3175	-0.43921
8.68078	-0.29846		11.3503	-0.9191		8.50221	-0.18735		7.87216	0.50069
8.05268	-1.30669		8.55662	-0.12084		8.37057	-0.19162		8.81828	0.475251
10.8151	0.43049		8.81913	0.02361		6.88787	0.332895		8.617	-0.11585
11.0523	-0.29198		8.19225	-0.09631		10.1184	0.923712		11.3839	-0.98973
11.6858	-1.51069		10.8285	1.08718		11.0803	-0.24537		8.50232	0.065018
11.2995	-1.77598		10.8366	0.684616		11.9819	-1.03825		8.5649	-0.28025
9.94144	0.439716		11.4032	-1.64439		11.4415	-1.25659		6.69022	-0.67518
9.81781	-0.06651		11.1701	-1.98544		9.89195	0.134876		9.89539	0.743008
9.30862	-0.25441		9.99369	0.072039		10.0145	-0.49028		9.74601	0.562432
9.35492	-0.30514		10.012	-0.87502		9.22284	-0.2171		10.754	-1.17229
9.20107	0.741972		9.11023	-0.12006		9.40519	0.069882		10.618	-1.24593
8.18864	1.38337		9.39281	-0.5989		9.20745	0.209567		10.0516	-0.24656
8.4043	1.53504		9.1326	0.986283		8.2787	0.572203		10.4148	-0.75785
8.98732	0.392291		8.09764	1.99144		8.80481	1.18071		8.46109	0.14748
8.56824	0.355886		8.46363	0.712666		8.69108	0.123161		9.71967	-0.11999
12.42	-0.7099		8.95946	0.181477		8.33412	-0.04946		8.48788	1.62592
11.8373	-0.71177		8.25321	0.335063		12.4072	-0.80095		8.27004	1.87346
13.0594	-0.26335		12.2083	-0.91102		12.0675	-0.98395		9.95703	-0.46319
5.67262	0.806156		11.6896	-0.78664		12.9514	0.166462		8.20453	0.594635
5.94018	0.367285		13.1823	-0.24122		4.83615	1.39939		8.07817	0.297851
10.1474	0.762782		5.72343	1.3752		5.56132	0.314774		11.9368	-0.61851
7.50176	0.440368		6.369	0.804861		9.56822	0.934519		11.5464	-0.62857
9.29709	0.333072		10.2498	1.19849		7.38009	0.08866		12.9197	-0.09274
11.0411	-0.15417		7.74334	0.399415		9.23764	0.720432		5.17505	0.703206
8.36717	-0.35114		9.12008	0.146038		11.038	-0.11568		6.20164	1.01887
10.894	-0.5639		10.9845	-0.17365		8.36476	-0.71777		9.62713	0.963506
4.58192	0.792708		8.5656	-0.57442		10.6782	-0.13056		7.41576	0.254385
3.48805	1.35986		10.8239	-0.27499		14.9844	-1.52034		9.74636	-0.1659
6.16019	0.248114		4.46892	0.866182		16.0405	-1.25414		10.8501	-0.03931
8.70925	0.190218		6.18109	0.574548		16.3838	-1.3916		9.20601	-0.76779
7.40863	-0.62821		8.76616	0.158547		9.93278	-0.03159		10.3699	-0.07178
11.1718	0.851089		7.6209	-0.74987		7.68357	-0.43526		5.64596	0.352299
8.29803	0.785667		11.2242	1.25601		11.1067	0.636778		6.6982	-0.34309
12.7434	-1.10614		8.40408	0.147246		8.27998	0.560058		8.92081	1.44012
10.2095	0.254369		12.6587	-0.86184		12.6992	-0.40506		7.3602	-0.54121
4.79731	-1.06602		10.1913	-0.30112		10.3855	0.093631		10.6794	0.891639
8.91788	-1.10408		5.08333	-0.4758		5.46235	-0.097		8.82739	-0.21824
9.99598	-0.42752		8.93249	-1.30819		8.96726	-0.94189		11.7035	-0.03385
8.80459	-0.52959		9.93622	-0.53407		10.173	-0.63036		11.5132	-1.05718
14.1556	-1.06611		8.78781	-0.18075		8.66895	-0.43687		5.40916	-0.04002
6.00851	3.72834		14.2228	-0.80616		14.164	-0.43965		8.98156	-0.61402
10.7824	-0.50625		7.24052	0.547889		8.20507	-0.52793		9.64381	-0.11391
10.2427	0.144184		10.6	-0.25862		10.9663	-0.7323		8.08312	-0.00934
10.7034	0.50228		10.2625	0.11091		10.2798	0.079004		13.1012	0.239746
8.42576	-0.06178		10.6781	0.423541		10.8934	0.185914		8.98747	-0.08747
10.5237	0.132821		8.46556	-0.59639		8.43565	-0.12972		9.19091	0.695981
11.4273	1.24383		10.5539	0.173037		10.4559	0.159925		10.5432	-0.37645
10.3011	-0.06051		11.7868	0.123628		12.4776	-0.11224		10.8551	0.158882
9.33585	-0.39423		10.2909	-0.03041		10.208	0.222658		9.11351	-0.47788
9.6069	0.544515		9.25741	-0.19167		9.14914	-0.08278		10.8245	-0.09628
8.71852	0.013957		9.45398	0.661363		9.35534	0.074276		13.1656	-0.69289
6.90215	1.02335		8.98495	-0.15204		8.88362	-0.28721		4.34901	2.48354
8.96373	0.282847		7.08056	0.660951		6.84646	0.797598		9.74517	0.140491
5.79995	0.719215		9.23295	-0.42879		8.84899	0.264071		8.3539	0.211287
12.9332	-1.25923		5.77117	0.42354		5.13748	0.796725		9.79214	0.119431
9.90832	-1.61332		13.1609	-0.95601		12.7562	-0.43836		9.0688	0.00809
6.02735	1.72421		9.87772	-1.59311		9.81307	-1.23262		8.47044	0.145039
9.90277	-0.55178		7.40411	-1.00418		7.31546	-1.05927		10.2498	-1.09189
9.39029	0.442215		10.0697	-1.38135		10.1146	-0.32504		7.19854	-0.91779
9.27645	4.87482		9.38517	-0.31691		9.56185	0.360566		11.5159	-0.24217
9.39264	-0.14431		8.02251	5.88456		9.74319	5.28104		10.0324	-0.9466
10.1432	0.48448		9.39602	-0.03405		9.34858	-0.17111		9.80624	-2.5104
6.19902	2.90733		10.2227	0.081857		10.2212	0.552805		10.6764	-1.79682
8.89062	-0.04396		6.22221	3.20283		6.26626	1.19858		10.4221	-0.63736
10.0075	-0.25532		8.64129	-0.21759		8.7301	0.103235		11.6556	1.22011
9.42686	0.033678		10.0375	-0.06355		10.0227	-0.10126		9.06185	0.088579
10.4963	0.057228		9.3336	-0.1589		9.06685	0.022177		10.9546	-0.23844
8.75867	-1.08367		10.7698	-0.04848		10.3684	0.354225		5.25333	2.73696
9.03879	-0.15655		8.81221	-0.85151		8.5962	-0.91205		9.10281	-0.4054
8.48623	0.513586		8.96097	0.134311		9.1511	-0.18		9.86037	-0.13045
8.64697	0.377354		8.52908	0.280201		8.49444	0.370194		8.71324	0.283776
8.26354	-0.07918		8.42475	0.624203		8.18713	0.389081		10.7215	-0.11625
7.04482	0.548703		8.08776	0.567483		8.03231	0.176998		8.54815	-0.70329
11.3598	1.28402		7.4886	0.409668		6.82579	0.317633		8.09841	0.19618
11.3788	0.190361		11.5133	0.741735		10.7658	1.87017		8.56053	-0.0029
11.2216	-0.66168		11.3212	0.369432		11.2188	0.098702		8.55268	0.028778
8.55518	0.831129		11.1924	-0.46185		11.3757	-0.73956		8.01764	0.076541
9.27669	0.799327		8.45253	0.69047		8.29229	0.869969		8.03826	0.337032
8.57692	6.96268		9.43009	0.550628		9.58002	0.294495		11.9483	-2.831
8.77299	0.588803		7.95707	6.02869		9.65845	2.97145		10.7203	0.735748
10.1989	-0.51163		8.71122	1.11289		8.43376	0.242906		11.7489	-0.93964
6.93126	0.724664		10.1956	-0.42195		10.2016	-0.22731		8.56274	0.834737
8.47828	0.766844		4.55543	3.42448		4.05014	3.33714		9.66282	0.604487
13.6007	-0.10099		6.84386	0.600462		6.45274	0.280874		13.1032	-0.53636
12.0512	-0.97995		8.40126	0.086988		8.25402	0.392989		8.01667	1.50199
10.5827	-0.55055		13.4732	-0.15674		13.857	-0.10755		9.91204	-0.08138
10.0931	-0.4322		11.9182	-0.58815		12.0355	-0.51072		6.18073	2.59177
12.0141	-0.07281		10.6954	-0.56878		10.4928	-0.12107		7.18786	-0.10909
8.56503	2.90379		10.1641	-0.3986		10.0024	-0.2698		8.36398	0.050345
11.7457	-0.91839		12.109	0.010151		11.8134	0.092561		13.1154	0.056529
13.3045	-1.17005		8.72757	2.49759		8.54876	2.35702		11.3963	-0.14819
6.59927	-1.86258		11.7054	-0.23914		11.8746	-0.28499		10.4757	-0.11074
9.75113	2.47022		13.3568	-0.90647		13.1807	-0.58558		10.0712	-0.47151
11.5517	-0.74621		6.69016	-0.84498		5.64881	-1.5977		11.1072	0.401723
8.94471	-0.55346		9.59632	2.02718		9.61689	1.70323		8.84023	0.575367
10.0506	-0.9952		11.4042	-0.68148		11.5479	-0.1106		10.3283	0.783557
9.69305	-0.2229		8.83569	-0.18992		8.96998	-0.31955		11.9835	-0.08868
8.76437	-0.05084		9.99151	-1.18051		9.93981	-0.71677		2.84452	-1.55459
7.21621	0.34755		9.77646	-0.67773		9.7409	-0.44937		10.9186	1.84689
11.3302	-0.17561		8.78863	-0.49441		8.82083	-0.29141		11.5458	-0.73754
11.1042	-1.55439		7.27202	0.297448		7.34249	-0.00973		8.37825	0.213646
9.72588	-0.08692		11.03	0.622299		11.3749	0.175787		9.46915	-0.75912
8.60889	-0.12422		12.6752	-2.38334		12.6596	-2.75523		9.67844	-0.51614
9.87238	-0.07856		9.6393	0.148066		9.74476	-0.18838		8.4983	-0.16471
8.74848	-0.35331		8.55679	-0.22408		8.6271	-0.14377		6.89182	0.884376
7.78569	-0.02214		9.80383	0.291884		9.74008	0.070917		9.73388	0.971255
5.28157	0.031016		8.83044	-0.42203		8.7	0.020189		10.4567	-0.35038
10.4708	-0.34067		7.76083	-0.26597		7.34603	-0.29855		9.78359	-0.00425
9.3221	-0.44293		5.29362	0.799615		4.65672	-0.1648		8.59494	-0.07173
8.98484	-0.08283		10.2017	-0.19247		10.0405	-0.05518		9.11597	0.109074
9.04224	-0.35831		9.35027	-0.43		9.29987	-0.16339		9.08962	-0.44299
9.9792	1.69995		8.97984	-0.21168		8.9528	-0.09797		7.96079	-0.33129
12.1646	-0.26695		8.78161	0.428778		8.67068	-0.14566		5.29071	0.47188
7.13885	0.324111		10.2452	0.599035		10.2546	0.310626		9.68936	0.593443
9.14009	0.540903		12.1502	-0.36914		11.9123	-0.00854		9.12521	0.101074
10.9714	0.361514		7.16401	0.394877		7.03721	0.343651		9.07579	0.199904
4.05791	-0.4662		9.43008	0.374471		9.08258	0.378515		6.66554	1.62214
9.80696	0.186589		10.9987	0.22698		10.9403	0.270214		8.38212	3.08616
10.2175	0.035299		4.45492	0.663242		3.51944	-0.77138		11.0123	0.350357
8.28811	-0.19485		9.81904	0.131061		9.77166	0.195535		7.13841	0.537331
10.3294	-0.98936		10.1623	-0.05412		10.1358	0.242566		9.90313	0.093473
9.42256	1.1928		8.27411	-0.36758		8.32138	0.065839		10.659	0.154292
9.97746	-0.30226		10.5392	-0.87966		10.4101	-0.73196		3.20575	-1.10713
4.78229	2.07386		9.2775	0.980253		9.4093	0.339509		9.77091	0.213774
6.21963	2.4307		9.92601	0.304168		10.089	-0.50955		10.2258	-0.3913
16.5057	-0.96756		4.23311	1.7507		4.70766	2.15633		7.92823	-0.03103
8.20676	0.679713		5.55041	1.98203		6.0172	2.10133		10.5231	-0.82853
7.45323	-0.5525		16.5958	-0.75476		16.5371	-0.49397		8.50287	1.43834
12.9837	-0.98302		8.3124	0.367606		8.4109	0.35517		9.89276	0.095818
9.33908	-1.21588		7.55051	-0.9819		7.54631	-0.53143		8.88471	0.342394
9.2676	0.117884		13.0145	-0.80655		12.9788	-0.40903		10.8101	0.050699
9.14168	-0.12172		9.32155	-0.94502		9.40243	-0.62234		15.7133	-0.07931
8.75739	0.058695		9.30449	-0.42225		9.35286	0.013906		8.59913	0.309179
11.6393	0.188255		9.10594	-0.23945		8.99602	-0.06601		7.73055	-0.44077
9.72574	-0.01126		8.73336	-0.08788		8.76501	-0.18864		12.2692	-0.21839
9.83526	-0.0329		11.8314	-0.06998		11.6795	0.929322		8.45195	-0.53157
12.6797	-0.45736		9.69662	-0.10005		9.05878	0.613056		9.2893	-0.01552
6.17181	0.765438		9.80299	-0.07072		9.16037	0.626462		9.18128	0.009761
8.01612	-0.98756		12.603	-0.53462		12.6994	0.06261		8.90761	0.29659
9.63738	-0.6689		6.41831	0.385309		5.67139	1.1238		12.8276	-1.24796
8.0044	-0.00508		8.04495	-0.81748		7.83462	-0.65663		9.30162	-0.54879
8.31485	0.302114		9.6677	-0.61249		9.3075	-0.29643		9.41114	-0.5449
9.88797	0.111603		8.0561	0.006915		7.63591	0.060672		12.1105	-0.65283
8.67772	0.574711		8.50907	-0.37709		8.17707	0.567497		7.13474	-0.41908
9.03558	0.271697		9.91782	-0.00743		9.62603	0.026486		8.25301	-0.80886
8.58161	0.077356		8.743	0.595555		8.40217	0.325248		8.8978	0.212122
8.11622	0.766782		9.04962	0.747086		8.92001	-0.0704		7.61526	-0.04895
10.0997	0.515221		8.71425	-0.51056		8.76429	-0.01489		10.4909	-0.95052
10.7616	0.142806		8.11868	0.642596		7.93	0.355496		9.75889	-0.11734
7.87441	-0.00655		10.1028	0.222717		10.1532	0.745753		8.37729	0.489036
10.4498	-0.59984		10.884	0.183149		10.7231	0.174202		8.86429	-0.07102
12.0251	-1.05762		7.5044	0.329567		7.98634	-0.3202		8.77424	-0.64662
8.64379	1.22276		10.2415	0.137276		10.4504	-0.35117		8.86622	-0.02219
9.78411	-0.40263		11.9928	-0.63195		11.9785	-0.38436		11.2495	-0.68306
5.91846	3.75035		8.84286	1.3658		8.64834	0.533539		10.9546	-0.25826
6.04157	2.3376		9.98249	-0.93606		9.96069	-0.25301		6.08723	1.57469
10.9748	-0.1361		5.87557	3.50454		6.78743	1.82801		2.18355	-0.23266
8.5308	0.492574		6.4907	1.68032		5.80517	1.13124		8.47961	0.903602
10.2406	0.036362		11.1341	-0.59552		11.28	-0.23192		11.1385	-0.43599
7.26155	-0.36878		8.59192	0.742418		8.2543	0.098737		7.9592	0.692858
8.1762	-0.13168		10.2677	-0.17778		10.1199	0.256562		10.016	-0.05397
10.5984	-0.52758		7.26999	-0.2991		7.21906	-0.30239		9.18952	-0.62988
9.5335	-0.32849		8.13029	-0.07994		7.97861	-0.28885		7.16464	0.589798
8.51663	0.610608		10.4934	-0.21134		10.6296	-0.28421		11.9931	-1.40848
4.82861	0.326721		9.4188	-0.0058		9.37443	-0.2287		9.24559	-0.22457
10.0367	-0.92609		8.54472	0.608629		8.23228	0.266067		10.2469	-0.26502
10.7933	-0.44947		4.95315	-0.58428		4.63796	0.423992		7.29071	-0.35819
9.46601	0.462723		9.88648	-1.00501		10.4675	-1.13114		8.17304	-0.07946
8.03925	0.11118		10.7061	-0.33157		10.8486	-0.04668		9.68012	0.250401
12.4673	-0.22919		9.42036	0.663921		9.38103	0.675363		7.85013	1.07804
9.89177	0.535892		7.90982	0.360998		7.55529	1.33185		8.2131	0.510005
8.81652	-0.11541		12.3765	-0.28782		12.7022	-0.34685		5.93547	0.352299
9.8464	-0.53765		9.78209	0.437548		9.68916	0.421757		9.55208	-0.34395
7.75925	-0.10173		8.91023	-0.26245		8.53148	-0.32139		10.4957	-0.39938
9.45026	-0.31912		9.81616	-0.31851		9.77813	-0.04258		9.51729	0.451772
7.65021	-0.20419		7.73221	0.283579		7.4919	0.164846		7.98432	-0.27148
8.07683	-0.15559		9.31978	-0.03509		9.32829	-0.02076		12.2118	-0.19226
10.0471	1.67047		7.55485	-0.00909		7.40926	-0.05518		9.19337	1.0282
9.55387	-0.13442		8.13385	-0.32817		7.84637	-0.25532		8.42769	-0.44184
9.73537	-0.20363		10.1496	1.05753		10.2186	1.44135		9.30358	-0.1834
10.7225	0.005322		9.68728	-0.09799		9.28694	0.129187		7.72196	-0.13955
9.83143	0.4765		9.77829	-0.07124		9.59702	0.093564		8.86194	-0.12
8.18659	-0.42672		10.5789	-0.04401		10.812	-0.23864		7.09494	0.161615
8.03066	0.065153		9.95556	0.435113		9.68775	0.43214		8.32062	-0.57522
9.96739	-0.37664		8.02221	-0.4266		7.85914	-0.22978		10.9543	0.5981
9.28045	-0.16378		8.00918	-0.22823		8.12091	0.212695		9.59503	-0.04002
4.21477	3.8133		10.0971	-0.77157		10.1752	0.089094		9.00545	0.340586
13.7525	-1.23658		9.36804	-0.3273		9.34496	-0.13456		10.4835	0.044996
6.71698	1.69273		3.5958	3.11994		13.6331	-0.45304		9.86093	0.001421
7.85465	1.84068		13.764	-0.9698		6.29473	0.596901		7.54868	0.020785
6.20613	-0.31381		6.97931	1.5073		7.79214	2.4415		7.99914	-0.00237
8.47269	-0.12792		7.78134	1.80003		5.78839	-0.74907		10.6623	-1.21836
4.21305	2.61346		5.84018	-1.2772		8.83188	-0.39429		1.84452	-1.55459
10.8062	-0.53292		8.6169	-0.60316		3.62743	1.57286		9.72823	-0.17472
7.36915	0.028687		4.39983	2.38814		10.6436	-0.01311		5.13096	5.66215
13.9076	-1.563		10.4603	-0.26406		7.28307	0.24028		12.3418	-0.12537
4.46056	0.397991		7.24983	-0.02965		13.7547	-0.58906		6.20473	1.39077
13.2023	-1.41931		13.9749	-1.2456		4.03714	-0.77764		8.44703	-0.64906
10.7941	-1.11241		4.34842	0.625174		13.0703	-0.56742		5.561	0.182374
8.81773	-0.75642		13.3304	-1.0741		10.6891	-0.13614		9.04132	-0.18291
7.89712	0.232541		10.8079	-0.99297		8.63403	-0.27542		5.85348	0.767336
6.44287	0.445063		8.97418	-0.64279		7.71512	-0.15168		9.54664	0.421161
8.45215	-0.21622		7.9357	-0.02605		6.39688	-0.18642		7.42445	-0.07061
14.0822	-0.88956		6.70085	-0.01483		8.18138	-0.14726		12.2858	-0.20969
3.91954	-0.14056		8.30072	-0.46992		14.0207	-0.1535		3.50548	-0.23266
3.66955	0.022405		14.2046	-0.70957		3.34262	0.307395		11.6762	-0.12805
7.88746	0.149188		3.6409	0.291274		3.09991	1.09683		9.17791	0.128481
10.3757	-0.56106		3.50938	0.303246		7.82717	-0.1323		8.33241	-0.13102
11.0679	0.051859		7.65536	0.437288		10.3103	-0.42159		7.95141	-0.02763
9.1264	-0.09341		10.4013	-0.60681		10.7298	0.633712		6.57423	-0.37017
7.97669	0.700501		11.0186	0.084965		8.90183	-0.06481		8.07372	0.119182
6.45528	4.03379		9.24622	-0.08929		7.91241	0.556345		13.2452	-0.27957
10.0849	-0.25219		7.90071	0.544829		5.95703	3.64115		2.84452	0.445408
7.90904	2.68711		6.10196	3.08512		10.1761	-0.24708		2.97603	0.182374
8.46549	0.320404		10.1326	-0.55645		8.75107	0.459909		7.64897	0.036333
10.4208	-0.27542		8.29789	1.57265		8.33922	0.2432		10.3196	-0.33521
8.83899	0.066761		8.61446	0.009948		10.3514	-0.02766		11.1117	0.17468
9.83517	0.215942		10.3604	-0.18016		8.82497	0.202662		9.49005	-0.37842
10.5795	0.968128		8.68463	0.127674		9.76733	0.041076		7.8282	0.777532
8.34055	0.240417		9.75385	0.296328		10.6765	0.22884		7.00762	2.18605
7.85912	0.246732		10.5013	0.875084		8.08695	-0.07891		10.6175	-0.18573
9.6613	0.272955		8.13212	0.24948		7.6181	0.005825		8.54496	1.08927
6.94618	-0.08181		7.83826	0.405034		9.53682	0.316152		8.85487	-0.34587
9.17943	1.09264		9.78582	0.165743		7.01751	-0.30392		10.1551	0.108544
9.3158	0.25313		7.01271	0.068718		9.13046	1.24439		8.73068	0.235813
8.90544	-0.38841		9.57198	0.886767		9.10449	0.209082		10.3254	0.369503
7.08421	0.196826		9.40018	0.378834		8.84856	-0.21709		10.9708	-1.12301
11.9003	-0.14817		8.94371	-0.54905		6.77937	-0.15587		7.80246	-0.04198
7.89624	-0.24898		7.00088	0.239116		12.3839	-0.35273		7.94778	-0.14641
9.56136	-0.49564		12.0243	-0.05253		7.8168	-0.14512		10.5176	-0.32541
12.1007	-0.60419		7.89579	-0.12971		9.51403	-0.29197		6.61118	0.577858
10.3811	0.681068		9.61018	-0.30715		12.3025	-0.39767		10.7213	-0.90874
7.83569	0.152823		12.2287	-0.5178		10.3254	0.581999		9.04342	-0.00931
3.24915	0.975164		10.5705	0.533504		7.62675	0.201046		8.93616	-0.58301
8.5542	0.848063		7.90541	0.048173		2.73142	-1.64014		6.91122	-0.17822
4.65649	0.77787		3.69864	0.406751		8.46504	0.532983		12.0654	0.187893
9.34677	-0.25812		8.82691	0.465302		4.27672	0.743191		8.17004	0.438213
7.82194	0.325794		4.24267	0.41367		9.30524	-0.07266		9.69974	-0.00632
10.5175	-0.10703		9.22298	-0.18725		7.6069	0.100815		12.2472	-0.71473
9.48961	1.15836		7.87358	0.179101		10.3865	0.19453		11.3839	-0.42686
7.89467	2.03291		10.561	-0.1272		10.2298	0.423244		8.21094	-0.31007
8.23525	0.268686		9.64346	0.071749		8.37603	0.260547		3.91327	0.307905
8.35065	-0.13781		7.93341	0.732393		7.87528	0.529787		9.4239	-0.30422
6.92882	-0.75614		8.04308	0.094484		7.98365	-0.29892		4.46467	-0.45506
11.0084	0.175596		8.20383	-0.50813		6.57817	-1.45643		8.98945	0.098636
9.76388	0.212397		6.86651	-0.87223		11.01	0.201982		7.65783	0.163637
9.62129	0.200556		11.0767	0.043937		9.70909	0.202228		10.7088	0.043955
9.16867	0.249101		9.89986	0.341079		9.41299	0.186624		12.7169	-0.97968
9.0554	0.114542		9.61235	0.433527		9.05575	0.15599		8.02351	0.262342
7.6547	0.253234		9.12573	0.168547		9.11648	0.160553		8.44772	0.057786
5.67135	2.47852		8.88177	0.582697		7.37207	0.167216		8.4069	-0.42079
8.68222	1.65809		7.42597	-0.08898		6.28801	1.02824		6.48304	-0.74286
9.21359	0.129713		5.75793	2.39707		8.77876	0.962635		11.0299	-0.14178
9.65465	-0.34365		8.5171	0.951281		9.0922	0.221429		9.66745	0.050971
9.43829	-1.75931		9.05531	0.617329		9.65717	-0.33676		9.47267	0.519784
10.3168	-0.68843		9.63382	-0.29369		9.20809	-0.78771		9.18903	0.025246
9.08609	-0.07961		9.63746	-1.34202		10.1623	-0.3235		6.0381	1.96664
10.3059	-0.29349		10.3574	-0.65538		9.06706	-0.20809		7.34339	-0.21249
10.5653	0.115367		9.23998	-0.01548		10.2959	-0.39613		6.83544	0.463556
11.815	-0.55477		10.1214	0.202305		10.687	0.048258		10.3003	-0.01328
5.43427	2.35747		10.6176	0.512863		12.0087	-0.47254		8.30171	0.818736
8.85984	-0.40439		11.974	-0.36931		5.46869	0.944824		9.49796	-0.08544
9.07588	-0.41971		5.61588	1.99017		9.11417	-0.46637		6.95022	1.89979
8.34176	0.661915		8.87018	-0.82242		8.96174	-0.31922		9.88396	-0.25347
7.74469	-0.23914		8.99259	-0.30877		8.01242	0.417576		8.50034	0.101406
8.8964	0.354752		8.14872	0.364289		7.44368	-0.12402		8.48765	0.747972
7.66219	1.29346		7.68756	-0.06955		8.96908	0.309944		9.98043	0.7444
10.1089	0.855553		8.98291	0.298819		8.10881	-0.02846		11.182	0.529248
8.37076	0.483951		7.79113	0.165742		10.2333	0.071155		6.03421	0.484936
6.848	0.635438		10.2825	0.470798		8.11909	0.216334		9.06313	-0.23879
8.29251	0.081709		8.12452	0.339637		6.71239	0.486718		8.35079	-0.1875
9.06259	-0.19943		6.7474	0.253205		8.24252	-0.00647		8.15075	0.2323
9.26642	-0.11047		8.35632	0.070166		8.90557	0.056299		6.96706	0.619238
8.44855	0.688637		9.20005	-0.10021		9.25879	0.026082		9.15133	-0.06851
11.6013	-0.19757		9.17381	0.298592		8.90156	-0.2978		8.95796	-0.29855
8.11191	0.087452		8.44038	0.111635		11.6498	0.059566		10.097	0.492714
9.16244	-0.98993		11.5756	-0.10638		7.77604	-0.06359		7.51877	0.552742
10.0956	-0.01522		8.08653	-0.04153		9.21566	-0.62368		6.4414	0.421562
8.14294	-0.24948		9.05984	-1.07266		10.0827	-0.44592		8.24964	-0.23266
8.83347	1.34563		9.81108	0.373068		8.40971	-0.35286		8.84533	-0.23979
7.76418	0.721167		8.20242	-0.71396		9.23676	0.150947		8.31989	0.709331
8.80042	-0.54631		8.96095	0.68783		7.58568	0.465134		8.77051	-0.09015
8.64638	-0.08655		7.59403	0.816895		8.8091	-0.36699		11.1596	0.091827
9.37661	0.027418		8.66155	0.382166		8.75686	-0.09354		7.91812	-0.19202
8.41122	-0.60851		8.72287	-0.07495		9.35881	0.040291		9.51269	-1.1502
10.2636	-0.25407		9.25723	-0.15103		8.22814	-0.48708		8.68591	0.840472
10.4018	-0.24459		8.57827	-0.26704		10.1413	-0.25338		8.16906	-0.29528
8.12735	0.609166		10.2564	-0.09004		10.3311	-0.00651		10.0506	-0.40405
10.1528	-0.15554		10.4504	-0.00656		7.84105	0.385396		8.03421	0.40588
8.14574	0.819062		8.09762	0.38284		10.06	-0.03531		7.2682	0.707215
9.66378	-0.57216		10.1365	-0.50045		8.0634	0.925328		8.80784	-0.03904
8.84594	0.09944		8.31624	0.322926		9.4661	-0.30774		9.46869	-0.17717
11.7274	-0.58259		9.80669	-0.4385		8.926	-0.30506		8.29875	-0.44061
7.08659	2.10573		8.94922	-0.65958		11.669	-0.1469		10.0027	0.089265
5.51049	2.65877		11.689	-0.38455		6.51494	1.6229		10.1541	-0.09036
13.6503	-0.01171		7.14715	2.00559		6.51382	-0.035		8.25662	0.135982
10.3536	0.134942		6.44748	0.523789		13.5486	0.334586		10.1318	-0.19177
9.41191	-0.72682		13.6166	-0.08982		10.5002	0.462746		9.66414	0.013412
9.25496	0.036816		10.355	0.576982		9.25977	-0.38383		9.14631	-0.27314
9.25023	0.517368		9.24391	-0.61525		9.07688	-0.1917		8.65543	-0.02156
7.75139	0.009822		9.35182	0.089036		9.10657	0.180378		11.1259	0.022875
4.40444	0.9447		9.37529	0.389591		7.7273	-0.36348		7.10473	0.264836
7.15274	0.264718		7.76931	0.237533		4.80743	0.207859		8.52801	-0.62208
9.12257	1.18636		4.6409	0.040212		7.17303	0.168202		13.9866	-0.83155
9.80519	-2.61314		7.09594	0.142842		4.67139	-0.87621		10.0294	0.911393
7.88099	1.31602		8.99483	1.15923		8.94097	0.566546		8.79264	-0.26591
8.12669	1.51236		11.5893	-2.89338		10.748	-4.42433		9.36221	-0.22022
6.1571	2.47556		9.1438	-1.16056		8.94176	-1.21948		9.33437	0.512822
3.42332	1.64544		8.41654	0.694562		8.81111	-0.00181		7.65003	-0.34683
9.80337	0.966682		7.35822	-0.22449		7.87509	-0.88034		4.87971	1.15965
3.64445	2.25762		9.59311	1.17722		9.48818	1.1661		7.52932	0.305231
4.14811	-0.4493		3.49615	-0.24929		3.67591	-0.69903		3.41327	2.22677
7.6242	0.956719		7.73611	0.756704		7.64963	0.698386		8.42835	0.787515
2.63127	0.838948		11.4651	-1.06439		3.05014	0.167217		13.4974	0.012989
11.8898	-1.62313		8.83278	-0.30284		11.9069	-0.51824		9.45607	-0.51912
8.68578	-0.30369		9.53808	-0.47169		8.67038	-0.24963		9.21753	0.214153
9.53526	-0.48563		10.2457	0.386145		9.3331	-0.16379		7.59842	0.552323
10.4136	-0.19467		7.68157	0.576375		10.3328	-0.13666		9.69666	0.524694
7.51847	1.69434		8.33797	0.7428		8.3295	0.313534		4.93745	1.66042
8.4924	0.816566		9.81796	0.544711		8.35083	0.006946		4.137	-0.13955
9.745	1.49731		11.4177	-0.06875		10.5061	0.232164		7.4199	0.524065
11.2186	-0.0023		7.73315	-0.04756		11.1995	0.078066		11.739	-0.67717
7.69241	0.556842		8.25691	0.604431		7.65542	0.10936		8.83914	0.070865
8.15015	0.44812		11.0498	0.097769		7.83509	0.710978		9.24154	-0.22725
11.2043	-0.30789		9.37981	-0.25133		11.21	-0.3872		8.73477	0.642279
9.33444	-0.04639		8.71346	-0.15452		9.33371	0.090502		9.14345	-0.1979
8.62326	-0.41911		11.2412	-0.9893		8.56261	0.09837		6.92722	1.53871
11.1011	-1.20321		9.23982	1.97933		10.864	-0.32291		10.9743	-0.16426
8.91126	2.36097		4.18335	4.29502		9.17686	0.742245		11.4848	-0.23667
7.44397	-0.30574		7.51424	-0.67076		3.75766	2.75218		7.79071	0.062792
11.3678	-0.24463		11.441	-0.04535		3.90036	3.42287		8.01221	0.605874
8.6872	0.264885		8.68784	0.642181		7.46839	-0.47021		9.32445	1.002
13.2868	0.094017		13.4346	0.115802		11.1877	0.176974		9.58006	-0.26691
8.27811	-0.10562		8.32066	0.209836		8.65219	0.267264		8.77974	-0.22521
8.52691	0.585235		9.3879	-0.52896		13.224	0.329209		9.87604	-0.50079
12.2635	0.887915		12.8929	-0.50715		8.12666	-0.40071		9.57317	0.609241
8.98567	0.827626		9.08243	0.517391		8.96079	-0.37462		5.57587	2.21212
8.92909	1.167		8.95772	1.06774		12.8339	0.264014		7.80992	-0.8057
8.70478	-0.94216		8.564	-0.57122		8.61558	0.808589		11.0145	0.166827
9.13402	-0.69731		8.62679	-0.04014		9.02655	0.779908		8.93278	0.118502
10.5578	1.31301		10.6338	0.903981		8.67034	-0.48132		13.081	0.116115
9.6843	0.186086		9.79611	0.105842		9.10664	-1.04572		7.72396	0.352299
8.40448	1.03111		8.45026	0.549754		10.6758	0.501026		10.321	-1.25621
8.49901	0.199794		8.41744	0.344306		9.52728	0.365633		14.27	-1.48777
10.1803	-0.60511		10.1567	-0.22553		8.60009	0.193978		9.83559	-0.13585
11.7798	-0.30181		11.8706	0.403499		8.41121	0.239503		8.97948	0.242339
8.5813	-0.41667		8.64446	0.02488		10.0887	-0.28776		6.85459	0.190548
10.4724	-0.52473		10.6596	-0.53147		11.8037	0.244205		7.22993	1.07546
6.75417	1.34135		5.11305	6.15443		8.5508	-0.43757		10.8731	-0.23179
10.0969	2.10272		7.71647	-0.09457		10.558	-0.19699		10.2163	-0.36071
8.7153	-0.85877		4.41119	3.58078		5.35749	3.16722		9.31742	-0.04276
6.03187	2.08408		10.132	1.61697		7.4287	-0.43932		9.0068	0.040837
6.11569	-0.25239		8.65509	-1.08124		10.8307	0.383534		9.50011	0.14188
9.09084	0.336024		5.88998	3.21244		8.42553	-0.67517		11.1114	0.846926
9.49845	0.526081		6.75385	0.296327		5.86516	1.56631		8.24689	-0.2057
10.2799	-0.10284		9.41125	0.544254		6.15568	-0.42915		10.7148	-0.60211
7.69544	0.159923		9.79739	0.579763		8.9766	0.065577		5.90191	2.41941
9.69369	0.010862		10.3474	-0.14866		9.11704	0.350276		9.26706	-1.15558
8.29466	1.54315		7.65398	0.17352		10.4045	-0.07014		4.51622	2.81796
11.1058	-0.66351		9.73525	0.162067		7.64476	0.078374		11.8989	-0.22108
8.77337	-0.53167		7.98219	1.45437		9.55791	-0.07352		8.65012	-0.55824
11.5926	0.273489		11.0565	-0.49337		8.15497	0.702668		5.55597	1.59331
8.84142	0.405925		8.73957	-0.74617		10.9759	-0.28152		6.36672	0.570939
9.98017	0.001831		11.7856	0.391353		8.56146	-0.49275		8.73425	0.620495
8.2597	0.245155		8.92364	0.666435		11.6201	0.031507		8.63502	0.453228
8.07595	-0.19116		9.99271	-0.16409		8.68457	0.291304		10.091	0.079187
8.2796	-0.34733		8.09096	0.406751		9.94393	-0.14128		7.93705	0.001077
9.65029	-0.44182		8.14158	-0.26531		8.30942	-0.10458		9.58728	-0.10491
2.64445	1.0877		7.97066	-0.36824		7.93376	0.072981		8.30481	0.540421
2.75931	1.31741		9.43586	-0.4183		8.21047	-0.35344		10.6246	-0.29181
10.3017	-0.06074		3.46893	0.866182		9.56955	-0.13646		8.44446	-0.43474
8.19947	-0.22107		3.41119	1.58078		3.2042	1.64526		11.7298	-0.09764
11.4151	0.043006		10.3202	-0.15947		3.51494	0.266752		9.03201	-0.18885
10.6971	1.00395		8.26931	-0.76247		10.266	0.081043		9.2247	0.319878
5.63942	0.56808		11.6504	-0.66758		8.40265	-0.26748		7.8319	0.402205
6.61109	1.73711		10.9505	0.70482		11.765	-0.14787		7.91455	-0.67907
10.0696	-0.25546		5.66144	0.536111		9.99552	2.05047		7.05597	0.11129
10.2773	-0.31769		6.71083	1.94912		6.09071	-0.41945		9.26741	-0.07057
4.0233	2.6934		9.98498	-0.34477		6.15207	0.688485		2.637	0.030371
11.2358	-0.40412		10.3106	-0.35075		10.2047	-0.20043		2.76852	-1.40259
15.5351	-1.49413		3.97583	2.26528		10.3089	0.104642		10.1979	0.142912
3.29069	-1.20478		11.2204	-0.31713		4.23142	0.189937		8.4117	0.246258
8.23815	0.366457		15.5391	-1.31462		11.0055	-0.05787		11.9729	-0.80964
7.63994	0.276954		2.77967	0.843815		15.5059	-0.56777		13.2375	-2.09352
9.78429	0.112257		8.25313	0.165743		4.18665	-2.1058		6.31695	0.419414
11.118	-0.16483		7.69334	-0.37597		8.3251	0.091372		6.66464	1.06373
6.66235	3.3509		9.62772	0.499625		7.55868	-0.46457		10.036	-0.20925
4.01853	0.513919		11.2169	-0.37274		9.66688	0.125041		9.92196	-0.70182
7.9856	-0.2973		6.67068	3.36129		11.0884	-0.1335		11.5858	-4.1763
6.7166	1.12346		3.07215	-0.57122		6.6634	2.38874		11.4469	-0.49055
7.66393	0.44454		7.99112	-0.17821		3.80743	0.207859		15.0811	-0.69779
6.58013	-0.37473		6.54731	0.76438		8.02932	-0.22094		3.37971	0.544944
8.48668	5.54119		7.61256	0.317746		6.42941	0.612749		8.26732	0.038138
2.90189	0.157786		6.37692	-0.39614		7.58832	0.083698		7.23806	-0.6759
9.46675	-0.17337		7.74966	6.64302		6.13271	-0.69378		8.39218	0.60879
8.01836	0.335935		9.37897	-0.13251		10.1031	4.85386		11.1254	-0.38807
12.1658	-0.25824		8.27386	-0.24783		9.44154	0.064123		5.58076	3.39183
11.5075	-0.46878		12.0364	-0.23864		8.23616	0.146459		7.80926	-0.22536
3.56491	0.831748		11.3253	-0.40078		12.2958	0.119093		6.35847	0.401209
9.94797	0.446629		3.73312	-0.41922		11.6028	-0.0783		7.20746	0.09918
7.58887	-0.60382		9.92052	0.562117		3.2111	-0.15471		5.17219	0.574692
9.10092	-0.20187		7.66577	-0.86153		9.9591	0.329916		10.1763	1.30489
10.317	-0.8816		8.94044	0.188061		7.64684	-0.50872		9.90592	-0.58362
9.76053	-0.63592		10.5283	-1.11057		9.02728	-0.06401		8.67771	0.507401
13.3126	-1.11701		10.0095	-0.66028		10.4859	-0.79596		12.056	-0.41646
9.54133	-0.18634		13.4232	-0.92308		9.79356	-0.14969		11.2607	-0.35883
10.5159	-0.28911		9.48017	0.09118		13.18	-0.48383		4.34452	0.089264
10.6496	-0.85572		10.5652	-0.25765		9.40726	-0.20718		10.1548	0.418594
9.83268	-0.35496		10.4503	-0.62701		10.4537	-0.10908		7.44839	-0.38269
9.9534	0.702623		9.67428	-0.21277		10.7882	-0.42537		8.96894	-0.0138
9.7609	0.329199		9.92935	0.52467		9.80395	-0.31576		10.6596	-0.83499
7.53223	0.46837		9.76635	0.529899		9.92758	0.412329		10.2934	-0.93592
1.28621	-1.78079		7.77298	0.101294		9.89172	0.270226		11.9732	-0.33737
7.71366	1.14116		7.79535	0.857195		7.36981	0.272984		9.51632	-0.46955
2.77243	0.92861		10.3538	-0.01011		7.48267	0.857361		10.6345	-0.58225
10.317	0.099923		8.95307	-0.49534		2.05014	-0.27757		9.88761	-0.01321
9.06109	-0.32981		8.59075	-0.62472		3.31341	0.944824		8.98464	0.275724
8.79633	-0.72229		6.10376	-0.03908		10.1404	0.215613		9.89304	0.3931
6.20705	-0.51918		8.96008	-0.68976		8.73797	-0.2709		9.97357	0.771946
8.90397	-0.11682		9.45698	0.403955		8.79154	-0.30453		8.05626	-0.14035
9.72184	0.253541		10.1329	0.245255		6.1044	-0.77138		7.74819	0.252763
10.1943	-0.21638		10.0377	-0.10954		9.10024	-0.28172		10.3427	-0.25664
10.0535	-0.20208		10.0321	-0.29162		9.75641	-0.07969		7.84845	0.17827
9.95799	-0.47576		12.466	-0.58788		9.77995	0.143915		8.47144	-0.07579
12.276	-0.8498		8.44834	0.367376		9.98995	-0.3394		5.98722	-0.02621
8.56692	-0.00314		10.64	-0.02848		9.89204	-0.1677		9.20774	0.068818
10.845	-0.66131		9.27312	0.840612		12.2435	-0.33782		8.81024	0.782822
9.36112	0.50852		7.72206	0.674996		8.39613	-0.3257		9.36435	0.067586
7.96993	0.572277		7.32654	0.302315		10.9127	-0.54917		9.51417	0.073733
7.48147	0.008927		6.42237	0.728337		9.1703	0.155859		9.52573	0.042545
6.48009	0.473578		9.21623	-0.37621		7.72665	-0.10305		11.4722	0.117118
9.26601	-0.46241		7.44507	0.192709		7.52251	1.00864		7.90083	0.1705
7.66308	-0.11252		10.479	0.155866		6.49863	-0.04498		9.09613	0.877391
10.3112	-0.10238		8.54654	0.554174		9.04912	-0.02385		8.7166	0.833426
8.28764	0.471226		10.1535	0.042007		7.3735	-0.02738		7.28224	0.886389
10.1267	0.102018		8.12707	-1.0322		10.2891	-0.04339		8.03217	-1.39633
8.08896	-0.34616		9.52393	-0.02349		8.08212	0.361826		6.24948	0.554343
9.66143	-0.38763		8.98923	1.12215		9.91712	0.351604		9.33376	-0.54437
8.82629	0.912237		9.60641	0.125554		8.21204	-0.49804		7.41481	0.054913
9.43729	0.461212		7.4777	-0.01868		9.61729	-0.58743		10.4607	0.001927
7.60762	-0.25275		7.29293	0.255628		9.02004	0.054898		9.11682	-0.6707
7.24152	0.266254		8.15658	0.275506		9.66761	0.264977		10.6855	-0.54347
8.11825	0.798093		10.6351	-0.28938		7.46929	0.054054		8.17505	-0.21566
10.673	-0.40266		8.4168	0.739479		7.42035	0.111578		8.01888	0.740537
8.39225	1.19914		8.98899	-0.02525		8.11708	0.463366		8.17239	1.59139
8.87238	-0.4258		9.10699	0.020926		10.6768	-0.19085		10.1994	-0.33855
8.99561	0.287045		8.37766	0.869877		8.53281	0.464752		7.91317	-0.87312
8.16843	1.16843		11.2205	-0.90759		8.59543	-0.23858		7.10473	0.264836
11.1527	-0.98182		7.05754	-0.25608		8.93609	-0.20381		8.79988	-0.07833
7.28152	-0.0232		3.86463	0.487671		8.2858	0.470695		10.4986	-0.19642
4.31256	0.42391		8.73696	0.316198		11.193	-0.62406		9.39643	-0.18161
8.79007	0.11317		11.5758	-0.33816		7.22096	-0.25278		8.75698	-0.49362
11.344	-0.20663		8.93727	0.843309		3.96839	-0.11407		8.87981	-0.14225
8.79857	-0.0474		8.81284	-0.19902		8.67393	-0.27617		8.37642	-0.08482
8.91781	-0.25255		8.29085	-0.17855		11.4569	-0.27372		11.0731	-0.78223
7.79242	0.655712		8.83013	-0.58633		8.45608	-0.3278		7.28278	0.678069
8.85831	-0.79814		11.3167	-0.13463		8.79696	0.098138		4.11874	0.236822
11.1587	-0.39464		9.26752	-0.21188		7.99508	0.366121		7.25525	0.50984
9.17703	-0.24103		8.3876	0.21719		8.58267	-0.51256		11.8171	-0.73237
8.50128	0.2896		3.81486	0.388135		11.0959	-0.10361		8.86654	-0.22564
3.84629	0.68402		7.27685	0.668242		9.07578	-0.09789		8.28105	0.124598
7.46843	1.13554		7.88272	0.569285		8.26571	0.231921		9.33812	-1.12707
7.75049	0.752556		6.89408	-0.21508		3.63891	0.018825		8.38966	-0.49124
6.4778	1.0946		6.69231	2.14302		7.20863	0.654432		11.1183	-0.26141
6.80263	1.73872		7.24755	1.67335		7.67647	0.331241		8.97725	-0.14165
7.41401	1.29292		6.27344	2.13537		7.58526	-1.03481		7.98444	0.584473
5.97609	1.55457		5.59289	0.618254		6.31285	1.48292		2.18355	-2.23266
5.5034	1.41709		2.96893	1.86618		6.80667	1.2355		7.66211	0.424943
4.3898	0.412923		5.06079	0.540138		5.42312	1.03597		8.16267	-0.12405
8.27994	-0.44244		8.42472	0.142951		5.08931	1.32669		7.58673	-1.32305
8.08728	0.253398		7.92927	0.358388		4.67591	-0.05518		6.67914	0.993217
8.94953	1.06926		8.83125	1.0855		8.15526	-0.50289		6.62564	0.696948
3.45749	1.07634		3.6016	2.48767		7.87287	0.121703		5.061	1.18237
5.10708	0.571844		5.17166	0.555689		8.70373	1.2227		4.85348	0.767336
5.19186	2.37515		5.36913	1.61946		4.56079	0.45006		3.80752	-1.48059
5.08232	2.64149		5.29968	2.91298		5.53714	0.748427		8.24553	0.250938
7.44658	0.943751		7.5387	0.434929		2.5837	-0.51461		8.12871	0.502791
6.91282	-1.01314		1.11871	-1.83426		5.47438	1.26675		8.87065	0.133876
8.38156	-0.89166		7.43244	0.473476		7.63012	0.228251		2.58723	-1.04002
7.976	0.05599		8.52845	-0.79226		6.82743	0.107096		5.26096	0.108373
7.30561	0.184811		8.13949	-0.17233		8.28015	-0.56266		5.79071	2.06279
9.85495	-0.16306		7.42324	-0.04398		7.79845	0.414851		6.33914	1.98973
10.3672	-0.48836		9.85273	-0.35491		7.31771	0.296473		8.00209	0.388825
9.61321	-0.03245		10.3097	-0.45399		9.97326	0.019107		5.46467	0.714869
9.80401	1.18742		9.57084	0.13073		10.4898	-0.10711		8.37877	-1.60751
8.12301	0.476828		10.019	1.25114		9.46315	-0.06171		8.61899	-0.82443
7.5067	-0.1623		8.27525	0.26179		9.72735	0.660728		8.15412	-0.69087
9.90574	-0.07938		7.52319	-0.07242		8.05266	-0.03781		10.0026	-0.47674
8.55797	1.24815		9.84108	0.322786		7.31768	-0.84287		9.9294	-0.58465
14.5396	-1.21706		8.49666	0.93294		9.72676	-0.08564		9.05154	0.371207
2.26133	-0.31598		14.6228	-0.9048		8.44409	0.780193		10.2108	0.548565
8.66449	-0.3503		8.71142	-0.81312		14.5529	-0.42415		8.76831	0.375309
10.1878	-0.92257		10.3104	-0.90839		2.25766	-1.86253		7.10168	0.230583
10.0532	-0.4403		10.1013	-0.55539		8.79348	-1.02579		9.11687	0.339047
9.58823	-0.12637		9.6694	-0.16823		10.1969	-0.38905		9.09337	0.627407
8.97347	1.85032		9.03149	1.63149		9.9961	-0.17701		13.1897	-0.00196
5.52628	0.847603		4.99615	1.58078		9.44012	-0.05252		9.37782	-0.93021
3.05094	1.74866		8.26054	0.109561		8.74699	0.88717		9.89362	-0.59002
8.14574	-0.19929		8.45521	-0.65764		5.45197	1.09369		9.90846	-0.50504
8.38036	-0.60331		4.0256	1.63967		3.35398	-0.05518		9.84235	-0.1149
4.94003	0.80438		8.76137	-0.25867		7.98968	-0.23279		11.5125	-1.36744
8.79645	0.097521		7.41406	0.376797		8.22201	-0.15088		10.1294	-2.22754
7.39975	0.473948		10.1724	0.420599		4.60589	0.359862		4.78339	0.182374
10.1286	1.01459		6.32499	0.86235		8.7984	-0.45766		8.51865	0.252008
6.0309	1.4418		10.3702	0.760369		7.2853	0.578042		7.65003	0.525363
10.5206	0.559786		10.6304	-0.13807		10.2105	0.163254		5.36453	2.51457
10.7211	-0.18428		6.77854	-0.85444		6.07156	1.08048		8.54461	0.169706
6.87658	-0.4741		5.56117	1.14228		10.4296	0.439743		8.42967	0.042517
5.68078	1.04602		7.69813	0.022485		10.7221	-0.18394		13.6355	-1.77748
8.01269	0.08627		11.0073	0.011333		6.31889	-0.64014		8.24026	-1.56145
11.2375	-0.29708		9.56059	0.151223		5.22891	0.97959		9.51796	0.738893
9.69079	0.130667		8.03863	0.314606		7.93679	-0.11161		10.0802	0.007712
8.19639	0.253466		9.83437	-0.76026		11.0582	-0.08717		6.56516	-0.07701
9.88104	-0.40271		7.89744	0.804343		9.64632	0.174672		5.37432	0.432918
7.89023	2.02148		8.61803	-0.46316		7.89686	0.341994		7.97395	0.546366
8.68417	-0.59354		9.11422	-0.61063		10.3294	-0.65418		9.72593	0.360988
9.11087	-0.0161		9.52661	-0.13529		8.44286	1.19555		9.57526	0.093107
9.59894	-0.53041		7.58014	0.321197		8.64458	-0.64766		8.79706	-0.3505
7.52814	0.444688		7.09834	1.20616		9.29062	-0.05518		9.97082	0.000563
7.20862	1.42922		9.35377	-1.04568		9.59114	-0.27609		10.993	-0.99475
9.23292	-0.8187		8.77906	0.294067		7.46993	0.012422		8.54357	-0.38189
8.72054	0.321341		11.7771	-0.70301		7.05785	1.19893		9.11001	0.110481
0.932454	-2.81023		8.67782	0.047203		9.82755	-1.29882		8.56287	0.437187
11.5565	-0.93645		9.15008	-0.10132		8.44942	0.333977		8.22944	-0.51065
8.46376	0.820087		12.2339	-0.65341		11.4679	-0.33984		8.99862	-0.17181
9.23957	-0.30091		12.8163	-0.96766		9.064	-0.33551		9.78561	-0.60108
12.3053	-0.6429		10.4495	-0.33691		9.00076	0.335963		9.03377	0.066896
12.7131	-1.23595		9.75404	-0.32888		12.3575	-0.22742		11.8081	-0.63754
10.3615	-0.40958		9.96773	-0.16983		12.5371	-0.55555		9.64508	-0.53903
9.68285	-0.47679		3.65711	0.902708		10.2377	-0.12847		9.26035	-0.05644
9.94626	-0.27467		13.1509	-0.42077		9.49626	-0.19682		11.4999	0.001863
3.96034	1.01902		10.0448	-0.13032		9.72011	0.200275		11.2786	-0.10805
13.1574	-0.57545		6.91581	1.00987		3.23142	0.529787		10.2901	-0.24967
10.2006	-0.46859		10.9509	0.052609		13.1151	-0.08895		9.1953	0.314647
6.8142	0.616259		9.61882	0.342946		9.79825	-0.48127		9.86111	0.146776
11.0202	-0.63548		8.87191	-0.38919		6.95147	0.587563		2.18355	-0.23266
9.15358	2.28552		8.5718	-0.66262		10.9782	-0.48908		12.6775	-0.45753
8.81452	-0.09863		10.0648	0.19353		10.4647	0.040714		8.71914	0.849799
8.48726	-0.54977		7.09307	-0.0177		8.89282	0.066978		7.59941	0.445408
9.99323	0.052977		8.54823	-0.1225		8.76515	-0.41027		11.2856	-0.40321
7.01365	0.218555		7.9912	0.270376		10.1628	0.101575		10.9354	0.26931
8.63255	0.03853		10.1514	-0.3141		6.73017	0.239567		9.34531	-0.31829
8.03098	0.235154		10.4422	0.047561		8.4158	-0.00389		8.40228	-0.73855
9.87225	0.079409		11.5192	0.644403		7.97776	0.153108		10.2643	-0.21401
10.3814	0.243917		8.71723	0.764381		10.429	-0.74604		6.73339	0.33344
3.13429	0.844984		6.40233	1.38813		10.1541	0.241243		8.65622	-0.34229
11.5278	0.378524		10.3162	-0.03314		11.3409	0.378946		8.03225	-0.04504
8.78068	0.911289		9.76016	-0.31968		8.85993	0.15497		12.1349	-1.90259
6.02937	3.18196		8.75899	-0.08343		6.56816	0.917344		10.5935	-0.1542
10.4003	-0.09618		8.74618	-0.24508		10.1847	0.369466		11.1931	0.220352
10.0121	-0.67168		9.47499	-0.39855		9.92309	-0.75021		8.41812	0.80798
8.84462	-0.38634		9.79472	-0.18261		8.79927	-0.2929		8.40243	-0.17456
8.75695	-0.3758		5.51061	0.09703		8.59728	-0.3143		10.6754	0.031468
9.60609	-0.58575		9.84164	-0.69549		9.38292	-0.11869		8.6368	0.662579
9.81608	-0.22695		8.27942	-0.30605		9.56224	0.149529		7.7837	-0.03207
5.52732	-0.26205		7.05432	-0.11666		5.74466	-0.19268		8.37537	-0.15866
9.86641	-0.46616		9.033	-0.207		9.86628	0.048517		9.23969	0.188633
8.30091	-0.3213		7.75343	-1.12634		8.0815	0.012888		9.86941	0.11159
7.07247	0.1477		9.05693	-0.49605		6.91519	0.70743		5.51444	0.615333
9.01533	-0.02022		6.96751	-0.51629		8.86074	-0.07699		9.82627	-0.18033
7.69578	-0.71804		10.9941	0.311594		7.3842	-0.77077		8.46217	-0.39054
9.2465	-0.57434		9.9346	0.053725		9.01872	-0.40095		6.74561	-0.18686
7.13663	-0.7574		8.08714	0.217582		6.90065	-0.61494		8.51292	0.076227
11.2271	-0.16095		10.7593	0.243452		11.1864	-0.03065		7.73315	-0.34814
10.1022	-0.19757		11.6919	-0.13342		10.0166	-0.02847		9.28684	-0.50767
8.03698	0.559833		8.20242	-0.3107		7.93546	0.583596		7.57331	-0.40462
11.0014	-0.41644		12.2451	-0.65936		10.9637	-0.33127		9.46826	0.405179
11.6207	-0.18386		9.11326	-0.56465		11.3998	0.177958		8.79488	0.38242
7.98899	-0.29846		11.699	-0.3896		7.86234	0.272953		9.22471	-0.54969
12.1517	-0.76657		7.43013	0.428777		12.1575	-0.23809		9.41701	0.432525
9.00428	-0.41644		9.34369	-0.71496		9.18984	-0.37499		11.3653	-0.31711
11.7738	-0.64407		11.9862	-0.0156		11.7023	-0.18793		7.85313	-0.71929
7.4894	0.046267		7.09721	1.04444		7.49847	0.245091		11.847	-0.50268
9.07266	-1.08143		8.73686	0.217142		9.15314	-0.56743		9.81448	-0.90527
11.868	-0.39484		11.6969	-0.10892		11.6702	-0.1471		11.081	0.077596
7.10837	0.833558		12.6029	-1.06033		6.84137	0.661031		8.11637	-0.33301
8.77009	0.247619		9.84912	0.140268		8.46956	0.71335		9.2189	-0.91639
11.6208	0.357737		10.3109	-0.04371		11.8156	-0.05134		11.7132	-0.20582
12.5247	-1.30206		9.93966	0.151388		12.3526	-0.59581		7.10473	1.26984
9.73528	0.170328		8.79642	0.16222		9.66125	0.257332		8.4705	0.209042
10.3479	0.029067		10.7349	-0.3318		10.2381	0.303451		11.9544	-0.32884
10.0894	-0.29651		10.9341	0.156136		9.8183	-1.20025		10.9953	-0.15883
8.84398	0.034535		9.58697	1.052		8.48698	0.331675		9.3539	-0.13503
10.7138	-0.20787		13.4741	-0.68248		10.4312	0.14764		10.2781	-0.18912
10.8944	-0.22811		6.79837	-0.11528		10.9843	-0.09568		8.99461	0.622037
9.13614	2.29904		9.56703	-0.33155		9.67792	0.800035		8.88384	-0.27428
13.3557	-0.86864		8.57452	1.04375		13.2508	-0.39639		10.8066	-0.51123
7.16706	-0.3453		13.2168	-0.29627		7.5412	-0.29743		11.0789	0.010182
9.81934	-0.27096		10.8616	0.031932		9.94348	0.078667		10.9048	-0.28479
8.6902	0.793427		11.417	-0.0266		8.37911	1.16782		11.9111	0.292384
13.1379	-0.42052		7.67915	1.1117		13.0391	0.027074		6.22695	-0.6035
10.5987	0.16053		10.8662	-0.23742		10.7877	0.388466		10.4171	-0.2087
11.3055	0.319533		9.39678	-0.01075		11.4442	1.13559		8.06659	0.439611
7.54838	1.01071		9.40138	-0.12563		7.38001	0.331103		13.119	-0.43857
10.9484	-0.40594		8.03914	0.704516		10.8431	-0.3293		10.6423	-0.11481
9.41907	-0.10184		9.71976	-0.31686		9.33466	-0.01091		12.1189	-1.41487
9.33816	0.0363		9.75115	-0.5609		9.22559	0.003341		7.66192	0.098309
7.94427	0.593359		8.91807	0.356657		7.81583	0.449616		10.2418	0.094107
9.69662	-0.63615		1.44638	-2.79362		9.64344	-0.29927		8.54557	0.243128
9.82291	-0.71627		9.03889	0.121075		9.78484	-0.42104		9.50346	-0.1311
9.01954	0.22218		10.3204	0.02859		8.84863	0.363325		7.73388	0.528148
9.04811	0.270534		9.28414	-0.02757		8.89527	0.470505		9.412	-0.50404
10.414	-0.45067		9.50426	0.572063		10.489	-0.30825		9.72923	-0.49676
9.37314	-0.23443		7.63866	-0.03846		9.27462	-0.32718		9.19244	0.119323
9.35725	1.86871		8.12515	0.01433		9.60314	1.03534		9.34464	-0.25534
7.67323	-0.10624		7.38195	-0.59547		7.32962	-0.44374		9.49232	0.379231
8.22325	-0.05146		8.72042	-0.50411		8.26234	-0.03416		8.3132	0.570798
7.19833	-0.13435		7.53446	-0.24686		7.25584	-0.29618		10.7849	-0.10826
8.64715	-0.28954		7.05888	-0.31373		8.45406	0.173302		7.67179	-0.52944
7.68571	-0.17624		9.77678	-0.41776		7.42214	0.207859		7.58086	0.202137
7.09712	0.341388		9.44124	-0.26751		7.54106	-0.23327		7.25501	-0.24339
9.66797	-0.58664		8.69397	0.109011		9.75319	-0.16946		8.93168	-0.20582
9.51475	-0.45761		11.7294	-0.08996		9.50164	-0.37881		7.46848	0.337192
8.72937	-0.05639		10.3826	0.169263		8.41061	-0.04705		7.99983	0.112165
11.6585	-0.24919		7.3368	-0.09552		11.4792	-0.03806		9.60884	-0.72341
10.446	0.597802		11.569	-0.1261		10.271	0.566034		9.00689	-0.21356
7.47555	0.593819		12.0745	-0.55631		7.42822	0.440204		8.8043	0.114669
11.5198	-0.21755		2.07215	-0.57122		11.3312	0.286116		11.0924	0.060237
12.132	-0.68002		9.25557	-0.39202		12.1161	-0.19759		10.511	-0.14622
9.329	-0.33397		9.293	-0.51707		9.23825	-0.18336		7.28935	0.63407
9.279	-0.53573		8.50259	0.01465		9.14785	-0.30515		11.4003	-0.02916
8.46331	0.221919		8.39896	-0.01512		8.42073	0.418882		11.8482	-0.08918
8.2951	0.144929		8.584	0.002553		8.34466	0.273094		2.87971	-0.45506
8.52576	0.17695		9.43598	-0.13899		8.39875	0.426096		8.99412	-0.23909
9.49011	-0.33877		7.19255	0.475698		9.34097	-0.16178		8.44328	-0.21854
7.26943	0.006863		9.81254	0.459626		6.94518	0.37714		9.02263	-0.19486
9.90411	0.631207		4.28863	0.165742		9.79057	0.384503		8.41993	-0.07965
4.02008	-0.07859		8.51661	0.264098		3.65765	0.738373		8.80757	0.015684
8.53624	0.045315		5.67492	2.93833		8.06409	0.47916		9.46791	-0.39223
5.8168	4.62503		12.5706	-0.99586		6.53303	1.51829		7.20771	-1.42845
12.5454	-1.14959		12.9978	-1.23956		12.5408	-0.61727		10.1141	-0.02145
12.8946	-1.37489		12.0133	-1.117		12.7905	-0.64587		3.34452	2.08926
11.9453	-1.33074		13.1164	-0.80756		11.9312	-0.72436		7.47955	1.12991
13.0769	-1.12293		8.80268	0.071048		12.9367	-0.49618		11.2232	-1.83029
8.83039	0.214805		8.46463	-0.43732		8.8529	0.048488		12.0928	-0.67282
7.16726	1.90717		10.78	-0.69447		9.45536	-1.35551		11.4071	-0.4033
10.7012	-0.24341		9.13443	-0.6216		10.9109	-0.26663		10.7776	-0.17293
9.13179	-0.60344		8.3958	-0.66007		8.87945	-0.45326		11.6863	0.009675
8.38636	-0.68952		13.4476	-0.87887		8.17984	-0.30602		8.64511	0.340604
13.3736	-1.10951		10.0158	-1.09495		13.1774	-0.46944		8.35698	-0.44734
10.1931	-1.02392		9.8448	-0.21979		9.95756	-0.69616		11.511	-0.9647
9.79643	-0.45881		10.5708	0.850328		9.40777	-0.42202		9.00302	-0.48462
10.6841	0.761376		11.245	0.097338		10.6605	0.846567		8.58137	-0.42074
11.3392	0.084077		6.79789	-0.24117		1.18166	-2.01453		11.886	0.006028
6.98602	0.103126		9.13966	0.038036		11.0808	-0.02921		9.70716	-0.44417
8.9272	1.02885		10.924	-0.2863		7.1986	-0.15558		9.14915	-0.18649
10.8694	0.255516		9.9626	-0.10388		9.84863	-0.31182		10.5164	0.148792
9.99612	0.116293		7.28549	-3.74893		11.3289	-0.15085		10.5344	-0.64005
7.49899	-2.65303		9.8519	0.297914		9.85225	-0.02426		7.0834	-0.12396
10.1538	-0.26142		11.9324	-0.89773		7.87335	-1.74907		10.3865	0.000873
11.8019	-1.10513		10.4696	0.150277		10.2289	-0.48152		11.2627	-0.248
10.7264	-0.42927		7.48437	0.078279		11.6296	-0.60355		9.85946	-0.12862
7.35326	0.551601		10.7894	-0.63977		10.7805	-0.39351		8.0687	-1.78592
10.747	-0.57426		7.51102	0.995817		6.8445	0.392283		8.03307	1.14662
7.42603	1.26572		9.39162	-0.2641		10.5665	-0.23198		10.3572	0.165788
9.33209	-0.06015		13.5381	-1.79495		7.26936	0.775895		9.12857	0.771477
13.6992	-1.37526		8.75911	0.912977		9.23605	-0.21105		6.99629	0.44135
8.72863	0.620655		9.58093	0.478066		13.9297	-1.01783		10.4217	-0.48676
9.52097	0.835678		9.83178	-0.39115		8.91596	0.461223		7.92823	0.209559
9.83321	-0.20983		10.7762	0.109474		9.4694	0.284782		9.53768	-0.35167
10.849	-0.40104		6.2521	-0.10104		9.72439	-0.11185		12.8809	-0.77683
6.11999	1.00903		9.51594	3.04021		10.7662	-0.02289		9.10708	0.444468
9.42363	3.51333		10.0195	-0.33729		7.30832	-0.94826		9.60537	0.167801
10.0985	0.001666		10.5418	-0.36817		11.3223	1.29225		9.59524	-0.57922
10.4083	-0.00473		8.5281	-0.47811		10.2816	-0.13294		9.7007	0.392488
8.53042	-0.34689		8.64446	0.306605		10.5095	-0.10514		7.87263	-0.59523
8.55508	0.291638		7.8354	-0.33244		8.5851	-0.17757		9.18558	2.31554
7.86498	-0.14743		8.28549	-0.579		8.62336	0.138719		9.98112	0.103765
8.15695	-0.79928		8.87725	-0.46546		7.69098	-0.13993		10.8307	-0.57551
8.89128	-0.42294		11.2244	-0.73105		8.18887	-0.55502		8.05027	-0.15232
11.2095	-0.8728		8.71046	2.25547		8.84092	-0.3762		8.70716	-0.02116
8.65764	1.90272		7.32088	1.99928		11.1755	-0.33575		8.07837	-0.23266
7.09908	1.41052		8.54458	-0.15243		9.08193	1.74763		7.55397	-0.55459
8.751	-0.22157		10.1382	0.322727		7.39842	1.21491		8.56922	-0.18522
10.2247	0.302156		7.68924	-0.02386		8.82738	-0.25189		10.7417	-0.4964
7.73262	0.088798		10.9187	0.404992		10.0402	0.275954		7.10079	2.68294
11.1799	-0.03693		8.07954	-0.34122		7.7148	-0.16925		5.32278	3.70594
8.25895	-0.63384		11.2903	-0.42126		11.1291	-0.0313		8.08481	0.460676
11.2124	-0.39694		9.10604	0.040707		8.18675	-0.46199		10.483	-0.07704
9.18476	-0.02773		9.10177	0.608764		11.4161	-0.18637		7.50503	-0.30481
9.01936	1.18675		9.1022	0.410564		9.18367	-0.0742		9.82408	0.708548
9.06991	0.51053		5.39408	1.42878		9.23963	0.645562		7.94888	0.098161
5.16526	2.39235		11.2366	0.25726		9.02921	0.683157		11.3257	-0.68529
11.3323	0.15623		8.50701	1.40599		5.45197	1.09369		9.25541	-0.12813
7.96475	2.69058		10.0104	0.449297		11.079	1.69284		9.96265	-0.04397
9.90915	0.627317		10.3445	-1.08609		8.45266	0.825771		9.77644	-0.30925
10.0192	-1.12399		8.31584	-0.36704		9.60279	0.698627		6.67719	0.496034
8.42593	0.051954		8.17612	0.36056		9.94125	-0.51461		3.18355	-0.23266
8.37182	0.479877		8.15344	-0.0541		8.24813	0.190144		13.0539	-0.54821
8.29212	0.078071		10.9986	-0.16731		8.24037	0.639285		9.44377	-0.01172
11.0727	-0.23802		12.5052	-0.38699		8.1882	0.534948		10.3633	0.201047
12.6139	-0.77735		8.94921	-0.08746		11.0792	0.071765		10.7076	-1.23059
8.97376	-0.24771		8.83597	0.097194		12.6241	-0.47662		8.39603	-0.08681
8.62682	0.175711		9.12703	0.29737		8.69192	-0.15102		7.9586	0.655589
9.17704	0.681759		7.70897	-0.09593		8.71154	0.056956		7.89255	-0.08793
7.86039	0.186787		11.6968	-0.0798		8.73677	0.761572		10.7424	-0.25275
11.6391	0.012839		8.49362	-0.33584		7.6911	0.020656		11.0243	0.182828
8.75863	-0.05371		9.36635	-0.42116		11.445	0.258693		9.03525	-0.20768
9.35867	-0.14922		11.004	0.051365		8.6724	0.307678		8.36477	0.340125
10.854	1.09086		9.73471	-1.17537		9.16856	-0.05037		9.12272	0.307905
9.79688	-1.24577		8.31607	-0.41521		11.8355	-0.28224		7.88825	0.532871
8.34608	-0.55428		8.20867	-0.46461		9.74863	-0.82203		11.3417	0.094912
8.25721	-0.47042		11.1824	0.719063		8.26509	-0.11211		8.62947	0.191928
11.0622	1.06387		12.0798	-0.33577		8.08721	-0.29221		9.70505	-0.1208
12.1544	-0.35171		8.10295	-0.12434		11.0825	0.748965		12.3331	-0.45535
8.08914	0.504383		6.19072	0.401371		12.03	-0.02718		9.29909	-0.64995
6.45697	0.542524		8.43365	-0.32122		8.12125	0.585203		8.26569	-0.22202
8.3916	-0.33265		9.14505	-0.29162		6.55402	0.653923		8.25499	-0.05579
8.96479	-0.4388		10.0432	-0.06856		8.33722	-0.17202		11.6906	-0.04691
9.9309	-0.25819		9.34413	-0.14217		9.27276	-0.62675		10.9998	0.47476
9.40342	0.08559		7.14804	-0.38315		10.1014	-0.38011		8.72805	-0.30607
6.23013	0.570988		11.5236	-0.30044		9.44401	-0.02341		7.00998	-0.2708
11.437	-0.52082		13.6178	-0.89875		1.35398	-2.05518		8.20434	0.105412
13.5849	-1.16107		7.55418	-0.61641		10.9562	-2.0155		9.39773	-0.66102
7.65828	-0.05833		7.76258	-0.12231		11.2767	-0.38591		9.99926	-0.35429
7.64918	-0.32806		3.99615	2.7507		13.5636	-0.4854		9.41295	-0.45357
4.12454	2.46291		7.10142	-0.94715		7.45548	-0.28081		2.08723	-2.04002
7.2557	-0.69722		10.1737	-0.52605		7.56562	-0.00165		8.52741	-1.20441
10.139	-0.58208		6.43611	1.34471		4.50359	1.4594		3.34452	1.44541
5.68995	3.09123		10.043	0.748281		7.2017	-0.49191		11.1351	0.309772
9.72565	-0.00389		7.688	-0.20544		10.1809	-0.76979		12.5716	0.142283
7.74263	-0.34753		8.28473	0.486547		6.61478	0.851715		6.91634	-0.08352
8.58429	-0.07451		7.53567	0.267025		9.70138	0.464692		7.37284	-0.15359
7.55918	1.1098		12.7525	-0.87824		7.59708	-0.38775		4.1	2.4303
12.6782	-1.09741		6.5477	-0.69224		8.40914	-0.36376		6.83914	-0.75921
6.57462	-0.3164		13.0562	-0.96568		7.34939	0.872874		9.87369	-0.75204
12.918	-1.17777		9.17969	-0.07707		12.6912	-0.40852		8.05495	-0.38661
9.32843	-0.11263		9.40567	-0.48239		6.52056	0.255525		10.6637	0.971436
9.44898	-0.6338		11.3329	-0.21932		12.8761	-0.48282		6.41659	0.016364
11.1715	-0.12456		7.26256	1.16574		9.04367	0.06184		6.86219	1.66877
7.57749	1.063		7.09762	0.38284		9.22665	-0.05364		7.79132	0.267765
7.12713	0.920757		11.576	0.038024		11.1586	-0.21198		11.9438	-0.25678
11.406	0.730323		12.3339	0.83777		7.75993	0.068133		5.5303	-0.5863
13.1526	0.232797		9.52745	-0.07172		7.61084	0.283626		11.6347	-0.13117
9.5104	-0.06573		10.3607	1.28028		11.8338	-0.03421		8.92995	0.374242
10.1413	1.24241		6.64013	0.008773		13.381	0.797369		9.75638	-0.52579
6.26709	-0.21948		11.1621	0.056396		9.50069	-0.2218		11.2552	-0.3285
11.143	0.024239		9.55383	-0.85489		10.0275	0.791241		7.72695	0.494318
9.43221	-0.54608		12.9636	-0.57558		6.20203	-0.96664		8.06134	0.249653
12.9293	-1.07603		10.5151	-0.3148		5.23142	3.35986		12.1813	-0.58772
10.3917	-0.30005		10.7917	-0.49389		11.4224	-0.07735		13.2319	0.133019
10.5383	-0.21757		10.8504	-0.63584		9.64564	-0.47952		9.6629	-0.4326
10.5751	-0.1686		8.98483	-0.42679		12.9627	-0.48095		9.61526	1.24377
8.84521	-0.03406		5.32552	3.66051		10.3799	-0.53113		6.33829	0.567038
5.4358	3.47399		7.23787	1.8705		10.5128	-0.54999		1.90003	-1.96963
7.05887	2.26947		9.56651	-0.48162		10.5638	-0.61627		5.96467	2.98973
9.45213	-0.30245		8.26724	-0.04253		9.12831	-0.12766		10.819	0.255677
8.48771	-0.13892		11.399	-0.02264		4.87207	3.16722		9.8906	-0.48435
11.3478	0.363776		10.296	-0.35717		6.82899	2.17973		11.2277	0.427044
10.3196	-0.13229		9.31287	0.02049		9.29061	0.037554		11.0066	0.052762
9.43699	-0.12618		14.794	-1.29055		8.33249	-0.34641		11.3061	0.018085
14.7551	-1.31508		9.12672	-0.24201		11.3677	0.887098		11.5458	-0.12364
9.22382	-0.08262		9.90037	-0.10268		10.5382	0.350197		9.35066	0.112834
9.976	-0.18778		10.0149	-0.04754		9.1029	-0.09039		7.88652	1.0411
9.96044	-0.00079		11.7133	1.47292		14.6772	-0.30802		9.11623	0.231803
11.7918	1.80073		9.73366	-0.21583		9.06194	0.058644		7.19439	-0.16555
9.76145	-0.09406		8.81342	0.423056		9.67826	0.102283		10.9519	0.491702
8.89298	0.361949		7.78108	0.654781		9.97616	0.118632		10.3506	-0.29791
7.50434	1.26144		8.4527	1.80233		12.4454	0.931033		8.87617	0.481795
8.26071	2.51715		11.3876	-0.10572		9.76418	0.067772		14.0481	-0.62232
11.5452	-0.66068		9.48136	-0.04008		8.73142	0.359862		9.23415	-0.14833
9.36027	0.387464		11.3177	-0.09595		7.73831	0.549175		9.76818	0.147661
11.3954	-0.32889		9.26984	-0.58695		8.5251	1.25567		10.0017	-0.00756
9.17855	-0.25721		13.5124	-1.12778		11.5283	-0.54229		12.4681	1.78064
13.5394	-1.28349		7.80689	-0.21093		9.40247	0.070118		9.73674	-0.63273
7.89665	-0.24213		5.78863	-0.00418		11.3623	0.068404		9.04253	0.399231
5.87511	-0.23235		8.08694	0.579118		9.11897	0.137026		8.25143	-0.13053
8.03124	0.455516		9.57624	-0.19243		13.4804	-0.71186		9.80246	0.22051
9.62149	0.300682		8.62886	-0.25615		7.62028	0.019786		9.89004	0.689202
8.55782	-0.153		6.0061	3.94053		5.93769	-0.57874		9.50762	0.348623
6.87901	5.91295		10.5382	-0.6452		8.06724	0.332078		10.8549	0.020035
10.4578	-0.77777		9.96302	-0.27512		9.4996	0.351038		9.28299	-0.47697
9.98675	-0.14762		8.32512	-0.13653		8.40239	-0.08515		12.1558	-0.30088
8.21707	0.078117		10.9404	0.346564		7.58568	3.42451		7.43179	0.286446
10.6029	0.18107		7.82141	-0.9811		10.4184	-0.25241		5.89721	-0.1502
8.02787	-0.69328		7.13421	0.288362		10.0299	-0.1266		7.52439	0.069365
7.11312	0.373971		15.637	1.43405		8.0541	-0.3771		9.52184	-0.0567
15.5675	2.0206		5.9147	-0.19683		10.9133	1.24514		9.02654	-0.12901
6.3874	0.207276		7.8802	0.139148		8.05548	-0.8324		11.214	-0.35333
7.75359	0.654529		6.72427	-0.1595		7.01888	-0.46611		10.0528	-0.34369
6.34447	0.183957		9.33215	-0.27245		15.6702	1.26321		10.0121	0.311493
9.29868	-0.13044		9.48933	0.050266		6.22671	0.153919		7.80678	0.161251
9.44826	-0.23347		7.8822	0.291852		7.63698	-0.0876		11.9802	-1.20026
7.99355	0.237424		9.87657	-0.04071		6.16661	-0.17065		7.41365	-0.4343
10.1403	-0.31239		8.68191	-0.55153		9.15267	-0.28657		7.46438	0.688624
8.76702	-0.32574		8.8246	1.8245		9.39943	-0.22027		16.404	0.65044
8.5066	2.1871		10.7731	0.049405		7.94549	0.049521		6.24819	-0.74724
10.8645	0.056974		9.51677	0.451811		10.1414	-0.127		7.85667	0.398469
9.74968	-0.29331		8.67875	0.383417		8.89786	-0.01845		6.01444	0.445408
8.73622	0.774372		9.20708	-0.61707		8.99251	0.628048		9.26429	-0.10481
9.20188	-0.92643		8.16577	0.138471		10.6141	0.251888		9.3712	0.193801
8.27881	-0.05317		10.9538	-0.59997		9.70068	-0.27654		7.86624	0.263445
11.0221	-1.08132		9.38891	0.515361		8.65746	0.392817		8.40758	0.692286
9.41803	0.547691		10.951	-0.57388		8.85937	0.111474		8.94885	-0.53383
10.8257	-0.71581		7.82702	-0.09603		8.17573	-0.07112		9.64734	0.568129
7.58871	0.26963		9.0085	-0.19223		11.0258	-0.63364		9.84185	0.052537
8.62982	0.124222		9.78359	-0.45332		9.27616	0.259438		8.15744	0.621321
9.8465	-0.51182		10.3372	-0.17974		10.7642	-0.52071		8.98112	0.378772
10.2435	-0.38585		11.2556	1.77327		7.64364	-0.11972		9.05111	-0.52559
11.0298	1.35506		5.61411	0.737649		8.80799	0.458413		8.45965	0.134011
5.63996	0.226262		12.0597	-0.24675		9.65469	-0.31675		9.86974	-0.11536
11.9148	-0.12761		8.77191	-0.77092		10.1139	0.141026		9.22577	0.262939
8.66924	-0.36092		10.6856	-0.05944		10.794	1.03367		10.8176	-0.54525
10.9064	-0.56897		6.86563	0.044888		5.27673	0.74319		7.97073	-0.14124
7.0688	0.571886		8.54949	0.540955		11.947	0.135223		9.70984	-0.35002
8.54978	0.212236		9.00426	-0.41299		8.72849	-0.13341		9.48025	0.343871
9.10965	-0.37934		4.3234	0.400208		11.0209	-0.3656		9.5135	-0.04002
4.46642	0.405699		8.50211	-0.44744		6.58931	0.393029		10.1483	1.45897
8.52346	-0.35908		8.43207	-0.22311		8.31722	-0.16788		4.53723	-0.02116
8.54229	-0.50027		8.78935	0.155123		9.09468	-0.19172		12.0903	-0.48335
8.75492	0.303589		8.84692	-0.55805		3.97794	0.696897		9.30539	-1.04785
8.86218	-0.61114		8.65936	-0.26272		8.68823	-0.07082		8.92995	1.16043
8.65109	-0.41433		8.42826	-0.33198		8.42243	-0.36629		7.04196	0.139305
8.39856	-0.47376		8.46956	-0.54726		8.72189	-0.13814		9.11272	-0.26522
8.34872	-0.13559		8.84342	-0.69446		8.84292	-0.73357		9.16147	-0.5354
8.72248	-0.17457		9.52057	-0.59325		8.8816	-0.53961		4.69474	-0.61118
9.5504	-0.61083		7.90571	-0.42455		8.15851	-0.31939		8.68766	-0.43911
8.03056	-0.40722		4.70242	0.286036		8.50213	-0.27364		8.33201	-0.35465
5.08877	0.452775		10.31	-0.66073		9.0315	-0.28572		8.7778	0.231942
10.486	-1.10261		6.41259	-0.75626		9.37758	-0.0136		8.18496	0.260377
5.09317	3.23618		10.1943	-0.31336		7.90279	-0.04362		8.95397	-0.7421
10.4198	-0.81302		8.65821	0.301397		4.72808	-0.15951		8.29208	-0.23266
8.74758	0.004772		10.3381	-0.13021		10.4983	-0.42385		8.44876	0.122818
10.1359	0.092775		7.54903	-0.41581		7.20179	0.609034		9.04152	-0.22023
7.14474	-0.49414		5.39408	0.902708		10.4239	-0.83615		9.03217	-0.22641
5.17599	0.816872		6.66459	0.057683		8.59445	0.213955		7.93226	-0.41366
6.62671	0.322031		7.03322	1.4612		9.99704	0.231248		4.37971	-1.45506
6.98873	1.25726		11.6312	-0.15409		6.89717	-0.84207		9.92332	-0.3322
11.4252	-0.46132		10.0938	0.187243		4.80517	0.758411		9.15495	-2.45949
10.0382	-0.1046		11.4711	-1.0646		6.35398	-0.05518		9.30869	0.258441
11.3417	-1.03039		7.9473	-0.27678		6.56	0.820496		8.31607	0.549432
7.8754	-0.00115		8.118	0.255941		11.6245	-0.61606		10.7622	-0.28455
7.90118	0.363167		7.66941	-0.25596		9.83628	-0.04812		7.06433	-0.37951
7.48788	-0.24674		11.6019	-0.89661		11.5527	-0.67522		5.70164	-0.4842
11.421	-0.07121		11.328	-0.23452		7.72201	-0.1294		7.55886	-0.44969
11.3452	-0.43321		9.12902	-0.04111		8.05761	0.152266		7.31357	0.491005
9.0691	-0.28952		9.35585	-0.2417		7.62633	-0.32077		11.4493	-0.00322
9.26301	-0.2367		8.96841	-0.71488		12.0397	-0.35311		9.86822	-0.20111
9.09768	-0.38343		8.31009	0.363005		11.2786	-0.14979		11.5577	-1.06097
8.16718	0.2047		10.3472	-0.35688		9.05607	-0.024		8.22791	-0.2108
10.2644	-0.41162		8.09597	0.154292		8.9922	-0.1692		8.27489	-0.01598
8.12914	0.424302		9.24093	-0.06184		8.73533	-0.10277		7.77673	-0.04601
9.23151	-0.24978		10.1704	-0.68631		8.15367	0.171213		12.3869	-1.34793
10.1235	-1.27447		10.0358	-0.37719		10.1463	-0.24945		11.0894	-0.0163
10.0131	-0.33918		9.88125	-0.02513		8.23923	0.185577		9.10911	-0.3928
9.80043	0.046558		8.4318	-0.51735		9.06525	-0.21171		9.00215	0.038538
8.49849	-0.36116		10.9399	-0.31995		9.93587	-0.58865		8.05629	-0.02357
10.8452	0.75548		11.2306	-0.08361		9.83172	-0.03899		7.62373	0.287868
11.0727	-0.01041		9.06988	0.20072		9.54609	0.172735		10.307	-0.38521
9.01817	0.032881		10.0875	-0.21896		8.14592	-0.22433		8.75513	0.213024
10.1087	-0.14445		9.42713	-0.15669		11.9659	-0.22608		8.96987	-0.04002
9.46476	-0.27544		13.1632	0.168987		11.1754	-0.24042		9.10201	0.510462
13.3503	-0.05229		13.6486	0.050871		8.85245	0.110283		9.75197	-0.36183
13.8002	-0.20801		8.72964	0.493446		10.0587	-0.03616		10.2516	-0.44883
8.94364	0.182238		6.77967	0.843814		9.38666	-0.08134		8.18496	-0.5697
6.98515	0.405443		11.8144	-0.15891		13.1587	0.290311		13.3108	-0.74943
11.7417	-0.68392		9.60761	-0.60025		13.6111	0.096393		11.833	-0.57809
9.6372	-0.57573		8.79251	-0.19015		8.83999	0.246058		8.97872	0.625016
8.83846	-0.10101		9.94756	0.135604		6.89339	0.239007		9.3047	0.343839
10.1181	-0.49825		8.58534	0.059734		11.9502	-0.48232		9.46735	-0.30441
8.60921	0.195642		8.44394	0.838836		9.54147	-0.37987		13.231	-0.0974
8.42139	1.05914		9.44215	-0.50378		8.75906	-0.02964		13.5897	-0.08388
9.41412	-0.31021		10.0021	-0.35686		9.96777	-0.18127		8.39436	0.760451
10.167	-0.81786		9.47637	-0.4282		8.50249	0.264479		6.72196	0.504302
9.5751	-0.4055		9.21696	-0.10498		8.21815	0.787282		11.2645	0.280796
9.28734	0.074562		10.6258	-0.53129		9.43322	-0.15784		9.72629	-0.60303
10.5574	-0.5859		9.39447	0.298364		10.1913	-0.54873		8.84887	-0.21845
9.30185	0.235396		2.11871	0.165743		9.42772	-0.34118		8.80774	0.596803
11.4305	-0.6816		11.4766	-0.74682		9.23654	-0.02461		8.59562	0.302158
6.37179	-1.28099		6.7137	-0.07277		10.4432	-0.20278		8.44468	0.369577
10.2301	1.38289		10.4662	1.32773		9.24141	0.350188		9.12575	-0.37632
12.1059	-0.86619		12.0904	-0.59172		11.3877	-0.37418		8.32011	0.738337
7.94174	0.654821		7.84912	0.267622		5.57959	0.137469		9.21346	-0.32649
10.5887	-0.95788		10.6719	-1.07027		9.63141	2.46051		9.05075	-0.20177
9.10656	-0.37497		9.24756	-0.67035		12.1704	-0.50676		10.1045	-0.2788
9.80307	-0.32495		9.85061	-0.35066		7.63799	0.859742		9.96243	-0.03738
10.406	0.613857		10.4645	0.309799		10.6777	-0.40051		3.37971	-1.45506
9.59511	2.01837		10.0743	0.296458		9.13381	-0.14542		11.2973	-0.4434
7.36247	0.972975		7.16541	1.11945		9.4705	-0.24348		5.75269	-0.32381
7.78795	-0.08251		7.65578	0.010464		10.3968	0.256049		11.4096	-0.03406
9.07431	-0.34096		9.02379	-0.13465		11.037	-0.10475		11.5226	-0.13467
8.55438	0.014595		8.51956	-0.3774		7.17734	-0.06155		8.25843	-0.08292
9.94753	-0.1236		9.89046	-0.20785		7.48927	-0.46429		10.3762	-1.07496
4.48963	0.401089		4.50445	-0.10989		8.91431	-0.05135		9.42212	0.074845
7.75709	-0.09625		7.72061	0.306786		8.36754	-0.12774		10.0508	-0.20177
7.02663	0.227561		6.87822	0.669175		9.89495	0.281042		10.3817	-0.1283
8.95587	-0.09454		8.85552	0.287448		4.23142	1.35986		12.2933	-0.46483
6.09143	0.281209		5.98479	0.388134		7.61489	-0.25725		6.41327	0.226768
10.4082	0.573235		10.4091	0.649611		6.74261	0.151275		6.457	0.139305
11.8379	-0.54444		11.733	-0.35103		8.88716	-0.21087		8.80876	-0.01365
10.2294	-0.69973		10.2585	-0.61745		5.50644	0.687027		8.66735	-0.24878
11.0589	-0.52613		10.9864	-0.342		10.4083	0.303463		9.88729	-0.1237
7.14993	0.329735		7.19409	0.037418		11.8145	-0.22402		4.42948	-0.08066
8.4044	-0.12796		8.44179	0.053151		10.1093	-0.2853		7.4748	0.070728
10.7932	-0.86951		10.7863	-1.09981		11.0978	-0.25693		5.01444	1.61533
8.39386	-0.05545		8.23086	-0.3426		6.51846	0.845289		7.06692	1.31702
9.16812	0.255711		9.01497	0.192993		8.30491	0.008955		6.22695	-0.6035
7.94095	0.068123		7.89953	0.08703		11.0107	-0.49936		10.6113	0.089265
8.41876	0.013349		8.29612	0.16076		8.04732	-0.097		11.6107	-0.5
9.23316	0.363013		9.26843	0.180983		9.03012	0.357825		9.9358	-0.5299
7.31359	-1.01649		7.37359	-1.17411		8.14935	0.032484		10.5282	0.013355
8.39036	0.095642		8.46077	0.179081		8.38555	-0.1296		7.55429	0.508803
8.92662	0.542954		9.12993	0.171335		9.00275	0.319394		8.47473	-0.11756
8.78792	0.189027		8.56031	0.290191		7.30035	-0.9642		10.2849	0.126266
10.2467	-0.37521		10.2549	-0.00977		8.35598	0.105133		8.44091	-0.25152
9.13746	-0.23113		9.15669	-0.22553		8.81281	0.314884		9.0299	-0.32355
10.0356	-0.37622		9.99156	-0.24219		8.71228	0.227924		8.1498	-0.39987
9.03132	-0.44412		8.94333	-0.56465		10.1483	-0.23946		7.79404	0.454746
5.66532	0.193449		6.07888	0.420315		8.90874	-0.19707		9.24096	-0.03785
9.0977	0.460927		9.34892	0.515603		10.0024	-0.33249		7.27164	-1.00796
10.7705	1.43987		11.083	1.74445		8.64596	-0.22998		8.41234	-0.2519
5.58652	-0.14538		5.74504	0.774551		5.38365	-1.19566		9.64784	-0.48153
11.2995	-0.26908		11.1646	-0.08234		9.01118	0.093061		8.99827	0.36538
11.4384	-0.70595		11.3966	-0.33147		10.5615	1.20502		9.94719	-0.1132
8.63911	-0.4224		8.58097	-0.37914		5.58855	0.459398		9.27712	-0.63017
11.2153	-0.38441		11.2705	-0.58661		11.1975	-0.10189		10.1745	-0.10935
9.84926	1.32469		2.27967	-0.15619		11.4544	-0.11037		7.80796	0.426912
9.41271	-0.3627		10.8734	-0.42467		8.31282	-0.17112		6.05555	0.281909
8.697	-0.05527		9.45434	-0.15069		10.9696	-0.26693		8.83065	0.731713
9.47824	-0.22172		8.62421	0.106201		10.9058	-0.28128		10.0465	1.17352
8.55282	0.290078		1.61871	-0.83426		9.24725	-0.18863		5.23782	0.828737
5.09651	1.60331		9.42865	-0.14958		8.58341	0.244718		10.4815	0.64096
12.3423	-0.64406		6.80819	2.08887		9.41803	-0.04035		10.7401	-0.22883
12.0864	-0.86403		5.13266	0.477687		8.00135	3.2622		8.47674	-0.3614
12.2951	-0.70682		12.2458	-0.76311		4.78297	0.802805		11.165	0.159305
9.78621	-0.26287		11.8619	-0.92381		12.555	-0.61062		12.1375	-0.95386
8.92255	-0.52653		12.306	-0.68493		12.2744	-0.96492		8.71127	0.098881
8.71657	-0.29079		9.77268	-0.00249		12.3684	-0.14374		5.3557	3.46778
8.39238	1.33986		8.84637	-0.37893		9.66503	-0.20048		9.01167	-0.24853
10.6489	0.567986		8.69475	-0.36058		8.4514	-0.13945		9.41993	-0.13461
11.957	-0.13774		8.68436	0.469792		8.68085	0.258716		7.05639	-1.80341
10.5722	-0.34548		10.6	0.172807		8.77278	0.358644		7.39386	-1.80075
8.4509	-0.61408		11.9434	0.010301		10.913	0.013674		12.0711	-0.53331
8.18896	-0.22372		10.5543	0.19491		11.9363	0.241188		11.8385	-0.59721
9.21447	-0.45275		8.3709	-0.47717		10.7579	-0.53322		12.1584	-0.13197
11.9157	-0.68674		8.06159	-0.56517		8.23135	-0.61008		9.79259	-0.2733
8.89016	-0.15816		9.37134	-1.0231		8.31253	-0.05228		8.86164	-0.10591
8.0218	-0.2646		11.9341	-0.60099		9.51832	-0.38385		9.08706	0.145848
3.82492	-0.53627		8.88256	-0.01005		11.9135	-0.08911		9.74126	0.059729
8.0084	1.33302		7.94356	-0.13911		8.66796	-0.54022		11.0509	-0.03279
8.42818	-0.22509		3.92237	-0.04071		7.81778	-0.357		11.8649	0.237913
9.03706	-0.33654		8.05172	0.907281		3.7111	-1.15471		10.0783	-0.06756
10.4122	-0.66506		8.11256	-0.15619		8.21615	0.725813		8.32278	-0.29406
8.22061	0.725467		9.11278	-0.42153		8.41286	-0.1282		8.03038	-0.08859
3.36368	0.374142		10.2514	-0.56658		8.97501	-0.08999		9.32824	-0.1129
8.47526	1.51656		8.34709	0.544676		10.4039	-0.27883		11.6067	-0.35504
8.22928	-0.02788		3.10735	0.528313		8.27978	0.472871		8.68608	-0.03789
7.37429	0.348929		8.34533	1.28831		2.73142	0.359862		7.57346	0.18734
9.99255	-0.24868		8.45307	-0.17318		9.00614	1.24351		4.137	1.03037
5.74988	-0.29308		7.08873	1.02746		8.26696	-0.42529		8.23643	0.514121
6.28381	1.50015		10.1783	-0.3679		6.92862	0.486534		7.91637	0.233275
8.01078	-0.08456		5.65242	-0.48279		9.84834	0.159655		9.51492	-0.47648
7.62242	0.409424		6.66665	0.442852		5.74589	0.013537		9.66625	0.338305
5.76145	0.75607		8.11378	-0.13343		5.82156	-0.07148		8.47994	0.010263
9.26079	-0.51689		7.77692	0.165742		7.70117	0.152862		8.68875	1.08675
10.7048	0.085285		5.74385	-0.29992		7.7911	0.429548		8.00975	-0.1691
6.92407	1.41945		9.24493	-0.32754		5.501	-0.44083		6.82307	0.746872
8.01037	0.418646		10.839	-0.19079		9.17777	-0.12044		10.304	-0.45666
10.6281	0.556511		7.19155	0.379867		10.8697	0.087167		5.49091	-1.23266
6.02138	0.307142		7.68435	0.234273		7.03509	0.092381		6.35153	0.540565
9.17426	0.479795		10.469	0.917546		7.90079	0.440032		7.88745	-0.7216
11.2296	1.58662		6.45492	0.663242		10.2676	0.709211		8.51486	0.244435
5.96207	1.03178		9.47395	0.617661		5.92901	-0.22153		9.94497	-4.19277
9.48422	1.43142		11.5197	2.0183		9.03738	0.134187		8.42862	0.179628
7.36517	0.512332		6.1546	1.97897		11.068	1.23402		11.5704	0.31359
10.7852	-0.25251		9.06369	1.55987		6.21143	0.909635		7.38745	1.67928
7.7925	-0.01364		7.31002	0.734585		9.32601	1.26312		7.60782	0.177525
9.93073	-0.72601		10.7754	-0.22272		6.87848	0.536184		9.6319	0.78486
8.91089	-0.50212		7.84454	-0.08609		10.5801	-0.0618		6.10943	0.700222
8.0346	-0.17845		9.88648	-0.6635		7.7026	-0.09058		9.02936	0.523733
8.77755	0.279225		8.97875	-0.31024		9.92163	-0.21479		10.5076	1.42377
10.0283	0.329432		8.29843	-0.34407		8.8957	-0.44116		5.71255	1.42445
7.0383	1.35795		8.86641	-0.12241		8.3298	-0.27845		9.9148	1.05491
8.13119	1.36492		10.0477	0.216057		8.63007	-0.07379		7.87541	0.383633
10.4168	-0.42527		7.00445	0.890108		9.99967	0.325547		10.8195	-0.04874
9.03992	1.58325		7.70621	1.88491		6.42981	1.08089		8.14584	0.03882
8.55921	-0.3318		10.2695	-0.24783		7.98076	1.18713		9.41331	-0.1774
9.28567	-1.04062		9.73504	-0.09125		10.5175	-0.27699		8.3662	-0.6434
6.93675	-2.00148		8.38066	-0.53239		10.9188	-1.36807		8.03421	0.40588
7.39225	-0.32442		9.16418	-1.03103		8.52313	-0.20797		10.1158	-0.65495
10.2241	0.143398		7.49354	-2.28442		9.29594	-0.92351		10.6523	-0.49495
9.67095	0.069412		7.49803	-0.77912		7.92384	-2.69903		8.25069	0.051978
7.78764	0.376576		10.1725	0.298717		7.6237	-0.66304		8.81697	-0.35977
6.85398	-0.03885		9.58333	-0.07492		10.0464	0.109509		10.5323	-0.31342
8.70263	0.460513		7.70365	0.150714		9.61407	0.359861		8.86513	1.52868
8.22431	-0.01938		6.63834	-0.65647		7.60636	0.119768		8.22832	0.11614
9.01146	0.087288		8.78557	-0.0435		6.85749	-0.27757		8.7757	-0.17285
9.22221	-0.54251		8.15086	0.044529		8.80572	-0.1314		7.23888	-0.48184
10.2656	-1.00501		9.09391	0.011021		8.18035	0.141717		8.34215	-0.3538
11.2967	0.228672		9.10812	-0.39836		8.84581	-0.07121		10.2624	-0.23666
10.6746	0.086096		10.2314	-0.91993		9.07977	-0.24076		9.85821	0.255748
9.19996	0.524184		11.4097	0.211802		10.1428	-0.48175		7.59941	-0.08066
9.35655	0.193377		10.7035	0.301903		11.1095	0.314333		7.15774	0.314824
10.4169	0.213516		9.1157	0.351974		10.7571	0.397384		9.00036	-0.18788
10.9281	1.20372		9.48209	-0.58366		8.98689	0.486763		7.90797	-0.19856
10.5839	-0.12602		10.4075	-0.06697		9.63907	0.004945		8.99091	0.152627
9.81808	-0.54076		11.083	0.068998		10.7555	0.285356		8.91812	-0.19202
9.72588	-0.57878		10.3897	0.238127		11.9333	-0.06083		9.91634	-0.38181
8.57764	-0.34121		9.84189	-0.14092		10.2929	-0.32156		11.8221	-0.00664
9.47878	-1.42186		9.73458	-0.6913		9.90402	-0.24461		10.4844	-0.14575
11.1097	0.308672		8.59079	-0.47893		9.553	-0.26242		9.30089	0.21237
8.1043	0.483822		9.56286	-1.50052		8.55255	-0.54392		9.59365	0.139524
8.67655	0.448898		11.0884	0.157829		9.36348	-0.93447		9.27361	0.015872
9.19608	0.027308		8.19282	0.181803		11.0949	0.453051		12.4768	-0.47297
7.96427	-0.41229		8.63599	0.232674		7.85157	0.472755		8.82807	0.808122
9.88262	1.63186		9.07386	-0.28873		8.6683	0.501107		9.26831	0.159364
10.7696	-0.03339		8.14785	-0.29075		9.2111	0.04436		9.71497	-0.64264
8.98698	-0.41895		9.86091	1.61654		8.01559	-0.3787		7.64401	-0.0444
9.10893	-0.04773		10.7346	-0.20922		9.62517	1.55607		9.17621	-0.87312
7.9357	0.791082		8.9123	-0.51079		10.6375	-0.08874		11.1895	-0.23337
7.37654	-0.41551		8.98044	0.063425		8.9662	-0.22467		8.2737	0.1946
7.38976	0.677688		7.79129	0.448142		9.25404	-0.18951		8.86817	-0.27123
8.91216	0.074041		7.36729	-0.39985		7.8817	0.276368		9.49139	0.119296
5.5196	0.438063		7.45115	0.655708		7.40536	-0.5691		7.5801	-0.20698
9.85803	1.46402		8.99921	-0.44796		7.05335	0.055856		8.94757	1.14173
6.04919	1.61176		5.1016	1.48767		9.19152	0.08353		10.6511	-0.07787
7.74169	-0.09555		10.0001	1.80722		5.3223	0.652042		8.96851	0.035149
8.30939	0.803594		5.44736	2.32721		9.6441	1.37021		8.32595	0.897267
9.02777	-0.18441		7.61945	-0.30218		5.63891	2.01883		8.53886	0.271379
8.01018	0.526838		8.32189	0.37605		7.55604	-0.39244		7.61526	-0.75623
3.13494	1.4837		9.12913	0.006368		8.37603	0.260547		7.47803	0.494811
10.4871	-0.98743		7.83768	0.418776		9.03569	-0.12368		9.00765	0.735826
8.89533	-0.52813		3.43338	-0.12376		7.94211	-0.13764		4.96848	0.693336
10.1268	1.32208		10.4905	-0.50544		3.10788	0.05174		9.22552	1.3365
7.60211	0.203197		8.9699	-0.9844		10.4754	-0.26158		6.46801	1.10682
10.6529	-0.61518		10.1753	0.149487		9.28407	-0.48686		7.82336	0.128084
9.16605	-0.7497		7.43781	-0.01483		11.0806	-0.14073		8.51444	0.089265
10.3824	-0.49226		10.4567	-0.22098		7.2678	0.249363		8.96637	-0.03302
10.4866	-0.29893		9.08416	-0.79752		10.6688	-0.51255		7.92439	0.170692
9.40436	0.061275		10.4464	-0.22596		9.14531	-0.70261		8.92513	0.553035
9.02084	0.193419		10.5203	-0.3278		10.1486	-0.29612		9.12508	0.048587
9.1687	-0.42068		9.3819	0.135221		10.3173	0.112365		11.7273	-0.11479
8.34828	0.067231		9.2088	0.14986		9.30883	0.18875		7.88112	0.037984
9.53409	-0.64202		9.09332	-0.19466		8.91071	0.387511		9.04503	0.53073
10.1408	-0.72269		8.33118	0.019892		9.08074	-0.11477		9.03705	-0.41656
10.8025	-0.17299		9.52431	-0.52948		8.28324	-0.05222		9.92207	0.116077
7.62927	-0.36155		10.2165	-0.48693		9.35388	-0.08899		10.4394	-0.5013
9.07199	-0.37576		10.8829	-0.45816		9.88103	-0.46542		9.7431	-0.13709
8.35563	-0.05557		7.49649	-0.35194		10.7722	-0.00984		9.70403	-0.34657
9.23069	-0.05586		9.07435	-1.0129		7.6183	-0.224		8.5695	0.396314
11.8002	-0.9525		8.37813	0.104543		9.26338	-0.34423		8.39106	0.171103
12.5984	1.75867		9.33488	-0.05478		8.39833	-0.03332		9.37214	-0.23019
12.4435	1.72044		11.8099	-0.37772		9.22495	-0.34128		10.1103	-0.6507
4.76771	-0.74378		13.9806	-2.41309		11.8364	-0.56008		10.855	-0.42448
13.0274	1.96543		13.8563	-2.34174		14.4438	-0.04169		7.40191	-0.1358
11.1156	-0.97091		4.51266	0.778719		14.2926	-0.04622		8.99964	-0.01521
9.60851	-0.38925		12.9683	2.54143		4.6804	0.339103		8.64502	-0.22038
10.0745	0.074783		11.0117	-0.51305		11.1139	0.373792		8.45022	0.403932
10.6126	0.760607		9.72889	-0.45162		11.0152	-0.58013		10.8936	-0.13622
9.22348	0.782686		10.0909	0.004958		9.90337	-0.36074		12.0254	0.915121
9.82397	0.146089		10.5495	1.07559		9.96734	0.150022		12.0008	0.609672
8.83228	-0.33794		9.20657	0.588433		10.614	0.380239		3.99091	1.76734
12.0494	-0.86633		9.72589	0.400409		9.19226	0.290714		8.81775	0.946944
9.38966	-0.74941		8.73522	0.018777		9.74831	-0.09376		10.0666	-0.489
9.46309	-0.63537		12.2205	-0.89251		8.68433	0.025493		9.59951	-0.01744
8.43238	1.48226		9.65852	-0.76026		12.1008	-0.37335		10.037	0.014996
8.73401	0.607971		9.46889	-0.83113		9.58511	-0.86435		10.3268	0.680749
9.61309	0.153381		8.58529	0.612567		9.42239	-0.46362		9.33997	0.230541
9.60503	-0.56725		8.91985	0.291837		8.57744	0.583974		9.67271	0.390817
8.84103	-0.41976		9.66243	0.10969		8.86603	0.710359		8.23983	0.05412
8.53564	0.339665		9.43157	0.152132		9.64287	0.024385		11.2619	-0.06195
10.1234	0.15207		8.65504	-0.38273		9.47006	-0.21499		9.27071	0.021654
8.69975	-0.40657		8.43113	0.238347		8.64363	-0.407		9.22618	-0.69035
11.7702	0.241382		10.116	-0.1161		8.40634	0.199921		8.72281	0.417203
6.95289	1.43779		8.50118	-0.45628		9.71756	0.057583		9.88916	-0.21538
10.1837	1.55229		11.4765	0.65916		8.69015	-0.18459		10.011	-0.32475
4.15918	0.380179		7.12301	2.04217		11.6094	0.420675		8.38191	0.338264
9.1092	-0.74596		10.3951	1.93393		7.00014	0.741291		8.67907	-0.45629
9.9001	-0.74655		4.58111	0.750705		10.0978	1.17658		8.43065	0.272829
8.11287	0.067317		8.90923	-0.58805		3.86516	0.323336		9.79014	-0.03112
8.44064	-0.23591		9.8756	-0.72227		9.05486	-0.21284		8.15187	0.089266
8.57284	-0.08676		8.32294	-0.17587		10.0002	-0.17397		10.0547	1.19495
10.701	-0.26314		8.34606	-0.10344		8.06261	-0.21372		6.0303	1.12097
9.41344	0.109226		8.75899	-0.08343		8.17782	-0.31588		9.3436	1.56323
7.59707	1.49442		10.7118	-0.21236		8.22677	0.255053		3.99823	1.05684
8.77993	-0.24279		9.33832	-0.11452		10.5912	0.194328		8.61645	-0.7188
9.04818	0.017301		7.69517	0.978811		9.27265	-0.00748		10.391	-1.29564
10.1623	1.26167		8.9204	-0.98963		7.50106	0.585881		8.34961	-0.10713
8.91917	-0.34312		9.14704	-0.0413		9.01893	-0.29128		7.74201	0.186793
9.50294	0.754623		10.3184	0.168196		8.99509	-0.0353		8.12061	-0.06204
6.7036	1.74656		8.8086	-0.54326		10.9566	-0.14748		10.0228	0.279652
8.2713	-0.39648		9.63934	0.518414		8.69498	-0.16638		9.16544	0.365112
11.9629	-0.48441		6.95707	0.642645		9.27205	0.566313		4.41327	4.22677
7.97127	1.26942		7.39318	1.36983		7.03262	0.676335		7.42129	1.42404
13.3472	-1.20259		11.9977	-0.4591		8.46771	-0.04476		9.17198	0.110226
7.57814	0.795624		8.21514	0.705517		11.8102	-0.07032		8.98498	0.307418
9.40317	-1.87775		13.3384	-0.8827		8.15394	0.344911		11.3826	-0.23144
14.4223	-1.04725		7.6041	0.439066		13.2575	-0.50951		7.99091	0.152627
8.27421	0.2131		9.20656	-1.42993		7.3842	0.703164		9.71261	-0.06872
8.6074	0.444693		14.5324	-0.71823		8.9695	-0.8382		8.46085	0.321925
11.2083	-0.01082		8.1025	0.011938		14.4567	-0.41704		12.754	-2.16448
9.07807	-0.44893		8.54495	0.182519		7.8436	0.105289		11.582	-0.3721
9.96824	-0.04693		11.2665	-0.1313		8.64138	0.463813		8.50266	0.473978
8.27962	0.851303		9.06596	-0.492		11.2648	0.146982		11.8611	0.33234
8.67844	0.10703		9.88714	-0.08702		8.96656	-0.36969		7.5694	0.950201
8.36332	-0.33669		8.42192	0.994677		9.93175	-0.09388		10.7254	-4.46372
11.1408	-0.16576		8.70243	-0.11583		8.15567	0.789447		13.5288	-0.11707
11.1218	-0.75964		8.48753	-0.83117		8.47855	0.143686		8.36671	0.04487
2.81491	0.206217		11.2222	-0.10531		8.45623	-0.35128		8.93342	-0.47367
9.3942	-0.19228		11.02	-0.45186		11.0019	0.172072		11.5757	-0.3239
10.7563	-0.22411		9.20467	-0.3152		11.1875	-0.36685		9.23105	-0.66187
11.2739	-0.33243		10.5824	0.105473		2.73142	0.359862		9.59313	0.034245
8.80824	-0.2642		10.9714	0.384764		9.42483	-0.54378		8.4312	-0.28962
3.80381	1.76898		8.84237	-0.09667		10.8702	-0.41235		8.43974	-0.02993
3.92205	3.35339		4.66244	1.07828		11.174	0.177991		8.74241	0.09183
6.15899	2.92036		4.47239	1.95424		8.79914	0.046217		11.1152	0.063005
9.52038	-0.53016		6.15259	2.72374		4.1741	0.800434		10.06	0.283378
8.98774	0.723286		9.57561	-0.60514		4.27516	1.61225		2.18355	-0.23266
9.34283	0.804682		9.33765	-0.07608		6.06764	1.86236		8.80392	-0.0312
4.41557	1.43353		9.49426	0.592066		9.56127	-0.25271		9.00393	1.34124
9.99368	-0.45256		3.86463	1.31774		9.19084	0.078869		9.83244	0.965416
9.67073	-0.30647		10.1188	-0.35826		9.24512	0.719448		8.54722	-0.05758
8.67948	-0.16841		9.67582	-0.17246		3.48737	2.5969		4.2112	-0.67324
6.81367	-0.63276		8.72731	-0.09999		9.75321	-0.07761		4.85125	0.927801
9.0428	0.3039		6.77159	-0.38996		9.39612	0.04606		7.20729	1.06472
9.56259	-0.34952		9.06308	0.276999		8.58597	0.160553		9.23137	-0.52655
1.95005	-0.5235		9.32707	0.002428		6.54495	-0.57565		9.71079	-0.01389
8.24448	-0.73016		8.24032	-0.50168		8.84158	0.505995		9.72869	0.02191
8.39711	-0.61637		8.45147	-0.34616		9.56901	-0.19592		4.76096	1.10837
8.79638	-0.65464		8.70654	-0.20817		1.35398	-2.05518		9.92586	-0.37241
2.29731	-0.34355		13.5848	-0.85148		7.8029	-0.32726		9.4132	0.424891
13.4685	-1.08947		8.35587	-0.18719		8.35642	-0.19858		9.08589	-0.21156
8.39269	-0.31255		10.115	0.785304		8.68941	-0.56174		6.22196	0.030371
9.99407	0.238913		8.74741	-0.09995		2.25766	-1.86253		9.4254	-0.10879
8.71986	0.055505		9.19998	-0.21931		13.2998	-0.41991		8.21403	0.386087
9.30417	-0.33038		8.65405	-0.04405		8.01525	-0.31496		7.31099	0.331237
8.3999	0.208149		8.75478	0.085976		9.94225	0.016037		8.49819	-0.30969
8.66387	0.180479		8.51515	0.12293		8.49345	-0.18048		8.56806	-0.35782
8.2603	0.208256		10.8657	-0.1284		9.27835	0.016083		1.76852	-1.70659
10.7698	-0.30556		7.87317	-0.75396		8.5413	0.066048		12.198	-0.08801
8.00924	-0.68514		11.6214	-0.74814		8.54157	-0.25543		8.28935	-0.26932
11.7083	-0.93746		9.98692	-1.16644		8.0147	0.388676		10.024	0.164205
9.82331	-0.92652		11.6742	-0.62802		10.6663	0.115484		9.43858	-0.75401
11.5877	-0.8888		10.4575	-0.45333		8.29955	-0.39673		9.2829	-0.23529
10.5082	-0.72302		10.1468	0.092523		11.6699	-0.42848		9.03158	-0.51399
10.1233	-0.01997		8.47982	-0.16698		9.92728	-0.3915		8.65012	0.092913
8.21721	-0.13502		8.79785	-0.04525		11.5343	-0.15338		8.79093	-0.08846
8.69146	0.064369		5.26487	-0.03779		10.3878	-0.05862		10.4774	-0.10973
5.31651	-0.45624		7.45043	0.371552		10.0204	0.236382		7.89616	-0.09516
7.69232	0.443269		7.89947	-0.31747		8.55424	-0.42207		10.6886	-0.17608
7.86924	0.161258		8.67321	-1.03488		8.65593	-0.1443		10.0427	-0.40808
8.62857	-1.07546		8.69959	0.105465		5.21794	0.216904		11.1768	-0.68938
8.58234	0.48179		9.36045	-0.00811		7.55103	-0.01093		10.098	-0.57866
9.07033	0.053253		8.97385	-0.15758		7.73189	0.074884		9.90178	0.537469
9.08193	0.010038		3.67297	2.10434		8.5849	-0.59701		8.51964	0.030371
12.7188	-1.13167		12.7015	-0.95578		8.72292	-0.36442		9.29984	-0.25866
8.24642	-0.8995		8.22556	-0.90826		9.1003	0.05398		5.03723	-1.02116
9.61248	-0.71598		9.37457	-0.29017		9.10951	-0.25696		7.76899	-0.51764
13.263	-1.29103		13.347	-1.10874		12.5766	-0.34403		7.71954	0.23174
7.96811	-0.83937		8.17164	-0.97249		8.04495	-0.5347		8.31929	-0.50413
11.6362	0.665269		11.5634	0.266135		9.36234	-0.72705		8.09172	0.886215
6.91454	2.05801		6.9154	1.94535		13.1824	-0.57237		9.36389	0.139306
11.0626	-0.54586		11.0731	-0.36995		8.0669	-1.10136		9.16907	-0.46296
10.0574	-0.00944		10.0646	-0.13067		11.4995	0.628434		11.1423	-0.09426
11.368	-0.54577		11.459	-0.24078		7.29571	0.613618		7.8908	-0.76126
9.52932	-0.29306		9.53468	-0.3718		10.9803	-0.0748		7.75257	1.06764
8.26255	0.331482		8.13808	0.215784		10.1299	0.155282		11.8289	-0.29211
8.5153	-0.04824		8.387	0.263987		11.2603	-0.21784		8.32474	-1.83533
3.03621	2.04114		3.54145	2.36738		9.49795	-0.17882		11.8317	0.063033
6.8671	0.800914		6.66508	0.687695		8.06306	-0.05862		7.87689	-0.19084
7.94312	0.134717		8.10609	-0.76191		8.26073	0.241882		10.2054	0.07344
9.62427	0.083925		9.70981	0.09654		3.24466	1.08233		10.2969	0.036554
10.8562	0.339513		10.7915	0.382954		6.7679	0.705817		11.1359	-0.23485
10.1792	-0.18408		10.0036	0.197786		8.16395	-0.13874		9.52197	-0.40416
9.47638	-0.11934		9.51295	-0.36933		9.54617	0.154278		8.19772	0.272573
4.29484	-0.55012		3.80187	-0.28172		10.6944	0.17048		8.68168	0.101756
9.19162	0.13804		9.137	0.04336		10.237	-0.20331		3.08723	1.57469
8.52222	-0.05937		8.62096	-0.037		9.44703	-0.11989		8.18908	-0.19898
8.34034	-0.31963		8.35217	-0.49944		3.90036	0.252946		8.61349	0.047173
12.2573	-1.19131		12.2615	-0.99163		8.9451	0.163465		9.8648	-0.13252
8.79098	-0.09209		8.71034	0.06853		8.41969	-0.2435		10.6147	-0.04784
8.91742	0.759996		8.86445	0.383987		8.33274	-0.23521		8.57622	0.925099
9.16537	0.465521		9.30467	0.20785		12.2254	-0.69657		9.84795	-0.5538
8.4674	0.402769		8.58693	0.531392		8.64073	0.19858		3.41327	-0.6921
9.84315	-0.66219		9.8826	-0.75448		8.78838	0.399589		9.02847	-0.02576
7.19773	-0.05051		7.13499	0.532525		9.28258	0.731477		7.8256	0.149015
8.86636	0.486313		8.90929	0.325302		8.32117	0.309936		8.98974	-0.34866
7.79054	-0.18365		7.80995	-0.21706		9.72679	-0.02906		11.0766	-0.28728
11.2564	-0.71834		11.2576	-0.40067		7.36787	-0.01611		8.03421	0.484937
7.95082	0.708194		7.9449	0.932253		8.7693	0.430608		8.87394	0.077551
11.7472	0.003942		11.7746	0.107178		7.63211	-0.11559		9.72734	-0.57015
8.33582	-0.28582		8.1455	-0.48697		10.9762	-0.08858		8.40464	-0.04906
9.85945	0.530015		9.7746	0.526059		7.95514	0.211928		9.95406	-0.55902
9.12786	0.559994		9.20971	0.52198		11.7139	0.275098		6.46396	0.662367
10.6347	-0.04299		10.6082	0.064406		8.1756	-0.09663		9.64693	-0.19179
8.47352	0.463251		8.36616	0.907611		9.72172	0.416594		7.79796	-0.17377
7.49249	0.239555		7.55324	0.132384		9.12657	0.466495		10.7783	0.230845
9.07757	0.295496		9.20754	-0.08036		10.5994	-0.2695		8.11958	0.484529
9.44792	0.72963		9.20134	1.09425		8.32141	0.120522		11.6975	-0.12465
7.74633	0.131585		7.85435	-0.59045		7.16111	-0.10671		8.59799	-0.11008
9.26292	-0.20717		9.29716	-0.87475		8.87097	0.35304		9.71202	-0.1272
9.05845	-0.07492		9.06358	-0.30929		9.44985	0.728761		9.30257	0.36501
11.0518	-0.38706		10.8212	0.131979		7.78925	0.073982		10.1612	0.260019
11.9577	-0.08214		11.9851	-0.5386		9.50165	-0.01066		8.38032	0.81601
8.57753	-0.19863		8.58944	-0.22347		8.98787	-0.2602		7.0303	0.4137
8.43951	-0.10962		8.69473	-0.24493		11.0805	-0.44944		9.87317	-0.35318
12.7379	-0.7299		12.7959	-0.60927		12.2429	-0.49344		9.21284	-0.23542
7.16595	0.184264		7.18656	0.48767		8.49467	0.07258		7.62468	0.172788
10.6204	-1.80465		10.9235	-2.03612		8.32429	-0.45942		9.60365	-0.12949
7.87813	0.286227		7.86212	0.037868		12.4286	-0.30771		9.00907	-0.52473
6.71346	1.11981		6.79734	0.067179		6.62767	0.112552		9.37483	0.694053
9.75482	-0.03416		9.85345	-0.59745		10.6342	-1.40462		12.0051	-0.67221
7.6139	0.245097		7.79414	0.088122		7.60961	0.2182		8.83077	0.022488
10.3752	-0.6746		10.2961	-0.66257		6.69723	0.631325		8.60404	-0.02651
11.9596	-0.59101		12.0094	-0.73702		9.86423	0.052619		11.1956	0.380247
10.6637	-0.17525		1.41119	-2.41922		7.63205	0.121322		7.04293	0.00315
7.61669	-0.17769		10.6905	-0.28924		10.3317	-0.42829		9.53278	-0.47349
8.32478	0.256063		7.98054	-0.60645		11.8336	-0.35598		8.11712	0.138085
10.0251	-0.06698		8.46637	-0.27103		10.3606	-0.08813		7.44503	-0.14805
8.66285	-0.34613		10.1719	-0.29398		7.84765	-0.2751		10.4789	-0.36579
8.56092	-0.33284		8.57587	-0.36895		8.16882	0.152882		8.29458	-0.05536
10.5409	-0.31168		8.63838	-0.43527		10.0572	-0.00586		10.0282	0.083652
10.0087	-0.26205		11.5447	-1.45131		8.69338	-0.59104		12.0702	-0.53653
9.263	-0.25875		10.3039	-0.57698		8.46959	-0.20855		1.68355	-1.23266
9.1311	0.087393		9.38488	0.081406		11.0574	-0.03355		10.2821	-0.13531
8.50454	-0.2934		9.13661	0.107304		10.1535	-0.26383		8.00537	-0.36652
5.50558	1.8506		8.44604	-0.17928		9.05946	0.293026		8.88971	-0.59785
9.23234	0.066118		5.71793	2.07647		9.11199	0.169531		10.6953	-0.7555
3.38142	-0.23423		9.0976	0.045687		8.42262	-0.30742		7.87834	0.355142
13.5676	-0.37007		2.27967	0.487671		4.77986	2.01194		8.46252	0.1931
7.2368	1.9286		13.6326	-0.43065		9.1572	-0.02127		10.6999	-0.73641
10.0368	0.186901		7.18419	1.76314		3.91604	-0.83945		10.2735	-0.39011
8.05737	-1.01875		9.92867	0.249307		13.7982	-0.57198		8.33833	0.010037
10.8438	1.79327		8.32704	-1.26722		7.53236	1.05748		8.57331	-0.06071
8.37764	0.699339		11.1557	0.246753		1.18166	-2.01453		8.35261	-0.33289
9.44391	-0.67352		8.57386	0.005507		10.003	0.112738		5.64892	2.69807
7.92125	-0.05632		9.48493	-0.578		7.46072	-0.43093		8.92656	0.359173
8.69653	2.63801		7.92334	-0.25861		11.7854	0.320657		2.18355	-0.23266
6.0449	1.84905		8.4155	1.51523		8.61926	0.120552		12.3864	0.413764
3.08613	1.0117		6.12572	1.07058		9.32351	-0.30954		7.31262	0.709038
7.67667	-0.01022		3.6409	0.040212		7.85894	-0.49429		8.85026	1.47319
9.23504	0.133939		4.12432	3.00705		8.85259	2.06445		7.75061	-1.45838
6.27149	0.972537		7.58093	0.288425		6.12755	0.352248		12.4148	-0.19216
8.43492	0.553307		9.35429	-0.1305		3.67591	-0.69903		9.29866	-0.67324
10.3093	0.497147		6.45976	0.939467		4.2953	3.82747		8.88428	0.044298
9.88507	0.443756		8.5585	0.456085		7.43323	0.553741		8.13756	-0.18612
9.25306	0.202683		10.2543	0.293953		9.45526	0.097104		9.21882	0.249044
5.8153	1.06793		9.90557	0.408798		6.11134	0.963683		7.90074	-0.95193
9.21686	-2.05636		9.30698	0.508684		8.16016	0.549522		5.11874	0.236822
5.76379	0.376062		6.406	-0.54738		2.84262	0.582254		13.5208	-2.10327
6.71421	1.25311		9.70885	-1.4257		10.1354	0.462532		7.99692	0.378484
6.99184	0.615051		5.42237	0.129217		9.67768	0.285128		9.08228	0.754512
3.20667	0.5747		6.72084	0.799203		9.01018	0.253559		5.82625	0.481934
9.74779	0.64576		6.94513	0.771463		6.40971	-0.40135		8.06287	0.793331
8.50598	0.737839		11.2005	-1.71116		9.28421	-2.27529		10.3798	0.322179
9.10351	0.472412		8.46533	0.803174		5.21624	0.560161		10.0455	0.332679
8.98134	-0.22981		8.97962	0.793775		6.86625	0.236713		8.97886	0.414602
9.01479	0.154774		8.85603	-0.2854		7.00587	0.641044		7.09564	-0.82741
7.82256	0.400124		9.21046	-0.4095		10.8505	-0.71841		8.55153	0.094147
8.92319	-0.40935		7.95817	-0.0168		8.2463	0.559534		6.42243	-0.80203
9.97397	1.66034		9.24571	-0.28654		4.87413	1.47534		6.92948	0.615334
9.39359	0.323085		10.487	-0.11323		8.77702	0.371995		6.72446	0.030371
9.04757	0.428661		9.26488	0.40228		8.94001	-0.4946		10.0692	1.79174
7.58	1.24244		9.05804	0.218637		9.28311	0.080916		8.16369	0.340636
9.97716	0.083709		7.69481	0.803173		8.04504	-0.22263		8.52653	-0.70157
7.80218	-0.82215		9.97812	0.128469		8.86851	-0.36034		8.77219	0.355359
10.9275	-0.46571		7.68988	-0.17484		10.9009	-0.1593		8.46884	-0.19567
13.0848	-0.9641		11.0029	-0.66541		9.1891	0.639379		9.37866	-0.33356
10.3798	-0.02859		13.1477	-0.76677		9.01037	0.121702		7.97961	-0.36893
8.10231	1.10834		10.4424	0.056575		7.29492	0.237871		9.183	-0.42983
9.68467	-0.22945		8.09298	1.03598		9.82312	0.161406		13.1593	-0.95196
9.40568	0.319052		9.70914	-0.09217		7.82513	-0.52067		9.77639	-0.15234
10.1011	0.308156		9.41326	0.193312		10.8481	-0.29547		9.76991	0.176956
11.5668	-0.5608		10.0425	0.41793		12.9354	-0.54281		7.74173	0.464774
3.53053	-0.87711		11.5072	-0.28394		10.3471	-0.10401		9.76749	-0.20071
9.06097	-0.14926		4.04145	-1.03589		7.94403	0.69629		7.43844	-0.06274
7.8364	-0.18884		8.99446	0.003057		9.57613	-0.03223		10.7035	-0.85854
10.3889	0.23717		7.91907	-0.11856		9.03932	0.002645		11.8519	-0.08468
10.2784	-0.56064		10.3838	0.279436		9.7959	0.323336		10.2178	-0.08414
9.96905	2.75913		10.4312	-0.51323		11.5037	-0.16374		8.72542	-0.11657
9.05505	-0.16602		9.79693	1.52219		4.46114	0.070355		8.83585	-0.01414
2.42229	0.169447		9.04332	0.026258		8.92831	0.133929		9.34787	-0.53885
7.62988	0.087418		7.71935	-0.01995		7.62746	0.005431		9.88271	0.091206
12.7431	-1.50889		12.6843	-1.29573		10.1563	0.368258		10.95	0.027045
6.15502	-0.27007		6.19959	-0.28006		10.3525	-0.22643		3.76852	0.597411
9.16572	-0.73794		9.19123	-0.46954		10.7003	1.67592		8.87903	0.365085
9.7655	-0.68501		9.66976	-0.65215		8.7834	0.16431		7.81918	0.236822
10.535	-0.29163		10.6807	-0.26968		7.4438	0.00307		10.2676	0.170096
9.56283	-0.61342		9.61159	-0.45028		12.7705	-0.7811		10.4764	-0.44867
9.35301	0.183666		9.02987	0.491692		5.92503	-0.55343		14.504	-1.12519
11.0471	-0.80305		11.0559	-0.97156		9.07304	-0.75192		9.24871	0.006768
10.9701	0.649443		11.1596	-0.10979		9.71908	-0.79101		1.68355	-1.23266
9.90314	-0.02366		9.86008	-0.52379		10.303	-0.17264		6.57218	-0.02621
11.5723	-0.15875		11.4853	0.02975		9.48383	-0.44159		11.3597	-0.42331
8.04353	1.11914		8.09435	0.554308		9.30378	0.18815		6.14707	-0.07091
10.077	0.200195		9.89727	-0.3877		10.9793	-0.51042		9.18777	-0.22985
6.81702	0.717059		7.03357	0.594585		11.7297	0.077254		9.41122	-0.34814
7.83493	1.32682		7.7245	0.862551		10.1932	-0.04573		10.5728	-0.36278
9.48448	-0.52968		9.43125	-0.52201		11.8186	-0.25512		9.25625	-0.41206
9.67495	3.06022		9.76263	3.25754		8.30885	0.364897		7.85013	1.28671
10.0039	0.402363		9.92202	0.911464		9.94406	0.49922		10.9214	-0.69282
10.9348	-0.26925		11.0479	-0.19291		6.99386	-0.35123		13.4399	-0.58697
8.15274	-0.30774		8.17718	-0.26023		7.5783	1.54093		10.469	-0.82046
4.50424	1.04055		5.02319	0.927583		9.43569	-0.4533		11.1918	-0.09823
10.3705	0.433367		10.254	0.274751		9.70809	1.68944		8.49686	1.04911
8.99006	0.3247		8.89085	-0.61979		9.98958	0.373998		9.43911	-0.04633
9.06756	-0.74449		8.95542	-0.20557		10.8521	-0.24755		7.17389	-0.44805
11.5601	-0.60059		11.7098	-0.38505		7.94079	-0.07394		8.28752	0.055264
9.66341	0.754604		9.71246	0.801011		4.10191	0.944824		8.81106	-0.21442
9.91009	1.79949		10.1574	0.756865		10.2411	0.297413		8.17501	3.79568
9.40939	0.618612		9.5384	0.393011		8.50291	1.00592		9.73827	0.91648
9.3779	-0.15289		9.37432	-0.08178		9.04932	-0.41446		11.008	-0.47028
8.7841	-0.37823		8.62241	-0.20684		11.5229	-0.16418		7.34803	0.667801
9.03114	-0.64372		8.93781	-0.18475		9.45065	0.578732		5.96848	-1.30666
5.98422	0.378743		6.21639	0.102549		9.90007	0.778437		10.4795	0.15521
6.58755	4.63603		6.7099	3.73343		9.20534	0.37429		6.81048	-0.56765
3.31079	2.19797		3.68335	1.68032		9.27332	0.178482		7.77657	0.117669
5.62088	4.21048		6.03988	2.83817		8.55166	-0.3837		11.3694	-0.36639
7.80859	-0.11663		7.7339	-0.62632		9.0222	-0.48096		9.9034	0.518437
7.76641	0.959356		7.78108	0.994631		6.1741	-0.08071		10.8236	0.124439
8.77983	0.236808		8.43365	0.652701		7.54711	2.30864		9.84986	0.451585
8.76616	-0.36864		8.89932	-0.27865		6.21964	2.38843		9.8652	-0.76025
11.275	-0.33201		11.2696	-0.37234		7.90013	-0.14779		7.58753	0.2758
8.54267	-0.56674		8.78285	-1.06286		7.62971	1.10932		7.64892	0.698073
8.02858	0.003425		8.10432	0.216968		8.86241	-0.2195		5.54068	0.6678
10.2853	-0.48738		10.1303	-0.19806		8.63906	-0.36676		9.72678	0.415447
9.75034	0.018822		9.63002	0.236903		11.3883	-0.39079		7.55817	1.69779
5.21235	1.17911		5.00938	1.02824		8.70174	-0.35136		7.69867	0.47783
10.3923	0.103519		10.4803	-0.12872		7.98022	-0.24489		8.48444	0.33549
7.14242	0.403955		7.12676	-0.314		10.1927	-0.62727		7.01667	1.38882
4.85039	0.904634		4.62011	0.672702		9.72084	-0.04316		8.62215	-0.39475
9.98167	-0.18644		9.84986	-0.13417		4.82962	0.807321		11.2089	-0.43669
7.5996	-0.56034		7.64129	-0.48007		10.4565	0.112043		8.896	-0.20171
9.11415	-0.08233		9.18833	-0.09435		7.54077	0.197012		7.80025	-0.09306
7.93422	0.419903		8.41654	0.806849		4.76007	0.848609		8.67567	1.202
9.11638	-0.38182		8.95786	-0.10477		9.86622	-0.04431		9.36832	0.341166
13.0267	-1.14117		13.1186	-0.85692		7.47806	-0.44185		5.28828	-0.44212
8.48335	1.04093		8.51731	0.663454		9.15657	0.036891		10.5809	-0.06375
10.7535	-0.32265		10.7724	-0.43092		7.52134	-0.03009		8.44842	-1.22603
12.6321	0.147971		12.5872	0.048676		8.96244	-0.37793		4.53723	-0.02116
10.2466	-0.93019		10.5245	-0.82298		13.0445	-0.53441		9.53583	0.014252
5.24331	1.01239		4.60735	0.803172		8.4324	1.0467		7.61796	-0.2827
5.85901	2.29441		5.50445	2.44138		10.7076	-0.07833		9.20707	-0.17999
3.13257	1.6489		3.02238	0.358388		12.4556	0.363368		8.39164	-0.02307
7.74076	0.17084		7.51347	0.020065		10.1901	-0.44698		7.48112	0.430909
9.18851	-0.50387		9.40272	-1.12179		6.05442	-0.05518		11.9771	-0.21153
12.5021	-1.03863		12.5112	-0.8777		6.00014	1.14836		9.61164	-0.35619
9.46118	-0.55717		9.38939	-0.69723		2.93894	0.774899		10.3105	-0.00967
9.14426	0.363764		9.2409	0.251164		7.72755	0.485393		12.3796	0.058328
7.39258	2.02086		7.25239	1.61433		9.5924	-0.56604		9.72246	-0.17836
8.4197	0.661613		8.45459	0.379868		12.3632	-0.43571		5.42948	0.445408
8.97749	-0.10529		8.7935	0.398484		9.31898	-0.40938		5.55765	1.87167
10.2607	-0.02075		10.1585	-0.16385		9.10339	0.067145		2.18355	-0.23266
10.2133	0.152988		10.2591	-0.02075		7.01148	0.652271		7.73782	-0.17126
7.5469	0.04906		7.71793	0.076475		8.71152	0.140408		9.44431	0.172869
6.58236	0.639834		6.49301	0.495448		9.18793	-0.3361		10.9574	0.054441
8.89721	0.673952		3.92237	0.372194		10.0357	0.352762		9.4372	-0.4711
6.85843	1.6381		8.90482	0.852082		10.3106	0.042808		8.66583	0.676069
13.3526	-1.41624		6.74208	1.07263		7.42683	-0.2693		7.08015	0.544944
12.6839	-1.15676		13.3711	-1.08952		6.71964	0.501217		9.25098	-0.2246
11.7859	-1.15019		12.7858	-0.88476		5.56132	-2.85515		8.33478	0.12671
8.5962	0.575627		11.7457	-1.09258		9.03134	0.584452		9.88842	0.189361
7.42228	0.262891		8.67188	0.453319		6.6804	0.339103		10.2561	0.021565
9.97061	-0.03376		7.62484	0.498318		12.7698	0.286854		7.42344	0.457481
8.7924	0.759474		9.91557	-0.15473		12.5198	-0.47923		6.86672	-0.42906
11.0172	0.083771		8.45173	0.935052		11.6861	-0.33231		3.47603	1.18237
3.61579	1.61534		10.6995	0.468503		8.91208	-0.11641		9.53006	-3.60925
9.58068	0.520776		9.55135	0.474133		6.95013	0.566313		9.04437	0.881409
7.88372	1.19397		7.86538	0.58078		9.69937	-0.06626		8.8448	-0.31105
9.07973	-0.54766		9.12199	-0.42611		8.74448	0.653484		12.0821	-0.22057
11.2683	-0.28596		11.24	-0.30239		10.9638	0.320421		11.1102	0.080978
8.04917	1.08781		8.11155	1.05764		3.64646	1.35986		11.6639	-0.78918
11.2444	0.118545		11.384	0.062608		9.35918	0.26424		9.32162	-0.50879
8.46046	0.10247		8.24909	0.381779		7.68687	0.944824		7.15224	0.248869
10.2843	-0.42315		10.3092	-0.26355		9.0289	0.124733		9.94405	0.137241
10.3465	-0.70843		10.2797	-0.63304		11.2278	-0.0102		8.11796	0.817378
9.19528	-0.36181		9.34285	-0.44482		8.09668	0.470668		9.98045	0.753575
10.1691	-0.38793		10.154	-0.45234		11.3098	0.109612		4.42948	1.08926
9.92961	-0.03297		10.0737	-0.38184		8.66901	0.064835		9.74709	0.33751
10.4152	0.006771		10.5317	-0.09633		10.3323	-0.0802		8.82465	-0.85303
9.36938	0.120513		9.40363	0.239743		10.1104	-0.37561		8.58076	0.142845
6.77937	1.01372		6.71138	0.671382		3.39771	2.03229		10.9558	-0.44284
11.0471	-0.29683		10.9815	0.083634		9.24677	0.20398		9.73064	-0.63824
6.08729	0.201875		6.22647	0.665314		10.092	-0.17931		11.4805	-0.23954
4.93692	1.07768		4.47583	0.095353		10.0861	0.016911		8.05344	-0.15866
8.84027	-0.01568		8.6855	-0.07367		10.3747	0.265666		10.0291	-0.04463
9.88178	-0.11284		9.95035	-0.07937		9.05375	0.223696		9.95424	-0.09563
7.24408	2.24013		2.77967	0.843815		6.54367	1.15428		6.42193	0.578302
9.45105	1.34793		7.24397	1.4648		10.826	0.030131		9.73929	-0.88649
10.6579	-0.60363		9.3355	1.15031		6.21964	0.388431		9.63864	-0.11143
10.0874	-0.88911		10.7418	-0.64939		4.19019	-0.55768		10.1041	-0.31453
5.05599	-0.73788		10.0426	-0.98017		8.79607	0.04436		11.0572	-0.57557
8.59895	-0.97212		4.91306	-0.50411		9.56221	0.02896		9.05358	0.072028
9.23619	-0.02214		8.43351	-0.39702		3.34262	1.58225		6.51667	0.388824
13.9794	-1.26812		8.87539	0.752068		7.75715	0.854437		10.5721	0.27805
8.89924	0.461557		14.0655	-0.96523		9.39777	0.404839		6.66861	0.562517
8.72557	-0.7005		8.92755	0.361828		10.7518	-0.2939		4.88825	1.0018
5.39987	1.55414		8.66302	-0.65403		10.0485	-0.50087		8.30186	0.02658
6.51123	1.91437		5.30187	1.88821		5.2042	0.244385		9.60561	0.115599
9.6564	0.343228		7.03059	0.701795		8.55328	-0.39796		3.67219	0.404766
7.4211	0.181508		9.56354	0.211284		9.19734	-0.21214		8.3901	0.67066
2.90189	0.157786		7.245	0.351488		13.9276	-0.54711		9.03684	0.921665
7.47778	-1.05165		2.81486	0.388135		8.69974	0.482718		10.718	0.214948
9.04499	0.224107		7.376	-0.06975		8.66297	-0.13023		9.73495	-0.42479
7.22109	0.142056		9.1794	0.16034		5.3267	0.174306		4.85348	0.767336
9.58743	-1.35242		7.25804	-0.18136		6.82138	-0.00627		8.07048	0.210525
9.31152	0.200876		9.53276	-1.69474		9.52923	0.256149		7.62128	1.00244
7.97247	0.435269		9.21819	0.532952		7.58015	-0.10817		12.6157	-0.16062
6.79647	1.031		7.92275	0.133466		7.03817	-0.31437		9.88057	-0.40464
9.99137	-0.2284		6.86488	0.805568		8.91814	0.154278		8.133	-0.08681
8.1728	-0.22343		10.0443	-0.257		7.26897	0.046423		4.96848	0.841337
8.33756	0.230506		8.05584	-0.2391		9.68678	-1.08682		7.85778	0.857223
8.59721	-0.12399		8.13752	0.260288		9.06361	0.309131		9.54314	0.414158
9.79851	-0.3052		8.36908	-0.06615		7.85959	0.103522		7.9912	1.10352
7.90848	-0.29082		9.81851	-0.36044		6.59539	0.917857		3.58723	0.574691
8.72711	0.066861		7.78013	-0.4774		9.90013	-0.00018		6.51622	0.71671
8.94638	-0.25768		8.85123	-0.38045		8.08664	-0.11961		9.24343	-0.13537
9.44962	-0.38147		8.8644	-0.23959		8.31106	0.075409		6.52241	-0.33958
9.83992	-0.39193		9.60779	-0.46757		8.42184	-0.29416		9.42905	-1.18729
5.88441	-0.2079		9.78341	-0.57444		9.63855	-0.10954		8.14354	1.13507
11.026	-0.54099		5.88537	0.033292		7.8582	-0.41975		8.46205	0.257475
8.11033	-0.01367		11.1841	-0.44698		8.8393	0.021303		8.18875	0.418773
8.54552	-0.74175		8.45757	-0.17213		8.76916	-0.13546		10.2039	-0.31878
6.95566	0.119828		8.49829	-0.84038		9.53602	-0.25496		7.97085	0.054217
8.92796	-0.35109		6.88592	0.059809		9.74063	-0.3853		7.82387	-0.03036
9.45021	0.245957		8.85408	-0.51179		5.98149	0.090675		7.90431	0.257387
10.8989	-0.02811		9.37075	0.021471		10.8822	-0.3142		9.94843	-0.13484
6.72237	1.89186		10.7686	0.301278		7.95574	0.237689		8.28285	-0.64163
7.5624	0.946309		2.27967	0.487671		8.40732	-0.49608		9.2298	-0.39358
8.43296	1.05628		6.56117	1.14228		6.61717	-0.3645		8.67004	-0.03572
6.69111	2.17726		7.6357	0.573958		8.83178	-0.29568		9.87162	-0.43886
7.13809	-0.02853		8.48787	0.544255		9.36171	-0.05377		9.64408	0.008687
2.69621	1.36115		7.09065	0.736629		10.9538	-0.1746		6.34254	-0.13173
6.8216	0.225251		7.19848	-0.7061		6.39389	1.45384		11.2571	-0.75532
4.79813	0.17266		6.86676	0.125478		7.25307	0.680229		8.59483	-0.85915
8.18948	-0.16329		4.73311	0.224636		8.51155	0.859094		8.51743	-0.54059
9.38143	-0.21549		8.04297	-0.42407		6.56	1.06915		6.561	-0.6477
9.23539	-0.552		1.0427	-1.98626		6.85133	0.405958		9.26333	-0.53075
7.71869	0.367696		9.3427	-0.46846		6.35257	0.327294		9.06287	0.267263
7.59813	0.287504		9.36537	-0.43085		4.7111	0.845288		9.57564	1.13679
9.53442	-0.09911		7.65137	-0.29203		8.1512	-0.12651		7.34452	-0.55459
5.00121	3.10078		7.7391	0.48767		9.33978	-0.03241		8.18496	0.104372
5.21674	3.00988		9.3802	0.638455		9.17387	-0.37853		9.7882	-0.72686
7.13143	1.48674		5.16244	2.2532		2.25766	0.13747		7.89747	0.055461
5.93553	-0.22766		5.20367	3.16574		7.70097	0.329165		7.75185	-0.61918
8.05034	0.450844		7.29679	1.2925		7.44839	0.506082		3.08723	-0.04002
5.38313	0.970099		5.88147	-0.44092		9.52515	-0.04767		7.20473	-0.60923
10.3642	-0.20509		8.24806	0.335668		4.6804	1.55055		4.96848	0.693336
9.19257	0.221823		4.96892	0.465303		4.96114	1.07035		7.90832	-0.04184
9.18628	0.961496		10.5575	-0.11342		7.4653	0.329741		9.18804	-0.70527
9.3782	0.67288		9.46693	0.34271		6.09235	0.133858		9.43163	-0.49093
10.5124	0.504671		8.99493	1.35665		7.88483	0.022827		7.4785	0.161158
9.78835	1.08916		9.41924	0.270963		5.11918	0.13038		7.7482	0.638054
8.0814	2.45777		10.5863	0.173895		10.1463	-0.08365		7.88779	1.10895
6.87493	1.19698		9.78128	0.272526		9.37631	-0.07737		5.94042	1.10614
9.70101	0.514055		8.30867	1.83056		9.33776	0.964974		4.92344	1.07219
6.28772	0.476726		7.1507	0.971014		9.61131	0.425868		8.77314	0.508169
5.67056	0.56165		9.64416	0.519188		10.5244	0.462839		6.23651	0.157283
4.2042	-0.14644		6.44937	0.111971		10.0374	0.013246		3.34452	2.08926
4.20166	0.880179		5.89983	0.113276		8.62521	0.796301		7.87216	0.004835
3.48805	0.359858		4.02238	-0.0269		3.43894	1.7749		6.04964	-1.1802
4.40072	1.85129		4.76831	0.680315		6.77849	0.885446		10.391	-1.53838
6.94858	0.695953		3.20367	0.335668		9.47813	0.424788		9.70003	-0.49821
11.8675	-0.89046		5.41773	1.47608		5.96447	0.632234		8.46753	0.118244
5.61968	4.49383		6.95137	0.115116		5.31192	0.81358		10.3743	-0.36593
7.21182	-0.16504		12.0611	-0.70444		3.48267	0.027287		10.9948	-0.37231
4.47269	0.578709		6.38925	2.06298		4.47913	0.479161		10.6334	-0.72332
8.56823	1.28285		7.18077	-0.04999		3.02391	0.944824		9.98073	-0.02528
10.0128	-0.16347		4.54458	0.232856		5.46235	-0.097		3.99823	1.05684
7.65272	-0.11978		8.51728	0.918161		6.48326	0.915678		6.80989	1.15853
10.5088	0.124267		10.0541	-0.43546		10.8362	0.739599		9.81653	0.27887
8.17797	0.247834		7.56163	0.182325		7.03666	0.440933		6.59044	0.767336
9.48021	-0.57175		10.4523	0.204873		7.08855	-0.01453		6.13962	0.5703
11.1492	1.82299		8.0044	0.159643		4.28916	-0.75562		3.50548	-0.23266
6.54584	2.81246		9.40335	-0.55987		8.82868	0.485086		4.38399	0.767337
11.0331	0.391088		11.3634	1.12034		9.96136	-0.94012		3.67219	0.404766
4.65081	1.87803		6.68173	1.47802		7.47967	0.05327		6.12488	-0.11531
9.1648	-0.51364		11.1203	0.431346		10.4742	0.008984		6.06971	0.08381
10.9182	-0.91532		5.19864	0.924735		8.0529	0.432011		10.0051	-0.12267
12.891	-1.33784		9.05089	-0.70691		9.35594	-0.76417		5.47509	2.94954
2.43245	-0.16638		10.8289	-0.26496		11.5058	0.882507		7.12602	-0.25612
9.3179	-0.44209		12.9713	-1.04248		6.98686	0.811241		6.26726	0.647042
10.0116	-0.00628		1.91119	-0.24929		11.1923	0.054717		9.54379	0.668015
11.332	-0.51179		9.36202	-0.18333		7.6516	-1.76452		12.0044	-0.45616
9.58333	-0.28933		10.1911	-0.39351		8.99928	-0.17585		8.2663	-0.07842
4.10838	3.54162		11.374	-0.5057		10.9162	-0.44708		10.3464	0.012449
6.63569	-0.6171		9.67362	-0.76916		12.6934	-0.54446		8.36205	0.262864
10.3311	0.048606		6.35251	-0.53658		9.17425	-0.26723		9.25069	-0.7781
11.6749	-0.7498		10.4314	0.017207		10.3638	-0.07757		12.4484	-0.08703
3.1847	0.168193		11.6805	-0.7381		11.1522	0.003156		7.42344	0.457481
8.70646	0.624009		4.10735	-0.19683		9.85698	-0.39933		10.791	0.457984
10.2738	-0.22193		8.69118	0.483435		3.91604	2.7291		6.30006	-0.74972
11.2891	-0.46275		10.3746	-0.02879		6.31861	-0.69672		8.98039	-0.13537
7.02227	0.726995		11.2782	-0.3425		9.99478	0.338472		9.85637	0.277262
11.3005	-1.74946		7.20578	-0.26767		11.8097	-0.63427		11.3927	-0.04572
7.10781	2.20135		11.421	-1.41328		2.78297	-2.91316		2.01123	-2.19202
9.26802	-0.17272		7.38828	0.796509		8.7127	0.195021		8.94294	0.086287
10.8612	-0.61698		9.22788	-0.06391		10.1394	0.017567		10.8057	-0.17134
10.2713	-0.26664		10.9146	-0.55467		11.2612	-0.3383		10.6411	-0.45917
3.06019	-0.08082		10.2279	-0.19123		6.97236	-0.06252		9.79363	0.109905
13.536	-0.87311		13.5743	-0.82617		11.5106	-1.43106		4.76349	2.00834
11.9738	-0.42695		12.0223	-0.58454		7.4237	1.45849		5.04068	-0.3322
10.3083	-0.39301		10.3623	-0.31868		9.29568	-0.02437		9.62947	-0.65726
12.1548	-0.69923		12.1971	-0.47451		10.8606	-0.27956		11.0016	0.088729
7.47597	0.413353		7.53535	0.283924		10.2234	-0.22474		2.97603	0.182374
8.35978	-0.18078		8.2436	-0.24631		2.14646	-1.64014		8.96654	-0.22284
5.12055	0.132998		4.96545	0.812106		13.5286	-0.20708		10.4644	-0.15497
12.3054	-0.39079		12.1917	-0.29472		11.9477	0.105781		10.8327	0.048085
11.3135	-0.69738		11.2732	-0.29807		10.1804	0.023471		8.03366	-0.37017
9.39971	-0.56782		9.43119	-0.44238		12.032	-0.12627		9.24343	-0.13537
9.73072	1.23651		9.98461	-0.15826		7.22829	0.104604		7.54025	1.4336
8.26764	0.89217		8.18772	0.466048		8.21022	-0.10187		8.88584	0.29433
10.5399	-0.99316		10.6538	-0.74008		5.02613	0.001408		10.8529	-0.16357
8.06544	-0.69622		8.17285	-1.05665		12.2619	-0.09122		9.93688	0.294297
8.59709	0.160676		8.61994	0.249343		11.3261	-0.4301		3.79796	-0.81763
6.13718	-0.23241		6.37582	-0.30374		9.30528	-0.42142		13.2677	-0.3549
8.05866	-0.69229		1.61871	-0.83426		11.0123	-0.3306		11.8643	-0.25464
9.88859	-0.47631		8.00672	-0.84287		8.10131	0.603787		10.4259	-0.40764
8.7146	-0.73959		9.529	0.04704		10.3729	-0.33078		11.6003	-0.16776
8.8766	0.040242		8.68126	-0.99337		8.57127	-0.64014		7.81943	0.186562
10.2665	-0.49289		8.81686	0.245624		8.34279	0.066895		7.33637	0.141402
10.1658	-0.55858		10.2117	-0.33241		5.99059	-0.04068		5.00548	0.12348
8.59739	1.60691		10.2001	-0.57191		7.83144	-0.36624		11.3871	-0.27243
8.94813	1.54136		8.60161	0.801736		9.86192	0.154681		9.50742	0.304512
13.3927	0.062266		9.78579	-0.28669		8.86535	-0.34528		9.35054	-0.51082
2.39445	0.587698		2.77967	1.48767		8.63589	-0.03895		11.8367	-0.54117
10.032	-1.25523		13.4385	-0.14057		10.1823	-0.22884		8.66532	0.273228
8.77534	-0.1222		3.10735	0.528313		9.95623	-0.37378		10.0307	-0.3188
7.60047	0.474868		10.2174	-1.06009		8.59708	0.74633		8.60894	-0.33336
7.86336	0.558966		8.72223	-0.08984		10.1071	0.681574		9.41547	-0.77649
9.02882	-0.30115		7.52452	0.539031		2.84262	1.3074		6.15628	-0.00318
11.2425	-0.13197		7.74076	0.165742		13.6595	-0.38421		8.08244	-0.92125
10.7316	0.091539		8.94926	-0.34807		10.0976	-0.7967		8.16342	0.086709
10.4548	-0.6983		11.2437	-0.12961		8.69759	0.033633		8.94802	-1.11775
10.479	-0.22421		10.811	0.02716		7.38219	0.248216		9.00011	-0.16227
11.4547	-0.50498		10.2436	-0.3127		7.64957	0.068757		10.0781	-0.1781
10.4456	1.18294		10.3287	0.140165		8.70925	0.061536		9.94344	-0.23599
9.14392	-0.51143		11.5288	-0.40623		11.1856	0.194272		10.4367	-0.57468
11.2037	-0.23481		10.342	0.887128		10.7166	0.181251		11.9652	-1.95833
7.35733	-0.25995		9.15429	-0.22073		10.9341	-0.22377		13.2285	0.170941
10.225	-0.4591		11.0401	0.452408		10.3486	-0.17111		10.6919	-0.67858
10.7174	0.078502		7.17305	-0.10522		11.5129	-0.11827		8.66864	-0.14007
11.1705	-0.60519		10.1966	-0.33367		10.2802	0.722755		7.87199	0.081445
8.66071	0.491224		10.6752	0.148499		9.08029	-0.19138		8.06199	-0.01216
7.90399	0.45195		11.3052	-0.53191		11.3173	-0.3002		8.57141	0.085412
10.882	-0.18787		8.69937	-0.10142		7.42256	-0.23777		10.9682	-0.0398
9.1948	-0.13532		7.9249	0.281735		10.1714	-0.05917		10.3165	0.225398
9.23963	0.323495		10.9776	-0.26073		10.5094	0.216404		9.00342	1.27489
7.58389	1.30332		9.12098	0.086979		11.1102	-0.22982		9.24767	0.748279
9.20805	-0.64194		9.26827	0.295254		8.70402	0.260325		11.1372	0.021605
10.4613	0.301983		8.1707	0.247273		6.87771	3.64744		10.8057	0.789344
7.733	0.599207		9.13477	-0.74954		10.7029	0.134955		8.81157	0.047682
9.35883	-0.33939		10.4991	0.131108		9.04307	-0.0744		9.57403	1.16131
10.2352	0.080656		7.65795	0.37497		8.99359	0.491391		7.05186	0.075459
9.48499	0.681088		9.3303	0.107346		8.40446	-0.51577		9.44504	-0.01426
11.5284	-0.3454		10.1471	-0.11974		9.20418	-0.21921		10.2638	-0.08347
9.13091	-0.33472		9.62454	0.427328		10.4436	0.400374		10.2626	-0.30735
11.3332	-0.4821		11.5653	-0.28779		7.63823	0.391923		9.15482	-0.37346
8.4182	1.26984		9.20228	-0.27923		9.14679	0.160942		5.16645	1.08926
11.8724	-1.02946		11.3654	-0.50041		10.1006	-0.11983		10.6373	-0.15244
10.2406	-0.55064		8.54828	0.991284		9.45425	0.659054		9.13511	-0.05793
9.58395	-0.72983		11.8331	-0.63285		11.3892	0.038644		9.0271	-0.16672
6.32928	1.21789		10.2072	-0.88672		9.00546	-0.18071		9.89291	-1.81365
8.75753	0.196389		9.69676	-0.65552		11.4393	-0.14944		8.64551	-0.5308
10.0862	-0.29603		5.9602	2.67881		8.76473	0.32315		10.8845	0.223905
10.6611	-0.33512		8.58109	0.051249		11.9194	-0.41436		8.47351	-0.26032
9.17442	-0.3427		10.1117	-0.59827		10.3354	-0.30818		9.32162	0.043461
8.5718	1.14365		10.6251	-0.2994		9.39054	0.003886		9.80344	-0.04394
7.79633	1.09683		9.21637	-0.40202		4.85959	0.103522		10.6463	-0.42982
8.81698	1.7018		8.73966	0.855403		8.55643	0.101473		11.4033	-0.23145
12.269	-0.99034		7.81808	1.22464		10.1872	-0.36614		9.15714	-0.13511
8.3813	2.51222		8.78729	1.13315		10.6755	-0.14592		11.0627	-0.2227
7.2543	-0.24174		12.1273	-0.60449		8.94978	-0.24707		2.08723	-2.04002
1.98805	-1.18446		8.48024	1.90511		8.40597	1.03322		12.9304	-2.02902
6.36593	1.41807		7.2836	0.175796		7.8168	0.915912		10.9903	-0.35988
4.15283	1.64502		5.82763	1.08774		8.47899	1.61481		10.4274	-0.88854
8.45054	-0.33148		3.45492	1.66824		12.2811	-0.33776		9.33076	-0.22757
8.40242	0.454103		8.59997	-0.2726		9.30554	0.856236		5.16065	1.72153
8.91171	-0.1859		8.31316	0.106647		7.19854	-0.34342		8.50407	0.028723
12.7795	-1.00421		8.9747	-0.42176		2.0837	-1.51461		10.1389	-0.79152
8.72754	-0.06974		12.9201	-0.90113		5.8175	1.10658		10.3464	-0.19365
5.30038	1.57512		8.92455	-0.78411		3.75766	0.752179		9.29522	-0.54759
8.50287	2.1652		5.43838	1.08912		8.35986	-0.1702		9.3562	0.002074
6.78546	1.05783		8.59202	1.4466		8.36563	0.359862		7.55107	1.18594
9.16475	0.165752		6.95976	-0.06053		8.68575	-0.33906		10.0523	0.001635
10.8939	-0.41901		9.22715	0.197107		12.899	-0.71346		11.2986	0.091883
9.04826	0.431932		10.9692	-0.39562		8.38341	-0.22901		7.96276	1.6098
10.8326	-0.51392		9.14383	0.154667		5.08267	0.90635		7.05133	-0.05983
8.80242	0.013401		10.5231	0.255141		8.4694	0.599865		6.95616	-0.92534
8.14026	0.252772		8.91804	-0.55534		6.54906	0.473519		4.74819	1.28191
10.7597	-0.29397		8.10415	-0.02766		9.19353	0.254429		8.94509	-0.21937
9.24246	2.28371		10.8566	-0.01155		10.8919	-0.08186		8.7906	-0.01826
4.70643	3.21166		9.29015	1.82004		8.78593	0.404479		8.1141	-0.18536
7.37977	2.2515		4.3726	3.05883		10.6662	0.076972		11.7753	0.038053
11.8164	-1.17028		7.97884	0.950803		8.96592	-0.04964		8.1428	-0.92173
12.2089	-0.65423		11.8799	-0.46147		7.82011	0.075327		4.637	2.03037
12.2797	-1.23226		12.0202	-0.19421		11.0787	-0.49889		8.22658	0.759601
10.34	0.102977		12.4302	-1.0416		9.6526	2.36714		7.10355	-0.67178
7.02216	-0.0721		10.5433	-0.12661		4.83615	4.56931		2.47603	0.352299
8.53829	-0.50509		7.05172	-1.09272		7.63906	1.61255		9.48161	-0.2212
7.77528	-1.37076		8.66776	-0.63288		11.766	-0.47617		10.8947	-0.45877
6.84112	-0.35922		7.23985	-1.25776		12.3222	-0.54504		8.55844	0.157284
8.59342	0.659739		6.63619	-0.33566		12.1973	-0.57378		9.34508	0.614207
10.9727	1.49751		8.58577	1.1225		10.3325	-0.10665		8.93833	-0.08911
9.6097	-0.71423		11.0532	0.424873		7.12743	-0.68321		8.16563	-0.33535
10.0269	-0.39722		9.61702	-1.02313		8.42981	-0.16209		9.91962	1.65064
8.33271	1.52024		10.2963	-0.49854		7.78003	-0.00484		10.4554	-0.67667
6.21962	1.16718		8.44646	0.573003		6.7023	-0.45232		7.21475	0.720542
8.23388	1.4201		6.16904	0.404931		8.80663	0.976853		8.58015	-0.24123
9.57792	-0.04196		9.13638	-0.26135		11.0454	0.86155		10.0383	0.628572
9.6533	0.754173		9.6169	-0.08928		9.73173	-0.3291		10.975	0.713237
11.6006	-1.58486		9.72746	1.37201		10.1337	-0.41857		10.9227	-0.00754
7.61437	0.361807		11.5901	-1.43565		8.72267	1.17912		10.2688	-0.07338
11.7242	-1.92143		7.69631	-0.038		6.36793	0.256769		7.61021	-0.44212
10.6038	0.110074		12.1568	-1.93732		10.2413	-0.33351		8.91094	-0.48762
13.1285	-1.20917		10.6887	0.737144		9.43061	0.146396		6.62564	-0.13313
9.56703	0.226059		13.139	-0.97186		9.67919	-0.08891		5.75525	0.339915
8.85944	-0.12287		9.646	-0.02377		11.5949	-1.22242		8.73339	0.778224
7.66926	0.325723		8.67314	-0.04895		7.49299	-0.2444		10.6531	0.944215
2.86307	-1.34954		7.59407	0.100892		11.9961	-1.61877		9.76109	-0.54361
9.32665	0.675471		2.11871	0.165743		10.9009	-0.51656		9.92398	0.429408
8.70393	-0.52412		9.30187	0.532065		13.0509	-0.53992		15.363	-1.64496
7.9103	1.29427		8.78105	-0.45265		9.40376	-0.23472		6.22729	-0.1452
10.5303	-0.46227		7.88998	1.11905		8.56704	-0.0333		11.5207	-2.00455
9.40966	1.76992		10.6683	-0.44005		7.59204	0.32124		9.74234	-0.06251
10.5668	0.019766		9.63705	2.44368		1.7042	-2.75562		9.65622	1.87696
9.67813	-0.01377		10.3591	0.43727		9.29412	0.292038		11.4767	-0.82467
3.67852	3.00383		9.74154	0.055979		8.63513	-0.15023		7.45652	0.26853
11.6516	-0.03371		3.86463	2.48767		7.94248	1.32008		11.4164	-0.93604
8.10408	-0.41535		3.62989	2.54425		10.5096	0.042832		9.27489	1.41643
3.97821	0.111351		11.6979	0.310439		8.89234	1.38759		11.6462	-0.04111
9.62449	-0.42108		8.39098	-0.48208		10.6585	-0.09795		9.11076	0.262783
11.3555	0.610174		3.86463	1.31774		9.64571	0.027681		9.2886	-0.77698
7.9269	0.116982		9.56774	-0.32317		3.05014	1.72243		7.6461	-0.33897
10.5876	-0.47503		11.349	0.472631		11.7012	0.105058		9.10467	1.01116
11.1244	-0.32927		8.12051	-0.2103		8.28901	-0.34942		8.52206	-0.35742
11.387	-0.77393		10.7254	-0.65315		3.78916	0.475339		9.29269	-0.64921
8.25027	0.437602		11.2029	0.044839		9.42809	-0.18094		10.8354	-0.46197
9.35555	-0.01836		11.6634	-0.82538		11.4683	0.624748		9.12922	-0.01343
6.61228	0.114459		8.24504	0.418408		7.73226	-0.16788		9.1125	1.22588
11.1794	0.22216		9.33146	-0.07953		10.5528	-0.5184		9.24782	0.406207
10.4863	1.23948		6.98775	0.289125		11.1889	-0.09427		3.96848	2.69334
6.06851	2.19885		11.1717	0.270292		11.3962	-0.73536		4.03377	3.46778
3.46904	0.262946		10.414	1.04968		8.11597	0.173883		10.7425	0.910644
8.10734	0.870651		5.5958	3.11994		9.14838	-0.06817		8.56895	-0.306
9.41904	-0.30286		3.97583	0.265278		6.96129	-0.04038		2.637	0.030371
9.75291	-0.13364		8.5417	-0.12799		10.9149	0.239418		8.71076	-0.07242
8.00559	0.6422		9.29119	0.048265		10.3769	0.900702		11.6721	-0.01546
13.587	-1.20046		9.81002	-0.04696		6.07649	1.21491		8.24254	-0.37326
10.0345	1.65536		7.83826	0.405034		3.84262	0.137469		10.5263	-0.51882
6.7376	0.591394		13.6483	-0.84254		8.54711	0.411087		10.6547	0.354789
10.6961	-0.78098		10.0078	1.32274		9.46146	-0.165		11.378	0.356069
4.43912	4.09207		6.38354	0.015717		9.64382	0.149789		8.32216	0.629833
9.7017	-0.53628		10.6314	-0.65841		7.97957	0.625206		9.24562	-0.35678
8.96124	-0.20901		4.3234	3.93128		13.532	-0.43777		7.3333	-0.23266
11.847	-0.51923		9.66598	-0.36727		9.95372	1.23882		11.105	-0.08693
9.7007	-0.368		8.99922	-0.07885		6.47542	0.120855		10.5767	0.868967
9.39891	-0.54752		11.688	0.204673		10.6382	-0.42496		8.17621	0.407795
9.621	-0.36663		9.89278	-0.68054		4.26884	2.37367		3.87971	-0.01027
10.0325	-0.455		9.46669	-0.50778		9.50763	-0.3233		8.99561	-0.09149
8.20276	-0.21407		9.54149	-0.30512		8.79283	-0.34364		8.84706	-0.25757
8.13081	0.558794		10.0416	-0.29306		11.9639	-0.30848		9.34545	-0.15711
12.8837	-1.1572		8.06043	-0.6394		9.46308	-0.02513		8.82694	0.446549
9.79105	0.112111		8.19898	0.394714		9.32319	-0.19186		12.1074	-0.07753
9.07076	0.210271		12.9188	-0.90791		9.51691	-0.17972		10.3192	0.805425
11.2108	-0.51705		9.62853	0.605345		9.922	-0.53386		6.55974	0.302668
5.44188	1.74919		9.13436	-0.23159		8.11705	-0.39641		10.4141	-0.21705
11.0622	-0.65525		11.3536	-0.52208		7.94573	0.439731		4.78828	2.97679
9.3568	-0.41757		5.83	0.604626		12.7854	-0.73118		9.15026	0.092489
10.7621	-1.55766		11.1146	-0.56192		9.59496	0.142568		8.55785	-0.66151
10.5114	-0.14497		9.33325	-0.25771		8.98526	0.041222		11.0437	0.391907
10.445	-0.14763		10.3839	-1.99479		11.1316	-0.18704		9.9351	-0.55833
10	-0.22202		10.5018	-0.20595		5.9102	0.34216		8.99408	-0.37078
7.04036	0.21971		10.337	0.265028		10.9403	-0.18463		9.36827	0.086493
10.3621	-0.03111		9.75181	0.069468		9.23765	0.021174		9.93326	-0.40851
9.75807	1.27804		7.00733	0.542118		11.162	-1.30637		8.24367	0.272866
12.725	-1.42666		10.368	0.23567		10.4975	-0.01245		8.31786	0.013497
9.42829	0.630686		9.53589	1.49034		10.4042	-0.20682		11.5082	-0.14718
11.6014	-0.29098		12.7624	-1.18206		9.74777	-0.28121		8.82221	0.117594
2.69718	0.719215		9.49061	0.777373		7.00584	0.124049		9.65215	-0.3426
8.45414	-0.28419		11.598	-0.43675		10.1635	0.029216		10.9537	-0.33425
11.0473	-0.35868		2.27967	-0.15619		10.3461	1.44515		6.98304	-1.74286
6.5176	0.387837		8.43668	-0.33802		12.6453	-0.52525		10.5926	-0.33557
11.4871	1.81327		1.27967	-2.15619		9.10308	0.360829		9.27347	-0.28032
7.01239	1.38801		11.1504	-0.52639		11.565	-0.00162		11.0128	-1.18052
3.5273	2.85339		6.53515	0.998632		2.80743	-0.96207		10.1606	-0.28419
7.38825	0.326316		11.748	2.19671		8.50487	-0.18203		8.66667	1.17085
8.43515	-0.55083		7.31627	1.88118		10.8503	0.026715		8.46756	0.852419
10.0856	-0.11722		4.26141	1.28122		6.57474	0.454773		6.97651	-0.1026
8.34193	1.16467		7.63808	0.110701		11.4387	1.23041		10.1524	-0.11465
9.2538	0.082305		8.21785	-0.20677		7.28851	0.911466		9.11552	0.942677
9.4575	0.588058		10.1992	-0.952		3.96839	0.529787		10.9789	0.248921
11.1054	-0.36556		8.42484	0.48869		7.44549	0.219447		9.00229	0.663436
8.98718	-0.30535		9.336	-0.05702		8.33405	-0.08374		11.4227	-0.54658
8.58064	0.38141		9.49112	0.821789		10.399	0.037669		8.24477	-0.47006
2.78621	-1.04382		10.8909	-0.45559		8.19525	0.510524		2.87971	-0.45506
10.4937	-0.78632		8.91474	-0.36357		9.14995	-0.02596		11.0111	-0.50773
3.77037	0.380179		8.32406	0.487671		9.35359	0.157432		5.96848	0.693336
8.63372	-0.28347		2.41119	-1.24929		11.1135	-0.44018		10.6794	1.76734
7.48096	3.14928		10.4264	-0.80609		8.82049	-0.29959		5.93745	1.87425
10.7064	-0.37245		4.26141	-0.71878		8.41365	0.244385		2.68355	0.767336
9.92774	-0.66879		8.59115	-0.2833		10.4784	-0.56627		7.45022	-0.19519
7.06797	-0.66849		7.53838	3.44238		3.51494	-0.3771		8.39996	-0.16961
9.98185	-0.28254		10.6927	-0.24738		8.60153	-0.12163		10.6174	-0.76057
11.2716	-0.1724		9.89198	-0.22217		7.68148	3.92012		8.87402	0.329489
10.396	-0.64878		6.64931	-0.36189		10.5594	-0.27794		9.62528	-0.0378
9.10468	-0.62967		10.0666	-0.486		9.96212	-0.58731		9.92904	0.795859
8.69629	2.99238		11.3433	0.078938		7.02807	-0.48449		12.1865	-0.53966
2.85756	1.51392		10.356	-0.29484		10.2409	-0.25311		2.47603	0.352299
10.4519	1.25643		9.21957	-0.39562		11.071	0.013812		8.5071	-0.14711
10.3797	0.852348		8.53608	2.33865		10.5016	-0.13593		8.61335	0.430856
5.36483	0.261659		10.4505	0.866292		8.93353	-0.41252		9.74539	-0.30138
9.19313	-0.25868		10.5028	1.36787		8.87518	2.33436		3.97603	0.182374
8.76333	0.578306		5.48437	0.722136		2.87618	0.070355		8.05463	0.385004
8.93442	0.368046		9.18712	-0.49491		10.4219	0.506466		7.70404	-2.04422
10.2994	-0.69847		8.65316	0.398942		9.84477	1.07381		10.1579	-0.21545
13.1417	-0.79271		9.0458	0.254643		5.08164	-0.00073		9.97842	-0.85476
11.1613	-0.06835		10.3717	-0.56878		9.07676	-0.07225		7.27039	-0.59256
10.0911	0.292402		13.2343	-0.71613		8.50254	0.362797		10.1929	-0.15708
9.47188	-0.12933		11.128	-0.20282		8.81094	-0.12496		10.8321	-0.17425
9.69547	0.679014		10.0616	0.105653		10.2182	-0.29405		9.5961	-0.24748
7.17648	-0.69178		9.39057	0.016446		13.0873	-0.31922		8.75177	-0.48321
9.61682	-0.36958		9.55501	1.0215		11.1256	-0.13398		10.2307	1.2909
10.3722	-0.31303		7.23536	-1.08387		9.78003	0.088428		2.84452	0.445408
8.40612	0.084598		9.62085	-0.14996		9.13938	0.114749		10.3797	0.298079
8.79907	-0.54096		10.3736	0.132684		9.68276	0.101793		9.62555	1.09517
8.01469	1.45289		8.32298	0.107049		7.1562	-0.55044		4.97604	0.182374
2.71683	0.232451		8.64796	-0.81493		9.49545	-0.2823		9.13568	-0.1482
10.3532	-0.22751		8.22869	1.56692		10.3404	-0.24136		9.0161	-0.29595
13.503	-0.34166		10.4855	0.023759		7.92856	0.126344		8.70509	-0.26014
12.5491	0.039409		13.4711	-0.52913		8.98511	-0.49017		10.3539	-0.50644
5.43375	2.27397		12.6175	0.022226		8.58299	0.314057		12.3041	-0.16787
8.28214	0.104515		5.60735	1.52831		2.64646	-0.64014		11.1945	-0.02451
6.1934	0.389017		8.27364	-0.0012		10.0228	-0.15973		9.95504	0.318605
8.39938	0.543266		6.06308	-0.55308		13.4894	0.14364		9.09131	0.230931
8.32197	-0.2307		8.61683	-0.16868		12.4383	0.278453		9.1363	0.940173
7.7345	0.216433		8.15512	-0.22867		5.48356	1.35145		8.24442	-1.03798
5.22149	2.16377		7.6477	0.50863		8.19759	-0.11484		9.13396	0.295156
8.97057	-0.33838		5.42237	2.12922		6.08472	-0.40748		10.1962	-0.24663
5.12415	2.64717		8.89444	-0.3386		8.6716	0.220243		8.21951	-0.28213
6.59302	1.94713		5.37606	2.1846		8.22571	-0.24905		9.01932	-0.2895
2.97493	1.1637		6.16161	2.74177		7.50464	0.081843		9.04987	0.758593
4.95909	-0.04973		3.49615	0.58078		5.21239	1.57285		3.58723	0.959981
10.1619	0.433402		4.98437	-0.27786		9.06182	-0.39253		9.56404	0.213616
7.61207	0.297232		10.1077	0.276447		4.89239	2.37778		13.393	-0.62352
5.11543	0.205231		7.63537	0.51938		6.29845	3.11865		12.9734	-0.52289
5.52022	0.026162		5.42422	0.601841		3.30743	1.20786		5.6141	0.720031
8.6832	1.33784		6.03158	0.428777		5.02613	0.001408		7.70082	-0.06738
4.45703	2.49045		8.42583	1.36527		9.96348	0.515461		5.37324	-0.27219
4.55766	2.17715		5.03515	1.99863		7.41695	0.014951		9.17373	-0.41128
5.76593	3.34576		4.90363	1.23974		5.00359	0.260326		8.08962	-0.02234
4.82292	3.85968		6.18367	2.78589		5.41604	-0.27091		8.10899	0.374104
7.14278	0.953931		5.21362	2.35557		8.39051	1.03417		5.07751	1.38031
7.12747	0.758988		7.00202	1.3988		4.62935	0.681789		9.36374	0.242675
6.47823	1.29581		7.09821	1.10916		5.06711	0.518559		6.09563	1.17259
8.82252	1.82142		6.82902	0.767579		6.84267	0.944824		7.15178	-0.03694
5.33469	2.85675		9.36576	0.511561		4.84262	2.13747		4.26349	1.00835
8.20196	0.208365		6.97239	-0.62275		6.83696	0.95623		4.88825	1.0018
9.3026	0.238426		8.21138	0.660103		6.93435	0.372918		10.1886	0.489803
10.3776	-0.29222		9.36593	0.075545		6.67365	0.224347		7.69265	0.61061
9.32466	-0.20735		10.2897	-0.10666		8.95091	0.410412		4.37971	0.544944
8.40708	0.353926		9.40101	-0.10956		7.28054	-0.67887		5.29071	1.6418
12.1542	-1.01393		8.54877	0.232661		8.04377	-0.00627		8.57835	0.579552
8.5031	0.132269		12.1652	-0.90973		9.09175	0.00565		6.86343	0.747437
8.98239	0.520842		8.63032	0.126214		10.295	0.060008		8.71356	0.965883
4.41167	1.1482		9.1707	0.084212		9.03139	-0.11508		6.1063	3.61283
9.85379	0.307029		4.24267	0.41367		8.42788	0.321222		7.43179	0.286446
14.2637	-0.16283		9.85176	0.262354		12.1695	-0.50782		7.52937	0.392125
11.6995	0.150648		14.4008	-0.09526		8.60587	-0.14981		7.56334	-0.77519
12.2299	-0.34502		11.7512	-0.00638		9.07932	-0.03643		8.5508	0.142016
10.1612	-0.08323		12.2407	-0.28938		4.9809	1.10988		7.09842	-0.01765
8.77867	0.288153		10.4115	-0.60597		9.90008	0.151136		8.06068	0.292178
10.0755	-0.97431		8.85561	0.39544		14.418	-0.01382		9.36002	-0.03335
9.5311	-0.47777		10.0455	-1.38841		11.6818	0.088721		10.1437	-0.05318
9.90441	0.708591		9.4612	-0.74784		12.245	-0.17138		9.04964	-0.01027
6.46413	-0.12937		10.0077	0.69232		10.389	-0.39063		8.52116	-0.24604
11.9477	-0.35388		6.35556	0.031887		8.64359	0.333243		11.004	-0.38736
7.97188	3.70637		11.8443	-0.29578		9.91333	-1.20789		8.84886	-0.6118
8.27622	0.357739		7.78612	1.88587		9.4323	-0.20057		9.83944	-0.82055
8.97709	0.001944		8.33529	0.209391		9.69303	0.364364		5.12945	0.371408
7.82501	-0.20029		8.91306	0.026071		6.22006	-0.27757		10.2334	-0.14149
6.09784	0.79808		7.68095	-0.5594		11.9167	0.130459		14.0691	-0.16861
9.12548	-0.14424		6.37766	1.33881		9.20224	1.2915		11.7933	-0.06334
9.52041	0.834296		9.11159	0.035528		8.21335	0.180637		11.8359	-0.25149
9.90742	0.023169		9.3759	0.884445		9.13026	-0.09795		10.3839	-0.06722
11.5867	-0.7723		9.71989	0.388422		7.94787	0.01576		8.38787	0.326341
3.63856	0.660876		11.6998	-0.51493		6.001	0.160553		8.90284	-0.03087
8.89848	0.51127		8.67356	0.827437		8.99997	0.025846		9.64455	-0.73574
4.34059	3.74301		4.06003	4.04839		9.39512	0.497365		10.0969	0.349857
12.0142	0.262203		12.1721	-0.36449		9.84538	-0.12733		5.20438	1.63407
7.50951	0.161288		7.53988	-0.33676		11.5983	-0.31115		11.2206	0.813942
8.88671	-0.15927		8.6843	-0.23281		2.75766	0.752179		12.4946	-0.70244
10.4719	0.178451		10.5317	-0.25601		8.53564	0.500374		8.31103	-0.08827
10.6932	5.37892		8.39837	7.11035		4.46114	1.81929		8.75069	0.221902
9.73742	-0.02091		9.68802	0.034758		2.75766	0.752179		8.03648	0.128334
10.37	0.370777		10.4967	0.293633		12.6284	-0.23358		6.21491	-0.38699
9.61788	-0.49331		9.60922	-0.41594		7.63968	-0.20767		8.76243	-0.16098
10.6111	-0.13832		10.6018	-0.16114		8.81072	0.031042		9.48982	0.442526
11.2239	-0.09104		11.2071	0.278355		10.3625	0.387758		8.79321	0.636806
10.2577	-0.3819		10.3217	-0.51813		11.6222	2.67348		10.8788	0.247175
11.2344	-1.97475		11.5482	-1.98926		9.59584	0.167401		2.76852	-0.23266
5.79523	1.14979		5.72708	1.20756		10.3752	0.28212		9.7141	0.100169
6.31616	-0.15885		6.78318	0.265278		9.49177	-0.12944		5.20164	1.01887
9.2075	0.263028		9.48469	0.508204		10.3382	0.095026		2.97603	0.182374
9.74916	-0.17646		9.5898	-0.06575		11.0144	0.18833		13.4736	-0.45986
8.66778	-0.70408		8.55512	-0.51101		10.2998	-0.16632		7.54389	-0.4957
9.8236	0.070112		9.6961	0.146859		11.4528	-1.30743		8.77604	-0.08696
10.3361	-0.64285		10.3574	-0.36853		5.93612	1.59933		10.8621	0.804682
8.37731	0.277435		8.37602	0.137453		6.19328	-0.81491		3.08723	1.57469
10.5442	-0.21005		10.5792	-0.12047		9.00913	-0.12138		14.7149	0.092903
8.88415	-0.65056		8.82548	-0.62204		9.81958	-0.12965		2.47603	0.352299
10.5503	-0.31855		10.5595	-0.59454		8.62151	-0.47967		9.90167	-0.02216
7.31946	-0.32716		7.34495	-0.52147		9.74235	-0.00889		2.97603	1.3523
6.67518	-0.26986		6.60232	-0.26791		10.2159	-0.43777		10.3398	0.156826
[truncated: 3,950 more rows]
