# Supplementary material for: Dietary change without caloric restriction maintains a youthful profile in ageing yeast
Source: PLoS Biol. 2023 Aug 29;21(8):e3002245. doi: 10.1371/journal.pbio.3002245 (PMC10464975; doi:10.1371/journal.pbio.3002245)
Supplement: S2 File — (ZIP) [file pbio.3002245.s010.zip › S2_File/figure 2.xlsx]

## Sheet: 2a
average GLU log-48	change GLU log-48		average GAL log-48	change GAL log-48
4.94121	4.02664		5.64178	0.574779
2.50732	0.065752		2.77106	0.194802
4.50901	1.31425		4.70655	-0.07415
3.45665	1.74201		2.83032	1.31332
5.91828	0.90562		5.84586	-0.19991
7.5774	3.14161		8.08517	1.03078
7.52141	2.32051		8.7012	0.752199
10.2719	-0.170452		11.4085	-1.26328
9.14149	-0.468941		8.81552	0.397577
8.86878	-0.202946		8.7879	0.109444
9.84023	0.222038		10.0281	-0.03369
7.64967	0.589451		7.74748	0.091617
6.75815	1.79592		7.60016	0.615666
10.8692	0.475045		11.036	0.052855
9.28131	-0.172614		9.23292	-0.11895
9.34561	0.190318		9.55584	0.258327
8.24303	0.193559		8.27863	-0.15577
2.0878	-0.510249		7.93896	-0.08694
7.96804	-0.264502		8.38723	-0.06449
7.97589	-0.312966		8.47431	0.163378
8.19209	0.356628		10.3558	0.117935
10.4061	-0.356695		9.61301	-0.1482
9.56251	-0.0578861		11.3394	0.130953
11.3958	-0.532978		9.70211	-0.09005
9.79371	-0.137235		10.45	0.509842
10.0432	0.190482		9.87758	0.371597
8.98068	0.954523		15.3455	-0.05654
15.8952	-1.60546		4.52981	0.209799
4.41046	-1.47374		5.65019	1.57609
5.97211	1.73794		10.5616	0.044454
10.7278	-0.530011		13.4498	0.249866
13.5509	-0.324041		7.18686	-0.68427
7.05392	-0.585884		8.65963	0.979351
8.79024	1.55703		7.73321	-0.21939
7.66048	-0.663216		8.30813	-0.3704
7.94483	0.0401468		8.90002	0.028456
8.71465	0.304916		9.1865	0.338364
9.00668	0.551352		10.8216	0.022762
11.0072	-0.131512		6.46102	1.13917
7.2477	1.74022		7.37345	0.092754
7.31459	-0.136564		7.65083	0.401039
7.72949	0.518323		10.5641	-0.36385
10.601	-0.501777		10.5777	-0.08297
10.7285	-0.850431		9.06822	-0.37023
9.25084	-0.0341225		12.2384	0.042548
12.2663	-0.559387		9.63656	0.276546
9.84472	0.00794411		9.75445	-0.19501
9.59667	-0.663992		8.23617	0.022018
8.49077	-0.240959		10.272	-0.02338
10.4615	-0.67255		10.3081	-0.35966
9.89778	0.269202		11.1061	-0.11007
10.9663	-0.339355		8.42355	0.30203
8.48486	0.551701		8.4948	0.019897
8.5822	-0.218014		8.94944	0.136986
8.86514	-0.0547523		12.1606	-0.11417
12.2023	-0.713554		9.23831	0.226566
9.12144	0.578619		8.17606	0.16285
8.10663	0.330898		7.97542	-0.09924
8.02606	-0.147959		9.26844	0.122416
8.82986	0.671747		10.3689	0.00935
10.3688	-0.426573		14.9304	-1.01235
14.7143	-1.32263		3.59187	-0.93225
3.07245	-2.74258		13.8943	-0.35941
14.0261	-1.56741		9.45118	-0.22869
9.38898	0.236288		9.59677	-0.5481
9.43663	-0.496756		9.80145	-0.14099
9.80515	-0.684916		10.9339	0.031694
10.8627	-0.385921		8.53398	-0.36533
8.83734	-0.354245		10.1176	-0.39295
10.0204	-0.761192		7.92539	-0.38944
8.0616	-1.0279		10.7539	1.43789
11.4292	1.86315		6.28757	1.35747
6.82064	1.39241		10.1899	0.330034
10.3247	0.216814		10.6526	1.13953
10.7838	0.0506573		9.20076	0.280756
9.18187	0.783182		8.05139	-0.07509
8.13919	0.378345		4.06049	1.20662
4.82058	2.64788		5.72002	0.203763
5.94383	0.9904		9.37303	0.63783
9.47716	0.690742		8.07745	1.38528
8.32608	0.658468		4.90336	1.05948
6.10469	0.897081		3.68469	0.882123
3.92939	0.850984		7.13769	0.746499
7.65098	-0.177089		6.89985	0.298964
6.8839	-0.246963		6.9387	1.14669
6.67409	2.21192		10.6624	-0.01326
10.5278	0.170398		3.27768	0.570608
3.18779	0.689716		6.49644	0.530081
7.12172	1.10801		3.6312	0.500051
4.18337	0.958416		9.8456	-2.76028
3.87218	1.79547		5.46154	0.198786
4.40038	1.94497		4.1692	0.839087
10.1406	-4.22586		9.41594	0.246718
7.2774	0.590957		6.29578	0.354819
6.30282	1.56928		7.77056	0.147785
9.62176	0.607568		8.79908	0.591303
6.38302	0.0622654		8.07852	-0.32937
8.01632	0.0781226		10.6096	-0.22313
2.93588	0.600947		9.17371	-0.38853
8.96977	0.379863		8.70653	-0.13609
8.60218	0.0338898		9.42021	-0.13571
10.584	-0.247581		9.36906	0.493284
9.09623	-0.391373		5.76226	-0.4554
8.7369	-0.0561075		8.93851	0.207742
9.32675	-0.190732		14.4498	-0.09603
9.2729	0.840147		8.94084	1.57385
5.6536	0.33225		8.48645	-0.68199
9.15266	0.685341		8.22882	-0.06489
12.6589	1.04693		2.16282	-0.39607
9.13175	1.77079		8.67392	0.383204
8.58762	-0.507298		13.8821	-0.18985
8.13791	0.579615		7.58065	0.33218
3.48405	0.282232		11.5339	0.307646
9.28345	0.0953293		8.99863	-0.11209
13.8762	-1.40506		8.12809	-0.16439
7.32745	0.600092		9.79706	-0.45784
11.4416	-0.153561		12.5653	-0.29975
8.49763	-0.271072		8.39598	0.243517
8.05531	-0.364765		10.2678	-0.24328
9.75225	0.10527		8.55771	-0.28991
12.6224	-1.51519		7.77332	-0.2764
8.40292	0.13228		9.20965	-0.27524
10.2489	-0.428829		8.36121	0.245546
8.72502	-0.0715227		8.07586	-0.03433
7.94319	-0.254643		10.8228	-0.49142
9.25878	-0.535868		8.17928	1.32819
8.62115	-0.383329		12.9324	-0.36874
7.83291	0.374852		9.18995	0.76482
10.923	-0.625038		6.89824	-0.70705
7.94661	3.44382		13.7683	-0.26994
12.9856	-1.30922		7.06188	-0.22074
9.83083	1.75286		9.30916	0.079035
7.1989	0.00752354		7.58263	0.494349
13.7258	-1.45175		9.61749	-0.17085
7.55125	-0.135548		9.87328	-0.23415
9.04895	-0.809183		9.87394	-0.38442
7.22462	-0.379101		11.0241	0.018341
9.41958	-1.01775		8.47576	-0.99322
9.67372	-0.729181		10.0675	0.205012
8.80877	0.768272		8.33509	-0.18986
9.74685	1.71409		8.59926	-0.23971
8.67611	-0.554212		7.6307	0.217703
10.4946	0.384277		10.8892	0.007684
8.65754	0.299431		8.8371	0.438529
8.03826	0.0102024		11.1519	-0.45132
6.97195	1.13884		8.63914	0.675022
10.951	-0.377332		9.18839	0.267256
9.11689	-0.321148		9.53097	-0.45102
10.9762	-0.685946		10.6931	0.111095
9.00725	0.0157413		10.0128	-0.34929
9.53178	-0.500433		6.3476	3.34789
9.68854	-0.826876		5.18065	3.74651
10.8156	0.121971		11.5222	-0.36099
9.91543	-0.468296		8.68837	0.215413
6.0707	6.28561		13.059	-0.11077
11.2235	-0.605468		7.84315	-0.23141
8.92174	0.420828		10.9929	-1.05087
11.1388	1.24179		11.022	0.290296
5.41158	3.20183		9.89177	0.221452
10.8024	-0.543164		6.81948	0.654203
11.1427	0.208471		11.5038	-0.00441
10.0432	0.00499439		8.21707	-0.13279
6.94094	1.37074		9.56846	-0.1213
11.7427	-0.9366		9.56167	-0.71102
8.3945	-1.11582		10.0249	0.146848
9.00135	0.603878		8.798	-0.64857
9.21039	-0.135453		8.99022	-0.23737
10.29	-0.20499		9.54954	-0.26362
8.90532	-0.824871		10.6051	-0.62366
9.30342	0.254283		7.51419	0.023581
8.88044	0.339001		14.2049	-0.15388
10.2327	-1.37452		8.04709	1.46386
7.73332	-0.104309		7.21559	2.37267
12.1875	0.739024		9.01804	0.243772
7.68442	2.01907		13.5509	-0.49474
7.19188	1.61948		9.37566	-0.09922
9.26163	-0.5902		6.78331	-0.19792
13.5346	-1.71901		10.824	-0.3421
9.4413	-0.811868		9.4423	-0.45909
6.97972	0.112709		11.351	-0.39691
10.845	-0.95705		7.96194	-0.25625
9.38226	-0.39651		9.58766	-0.03341
11.1632	-0.63153		8.16225	0.257232
7.32163	-0.253947		8.07687	0.130992
9.56359	-0.451889		11.2458	-0.30886
7.94336	0.539486		2.98285	1.7883
8.1824	-0.294035		11.0422	-0.25517
11.2603	-0.224986		9.21222	0.070088
4.05806	2.75218		6.37656	-0.23859
9.13914	1.04877		10.394	-0.39529
9.45276	-0.0940886		7.73422	-0.05708
6.0776	-0.250381		9.17038	-0.50336
10.3009	-0.473825		8.82259	-0.50874
7.81827	0.296131		11.4769	-0.65621
9.37405	-0.379882		8.40514	0.341581
8.839	-0.559686		8.41673	-0.44586
11.1924	-0.926867		6.95991	0.475057
8.60699	-0.0370264		9.92643	0.900854
8.85726	-0.0650187		10.933	0.194572
8.45249	-0.951978		12.0999	-0.73897
11.187	0.671638		11.5724	-0.86811
11.1749	-0.413128		10.1204	0.185842
11.4237	-2.02621		10.297	-0.71068
11.0951	-2.01683		9.1805	-0.00663
9.82569	0.50419		9.70641	-0.15971
9.66201	0.37438		8.93063	0.482328
9.23287	-0.60078		7.96865	0.797914
9.30743	-0.088069		8.80021	0.610538
9.28648	0.523025		8.76174	0.07518
8.44795	0.895816		8.28374	-0.04306
8.44063	1.52227		12.6097	-0.63911
8.8847	0.483103		12.1124	-0.69984
8.61784	0.371471		13.0419	0.146236
12.328	-0.940696		4.36817	0.574051
11.7347	-0.861897		5.53495	0.579625
13.0167	-0.392788		9.41362	0.794563
6.14176	1.29023		7.72913	0.132711
6.32684	0.404824		9.45591	0.36918
10.5448	0.957314		11.0663	-0.03756
7.60937	0.447011		8.41585	0.188066
9.19277	0.168742		10.6614	-0.03475
10.9953	-0.18328		15.4808	-0.78028
8.16141	-0.702053		16.4594	-0.81067
10.9087	-0.635313		16.7664	-0.77865
4.74485	1.29287		10.2308	-0.43802
3.40606	2.12626		7.7917	-0.11068
6.00407	0.0564351		10.9743	0.33601
8.85297	-0.024868		8.38515	0.433239
7.51119	-0.313189		12.7479	-0.30646
11.2539	0.895535		10.6715	-0.07848
8.28784	1.07781		5.44703	-0.47933
12.7868	-1.31711		9.25001	-0.71427
10.129	0.199063		10.1928	-0.35885
5.21153	-0.581113		8.70061	-0.41594
8.8851	-1.12904		14.2852	-0.3125
9.95051	-0.47809		8.67447	-0.44797
8.88836	-0.604795		10.8598	-0.23829
14.127	-1.39715		10.4236	0.014421
5.56132	4.43678		10.8878	0.154499
10.7736	-0.887478		8.869	-0.21972
10.1602	0.0623856		10.5633	-0.10752
10.7292	0.42211		12.7952	-0.15749
8.2856	0.566944		10.2516	-0.03865
10.5077	0.292835		9.16919	0.117924
10.9525	0.999367		9.23014	0.007362
10.2811	0.000850677		9.0659	-0.17768
9.373	-0.431385		6.90941	0.427115
9.67257	0.6393		9.12646	-0.00653
8.69946	0.269226		5.18452	0.325398
7.1243	1.28082		12.8784	-0.15859
8.85551	0.338652		10.1357	-1.0339
5.95047	1.05419		7.73374	-0.50977
12.9363	-1.41202		10.4981	-0.58813
9.88067	-1.41743		9.80952	-0.09198
5.88633	2.06888		9.62642	4.49053
9.66425	-0.426743		9.36343	-0.17616
9.29033	0.574163		10.4634	0.079198
9.34617	4.00015		5.522	1.25189
9.49792	-0.136529		8.83246	0.01874
10.0809	0.813745		10.0577	-0.12896
6.67516	1.60918		9.16521	0.432684
8.79271	0.0330305		10.5927	0.051258
10.0664	-0.20835		8.80508	-0.6646
9.41309	0.0938721		9.14503	0.106628
10.5715	0.213202		8.47931	0.281095
8.7686	-1.03229		8.32244	0.085941
9.0001	-0.504422		7.96845	-0.00702
8.38031	0.496586		7.22413	0.780516
8.69743	0.462031		10.6735	1.15934
8.22196	-0.10325		10.9944	0.002042
7.20383	0.829418		11.2605	-0.64781
11.2551	1.22964		8.41271	0.408355
11.2246	-0.0100117		9.49152	0.334543
11.2096	-0.842348		9.29935	3.65645
8.5232	0.884558		8.35144	0.183811
9.09268	0.581825		10.1985	-0.12139
8.75318	6.57257		6.57604	0.724391
8.86595	0.720632		8.45466	0.182022
10.252	-0.697917		13.7948	0.075693
6.75781	0.914477		12.0566	-0.32281
8.48585	0.536591		10.708	-0.24534
13.5633	-0.424364		10.1245	-0.35446
12.0746	-1.01835		11.7801	0.286697
10.586	-0.455415		8.51903	1.86484
10.1557	-0.413318		11.7119	-0.03294
12.0285	-0.25016		13.2721	-0.38413
8.57208	2.67465		5.50478	-0.58147
11.7362	-1.23367		9.72251	1.33811
13.319	-1.44934		11.6776	-0.2547
7.25453	-1.5863		8.88442	-0.21197
9.69092	2.43432		10.2066	-0.62269
11.5681	-0.746339		9.86703	-0.17882
8.94985	-0.718695		8.79709	0.024338
10.0252	-1.11114		7.34335	0.105762
9.6348	-0.396686		10.9383	0.598389
8.61937	-0.233911		12.666	-1.25579
7.31836	0.275969		9.76624	-0.1664
11.3378	-0.608474		8.61616	-0.20913
10.9411	-1.97442		9.75531	-0.02694
9.82683	-0.183456		8.84993	-0.46737
8.66923	-0.149906		7.59403	-0.55633
9.88441	-0.0729084		4.89501	0.683865
8.88755	-0.0269165		10.1555	-0.35905
7.81861	0.234534		9.34594	-0.24788
5.36769	0.327058		9.03492	-0.2943
10.3526	-0.371915		8.45138	0.348695
9.42145	-0.247099		10.0457	1.02689
9.01642	0.0892172		11.9158	0.164902
9.18081	-0.904919		7.09954	0.105803
9.6955	1.53427		9.22142	0.264845
12.1237	-0.627987		10.9582	0.345814
7.2181	0.408485		3.97858	-0.22024
9.15224	0.656549		9.83649	0.135007
10.9592	0.234375		10.3791	0.052949
3.93337	0.342939		8.49283	0.063499
9.75514	0.169426		10.5747	-0.29472
10.1327	0.0230913		9.21072	0.635774
8.30987	-0.135432		9.9549	-0.14293
10.3198	-0.946193		4.64801	1.72631
9.38775	1.16726		6.0664	1.96105
10.0267	-0.462214		16.597	-0.40522
4.5201	2.44746		8.26917	0.445468
6.01013	2.63395		7.95213	-0.37536
16.4844	-1.21795		13.0776	-0.35126
8.2886	0.699193		9.41486	-0.61085
7.26227	-0.276099		9.64336	0.118541
12.9796	-1.19487		9.10933	-0.29254
9.29223	-1.55552		8.80518	0.103292
9.15428	0.144517		12.072	0.175962
9.02541	-0.120857		9.29633	0.444302
8.72873	0.121904		9.4028	0.469095
11.5222	0.686232		12.718	-0.08101
9.61501	-0.0629063		6.20724	0.339504
9.71169	-0.0345612		8.26839	-0.76224
12.6892	-0.564924		9.50533	-0.19737
6.44014	0.981071		7.68308	-0.1275
8.04426	-0.405953		8.61035	-0.06571
9.64286	-0.582475		9.59955	-0.22357
8.1235	0.0297012		8.3022	0.554665
8.13639	0.777564		8.90319	-0.08554
9.9902	0.14786		8.98127	-0.0727
8.67909	0.481336		8.09629	0.077758
9.14034	0.40201		10.4162	0.148814
8.49342	-0.124701		10.9377	-0.03134
8.08909	1.13653		7.75998	0.221354
10.0375	0.821463		10.2653	0.071243
10.809	0.213258		12.0427	-0.3086
7.76408	-0.530571		8.28309	0.650957
1.94156	-0.480803		10.2986	-0.1024
10.4996	-0.990412		6.76131	2.03574
12.0437	-1.27311		5.82177	1.83678
8.69703	1.36368		11.5152	-0.45851
9.63455	-0.149741		8.51747	-0.46479
5.76505	4.49374		10.2257	-0.05962
6.31787	1.90549		7.23661	-0.30346
10.8335	0.00484753		8.21655	-0.16438
8.65103	0.882547		10.5719	-0.08938
10.2588	0.230498		9.33784	0.280773
7.23269	-0.284753		8.16072	0.023163
8.26172	-0.1169		5.08209	0.465834
10.5773	-0.804152		10.5933	-0.45841
9.59367	-0.593735		10.8485	-0.03137
8.45738	0.791987		9.4	0.448465
4.96475	0.695211		7.64033	0.383303
10.0386	-1.14052		12.6263	-0.2288
10.8167	-0.503723		9.66684	0.75995
9.47176	0.550363		8.72305	-0.31329
8.16423	0.324167		9.85406	-0.06287
12.4454	-0.51381		7.50488	-0.38903
9.82368	0.254664		9.33729	-0.06977
8.86342	-0.114996		7.63144	-0.17455
9.80651	-0.579031		8.10797	-0.29787
7.77363	0.374055		10.2985	0.524485
9.40044	-0.441793		9.45629	-0.22672
7.68534	-0.0688963		9.69663	0.155834
8.02564	-0.138214		10.8169	0.17713
9.90091	1.93816		9.70147	0.603003
9.64494	-0.0506096		7.93411	-0.4012
9.71324	-0.299489		7.94558	0.036345
10.7464	0.0159807		10.3865	-0.16484
9.7521	0.230902		9.58059	-0.07478
8.18174	-0.607637		3.95207	3.14178
8.19303	-0.201055		13.7409	-0.32469
9.66848	-0.582964		6.16979	0.488585
9.25307	0.00427628		8.03879	0.852389
3.94629	3.62175		5.90494	-0.67737
13.7901	-1.51675		9.13736	-0.21848
6.87119	1.47948		3.55387	1.93035
7.62889	2.66864		10.4927	0.174917
6.17651	-0.278275		7.42275	-0.17145
8.14445	0.298741		13.8695	-0.53113
10.8465	-0.761002		3.51855	0.284791
7.32876	-0.215003		13.248	-0.40917
13.9308	-1.81258		10.8149	-0.10117
3.91089	-0.696979		8.92911	-0.48279
13.1884	-1.69439		8.01323	0.235891
10.765	-1.40225		6.65274	-0.20516
8.82242	-0.400166		8.27363	0.094915
7.87017	0.111422		13.8982	-0.0736
6.61241	0.333416		3.21192	0.050049
8.3586	-0.33235		3.26456	0.444839
14.1281	-1.11708		7.76162	0.271809
3.59179	0.311855		10.4009	-0.31711
3.35163	-0.374926		10.8687	0.215164
7.83541	0.195433		9.05571	-0.01781
10.3519	-0.49419		8.12711	0.613053
11.0693	0.239275		6.05648	3.09427
9.20488	-0.1019		10.3886	-0.40988
8.07162	0.555016		8.62542	0.496501
6.65296	3.90581		8.69194	0.037752
10.0524	-0.0345039		10.3673	0.055628
7.96186	2.87899		8.69689	0.44265
8.47427	0.447332		9.90758	-0.06342
10.4251	-0.28229		10.3628	0.529891
8.8399	0.0169325		8.08034	-0.01817
9.7968	0.509391		7.84449	-0.1902
10.8707	1.1502		9.67659	0.138569
8.38305	0.0943165		6.99449	-0.03012
7.88156	0.514054		9.39044	0.737456
9.61743	0.335368		9.18087	0.185764
6.91412	-0.226239		8.99444	-0.41376
9.08636	1.83694		6.84605	-0.02275
9.26893	0.217912		12.4546	-0.20331
8.98163	-0.280694		7.86783	0.105245
7.08226	0.251277		9.57525	-0.08723
11.8945	-0.269327		12.384	-0.43365
7.82936	-0.36041		10.379	0.312208
9.48583	-0.561783		7.76112	-0.02875
12.1023	-0.636587		2.71546	0.083606
10.513	0.535058		8.74345	0.175294
7.73619	0.473646		4.18574	0.365432
2.661	0.788144		9.36055	-0.22554
8.65388	0.95567		7.66766	0.285258
4.48771	0.411808		10.502	-0.11761
9.28837	-0.34465		10.6478	0.38558
7.86517	0.541956		8.47491	0.836255
10.5027	-0.0619249		7.97766	0.107277
8.99759	1.16683		8.30673	-0.26604
7.56669	2.02966		6.92715	-0.62687
8.06028	0.225606		11.0725	0.119173
8.20255	-0.273301		9.72241	0.042874
6.90133	-0.80638		9.50799	0.214077
10.9425	0.0821705		9.15297	0.156552
9.92878	0.265978		8.49524	0.792803
9.65884	0.403816		7.29897	-0.0824
9.28698	0.274614		5.97087	1.18566
9.08329	-0.409171		8.91088	0.678576
7.60324	0.357477		9.03096	0.427735
5.8802	1.94525		9.71904	-0.37728
8.59167	1.99312		9.31124	-0.39276
9.30257	-0.0771647		10.4419	-0.34641
9.54487	-0.557317		9.06679	-0.03307
9.35688	-2.14653		10.089	0.177362
10.3417	-0.722122		10.5376	0.309336
9.15374	-0.154033		12.0462	-0.10706
10.2537	-0.733222		5.26778	0.76323
10.5327	-0.078289		9.44306	-0.27884
11.8605	-0.812202		9.00093	0.126911
5.50081	2.27137		8.02449	0.335172
8.68912	-0.12805		7.53492	0.084024
9.03961	-0.86027		8.96663	0.250687
8.30063	0.414055		8.24795	0.068474
7.60099	-0.230739		10.2314	0.353417
9.08851	0.591051		8.14939	0.118294
7.59223	1.1697		6.62316	0.330846
10.2273	0.837587		8.19787	-0.06618
8.36795	0.2614		9.08051	-0.28096
6.9431	0.873015		9.08653	0.262153
8.43793	0.131943		9.08487	-0.10718
8.9826	-0.163511		11.6661	0.121567
9.12309	-0.414024		8.08075	0.224768
8.33204	0.338165		9.50109	-0.54741
11.5569	-0.557924		9.92158	0.097315
8.0462	0.191005		8.49982	-0.09889
9.03611	-1.14829		9.52324	0.247343
10.1011	-0.46449		7.52795	0.494802
8.04764	-0.235975		8.79374	0.014853
8.77851	1.18747		8.82828	-0.24998
7.88583	0.989872		9.49081	-0.1039
8.99665	-0.589565		8.40849	-0.2377
8.76293	0.214576		10.1008	-0.20216
9.29603	-0.0431042		10.3164	-0.11005
8.42417	-0.566534		8.02063	0.07055
10.2979	-0.3397		10.1315	-0.05224
10.4751	-0.123321		8.31653	0.139044
8.11638	0.611732		9.49892	-0.42602
10.1947	-0.16795		9.20761	-0.11278
8.36112	1.11793		11.6343	-0.09799
9.6818	-0.556126		6.73871	0.744474
8.71994	0.267692		6.94898	-0.09802
11.7152	-0.742822		13.6018	0.285114
7.10733	2.68081		10.4367	0.26479
4.91512	3.97446		9.32825	-0.44831
13.5799	-0.100126		9.22457	-0.14469
10.3817	0.117414		9.14818	0.229671
9.37732	-0.703466		7.60464	-0.20256
9.28897	0.186413		4.60275	0.951286
9.23858	0.771941		7.0952	-0.00936
7.80646	0.084713		3.38041	-0.43894
4.50185	0.440099		8.75384	0.255854
7.17383	0.213691		11.0429	-2.84835
3.56075	2.85068		9.1552	-0.95988
9.25186	1.1947		9.07376	0.108947
8.85624	-1.83127		8.1245	-1.00655
7.57812	2.02703		9.43476	0.798241
7.70476	2.32491		4.00081	-0.25614
5.68041	2.89361		7.43709	1.07382
9.92884	1.11074		2.81922	0.46105
3.78314	2.5585		11.5398	0.255599
4.06453	0.180162		8.83415	-0.24605
7.74094	1.17506		9.4603	-0.37495
11.9614	-1.60408		10.2079	0.338648
8.75586	-0.125237		8.32441	0.124271
9.59895	-0.337123		8.19064	0.587654
10.4276	-0.673463		10.5999	0.464481
7.26661	1.28225		11.3616	-0.1786
8.47085	0.494971		7.72966	0.189482
9.3772	1.18772		7.88753	0.120238
11.2174	0.0744781		11.1215	0.046573
7.90183	0.645109		9.49735	-0.06231
8.14755	0.688672		8.84083	0.003588
11.2834	-0.551996		10.8314	-0.29533
9.37991	0.127258		9.13858	0.613812
8.64952	-0.0629921		3.86665	3.49701
11.1959	-1.36235		7.49002	-0.14985
9.09648	2.51243		11.2823	0.138809
7.47577	-0.544722		8.77219	0.477477
11.4085	-0.291551		13.3604	0.205317
8.5655	0.447339		8.2076	0.091321
13.2285	-0.0236225		9.45537	-0.08502
7.97438	-0.317584		13.2916	-0.196
7.9888	1.75026		8.90556	0.393215
11.7723	1.82907		8.8107	0.559579
9.02968	1.13856		8.54307	-0.26062
8.95103	1.46037		8.99844	-0.57902
8.64384	-1.33173		10.7738	0.388192
9.29167	-1.12183		9.73717	-0.02225
10.5118	1.36964		8.70172	0.323355
9.67279	0.429513		8.54806	-0.01373
8.51104	0.632584		10.0891	0.013058
8.51759	0.376627		11.5279	0.694241
10.2137	-0.658587		8.54869	0.095348
11.7693	-0.457029		10.6323	0.083623
8.53161	-0.486041		4.54002	3.02819
10.3629	-0.726726		7.63892	-0.39371
5.47877	5.10175		10.6603	0.622187
6.59098	1.4754		8.66435	-0.77252
4.08117	3.79841		5.46971	1.35973
10.0906	2.40321		6.21407	-0.3199
8.72371	-0.632883		8.97899	0.075588
6.06089	2.54354		9.10643	0.537625
6.13351	-0.0741868		10.5018	-0.13892
9.16788	0.499078		7.68581	-0.18407
9.66741	0.376035		9.55467	-0.33075
10.2253	-0.279095		8.15828	0.741235
7.73616	0.117356		11.028	-0.33128
9.81534	0.0053587		8.68104	-0.36072
8.11166	1.31515		11.744	0.328424
11.1523	-0.726964		8.75933	0.413985
8.83641	-0.50873		9.95617	0.23542
11.5677	0.0145702		8.29612	0.337996
8.7907	0.573959		7.91637	-0.20186
9.94062	-0.354462		8.23275	-0.0709
8.31591	0.111053		9.51352	-0.00964
8.03908	0.125434		3.2433	0.987283
8.38744	-0.753413		2.91282	0.326319
9.54681	-0.701931		10.4132	-0.01398
10.2907	-0.126046		8.58791	-0.24237
8.15853	0.046236		11.934	-0.22151
11.2591	0.0379877		9.54694	1.40081
10.8189	1.21786		6.37612	-0.04843
5.53708	-0.033762		6.31032	0.575712
6.58087	2.21285		10.2032	-0.09515
10.0675	-0.383148		10.3803	0.013826
10.3156	-0.372796		4.45032	1.25293
3.64017	3.00951		11.1937	-0.28347
11.3147	-0.227958		15.4282	-0.36465
15.5923	-1.71729		3.9714	0.074237
3.09179	-0.88079		8.30542	-0.3
8.29979	0.329609		7.7676	-0.0342
7.57774	0.176603		9.64562	0.654095
9.86483	-0.0891228		11.1184	-0.19585
11.1934	-0.18854		6.39114	2.54599
6.85995	3.16367		3.6153	1.00882
4.13772	0.519197		8.01038	-0.14246
7.89806	-0.318047		6.14401	0.552198
6.83417	1.01612		7.58093	-0.00563
7.56334	0.119052		6.26067	-0.42436
6.72127	-0.404319		9.49224	4.8304
8.5999	5.19879		9.58556	-0.1312
3.14979	1.02875		8.38072	-0.03277
9.47553	-0.125103		12.2699	0.109921
7.94515	0.472271		11.4318	0.232718
12.0881	-0.76429		3.68519	0.618079
11.2943	-0.880442		10.0032	0.222996
3.64501	1.0192		7.81313	-0.3797
9.99485	0.596821		8.94074	-0.15421
7.58595	-0.633428		10.7249	-0.4346
9.08704	-0.388116		10.104	-0.3249
10.2483	-1.02116		13.2822	-0.2953
9.74169	-0.468946		9.47204	-0.38471
13.2575	-1.45729		10.5211	-0.28134
9.62372	-0.0768538		10.6104	-0.02717
10.5148	-0.223827		9.71399	-0.13537
10.5759	-1.0301		9.95204	0.072097
9.78635	-0.508675		9.84934	0.070498
9.93133	0.81061		7.49725	-0.03881
9.69929	0.45532		7.57951	0.813906
7.60463	0.559931		10.2809	0.028141
7.78882	1.1827		8.79105	-0.03055
10.7174	0.165039		8.8479	-0.20365
9.4326	-0.6311		6.12648	-0.78164
9.09998	-0.688315		9.43126	-0.03559
6.47691	-0.204532		9.56349	0.388482
8.99939	-0.123362		9.69204	0.101139
9.94824	0.00758171		9.94331	0.204888
10.6051	-0.104155		9.90985	-0.06903
10.3719	-0.509115		12.3003	-0.14504
10.2155	-0.512522		8.46289	-0.11954
12.5775	-0.923709		10.6687	-0.25107
8.89613	-0.143221		9.1261	0.449094
11.1706	-0.960502		7.68285	0.402681
9.70412	0.277364		7.45398	-0.08187
8.20068	0.36501		6.51748	0.08443
7.91108	0.150964		9.35774	-0.45577
6.78053	0.739758		7.65815	-0.09441
9.47351	-0.22868		10.3095	-0.03465
7.87458	0.189045		8.31661	-0.09812
10.5995	-0.165444		10.0723	0.090839
8.76637	0.415638		8.57732	-0.02663
10.4823	0.112893		9.5144	-0.14951
8.25653	-0.347727		8.66096	0.268368
10.0077	-0.621687		9.87867	0.190084
9.42049	1.05342		7.55328	-0.06891
9.63298	0.480999		7.33904	0.345343
7.79294	-0.107536		8.16012	0.207721
7.54541	0.283759		10.7325	-0.21869
8.36307	0.880399		8.66498	0.359982
10.9894	-0.474113		8.63803	-0.41027
8.65296	1.15066		9.08812	-0.05022
9.21776	-0.289389		8.36816	0.619111
9.39975	0.167748		11.3366	-0.4765
8.46683	1.03313		7.40607	-0.2764
11.4247	-0.99177		4.00794	-0.33143
7.71798	-0.308434		8.53218	0.515187
4.56944	-0.312521		11.7693	-0.24087
9.11632	-0.325523		8.55809	0.050625
11.5149	-0.305744		8.79525	0.117238
9.19988	0.192598		8.34281	-0.11623
9.24133	-0.476421		8.6702	-0.66194
8.02912	1.19049		11.2092	-0.26635
9.28723	-0.723165		9.10361	-0.2109
11.5005	-0.308626		8.39291	0.245223
9.5571	-0.182072		3.88468	0.569598
8.82413	0.20181		7.27534	0.868061
3.87013	0.247037		7.7224	0.737576
7.3695	1.47835		7.97839	-0.792
7.75213	1.23465		6.30805	1.32888
6.57661	1.13825		6.61288	0.45966
6.93407	1.96797		5.35792	0.869559
7.28219	1.72675		5.30602	0.838465
5.99772	1.8436		4.33619	-0.3505
5.79344	1.37119		8.28561	-0.18736
4.63476	0.117693		7.94793	0.154263
8.33513	-0.283607		8.55817	0.675016
8.12111	0.230606		2.02674	-0.12391
9.10052	1.2903		4.19675	-0.23511
3.73235	1.70845		5.88459	1.2009
5.30808	1.40675		2.77106	-1.02759
5.06062	2.43539		4.97712	1.31741
5.07411	2.87739		7.54365	0.178728
7.54308	1.32215		6.37093	0.26831
7.34917	-0.814748		8.5039	-1.10019
8.49771	-0.485107		7.94253	-0.4334
7.95906	0.548382		7.58784	0.190598
7.27618	0.435425		10.0963	-0.19154
9.88463	-0.285595		10.5437	-0.09469
10.301	-0.82583		9.44892	0.007429
9.56693	-0.0582161		9.84406	0.299443
9.78517	1.67084		8.10896	0.11683
7.99058	0.825047		7.67668	-0.49403
7.47194	-0.45622		9.75087	-0.14367
9.98982	0.112672		8.48305	0.713066
8.51339	1.28475		14.6595	-0.3905
14.5587	-1.53847		8.96454	-0.75094
1.86108	-0.641767		10.308	-0.40426
8.5715	-0.26296		10.1783	-0.13966
10.1492	-1.11747		9.65098	-0.04055
10.0549	-0.566617		8.84138	0.701322
9.49178	-0.137836		5.64955	0.075487
8.91738	1.88976		3.08394	0.668568
5.36272	1.31712		8.15334	-0.0421
8.10932	0.025178		8.37022	-0.01981
8.41683	-0.737267		4.42691	0.409644
4.90997	1.18922		8.97296	-0.06345
8.71975	-0.121515		7.57572	0.190529
7.37857	0.804503		10.4567	-0.05544
10.0678	1.13315		6.18914	0.552228
5.84779	1.74293		10.3369	1.0179
10.5161	0.252035		10.7264	0.018237
10.6834	-0.563953		6.68937	-0.71615
6.90507	0.0312572		5.42251	0.772803
5.58504	1.41382		8.02712	0.085028
8.08604	0.261594		11.0174	0.362475
11.2345	-0.619474		9.64386	0.341609
9.70762	0.191587		8.14729	0.299542
8.14071	0.509261		10.4084	-0.49242
9.76293	-0.703728		9.01385	0.477112
7.71426	1.96163		8.76938	-0.27936
8.68264	-0.531796		9.46917	-0.09373
8.782	-0.0785408		9.6132	-0.04199
9.62088	-0.870841		7.51213	-0.14949
7.45662	0.471489		7.46981	0.375772
7.24323	1.9149		9.93326	-0.80397
9.19312	-1.11596		8.67988	0.228237
8.75603	0.724224		11.7265	-0.31159
11.5305	-0.820823		9.28752	-0.08629
8.2698	1.23842		9.18716	-0.01685
9.27658	-0.168942		12.3135	-0.08947
12.2704	-0.904388		12.6779	-0.27764
12.7275	-1.53587		10.45	-0.20681
10.3908	-0.387083		9.56768	-0.03317
9.7147	-0.367619		9.91563	-0.02371
9.97885	-0.215765		3.13954	0.779765
4.11884	0.966849		13.1103	-0.22869
13.2123	-0.593031		9.96603	-0.05848
9.94412	-1.00624		7.13353	0.187788
6.836	1.18977		10.8839	0.06653
11.0081	-1.11836		10.6602	0.283525
8.1579	2.62404		9.04204	-0.22941
8.72633	0.177557		8.92725	-0.31261
8.41257	-0.672381		10.3303	-0.05646
9.92866	-0.000457764		6.79118	0.128559
7.15105	0.234912		8.42246	-0.15594
8.77346	0.182302		8.0423	0.132827
7.99838	0.219134		10.7697	-0.69979
9.77133	0.0855589		10.2928	0.33682
10.2998	0.234493		2.39522	-0.12391
11.6795	0.366474		11.2515	0.264725
8.78468	1.07487		8.54927	0.410342
5.68252	3.97873		6.9812	0.684777
10.3847	-0.27257		10.3142	0.174079
10.0149	-0.991144		9.86001	-0.19203
8.91047	-0.766019		8.82341	-0.27733
8.62971	-0.505999		8.75497	-0.04436
9.51112	-0.607849		9.53341	-0.31217
9.77486	-0.173299		9.67067	0.252135
5.44835	-0.503411		5.74001	-0.08897
9.82807	-0.646138		10.1137	-0.11238
8.27671	-0.025259		8.35322	-0.30621
7.11253	0.06144		6.9311	0.419778
9.08971	-0.257131		9.03542	0.039533
7.63771	-0.682196		7.68625	-0.90895
9.20426	-0.521946		9.26119	-0.59416
7.14721	-0.396368		7.279	-0.67253
11.3606	-0.485468		11.1205	0.257295
10.0583	-0.448633		2.2433	-0.23511
8.17392	0.817155		9.87278	0.183231
11.0832	-0.804675		8.15504	-0.10826
11.7051	-0.221395		10.846	0.02693
8.02311	-0.0319595		11.5547	0.037497
12.1153	-0.857717		8.02838	0.011085
8.82588	-0.612805		12.2554	-0.31473
11.7514	-0.855933		9.31946	-0.3562
7.5152	0.39983		11.7118	-0.12951
9.12553	-0.843262		7.66926	0.147194
11.9194	-0.428826		9.27385	-0.53756
7.24989	1.37097		11.8792	-0.14823
8.71659	0.301899		6.94075	0.555204
11.5617	0.200722		8.34697	0.435214
12.5321	-1.59154		11.9124	0.00947
9.74349	-0.0990553		12.4731	-0.33465
10.2935	0.155036		9.7628	0.025705
9.87293	-0.86848		10.354	0.093371
8.92087	0.309999		9.92425	-0.16656
10.7536	-0.127496		8.67512	-0.11005
10.9524	-0.50536		10.5866	-0.00043
8.78457	2.58035		10.9059	0.197783
13.2841	-1.26428		10.0112	0.576623
7.07714	-0.553258		13.4302	-0.17486
9.59016	-0.46208		7.29658	0.034757
8.46946	1.23764		10.0389	-0.12958
13.14	-0.531308		8.21814	0.986549
10.6598	0.0107203		13.21	-0.1691
10.9916	0.79689		10.7555	0.51421
7.75244	0.876063		11.8178	0.409332
10.9457	-0.497153		7.53876	0.666759
9.49494	-0.497693		10.8552	-0.22974
9.22938	-0.238256		9.39107	0.181425
7.79323	0.775321		9.37147	0.241705
9.73241	-0.507901		7.73017	0.25263
9.87748	-0.709164		9.72114	-0.24773
9.15722	0.313428		9.8895	-0.48761
9.01393	0.582664		9.04588	0.139777
10.5358	-0.78872		9.10417	-0.0214
9.32875	-0.394344		10.3857	-0.07002
9.19328	2.2405		9.35294	0.015862
7.68212	-0.0466385		9.83629	0.727639
8.25961	-0.250648		7.57968	-0.22159
7.05795	-0.0123835		8.19653	0.077813
8.69698	-0.187476		7.49613	-0.38322
7.57482	-0.0908961		8.65357	-0.3472
7.1313	-0.13389		7.54879	-0.00017
9.61679	-0.630914		7.79654	-0.04383
9.57626	-0.565699		9.87817	-0.21278
8.65099	0.290794		9.58218	-0.17972
11.6044	-0.447666		8.49804	-0.38133
10.4005	0.464187		11.5615	0.005284
7.49038	0.523082		10.2811	0.725241
11.4971	-0.270618		7.26097	0.574512
12.1341	-0.71429		11.4823	0.094797
2.45629	-0.095212		12.1121	-0.22085
9.37723	-0.400074		9.1606	-0.21782
9.25368	-0.860029		9.24248	-0.04955
8.4164	0.540766		8.59198	0.288962
8.31849	0.0326633		8.36013	0.037764
8.55115	0.183431		8.47669	0.1756
9.5168	-0.229535		9.47197	-0.04558
7.22066	0.0604897		6.95138	-0.07837
9.8295	0.425402		9.93653	0.252059
4.3715	0.2916		3.30906	-0.10359
8.64864	0.103065		8.20374	0.540021
5.8429	4.4515		7.01673	1.47887
12.5353	-1.2673		12.6756	-0.55201
12.905	-1.73689		12.9409	-0.43456
11.9054	-1.59257		12.0729	-0.45457
13.0596	-1.40464		13.0517	-0.31489
8.94252	0.11916		8.80545	0.243664
6.76842	3.0961		10.2026	-0.31457
10.6093	-0.465624		11.0965	-0.37019
9.06666	-0.410712		9.04075	-0.54348
8.44948	-0.410841		8.36968	-0.30033
13.3588	-1.45904		13.3257	-0.19777
10.2735	-1.00665		10.1527	-0.73363
9.93012	-0.369451		9.58356	-0.28428
10.5213	0.903717		10.5504	0.762047
11.398	0.0364046		11.1251	-0.12299
6.77383	0.156854		7.22842	-0.2214
8.47782	0.719898		10.0064	0.211044
10.734	-0.115558		11.3754	-0.1333
10.0053	0.0562286		9.91629	0.018519
7.15093	-3.44996		8.40418	-0.82747
10.1863	-0.771692		9.94347	-0.01913
11.707	-1.29416		11.7436	-0.19582
10.7694	-0.760967		10.5868	0.123055
7.44783	0.590499		6.93172	0.42807
10.8786	-0.486597		10.6867	-0.3782
7.42528	1.36704		7.3908	0.721569
9.38312	0.0188122		9.32652	-0.16379
13.603	-1.73019		14.0976	-0.93192
8.72769	0.693115		8.76645	0.505928
9.46495	0.598976		9.45072	0.51433
9.81796	-0.428989		9.76257	-0.28674
10.9164	-0.771055		10.731	0.233427
5.99058	0.803439		7.3048	-0.44691
8.94962	3.06008		10.6662	2.77298
10.0723	-0.229519		10.2889	0.022537
10.2641	-0.130894		10.695	0.000306
8.28028	0.106724		8.71434	0.143501
8.57672	0.350836		8.63735	0.226728
7.81177	0.0627785		7.92979	-0.41358
8.29589	-0.686915		8.19436	-0.07572
8.78218	-0.43646		8.88531	-0.20096
11.1828	-0.979889		11.3274	-0.30548
9.25522	0.0777512		7.60924	3.47885
7.914	-0.307388		5.74516	3.59869
8.62425	-0.216825		8.82565	0.150896
10.1328	0.477942		10.1164	0.198273
7.78035	-0.0727935		7.82234	-0.05627
11.2148	-0.307978		10.976	0.478805
8.29105	-0.649372		8.23684	-0.5832
11.1526	-0.321351		11.4993	-0.21135
9.2805	0.196764		9.19462	-0.04747
9.03173	1.12927		9.40972	0.428041
9.0025	0.74525		9.19517	0.338793
5.22318	2.36818		5.27486	1.16938
11.0198	0.332436		11.6266	0.968433
7.57176	3.33199		8.49569	0.797642
9.98872	0.780059		9.71048	0.084611
10.1073	-0.833214		10.4222	-0.64869
8.34057	0.115935		8.31163	0.085929
8.36265	0.434914		8.1926	0.186706
8.30868	-0.0570107		8.24631	0.334187
11.0824	-0.465338		11.0929	0.03841
12.5385	-1.16768		12.6055	-0.12393
8.98659	-0.0671616		8.72446	-0.24774
8.7096	0.0755787		8.64541	0.405663
9.15425	0.643867		8.85732	0.298123
7.79592	0.0327234		7.76879	0.181522
11.6596	-0.271406		11.5614	0.206848
8.78052	-0.0193939		8.78307	0.04802
9.34864	-0.162463		9.41363	-0.02647
10.4096	0.768513		11.9843	0.041703
9.62475	-1.22895		9.91497	-0.9331
8.46034	-0.396374		8.46434	-0.26913
8.25351	-0.191111		8.20975	-0.17742
10.9651	1.23042		11.2819	0.330298
12.1304	-0.549046		12.0016	0.046499
8.10424	0.561969		8.23159	0.058381
6.41958	0.862368		6.59715	0.292402
8.42986	-0.0276489		8.43317	-0.10248
8.90759	-0.378509		9.36772	-0.36961
9.95027	-0.259593		10.076	-0.19552
9.35404	-0.0600119		9.53042	0.105293
6.03494	1.57666		2.78233	-0.89813
11.4912	-0.45855		11.4078	-1.04052
13.5614	-1.47299		11.363	-0.48121
7.60667	-0.1914		13.67	-0.39347
7.76552	0.00519466		7.59969	-0.05049
4.37803	2.63723		7.62257	-0.27307
7.23023	-0.660812		3.88435	1.68442
10.1222	-0.640478		7.26557	-0.2759
5.58934	3.65487		10.2321	-0.53589
9.63507	0.201232		6.94078	0.085324
7.8435	-0.557947		9.50405	0.51649
8.6276	-0.518343		7.66611	-0.11912
7.47145	1.09365		8.24349	0.035383
12.6815	-1.3323		7.45009	0.667061
6.43761	-0.582126		12.8079	-0.32482
12.8265	-1.43627		6.29714	0.614903
9.3282	-0.088336		12.953	-0.0715
9.49922	-0.396852		9.12305	-0.00991
11.2144	0.0249834		9.50631	-0.42213
7.53145	0.99344		11.3214	-0.28098
7.17251	1.16531		7.59413	0.46133
11.1745	0.659492		7.73865	0.065138
13.1757	-0.244768		11.9583	-0.039
9.59083	0.00212955		13.2286	1.03223
10.2723	1.50431		9.49034	-0.13714
6.11929	0.365375		9.95773	0.71666
5.05965	4.58544		6.4766	-0.54857
11.0986	-0.24923		5.28108	3.60342
9.36727	-0.471272		11.4033	0.21972
12.938	-1.46266		9.80635	-0.23088
10.3737	-0.323896		12.8547	-0.22998
10.5432	-0.267199		10.3759	-0.52434
10.5073	-0.194582		10.5846	-0.61699
8.62344	0.0358124		10.7048	-0.78169
5.56171	3.13013		9.3415	-0.19836
7.15897	2.52775		6.77169	1.53784
9.47971	-0.226288		9.3459	0.15128
8.57076	-0.445957		8.31686	0.094017
11.253	0.250669		11.3279	0.492256
10.2714	-0.181441		10.603	0.192562
9.34397	-0.243535		9.23864	-0.01558
14.7717	-1.72637		14.7044	-0.20854
9.18297	-0.111733		9.25824	0.058453
9.94217	-0.143512		9.71587	-0.15394
9.93703	-0.0908356		9.88794	0.104705
11.5198	1.6169		12.1439	0.959202
9.8089	-0.2787		9.88231	0.161455
8.94237	0.477701		8.92764	0.222527
7.53061	1.20018		7.83439	0.077765
8.09025	2.33678		8.62685	1.12274
11.6315	-0.912106		11.4376	-0.0932
9.34891	0.451815		9.54605	-0.11565
11.4539	-0.512682		11.341	-0.14428
9.12584	-0.200918		9.31811	0.018686
13.5019	-1.69021		13.5459	-0.48869
7.69559	-0.0979724		7.68156	-0.00768
5.79135	-0.171392		6.15902	-0.514
8.06667	0.331134		8.01102	0.524067
9.64489	0.0626955		9.59398	0.21856
8.54402	0.0325947		8.61461	-0.27408
6.61716	5.79358		8.1092	3.12513
10.4454	-0.861162		10.6016	-0.21949
9.79649	-0.0340891		9.94592	-0.02661
7.95607	0.257042		8.0808	0.039012
10.4603	0.791477		11.4676	0.445784
8.00205	-0.931705		8.00888	-0.95516
7.20107	0.17179		7.16616	0.132847
15.2576	2.33492		15.6276	1.59921
6.69561	-0.202289		6.02582	-0.45555
7.73835	0.447218		8.10742	-0.00015
6.32451	0.255804		6.2993	0.222756
9.47979	-0.136101		9.32764	-0.21752
9.51302	-0.150123		9.38573	-0.16961
8.09579	0.261721		7.9723	-0.07013
10.2315	-0.576154		10.0733	0.311689
8.79089	-0.475354		8.91266	0.060539
8.25306	2.44305		9.09625	0.286127
10.7869	-0.188427		10.6957	0.207176
9.73289	-0.657473		9.55823	0.292574
8.76518	0.521665		8.82022	0.313224
9.31524	-0.591438		9.02075	-0.16248
8.34907	0.0862751		8.31699	0.094967
11.0648	-1.2994		11.0072	-0.44111
9.43317	0.324053		9.30105	0.350763
10.8558	-0.733258		10.9182	-0.50495
7.64028	-0.00902176		7.64984	0.084105
8.51066	0.956604		9.14546	0.05588
9.90686	-0.486853		9.85751	-0.2657
10.2611	-0.531229		10.1056	0.118274
11.3	1.4324		10.5809	1.12478
5.89626	0.510471		5.12625	1.1365
11.8994	-0.21907		12.0715	0.070296
8.56511	-0.370179		8.86956	-0.23436
10.9359	-0.928595		10.7812	-0.02901
7.01864	0.508436		6.69935	0.057034
8.56923	0.252082		8.54345	-0.21215
9.1543	-0.198912		9.07922	-0.1956
4.51566	0.973897		4.1334	-0.07046
8.56942	-0.305652		8.72448	-0.3759
8.55389	-0.337768		8.52437	-0.32863
8.75801	0.105143		8.66672	-0.07861
8.98676	-0.809436		8.92105	-0.34306
8.56442	-0.570745		8.92221	-0.45945
8.28864	-0.278996		8.31983	-0.63016
8.15024	0.0811367		8.59472	-0.02813
8.60913	-0.167341		9.30037	-0.19841
9.47769	-0.580205		9.50282	-0.23154
8.00843	-0.226728		7.89651	-0.58076
4.89869	1.00299		4.4407	-0.07736
10.5479	-1.12924		10.4815	-0.37384
10.4521	-1.14803		7.95118	0.456616
8.76491	-0.281382		10.4007	-0.2861
10.1672	0.468778		8.66677	0.463562
7.21266	-0.704676		10.3483	-0.17332
5.52445	1.18314		7.12872	-0.26202
6.62903	0.571083		4.97272	0.638763
7.29422	0.944892		6.84136	-0.04422
11.4519	-0.50786		6.81836	0.752539
10.1676	0.0971375		11.6564	-0.36436
11.2701	-0.947585		9.95822	-0.04417
8.02598	0.181995		11.7447	-0.78551
7.91598	0.489534		7.83276	-0.3373
7.59719	-0.0566339		7.9871	0.033021
11.2168	0.0829182		7.82612	-0.20887
11.4377	-0.57124		12.2529	0.082393
9.14821	-0.26608		11.3342	-0.20883
9.36673	-0.312338		9.15346	-0.12297
9.1234	-0.479342		9.13828	-0.26884
8.31506	0.0444489		9.0132	0.086866
10.3972	-0.24146		8.10345	0.235903
8.10403	0.25731		10.2965	-0.30068
9.27354	-0.479117		8.31173	0.031532
10.2706	-1.4635		9.14807	0.039264
9.95174	-0.463562		9.90569	-0.58897
9.84421	0.300362		9.95236	0.107258
8.57251	-0.301615		9.72348	-0.18543
10.4809	0.470394		8.21326	-0.3045
11.1342	-0.1046		12.3339	-0.24278
9.07101	0.191129		11.395	-0.36294
10.2004	-0.440887		8.89396	0.197158
9.27923	-0.245634		10.1148	0.120117
13.2975	-0.439336		9.46049	-0.1213
13.7388	-0.589961		13.2083	0.343764
8.90135	-0.0876112		13.6856	0.214256
6.98204	-0.0319352		8.76464	0.561276
11.762	-0.885607		6.85856	0.632841
9.69525	-0.359085		11.978	-0.16828
8.86051	-0.12641		9.64099	-0.38094
10.1679	-0.790165		8.83675	-0.16922
8.67937	0.227502		9.87259	0.1727
8.42155	0.755927		8.47324	0.217757
9.40959	-0.376486		8.22398	0.920365
10.2152	-1.0991		9.57253	-0.09937
9.59952	-0.399553		10.0218	-0.03961
9.31995	0.0046072		9.59889	-0.2791
10.6342	-0.683508		9.32648	0.114501
9.29159	0.436001		10.6693	-0.212
11.4938	-0.604623		9.41916	0.340241
6.77571	-0.997999		2.48602	-0.23511
10.0353	2.2091		11.616	-0.3874
12.0983	-1.12569		5.69401	0.206879
7.89235	0.754935		10.017	0.782171
10.4917	-1.12317		12.2173	-0.38805
9.01815	-0.107476		7.72741	0.142458
9.82394	-0.280493		10.9173	-0.44707
10.3847	0.472752		9.47499	-0.18444
9.13176	2.01541		9.72995	-0.18381
7.33516	0.856986		10.5559	0.273254
8.01728	-0.363398		11.3255	-0.10032
9.19118	-0.453896		7.14858	-0.07097
8.56506	-0.107927		7.41162	-0.39192
9.9637	-0.12868		8.87719	-0.27086
4.56365	1.15604		8.57765	-0.17206
7.80054	-0.0716858		9.91926	0.111426
7.18623	-0.198323		4.24921	0.276635
9.02131	-0.593082		7.70338	0.008385
6.0334	0.277651		6.6128	0.370487
10.3898	0.606102		8.65847	0.178828
11.8084	-0.741884		5.80115	0.430554
10.2147	-0.708902		10.385	0.276525
11.0581	-0.784277		11.8239	-0.08243
7.3047	0.628235		10.1471	-0.25681
8.29502	-0.0156059		11.1234	-0.18379
10.7297	-0.989524		7.07669	0.040823
8.36356	-0.00107861		8.3868	0.087759
9.12741	0.15463		11.1636	-0.42626
7.98435	0.298915		8.2982	-0.17131
8.52315	0.0321875		9.14517	0.152785
9.28596	0.534145		8.29061	-0.39847
7.37989	-0.88239		8.34958	0.030658
8.48198	0.136065		9.0921	0.190372
8.90838	0.580785		7.60083	-0.99986
8.86285	0.0313492		8.49423	0.143224
10.2679	-0.387028		9.14514	0.036213
9.19548	-0.061389		8.70249	0.018282
9.98403	-0.314942		10.088	-0.07332
8.96772	-0.902916		9.00818	-0.1289
5.80286	0.121544		10.1124	-0.30434
9.27795	0.488648		8.69485	0.265038
11.138	1.43999		5.74764	-0.2589
5.94842	0.0511026		9.00155	-0.00223
11.4029	-0.327679		10.3929	1.14181
11.4558	-0.946948		4.91834	0.591404
8.6776	-0.353667		11.15	-0.02625
11.2468	-0.430542		11.483	-0.17554
9.3377	2.1921		8.32906	-0.25032
9.51523	-0.557392		11.0775	-0.57131
8.68247	0.221832		11.3663	-0.38515
9.48186	-0.341831		9.20123	-0.23486
7.88053	-1.13651		8.78778	0.116711
4.75588	1.51847		2.08234	-0.23511
12.1382	-0.969471		9.49571	-0.17971
11.9945	-1.16853		7.46579	2.51023
12.1948	-1.10122		4.65409	0.314872
9.81618	-0.212122		12.6064	-0.252
8.91314	-0.366297		12.3324	-0.60504
8.6489	-0.132764		12.5016	-0.09604
8.20137	1.46209		9.78902	-0.23303
10.59	0.116066		8.6837	-0.45202
11.93	-0.301258		8.81399	-0.0992
10.6372	-0.505502		9.13947	0.143051
8.42605	-0.667548		10.9361	0.082998
8.31749	-0.452657		11.903	0.381055
9.09065	-0.476192		10.6324	0.087032
11.8983	-0.793964		8.4572	-0.27392
8.94907	-0.220369		8.37608	0.017302
8.07347	-0.369357		9.7379	-0.09157
4.16527	-0.120856		12.0041	-0.2511
8.16223	1.49809		8.72813	-0.33583
8.2931	-0.22261		7.74091	-0.31444
8.98996	-0.0634603		3.90622	-0.39102
10.4339	-0.921001		8.09373	0.632851
8.15677	0.546257		8.26579	0.095066
3.02764	1.04749		8.99254	-0.2273
8.23998	1.56115		10.3836	-0.27256
8.38888	0.13974		8.21736	0.669558
7.27335	0.4806		8.96647	1.21112
9.93285	-0.0305748		8.46757	-0.42733
5.66532	-0.580181		6.93305	0.057827
6.52912	2.31276		10.0943	-0.10142
8.09874	0.155176		5.44765	0.045488
7.55831	0.975846		5.93429	-0.11777
5.96342	0.69255		7.89347	-0.45864
9.24977	-0.637599		7.98784	0.255488
10.8137	0.438663		5.90064	-0.22786
6.88117	1.42257		9.20805	-0.42248
7.90529	0.44823		11.2565	-0.63914
10.7333	0.663546		7.28086	0.399434
5.90461	-0.0365038		7.82927	0.636707
9.26585	0.582496		10.0761	0.593848
11.5468	1.55479		6.14693	-0.11954
6.34748	0.969078		9.07678	0.141984
9.46111	1.52141		10.8525	1.27896
7.35295	0.941224		5.62404	1.24626
10.9416	-0.110128		9.3521	1.15036
7.88142	0.16214		7.01587	-0.02982
9.95906	-0.806282		10.6053	-0.18073
8.9088	-0.671713		7.9152	0.019519
7.94512	-0.0530157		9.94812	-0.32301
8.84164	0.432817		8.96814	-0.44136
9.97217	0.360198		8.41023	-0.16862
7.0898	1.37065		8.82181	-0.51795
8.36502	1.09519		10.2319	0.124623
10.3206	-0.681363		6.68104	0.354973
7.99387	3.33609		7.89939	1.16735
8.55238	-0.59943		10.5482	-0.01494
9.34254	-1.3434		11.1903	-0.73022
7.16437	-2.01953		8.5215	-0.22709
7.50896	-0.12742		9.45997	-0.63927
10.2606	0.253414		8.03658	-1.97765
9.69677	0.0631104		7.82071	-0.28926
7.83788	0.352277		10.1714	-0.17642
6.93172	0.275511		9.67951	0.228837
8.51494	0.329476		7.52989	0.113856
8.25586	0.142208		7.06583	0.045245
9.05881	0.0852947		8.91945	-0.11047
9.22624	-0.429365		8.22702	0.025869
10.2552	-1.12805		9.07761	-0.02839
11.3852	0.406691		9.12633	-0.36409
10.6907	0.109167		10.2662	-0.31809
9.0959	0.647932		11.2852	0.100675
9.16622	0.32148		10.7423	0.207088
10.3091	0.10029		8.98722	0.439348
10.4876	0.882616		9.85997	0.081735
10.6145	-0.496851		10.4895	0.471828
9.8745	-0.844846		12.1464	-0.0721
9.70228	-0.541782		10.2654	-0.08571
8.50553	-0.583486		9.87203	-0.01951
9.48882	-1.36945		9.75558	-0.5868
11.0653	0.116257		8.59015	-0.05613
8.06861	0.419286		9.67187	-0.90727
8.67314	0.543665		11.0633	0.399774
9.18193	0.0293369		8.09329	0.338249
8.01746	-0.465731		8.65715	0.425447
9.68309	1.71177		9.26735	-0.05728
10.7583	-0.0748043		8.21407	-0.17359
9.05165	-0.334644		9.47191	1.44337
9.13709	-0.562597		10.6849	0.018059
7.8176	0.954995		9.00465	-0.29915
7.2928	-0.0988569		9.23079	0.10539
7.49998	0.692963		8.01535	0.278706
8.80887	0.161581		7.43597	-0.71396
5.71171	0.62277		7.2088	-0.00296
10.2077	1.58944		9.3788	-0.1544
6.13125	1.97376		4.83696	1.35017
7.77345	-0.0609961		9.31661	1.30346
8.39158	0.754666		5.76068	1.44209
9.0286	-0.229039		7.66866	-0.55601
7.81922	0.458678		8.4095	0.34699
3.41018	-0.00299978		9.25621	-0.02132
10.4942	-1.16774		7.96051	0.490222
8.78872	-0.4992		3.58793	-0.0239
9.73989	1.04066		10.3635	-0.0987
7.44554	0.569314		9.56436	-0.35297
10.6861	-0.971174		11.3584	0.044561
9.3014	-0.704414		7.41411	-0.02623
10.5198	-0.30463		10.5905	-0.11995
10.4941	-0.465959		9.21054	-0.84563
9.5172	0.264768		10.2144	-0.17488
9.03609	0.487871		10.5302	-0.08035
9.11498	-0.671901		9.44489	0.249397
8.32923	0.302293		9.12304	0.233429
9.52359	-0.515561		9.03398	0.019183
10.1917	-0.667679		8.39199	0.052477
10.8186	-0.142855		9.45869	-0.31535
7.66761	-0.431323		10.1043	-0.67805
8.91193	-0.343327		10.9056	-0.22142
8.48035	0.115926		7.71468	-0.04725
9.22983	-0.389524		9.58527	-0.30042
11.8065	-1.23062		8.33221	-0.25507
11.1195	3.49826		9.28199	0.042074
11.0243	3.45728		11.8719	-0.25894
4.79878	-0.244136		14.5608	0.275826
13.7087	1.60595		14.4225	0.284373
11.2256	-1.24255		4.18519	0.996591
9.57021	-0.257186		11.0544	0.458507
10.0436	-0.0252457		11.0693	-0.51683
10.6561	0.698043		10.096	-0.2278
9.11372	0.868605		9.97153	0.197615
9.8243	0.364306		10.4692	0.425326
8.81019	-0.445871		9.31325	0.231877
11.9452	-1.13491		9.69443	-0.13511
9.44323	-0.777363		8.51156	0.237349
9.59227	-0.63728		12.1827	-0.22647
8.39903	1.25112		9.62788	-0.42935
8.69545	1.02886		9.58472	-0.69292
9.56165	0.108757		8.65801	0.867912
9.7314	-0.994033		9.11063	0.2476
8.88415	-0.331557		9.75717	0.066805
8.52252	0.424885		9.43755	0.005248
10.0529	-0.0598125		8.78005	-0.4777
8.68945	-0.568347		8.51986	0.287256
11.8774	-0.00313282		9.92272	0.384095
7.02255	1.55188		8.57684	-0.2789
10.4745	1.53307		11.5128	0.596348
4.4715	0.502258		6.57779	1.5873
9.12568	-0.817233		9.82724	1.26122
9.80726	-0.784728		3.76172	0.521612
8.18706	-0.131019		9.11357	-0.13487
8.55981	-0.337925		10.1798	-0.18076
8.75417	0.110533		8.12314	-0.20118
10.8106	-0.36317		8.27394	-0.32065
9.43661	-0.101432		8.64576	-0.12625
7.6219	1.78514		10.6469	0.046686
8.77746	-0.0725718		9.44799	-0.0368
9.00331	-0.1567		7.41321	0.978378
9.74502	1.08435		9.29877	-0.19901
8.96003	-0.501285		9.21705	-0.21383
9.56184	0.793806		11.1831	0.025421
6.45585	1.95905		8.69854	-0.02103
8.15355	-0.262939		9.39645	0.337576
11.9286	-0.672981		7.3213	0.650095
7.9181	1.20651		8.24055	0.211451
13.3424	-1.42608		11.9917	-0.13595
7.52921	0.820656		8.30059	0.408201
9.28045	-2.06201		13.3375	-0.36371
14.4817	-1.24469		7.4161	0.501526
8.27868	0.385291		8.58547	-0.72695
8.63233	0.577255		14.4905	-0.32404
11.1065	-0.0844135		8.03688	-0.05026
9.04528	-0.224832		8.7029	0.157896
9.95974	-0.122401		11.3979	0.111881
8.25949	0.837075		9.04882	-0.54938
8.67427	0.126318		10.0156	0.087363
8.28162	-0.469485		8.32069	0.375534
11.1195	-0.286366		8.64046	0.116258
11.2048	-0.958968		8.68055	-0.5059
2.56453	0.121268		11.1382	0.102301
9.28582	-0.626818		11.0704	-0.20781
10.7799	-0.643938		2.25346	0.007604
11.2779	-0.661122		9.43762	0.044473
8.83723	-0.313561		10.6276	0.014439
4.02952	1.23568		10.9937	0.758714
4.36884	2.20381		8.97161	0.092192
6.43741	2.98732		3.50471	0.007604
9.51513	-0.671432		4.13041	0.691112
8.81708	0.90733		5.9039	1.51407
9.52819	0.934456		9.63064	-0.29837
4.29264	1.95456		9.45474	0.430048
10.0504	-0.325789		9.45253	0.357304
9.72093	-0.38246		4.44424	1.09637
8.71825	-0.142009		9.90411	-0.4876
6.75727	-0.752325		9.3407	0.423739
9.0033	0.355185		8.59947	-0.03601
9.56715	-0.605729		6.73271	0.07148
2.04532	-0.273284		8.99443	0.492714
8.25358	-1.01087		9.55434	0.124258
8.49065	-0.459554		8.00875	-0.259
8.83099	-0.525507		8.40515	-0.35375
1.56292	-1.04544		8.79222	-0.34752
13.4495	-1.39298		2.6117	-0.70888
8.48436	-0.145756		13.4707	-0.26223
9.97517	0.474981		8.1983	-0.25814
8.72247	0.133242		9.94591	0.183839
9.31054	-0.309565		8.65422	-0.36071
8.46346	0.269337		9.25697	-0.23285
8.71688	0.0289917		8.67187	0.187603
8.34148	0.59692		8.69995	0.221291
10.7939	-0.386854		8.28762	0.193095
8.17119	-0.749736		10.7566	0.066079
11.6799	-1.22604		8.32761	-0.31699
9.70252	-0.724738		11.714	-0.02901
11.4634	-1.03584		10.1111	-0.65498
10.3334	-0.813433		11.6642	-0.19869
10.2043	0.061162		10.5345	-0.10375
8.21241	0.132324		10.0129	0.161942
8.65154	0.402569		8.79436	-0.2287
5.51398	-0.517117		9.02242	-0.25418
7.69439	0.544182		5.32654	-0.26409
7.92648	0.0952997		7.59961	0.086569
8.59886	-1.13229		7.82745	-0.07511
8.56334	0.251995		8.78237	-0.53119
9.09178	0.165256		8.59497	0.222064
9.00084	-0.180616		9.23985	-0.10304
12.76	-1.46355		9.15603	-0.21509
8.06654	-1.05409		12.7164	-0.21832
9.50613	-1.18262		8.39848	-0.58764
13.2806	-1.55281		9.34706	-0.45979
7.88236	-0.777405		13.3016	-0.28582
11.6121	0.648201		8.26554	-1.10042
7.06336	2.01291		11.5912	0.387716
11.1006	-0.751306		7.37265	0.373055
10.0807	-0.0834618		10.9546	0.028141
11.4043	-0.411779		10.1334	0.01503
9.63839	-0.259741		11.3298	-0.36799
8.24723	0.186999		9.67595	-0.28429
8.48698	0.324772		8.17674	0.03136
6.57184	1.24448		8.61717	0.165607
7.79389	0.195935		2.7433	0.764891
9.55555	0.255842		6.78409	0.771484
10.907	0.343501		8.43456	-0.03139
10.2582	-0.577143		9.61074	-0.02409
9.46637	-0.054616		10.7478	0.192976
4.34383	-0.156051		10.0538	0.239031
9.26768	0.0210209		9.56642	-0.09336
8.50693	-0.134497		3.86281	-0.68058
8.32698	-0.234092		9.11785	-0.01607
12.2703	-1.54512		8.43945	0.111136
8.73455	-0.183672		8.59824	-0.33212
9.0529	0.793694		12.3754	-0.45445
9.14773	0.418505		8.70045	0.252763
8.49986	0.240553		8.90552	0.482794
9.77596	-0.530991		9.33994	0.117145
7.10719	-0.147964		8.40649	0.202397
8.83155	0.727773		10.0352	-0.5
7.75834	-0.0218625		7.22242	0.256218
11.386	-0.997596		8.99732	0.193153
7.91077	0.481141		7.69061	-0.4815
11.7412	-0.0492134		10.8429	0.220325
8.3312	-0.199284		8.08375	0.450952
9.88759	0.687166		11.7793	0.155229
9.05845	0.615219		8.32768	-0.23124
10.6475	-0.181281		9.74897	0.436941
8.63121	0.441483		9.17635	0.49417
7.42195	-0.107158		10.4723	0.107685
9.06823	0.449298		8.2659	-0.05396
9.45264	0.414532		7.29271	-0.39062
7.50024	0.135709		9.13912	-0.14813
9.09031	0.0610561		9.43515	1.00966
9.11569	-0.0134277		8.03698	0.021586
11.0945	-0.760563		9.65427	-0.04382
11.9054	-0.250477		9.11003	-0.2789
8.52286	-0.157904		10.9664	0.051394
8.55418	-0.0348825		12.3021	-0.44007
12.73	-1.08849		8.65236	-0.01662
7.18478	0.565022		8.42289	-0.50392
10.5681	-1.90504		12.4995	0.015115
7.94297	0.502411		6.64355	-0.27938
6.6649	0.836577		10.8595	-1.44322
9.74104	0.0909634		7.74703	0.146244
7.73976	0.101519		6.73937	0.341345
10.33	-0.531188		10.0652	-0.15765
11.8958	-0.810442		7.88777	-0.04999
10.6663	-0.317568		10.4222	-0.4667
7.4806	-0.361502		11.9026	-0.46802
8.13233	0.333482		10.5769	-0.10102
9.92911	0.092063		7.98397	-0.29106
8.62586	-0.440262		8.43884	0.293209
8.51176	-0.291831		10.4368	-0.15521
10.2174	0.60997		8.68506	-0.27732
9.92906	-0.0983639		8.61722	-0.28533
9.39983	-0.244722		11.5809	-0.14262
9.21119	-0.0893192		10.3188	-0.13834
8.48254	0.0259686		9.06361	0.041767
5.73512	2.05103		9.09858	0.203957
9.19635	-0.129094		8.45647	-0.40753
2.87218	0.210505		4.77261	1.58647
13.4326	-0.574868		9.07662	0.107853
6.95113	1.78343		3.13794	0.068732
1.69156	-1.56577		13.6417	0.285121
10.0917	0.0165768		7.35367	1.18564
8.08829	-1.09284		9.76311	0.276575
10.335	1.78546		7.97115	-0.85517
8.24123	0.833128		12.0456	0.415195
9.47976	-0.714836		8.89465	-0.14104
8.00011	-0.0164509		9.33832	-0.21403
8.41761	2.23416		8.02985	-0.63961
6.11374	1.68364		8.73949	1.66671
3.44015	1.34645		6.34082	-0.21
7.78443	-0.101782		3.87098	-0.3099
9.3295	0.215248		6.00982	2.11205
6.43935	1.47038		7.43494	0.349853
8.57829	0.391171		9.4212	0.07819
10.2748	0.5053		5.96928	0.822573
9.95394	0.466541		8.21062	0.30993
9.40335	0.346494		10.1394	0.249237
5.93754	1.44372		9.84566	0.180502
9.6774	-3.11345		8.99517	0.085165
5.81818	0.77757		6.13245	-0.6963
6.97605	1.10638		8.99843	-1.19506
7.08609	0.580638		5.26819	-0.19177
9.60589	0.449535		6.63779	0.193798
8.47072	0.889675		7.00516	0.05752
8.999	0.511825		11.2078	-0.55857
9.0086	-0.462277		8.24944	0.683284
8.89286	0.318496		5.2644	1.41478
7.66111	0.169681		8.75446	0.185392
8.99398	-0.0652943		8.97911	-0.42241
9.59348	1.99385		9.46827	0.080556
9.34703	0.593781		8.10523	0.075969
8.98153	0.491688		9.11416	-0.35547
7.70818	1.08664		11.5061	-0.34782
10.1066	0.145092		9.29341	0.446726
7.75448	-0.681461		9.21389	0.221002
11.0824	-0.468195		7.34539	0.570501
13.0722	-1.20766		9.97683	-0.10647
10.5336	-0.0792961		7.71119	-0.25203
7.96428	1.44909		10.9831	-0.21144
9.74017	-0.372751		13.0456	-0.15931
9.35207	0.57023		10.3108	-0.15611
10.1006	0.366575		8.17645	0.392454
11.5647	-0.761782		9.59854	0.01469
4.03224	0.0711966		9.18988	-0.34798
8.89542	-0.275623		9.78705	0.168079
7.98478	-0.121796		11.5167	-0.09199
10.4448	0.107616		3.9368	0.225889
10.2624	-0.517296		9.0355	0.036384
9.65617	3.0303		7.7107	-0.20931
8.88428	0.286924		10.2836	0.260792
7.59346	0.008605		10.4785	-0.21809
12.7171	-1.79537		11.2711	0.91815
6.22198	-0.0518208		8.91016	0.208266
9.25368	-0.711126		7.52873	0.113195
9.80434	-0.572433		12.8405	-0.6055
10.5523	-0.186472		6.00465	-0.46502
9.57965	-0.67503		9.12595	-0.7697
9.4711	-0.241552		9.76576	-0.56114
11.0583	-0.806073		10.4885	-0.3451
10.7954	0.632067		9.60318	-0.52054
9.77262	0.142563		9.20277	0.716626
11.451	-0.424811		11.1205	-0.54703
7.78157	1.38632		12.0706	-0.1636
10.0552	0.508911		10.3625	-0.2158
7.13925	0.750293		11.7833	-0.12718
7.86227	1.33063		8.30769	0.656265
9.47201	-0.719491		9.79154	0.057919
9.62469	2.96877		7.03387	0.076558
10.0236	0.321955		7.65795	1.70674
10.9866	-0.249412		9.53035	-0.31265
8.23227	-0.541831		9.06093	2.32609
5.09075	1.64765		9.87668	0.715241
10.3917	0.487125		10.9593	-0.25772
8.94801	0.765513		7.70767	0.22158
9.14764	-0.915061		4.48148	0.763194
11.5036	-0.606833		10.2954	0.257666
9.70477	0.76435		8.67874	0.486398
9.93861	2.07578		8.95354	-0.14878
9.39174	0.795837		11.6541	-0.19148
9.29565	0.0186949		9.54679	0.466866
8.91851	-0.616385		10.0786	0.267399
9.1602	-0.833628		9.32775	0.144376
6.10767	0.0704517		9.50761	0.130129
6.2849	5.31106		8.53778	-0.30258
3.32245	2.37409		9.04026	-0.11053
5.78112	4.17593		6.04162	-0.09838
7.5987	0.0620804		7.85064	1.67057
7.91219	1.28055		6.27896	2.06311
8.85216	-0.178123		8.14458	-0.0755
8.74454	-0.274315		7.89246	0.570073
11.3755	-0.457277		8.64453	0.634078
8.37121	-0.240119		8.81248	-0.24195
8.16696	0.0403118		11.3207	-0.10442
10.2788	-0.835653		9.05759	-0.2861
9.85839	-0.134426		7.8734	-0.03629
5.41054	1.70226		10.0703	-0.3768
10.388	0.255082		9.65501	0.212145
6.87095	0.562393		5.08842	0.986352
4.85222	0.160596		10.5069	0.080064
10.0493	-0.335402		7.65983	-0.05136
7.65945	-0.52482		4.72952	0.152358
9.23673	-0.124234		9.93669	-0.01703
8.03234	0.981143		7.50544	-0.73518
9.13471	-0.617958		9.13116	0.138795
13.0854	-1.36789		7.63771	-0.19199
8.36395	1.43831		8.78956	0.005857
10.7161	-0.497925		13.1144	-0.43779
12.648	0.103394		8.74756	0.529514
10.2736	-0.948953		10.7884	-0.03338
4.65199	1.67326		12.5476	0.170056
6.03635	2.3079		10.1944	-0.45817
7.71376	0.369448		5.67577	-0.30563
8.98768	-0.168451		5.95516	0.92988
12.5155	-1.36391		2.73602	0.264891
9.44662	-0.603537		7.77884	-0.02233
9.12872	0.373325		9.92541	-0.53865
7.63461	2.18162		12.4398	-0.22293
8.2147	0.675443		9.48996	-0.47945
9.05055	-0.556042		9.1194	0.134305
10.2803	-0.0567122		6.74136	0.506861
10.132	0.127188		8.8817	0.197335
7.59831	0.0285506		9.09582	0.104165
6.80883	0.771929		10.1213	0.049119
8.96733	0.428627		10.3187	0.244116
6.87445	1.71964		7.63025	0.011699
13.1838	-1.96608		6.68332	0.046074
12.7015	-1.434		5.71256	-3.13215
11.7213	-1.23616		8.86332	0.779333
8.64777	0.621301		7.1258	0.286302
7.57142	0.603975		12.5421	0.672327
10.0195	0.0492153		12.608	-0.26948
8.92818	0.739935		11.8635	-0.06801
11.0946	-0.00612927		9.04299	0.019276
3.42572	1.35823		6.74283	0.255017
9.58325	0.751329		9.8528	-0.1325
7.81153	1.81852		8.44081	0.854051
9.13075	-0.571849		10.6757	0.368631
11.2464	-0.531623		3.55906	0.133374
7.91042	1.42332		9.4956	0.195261
11.1398	-0.0145226		7.95749	0.563445
8.42911	-0.0635853		9.12421	0.096324
10.332	-0.590927		11.2531	0.095779
10.2999	-0.736246		8.57465	0.22613
3.8579	3.02994		11.4294	0.146669
9.20113	-0.0992146		8.55013	0.541104
10.1751	-0.547626		10.3237	-0.06686
9.86957	-0.131199		10.2854	-0.26242
10.3138	0.0505161		9.50501	-0.07804
9.40117	0.16794		10.1492	-0.23951
6.88163	1.00808		10.2324	0.013877
11.1426	-0.295527		10.6571	-0.02914
6.27085	0.615059		9.22364	0.118709
5.02382	1.36629		6.69902	0.546466
8.88712	-0.185701		10.8055	0.168329
9.89665	-0.0582561		6.07988	0.273293
6.98812	2.57202		4.85507	-0.02568
9.36412	1.55372		8.83402	0.166322
10.4761	-0.77295		9.69354	-0.25426
10.0495	-1.03916		7.74417	0.761647
5.12691	-0.782536		9.06253	0.659445
8.63574	-1.36831		10.9432	-0.14999
9.43589	-0.553114		10.2418	-0.28224
13.9883	-1.52539		5.13592	-0.07548
8.99932	0.850895		8.43668	-0.07074
8.7646	-0.774186		8.95497	0.253593
5.41507	1.51783		14.0119	-0.33686
6.74553	1.69982		9.09068	-0.0028
9.71442	0.284376		8.86748	-0.07053
7.49539	0.399088		5.35547	0.951084
3.05437	1.35249		7.07929	0.699746
7.49949	-0.731175		9.52351	0.355583
9.02887	0.200829		7.48751	-0.08004
7.381	-0.432641		6.8802	0.235024
9.66612	-1.61043		9.18695	0.105617
9.39692	-0.0058918		7.18042	0.010289
7.95344	0.692813		9.59391	-0.73548
6.75672	1.31662		9.05614	0.753193
9.99824	-0.250578		7.95715	0.321335
8.25987	-0.456227		6.93044	0.460999
8.41102	-0.0827951		10.0453	-0.09777
8.5119	-0.501497		8.22402	-0.25738
9.81131	-0.253317		8.25947	0.104869
7.9027	-0.536881		8.33869	0.132856
8.63256	0.138373		9.76231	-0.31194
9.18421	-0.148149		8.00713	-0.35126
9.50199	-0.213354		8.93955	0.217621
9.87693	-0.396257		8.76274	-0.29109
6.14943	0.455145		9.81336	-0.37188
10.9594	-0.438093		9.92439	-0.13581
8.12203	0.268907		6.05304	0.421546
8.4375	-0.747422		11.2041	-0.44506
7.03965	0.0416174		8.19245	-0.07486
8.90305	-0.291278		8.56849	-0.58147
9.36258	-0.0782166		6.64226	0.158767
10.9285	-0.442881		8.93351	-0.56119
6.74104	1.51083		9.3538	0.157522
7.58819	1.03109		10.7649	0.164977
8.40851	1.354		6.71863	0.487834
6.41974	3.32073		7.48405	0.709663
7.18491	0.350814		8.82038	0.414379
2.87962	1.00299		6.66416	0.543756
6.69517	0.481435		7.0934	-0.11407
4.67267	-0.0409498		6.44964	0.194569
8.21955	-0.248318		4.71468	0.129567
9.37012	-0.369722		8.32871	-0.0582
9.2352	-0.541065		9.43062	0.011114
1.5878	-1.09521		9.27457	-0.33421
7.71925	0.260892		7.90747	0.217039
7.57398	0.564257		7.43385	0.09918
9.5272	-0.575597		9.28548	0.532771
4.84924	3.7496		4.68748	2.02764
5.43742	3.10152		5.02095	0.632493
7.32219	1.22245		7.63265	0.260228
5.80113	-0.72745		6.2203	0.012521
8.30561	0.615113		7.93543	-0.33511
5.41642	1.3217		5.18011	-0.10873
10.457	-0.103596		10.3444	-0.14585
9.28321	0.195925		9.19291	0.26602
9.30669	0.421619		9.20263	0.951443
9.29416	0.89141		9.70072	0.239796
10.3989	0.374554		10.697	0.258005
9.53044	1.03326		10.2734	-0.18481
8.06376	2.7002		8.88369	0.453196
3.56453	1.85823		6.73294	1.01082
7.1572	1.35055		9.59525	0.250727
9.72092	0.511675		6.09134	0.250391
6.23383	0.440613		5.50415	0.337716
5.66716	0.527442		3.92505	-1.22009
4.27205	-0.141767		3.9209	0.982584
4.60258	-0.141767		3.44169	1.16166
3.51349	1.0192		5.26722	-0.05798
4.53526	2.79969		6.58619	0.187636
7.1684	0.803566		10.4746	0.316946
12.1754	-0.898233		7.42319	0.327939
5.49036	4.44686		2.9553	-0.17368
7.27084	-0.3778		7.07921	0.031193
4.50987	0.426985		4.27273	-0.39349
8.53962	0.940935		8.9096	0.720894
10.3	0.0667572		9.87267	-1.24471
7.74536	0.455025		7.60645	-0.45045
10.5702	0.0685663		10.4214	0.000473
8.09645	0.411706		7.97245	0.085825
9.50875	-0.36459		9.45639	-0.79393
10.9693	2.0598		11.6319	0.563327
6.39824	2.26763		7.18788	0.815466
11.0386	0.241789		11.0908	0.044321
4.88268	1.34616		8.51963	-0.91809
9.10214	-0.666329		9.15593	-0.22302
10.9938	-1.01599		10.9427	-0.30711
12.9168	-1.61135		12.8478	-0.38146
9.42975	-0.187634		9.20105	-0.21873
9.86084	0.0658741		10.5357	-0.00412
11.3804	-0.638316		11.2365	-0.0549
9.34822	-0.217028		10.1013	-0.45473
6.8453	-1.20702		3.37672	1.83909
10.4189	0.150762		6.31173	-0.87266
11.5271	-1.28253		9.79791	0.183863
3.49913	-0.342952		11.756	-0.32505
8.74152	0.500399		3.2053	-0.57415
10.2958	-0.108091		8.36384	0.790948
11.2876	-0.712421		10.1792	0.09652
7.09384	1.6557		11.3664	-0.26349
11.3881	-1.9633		7.2146	-0.5768
6.87249	3.1643		11.2118	-1.03163
9.26499	-0.303097		7.97928	0.966381
10.8451	-0.82804		9.35999	-0.03045
10.2138	-0.285597		10.9199	-0.08996
2.74877	0.489751		10.2474	-0.14232
13.4865	-1.16925		3.40714	1.09257
11.9663	-0.786133		13.639	-0.19917
10.3098	-0.266258		12.0081	0.336853
12.1959	-0.863567		10.3739	-0.20699
7.61421	0.669506		12.0938	-0.24278
8.41061	-0.443503		7.34443	-0.19095
5.21171	0.660738		8.10863	-0.12237
12.3211	-0.609673		4.91012	0.970418
11.3365	-1.07225		12.2013	-0.0526
9.37375	-0.608358		11.2109	0.072761
9.10623	1.18555		9.41266	-0.56686
8.29687	1.21532		11.2456	-0.26275
10.6075	-0.967022		8.17865	0.203472
7.93532	-0.900359		10.5011	-0.52245
8.62737	0.227691		8.77257	-0.21419
6.23955	-0.31477		8.54103	-0.11203
8.05412	-0.244641		5.9714	0.142435
9.76532	-0.950761		8.09207	-0.24481
8.56422	-0.831293		9.54295	0.530044
8.87403	0.190449		8.96683	-0.33946
10.2463	-0.571715		8.87613	-0.0374
10.2374	-0.625143		10.2081	-0.06191
8.64267	1.64114		10.1251	-0.54018
8.30097	3.44035		8.91941	0.664598
13.3618	-0.130569		10.8948	0.033432
9.99562	-1.03211		13.6627	-0.21276
8.79382	-0.171078		10.1459	-0.4966
7.44191	0.867603		8.77503	-0.05631
7.81408	0.5639		7.43355	0.234377
9.13062	-0.442335		7.7567	0.203259
11.2614	-0.242943		8.79123	0.41758
10.6705	-0.188257		11.2602	0.162666
10.4098	-0.895658		10.6735	0.271481
10.5406	-0.622077		10.7086	-0.23166
11.3393	-0.578066		10.3532	0.185547
10.3991	0.98774		11.666	-0.11901
9.2001	-0.367972		10.3183	0.775642
11.2504	-0.627221		9.08224	-0.19616
7.29935	-0.12429		11.2339	0.089201
10.1954	-0.645536		7.33376	-0.32575
10.8519	0.285934		10.1328	0.205639
11.1913	-0.768417		10.6207	0.14723
8.63188	0.519839		11.15	-0.06537
8.48321	0.338992		8.65529	0.321611
10.9454	-0.436064		6.43976	3.47492
9.22401	-0.0914679		10.8531	0.131305
9.21927	0.37851		9.14413	-0.22865
7.55115	1.62691		9.06681	0.249428
9.16228	-0.815874		8.55279	-0.68135
10.3948	0.377211		9.21359	-0.219
7.54852	0.859273		10.5713	0.135096
9.3853	-0.288115		7.78361	0.352829
10.1886	-0.170827		9.17275	-0.09796
9.46553	0.785418		9.95296	0.527002
11.5097	-0.357723		9.56219	0.511586
9.10794	-0.501864		11.5321	-0.00279
11.2647	-0.681881		9.12951	-0.21342
8.42777	1.32407		11.5016	-0.14598
11.8972	-1.21301		8.77472	0.51519
10.1575	-0.584068		11.9126	-0.30025
9.53981	-0.675355		10.5233	-0.45132
7.42118	0.297273		9.62151	-0.20933
8.75497	0.124544		4.6877	0.876087
10.0688	-0.45438		8.72478	0.223419
10.57	-0.50915		10.4486	-0.17757
9.14409	-0.172572		10.7185	-0.00119
8.6549	1.45561		9.16893	-0.35696
7.61077	1.17923		8.71252	0.566803
8.62653	1.86745		7.55047	1.15702
12.2251	-1.37967		8.74553	1.22341
8.1546	2.12309		12.2858	-0.21631
7.29385	0.240057		8.97238	1.00977
2.41018	-1.003		7.07579	-0.16312
6.17306	1.76787		6.29501	0.730797
3.88029	1.81168		4.45112	0.107693
8.39706	-0.121271		8.45641	-0.4333
8.45375	0.477791		8.42576	-0.01186
8.97941	-0.564081		8.78661	-0.48812
12.7085	-1.37031		12.9712	-0.50577
8.8294	-0.0312729		8.14928	-0.00706
5.92392	1.02859		4.82826	0.501856
8.78523	1.62539		8.10145	1.23334
6.78435	1.09494		6.77943	-0.20724
9.05184	0.330731		9.28226	0.087362
10.9098	-0.551468		11.0206	-0.1581
9.11012	0.279839		8.69069	0.593662
10.9766	-0.876415		10.5426	0.138187
8.70661	-0.103883		9.12287	0.058439
8.05456	0.520329		8.03319	-0.05178
10.7409	-0.692201		10.9236	0.075116
9.07861	2.61019		9.95305	1.38435
4.42053	3.34785		4.95624	4.19076
7.17185	3.166		8.45467	0.437765
11.7854	-1.47597		11.6459	-0.01152
12.1639	-0.982805		12.0005	-0.1089
12.264	-1.42482		12.3227	-0.23139
10.3145	0.0857344		10.4743	0.273691
6.83772	0.218746		7.54208	-0.64046
8.48927	-0.310773		8.71402	-0.18301
7.8939	-1.62082		7.44136	-0.34282
6.7208	-0.663068		6.57678	0.314683
8.49554	0.715852		8.56622	1.12314
10.5628	1.08802		11.2448	0.676955
9.511	-0.775228		9.97018	-0.37554
9.86689	-0.146315		10.2497	-0.56435
8.10403	1.38963		9.231	1.74158
6.36352	0.914482		6.43887	0.111168
7.77004	2.60392		11.0017	-0.10198
9.51378	-0.00189304		9.52797	0.127031
9.7687	0.963959		9.43044	0.364195
11.5171	-1.57905		11.7301	-1.24848
7.61572	0.156224		7.75266	0.144916
11.6736	-2.37985		12.339	-0.94683
10.7369	-0.286537		10.5074	0.20115
13.1144	-1.51791		13.1351	-0.29143
9.66664	0.0104504		9.58352	-0.0761
8.73914	-0.180081		8.63521	-0.25074
7.78922	0.144397		7.48562	-0.16516
2.6054	-1.13041		1.56474	-1.78488
9.27574	0.725397		9.15193	0.18145
8.76409	-0.414186		8.82295	-0.12042
7.63194	1.80769		7.99439	0.938324
10.5345	-0.395943		10.6958	-0.09033
9.65572	1.68438		8.88655	1.14291
10.5997	-0.292313		10.3849	0.27479
9.64764	0.0561199		9.73921	0.223568
3.98662	2.48002		3.59122	2.26808
11.7067	-0.359969		11.6119	0.172561
8.10498	-0.221915		8.49358	-0.40803
3.88854	-0.374754		3.34344	1.63501
9.59448	-0.64271		9.50577	0.016646
11.2723	0.869142		11.5532	0.825952
7.84659	0.0188227		7.94402	0.114293
10.5563	-0.548295		10.788	-0.47161
11.1542	-0.518555		11.2131	0.020442
11.3946	-0.606313		11.4351	-0.74815
8.25564	0.373545		8.15774	0.385078
9.39692	0.0143623		9.22548	0.005929
6.43572	0.865907		7.13578	-0.03575
11.2048	-0.0153027		11.049	0.127712
10.367	1.36626		10.4204	0.618147
5.99162	2.70342		5.931	1.59537
2.71077	1.15071		3.85722	0.215123
8.02382	1.14892		8.68178	0.199608
9.45569	-0.377197		9.42486	0.043178
9.75531	-0.103608		9.71547	0.149372
8.13726	0.860735		8.15685	0.487059
13.5797	-1.46027		13.6099	-0.24019
10.0927	1.89572		9.94188	0.549063
6.70586	0.254586		6.76595	0.150748
10.7161	-0.719281		10.6825	-0.46783
4.85493	3.95362		4.07358	2.96976
9.70746	-0.636721		9.60712	-0.08745
8.96615	-0.225273		8.88456	-0.35053
11.9326	-0.731939		11.8804	0.058984
9.71525	-0.158362		9.73116	-0.29162
9.35753	-0.528828		9.40233	0.318085
9.65373	-0.378803		9.58484	-0.25699
10.1369	-0.473701		9.99699	-0.37994
8.23646	-0.264638		8.17067	0.037234
8.19701	0.61086		8.00792	0.337606
12.8829	-1.50665		12.8983	-0.36278
9.82576	-0.0134869		9.50191	0.395116
9.058	0.419679		9.1182	-0.1983
11.1399	-0.644464		11.362	-0.15176
5.05419	2.23665		5.95274	0.129113
11.0768	-0.674528		11.063	-0.18725
9.31732	-0.302388		9.39991	-0.11313
10.676	-1.5584		11.3722	-0.8121
10.4897	-0.328493		10.6122	-0.00165
10.4629	-0.749079		10.3487	0.208252
10.0183	-0.541256		9.70761	0.070501
7.00884	0.388723		6.9658	0.430863
10.447	0.109055		10.2245	-0.05413
9.70801	0.457109		9.87855	1.3982
12.7519	-1.71326		12.7884	-0.17595
9.48169	0.613084		9.09433	0.396327
11.6178	-0.355714		11.7421	-0.09053
8.47941	-0.0808697		8.68932	-0.20174
11.0463	-0.474709		11.0269	-0.11803
6.71169	0.161596		6.30587	0.120337
11.7693	1.93206		11.167	1.44857
7.07677	1.58748		6.68361	1.58991
3.8554	2.34687		3.57033	1.22631
7.45815	0.16268		7.34846	0.302774
8.50332	-0.346136		8.34234	-0.08418
9.96357	0.101537		10.5741	-0.25371
8.31572	1.15153		8.35554	0.350669
9.13349	0.257767		9.24455	0.031293
9.51173	0.763411		9.46602	0.055514
11.2627	-0.321543		11.1524	-0.14379
8.99994	-0.454146		8.99161	0.107077
8.59915	0.365		8.36933	0.172451
2.56292	-1.04544		3.1117	0.291125
10.5444	-0.940643		10.4945	-0.29174
4.72613	-0.242583		3.73952	-0.07916
8.7014	-0.225578		8.53149	-0.14698
7.40335	3.94791		7.28604	2.70732
10.6941	-0.38493		10.5273	-0.14052
10.0203	-0.520886		10.0323	-0.44932
7.15806	-0.594948		7.02712	-0.19344
9.77546	-0.337225		10.3143	0.012032
11.3448	-0.208467		11.1937	-0.1603
10.274	-0.855602		10.5358	-0.03617
9.14616	-0.652399		9.00707	-0.50344
8.40481	2.99267		8.78322	2.17625
2.81386	0.134504		2.72208	0.944839
10.4956	1.0011		10.3481	0.806524
10.7492	1.0367		9.62767	0.990502
5.53396	0.55679		4.85734	0.804844
9.15127	-0.357794		9.19268	-0.08874
8.71663	0.869081		8.69839	0.081737
8.86917	0.460703		8.79403	0.044981
10.38	-0.586727		10.3918	-0.36024
13.1542	-1.0136		13.2036	-0.23096
11.1728	-0.142384		11.2252	-0.19616
10.1528	0.320305		9.79951	0.212164
9.53105	-0.195108		9.28323	-0.0554
9.86043	0.394135		9.47438	0.438072
6.90078	-0.497164		7.39895	-0.51078
9.71905	-0.336174		9.5661	-0.24853
10.4582	-0.240205		10.4014	-0.22907
8.3251	0.120214		8.11943	-0.17771
8.63224	-0.607781		9.21269	-0.4002
8.05333	1.67892		8.45644	0.529739
10.48	-0.239861		10.0825	0.027251
13.3503	-0.455583		13.6284	0.103342
12.5252	-0.131088		12.6352	0.065946
5.43416	2.41164		5.51633	0.600236
8.36139	-0.0124092		8.24744	0.091946
6.19636	-0.297366		6.00683	0.163838
8.39724	0.695845		8.96102	0.219774
8.36071	-0.392436		8.36225	-0.21915
7.82457	0.477055		7.57411	-0.13988
5.66759	2.13835		5.09046	0.857171
8.96673	-0.114225		9.20634	-0.4371
5.36459	2.78028		4.91273	1.93382
6.83794	2.19171		5.83407	1.64945
4.98706	-0.0336685		4.47504	0.795405
10.1103	0.508042		9.96521	0.358286
7.69748	0.0451875		7.52318	0.116581
4.86599	0.36523		4.69809	-0.10614
5.57196	-0.197282		5.3948	0.29479
8.78782	1.46576		8.27515	0.629798
4.80764	2.74356		4.07747	0.277117
4.59564	1.80499		5.44675	0.738822
5.60786	3.24446		7.10633	0.845335
5.31518	3.24405		5.01132	1.72285
7.31234	0.972308		6.78732	0.501288
7.28087	0.487864		6.81236	0.078268
6.60236	1.36101		6.73788	0.047189
8.5253	2.26461		8.96756	-0.12722
3.65916	2.36942		7.51163	-0.11714
4.58134	4.62882		8.05401	-0.27758
1.32308	-2.30273		9.14832	-0.16834
8.24196	0.57101		10.2675	-0.03506
9.26972	0.527744		9.22621	-0.1629
10.3974	-0.349191		8.50972	0.247089
9.33194	-0.140644		12.2848	-0.40071
8.45397	0.424136		8.61052	-0.16502
12.1087	-1.24723		9.28596	-0.03807
8.54472	0.0318661		4.66183	0.62271
9.05723	0.830322		10.0802	-0.01048
4.67687	1.07095		14.492	-0.06093
9.856	0.155416		11.74	0.178202
14.2469	-0.321774		12.276	-0.18139
11.6297	0.132651		10.7468	-0.38478
12.1729	-0.521625		8.68509	0.414351
10.1052	0.211804		10.0384	-0.73812
8.69739	0.276793		9.54028	-0.56718
10.0685	-1.20704		9.80489	0.196733
9.66117	-0.24295		6.40011	0.43465
9.96674	0.839383		11.9712	0.139833
6.45752	-0.529715		9.54956	0.771057
11.972	-0.479246		8.36506	0.037729
7.53727	3.36632		9.10378	0.07816
8.26455	0.421605		7.89293	-0.19095
8.90062	-0.133003		5.83466	-0.21227
7.71105	-0.257972		8.9279	-0.35283
6.11883	1.02431		9.45602	0.431623
9.25445	-0.155855		9.69568	0.124758
9.4929	0.991299		11.6612	-0.0337
9.95295	-0.247053		2.93042	-0.12391
11.5647	-0.962957		8.64332	0.678378
3.70348	0.873107		3.84746	2.08013
8.79746	0.725866		12.9009	-0.25439
4.48825	3.44264		7.81918	-0.03739
11.8363	0.0280056		8.98155	0.050937
7.37551	-0.0998645		10.57	-0.12032
8.73237	-0.183291		12.2287	2.26519
10.4152	0.316527		9.71478	0.15403
8.64679	7.39633		10.4297	0.295758
9.70735	0.0594311		9.51425	-0.19705
10.3164	0.209211		10.3723	-0.2271
9.56542	-0.517542		11.1193	-0.04739
10.6187	-0.154689		10.4033	-0.21934
11.269	-0.067976		11.6794	-0.97068
10.3016	-0.595112		5.56347	1.35336
11.2537	-2.17221		6.37477	-0.18245
5.88892	1.48909		9.07996	-0.08432
6.1864	-0.0970345		9.77592	-0.06176
9.23332	0.427477		8.6415	-0.25918
9.796	-0.303737		9.8457	0.257217
8.61353	-0.791664		10.2664	-0.41309
9.91083	-0.0415392		8.29272	0.319703
10.3476	-0.725855		10.4988	-0.01202
8.40165	0.60187		8.89969	-0.3543
10.5142	-0.239168		10.8594	-0.03137
8.96198	-0.611307		7.65228	-0.32532
10.393	-0.383302		6.80159	-0.26422
7.34596	0.145593		11.2086	-0.14991
6.6588	-0.170446		8.39509	0.126647
11.2892	-0.909992		10.7873	0.204062
8.41183	-0.916389		9.66563	-0.48821
10.8367	0.0430012		3.45185	1.72631
8.42768	-0.669305		9.66947	-0.15023
3.87581	2.06575		9.84612	-0.49824
9.70833	-0.387676		10.5928	-0.09214
[truncated: 3,891 more rows]

## Sheet: 2b
	slope	GLU 24h	GLU 48h	GAL 24h	GAL 48h	FRU 24h	FRU 48h	SUC 24h	SUC 48h	KOAc 48h	KOAc 72h	GLU 72h	RAFGAL 24h	RAFGAL 48h	all
X06_GLU_24h	-0.13492	12844													12844
X11_GLU_48h	-0.20834		13081												13081
X06_GLU_24h_E35	-0.12542	11090													11090
X11_GLU_48h_E35	-0.24366		22468												22468
X07_GAL_24h	-0.03503			5122											5122
X12_GAL_48h	-0.06629				6773										6773
X07_GAL_24h_E35	-0.0648			4253											4253
X12_GAL_48h_E35	-0.08272				7724										7724
X08_FRU_24h	-0.06077					6932									6932
X13_FRU_48h	-0.17766						12822								12822
X08_FRU_24h_E35	-0.06335					6851									6851
X13_FRU_48h_E35	-0.19129						20742								20742
X09_SUC_24h	-0.03741							2994							2994
X14_SUC_48h	-0.16025								16315						16315
X1_Wt_24h	-0.12755	9586													9586
X1_Wt_48h	-0.23261		16179												16179
X2_Wt_24h	-0.10906	10138													10138
X2_Wt_48h	-0.21836		17808												17808
X1_Wt_GAL_24h	-0.03107			5185											5185
X1_Wt_GAL_48h	-0.06104				6788										6788
KOAc.48h	-0.0625									14520					14520*
KOAc.72h	-0.08704										27485				27485*
GLU.72h	-0.22018											19262			19262
X09_RAF_GAL_24h_E35	-0.0681												4930		4930
X14_RAF_GAL_48h_E35	-0.08116													4723	4723

## Sheet: 2c
	PC1	glu log	glu 24	glu 48	glu 72	gal log	gal 24	gal 48	fru log	fru 24	fru 48	suc log	suc 24	suc 48	koac log	koac 24	koac 48	rafgal log	rafgal 24	rafgal 48
04_RAF_GAL_log_E35	-33.2835																	-26.6753
09_RAF_GAL_24h_E35	9.96825																		-8.37424
14_RAF_GAL_48h_E35	22.946																			-5.60037
01_GLU_log	-58.9565	14.3827
06_GLU_24h	3.71245		27.6837
11_GLU_48h	34.9234			20.8239
01_GLU_log_E35	-60.8124	18.4691
02_GAL_log	-27.231					-45.5425
02_GAL_log_E35	-36.6569					-31.4097
03_FRU_log	-57.6008								3.84456
03_FRU_log_E35	-56.8966								7.29084
04_SUC_log	-47.2007											-11.5352
06_GLU_24h_E35	1.60743		21.1391
07_GAL_24h	2.82238						-15.746
07_GAL_24h_E35	6.44975						-17.9367
08_FRU_24h	-9.57859									16.5886
08_FRU_24h_E35	-9.58636									11.425
09_SUC_24h	-12.3171												22.1227
11_GLU_48h_E35	45.3968			13.2231
12_GAL_48h	17.1672							-11.6078
12_GAL_48h_E35	18.2252							-16.4795
13_FRU_48h	33.438										14.7144
13_FRU_48h_E35	39.6897										10.9582
14_SUC_48h	29.9894													18.6479
1_Wt_GAL_24h	-4.0707						-17.9917
1_Wt_GAL_48h	15.9549							-18.3908
1_Wt_GAL_log	-20.4381					-50.798
GLU 72h	38.3708				24.7185
KOAc 48h	51.0115															-27.1194
KOAc 72h	57.1329																-19.5274
KOAc log	26.0325														-60.4002
Wt_24h	8.75693		27.6451
Wt_24h	1.77362		24.9256
Wt_48h	40.1899			23.146
Wt_48h	39.1685			19.5391
Wt_log	-58.6298	24.368
Wt_log	-51.4683	19.4789

## Sheet: 2d
average glucose	unchanged	down in glucose	up in glucose		average galactose	unchanged	down in glucose	up in glucose		average fructose	unchanged	down in glucose	up in glucose
-3.31441	-0.15146				-3.32121	-0.06768				-3.32899	-0.12278
-2.52544	0.118597				-2.65544	0.727485				-2.66974	1.19572
-3.31441	-0.15146				-3.32121	-0.06768				-3.32899	-0.12278
-3.27222	-0.06708				-3.15218	-0.06768				-3.24024	0.054715
-1.03027	-1.88004				-0.77133	-0.90385				-1.27551	0.348867
0.889128	-0.87525				1.46913	-1.24128				0.939388	-1.47792
-2.60866	-1.25943				-2.82525	-1.05959				-3.20055	0.134112
-2.5395	1.39837				-3.02893	0.727485				-2.26399	-0.64227
-0.30947	-0.16011				-0.96625	0.641499				-1.00669	0.518677
2.49727	-0.80516				2.47849	-0.92624				2.6954	-0.58933
6.96466	-0.06897				8.03496	-1.20635				7.06846	-0.60808
-3.12844	0.220474				-3.02587	-0.65835				-2.48202	0.217541
5.71085	-0.55281				5.4267	0.32696				5.66836	-0.11474
5.53285	-0.30738				5.43362	0.063235				5.6411	-0.13387
-3.30277	-0.12818				-3.32121	0.204124				-3.32899	-0.12278
4.35159	0.109702				4.39535	-0.04376				4.40013	0.083922
5.949	-0.21964				5.81656	-0.14878				5.98555	-0.39552
5.95971	0.125301				6.0987	0.273188				6.00883	0.248656
4.93943	-0.09823				4.96199	-0.21763				4.89884	-0.2228
-1.44054	-2.70056				-2.29221	-0.45479				-2.06299	-1.72501
4.65984	-0.61795				4.6217	-0.20134				4.67607	-0.58295
4.48247	-0.73254				4.94057	-0.20303				4.54731	-0.40701
-3.31441	-0.15146				-3.19795	0.178823				-3.32899	-0.12278
4.7496	0.004706				4.95221	0.092686				4.77405	0.390791
6.97028	-0.28744				6.86366	0.083721				7.03379	-0.37463
6.25068	-0.06861				6.36833	-0.14803				6.25952	-0.40014
-2.47282	1.53173				-2.13761	0.291191				-2.16216	2.21089
8.06503	-0.22288				7.98418	0.163399				8.13337	-0.12917
6.48151	-0.08536				6.34311	-0.09731				6.48831	-0.3281
6.68257	0.263324				7.03364	0.513261				6.6538	0.298684
12.4803	-0.07912				11.901	0.301599				12.4188	-0.20228
-2.67681	1.12375				-3.02893	0.727485				-2.87969	0.775818
2.70474	0.23582				2.53647	0.732637				2.61834	0.812033
7.39465	-0.35389				7.22985	0.059248				7.37327	-0.22311
-3.1899	0.097559				-3.32121	-0.06768				-3.07285	0.389504
4.61971	-0.34101				5.01809	-0.4429				4.74409	-0.4141
-3.31441	-0.15146				-3.32121	-0.06768				-3.3123	-0.0894
5.41446	0.157972				5.52128	-0.01922				5.38561	0.017797
7.6971	0.099394				7.46602	0.024153				7.69506	0.087267
3.87027	-0.81093				3.98888	-0.10827				3.89519	-0.71558
7.32748	-0.32127				7.29396	-0.3123				7.2872	-0.39308
-2.92985	0.617664				-3.32121	-0.06768				-2.84982	-0.50057
5.92053	-0.092				5.78175	-0.40618				5.80536	-0.26795
8.96995	0.089401				8.84776	0.164431				8.95595	0.022854
6.53685	0.0673				6.31742	0.278472				6.57825	0.081889
5.12322	-0.46256				4.89595	-0.05668				5.03071	-0.49293
-3.1899	0.097559				-2.73926	-0.46674				-3.20055	0.134112
7.12852	-0.55499				6.9435	-0.01188				7.15725	-0.45565
6.58223	0.312984				6.90477	-0.35307				6.5832	0.161229
-3.31441	-0.15146				-3.32121	-0.06768				-3.32899	-0.12278
-2.05268	0.176302				-3.15218	-0.06768				-2.80275	-0.40643
7.65348	-0.11599				7.74268	-0.0965				7.6382	-0.21701
5.20809	0.323437				5.094	0.234217				5.19063	0.319403
5.2411	-0.41201				5.1504	-0.03095				5.26907	-0.18687
5.53672	-0.18648				5.60445	0.096491				5.55486	-0.34279
8.84463	-0.14163				8.75774	-0.00999				8.86827	-0.1731
4.7943	-0.01308				4.77724	0.059668				4.90013	0.076078
4.64695	-0.52181				4.56174	-0.22392				4.49542	-0.61135
6.96769	-0.33776				6.94863	0.009187				7.01821	-0.14171
-3.31441	-0.15146				-3.32121	-0.06768				-3.32899	-0.12278
11.3468	-0.17194				11.3308	-0.66621				11.3555	-0.37484
10.6202	-0.49827				10.3594	-0.09178				10.563	-0.39608
6.09654	0.215851				6.0848	-0.23028				6.01829	0.00712
6.10973	-0.515				6.22414	-0.54459				6.0746	-0.57189
7.51078	-0.18767				7.55245	0.028203				7.60756	0.074782
5.45818	-0.50618				5.23047	-0.4108				5.43249	-0.63914
3.53398	0.50192				2.87862	0.739066				3.39432	0.386615
-3.31441	-0.15146				-3.32121	-0.06768				-3.32899	-0.12278
7.4481	0.215711				7.14468	1.14958				7.50645	0.573056
4.86884	0.037149				4.70003	-0.16218				4.8913	-0.21359
-3.22045	0.036464				-3.32121	-0.06768				-3.19317	0.148857
1.36175	0.499915				0.605247	0.09858				1.24317	0.3806
2.55359	-0.64252				2.56272	-0.53276				2.6398	-0.67536
-3.31441	-0.15146				-3.32121	-0.06768				-3.3123	-0.0894
-3.31441	-0.15146				-3.32121	-0.06768				-3.32899	-0.12278
5.00852	0.359644				4.56864	1.28044				4.9307	0.686379
2.48113	-0.82764				1.48566	-0.04167				2.21444	-0.99315
0.4603	-1.45973				0.321603	-0.30615				-0.16483	-0.51381
4.25509	-0.63722				3.78539	0.439039				4.06505	-0.53558
-3.31441	-0.15146				-3.32121	-0.06768				-3.32899	-0.12278
-0.33907	-1.49492				-0.24389	-0.40378				-0.96996	0.107435
3.76695	0.356502				3.07999	-0.04007				3.50345	0.398508
-1.68589	0.150173				-1.02297	-0.18394				-2.68265	-0.16623
0.621855	-1.10783				0.105593	-0.72101				0.199999	-1.12935
-3.31441	-0.15146				-3.32121	-0.06768				-3.3123	-0.0894
0.602869	-0.18343				-1.05935	0.091804				0.345075	0.423846
0.964671	-0.04707				-0.92229	-0.36276				0.696402	0.18229
-3.26908	-0.06079				-3.32121	-0.06768				-3.18386	0.167494
-3.22045	0.036464				-3.04417	-0.62175				-3.32899	-0.12278
-3.08809	0.301181				-3.02893	0.178823				-3.18386	0.167494
4.61372	-0.29991				4.26956	0.032623				4.52105	-0.20804
-2.53916	-0.79667				-2.42836	-0.18298				-2.3245	-1.5885
-1.41357	-1.06494				-2.61575	-0.10344				-2.8702	0.794812
-3.31441	-0.15146				-3.32121	-0.06768				-3.32899	-0.12278
-3.31441	-0.15146				-3.32121	-0.06768				-3.32899	-0.12278
-3.31441	-0.15146				-3.32121	-0.06768				-3.32899	-0.12278
5.62734	0.26595				5.4034	0.549667				5.52768	0.315681
5.2795	-0.17078				4.68615	-0.42165				5.07033	-0.19395
7.25666	-0.12006				7.26687	-0.24114				7.25481	-0.27792
5.77241	-0.45975				5.85615	-0.41711				5.75815	-0.6159
5.33361	-0.23888				5.33909	-0.17295				5.33435	-0.17941
5.97023	-0.24046				6.08867	-0.15117				6.03307	-0.08213
-3.26908	-0.06079				-2.92092	-0.37525				-3.30792	-0.08064
-3.31441	-0.15146				-3.32121	-0.06768				-3.32899	-0.12278
-3.31441	-0.15146				-3.05607	1.49201				-2.85477	-0.52796
-2.38057	1.71623				-2.89862	-0.06768				-2.09624	0.221656
4.82731	0.214646				4.84628	-0.16428				4.9302	0.300533
-0.86954	-0.71254				-1.35122	-1.83014				-1.38045	-0.58779
5.91087	0.012187				5.29735	0.338256				5.84441	0.071839
10.5523	-0.2919				10.4145	0.047954				10.563	-0.31445
3.98886	-0.06265				4.07786	0.148531				3.96721	-0.16983
5.01065	-0.55506				5.43267	-0.16432				5.04975	-0.72381
4.71885	-0.68953				4.78865	-0.2705				4.67955	-0.49755
6.44776	0.139759				6.41588	-0.44232				6.44782	-0.20994
5.1014	-0.10061				5.08514	0.176523				5.00326	-0.48737
6.88609	-0.36133				6.87042	-0.25566				6.94944	-0.41512
5.39186	-0.2163				5.23668	-0.35731				5.33593	-0.41149
5.94016	-0.56747				5.92453	-0.27828				5.95381	-0.39667
5.24723	-0.58561				5.00549	0.209426				5.2863	-0.34998
4.53722	-0.0234				4.72865	-0.14237				4.51242	-0.10189
7.57801	-0.44482				7.4808	-0.50612				7.48651	-0.54636
-3.30277	-0.12818				-2.62575	0.141889				-2.9229	-0.64673
9.62706	-0.34143				9.53198	-0.12493				9.58248	-0.40985
3.78416	-0.68949				3.44376	-1.00635				3.66477	-0.80035
-3.31441	-0.15146				-3.32121	-0.06768				-3.32899	-0.12278
10.4075	-0.41534				10.3074	0.012305				10.4371	-0.38812
-3.27222	-0.06708				-3.04417	-0.34995				-3.32899	-0.12278
3.94054	-0.80209				3.50634	-0.60208				3.83635	-0.44149
-2.54501	-1.56807				-3.19795	0.178823				-2.65655	-1.46766
-2.14594	-1.65776				-3.02587	-0.38654				-2.56781	-1.29016
-2.25836	1.96065				-2.92108	1.00436				-2.48451	1.56619
-2.8501	-0.53073				-3.19795	0.450632				-2.95282	-0.72408
5.37133	0.136328				5.06006	-0.25106				5.27201	0.053543
4.45929	-0.41885				4.97871	-0.27108				4.39716	-0.27379
3.51968	0.182619				3.98775	-0.00378				3.70947	0.301302
7.58279	-0.18597				7.52774	0.007965				7.60929	-0.31847
5.74019	-0.4046				5.47851	0.395869				5.68158	-0.20812
7.63181	-0.48771				7.75102	-0.39108				7.6277	-0.44714
5.68081	-0.06095				5.35799	0.612731				5.60962	0.107193
6.16225	-0.52765				5.81149	0.259366				6.08981	0.013689
-2.08152	0.118608				-3.19795	1.20825				-1.98233	-1.79154
6.5047	-0.43947				6.60471	-0.3385				6.4609	-0.36065
1.46587	5.87013				1.82204	2.92918				0.410731	7.35667
7.87877	-0.34344				8.11752	-0.30131				7.86637	-0.53547
5.61497	0.306839				5.28269	0.170557				5.64919	0.215104
-2.7099	-0.58997				-2.90262	-0.14004				-2.97389	-0.76621
2.15509	1.86092				4.49934	-0.38314				2.47968	1.92885
7.46551	-0.35914				7.66394	-1.02309				7.29782	-0.24469
6.68066	0.06179				6.49772	0.208393				6.69428	0.066986
3.18598	0.192106				3.12003	0.270569				3.21186	0.518986
8.39243	-0.53188				8.18923	0.016693				8.3652	-0.35417
5.88745	-0.20065				6.27911	-0.71685				5.95172	-0.43898
6.92559	-0.13002				6.62298	0.152639				6.85987	-0.04301
6.02142	0.215845				5.66336	-0.26848				5.84783	-0.1029
5.58158	0.22784				6.22004	-0.2604				5.77721	0.388401
4.36303	-0.57841				4.15523	-0.16077				4.38719	-0.86261
5.68774	-0.72414				5.45676	0.219759				5.68778	-0.37521
3.36594	-0.90203				3.30483	-0.58663				3.46807	-0.81819
6.0446	-0.43922				6.1033	-0.4553				6.03263	-0.65281
7.84129	-0.38023				7.98224	-0.33942				7.84748	-0.45719
6.21808	-0.43765				6.23273	-0.02141				6.21717	-0.22844
4.6423	0.184965				4.77749	0.170336				4.61973	0.192725
4.70096	-0.65418				4.58913	0.018009				4.66942	-0.43723
7.96163	0.046853				7.8687	-0.26496				7.90132	-0.15506
0.659114	0.894767				-0.15414	0.863169				0.347159	1.2723
-3.31441	-0.15146				-3.32121	-0.06768				-3.32899	-0.12278
-3.31441	-0.15146				-3.32121	-0.06768				-3.32899	-0.12278
6.13015	-0.11141				5.84514	0.039526				6.09216	-0.11952
-3.30277	-0.12818				-3.32121	-0.06768				-3.25694	0.021333
6.94778	-0.39383				7.03241	-0.40199				6.94799	-0.50728
4.44039	-0.19361				4.35421	-0.24442				4.52813	-0.16705
6.02898	-0.41804				5.82393	-0.52742				6.05021	-0.46719
-3.27222	-0.06708				-2.87515	-0.62175				-2.99058	-0.79959
5.20978	-0.222				5.02907	0.288074				5.16889	-0.12501
-2.80645	-0.44342				-3.15218	-0.06768				-3.29123	-0.04726
5.51533	-0.19144				5.06417	-0.49709				5.32712	-0.42738
-3.31441	-0.15146				-3.32121	-0.06768				-3.32899	-0.12278
7.86824	-0.14227				7.56324	0.20274				7.75711	-0.16491
5.8191	-0.64762				5.74438	-0.0391				5.92225	-0.29819
5.95899	-0.17459				6.32732	-0.1537				5.99064	-0.33976
5.08995	0.566549				4.53041	0.693959				4.86743	1.06817
5.27952	0.196335				4.85689	-0.13574				5.24003	0.182934
8.84565	-0.37283				9.04848	-0.46556				8.95278	-0.23501
8.3028	-0.47726				8.59424	-0.60511				8.42219	-0.41222
2.68388	-0.29467				1.26043	-0.51346				2.21554	-0.90215
4.15729	-0.04873				4.11411	0.055678				4.03938	-0.05143
-3.31441	-0.15146				-3.32121	-0.06768				-3.32899	-0.12278
5.7517	0.097361				5.96428	0.345387				5.86758	0.299698
7.67036	0.032054				7.71476	-0.03185				7.72583	-0.0119
7.58686	-0.43959				7.31107	-0.03519				7.58516	-0.46624
1.43479	-0.82842				11.8795	-0.5046				1.2492	-1.03273
0.01459	0.209694				12.8911	-0.43316				0.167047	-0.55731
5.51587	-0.15847				6.87333	-0.43837				5.38447	0.066077
9.38011	-0.42141				9.32862	-0.111				9.34006	-0.46652
6.79841	0.26332				7.2766	-0.08288				6.88478	0.304752
6.60894	-0.43352				6.84786	-0.35667				6.66451	-0.40784
10.8362	-0.25805				10.8077	-0.05491				10.8631	-0.20416
-3.12178	0.233799				-1.84444	-1.42074				-2.57103	1.39315
6.81884	0.116318				7.05108	-0.00228				6.90259	0.163365
6.61152	-0.31008				6.26866	0.049375				6.57166	-0.20454
5.01203	0.279428				5.5358	-0.28622				5.09787	-0.24685
6.95833	0.08693				6.90026	-0.03932				6.97971	-0.01623
6.03587	-0.46292				5.782	0.075112				6.01163	-0.42729
5.39902	0.107191				5.73648	-0.20828				5.39309	-0.10034
-3.31441	-0.15146				-3.32121	-0.06768				-3.32899	-0.12278
5.53094	0.218608				5.66049	-0.05003				5.6263	0.218822
2.57444	-0.54679				1.99848	-0.67782				2.44255	-0.77722
9.39561	-0.57491				9.33864	0.031067				9.38677	-0.59885
2.77316	0.524364				4.38786	-0.61993				2.87558	0.425588
-3.12844	0.220474				-2.01904	-0.76631				-2.65773	-0.90132
6.31553	-0.41768				7.1063	-0.60879				6.57081	-0.52075
6.17441	-0.1505				6.04215	-0.1944				6.08308	-0.17086
-3.31441	-0.15146				-3.32121	-0.06768				-3.32899	-0.12278
-3.31441	-0.15146				-3.32121	-0.06768				-3.32899	-0.12278
3.15163	0.444466				2.02048	0.527292				2.93214	1.53327
-3.22241	0.032552				-3.32121	-0.06768				-3.32899	-0.12278
5.4539	-0.10022				5.4747	-0.01077				5.54868	-0.10767
6.76548	-0.13457				6.71621	-0.11468				6.71001	-0.21942
5.92822	0.04589				5.58099	0.473239				5.96156	0.039092
5.62395	-0.62803				5.76623	0.06257				5.6879	-0.23407
5.05871	0.213499				5.08674	0.245006				5.16115	0.325674
5.35672	0.288408				4.91446	-0.01321				5.28701	0.256774
-3.31441	-0.15146				-3.32121	-0.06768				-3.32899	-0.12278
4.85816	-0.39502				4.56288	-0.13063				4.90593	-0.32891
3.87118	0.078564				3.80348	0.502853				3.66906	-0.20282
-3.31441	-0.15146				-3.32121	-0.06768				-3.32899	-0.12278
2.70459	-0.62888				2.5078	-0.03917				2.83716	-0.48296
5.09569	0.321691				4.95223	0.125692				5.08531	0.590467
8.72124	-0.51026				8.68236	-0.23422				8.70952	-0.6207
7.2489	-0.34152				7.36827	-0.25716				7.26137	-0.48758
6.84277	-0.33219				6.78462	-0.3322				6.78885	-0.41106
-3.31441	-0.15146				-3.32121	-0.06768				-3.32899	-0.12278
-3.31441	-0.15146				-3.32121	-0.06768				-3.32899	-0.12278
8.42885	0.19034				8.07208	0.359548				8.41891	0.226028
9.94658	-0.45945				9.84874	-0.11084				9.92219	-0.42097
8.2127	-0.38729				8.25401	-0.20411				8.19726	-0.50555
-2.23623	-0.95052				-2.07904	-2.21396				-2.25392	-0.6624
6.15422	-0.41635				6.38	-0.18579				6.23771	-0.22389
3.82793	-0.48811				3.82082	-0.03664				3.71439	-0.32531
7.99015	-0.29493				7.50923	0.774603				8.00792	0.020489
6.49699	-0.15481				6.41326	-0.15428				6.40575	-0.08046
5.29084	-0.35683				5.2378	-0.2658				5.2511	-0.27659
6.53105	-0.04494				6.39095	-0.03151				6.52276	-0.0509
5.58139	-0.12558				5.5452	-0.51747				5.42374	-0.4697
4.49867	-0.19132				4.27704	-0.7149				4.45311	-0.38822
1.81023	-1.39313				1.46059	-0.27998				1.74542	-1.61434
7.00098	-0.26659				6.72037	-0.35				7.14103	-0.27389
6.10648	-0.25898				6.04076	-0.24463				6.00443	-0.48162
5.70482	0.013997				5.72569	-0.32873				5.66643	-0.15353
-3.10675	0.263856				-3.19795	0.178823				-3.26523	0.004746
8.76908	-0.08376				8.50206	0.202523				8.82673	0.125145
3.85522	-0.31168				3.83603	-0.18451				3.72051	-0.39724
0.194997	-1.99034				0.237027	-1.07892				-0.01251	-2.41495
6.42363	0.195327				6.43543	0.152589				6.47636	0.221807
6.73872	0.066783				6.92965	0.050262				6.82585	0.057447
4.1841	-0.66978				4.34878	-0.04234				4.17776	-0.61598
-2.98744	-0.8054				-2.75189	-0.37525				-3.3123	-0.0894
6.70454	-0.41916				6.67193	-0.12863				6.66357	-0.2904
13.1317	0.098178				13.2185	0.051616				13.1446	0.072371
9.59266	-0.22104				9.63796	-0.1056				9.61253	-0.21537
5.76326	0.055766				6.17813	0.106759				5.87483	0.05343
5.71397	-0.21557				5.81109	-0.31062				5.828	-0.17948
-3.22045	0.036464				-2.92092	-0.37525				-2.93517	0.664866
5.38583	-0.03966				5.44662	0.085089				5.41469	0.004275
6.1185	-0.04359				5.76081	0.42317				6.25289	0.000189
9.38768	0.245137				9.28372	0.102972				9.3524	0.117546
3.16379	-0.26277				2.87886	-0.2517				2.87439	-0.47413
6.26261	-0.56742				6.16397	-0.18562				6.27333	-0.66945
4.80459	-0.31049				4.40259	-0.25787				4.69485	-0.30767
-3.31441	-0.15146				-3.32121	-0.06768				-3.32899	-0.12278
6.64541	0.217521				6.28827	-0.21805				6.55544	0.141196
-3.31441	-0.15146				-3.15218	0.204124				-3.3123	-0.0894
5.34839	0.30332				4.89163	0.460774				5.34852	0.446513
5.0647	-0.37815				5.45618	-0.08779				5.15232	-0.08147
-2.56391	-1.60588				-2.75189	-0.37525				-3.18386	0.167494
-3.27222	-0.06708				-3.32121	0.204124				-3.32899	-0.12278
6.25998	-0.14555				6.85558	-0.08114				6.41006	-0.37536
7.48919	0.182887				8.08916	-0.39502				7.62681	-0.02119
3.76858	-1.06119				3.81194	-0.48319				3.82325	-0.9828
4.82478	-0.46489				4.74479	-0.23991				4.75524	-0.43945
6.23929	-0.62668				6.00704	0.273153				6.20069	-0.34058
1.5279	-1.38929				1.64888	-0.51399				1.46499	-1.65202
7.48877	-0.32874				7.48061	-0.02465				7.47559	-0.35024
4.7786	-0.05886				4.22524	0.29139				4.63468	-0.25202
9.11539	0.172548				9.15299	-0.09433				9.12566	0.280636
6.10913	0.178798				5.84965	0.758711				6.21713	0.489551
5.54624	-0.24048				5.38098	-0.3569				5.48761	-0.20216
4.40933	-0.09045				4.17157	-0.56087				4.36147	-0.47986
6.06146	-0.4584				5.96438	-0.06384				6.12035	-0.3399
4.28964	-0.53858				4.19927	-0.29325				4.24732	-0.63976
4.65524	-0.48005				4.73483	-0.37932				4.6878	-0.45668
6.29398	-0.03574				6.12948	-0.2222				6.20868	-0.16304
6.35056	-0.27838				6.30937	0.160387				6.37724	-0.17841
7.46465	0.201855				7.43855	0.175274				7.43554	0.114635
6.34464	0.240529				6.23909	0.581059				6.42657	0.492564
-2.13877	-0.75559				-3.32121	0.204124				-2.95282	-0.72408
4.77873	-0.53613				4.56252	-0.07312				4.64285	-0.27434
6.29667	-0.58498				6.98231	-0.17978				6.61917	-0.36459
-2.84823	0.780902				-1.54386	-1.17673				-3.13701	0.261189
5.94316	-0.05965				6.22248	-0.08719				5.96454	-0.2133
10.4272	-0.41925				10.2902	-0.09534				10.383	-0.41546
-2.92105	0.635262				-3.02893	0.178823				-2.9229	-0.64673
4.72533	-0.07866				5.683	-0.22883				5.01668	-0.28897
5.37674	-0.52898				5.53985	-0.51864				5.36632	-0.87255
4.50024	-0.27038				4.57081	0.144932				4.52456	-0.0808
3.13313	-0.90084				3.17562	-0.61641				2.98048	-0.761
4.94506	-0.62786				4.88544	0.01426				5.03969	-0.39236
10.8168	0.029933				10.4342	0.125265				10.7661	-0.04767
-0.70657	-1.43996				-0.29389	-0.7859				0.012079	-2.02009
-1.0338	-2.26293				-1.81391	-0.34396				-0.71127	-1.72683
4.48315	-0.20619				4.38237	0.184152				4.53315	-0.16466
7.00899	-0.39296				7.09904	-0.3335				7.05297	-0.48995
5.86874	-0.17273				5.7142	-0.04927				5.80643	-0.15859
-3.31441	-0.15146				-3.32121	-0.06768				-3.32899	-0.12278
4.6608	0.19205				4.56839	0.53826				4.57195	0.405406
6.7325	0.030414				7.1065	-0.41452				6.76773	-0.23267
5.14455	0.191226				5.24051	0.003916				5.10656	0.111321
7.15674	-0.13997				7.06759	0.080718				7.17099	-0.20223
-3.13342	0.210517				-3.32121	-0.06768				-3.3123	-0.0894
-3.31441	-0.15146				-3.32121	-0.06768				-3.32899	-0.12278
-3.31441	-0.15146				-3.32121	-0.06768				-3.32899	-0.12278
4.85042	-0.178				4.55185	-0.08795				4.82248	0.046506
4.59719	0.123208				4.54567	-0.27552				4.56286	-0.06618
5.94838	0.167485				5.8625	0.165135				6.00175	0.228799
5.64007	-0.37593				5.67615	-0.46459				5.55493	-0.49882
3.56242	-0.6707				3.3135	-0.39169				3.56705	-0.59749
6.15594	-0.5696				6.25352	-0.07973				6.2396	-0.4884
8.75494	-0.09702				8.93576	-0.27538				8.74429	-0.20539
-3.27222	-0.06708				-3.32121	-0.06768				-3.32899	-0.12278
4.44029	0.03738				4.45851	-0.14814				4.53152	-0.15841
-3.31441	-0.15146				-3.32121	-0.06768				-3.32899	-0.12278
0.23412	-1.63787				0.121822	-0.40266				0.445911	-1.24547
5.95452	-0.38599				6.04729	-0.23707				6.03012	-0.30525
4.54187	0.09335				4.29679	0.150352				4.48602	-0.02209
7.17517	0.043938				7.1635	-0.13831				7.20195	-0.05329
4.75935	-0.11744				4.65291	0.00359				4.95375	0.038011
-2.76519	-0.70055				-2.90262	-0.41185				-3.26523	0.004746
4.8563	-0.57219				4.96804	-0.33126				4.99864	-0.34245
5.98014	0.22842				5.71233	0.130024				5.86538	0.19436
5.75032	-0.45252				5.16734	0.743737				5.74955	0.04634
4.27213	-0.1688				3.98402	-0.26836				4.29667	-0.12299
2.68582	0.491678				2.63739	0.462204				2.5972	1.03834
5.90412	-0.14551				5.56235	0.400085				5.83453	0.099604
6.19738	-0.58489				6.42071	-0.36475				6.3233	-0.33568
5.82606	-0.22526				5.78755	-0.07768				5.76929	-0.14429
6.88945	-0.62779				6.74316	0.1785				6.9707	-0.24074
7.20078	0.069515				7.22192	0.325284				7.25141	0.20386
8.50182	-0.38142				8.6656	-0.01691				8.48234	-0.27123
2.31552	0.512222				2.34139	-0.11531				2.34726	0.748162
5.29221	-0.31918				6.08327	-0.29574				5.46738	-0.50164
4.94677	0.113486				4.66861	0.248205				4.9996	0.412728
4.14897	-0.80203				4.09995	-0.07414				4.35942	-0.6301
5.06837	-0.00585				4.8026	0.002159				5.09474	0.285062
3.57531	-0.02674				3.32873	-0.1545				3.51402	-0.20681
5.1295	-0.11259				4.87758	-0.15298				4.98335	-0.13981
5.64141	-0.27419				5.73191	-0.31629				5.71903	-0.26775
5.70975	-0.52953				5.69777	0.183412				5.87095	-0.16751
4.82446	0.007547				5.49601	-0.11346				4.97644	0.425145
8.23527	-0.21951				8.29435	0.145899				8.31167	0.043901
4.73818	-0.17383				4.69377	0.111372				4.80853	-0.18203
6.76675	-0.38342				6.5403	0.114102				6.77853	0.028705
-3.28386	-0.09036				-3.32121	-0.06768				-3.32899	-0.12278
4.58925	-0.64652				5.02434	-0.1692				4.68973	-0.59341
5.48151	0.09631				5.52817	-0.28657				5.34546	-0.19178
5.95646	-0.09306				6.15887	-0.11546				6.05151	0.01107
6.97903	-0.23481				6.80392	-0.20548				6.96527	-0.20714
7.14109	-0.02833				6.94066	-0.12153				7.08345	-0.19046
-3.30277	-0.12818				-3.32121	0.719848				-2.72667	-1.0392
4.7963	0.282359				4.67866	-0.03949				4.7928	0.304244
6.86315	-0.11658				6.76566	-0.06673				6.82537	-0.1301
6.33251	-0.56548				6.18837	-0.44082				6.32441	-0.57051
5.3702	0.09478				5.80973	-0.15619				5.48266	0.010869
8.32581	-0.36556				8.20628	-0.07685				8.35453	-0.32231
7.07928	0.216209				7.06709	0.2785				7.0523	0.1825
5.98729	0.130722				5.90886	-0.17732				5.95134	-0.00708
4.45873	-0.39195				4.21926	-0.35409				4.39558	-0.3921
0.586899	-1.68649				0.844874	-0.06304				0.611298	-0.93752
3.79473	-0.52433				3.74891	-0.2498				3.77413	-0.40978
0.090711	1.00558				-0.13894	-1.63462				-0.78689	2.84034
5.3911	-2.06687				7.95738	-2.74095				6.35697	-2.70789
-3.31441	-0.15146				-3.32121	-0.06768				-3.32899	-0.12278
-3.28386	-0.09036				-3.32121	-0.06768				-3.32899	-0.12278
-2.49053	-0.69941				-2.01675	-1.02457				-3.09655	0.342108
-0.50892	2.34782				-1.37866	0.353726				-0.02718	-0.23849
-3.01217	0.453024				-3.15218	-0.06768				-3.29123	-0.04726
0.395802	0.596262				-0.51178	1.66287				0.303876	0.416309
-2.554	1.36936				-3.05607	0.462586				-1.40058	1.04429
-0.42389	-0.8746				-0.38816	-0.10064				-0.24728	-1.48744
5.3904	-0.29038				5.54968	-0.29297				5.30356	-0.46085
6.26159	-0.34441				6.09693	-0.3781				6.20487	-0.49074
3.39089	0.292983				4.32318	0.090861				3.71614	0.914122
5.14575	0.222605				4.82352	0.480076				5.17754	0.595177
4.58192	0.215159				4.31955	0.068477				4.37878	0.17322
4.86929	0.378				4.57916	-0.00985				4.86981	0.178684
7.96368	-0.25909				7.78899	0.049679				7.90511	-0.16583
6.0772	0.092985				6.13328	-0.0641				6.02297	-0.08351
5.30864	-0.23288				5.45369	-0.04238				5.26803	-0.55773
8.11238	0.027741				7.92098	0.182164				8.07662	-0.04874
-3.31441	-0.15146				-3.32121	-0.06768				-3.20906	0.117078
5.24894	0.245299				5.38349	0.445215				5.33948	0.117373
5.19099	0.140306				5.22094	-0.0592				5.16396	0.06012
8.46013	-0.06398				8.20148	0.682306				8.47668	-0.01269
3.41933	0.430042				4.31676	-0.54932				3.56274	0.482479
-3.27222	-0.06708				-3.32121	-0.06768				-3.32899	-0.12278
-3.30277	-0.12818				-3.32121	-0.06768				-2.87503	-0.55098
-3.31441	-0.15146				-3.32121	-0.06768				-3.32899	-0.12278
-3.31441	-0.15146				-3.32121	-0.06768				-3.32899	-0.12278
6.90115	-0.18532				7.17487	-0.1611				6.97062	-0.05522
4.41138	-0.31097				4.40313	-0.29633				4.36768	-0.20077
6.49948	0.041081				6.25024	-0.3363				6.38159	0.007504
7.80419	-0.47815				7.70198	-0.31198				7.76435	-0.53111
-1.4231	0.873277				-2.24983	2.01743				-1.42018	0.220143
6.00485	-0.39726				6.00251	0.184182				6.04531	-0.03718
4.93357	-0.17043				4.84445	0.289065				4.87758	-0.03475
4.73584	-0.25288				4.59529	-0.31006				4.7653	-0.44013
-1.05522	-0.82278				-0.46967	-0.1359				-1.03314	-0.80387
-0.84967	0.062851				-0.21491	-0.71682				-0.87049	-0.83224
-3.27222	-0.06708				-3.15218	-0.06768				-3.32899	-0.12278
6.95483	-0.07248				7.05084	-0.03901				6.98064	-0.03668
4.76144	-0.32997				5.21166	-0.30106				4.77304	-0.49217
-3.31441	-0.15146				-3.32121	-0.06768				-3.32899	-0.12278
-3.31441	-0.15146				-3.32121	-0.06768				-3.32899	-0.12278
6.70089	-0.35985				6.78778	-0.10847				6.70862	-0.26111
6.93926	-0.2836				6.94718	0.038133				6.91366	-0.27549
0.161462	1.14708				1.13556	0.083477				0.587586	0.983729
8.01845	0.06249				7.80477	-0.22643				7.93866	-0.247
5.00289	0.060579				4.96878	-0.38523				4.9405	0.142258
4.21953	-0.30601				4.28674	-0.14655				4.27926	-0.09003
-3.31441	-0.15146				-3.32121	-0.06768				-3.32899	-0.12278
6.50593	-0.04466				6.24388	0.649523				6.42537	0.139404
7.89826	0.085078				7.80082	-0.15238				7.83498	-0.02471
-3.31441	-0.15146				-3.32121	-0.06768				-3.32899	-0.12278
-3.31441	-0.15146				-3.32121	-0.06768				-3.32899	-0.12278
0.423457	-1.81376				-0.04107	-0.15144				0.542685	-1.28826
3.53042	0.083325				2.75074	-0.08643				3.35038	0.200211
4.03414	-0.48956				4.11789	-0.22804				4.169	-0.03841
-0.42198	-1.03929				-1.59258	-0.08583				-0.72353	-2.07528
6.14191	-0.15522				6.18175	-0.1203				6.14814	-0.1867
4.61673	0.079785				5.03407	-0.08848				4.69495	0.002614
8.49543	-0.32532				8.55734	0.14661				8.6011	0.033874
0.021834	-1.00265				0.317473	-0.47607				-0.14726	-0.56908
-3.31441	-0.15146				-3.32121	-0.06768				-3.32899	-0.12278
5.75933	-0.45375				5.66455	-0.19351				5.77546	-0.25822
6.42907	-0.44492				6.77556	-0.34157				6.44833	-0.61529
9.85592	-0.45941				9.81359	-0.02739				9.91558	-0.36026
6.32102	-0.05182				6.13867	-0.3801				6.24113	-0.18324
7.18741	-0.09185				7.15687	-0.28496				7.1951	-0.20904
6.40918	-0.50251				6.32416	-0.13028				6.48278	-0.33868
-3.26908	-0.06079				-2.702	-0.81308				-1.93874	-2.61507
-0.33851	-1.23769				-0.04416	-0.69041				-0.34373	-1.07292
7.42518	0.327974				6.90906	0.039274				7.02323	0.14641
5.8666	-0.73455				5.23469	-0.09243				5.50373	-0.4875
-0.49165	0.778898				-1.58012	0.758739				-1.96507	2.60506
5.54724	-0.3183				5.93545	-0.04425				5.45918	-0.26016
6.54217	0.029998				6.15839	0.382465				6.34788	0.255073
-2.92985	0.617664				-3.32121	-0.06768				-2.56781	-1.29016
-3.31441	-0.15146				-3.32121	-0.06768				-3.3123	-0.0894
7.26822	0.036899				6.35975	0.097835				6.86637	-0.17336
-3.22241	0.032552				-3.02587	-0.38654				-3.3123	-0.0894
6.97916	-0.44537				6.55064	0.18753				6.68988	-0.18455
6.85945	-0.45234				6.55593	-0.07796				6.61592	-0.46173
9.25527	-0.10278				8.93596	-0.0046				8.94103	-0.41324
5.55415	-0.26898				5.16465	-0.21062				5.21814	-0.15531
7.79448	-0.7518				7.33417	-0.22882				7.48984	-0.56804
6.34556	0.283757				5.78009	0.435584				6.01243	0.48297
4.87063	0.055433				4.27913	0.316794				4.65539	0.28341
4.60633	-0.22566				4.0447	-0.24225				4.15597	-0.43392
-3.31441	-0.15146				-3.32121	-0.06768				-3.32899	-0.12278
-1.98373	-1.33333				-2.4837	-0.68215				-2.05927	-1.21866
3.31816	-0.39133				3.11165	-0.37148				3.0175	-0.67081
6.17563	-0.25192				6.07164	-0.46211				5.94853	-0.50625
4.52751	-0.2278				4.26442	-0.22479				4.28753	-0.52717
7.28817	-0.0401				6.95298	-0.03414				7.01102	-0.06486
5.47038	0.265136				4.97978	-0.16711				5.00533	0.273393
7.12943	0.222299				6.64154	0.089799				6.75847	0.164171
4.8655	-0.65949				5.116	-0.06988				4.69089	-0.63298
6.65962	-0.59434				6.1992	-0.15014				6.32845	-0.40538
4.44057	-0.54084				4.14455	-0.20511				4.22904	-0.70893
3.91437	-0.43249				3.60482	0.091117				3.58721	-0.59569
7.63465	-0.30002				7.37961	-0.22761				7.31458	-0.34362
5.90899	-0.3534				5.35848	-0.47119				5.55191	-0.53468
-3.31441	-0.15146				-3.32121	-0.06768				-3.3123	-0.0894
6.0145	0.123559				5.68231	-0.08641				5.60578	0.202472
8.04607	-0.67845				7.95684	-0.43278				7.78191	-0.85213
-2.43897	-1.15847				-2.82525	-1.05959				-3.3123	-0.0894
4.28338	-0.86165				4.01838	-0.46289				3.87807	-0.62081
5.73327	-0.44249				5.1323	0.473371				5.4241	-0.00856
8.19869	0.040209				8.40622	-0.17419				8.03975	-0.02754
5.89222	0.101664				5.16605	-0.01125				5.47968	-0.14408
5.78216	-0.57827				5.31754	0.084238				5.46279	-0.36435
8.19789	0.02428				7.82747	-0.21025				7.86818	-0.25017
6.22057	-0.17765				5.74752	-0.25404				5.8381	-0.30714
5.52537	0.046827				5.02551	0.203825				5.21184	0.126071
-0.62225	-1.43191				-0.21468	-0.23225				-0.48539	-0.38114
4.19045	0.541047				3.99834	0.437703				4.15208	0.23961
-3.12844	0.220474				-1.93814	-1.73046				-3.26523	0.004746
-3.31441	-0.15146				-3.32121	-0.06768				-3.32899	-0.12278
3.3067	-0.03472				4.56298	-0.95514				3.21967	-0.02874
2.76615	0.341943				2.19521	-0.04823				2.75206	0.159263
2.47866	-0.22782				2.0107	-0.11366				2.24386	-0.27638
-1.78323	-0.91644				-2.46579	1.32254				-2.42794	-0.44175
-1.04454	1.86882				-1.97279	1.70526				-1.40754	1.42092
4.98894	-0.53622				4.89273	-0.26388				4.93622	-0.64566
4.80884	-0.09944				4.59605	0.028492				4.78479	-0.01961
-3.31441	-0.15146				-3.32121	-0.06768				-3.32899	-0.12278
-0.6528	-0.13564				-1.80463	-0.68215				-0.84304	-0.95744
2.01092	-0.53578				1.17659	-1.19424				1.80121	-1.16575
1.7592	0.530306				2.49237	0.513741				1.87156	0.959512
-2.45301	1.57134				-0.27739	-2.46004				-2.3899	1.75541
1.8287	0.915613				1.85277	0.393563				1.79133	1.11532
-2.94211	-0.71474				-2.29405	-1.85018				-2.99134	0.552534
-3.31441	-0.15146				-3.32121	-0.06768				-3.32899	-0.12278
4.68464	0.205285				4.63643	-0.52782				4.66477	-0.2489
3.99376	-0.19933				4.23173	0.008744				3.988	-0.35361
6.55275	-0.23417				6.70521	-0.17339				6.5241	-0.13787
6.07051	-0.06489				5.94591	-0.01959				6.11673	-0.0704
6.69197	0.184773				6.39692	-0.13812				6.59646	-0.0538
11.2352	-0.39882				11.2484	-0.15936				11.2073	-0.16413
-1.68003	-2.51494				-1.18933	0.381919				-1.2817	-2.18309
5.22713	-0.48617				5.65355	-0.78171				5.3218	-0.47115
6.69647	-0.51809				6.80487	-0.15227				6.70589	-0.42253
6.1516	-0.14503				6.29434	-0.03869				6.25485	-0.10372
2.00522	-0.49688				2.24747	-0.65374				2.17011	-0.82017
-1.06033	1.59882				-0.05396	-0.32164				-0.3846	-0.04056
4.8029	-0.31158				4.80178	-0.13439				4.8328	-0.43942
1.58312	-0.92004				1.37453	-0.66409				1.59969	-1.07954
5.28012	-0.26678				5.50171	-0.11999				5.34518	0.004192
4.1288	0.220416				4.25053	0.037501				4.11189	-0.02636
2.59236	0.01108				2.90603	-0.06065				2.81549	0.132799
7.28574	-0.44309				7.33695	0.017741				7.34249	-0.11262
3.50451	-0.89441				3.44119	-1.09562				3.39505	-1.32207
-3.31441	-0.15146				-3.32121	-0.06768				-3.32899	-0.12278
2.28814	-0.25097				2.054	-0.13105				2.37037	-0.57191
4.71699	-0.10808				4.70438	-0.04868				4.65324	-0.2373
7.86708	-0.35359				7.63109	0.376611				7.90021	-0.14433
4.87068	0.187459				4.72532	0.204983				4.91995	0.041299
5.41879	-0.22538				6.07026	-0.10139				5.74788	-0.08539
4.14902	-0.10956				4.20882	-0.29763				4.21622	-0.00476
-2.57556	-1.62917				-2.74884	-1.21242				-1.78895	-3.20287
8.20826	-0.47008				8.34003	-0.27031				8.21721	-0.70278
5.89914	-0.24047				5.82224	-0.03447				5.8816	-0.34105
8.84493	-0.32742				8.82977	0.05354				8.91472	-0.18564
7.03595	-0.27983				7.05393	-0.21989				7.01923	-0.35634
6.35143	-0.33798				6.17563	-0.01846				6.31156	-0.46495
6.62722	-0.16585				6.55673	-0.00834				6.59653	-0.25164
0.156263	-1.13771				-0.16405	-0.59805				0.439539	-0.77809
-3.31441	-0.15146				-3.32121	-0.06768				-2.99058	-0.79959
3.60025	0.247294				3.64574	-0.02069				3.50574	-0.2399
5.38976	0.010392				5.70174	-0.24402				5.47489	-0.18215
6.60956	0.04711				6.94418	-0.05168				6.68068	0.087197
3.80707	-0.49024				3.45068	-0.24523				3.64944	-0.52118
5.4069	0.036841				5.07378	-0.20666				5.25761	-0.11173
4.6667	-0.1951				4.64175	0.013534				4.72287	-0.06034
6.43484	0.114057				7.35542	-0.67861				6.54153	0.097063
-1.66964	-0.70516				-1.29977	-1.83705				-1.26053	-1.78709
7.03357	-0.18316				6.93386	0.176482				7.06347	-0.06596
-3.31441	-0.15146				-3.32121	-0.06768				-3.32899	-0.12278
-2.98744	-0.8054				-3.32121	0.204124				-3.32899	-0.12278
6.42575	-0.1419				6.3209	0.256612				6.46758	-0.20403
6.47291	-0.61725				6.72274	-0.10647				6.52398	-0.44985
-3.31441	-0.15146				-3.32121	-0.06768				-3.32899	-0.12278
4.94818	-0.3058				4.97385	-0.37124				4.95383	-0.51144
-3.31441	-0.15146				-3.32121	-0.06768				-3.32899	-0.12278
5.61218	-0.36093				5.60145	-0.03651				5.54843	-0.14052
5.80724	-0.57789				5.91931	-0.61215				5.86465	-0.61438
8.04295	-0.17868				7.76283	0.294566				7.93101	-0.00924
-2.10745	-2.51881				-0.9281	-1.39846				-2.13622	-1.74038
-3.30277	-0.12818				-2.76074	1.06742				-2.48639	0.226296
6.7153	-0.38352				6.53065	0.182503				6.76637	-0.17803
8.41565	0.186213				8.15781	0.073182				8.31375	0.064687
4.69394	-0.42735				4.66674	-0.08953				4.64161	-0.61806
8.7631	-0.32891				8.84565	-0.19066				8.81022	-0.3822
8.41134	-0.45116				8.34975	-0.10197				8.44845	-0.37717
4.21944	-0.12745				4.30904	0.035716				4.15275	-0.40262
8.62545	0.039235				8.47295	-0.10409				8.57713	-0.09042
5.41084	0.127805				4.958	0.367387				5.44119	0.161076
6.33555	-0.09516				6.36573	0.037088				6.3498	0.15276
6.96031	0.241223				6.95236	0.106184				7.01486	0.091896
5.83783	-0.93547				5.81445	-0.25886				6.09074	-0.35703
5.59941	0.185592				5.31009	-0.14271				5.49589	-0.03261
7.4045	0.029794				7.19005	-0.0274				7.34464	-0.15163
7.58585	-0.3177				7.57507	0.180772				7.55729	-0.14664
9.37481	-0.37991				9.44682	0.086042				9.47609	-0.15439
6.19098	-0.47				6.59506	-0.11485				6.4462	-0.24574
7.1616	0.083132				7.20153	0.483292				7.12588	0.168774
4.35811	0.325609				3.97593	0.445291				4.16969	0.530291
7.62691	-0.28479				7.557	-0.23046				7.64427	-0.29404
6.00789	-0.51604				5.93812	0.164415				5.97367	-0.14798
5.8036	-0.33864				5.94337	0.227451				5.93902	-0.0079
4.48927	0.31946				4.43102	0.163328				4.62486	0.302124
-3.31441	-0.15146				-3.32121	0.204124				-3.32899	-0.12278
6.37743	-0.50641				6.3926	-0.23475				6.35923	-0.62572
5.77812	0.231825				5.6415	0.127837				5.64925	0.19026
-3.27222	-0.06708				-2.56718	-1.30392				-3.18799	0.159214
5.98453	-0.43609				6.02074	0.019952				6.04338	-0.26494
4.33022	-0.48964				4.23847	-0.37126				4.33793	-0.50947
4.89726	-0.5686				4.84718	-0.02568				4.89516	-0.29065
3.5873	-0.91256				4.03865	-0.55565				3.69416	-0.86784
5.37363	-0.35127				5.38072	-0.39895				5.32531	-0.41697
4.25365	-0.57332				4.18078	-0.13812				4.37382	-0.54815
5.37034	0.128036				5.20041	-0.43411				5.42527	-0.16139
8.26839	-0.11634				8.16835	0.022947				8.33049	-0.03161
4.06785	-0.15616				3.78232	0.321607				4.05023	0.090867
8.19386	0.078558				8.10161	0.13821				8.21863	-0.00547
-2.89543	-0.62139				-2.82525	-1.05959				-3.30792	-0.08064
8.8062	-0.15297				8.7318	-0.14404				8.79847	-0.29226
-1.25759	-2.71052				-1.67814	-2.12199				-2.31374	-0.21335
6.0058	-0.43693				5.79383	-0.25085				5.9801	-0.36648
5.10524	0.295688				5.14985	0.258184				5.14167	0.061673
5.00473	-0.24182				5.05799	-0.00743				4.98763	-0.0785
5.19427	-0.02417				5.07702	0.118746				5.17299	0.015804
6.15876	-0.24806				6.07618	-0.05933				6.13491	-0.34541
3.78009	-0.70643				3.61677	-0.40523				3.84709	-0.58596
5.12024	-0.12302				4.56361	0.475544				4.98141	-0.16849
9.59022	-0.46396				9.52896	-0.07541				9.60724	-0.39454
5.58919	0.00047				5.38824	0.192023				5.48248	0.093038
7.25921	-0.34625				7.71261	-0.33665				7.3636	-0.16836
5.74404	-0.47814				5.72881	-0.57876				5.80197	-0.65784
5.0355	-0.65175				4.98908	-0.37622				4.97096	-0.8655
6.61221	-0.31757				6.21687	-0.27809				6.46779	-0.43735
-2.30348	0.56252				-2.06112	-0.13349				-2.96951	-0.75746
8.04745	0.300493				7.68709	-0.15763				7.9868	0.203542
3.31968	-0.89633				3.8815	-0.4232				3.5537	-0.66265
-3.17707	0.123216				-2.57981	-1.21242				-2.46417	-1.0829
7.39366	0.0432				7.98256	-0.07228				7.54676	0.354013
6.70013	0.114884				6.55563	0.022918				6.68964	0.157593
-2.57417	1.32903				-3.32121	0.719848				-2.56576	0.05005
4.14179	0.007861				3.57204	0.13024				4.02047	0.016136
7.55645	-0.29123				7.37256	-0.38418				7.43189	-0.50038
6.06774	-0.00287				5.9747	-0.20938				6.01415	-0.08127
-2.98744	-0.8054				-3.32121	-0.06768				-2.95282	-0.72408
6.45461	-0.40604				6.43248	-0.2996				6.4889	-0.1794
-3.30277	-0.12818				-3.32121	0.480978				-3.29123	-0.04726
2.59149	-0.7289				3.8358	-0.65648				2.81754	-0.37956
6.68916	-0.15565				6.86084	0.024582				6.73796	0.037478
6.81325	-0.09346				7.15993	-0.02202				6.98853	0.018389
4.7532	-0.27485				5.12995	0.088206				4.99276	-0.56239
5.246	0.170959				5.27121	0.216897				5.22915	0.148502
4.50959	-0.33144				4.56999	-0.54183				4.53682	-0.47592
5.42389	-0.57856				5.5345	-0.23446				5.54592	-0.51675
-3.21076	0.055834				-2.59745	-0.41185				-2.75419	-1.27237
5.88264	-0.01475				4.33991	3.09449				5.38341	1.63658
4.50148	-0.76619				2.71858	2.78049				3.85153	0.720425
5.27315	-0.40812				5.42038	0.106874				5.40734	-0.34646
-3.30277	-0.12818				-3.32121	0.204124				-3.32899	-0.12278
4.44011	-0.52185				4.48503	-0.19552				4.4011	-0.31795
-3.31441	-0.15146				-3.32121	-0.06768				-2.76096	-1.1078
7.89776	-0.04884				7.59858	0.514542				7.87202	0.107119
7.83648	-0.07773				8.13859	-0.17313				7.91326	-0.23771
5.96343	0.148318				5.83447	-0.07204				5.85931	-0.05912
-1.64079	-0.64747				-2.7787	-0.06768				-2.35299	0.475594
-3.31441	-0.15146				-3.32121	-0.06768				-3.30792	-0.08064
2.06343	0.493675				1.98954	0.151776				1.93823	0.774323
-3.31441	-0.15146				-3.32121	-0.06768				-3.32899	-0.12278
-2.37684	-0.47202				-1.73955	1.58262				-1.64555	-2.06353
5.00049	-0.14735				4.95629	-0.00833				5.08909	-0.11463
5.0807	0.171514				4.88911	0.128088				5.08266	0.276726
3.8279	-0.52591				3.69665	0.221436				3.92856	-0.29927
7.69671	-0.24637				7.67666	0.037254				7.71214	-0.11514
9.10721	-0.42859				9.13869	0.056946				9.19031	-0.1912
5.64888	-0.15475				5.44669	-0.28237				5.62729	-0.32276
4.95646	-0.25107				4.89408	0.412518				4.86795	-0.06742
-3.31441	-0.15146				-3.32121	0.204124				-3.32899	-0.12278
-2.80117	0.875014				-3.02893	0.178823				-1.89962	-1.26717
4.28411	-0.47113				4.27924	0.034702				4.41681	-0.23524
-3.31441	-0.15146				-3.32121	-0.06768				-3.32899	-0.12278
-2.554	1.36936				-2.80581	0.963114				-2.58382	1.36757
-3.31441	-0.15146				-3.32121	-0.06768				-3.32899	-0.12278
8.36126	0.101559				8.1563	0.220718				8.35604	0.24782
5.43078	-0.14457				5.37816	0.021607				5.39771	-0.16818
5.98189	-0.22248				5.99528	-0.02137				6.0011	-0.19424
4.90583	-0.4976				4.85765	-0.25393				4.88563	-0.70646
8.75316	0.009263				8.53317	0.084198				8.78317	0.042324
4.78306	0.228529				4.82511	-0.05768				4.77732	0.230733
2.42393	-0.81884				2.57579	-0.60164				2.47822	-0.95911
5.1002	-0.26728				5.04198	-0.16814				5.01101	-0.55174
5.4487	-0.49801				5.95407	-0.397				5.50417	-0.51597
6.64145	-0.20701				6.69968	-0.18075				6.62381	-0.23079
6.04109	-0.08609				6.17857	0.097506				6.10047	0.069578
-1.77273	-1.48767				-0.64681	-2.09469				-2.43094	-0.44775
2.8362	0.099943				8.0899	-0.97787				2.89321	-0.69205
-1.84055	1.48838				-0.67614	1.81274				-1.26191	1.32162
8.17191	-0.12739				8.00785	-0.43591				8.11252	-0.32096
10.2858	-0.42915				10.2609	-0.13601				10.2965	-0.39205
4.16146	-0.70814				4.1025	-0.24669				4.25246	-0.49912
4.43626	-0.4216				4.21859	-0.40838				4.29623	-0.75926
0.782171	0.727221				0.459885	0.510141				0.652014	0.412622
-3.31441	-0.15146				-3.32121	-0.06768				-3.32899	-0.12278
6.32975	0.216292				6.14486	0.51038				6.41551	0.015713
5.24793	-0.73318				4.9294	-0.04306				5.25831	-0.22024
-3.30277	-0.12818				-3.32121	-0.06768				-3.32899	-0.12278
9.33844	-0.60688				9.45763	0.148316				9.4454	-0.54775
5.99403	-0.12124				5.74453	-0.04448				5.99462	-0.11711
6.16807	-0.40563				6.18687	-0.42475				6.11424	-0.6406
-3.31441	-0.15146				-3.32121	-0.06768				-3.32899	-0.12278
4.31989	0.470527				4.28524	0.328549				4.36782	0.619737
3.85875	0.408361				4.25063	-0.07953				3.77017	0.233536
6.26316	0.019268				6.12495	-0.12389				6.18367	-0.08112
-3.31441	-0.15146				-3.32121	-0.06768				-3.32899	-0.12278
-3.31441	-0.15146				-3.32121	-0.06768				-3.32899	-0.12278
-3.31441	-0.15146				-3.32121	-0.06768				-3.32899	-0.12278
7.75115	-0.01333				8.03963	0.23152				7.81221	0.171674
6.00111	-0.52036				6.4134	-0.22115				6.06894	-0.57954
6.95149	-0.23317				6.97082	-0.52696				6.98589	-0.25966
7.12651	-0.16054				7.19019	-0.61205				7.1429	-0.13974
7.04093	-0.0637				7.28432	-0.74602				7.14707	-0.06946
5.21617	-0.19486				5.91933	-0.23259				5.43259	-0.14607
6.09051	-0.27605				5.96534	0.124137				6.0632	-0.34114
6.93958	-0.07552				7.17242	0.19182				6.9986	-0.07184
-3.1899	0.097559				-3.32121	-0.06768				-2.54962	0.082333
6.00176	-0.29745				5.89835	-0.05079				6.1192	-0.14498
11.4028	-0.50959				11.2654	0.094912				11.4116	-0.307
5.85954	-0.17393				5.89808	0.048409				5.89837	-0.12162
6.61657	-0.09968				6.36594	-0.1366				6.64424	-0.16068
-3.30277	-0.12818				-3.32121	-0.06768				-3.19317	0.148857
6.53873	-0.0689				6.45801	0.105194				6.56457	0.031634
6.43813	-0.26015				6.45087	0.157963				6.4001	-0.074
-3.31441	-0.15146				-3.32121	-0.06768				-3.32899	-0.12278
-3.31441	-0.15146				-3.32121	-0.06768				-3.32899	-0.12278
8.29407	-0.53572				8.10965	-0.06706				8.23531	-0.44226
8.13087	-0.19963				7.98551	-0.11623				8.08355	-0.13297
5.73531	-0.27295				5.86422	0.02952				5.77982	-0.32756
4.34976	-0.55357				4.27949	-0.13492				4.5676	-0.56158
4.70899	-0.0567				4.46894	0.427979				4.67272	0.134085
6.32428	0.063196				6.18383	0.203741				6.30224	0.302168
5.21295	-0.18557				5.30171	-0.35406				5.23078	-0.31013
6.45687	0.001253				6.64356	-0.03437				6.64763	-0.1287
4.56361	-0.07632				4.66675	-0.07042				4.82834	-0.20186
3.79495	-0.6387				3.83148	-0.12303				3.78038	-0.27296
4.32545	-0.0232				4.62275	-0.12025				4.33029	0.24697
6.16741	-0.15807				5.98351	-0.21592				5.99193	-0.15505
6.19871	-0.16109				6.0591	-0.16552				6.14088	-0.24164
4.75276	-0.07037				4.55433	-0.2064				4.63985	-0.05804
6.91491	-0.47284				6.72751	0.328899				6.84756	-0.27052
7.18235	-0.11696				7.05424	0.197184				7.27603	0.133348
-2.98744	-0.8054				-3.32121	-0.06768				-3.30792	-0.08064
4.93122	-0.21537				4.83731	0.045275				4.86088	-0.29414
-3.31441	-0.15146				-3.32121	-0.06768				-3.32899	-0.12278
6.59602	-0.43738				6.52602	-0.24542				6.55029	-0.49243
6.91191	-0.43418				6.73857	0.109766				6.92384	-0.33618
-3.31441	-0.15146				-3.32121	-0.06768				-3.32899	-0.12278
8.51825	0.227949				8.56887	0.081889				8.51588	0.188127
5.05507	-0.65021				5.33663	-0.29944				5.18052	-0.4893
-3.08809	0.301181				-3.19795	0.178823				-3.30792	-0.08064
3.73886	-0.2546				3.35024	-0.32725				3.77899	-0.04764
5.28541	0.053367				5.13859	-0.25026				5.2543	0.075647
5.81328	-0.29998				5.72616	-0.23385				5.7625	-0.4474
1.07184	-1.00567				0.967976	-1.01386				1.21396	-1.56065
-3.31441	-0.15146				-3.32121	-0.06768				-3.32899	-0.12278
5.24118	-0.49849				5.4181	-0.41902				5.1987	-0.49616
5.21805	-0.53433				5.23314	-0.37541				5.18938	-0.66597
5.44195	-0.04831				5.31012	-0.12132				5.44345	0.194532
-3.23853	0.0003				-3.32121	-0.06768				-3.30792	-0.08064
4.91012	-0.55988				4.99671	-0.76093				5.01805	-0.67399
-3.30277	-0.12818				-3.32121	0.204124				-3.13701	0.261189
4.68418	-0.28267				5.06191	-0.05618				4.86033	-0.38853
5.26042	-0.34356				5.91238	-0.21401				5.37495	-0.28283
4.71657	-0.55877				4.59884	-0.66958				4.71543	-0.67386
5.25175	-0.4909				5.13555	0.460534				5.23965	-0.15236
2.14309	-0.69118				1.74658	-0.46286				1.75834	-1.08001
3.29295	-0.51039				3.49959	-0.40548				3.2576	-0.6885
4.03994	0.293394				3.53985	0.421625				3.76856	0.501707
8.14081	-0.16782				8.33814	-0.31029				8.1209	-0.27481
6.85333	0.143405				6.60681	-0.06059				6.7117	-0.08857
4.66134	-0.17063				4.48603	-0.44332				4.50357	-0.34908
4.60694	0.081675				4.59613	-0.06978				4.5979	0.033211
4.2227	-0.55867				4.48308	-0.37641				4.07154	-0.74639
8.11351	-0.27156				7.96633	-0.14198				8.03945	-0.2707
-2.80857	-0.7873				-2.89862	-0.06768				-2.49805	-0.76009
5.81934	-0.30983				5.79272	-0.13443				5.73514	-0.35074
6.03383	-0.33682				5.84706	-0.30617				5.9462	-0.26362
4.92145	-0.23475				4.69677	0.11737				4.7903	-0.10628
7.06768	-0.1254				6.92219	-0.31608				6.95379	-0.37484
4.77676	-0.10994				4.89889	-0.03284				4.80839	0.154556
5.93021	-0.51634				5.79166	0.012197				5.88245	-0.31111
6.61058	-0.42842				6.55193	0.088185				6.67814	-0.3392
6.52309	0.326363				6.38572	-0.18968				6.47727	0.048054
5.23677	-0.49478				4.87525	-0.37809				5.15318	-0.52944
-3.28386	-0.09036				-3.32121	-0.06768				-3.32899	-0.12278
7.79963	0.174393				7.9524	-0.293				7.74954	0.154725
5.68882	0.094492				5.43273	0.146613				5.62907	-0.03461
6.86639	-0.35849				6.7246	0.13724				6.79587	-0.11809
5.8913	-0.31848				6.10807	-0.14639				6.09373	-0.30274
5.65714	-0.15451				5.52536	0.547351				5.71981	0.1689
8.3611	-0.52095				8.57171	-0.12272				8.35237	-0.44299
6.37366	-0.33063				6.32621	-0.36609				6.32235	-0.55182
5.54198	-0.23321				5.54641	-0.20615				5.52904	-0.17348
5.26961	0.017546				5.02411	0.132892				5.18192	0.043957
6.0915	-0.39604				6.26651	-0.09401				6.10444	-0.32925
6.27048	-0.37513				6.23446	-0.27383				6.25934	-0.39651
5.98737	-0.04721				5.92538	0.086025				5.95261	0.046702
-2.8501	-0.53073				-1.06966	-1.37511				-2.6228	-0.06403
8.17376	-0.25767				8.21312	-0.3302				8.10448	-0.47573
-3.31441	-0.15146				-3.32121	-0.06768				-3.32899	-0.12278
4.60931	0.386334				4.36393	0.023005				4.63267	0.337489
5.68797	-0.19936				6.106	-0.16505				5.7673	-0.43432
6.50736	-0.23113				6.37527	-0.15676				6.48167	-0.29202
4.06078	0.208032				3.73057	-0.29146				4.10243	0.432005
5.87654	-0.49385				5.58834	-0.30222				5.76154	-0.39938
5.21466	-0.313				5.23894	-0.21262				5.21817	-0.11451
6.64025	-0.0918				6.5664	0.103015				6.6261	-0.11137
-0.10713	-0.40961				-0.47131	-0.14823				-0.26119	-1.1506
4.47679	-0.48877				4.38658	-0.09924				4.42261	-0.45991
5.93712	-0.54476				5.58241	0.18194				5.87745	-0.09159
-2.98744	-0.8054				-3.32121	-0.06768				-3.32899	-0.12278
8.48616	-0.30532				8.43784	-0.01515				8.52744	-0.22649
4.04679	0.019528				3.74479	-0.20505				3.83827	-0.2661
4.97125	-0.29957				5.02622	0.040077				5.07771	-0.30605
-3.26908	-0.06079				-3.32121	-0.06768				-3.32899	-0.12278
-3.28386	-0.09036				-3.32121	-0.06768				-3.32899	-0.12278
5.03642	-0.22933				4.97093	-0.25438				5.05726	-0.25443
5.82863	0.071676				5.8503	0.122413				5.87086	0.225557
4.69491	-0.0655				4.87755	-0.47788				4.63821	-0.25429
5.20504	-0.1719				5.01279	-0.03501				5.10885	-0.14498
-3.31441	-0.15146				-3.32121	-0.06768				-3.30792	-0.08064
5.16826	-0.07519				5.11566	0.078923				5.07603	-0.08048
-3.30277	-0.12818				-3.32121	-0.06768				-3.32899	-0.12278
5.54952	-0.08301				5.37973	-0.03947				5.47855	0.094294
6.93063	-0.29373				6.73466	-0.06002				6.92376	-0.32703
5.87744	-0.12723				5.6917	-0.17078				5.81654	-0.29296
6.68448	-0.27349				6.77776	-0.29644				6.73519	-0.35007
-2.76548	-1.24931				-2.82525	-1.05959				-2.45547	-0.67492
-3.31441	-0.15146				-3.32121	-0.06768				-3.32899	-0.12278
8.03985	-0.05565				7.77962	-0.02795				7.9526	-0.12817
5.32748	-0.50047				5.00268	-0.32494				5.28321	-0.54651
7.90318	-0.17142				7.70317	-0.52788				7.87889	-0.23225
-2.60804	1.26129				-2.33888	1.20791				-2.96121	0.612789
6.19057	-0.56012				5.89945	-0.23962				6.10975	-0.3794
5.35028	0.037254				5.38462	0.083519				5.33863	-0.18249
-2.66433	-0.49884				-2.30647	-1.05548				-3.26523	0.004746
6.14622	-0.34245				6.11551	-0.16359				6.1713	-0.21818
1.40456	-0.61957				1.46847	-0.7034				1.83067	-0.20548
8.72617	-0.44924				9.07757	-0.10067				8.95921	-0.18905
6.49002	-0.17275				6.45887	-0.25067				6.46001	-0.26107
5.58818	-0.49405				5.395	-0.49469				5.595	-0.59633
5.31063	-0.31495				5.48503	-0.13682				5.38561	-0.39175
-3.31441	-0.15146				-3.32121	-0.06768				-3.32899	-0.12278
7.22911	0.250809				7.52485	0.070802				7.30119	0.667152
8.58229	0.141442				8.43687	0.444362				8.6148	0.187249
7.29776	-0.3612				7.26745	0.118313				7.23702	-0.2745
5.69868	-0.56137				6.29305	-0.07108				5.82162	-0.48666
8.55015	-0.34482				8.62234	-0.18942				8.58388	-0.35349
5.63342	-0.33529				5.4257	-0.37314				5.57371	-0.25436
-3.31441	-0.15146				-3.32121	-0.06768				-3.32899	-0.12278
4.98273	-0.47927				5.01327	0.029382				5.11105	-0.38919
5.66105	-0.16288				5.70639	-0.27928				5.70282	-0.41447
4.83975	0.214457				4.82064	0.602923				4.90897	0.47876
-1.05744	-1.37218				-1.44671	1.49509				-1.15984	-1.93937
5.05131	-0.13112				5.02139	-0.52196				4.85419	-0.27516
3.95353	-0.18997				3.59206	-0.25403				4.041	-0.16191
-3.1899	0.097559				-3.15218	0.204124				-3.24416	0.046882
6.59881	0.017627				6.71089	-0.12618				6.64752	-0.22109
4.80452	-0.1894				4.56204	-0.55689				4.69562	-0.38106
4.33622	0.477516				4.59081	0.154399				4.33754	0.035445
2.58563	-0.83468				2.62619	-0.89948				2.39748	-0.76821
7.54521	0.634471				7.82293	-0.60604				7.3999	0.155144
4.53323	0.036013				4.42326	0.478854				4.64233	0.086955
-3.31441	-0.15146				-3.32121	-0.06768				-3.32899	-0.12278
-3.30277	-0.12818				-3.32121	-0.06768				-3.32899	-0.12278
4.0721	0.313366				3.6573	-0.37637				4.05904	0.024143
7.6226	0.081902				7.25572	-0.19967				7.45754	-0.15992
4.52458	-0.2708				4.43884	-0.05449				4.41817	-0.38568
4.59295	-0.41578				5.03335	-0.24476				4.67826	-0.48992
-3.31441	-0.15146				-3.32121	-0.06768				-3.30792	-0.08064
5.56208	0.301512				5.4509	-0.56589				5.48122	0.185069
-2.59439	-1.4693				-2.77537	0.966356				-2.95282	-0.72408
-3.07621	0.324951				-3.32121	-0.06768				-3.07548	0.384244
-3.31441	-0.15146				-3.32121	-0.06768				-3.32899	-0.12278
4.17132	-0.65128				4.46691	-0.38832				4.00233	-0.85213
6.31222	0.083787				6.29923	0.223898				6.29633	0.105202
4.53822	-0.01959				4.10711	-0.03401				4.48412	0.021348
3.35187	-0.84382				3.52984	-0.35854				3.33385	-0.95432
5.17103	0.083106				5.53304	-0.18563				5.3673	0.327395
4.87086	-0.19657				4.76551	-0.10968				4.83099	-0.29828
5.73645	0.008322				5.69225	-0.05728				5.69161	0.040597
-3.31441	-0.15146				-3.32121	-0.06768				-3.32899	-0.12278
5.90276	-0.48483				5.78503	-0.37313				5.89996	-0.59818
5.81232	0.267337				6.43537	0.088032				6.0049	0.155069
6.9154	0.189964				7.03006	0.476563				7.03866	0.250102
7.24084	-0.38151				6.90467	-0.09941				7.24269	-0.06132
6.3616	-0.53133				6.41489	-0.58273				6.4031	-0.59317
4.64066	0.010363				4.60694	0.221751				4.70315	0.168092
-3.31441	-0.15146				-3.15218	-0.06768				-3.32899	-0.12278
5.83146	-0.05191				5.88024	-0.08408				5.85749	-0.02662
7.46566	0.111763				7.34796	0.025314				7.4783	0.070629
5.71991	-0.4149				5.67333	-0.38641				5.64916	-0.50863
5.76081	-0.64893				5.8763	0.09028				5.77371	-0.12323
3.92186	-0.76938				4.00476	-0.93043				3.98288	-0.98503
4.1955	0.100334				3.86772	-0.27061				4.06716	0.097956
5.48956	0.038882				5.96198	-0.16805				5.57605	-0.02702
-3.31441	-0.15146				-3.32121	-0.06768				-3.32899	-0.12278
2.96883	0.716139				2.56041	0.69539				2.84726	0.267051
4.42395	-0.49589				4.41896	-0.67155				4.39874	-0.45989
5.70584	-0.3364				5.97986	-0.04802				5.7046	-0.27198
4.26076	-0.0266				4.41799	0.306475				4.51305	0.167051
-0.64767	-1.83354				-0.66771	-0.68441				-1.27977	0.47027
4.13061	-0.05934				3.99692	-0.24474				4.24712	-0.22257
7.20981	-0.18419				6.82517	-0.16308				7.07715	-0.41898
-2.95689	-0.74431				-3.32121	-0.06768				-2.97389	-0.76621
7.04428	-0.36039				7.08495	-0.04492				7.05732	-0.25192
5.04187	0.03425				5.06447	0.020499				5.03756	-0.11788
6.17088	-0.51518				6.14318	-0.31328				6.19114	-0.64295
7.49897	0.025954				7.54729	-0.21806				7.47541	-0.11653
5.56539	-0.4745				6.21998	-0.29796				5.7402	-0.42148
5.1552	-0.13771				5.0018	-0.34104				5.01454	-0.25202
5.85403	-0.45247				5.8975	0.026112				5.88898	-0.08939
-3.31441	-0.15146				-3.32121	-0.06768				-3.32899	-0.12278
-3.30277	-0.12818				-3.19795	0.178823				-3.32899	-0.12278
6.20454	-0.27447				6.71059	-0.21549				6.25171	-0.38697
6.64295	0.02283				6.55915	0.187264				6.68941	0.103238
-3.31441	-0.15146				-3.32121	-0.06768				-3.32899	-0.12278
5.39319	-0.59786				5.13675	0.219557				5.42135	-0.4489
-3.31441	-0.15146				-3.32121	-0.06768				-3.25694	0.021333
-3.31441	-0.15146				-3.32121	-0.06768				-3.32899	-0.12278
6.24617	0.095777				6.3986	0.06986				6.28794	0.168412
-3.22045	0.036464				-3.32121	-0.06768				-2.60632	-0.01356
5.55636	-0.44457				5.4626	-0.51695				5.50988	-0.50113
5.1832	0.182845				5.07491	0.225535				5.17692	0.181846
-3.31441	-0.15146				-3.32121	-0.06768				-3.32899	-0.12278
6.49015	-0.03528				6.29701	0.399215				6.56477	0.186204
4.87881	-0.43623				4.77695	-0.28345				4.8311	-0.19446
5.20966	-0.54726				5.0056	-0.41369				5.10569	-0.40602
5.41344	-0.0438				5.24009	-0.16869				5.22511	-0.24754
-3.31441	-0.15146				-3.19795	0.178823				-3.30792	-0.08064
7.4185	-0.20561				7.2278	0.03235				7.29591	-0.20965
6.01968	-0.16526				6.03633	-0.04905				6.01982	0.039616
5.45848	-0.1955				5.9459	-0.21142				5.44903	-0.3421
5.67919	-0.2562				5.92794	-0.24433				5.72695	-0.06798
4.77364	-0.64093				4.58432	0.114005				4.88762	-0.67034
8.29547	-0.34973				8.25696	-0.04196				8.33059	-0.23288
9.92531	-0.42258				9.83816	-0.10465				9.93476	-0.44665
4.26272	0.281338				4.00855	0.313667				4.28704	0.347321
11.1749	-0.0963				11.0442	-0.09364				11.1486	-0.11815
4.99545	0.103997				4.6673	-0.16692				4.98393	-0.01642
7.78944	0.170983				8.0365	0.148559				7.89941	0.118283
5.71118	-0.29697				5.73806	-0.59253				5.72125	-0.52106
6.64532	-0.07029				6.66558	0.083018				6.65342	-0.01124
-3.31441	-0.15146				-3.32121	-0.06768				-3.32899	-0.12278
5.31576	-0.05293				5.23587	0.089716				5.32617	-0.01925
7.78325	-0.03974				7.75714	0.109904				7.81656	-0.02707
-2.45105	-1.38015				-1.742	-1.04857				-1.84436	-2.10221
7.43496	-0.47184				7.29646	0.037678				7.43408	-0.1328
7.86049	-0.39822				7.5328	0.767849				7.88319	-0.19387
5.47421	-0.45429				5.61845	0.062255				5.46987	-0.36624
-0.04088	-0.88108				-0.07642	-1.1738				-0.40095	0.425653
1.0869	0.06769				0.874867	-0.51009				0.476315	1.78315
6.74245	-0.27496				6.57178	-0.45564				6.68104	-0.43425
6.37005	-0.35265				6.00116	0.397786				6.32017	-0.30399
5.39429	-0.29484				5.28386	-0.10254				5.35443	-0.28377
5.67093	0.264017				5.63053	0.457659				5.71937	0.228261
6.20613	-0.60995				6.18673	0.132806				6.21027	-0.34171
-1.91919	-2.63837				-2.24687	1.4369				-1.58301	-2.26412
-1.73716	-2.14356				-1.45774	-1.62382				-1.28084	-1.97204
10.0915	-0.3842				10.0048	-0.0344				10.0854	-0.36345
5.15982	-0.34902				4.85583	-0.3475				5.05664	-0.48006
-3.31441	-0.15146				-3.32121	-0.06768				-3.32899	-0.12278
5.42232	0.006005				5.32131	-0.42187				5.41716	-0.03968
5.97176	-0.35847				5.92582	-0.24383				5.98283	-0.36148
5.14677	0.048536				5.26361	0.15168				5.08219	0.048772
5.17833	-0.20529				5.08219	0.124409				5.15492	-0.0315
5.07545	0.312228				4.91091	0.108971				4.96072	-0.04262
-3.08809	0.301181				-3.02587	-0.38654				-2.78226	0.970691
7.40376	-0.25598				7.32376	0.05775				7.40969	-0.24832
-3.31441	-0.15146				-3.32121	-0.06768				-3.32899	-0.12278
6.88164	0.118451				6.67605	0.162132				6.80578	0.01967
4.8823	-0.13823				5.41107	-0.26997				4.86602	-0.37906
5.35669	0.233133				5.68122	-0.27462				5.36647	-0.0352
4.36712	0.05536				4.13014	-0.03482				4.35103	0.111083
4.57644	-0.29711				4.42591	-0.17323				4.53303	-0.14703
5.13941	0.013521				5.14549	0.171235				5.14955	0.304941
-3.23853	0.0003				-3.32121	-0.06768				-3.32899	-0.12278
5.77614	0.073992				5.88912	-0.14333				5.75132	-0.01064
5.69241	-0.26037				5.82896	-0.2306				5.77638	-0.03719
-3.31441	-0.15146				-3.32121	-0.06768				-3.32899	-0.12278
-0.79364	1.93467				-1.36577	2.13317				-0.65572	1.58844
-3.21076	0.055834				-3.32121	-0.06768				-3.32899	-0.12278
6.77223	-0.03029				6.77515	0.020808				6.74759	0.018613
8.09007	-0.12334				7.9646	-0.32976				8.05004	-0.37936
6.31841	-0.23717				6.33502	-0.27366				6.21582	-0.29698
4.89905	-0.16032				4.78971	-0.08174				4.9206	0.082122
5.16542	0.11143				5.17577	0.132092				5.16289	-0.16573
-1.38575	0.750445				-0.87023	-0.5751				-1.05168	-0.51685
3.28387	0.132246				3.36078	0.431785				3.54685	0.003729
4.29003	-0.29784				4.83975	-0.01666				4.4536	-0.28951
6.21895	0.23973				6.29931	-0.04055				6.29197	0.082423
-3.31441	-0.15146				-3.32121	-0.06768				-3.32899	-0.12278
6.919	-0.47782				6.70024	0.244056				6.86045	-0.16137
6.13765	-0.08742				6.21929	-0.09127				6.15592	-0.11315
5.86793	-0.041				5.74626	-0.02043				5.8048	0.073625
5.16462	-0.36465				5.06361	0.047076				5.18656	-0.21519
4.96357	-0.52543				5.2808	-0.38298				4.97769	-0.52514
5.34812	-0.3417				5.26543	0.203241				5.42136	-0.21238
5.84527	0.352571				5.96958	0.111718				5.86211	0.423032
5.13016	0.011496				5.0085	0.148171				5.11695	0.224626
6.42634	-0.5332				6.74049	-0.48096				6.50323	-0.63067
4.35672	-0.47204				4.41648	-0.61968				4.40557	-0.55078
4.43887	0.040249				4.53364	0.348391				4.48318	0.345927
4.98766	-0.47644				4.97153	-0.30226				4.998	-0.49225
7.2506	-0.0609				7.07818	0.089769				7.2545	0.007952
5.33855	0.268829				4.93319	-0.13207				5.17432	0.285931
4.01966	-0.69694				3.99159	-0.64757				4.09968	-0.28947
-2.92577	0.625831				-3.32121	-0.06768				-3.0092	0.516813
4.07038	-0.34497				4.60302	-0.08848				4.30069	-0.22031
5.74592	-0.04406				6.24786	-0.03825				5.92477	-0.2572
5.79489	-0.09569				5.7601	-0.3073				5.74033	-0.1284
7.74697	-0.53694				7.59211	0.065376				7.73812	-0.25426
8.62907	0.235362				8.91459	-0.30667				8.68169	0.275574
5.19577	-0.372				5.34427	-0.0538				5.24272	-0.33099
5.21018	-0.24689				5.08104	-0.60204				5.09631	-0.29159
9.32172	-0.2693				9.06363	0.154969				9.34684	-0.10659
3.8437	-0.15527				3.28156	-0.71091				3.77008	-0.43951
4.60141	0.107386				4.43056	0.015432				4.51887	-0.06509
2.95878	-0.41558				2.97593	-0.11008				3.08776	0.009493
6.39265	0.116073				6.63964	-0.17117				6.39729	-0.04148
4.40663	-0.33953				4.56022	-0.17439				4.28734	-0.151
-3.31441	-0.15146				-3.32121	-0.06768				-3.32899	-0.12278
7.00031	-0.41514				7.0463	-0.46749				7.05253	-0.59909
8.56654	-0.34901				8.51908	-0.38875				8.64579	-0.24578
-2.09028	-2.41838				-2.62558	-0.41725				-1.86647	-1.88548
7.12743	-0.22758				7.03667	-0.15291				7.12887	-0.13835
-3.31441	-0.15146				-3.32121	0.204124				-3.32899	-0.12278
4.71439	-0.0362				4.93607	0.21411				4.91256	0.008094
6.5195	0.112196				6.98068	-0.17361				6.63031	-0.04646
5.27825	-0.63489				5.37266	-0.3224				5.31593	-0.46561
5.16645	-0.49191				5.27688	-0.3168				5.20798	-0.46996
6.61407	-0.0584				7.01464	-0.14201				6.69044	-0.24175
6.07355	-0.26965				5.74552	0.013058				5.94332	-0.28936
5.68662	-0.18511				5.63454	0.18229				5.62843	-0.01114
5.1689	-0.18036				5.14267	-0.47774				5.16608	-0.44149
-3.26908	-0.06079				-3.32121	-0.06768				-3.26523	0.004746
2.58306	0.46849				1.63178	0.560084				2.35599	0.28071
5.87733	-0.1757				5.70944	0.069089				5.92364	0.024184
-1.42817	-2.41515				-1.55309	-1.2159				-1.35051	-2.13982
-3.23853	0.0003				-3.04417	-0.62175				-3.30792	-0.08064
-3.22045	0.036464				-3.32121	-0.06768				-2.97343	0.588338
6.7682	0.075164				6.4026	0.273844				6.72025	0.217768
4.69055	-0.38771				4.74559	-0.73394				4.58613	-0.38812
2.90905	0.215164				2.9803	-0.748				2.87179	0.553784
-1.26806	0.829559				0.549317	-1.5627				-0.9736	-1.21857
-3.23853	0.0003				-3.32121	-0.06768				-3.32899	-0.12278
4.39789	-0.56403				4.07459	0.208789				4.29803	-0.45083
6.01575	0.170413				6.07374	0.064755				5.91494	0.082074
3.13614	0.1726				2.58434	0.10559				2.85284	-0.27181
5.22982	0.197887				4.8214	0.214664				5.0786	0.352654
-1.09804	1.5234				-1.53148	-0.50053				-1.05046	0.959584
-3.31441	-0.15146				-3.32121	-0.06768				-3.3123	-0.0894
-3.12178	0.233799				-3.32121	-0.06768				-3.15359	0.22803
-1.92227	-1.21042				-2.53391	-0.44678				-2.20828	0.782513
-3.08809	0.301181				-3.32121	-0.06768				-3.30792	-0.08064
-2.0332	2.41096				-1.92718	1.63774				-0.98686	0.141227
2.68218	-0.06213				2.93859	-1.17875				2.53636	-0.34796
-3.31441	-0.15146				-3.32121	-0.06768				-3.32899	-0.12278
2.37986	-0.87586				1.99544	-0.97214				2.37465	-1.03353
3.55272	0.230149				3.19234	-0.27874				3.27577	0.224055
3.70505	-0.18501				3.64766	-0.19496				3.60144	-0.13968
-0.5332	0.103564				-1.98072	2.72378				-0.0829	-1.36578
5.61872	-0.56586				5.59991	-0.47583				5.60017	-0.32805
5.55157	0.204587				6.0638	0.087095				5.65371	0.07388
4.11942	-0.39653				4.5235	-0.07957				4.34937	-0.00147
5.66532	-0.16888				5.75686	-0.3874				5.57623	-0.50008
6.80865	0.233957				6.61879	-0.11079				6.67479	0.134992
7.77177	-0.22015				7.62897	-0.18514				7.62917	-0.35467
9.6227	-0.20985				9.53929	0.110057				9.64887	-0.20885
7.19999	0.056077				6.94954	-0.16262				7.06177	0.009542
6.38075	-0.36305				6.2606	0.01861				6.33339	-0.21383
-3.07621	0.324951				-3.32121	0.204124				-3.24416	0.046882
8.24579	-0.4194				8.17375	-0.05032				8.26829	-0.3302
5.56047	-0.39935				5.61309	-0.00761				5.72942	-0.23897
4.60479	-0.46816				4.31517	-0.31591				4.43083	-0.58538
6.96097	0.182337				6.73124	0.238907				6.91387	0.255281
6.9285	-0.42054				7.14595	-0.23877				6.9619	-0.51218
5.51559	0.132453				5.45407	0.147466				5.65274	-0.28984
-2.43984	0.289797				-1.47836	-1.6077				-1.46075	-1.83392
4.2577	-0.49708				4.20623	-0.02937				4.30947	-0.28579
7.22799	-0.06504				7.14215	-0.36427				7.21493	-0.22002
6.11209	-0.2679				5.78044	0.70804				6.0177	0.157161
6.38633	0.132477				6.93398	-0.26713				6.51439	-0.01634
8.07985	-0.11789				8.35317	-0.07516				8.23797	0.052407
3.84373	0.023669				3.59044	-0.12143				3.54099	-0.0984
-3.31441	-0.15146				-3.32121	-0.06768				-3.32899	-0.12278
7.67221	-0.0285				7.61274	-0.25127				7.62371	-0.16617
1.73185	-0.16437				1.37818	-0.17197				1.06414	-0.67521
8.19328	-0.25236				8.31072	-0.14877				8.25053	-0.33959
5.98157	-0.0288				6.13376	0.117991				6.05479	-0.17472
-3.31441	-0.15146				-3.32121	0.204124				-3.26523	0.004746
-3.31441	-0.15146				-3.32121	-0.06768				-3.32899	-0.12278
-3.31441	-0.15146				-3.04417	-0.62175				-3.30792	-0.08064
-3.31441	-0.15146				-3.32121	-0.06768				-2.59279	-1.34013
-0.3289	0.166353				-1.06186	1.54738				-0.36305	0.175815
4.25111	-0.4417				4.74322	-0.1743				4.45982	-0.47317
5.46921	-0.33242				5.21449	0.580842				5.42765	0.108475
-3.31441	-0.15146				-3.32121	-0.06768				-3.32899	-0.12278
5.38867	-0.43324				5.48353	-0.3047				5.41568	-0.46897
8.02526	-0.15917				7.93664	-0.04918				7.94936	-0.18018
4.98451	-0.53001				5.67321	-0.3353				5.13971	-0.74025
4.84069	-0.27917				4.55295	-0.15544				4.7123	-0.29636
6.48454	-0.10852				6.23465	0.219428				6.37282	0.044485
2.09362	-0.08383				1.72141	0.036933				1.92017	-0.55001
-3.31441	-0.15146				-3.32121	-0.06768				-3.32899	-0.12278
3.48163	-0.37646				4.26636	-0.18289				3.75115	-0.27322
6.72106	-0.27402				6.61151	0.002328				6.65595	-0.16401
5.88176	-0.17723				5.77779	0.112247				5.75485	-0.16999
-3.31441	-0.15146				-3.32121	-0.06768				-3.32899	-0.12278
9.76141	-0.36726				9.73535	-0.18059				9.68941	-0.37056
7.37384	-0.3696				7.44339	-0.03961				7.42693	-0.23681
1.31885	-0.42617				2.38628	-0.99364				1.92879	-0.68574
-1.22513	0.183851				-0.75531	-0.71053				-0.71703	0.413409
4.34578	-0.12247				4.31923	-0.16893				4.36371	-0.2087
5.64688	-0.26698				6.53575	-0.51837				5.82556	-0.55548
-3.31441	-0.15146				-3.32121	-0.06768				-3.32899	-0.12278
5.82824	0.307939				5.79258	0.096475				5.84487	0.327172
-2.36317	1.75103				-3.32121	-0.06768				-2.82265	0.889896
4.82991	0.351988				5.43569	0.138603				5.03182	0.405952
6.98715	0.031739				6.8381	0.056468				6.96979	0.02352
6.78302	0.189799				6.9102	0.271009				6.85845	0.193544
4.27411	-0.4676				4.33902	-0.10461				4.22701	-0.36184
-2.06323	2.35091				-2.02491	0.498407				-2.35822	1.81876
3.25496	-0.39115				3.09933	-0.44422				3.04709	-0.54184
-2.25836	1.96065				-2.01309	2.1185				-2.48451	1.56619
-1.48087	0.757749				2.14879	-3.52416				-1.93446	2.66629
-3.31441	-0.15146				-3.32121	-0.06768				-3.32899	-0.12278
5.64447	0.307938				5.48273	0.746133				5.58067	0.587815
-3.28386	-0.09036				-2.75206	0.732557				-3.29123	-0.04726
4.27771	0.074633				3.47947	-0.11428				4.06481	-0.23369
6.70486	0.129167				6.54144	-0.12526				6.65277	0.003792
7.79859	0.246519				7.29889	0.386608				7.72694	0.220809
-0.44001	-0.64808				0.086285	-0.67657				-0.53146	0.311671
7.89845	-0.26326				7.85537	0.120359				7.9423	-0.13237
7.82341	0.220287				8.03806	0.192032				7.94768	0.274678
5.01573	-0.34884				5.05994	0.485042				5.07118	-0.08477
7.00067	-0.48838				6.99045	-0.06124				6.97867	-0.36789
0.478843	1.18962				-0.66282	0.976853				-0.09334	1.42934
5.8517	-0.16028				6.12414	-0.0685				5.83563	-0.42813
6.79806	-0.48766				6.76166	-0.22865				6.81719	-0.37885
6.5332	-0.09816				6.87346	-0.00567				6.59338	-0.01738
6.97867	0.121059				7.2879	-0.03656				7.07121	0.049895
-3.31441	-0.15146				-3.32121	-0.06768				-3.32899	-0.12278
6.16657	0.214586				5.93271	0.137113				6.14119	0.154922
7.82869	-0.05211				7.44839	0.172764				7.74544	-0.16338
-3.31441	-0.15146				-3.32121	-0.06768				-3.32899	-0.12278
-3.31441	-0.15146				-3.32121	-0.06768				-3.32899	-0.12278
2.81234	-0.83871				2.70267	-0.37579				2.58574	-1.15878
1.39124	-0.87064				1.54095	-0.98117				1.26768	-0.74579
5.44156	-0.35256				5.35428	0.102569				5.40954	-0.10791
6.59187	-0.01227				6.35673	-0.23943				6.57449	-0.08547
-1.85136	0.578944				-1.86155	1.36721				-2.05397	2.42726
-3.26908	-0.06079				-3.02893	0.178823				-2.99496	-0.79084
6.02453	-0.61688				5.59464	0.175601				5.84403	-0.0767
10.6776	-0.40544				10.5444	-0.07069				10.6652	-0.48103
2.08782	-0.34601				2.06705	0.009177				2.12858	-0.1675
-3.31441	-0.15146				-3.32121	-0.06768				-3.32899	-0.12278
-3.31441	-0.15146				-3.32121	-0.06768				-3.32899	-0.12278
4.21426	-0.13708				4.20214	-0.26259				4.11337	-0.29645
-0.63959	-0.82035				-1.30193	-0.63321				-0.60553	-1.83928
5.60371	0.084519				5.7317	0.093841				5.61194	0.096828
-3.31441	-0.15146				-3.32121	-0.06768				-3.32899	-0.12278
6.01161	-0.02555				5.626	0.728889				5.94153	0.161224
4.6086	0.280712				4.52194	0.248321				4.62043	0.114776
3.51426	0.325793				3.53299	0.135627				3.51848	0.154659
6.68134	-0.19209				6.67129	-0.09421				6.66939	-0.20314
5.07747	-0.33061				4.91315	0.032719				5.02786	0.010327
6.49486	-0.20318				6.43764	-0.31378				6.48958	-0.27391
5.27882	-0.06512				5.55194	0.173871				5.37339	-0.03355
5.87528	-0.19906				5.41579	-0.33208				5.63083	-0.33764
6.16763	-0.23966				6.47419	-0.37034				6.11452	-0.40771
6.57044	-0.37248				6.56626	-0.10785				6.52898	-0.36781
2.66286	-1.1554				2.77103	-0.22372				2.34907	-1.74747
7.64538	-0.22316				7.88086	-0.39627				7.71279	-0.41829
-3.31441	-0.15146				-3.32121	-0.06768				-3.32899	-0.12278
4.84139	-0.06868				4.81731	-0.17351				4.80319	-0.28009
3.4423	-0.88636				3.15321	-0.31917				3.37666	-0.84893
5.54262	-0.44852				5.60466	-0.62745				5.5759	-0.45181
6.05761	-0.09739				6.00216	0.145829				6.16082	0.231081
7.59504	-0.24352				7.44674	0.179432				7.59674	0.093702
-2.45822	-0.95855				-2.3468	-0.38654				-2.48229	1.57063
3.57927	0.557845				3.31473	0.108555				3.60649	1.03156
4.20879	0.360992				3.89196	0.566186				4.19414	0.383889
-3.10675	0.263856				-2.89862	0.480978				-2.67879	-0.94346
3.8141	-0.34844				3.65747	-0.37156				3.68663	-0.71102
-1.99976	-0.47758				-2.7509	0.734394				-2.11631	-1.33274
3.32861	-0.59953				3.0866	-0.29638				3.46653	-0.66225
4.31939	-0.21767				4.26681	-0.16887				4.33242	-0.24975
-2.67348	-1.0653				-3.04417	-0.62175				-3.3123	-0.0894
-2.38829	-0.49492				-2.90262	-0.41185				-2.9572	-0.71532
-3.28386	-0.09036				-3.32121	-0.06768				-3.32899	-0.12278
4.87215	-0.55596				5.03207	-0.11194				4.84793	-0.41405
-2.95689	-0.74431				-3.04417	-0.34995				-3.32899	-0.12278
5.95518	-0.42493				6.01282	0.013685				5.98864	-0.25668
5.90174	-0.57838				5.96348	-0.36344				5.9077	-0.604
-3.31441	-0.15146				-3.02587	0.12918				-3.24416	0.046882
4.33538	-0.23287				4.47457	0.075928				4.35107	-0.0382
4.29418	0.080677				4.1417	-0.10015				4.28131	-0.11894
6.18111	-0.58751				5.94145	0.511625				6.20829	-0.11581
-1.26805	1.74555				-0.92907	-0.22393				-1.20224	1.44097
5.02408	0.340094				4.58436	-0.42905				4.75511	0.153194
2.06593	-0.61092				1.84983	-0.99837				2.04784	-0.76624
7.15114	0.011099				7.01985	-0.1395				7.06665	-0.15411
5.96334	0.135886				5.91239	0.242677				5.88104	0.170026
-3.28386	-0.09036				-3.32121	-0.06768				-3.30792	-0.08064
-3.31441	-0.15146				-3.32121	-0.06768				-3.30792	-0.08064
0.041225	-0.07989				-0.85235	0.190793				-1.94363	2.64795
-2.43822	-1.35449				-3.01604	0.480978				-3.24416	0.046882
2.5822	-1.06467				2.48296	-0.37218				2.59727	-0.87898
-0.01953	-1.16449				-0.27377	0.371437				-0.16628	-1.72654
1.20456	0.616038				2.00273	-0.99487				0.917139	-0.15834
3.84481	0.100664				3.21058	-0.28077				3.56577	-0.15413
8.8349	-0.33629				7.09254	0.339489				8.52014	-0.57319
-1.32156	2.18671				-0.04781	-1.30961				-2.08973	2.35574
1.02968	-1.56613				1.06878	-1.26501				1.02208	-1.2808
6.95105	0.126324				6.52494	-1.2503				6.67139	-0.14492
4.44684	0.026824				4.32212	-0.58843				4.30093	-0.52076
4.81169	0.059223				4.68721	-0.02608				4.89239	-0.01065
6.16438	-0.37963				6.08149	-0.78957				6.1415	-0.58627
-2.16768	2.14201				-1.82321	1.05568				-2.6352	1.2648
1.48887	-0.77304				5.03851	-0.99623				1.31139	0.032834
-1.77028	0.417327				-1.91173	0.353613				-1.51688	-1.91182
6.09166	-0.20533				5.92168	-0.24169				5.99094	-0.47723
6.54986	0.104713				7.16265	-0.01034				6.69548	0.023645
7.96076	-0.37941				7.79082	-0.03888				7.93578	-0.37068
-3.31441	-0.15146				-3.32121	-0.06768				-3.32899	-0.12278
6.00043	-0.25103				6.76308	-0.43794				6.24999	-0.27499
-3.31441	-0.15146				-3.32121	-0.06768				-3.32899	-0.12278
7.13002	0.276707				6.47631	0.191274				7.0338	0.088122
-1.66944	-1.57669				-2.2749	-1.32922				-2.58963	0.019821
5.36403	0.27785				5.02514	0.700954				5.31298	0.453957
6.98128	-0.03304				6.85211	0.092307				6.97925	-0.17685
7.93627	-0.43581				7.99293	-0.21036				7.95855	-0.30076
5.92809	-0.33556				6.05811	-0.02845				5.93793	-0.21767
6.87557	-0.21079				6.89272	-0.12589				6.94693	-0.20087
-2.97848	0.520406				-2.44393	-0.54169				-2.39639	1.74243
-0.66444	-1.52422				0.1356	0.129902				-0.3803	-2.07913
10.0911	-0.14266				10.1239	0.046687				10.1462	-0.13298
8.36975	-0.36824				8.35015	0.469943				8.40659	-0.11733
-3.31441	-0.15146				-3.32121	-0.06768				-3.32899	-0.12278
6.99697	-0.17093				7.11504	-0.2162				7.01164	-0.33257
-3.31441	-0.15146				-3.32121	-0.06768				-3.32899	-0.12278
8.87043	-0.27966				8.70303	-0.1549				8.82222	-0.28511
-2.8501	-0.53073				-3.32121	-0.06768				-3.32899	-0.12278
4.33507	0.175244				3.94985	-0.36563				4.18866	-0.03767
1.76653	-1.25626				1.41351	-0.01034				1.66162	-1.67491
-3.31441	-0.15146				-3.32121	-0.06768				-3.32899	-0.12278
8.9354	-0.01429				8.70207	0.037649				8.9196	0.04178
-3.31441	-0.15146				-3.32121	-0.06768				-3.32899	-0.12278
-2.81052	-0.79122				-3.19795	0.178823				-2.90575	-0.62993
5.32894	0.065012				5.14962	-0.14895				5.2853	0.017608
-2.66184	-1.04202				-2.18004	-0.26005				-1.93002	-2.63249
4.68657	-0.5963				4.72718	-0.33545				4.66316	-0.9593
5.55811	0.095482				5.50683	-0.10751				5.54007	-0.04742
6.88152	-0.49163				6.82948	-0.04314				6.92785	-0.45394
-3.31441	-0.15146				-3.32121	-0.06768				-3.32899	-0.12278
6.86896	-0.55005				6.82038	-0.53753				6.81384	-0.54422
-3.31441	-0.15146				-3.32121	-0.06768				-3.32899	-0.12278
-3.31441	-0.15146				-3.32121	-0.06768				-3.32899	-0.12278
-3.28386	-0.09036				-3.32121	-0.06768				-3.29123	-0.04726
-1.31419	-0.55643				-2.29221	-0.45479				-1.56438	1.10724
-3.31441	-0.15146				-3.32121	-0.06768				-3.32899	-0.12278
-2.52729	-0.77292				-1.76075	-0.00141				-2.6228	-0.06403
-3.1899	0.097559				-2.82525	-1.05959				-1.91162	-1.7083
5.41699	-0.30227				5.31398	-0.09056				5.38897	-0.23519
4.15013	0.288487				4.05928	0.044968				4.25155	-0.01061
4.51298	0.147057				4.38574	0.104119				4.56045	0.221364
7.94452	0.019399				7.86717	0.174857				7.92612	0.012249
7.29117	-0.04072				7.22201	0.292129				7.36747	0.172073
7.18032	-0.50339				6.95359	0.214875				7.13619	-0.16872
8.01028	-0.28344				8.29335	-0.08801				8.14017	-0.29528
5.87093	-0.41162				5.70433	-0.22998				5.8068	-0.56213
7.9091	-0.37183				7.85346	0.117757				7.8925	-0.09453
-2.81615	0.845056				-3.02893	0.450632				-2.90182	0.731567
3.90618	-0.82579				3.93757	-0.51412				3.96488	-0.83055
7.76091	-0.54836				7.73953	-0.06518				7.75658	-0.46539
5.12004	0.099887				3.13113	2.74088				4.53296	0.108439
-3.31441	-0.15146				-3.32121	-0.06768				-3.32899	-0.12278
7.57415	-0.24115				7.42974	0.131347				7.53079	-0.09801
5.9171	-0.14914				5.78723	-0.2649				5.88829	-0.17688
-3.31441	-0.15146				-3.32121	0.204124				-3.3123	-0.0894
4.25347	0.316046				4.35056	0.241271				4.39633	0.223257
6.06088	-0.31076				5.84505	-0.11377				6.04378	-0.3793
6.7996	-0.12908				6.49889	0.500967				6.8536	0.106802
8.17642	-0.01452				8.1067	0.026837				8.1998	-0.14967
5.7465	-0.5851				5.76222	-0.25388				5.78069	-0.41972
7.91228	-0.42071				8.13749	-0.1026				8.0001	-0.30785
-2.98744	-0.8054				-3.19795	0.178823				-2.96951	-0.75746
-3.31441	-0.15146				-3.32121	-0.06768				-3.32899	-0.12278
6.76481	-0.52658				7.10906	-0.47165				6.86555	-0.51911
4.11864	-0.32202				1.67037	-0.14013				3.12453	0.067131
5.39449	-0.0432				5.28641	0.207185				5.40741	0.091716
6.68816	-0.41142				7.00916	-0.19508				6.70446	-0.29486
7.15806	-0.39695				7.29793	-0.0055				7.26248	-0.2776
5.80778	-0.26033				5.81419	-0.41632				5.82566	-0.41533
3.94076	-0.39537				3.73222	-0.39586				3.83533	-0.85724
-1.21751	-2.86576				-2.32041	0.373815				-1.1386	-2.55176
2.91158	0.426787				2.84218	0.14928				3.11411	0.368384
0.426227	-0.31219				1.34496	-0.85753				0.658192	-0.14677
5.07245	-0.36951				5.17591	-0.49141				5.12267	-0.49093
5.1523	0.256323				5.08467	-0.05587				5.10084	0.257683
5.43125	-0.17506				4.73386	-0.12195				5.30751	-0.19866
2.54915	-0.58026				1.7813	-0.49133				2.03328	-0.20485
3.4732	0.052912				3.37161	-0.68592				3.44784	0.051523
-2.49199	1.49338				-1.99804	-0.77549				-2.19776	-0.55007
5.75661	0.245275				5.92886	0.076339				5.85271	0.129807
7.55064	-0.36387				7.65222	-0.15937				7.54227	-0.33188
-3.31441	-0.15146				-3.32121	-0.06768				-3.32899	-0.12278
5.6154	0.140781				5.14622	0.526731				5.56842	0.270983
5.28377	-0.30328				5.66912	0.041449				5.36602	-0.10413
4.76346	0.176142				4.69259	-0.15483				4.84359	-0.00596
7.38557	-0.52163				7.65689	0.071668				7.43258	-0.20067
0.679398	1.16345				0.934139	3.14048				0.889535	1.47478
8.7718	-0.42947				8.52684	-0.00388				8.85583	-0.26799
6.90722	0.143923				7.01373	0.274207				6.93031	0.137509
3.28963	-0.95831				4.076	-0.75309				3.51593	-0.91309
5.1295	-0.5231				5.28486	-0.23455				5.16677	-0.65463
6.52433	-0.12971				6.97009	-0.56955				6.68379	-0.38204
-3.26908	-0.06079				-2.74884	-1.21242				-2.97827	-0.75746
2.86011	-0.5298				2.98296	-0.38905				2.7874	-0.24298
-1.47032	-1.17844				-2.65339	-0.3739				-2.76723	1.00074
-2.88308	0.711202				-3.32121	-0.06768				-3.3123	-0.0894
6.18786	-0.01358				6.18668	0.109163				6.25366	-0.04388
-2.69059	1.09619				-3.05607	0.734394				-1.77372	0.298004
4.23276	-0.31836				4.28421	-1.7e-05				4.22342	-0.09075
7.39595	-0.12358				7.302	0.206673				7.28347	0.205956
5.52136	-0.08424				5.43755	-0.07993				5.42361	0.157249
5.37357	-0.35535				5.27795	-0.3113				5.50246	-0.23706
-3.31441	-0.15146				-3.32121	-0.06768				-3.32899	-0.12278
4.4248	-0.30957				4.10067	-0.26784				4.31125	-0.08056
5.38677	-0.57268				5.44893	-0.15859				5.32845	-0.67318
-2.8534	0.770558				-2.74884	-1.21242				-3.18799	0.159214
-3.12178	0.233799				-3.02587	-0.65835				-3.30792	-0.08064
7.20947	-0.26901				7.34348	-0.08665				7.20862	-0.38684
7.2798	-0.13342				7.0296	0.289598				7.26912	0.093611
6.34095	0.069978				6.4058	0.225299				6.36121	-0.02178
-0.61351	2.73087				0.04842	1.10623				-0.00759	1.24723
-2.70197	1.07342				-2.75206	0.732557				-2.57879	-0.92157
0.287031	0.756442				-1.36642	2.6269				0.02939	1.64529
8.38326	0.013053				8.22611	0.195606				8.34782	0.213893
4.72825	-0.57855				5.1283	-0.52578				4.72339	-0.71679
-1.35764	-1.54531				-1.30866	-0.15864				-1.84804	-0.63558
7.27073	-0.38114				7.54597	-0.42251				7.31945	-0.37179
-3.13767	0.202015				-3.02587	-0.65835				-2.99058	-0.79959
7.82252	-0.26856				7.88696	0.055892				7.81438	-0.19074
-3.31441	-0.15146				-3.19795	0.178823				-3.32899	-0.12278
8.03638	-0.3119				8.0782	-0.69495				8.03253	-0.58706
-3.30277	-0.12818				-3.32121	-0.06768				-3.3123	-0.0894
4.83398	0.060517				4.64346	0.299226				4.84442	0.193994
6.08942	-0.00516				5.90457	-0.01881				6.05665	-0.04441
2.81744	-0.59419				3.64612	-0.35314				2.94136	-1.09276
7.80399	0.260446				7.61174	0.153621				7.79317	0.383443
-3.31441	-0.15146				-3.32121	-0.06768				-3.32899	-0.12278
6.09968	-0.39286				6.10219	0.040899				6.07387	-0.32961
6.35682	-0.10509				6.27801	0.13027				6.34915	-0.12478
10.2693	-0.43209				10.1575	0.023987				10.2523	-0.43924
3.2722	-0.83555				3.3392	-0.28213				3.38438	-0.32228
-3.30277	-0.12818				-3.32121	-0.06768				-3.32899	-0.12278
5.62988	-0.34951				5.50265	-0.37203				5.61845	-0.28635
8.57479	-0.28848				8.46566	0.111547				8.51212	-0.2432
6.40225	-0.12827				6.37552	-0.29237				6.38498	-0.36972
6.0229	-0.55258				6.03871	0.306964				6.06847	-0.57341
6.26382	-0.38287				6.21364	-0.26006				6.26161	-0.35248
6.79365	-0.39126				6.65313	-0.3644				6.69755	-0.42677
4.73716	-0.55919				4.64961	-0.08882				4.72036	-0.51747
4.89654	0.290649				4.63552	0.210208				4.82676	0.286038
6.39677	-0.00469				6.07786	0.35829				6.36991	0.087614
5.74956	0.336702				5.73301	-0.22616				5.73859	0.142905
-2.60449	1.26839				-3.32121	0.204124				-3.20906	0.117078
7.78036	-0.40923				7.98536	-0.07845				7.86508	-0.37547
1.32936	0.504932				2.41022	-0.54489				1.96141	0.074492
7.76673	-0.4262				7.74054	-0.15919				7.7598	-0.51459
5.95197	-0.34448				6.04665	-0.1272				6.00806	-0.45161
7.13476	-0.2051				7.2497	-0.00867				7.1688	-0.10057
6.6696	-0.50926				6.35174	0.077636				6.6708	-0.20274
3.55939	-0.54595				3.5263	0.12035				3.54571	-0.60605
6.37647	0.483993				6.3183	1.38863				6.44581	1.28943
8.14541	-0.00851				8.19555	-0.06667				8.13177	-0.09606
-3.31441	-0.15146				-3.32121	-0.06768				-3.32899	-0.12278
-3.31441	-0.15146				-3.32121	-0.06768				-3.32899	-0.12278
-1.80337	-1.11409				-1.57441	1.07516				-0.71668	-1.05834
5.04778	-0.37145				5.1784	-0.28143				5.00223	-0.51598
-2.89543	-0.62139				-2.65339	-1.13152				-2.36015	0.461263
-3.31441	-0.15146				-3.32121	-0.06768				-3.32899	-0.12278
7.68275	-0.25335				7.63478	-0.13433				7.6921	-0.24701
3.21054	-0.93651				3.05943	-0.48132				3.09389	-0.70825
-2.94211	-0.71474				-2.85685	-0.65835				-3.32899	-0.12278
5.00406	1.88662				4.19178	0.592363				4.42382	2.06139
-3.31441	-0.15146				-3.32121	-0.06768				-3.32899	-0.12278
-0.22958	0.365				-0.2391	0.351318				-0.34744	0.828665
3.99594	-0.45017				3.80826	0.053971				3.9375	-0.24033
5.1249	-0.5628				4.96587	-0.14203				5.04488	-0.72213
6.63803	0.16494				7.21015	-0.26715				6.77404	-0.08782
5.78374	0.172348				5.88887	0.013511				5.91123	0.042377
7.93801	-0.0588				7.76457	-0.11892				7.78354	-0.22862
-2.76519	-0.70055				-2.75206	0.732557				-3.07548	0.384244
5.49779	-0.58613				5.48953	0.048089				5.51116	-0.422
5.31994	0.187782				5.01524	0.124302				5.29955	0.247957
-0.2392	-2.45482				-0.5477	-1.38957				-1.46075	-1.83392
5.36773	-0.39145				5.20551	-0.21057				5.28852	-0.44283
-3.31441	-0.15146				-3.32121	-0.06768				-3.32899	-0.12278
7.37137	-0.22953				7.19644	-0.15235				7.3797	-0.28147
6.66608	-0.45997				6.66121	-0.44176				6.58621	-0.65175
-3.31441	-0.15146				-3.32121	-0.06768				-2.97389	-0.76621
6.40829	-0.3226				6.88125	0.011461				6.62741	-0.27047
8.03467	0.063159				7.78406	-0.13632				7.95738	-0.03726
-3.31441	-0.15146				-3.32121	-0.06768				-3.32899	-0.12278
-0.83285	-2.22637				-0.97312	-0.08064				-0.80826	-0.03001
-3.31441	-0.15146				-3.32121	-0.06768				-3.32899	-0.12278
5.75139	-0.45511				5.79308	-0.12752				5.79358	-0.34595
7.05587	-0.47394				7.04494	-0.37722				6.98369	-0.62959
9.80539	0.020335				9.77843	0.024819				9.78657	-0.00622
-3.31441	-0.15146				-3.32121	-0.06768				-3.32899	-0.12278
7.87237	0.129057				7.82421	-0.14634				7.86115	0.077769
6.18577	-0.21109				5.98098	-0.09642				6.1554	-0.16207
6.38181	-0.31605				6.20953	-0.24002				6.2774	-0.36113
7.13577	-0.11976				7.08837	-0.23118				7.06055	-0.25792
-3.31441	-0.15146				-3.32121	-0.06768				-3.32899	-0.12278
4.97402	-0.1559				4.7868	-0.31169				5.05803	-0.10084
-0.9054	-0.64083				-1.25592	1.39019				-1.34043	-1.06485
7.15287	-0.11677				6.70773	0.02676				7.04388	-0.19071
2.26969	0.584105				2.34556	-0.1736				2.28317	0.609603
4.95512	-0.24078				4.80467	-0.02797				4.87387	-0.11981
-3.31441	-0.15146				-3.32121	-0.06768				-3.32899	-0.12278
-2.79888	-0.76793				-3.32121	-0.06768				-3.19317	0.148857
4.9653	-0.67406				5.00253	-0.28492				4.95747	-0.42208
4.52185	0.068629				4.22786	-0.28619				4.42761	-0.148
2.43802	0.528351				1.95181	-0.15247				2.02922	0.466688
5.57132	-0.19056				5.84196	-0.4451				5.58713	-0.39335
2.04731	0.888408				1.63823	0.743531				1.72378	1.04578
3.6231	1.17683				2.45358	0.997302				3.36914	0.937894
-1.31019	1.33752				-0.85923	0.204557				-0.68134	-0.77305
-2.65151	-0.13354				-2.4837	-0.41034				-2.90417	0.726866
-2.90203	0.6733				-1.85287	1.46337				-2.08524	-0.32504
-3.21076	0.055834				-2.65623	-1.05959				-2.85396	-0.50885
-3.21076	0.055834				-3.04417	-0.62175				-2.97389	-0.76621
4.30354	-0.38594				4.07213	-0.04927				4.23529	-0.11998
-3.28386	-0.09036				-3.32121	0.204124				-3.30792	-0.08064
1.55702	0.629916				0.673536	-0.70394				1.13041	0.559241
1.24711	-0.31602				2.07199	-0.15891				1.2534	0.268543
3.92715	0.265685				3.28946	0.110465				3.70937	0.166415
3.89758	-0.21777				3.39348	-0.25347				3.77029	0.101066
3.44971	0.323702				3.46018	-0.34216				3.27926	0.299263
0.134318	0.668473				-1.78672	2.08968				-0.19937	2.00222
-1.89471	-2.9443				-3.32121	-0.06768				-3.20055	0.134112
4.95037	0.269047				4.6492	-0.3839				4.89537	-0.03012
7.03165	-0.2319				6.90866	-0.02946				7.0413	-0.2442
6.01776	-0.18135				5.89147	-0.19078				6.01532	-0.23031
5.08125	0.133475				5.03299	0.155985				5.03447	0.120648
5.20114	-0.17735				5.2423	-0.18752				5.16942	-0.01963
1.09512	-1.06336				1.27361	-0.51448				0.797186	-0.65378
6.55059	0.206828				6.71538	0.007614				6.55013	0.344513
8.87228	0.071329				8.87181	-0.04671				8.93622	0.118444
-2.73828	1.00081				-3.32121	0.480978				-2.78008	0.97505
6.80664	0.287395				7.38662	-0.37307				6.86102	-0.03937
5.31961	0.081258				5.25624	0.355517				5.41416	0.179916
6.31775	-0.22081				6.22643	-0.56606				6.19799	-0.47826
8.28448	-0.11453				8.22339	0.137524				8.24957	-0.1625
-3.31441	-0.15146				-3.32121	-0.06768				-3.32899	-0.12278
4.98585	0.13016				4.9992	0.008819				4.99955	0.147359
5.55556	-0.25986				5.74565	0.036934				5.64159	-0.07678
4.35602	-0.74483				4.56143	-0.29645				4.4884	-0.5535
2.79438	-0.42725				2.58374	-0.91128				2.76673	-0.48311
5.92833	-0.2094				5.63321	-0.40666				5.80965	-0.19703
6.63048	-0.19876				6.35358	0.118843				6.58481	0.04758
0.363829	-1.2495				-0.16387	-1.41387				0.31236	-1.28093
1.17212	1.59465				0.680985	1.13822				0.998238	2.04585
-2.28844	1.90048				-1.96656	0.04898				-2.71084	1.11352
-3.31441	-0.15146				-3.32121	-0.06768				-3.32899	-0.12278
3.9257	-0.76145				4.31249	-0.13358				4.08246	-0.38177
5.35226	-0.37213				5.61452	-0.01791				5.52135	-0.25681
-3.23853	0.0003				-3.32121	0.204124				-3.32899	-0.12278
-2.74006	0.997237				-1.63395	0.786657				-2.07853	2.37815
-2.8534	0.770558				-2.7509	0.734394				-3.24024	0.054715
6.39634	0.083928				6.36293	0.152189				6.42086	-0.00562
-2.90253	-0.97523				-3.32121	0.719848				-1.82256	-2.12159
-2.26723	-0.2528				-2.61001	0.180325				-2.9681	0.598998
6.21714	-0.49214				6.15406	-0.19581				6.27309	-0.48026
7.30612	-0.01879				7.00955	-0.24451				7.29705	-0.05259
7.98411	0.219837				7.74726	-0.05396				7.93513	0.060327
6.91334	-0.48651				7.06119	-0.22023				6.89168	-0.31914
2.59186	-0.12354				2.21863	0.473339				2.44726	-0.32112
-3.31441	-0.15146				-3.32121	-0.06768				-3.32899	-0.12278
6.43914	-0.31711				6.40217	-0.05245				6.40239	-0.19373
6.5464	0.006647				6.41287	0.253702				6.44803	0.068938
5.03265	0.322036				4.87409	0.226887				4.99195	0.054072
7.16008	-0.13932				7.09962	-0.03983				7.1988	-0.1501
7.05661	-0.26086				7.3463	-0.04193				7.22713	-0.25161
-3.31441	-0.15146				-3.32121	-0.06768				-3.32899	-0.12278
3.99296	-0.47425				4.29725	-0.47759				3.88432	-0.91693
-3.31441	-0.15146				-3.32121	-0.06768				-3.32899	-0.12278
-3.31441	-0.15146				-3.32121	-0.06768				-3.32899	-0.12278
-3.31441	-0.15146				-3.32121	-0.06768				-3.30792	-0.08064
0.530185	0.014052				0.438274	0.81377				-0.55273	1.92435
-1.71442	1.74063				-2.30415	2.3855				-1.98912	2.55696
6.35198	-0.39573				6.35243	-0.15248				6.26119	-0.51215
5.35535	-0.00356				6.47757	-0.49693				5.56079	-0.21836
-3.31441	-0.15146				-3.32121	-0.06768				-3.32899	-0.12278
-3.28386	-0.09036				-3.32121	0.204124				-2.99496	-0.79084
4.1483	-0.14715				3.58315	0.123199				4.10253	0.093404
5.43176	-0.09877				5.43866	0.142077				5.40998	-0.19685
-3.03946	0.39844				-3.32121	0.204124				-3.26523	0.004746
7.27986	-0.37535				7.32897	-0.21031				7.2837	-0.34562
5.73292	-0.0834				5.78598	-0.17655				5.66291	-0.31302
-3.31441	-0.15146				-3.32121	-0.06768				-3.32899	-0.12278
2.4912	-0.73394				2.29448	-0.46602				2.50671	-0.60569
3.80002	-0.29053				3.71777	-0.32119				3.90255	-0.53191
6.59403	-0.33525				6.52359	-0.24242				6.62213	-0.42799
-3.31441	-0.15146				-3.32121	-0.06768				-3.32899	-0.12278
6.87388	0.099064				6.58975	-0.29047				6.78957	-0.113
-1.10693	-0.88309				-2.59745	0.136817				-1.78342	0.669165
1.13494	1.02582				0.179149	3.13138				1.31347	1.53545
-1.00863	-2.2126				-0.70663	-0.78352				-0.77088	-0.45418
5.61027	0.091873				5.54376	0.137543				5.75721	-0.00627
0.619675	-1.14098				0.327633	0.009741				1.01459	-1.08694
-2.39862	-1.07776				-2.86252	-0.98506				-3.18799	0.159214
-3.31441	-0.15146				-3.32121	-0.06768				-3.32899	-0.12278
3.34901	-0.76993				3.22599	-0.01371				3.40747	-0.86277
-2.26361	-1.87721				-2.0296	-0.26288				-1.77463	-1.43432
7.77706	-0.3333				7.8733	-0.11932				7.85512	-0.33148
6.38429	-0.29407				6.18262	-0.07273				6.36925	-0.39316
6.27193	0.17048				6.11961	-0.08413				6.25083	0.132879
7.26882	0.130759				7.4641	-0.25602				7.30678	0.066165
5.9654	-0.28835				5.8654	-0.07554				5.89783	-0.3173
4.5335	-0.17042				4.29314	0.078944				4.43826	0.079319
8.43687	0.103045				8.54021	0.19509				8.5257	0.187706
4.39359	0.157783				4.52679	0.175609				4.30437	0.168425
4.45091	-0.26115				4.41001	-0.19647				4.46963	-0.1781
5.66801	0.217032				5.58102	-0.14043				5.64243	-0.05202
5.21752	0.352589				6.41753	-0.21231				5.49311	0.637629
7.55014	-0.06346				7.50835	0.238857				7.60358	0.020128
7.86798	-0.39428				7.9594	-0.01965				7.92807	-0.44121
7.01741	-0.13797				6.97928	-0.04907				7.03459	-0.1783
-0.52219	-0.43659				-0.08378	-1.04556				-0.78454	-1.51972
-3.30277	-0.12818				-2.82525	-1.05959				-3.26523	0.004746
-3.30277	-0.12818				-3.32121	-0.06768				-3.32899	-0.12278
0.474852	0.754362				0.926016	-0.68508				0.61582	0.264066
0.769257	-1.40008				-1.48799	-0.22683				0.0449	-0.8016
6.30535	-0.51975				6.2983	-0.38476				6.36986	-0.39696
5.76654	-0.51453				5.27872	0.636211				5.5656	-0.18889
4.31599	-0.12918				4.25796	0.254263				4.34445	0.129096
10.1291	-0.13923				10.5787	-0.55153				10.1044	-0.26754
7.08808	-0.04695				7.11865	-0.04451				7.11738	-0.10509
4.50976	-0.41831				4.78902	-0.53571				4.47377	-0.72178
3.53366	0.081716				4.20294	-0.53776				3.56842	-0.36001
1.38683	-0.81314				2.03274	-1.2895				1.46641	-1.14338
3.91896	-0.36138				3.78739	-0.18278				3.929	-0.10004
5.8776	-0.5137				5.81659	-0.01795				5.83458	-0.37567
9.54147	0.061733				9.46718	0.131507				9.50773	-0.05902
4.87014	-0.43324				4.60211	0.084294				4.93666	-0.25603
5.9092	-0.05086				5.97712	0.193183				5.95731	0.10559
5.86465	-0.56717				5.8483	-0.59517				5.8402	-0.62081
-3.31441	-0.15146				-3.19795	0.178823				-3.32899	-0.12278
7.73978	-0.41949				7.5812	-0.23358				7.68775	-0.63245
3.8785	-0.45036				4.38662	-0.07259				4.06589	-0.51037
5.05602	-0.46606				5.60347	-0.03512				5.16689	-0.37869
-2.80117	0.875014				-3.32121	-0.06768				-2.91013	-0.62118
8.96097	-0.03957				8.50008	0.581615				8.91502	-0.02639
6.32332	-0.42402				6.26655	-0.31011				6.31913	-0.46149
6.31806	-0.07452				6.23036	0.420039				6.38578	-0.01382
0.305377	-0.29277				0.436249	-0.21586				0.289294	-0.04963
5.48681	-0.30639				5.38033	0.512183				5.5003	-0.00317
4.01421	0.132411				4.31954	-0.08976				3.93957	0.091629
-2.98744	-0.8054				-2.57981	-1.21242				-2.99058	-0.79959
5.61005	-0.39349				5.68529	-0.13535				5.59873	-0.17999
5.45407	-0.23425				5.43608	-0.14192				5.49176	-0.09701
4.39577	0.009798				4.53989	0.429679				4.65317	0.003955
6.71687	-0.37266				6.64396	-0.01025				6.6818	-0.24352
5.87179	-0.44564				5.61037	0.072127				5.75672	-0.12333
-2.69487	-0.55991				-3.32121	-0.06768				-3.29123	-0.04726
-3.22241	0.032552				-3.32121	-0.06768				-3.32899	-0.12278
5.68312	0.06512				5.63205	0.025217				5.79251	0.135411
-1.57207	-2.53635				-3.04417	-0.62175				-1.96851	-0.41027
6.0132	-0.25003				5.87178	-0.10719				5.99042	-0.07109
5.47166	0.247918				5.36799	0.07133				5.57176	0.291295
5.52731	0.506237				2.94538	1.61329				5.52072	0.634231
8.32718	-0.25544				8.29631	-0.34364				8.3124	-0.47256
7.90878	-0.36898				8.05191	-0.35285				7.88002	-0.49558
-3.31441	-0.15146				-3.32121	-0.06768				-3.32899	-0.12278
-3.31441	-0.15146				-3.32121	-0.06768				-3.32899	-0.12278
8.69993	0.141401				8.85301	0.201903				8.73968	0.137575
-3.31441	-0.15146				-3.32121	-0.06768				-3.32899	-0.12278
7.94079	0.024509				7.91843	0.198335				8.00715	0.1425
-1.60882	-2.60986				-2.77904	0.180325				-1.97762	-2.26154
6.11546	0.023789				6.32419	0.121886				6.20681	0.181796
6.93432	0.090698				7.00898	-0.43629				6.98615	-0.23407
5.59102	-0.39236				5.8102	-0.13137				5.62648	-0.51301
8.83327	-0.23029				8.66773	-0.17713				8.74731	-0.38793
4.68886	-0.51751				4.79721	-0.42698				4.71017	-0.65775
-1.86694	-0.0144				-0.89507	-1.74498				-1.16409	-1.06577
4.96678	-0.09882				4.99536	0.152693				4.91203	-0.07865
6.44285	-0.19348				6.42845	-0.12563				6.49301	-0.33501
10.074	-0.14685				9.98422	0.048213				10.0824	-0.19772
3.37106	0.653457				4.84555	0.139429				3.96829	1.05172
6.47935	-0.25995				6.31705	0.085707				6.49749	-0.17715
5.20913	0.243263				5.08579	0.374038				5.01644	0.249687
2.71357	0.664777				3.01572	-0.82376				2.65373	0.428829
1.05636	0.67163				0.367387	1.22672				0.821754	1.03152
6.11504	-0.12485				6.21822	-0.18278				6.11536	-0.10261
5.2703	-0.21517				5.03249	-0.24816				5.10579	-0.33893
3.9916	-0.6443				3.89278	-0.15457				3.93655	-0.58367
8.71686	-0.22267				8.72347	-0.21444				8.7367	-0.28842
-3.31441	-0.15146				-3.32121	-0.06768				-3.32899	-0.12278
6.05901	-0.13968				5.89323	0.201581				5.94678	-0.08642
-0.00832	-2.17043				0.010953	-0.58141				0.180058	-1.17623
1.37471	-1.11688				0.965862	-0.20329				1.03842	-1.25642
4.3825	-0.05835				4.52825	0.941385				4.34997	0.064062
6.38387	-0.08279				6.46842	0.087236				6.38278	-0.05576
5.8819	-0.22169				5.90331	-0.11491				5.81978	-0.223
-3.31441	-0.15146				-3.32121	-0.06768				-3.32899	-0.12278
6.52864	0.315326				4.09664	0.78212				6.26221	0.381342
4.02652	0.035706				3.52333	0.00197				3.94033	0.265457
5.03961	-0.62361				5.30128	-0.52656				5.03019	-0.71759
-2.21138	-1.77275				-2.87515	-0.07309				-1.89962	-1.26717
6.6682	-0.35291				6.52499	-0.35615				6.64962	-0.54355
7.56618	-0.16424				7.50284	-0.19111				7.47475	-0.30219
-3.28386	-0.09036				-3.32121	0.204124				-3.32899	-0.12278
2.12236	-0.21572				3.79878	-1.00354				2.71158	-0.07614
6.25893	0.109935				5.94268	-0.01731				6.23593	-0.02681
5.14143	0.040322				4.57712	-0.09591				4.97066	0.028946
4.74923	-0.33727				5.29929	-0.2504				4.80775	-0.47284
7.228	-0.14542				7.11116	-0.17023				7.19212	-0.21011
8.63022	-0.25031				8.76479	-0.25141				8.63657	-0.33612
4.7501	-0.08484				4.62019	0.149172				4.73068	0.097406
10.2557	-0.41913				10.0507	-0.05241				10.1971	-0.43523
4.88125	-0.11883				6.25466	-0.37608				5.0131	-0.04264
6.68977	0.189961				6.4321	-0.23036				6.63993	-0.02523
-2.26154	-1.15741				-2.23653	0.180325				-1.85314	-1.59135
5.82271	0.084562				6.19385	-0.69536				5.88574	-0.26135
6.06696	-0.23729				6.22504	-0.31141				6.08004	-0.39257
5.68406	-0.44711				6.26593	-0.16148				5.85672	-0.55057
3.80168	-0.03056				3.62344	0.486091				3.83554	-0.29503
4.40813	-0.10376				4.31769	0.301174				4.41253	0.129447
4.68964	0.416831				4.31647	0.012059				4.48802	0.203998
7.08641	0.015523				7.25182	0.24189				7.17812	0.072915
5.67292	-0.06946				5.73364	0.189115				5.60968	-0.01613
-3.31441	-0.15146				-3.32121	-0.06768				-3.32899	-0.12278
-3.13767	0.202015				-3.05607	0.462586				-2.53617	0.126751
7.37106	0.183864				7.44406	-0.20225				7.31956	0.226012
4.97234	-0.48847				4.84245	-0.25006				4.94827	-0.54884
7.0678	-0.24183				6.82104	0.237725				7.08382	0.063832
6.01993	0.069154				5.86903	-0.22352				6.03285	-0.02104
-3.22045	0.036464				-3.19795	0.450632				-3.18386	0.167494
4.32664	-0.37853				4.32238	0.214709				4.44436	-0.16584
5.67504	-0.57166				6.02361	-0.4489				5.78393	-0.58698
6.72483	-0.16679				6.66995	0.039354				6.74404	-0.07098
8.98266	-0.29862				8.98394	0.025593				9.00864	-0.25237
10.6603	-0.12366				10.5182	0.040423				10.6685	-0.07021
6.58655	-0.28048				6.63922	-0.03642				6.57307	-0.21316
5.00799	0.038297				4.67458	0.177649				4.92911	0.087137
-3.31441	-0.15146				-3.32121	-0.06768				-3.32899	-0.12278
-3.31441	-0.15146				-3.32121	-0.06768				-3.32899	-0.12278
6.1457	-0.18503				6.09876	-0.06248				6.09286	-0.19361
6.6723	-0.47378				6.50006	-0.35307				6.65196	-0.58098
6.13471	-0.03776				5.92489	-0.55032				6.10069	-0.22304
5.35754	-0.10043				5.24024	0.013876				5.37613	-0.06853
4.84394	0.12035				4.71794	-0.12055				4.64868	0.104419
-1.36311	0.795732				-1.8497	0.409045				-1.30758	0.445332
1.64567	-0.21728				0.086871	0.668235				1.42492	-0.80136
6.60088	0.101102				6.48103	-0.08029				6.58135	0.070547
4.54183	-0.10701				4.54274	0.034852				4.53792	-0.11126
4.7665	-0.60882				4.8376	0.195039				4.75288	-0.37509
4.36433	-0.63522				4.44515	-0.39504				4.42609	-0.43057
8.15127	-0.00615				7.95552	0.4048				8.10235	0.122976
7.17692	-0.43136				7.30944	-0.58908				7.23933	-0.4452
10.2009	-0.51025				10.1238	-0.02039				10.2042	-0.53713
-2.81052	-0.79122				-3.32121	0.204124				-3.29123	-0.04726
6.20458	0.098167				6.07309	-0.13928				6.16878	-0.13798
-1.64368	-0.65323				-1.45214	-1.04633				-1.40303	-2.7567
6.17129	-0.27788				6.06039	-0.00908				6.14082	-0.23373
5.86919	0.150306				5.90971	0.147944				5.96446	0.099948
5.98319	-0.33853				6.0267	-0.19707				5.97404	-0.31923
4.85417	-0.44132				5.20827	-0.02359				4.94858	-0.36509
4.54013	0.04199				4.42481	0.004367				4.47543	-0.07242
-3.31441	-0.15146				-3.32121	-0.06768				-3.32899	-0.12278
7.70128	0.091371				8.14541	-1.51165				7.65775	-0.05279
4.60273	-0.48567				4.46264	-0.23019				4.63363	-0.2974
5.36862	-0.48454				5.17224	-0.42705				5.35599	-0.52499
5.55215	-0.22694				5.35437	0.315896				5.63913	-0.06933
3.73863	-0.5112				4.0789	-0.21173				3.89509	-0.25071
-3.31441	-0.15146				-3.32121	-0.06768				-3.32899	-0.12278
-3.31441	-0.15146				-3.32121	-0.06768				-3.32899	-0.12278
7.2493	-0.1753				7.14219	-0.11529				7.19626	-0.32008
7.89798	-0.33322				7.88018	0.015468				7.95268	-0.23876
4.86063	0.022589				4.84074	0.05593				4.99433	0.466897
-3.31441	-0.15146				-3.32121	-0.06768				-3.32899	-0.12278
5.49534	-0.21017				5.31875	-0.03242				5.5408	0.040782
-3.30277	-0.12818				-3.04417	-0.62175				-3.26523	0.004746
-2.21138	-1.77275				-2.47537	-0.69881				-3.26523	0.004746
4.54447	-0.47987				4.91405	-0.09688				4.64529	-0.37131
-3.08809	0.301181				-3.32121	-0.06768				-2.97389	-0.76621
6.73132	-0.56886				7.31879	-0.53809				6.79597	-0.62405
-3.31441	-0.15146				-3.32121	-0.06768				-3.32899	-0.12278
5.77739	-0.49191				5.26441	-0.4574				5.62275	-0.328
6.09645	0.064472				6.57623	-0.19464				6.36874	-0.05088
-2.68449	1.10839				-1.58803	-1.07563				-2.21285	-1.36521
-1.8673	-0.79621				-0.93318	0.411072				-2.20026	2.13468
-1.41039	2.3487				-0.12774	-0.45224				-1.24527	1.03621
9.75309	-0.40323				9.5768	0.174476				9.80148	-0.37983
5.76279	-0.0142				5.21841	0.894079				5.7094	0.418783
-3.31441	-0.15146				-3.32121	-0.06768				-3.32899	-0.12278
7.41461	-0.48171				7.48317	-0.36868				7.42323	-0.56706
4.88786	-0.28027				5.10706	0.027557				4.99869	-0.30887
-2.71249	-0.2555				-2.92108	0.732557				-2.56576	0.05005
6.53824	-0.38702				6.59325	-0.23004				6.58951	-0.29359
6.3445	-0.5039				6.25748	-0.2281				6.37587	-0.29956
4.12259	-0.14176				4.07464	0.246096				4.15682	0.14629
5.17167	-0.37261				4.9773	0.091074				5.05477	-0.47633
0.06957	1.4268				-0.94543	2.64826				0.228278	1.19053
7.24994	-0.38967				7.31337	-0.11708				7.23048	-0.28585
-3.30277	-0.12818				-3.32121	-0.06768				-3.32899	-0.12278
6.67167	-0.17591				6.45779	-0.1632				6.68608	-0.19845
8.82682	-0.00197				8.79049	-0.24013				8.87008	0.058405
7.73829	-0.01987				7.64288	0.10774				7.80756	0.050188
12.2601	0.184532				12.0879	0.091388				12.2601	0.256488
-1.41783	-2.43583				-0.86861	-0.75255				-1.6789	0.487653
-1.40076	1.48014				-1.60559	0.382086				-2.01782	1.14593
-3.28386	-0.09036				-3.04417	-0.07309				-3.32899	-0.12278
5.33195	0.219098				5.3519	-0.16163				5.36006	-0.03991
5.1094	-0.39171				5.06682	0.169343				5.08126	-0.31154
5.31247	0.079598				5.23212	-0.03631				5.32707	-0.14388
5.68238	0.012191				5.34351	-0.02402				5.55088	-0.1811
6.53706	-0.34475				6.48519	0.055573				6.49862	-0.1551
6.40257	-0.23372				6.25204	0.058016				6.38598	-0.12695
6.67763	-0.27609				6.8304	-0.24558				6.71253	-0.238
5.18703	-0.36779				5.3713	-0.39291				5.22868	-0.4135
5.53686	-0.56587				5.67811	-0.08146				5.57184	-0.59122
-2.40427	0.021289				-1.79626	-0.10697				-2.35072	-1.82427
7.28657	-0.38353				7.18794	0.040603				7.2427	-0.32204
4.58043	-0.04955				5.33967	0.208473				4.85972	-0.11111
-1.3132	-0.86421				-2.45673	0.929421				-2.5649	1.40541
-3.31441	-0.15146				-3.32121	-0.06768				-3.32899	-0.12278
6.069	-0.07784				5.72027	-0.01217				5.99005	-0.00036
-0.03435	-2.44903				-0.18441	-0.19343				0.260615	-1.66223
9.92397	-0.03951				9.88233	0.139613				9.97239	-0.05613
-3.31441	-0.15146				-3.32121	-0.06768				-3.32899	-0.12278
5.17829	-0.10471				5.69679	-0.23495				5.38729	-0.05648
5.06544	-0.40238				5.35183	-0.08929				5.03744	-0.42598
-3.31441	-0.15146				-3.32121	-0.06768				-3.32899	-0.12278
4.02969	-0.50028				4.45343	-0.17092				4.09016	-0.34628
5.41614	0.082503				5.91561	-0.15514				5.60597	0.137435
-3.12178	0.233799				-3.32121	-0.06768				-3.30792	-0.08064
5.9774	-0.43508				5.88425	-0.1897				5.93866	-0.3941
-3.31441	-0.15146				-3.32121	-0.06768				-3.32899	-0.12278
7.34359	-0.16945				7.52567	0.080059				7.49976	-0.14366
-3.31441	-0.15146				-3.32121	-0.06768				-3.32899	-0.12278
0.213041	-0.19296				0.586546	0.385037				0.722729	-0.34615
4.8289	0.221909				4.66228	0.31984				4.90329	0.382632
3.20046	-1.11742				3.79312	0.040641				3.27425	-0.9046
-0.46793	-0.11171				-0.3241	-0.18559				-0.64738	-0.56612
5.97578	-0.19375				5.9857	-0.22379				5.92455	-0.19554
5.76738	0.139052				5.81044	0.069015				5.8847	0.206884
4.93102	0.332965				4.58444	0.563055				4.77618	0.326771
2.58522	-0.64271				2.43579	-0.07337				2.28827	-0.41548
-3.31441	-0.15146				-3.05607	0.462586				-3.32899	-0.12278
2.84529	-0.26826				2.88588	0.339505				2.80997	-0.34489
7.65022	0.136434				7.89195	-0.92309				7.83657	-0.16855
6.06163	-0.25395				6.03227	-0.19159				6.04002	-0.31582
5.01211	-0.05768				4.7364	-0.04826				5.00098	0.239605
4.63674	-0.18993				4.67549	-0.09911				4.64043	-0.01914
8.82071	-0.44211				8.58808	0.181827				8.82139	-0.33794
4.10505	-0.54632				4.54024	-0.28456				4.07019	-0.64229
5.11789	-0.62499				5.26025	-0.29863				5.17827	-0.58831
-0.34532	-2.07072				-0.43911	-0.94516				-0.09814	-1.40679
5.46317	-0.49475				5.92615	-0.60643				5.55917	-0.56389
3.45321	0.521587				4.21579	-0.17217				3.53165	0.743767
5.25464	-0.18836				5.26192	-0.17852				5.31522	-0.00072
-3.30277	-0.12818				-3.04417	-0.62175				-3.25694	0.021333
-3.30277	-0.12818				-2.61001	-0.09148				-3.32899	-0.12278
5.72436	-0.0718				5.69194	-0.03595				5.64278	-0.06617
5.8938	-0.54463				5.97018	0.036974				6.11912	-0.33217
5.80256	-0.30733				5.59223	-0.40856				5.89302	0.025499
7.83288	-0.1247				7.59216	0.265201				7.85547	-0.10495
5.53563	-0.18391				6.01602	-0.06479				5.69383	-0.10043
9.54887	-0.33935				9.50376	-0.02804				9.54889	-0.30121
8.74657	-0.32962				9.21663	0.036785				8.93347	-0.38941
6.73547	0.209285				6.5733	0.011455				6.66684	0.073266
-3.31441	-0.15146				-3.32121	-0.06768				-3.32899	-0.12278
4.71883	-0.51254				4.68715	-0.21533				4.69167	-0.44126
9.60667	-0.37551				9.60047	-0.09468				9.54685	-0.3797
5.70491	-0.31829				5.65474	0.546487				5.79237	-0.03717
3.61037	-0.24831				3.56137	0.034304				3.7526	0.284676
6.25537	-0.41719				6.1724	-0.77442				6.14063	-0.60168
6.47832	-0.22926				6.52798	-0.21569				6.48093	-0.37553
4.97664	-0.16213				5.38993	-0.05618				5.08804	-0.17396
8.81227	-0.31286				8.46654	0.244059				8.7081	-0.10577
4.7033	-0.26832				4.50371	0.027452				4.68522	-0.37803
8.26029	-0.20771				8.08371	0.120664				8.22689	-0.20076
-3.28386	-0.09036				-3.32121	-0.06768				-2.96951	-0.75746
-3.31441	-0.15146				-3.32121	-0.06768				-3.32899	-0.12278
-1.48301	0.399645				-1.2471	-0.02777				-1.48955	0.081408
6.57661	-0.29154				7.04012	-0.00728				6.67738	-0.25734
-3.31441	-0.15146				-3.32121	-0.06768				-3.32899	-0.12278
5.85101	-0.05975				6.09995	-0.22295				5.89923	-0.06277
5.0232	-0.30861				4.96174	-0.0909				5.09055	-0.3793
-2.49053	-0.69941				-1.193	-2.45155				-1.45409	-2.5934
5.71115	-0.45273				5.48638	-0.09312				5.64267	-0.62218
9.85795	-0.3383				9.76046	0.086673				9.85521	-0.25701
7.00579	-0.48833				7.01497	-0.186				7.04727	-0.51392
-3.31441	-0.15146				-3.32121	-0.06768				-3.32899	-0.12278
-0.81562	-1.49253				-1.08988	0.710131				-1.28872	-0.99094
4.8353	-0.45989				4.81068	-0.31337				4.79813	-0.4613
0.137085	0.456549				1.08537	-0.94043				0.880407	-1.11224
-3.27222	-0.06708				-3.32121	-0.06768				-3.32899	-0.12278
-3.31441	-0.15146				-3.32121	-0.06768				-3.32899	-0.12278
9.18732	-0.40854				9.37617	-0.23229				9.2332	-0.45273
6.55745	0.020665				6.44327	-0.12988				6.5408	-0.17277
4.48299	-0.18128				4.20102	0.109037				4.28863	0.056804
6.98588	0.319292				7.49807	-0.19001				7.09624	-0.00691
7.34455	0.212901				7.58915	0.140842				7.37378	0.254941
3.86002	0.171904				3.65374	0.20424				3.74095	0.097651
5.92776	-0.17746				5.78125	-0.26274				5.8495	-0.20853
7.89455	-0.0178				7.81555	0.072117				7.91131	0.062396
7.15655	0.269413				7.01054	0.261563				7.1384	0.29911
-2.59879	-0.02811				-2.75189	-0.37525				-1.91867	-1.66423
5.8197	-0.14255				5.75605	-0.29231				5.82877	-0.29751
5.7426	0.22805				5.74401	0.044721				5.77033	0.169521
-3.31441	-0.15146				-3.32121	-0.06768				-3.32899	-0.12278
-3.31441	-0.15146				-3.32121	-0.06768				-3.32899	-0.12278
7.59331	-0.33655				7.33566	0.373347				7.52372	0.037198
-1.40499	0.168323				-1.93102	1.28067				-0.9653	-0.34409
5.94315	-0.02203				6.20102	-0.04825				6.04527	-0.05715
9.7842	-0.38912				9.57054	0.076582				9.79567	-0.31332
5.91968	-0.42225				6.28055	-0.43438				5.96323	-0.6599
-3.31441	-0.15146				-3.32121	-0.06768				-3.32899	-0.12278
6.05575	-0.01364				5.75865	0.42907				6.13076	0.313654
4.02825	-0.0217				3.52943	-0.45978				3.89815	-0.15465
5.3125	0.040718				5.11827	-0.07908				5.31088	-0.00669
5.64228	-0.41934				5.52256	0.165569				5.59877	-0.37882
9.37903	0.101072				9.27017	0.427439				9.40547	0.512707
-1.30571	-1.28066				-1.4282	-0.38118				-1.39577	-1.70397
2.71459	-0.53934				3.59017	-0.52477				2.8587	-0.69945
-3.31441	-0.15146				-3.32121	-0.06768				-3.32899	-0.12278
5.61095	-0.36712				5.75136	-0.18993				5.67049	-0.29362
-2.27589	-1.02984				-2.07428	-1.45865				-2.07983	-1.6276
-3.31441	-0.15146				-3.32121	-0.06768				-3.32899	-0.12278
5.59126	-0.18345				6.10743	-0.03206				5.75754	-0.16772
5.84299	0.164022				5.46438	-0.09818				5.7421	0.267257
7.58286	-0.23805				7.76994	-0.11791				7.67153	-0.25464
4.9818	0.269949				4.66759	-0.05187				4.93265	0.413624
4.29138	-0.47538				4.60941	-0.05833				4.37929	-0.55631
5.73966	0.087048				5.24392	0.717937				5.69349	0.079218
4.86639	-0.19321				5.41904	-0.37114				5.03913	-0.24449
6.01585	-0.49776				6.11624	-0.10228				6.01878	-0.39403
-3.31441	-0.15146				-3.32121	-0.06768				-3.32899	-0.12278
-0.1883	1.38559				0.877279	0.175069				0.081237	2.20983
-3.12178	0.233799				-3.02893	0.178823				-2.90575	-0.62993
7.97258	0.198457				7.96011	-0.11116				7.94044	-0.0782
4.69724	-0.42924				4.69597	-0.44941				4.72077	-0.37318
-3.31441	-0.15146				-3.32121	-0.06768				-3.32899	-0.12278
5.35317	-0.47752				5.44284	0.155222				5.39275	-0.27929
7.60582	0.260561				7.51914	-0.12908				7.57256	0.113976
8.52871	-0.38035				8.48846	-0.04423				8.57919	-0.3719
7.81317	0.119837				7.69684	-0.01971				7.78999	-0.03185
4.93064	-0.27143				4.41897	-0.69955				4.81831	-0.10326
-3.31441	-0.15146				-3.32121	-0.06768				-3.32899	-0.12278
-3.31441	-0.15146				-3.32121	-0.06768				-3.32899	-0.12278
-2.33261	1.81213				-2.62575	0.141889				-3.07285	0.389504
7.58771	-0.22549				7.49659	0.194037				7.61599	0.04899
13.7594	-0.21641				13.8676	0				13.7594	-0.21641
6.92749	-0.19576				7.1748	0.013332				7.00978	-0.15502
5.92714	-0.51756				6.00406	0.029229				5.99787	-0.13633
6.35341	-0.53855				6.42643	-0.41238				6.43027	-0.56559
4.18691	0.479669				4.04993	-0.21837				4.12406	0.76993
5.96475	-0.09153				5.96958	0.245455				6.03905	-0.0307
4.06614	0.246976				4.17773	0.589974				4.10089	0.476023
9.17355	0.03803				8.73022	0.130564				9.0837	-0.09472
-2.98744	-0.8054				-2.70676	-1.29658				-1.89503	-2.70248
3.31415	-0.9345				3.33028	0.027337				3.31482	-0.88674
7.33492	-0.48713				7.13989	-0.05124				7.25169	-0.41741
3.88314	-0.78558				4.09633	-0.31925				3.91985	-0.82115
1.48008	0.894056				0.724443	0.994368				1.23488	1.59372
5.04805	-0.20431				5.53151	-0.22585				5.16967	-0.12166
5.48504	-0.47189				5.43993	-0.37407				5.46098	-0.44907
6.42538	0.156792				6.05772	0.118094				6.33543	0.229862
-3.31441	-0.15146				-3.32121	-0.06768				-3.32899	-0.12278
8.22885	-0.06838				8.03975	-0.02992				8.17887	-0.24775
-3.31441	-0.15146				-3.32121	-0.06768				-2.96951	-0.75746
5.71222	-0.20079				6.3069	-0.21565				5.86731	-0.24735
5.22416	0.185918				5.2279	0.009092				5.13931	0.026723
-1.8916	-0.26125				-2.30517	1.92806				-1.6558	-0.77953
-3.31441	-0.15146				-3.32121	-0.06768				-3.32899	-0.12278
5.51767	-0.2439				5.50552	-0.07455				5.48038	-0.31529
-3.22045	0.036464				-2.61001	0.180325				-2.9091	0.717013
7.9623	0.132438				8.01561	0.221641				8.01035	0.127195
7.27133	0.178243				7.42538	-0.03263				7.29863	0.056044
5.89989	0.132598				6.00645	0.096753				5.94206	0.15766
0.488751	1.43633				-0.28123	1.24669				-0.23624	2.58803
4.76865	-0.06311				4.66994	-0.28167				4.66256	-0.29989
4.07402	-0.04543				3.94639	0.165999				4.07835	0.32603
9.69771	-0.51105				9.57583	0.022101				9.73419	-0.3514
-0.8831	-0.56619				-0.85405	-0.57404				-0.72386	-1.04475
6.17884	0.127879				6.25486	0.106169				6.1943	-0.10006
-3.31441	-0.15146				-3.32121	-0.06768				-3.32899	-0.12278
8.0335	-0.31912				7.75276	0.453254				8.0287	0.007377
6.19354	0.158481				5.94057	0.315927				6.13198	0.164775
4.58514	-0.54101				4.63475	0.120178				4.37428	-0.57263
4.83395	-0.61119				4.50624	0.549042				4.74016	-0.10725
7.77362	0.213618				7.77071	0.174415				7.86052	0.192186
-3.31441	-0.15146				-3.32121	-0.06768				-3.32899	-0.12278
6.0893	0.114706				6.02938	-0.09249				6.03137	-0.25129
-0.8688	0.912415				-1.56121	-1.71512				-0.59488	1.2112
7.97866	0.253651				7.80164	0.848396				8.00025	0.298274
4.85006	0.248201				4.66992	0.255648				4.80636	0.303508
-3.31441	-0.15146				-3.32121	-0.06768				-3.32899	-0.12278
6.21112	-0.40147				6.42584	-0.46912				6.29663	-0.49453
7.00937	-0.17816				6.82845	0.066485				7.00948	-0.11915
4.40807	0.42985				4.42593	0.069077				4.50406	0.248881
7.67346	0.11862				7.55343	-0.2618				7.65147	-0.18209
-3.31441	-0.15146				-3.32121	-0.06768				-3.32899	-0.12278
6.81825	-0.04755				6.60362	-0.28164				6.71326	-0.19417
5.849	-0.22044				5.39815	0.6485				5.72576	0.093741
6.34269	-0.29693				6.25122	-0.23282				6.24468	-0.4997
5.57259	-0.0863				5.48401	0.156049				5.62645	0.097061
6.21697	-0.51855				5.9657	0.187076				6.14346	-0.32857
5.59214	-0.1867				5.40317	0.160735				5.5411	-0.19026
5.02648	0.049162				4.88827	0.102666				4.9848	-0.06521
6.95178	0.065462				6.72053	-0.29007				6.94633	-0.1097
5.24721	-0.56773				5.19138	0.067472				5.30804	-0.26898
9.35039	0.049044				9.14729	0.17307				9.33511	0.020688
5.61739	-0.27168				5.57944	0.077533				5.58458	-0.21116
3.85002	0.288815				3.70007	-0.23262				3.8536	-0.13076
4.02814	0.11904				3.93144	-0.146				3.95326	-0.17117
-3.13342	0.210517				-2.88705	0.462586				-3.11992	0.295362
-3.31441	-0.15146				-3.32121	-0.06768				-3.32899	-0.12278
-3.30277	-0.12818				-3.15218	-0.06768				-3.19317	0.148857
-0.55105	1.53202				-1.05326	0.106027				-0.61424	0.618992
-3.10675	0.263856				-2.86252	-0.4364				-3.02514	0.484921
-2.37862	0.072589				-1.79626	-0.65916				-2.0604	0.115204
-3.08809	0.301181				-3.02893	0.450632				-2.97389	-0.76621
-2.93721	0.602937				-3.15218	0.204124				-2.95139	0.632428
-3.31441	-0.15146				-3.32121	-0.06768				-3.32899	-0.12278
-1.03905	1.28756				-1.08605	0.097861				-1.09412	0.212719
-1.50836	0.94117				-1.30973	0.610455				-1.44939	0.161728
3.21013	0.059343				2.54264	0.327749				3.05123	-0.14656
-3.1899	0.097559				-2.7207	-0.38654				-3.29123	-0.04726
0.403278	0.673161				0.494093	-0.17496				0.568619	0.067187
-3.22241	0.032552				-3.32121	-0.06768				-3.30792	-0.08064
5.32522	0.326277				5.40642	0.217289				5.369	0.073056
-1.74338	1.68271				-1.87946	-0.77365				-1.87069	-1.56825
-1.97132	-1.88486				-1.95193	-0.47284				-3.03026	0.474676
8.88331	0.094131				9.09272	-0.0685				8.96832	0.078024
5.07498	-0.12554				5.38138	0.028651				5.16153	-0.0233
-3.31441	-0.15146				-2.73926	-0.73855				-2.92636	0.68248
7.15013	-0.0585				6.79687	-0.15918				7.08118	-0.34671
6.03803	0.061373				6.03212	0.070784				6.0415	0.174803
4.58678	0.05968				4.1608	1.09142				4.3801	-0.16547
4.67406	-0.02594				4.43527	0.781663				4.6325	0.368479
6.01815	-0.26158				6.09936	-0.2691				6.08694	-0.33881
-3.31441	-0.15146				-3.32121	-0.06768				-3.32899	-0.12278
2.16132	0.773708				1.58923	-0.28767				2.0039	0.005382
5.09031	-0.44573				5.40609	-0.72415				5.2631	-0.58088
-3.07621	0.324951				-2.64405	0.178488				-2.1727	-1.44552
6.15375	-0.48079				6.0263	-0.12555				6.09312	-0.45665
-2.95689	-0.74431				-3.32121	-0.06768				-3.30792	-0.08064
10.4223	-0.19318				10.1684	0.333347				10.4288	-0.3416
4.65448	-0.14417				4.64645	-0.10864				4.68754	-0.07243
0.589626	1.57909				1.88854	-0.3118				1.07214	0.238617
7.63515	-0.48215				7.68078	-0.11129				7.69946	-0.14033
5.11879	-0.09938				4.97852	-0.08621				4.9948	0.025444
-3.31441	-0.15146				-3.32121	-0.06768				-3.32899	-0.12278
7.16223	-0.32041				7.13276	-0.29222				7.13691	-0.27876
2.4746	-1.08872				2.68079	-0.55711				2.51231	-0.35813
-2.89348	-0.61748				-2.86252	-0.98506				-3.13252	0.270167
6.05756	-0.25997				6.69186	-0.05333				6.30173	-0.34007
-2.4911	1.49515				-2.90262	-0.41185				-3.20906	0.117078
5.82813	0.132741				5.97564	0.204149				5.87562	0.197126
3.81349	-0.08252				4.08328	-0.55386				3.74692	-0.35787
6.18814	-0.58292				6.16458	0.067262				6.15044	-0.24492
5.36622	0.277843				5.13113	0.072794				5.22234	0.294111
3.06568	0.652179				2.97258	0.279224				3.06949	0.495202
-3.31441	-0.15146				-3.32121	-0.06768				-3.32899	-0.12278
1.73717	0.019751				2.11511	0.849838				2.22234	0.231093
7.1313	0.060806				7.15082	0.142902				7.1139	0.138914
9.97917	-0.37574				9.82078	-0.06469				9.91066	-0.25668
4.23336	-0.64283				4.86194	-0.60873				4.36734	-0.65259
6.00914	-0.24346				5.89483	0.044636				5.9699	-0.17944
-1.23467	-1.26932				-0.66084	0.057945				-0.57422	0.966494
-3.31441	-0.15146				-3.32121	-0.06768				-3.32899	-0.12278
-3.31441	-0.15146				-3.32121	-0.06768				-3.32899	-0.12278
5.64969	-0.18691				6.24354	-0.49683				5.75004	-0.59525
4.93938	-0.53257				5.21068	-0.00258				4.97112	-0.54825
9.29692	-0.13627				9.41111	0.037908				9.31715	-0.1269
-3.31441	-0.15146				-3.32121	-0.06768				-3.32899	-0.12278
-0.68186	-2.52836				-1.49553	-1.04113				-0.33456	-1.29251
-3.31441	-0.15146				-3.32121	-0.06768				-3.20055	0.134112
7.92846	0.28768				7.62291	-0.16806				7.85291	0.116665
6.4681	-0.17162				6.86647	-0.07912				6.57944	-0.32865
7.42797	-0.58921				7.35544	-0.02049				7.50852	-0.35661
9.20221	0.103239				8.9711	-0.16543				9.11009	-0.08576
7.46774	0.00051				7.43221	-0.27468				7.41104	-0.2822
-2.80645	-0.44342				-3.32121	-0.06768				-2.33187	-1.60324
5.12135	-0.22152				5.27026	-0.03718				5.18802	-0.05895
5.68647	-0.2449				5.69132	0.008254				5.67134	-0.1958
6.95568	0.105027				6.80277	0.158414				6.99739	0.163998
3.69543	-0.49444				3.58693	0.022536				3.84364	-0.1753
-3.31441	-0.15146				-3.32121	-0.06768				-3.32899	-0.12278
4.8221	-0.03342				4.81919	0.115247				4.87068	0.20785
4.54037	-0.53168				4.31771	-0.76415				4.4839	-0.84993
4.0462	-0.45811				4.84658	-0.18449				4.27874	-0.56776
7.57079	-0.36125				7.6035	-0.1358				7.54521	-0.40841
7.78516	-0.25889				7.53269	0.121771				7.82345	-0.28291
5.74792	0.270237				5.59883	0.49915				5.77969	0.646548
8.45114	0.08428				8.09122	0.071545				8.38208	0.018096
4.15479	0.173106				4.57169	-0.24141				4.32429	0.401801
[truncated: 4,787 more rows]
