# Supplementary material for: Dietary change without caloric restriction maintains a youthful profile in ageing yeast
Source: PLoS Biol. 2023 Aug 29;21(8):e3002245. doi: 10.1371/journal.pbio.3002245 (PMC10464975; doi:10.1371/journal.pbio.3002245)
Supplement: S2 File — (ZIP) [file pbio.3002245.s010.zip › S2_File/figure s5.xlsx]

## Sheet: s5a top
Start	2_Wt_log	1_Wt_log	1_Wt_24h	2_Wt_24h	1_Wt_48h	2_Wt_48h	1_Wt_GAL_log	2_Wt_GAL_log	1_Wt_GAL_24h	2_Wt_GAL_24h	1_Wt_GAL_48h	2_Wt_GAL_48h
451607	8.56	0	3006.16	3736.05	3198.72	2990.33	13.414	6.3	252.07	301.28	1732.74	2615
451608	8.56	0	2922.42	3662.77	3103.3	2916.1	13.414	6.3	246.53	297.92	1693.05	2543
451609	8.56	0	2882.14	3615.88	3074.4	2870.79	13.414	6.3	244.868	296.8	1676.82	2512
451610	8.56	0	2837.62	3558.23	3021.98	2815.84	13.414	5.4	242.652	290.08	1653.37	2466
451611	8.56	0	2812.18	3519.15	2998.46	2784.03	13.414	5.4	242.652	284.48	1648.86	2435
451612	8.56	0	2813.24	3518.18	2995.78	2772.46	13.414	5.4	242.652	282.24	1647.05	2428
451613	8.56	0	2704.06	3388.24	2845.92	2651	12.708	5.4	234.896	267.68	1588.42	2301
451614	8.56	0	2695.58	3369.67	2832.48	2633.65	12.708	5.4	234.896	263.2	1580.3	2285
451615	8.56	0	2681.8	3352.09	2817.02	2610.51	12.708	5.4	232.126	260.96	1563.17	2276
451616	8.56	0	2678.62	3342.32	2808.96	2599.91	12.708	5.4	230.464	260.96	1555.05	2272
451617	8.56	0	2657.42	3319.85	2784.1	2572.92	12.708	5.4	229.356	256.48	1544.22	2259
451618	8.56	0	2603.36	3250.48	2749.82	2518.93	12.002	5.4	226.586	256.48	1532.5	2228
451619	8.56	0	2620.32	3274.9	2777.38	2525.68	12.708	5.4	231.572	256.48	1554.15	2265
451620	7.49	0	2481.46	3220.19	2619.46	2476.52	12.002	4.5	212.736	249.76	1457.63	2183
451621	7.49	0	1998.1	2730.72	2067.07	2000.3	7.766	2.7	171.74	201.6	1200.56	1810
451622	7.49	0	1968.42	2698.47	2043.55	1950.17	7.766	2.7	168.416	196	1182.52	1790
451623	7.49	0	1910.12	2592.96	1976.35	1862.45	7.766	2.7	165.646	190.4	1145.54	1731
451624	7.49	0	1902.7	2581.23	1966.94	1854.74	7.766	2.7	163.984	188.16	1145.54	1719
451625	7.49	0	1874.08	2548.99	1938.72	1811.36	7.766	2.7	158.998	182.56	1122.99	1702
451626	6.42	0	1863.48	2528.48	1928.64	1776.65	8.472	2.7	161.214	185.92	1122.09	1693
451627	6.42	0	1859.24	2518.71	1922.59	1768.94	8.472	2.7	160.66	184.8	1120.28	1685
451628	6.42	0	1796.7	2460.09	1848.67	1726.52	8.472	2.7	151.796	178.08	1092.32	1613
451629	6.42	0	1762.78	2399.51	1799.62	1705.32	8.472	2.7	150.688	178.08	1086.01	1590
451630	5.35	0	1650.42	2326.24	1683.36	1617.59	8.472	2.7	144.04	169.12	1027.38	1492
451631	5.35	0	1608.02	2276.41	1657.82	1592.53	8.472	2.7	145.148	168	1012.95	1443
451632	5.35	0	1568.8	2236.35	1598.69	1563.61	8.472	2.7	140.716	165.76	991.298	1404
451633	1.07	0	1103.46	1544.64	1109.47	1056.54	5.648	1.8	96.95	112	709.874	992
451634	1.07	0	1082.26	1486.99	1086.62	1007.38	5.648	0.9	94.18	112	700.854	972
451635	1.07	0	1039.86	1413.72	1058.4	937.972	5.648	0.9	90.856	103.04	674.696	916
451636	0	0	931.74	1211.48	948.192	778.912	4.942	0.9	83.1	92.96	611.556	803
451637	0	0	905.24	1164.58	928.032	749.028	4.942	0.9	83.1	90.72	607.948	766
451638	0	0	901	1159.7	923.328	750.956	4.942	0.9	82.546	87.36	607.046	762
451639	0	0	863.9	1091.31	887.04	714.324	4.942	0.9	79.222	82.88	579.986	704
451640	0	0	852.24	1079.59	883.008	704.684	4.236	0.9	78.114	80.64	577.28	687
451641	0	0	848	1070.79	880.992	699.864	4.236	0.9	77.56	79.52	577.28	685
451642	0	0	850.12	1079.59	882.336	703.72	4.236	0.9	77.56	81.76	576.378	684
451643	0	0	843.76	1076.65	878.304	701.792	4.236	0.9	75.898	81.76	571.868	679
451644	0	0	843.76	1074.7	876.96	698.9	4.236	0.9	75.344	81.76	568.26	678
451645	0	0	844.82	1073.72	878.304	698.9	4.236	0.9	75.898	81.76	569.162	678
451646	0	0	841.64	1073.72	878.304	698.9	4.236	0.9	75.898	81.76	569.162	676
451647	0	0	850.12	1066.88	880.32	695.044	4.236	0.9	75.898	80.64	564.652	673
451648	0	0	852.24	1073.72	879.648	700.828	4.236	0.9	74.79	81.76	562.848	670
451649	0	0	821.5	1056.14	854.784	690.224	4.236	0.9	72.574	78.4	545.71	651
451650	0	0	808.78	1057.11	843.36	688.296	4.942	0.9	70.912	79.52	535.788	649
451651	0	0	808.78	1055.16	844.032	685.404	4.942	0.9	71.466	79.52	533.984	648
451652	0	0	801.36	1037.57	833.952	682.512	4.236	0	69.804	78.4	522.258	632
451653	0	0	801.36	1037.57	833.952	682.512	4.236	0	69.804	78.4	520.454	631
451654	0	0	801.36	1026.83	826.56	684.44	4.236	0	69.25	78.4	516.846	627
451655	0	0	797.12	1023.9	818.496	682.512	4.236	0	68.696	77.28	513.238	623
451656	0	0	797.12	1028.78	818.496	687.332	4.236	0	70.912	79.52	507.826	625
451657	0	0	784.4	1019.01	807.744	681.548	4.236	0	69.804	77.28	498.806	606
451658	0	0	776.98	1019.99	801.024	680.584	4.236	0	69.804	75.04	493.394	602
451659	0	0	742	1003.38	775.488	669.98	4.236	0	69.25	73.92	474.452	583
451660	0	0	717.62	972.115	758.688	650.7	4.236	0	65.926	67.2	460.922	561
451661	0	0	705.96	953.552	747.936	637.204	4.236	0	65.372	68.32	458.216	551
451662	0	0	700.66	946.713	747.936	635.276	4.236	0	65.372	68.32	458.216	550
451663	0	0	686.88	934.989	743.232	629.492	4.236	0	65.372	67.2	446.49	545
451664	0	0	691.12	940.851	748.608	633.348	4.236	0	65.926	67.2	449.196	548
451665	0	0	693.24	934.989	746.592	632.384	4.236	0	65.926	68.32	443.784	546
451666	0	0	693.24	933.035	745.92	632.384	4.236	0	65.926	68.32	443.784	546
451667	0	0	696.42	937.92	750.624	636.24	4.236	0	65.372	67.2	448.294	548
451668	0	0	684.76	925.219	739.2	625.636	4.236	0	64.818	66.08	437.47	533
451669	0	0	684.76	925.219	739.2	625.636	4.236	0	64.818	66.08	437.47	531
451670	0	0	695.36	934.012	756	638.168	4.236	0	65.926	67.2	442.882	544
451671	0	0	699.6	934.012	760.704	639.132	4.236	0	65.372	68.32	442.882	545
451672	1.07	0	701.72	928.15	743.904	641.06	4.236	0	64.818	67.2	434.764	550
451673	1.07	0	654.02	889.07	679.392	614.068	4.236	0	55.4	59.36	393.272	517
451674	1.07	0	614.8	872.461	648.48	598.644	4.236	0	54.292	54.88	379.742	504
451675	1.07	0	505.62	772.807	514.08	536.948	3.53	0	42.658	39.2	303.072	386
451676	1.07	0	488.66	754.244	494.592	516.704	3.53	0	42.104	38.08	294.954	373
451677	1.07	0	479.12	733.727	489.216	495.496	3.53	0	43.212	38.08	292.248	372
451678	1.07	0	446.26	671.199	461.664	455.972	3.53	0	42.104	35.84	279.62	354
451679	1.07	0	382.66	559.821	388.416	358.608	3.53	0	40.442	33.6	247.148	317
451680	1.07	0	374.18	504.132	370.944	312.336	3.53	0	39.888	33.6	236.324	302
451681	1.07	0	367.82	490.454	364.896	293.056	2.824	0	39.888	33.6	235.422	297
451682	1.07	0	367.82	484.592	365.568	290.164	2.824	0	39.888	33.6	236.324	299
451683	1.07	0	367.82	484.592	365.568	289.2	2.824	0	39.888	33.6	235.422	299
451684	1.07	1	384.78	493.385	372.96	297.876	2.824	0	40.996	33.6	248.05	307
451685	1.07	1	393.26	494.362	374.304	301.732	2.824	0	40.996	33.6	252.56	308
451686	1.07	1	397.5	490.454	379.68	305.588	2.824	0	40.442	38.08	251.658	309
451687	1.07	1	395.38	491.431	379.68	306.552	2.824	0	40.442	38.08	249.854	308
451688	1.07	1	390.08	484.592	375.648	306.552	2.824	0	39.888	38.08	247.148	307
451689	1.07	1	384.78	483.615	372.96	299.804	2.824	0	39.334	38.08	240.834	304
451690	1.07	1	383.72	483.615	370.944	298.84	2.824	0	38.78	38.08	240.834	304
451691	1.07	1	379.48	478.73	368.928	295.948	2.824	0	38.226	38.08	239.03	302
451692	1.07	1	395.38	500.224	378.336	322.94	2.824	0	40.442	40.32	253.462	325
451693	1.07	1	395.38	501.201	361.536	321.976	2.824	0	39.334	38.08	248.05	321
451694	1.07	1	361.46	458.213	323.904	301.732	2.118	0	34.902	38.08	226.402	296
451695	1.07	1	350.86	429.88	305.76	283.416	2.118	0	33.794	36.96	209.264	272
451696	1.07	1	309.52	357.582	262.752	228.468	1.412	0	27.7	30.24	188.518	239
451697	1.07	1	310.58	356.605	263.424	227.504	1.412	0	27.7	30.24	187.616	240
451698	1.07	1	304.22	348.789	258.048	226.54	1.412	0	28.254	30.24	188.518	239
451699	1.07	1	293.62	333.157	247.968	215.936	1.412	0	27.7	30.24	179.498	232
451700	1.07	1	295.74	323.387	245.952	212.08	1.412	0	27.7	29.12	178.596	231
451701	1.07	1	293.62	321.433	242.592	209.188	0.706	0	26.038	29.12	176.792	230
451702	1.07	1	289.38	307.755	235.872	207.26	0.706	0	24.376	26.88	170.478	228
451703	1.07	1	288.32	307.755	235.872	206.296	0.706	0	24.376	26.88	168.674	228
451704	1.07	1	288.32	310.686	236.544	207.26	0.706	0	24.376	26.88	168.674	226
451705	1.07	1	283.02	304.824	232.512	204.368	0.706	0	23.268	25.76	163.262	223
451706	1.07	1	272.42	300.916	222.432	198.584	0.706	0	22.16	25.76	154.242	215
451707	1.07	1	252.28	271.606	190.848	182.196	0.706	0	19.944	25.76	140.712	204
451708	1.07	1	249.1	269.652	189.504	181.232	0.706	0	19.944	24.64	140.712	203
451709	1.07	1	243.8	258.905	184.128	180.268	0.706	0	19.944	24.64	142.516	195
451710	1.07	1	241.68	256.951	184.128	180.268	0.706	0	19.944	24.64	141.614	193
451711	1.07	1	241.68	254.997	182.784	179.304	0.706	0	20.498	24.64	138.908	193
451712	1.07	1	240.62	248.158	181.44	173.52	0.706	0	21.606	24.64	138.908	193
451713	1.07	1	239.56	246.204	179.424	169.664	0.706	0	21.606	24.64	138.908	193
451714	1.07	1	238.5	242.296	178.08	164.844	0.706	0	21.606	24.64	138.908	189
451715	1.07	1	238.5	238.388	176.736	159.06	0.706	0	22.16	24.64	138.006	188
451716	1.07	1	236.38	237.411	175.392	159.06	0.706	0	22.16	24.64	137.104	186
451717	1.07	1	235.32	234.48	171.36	158.096	0.706	0	22.16	23.52	136.202	186
451718	1.07	1	230.02	226.664	171.36	153.276	0.706	0	22.16	24.64	135.3	184
451719	1.07	1	241.68	237.411	179.424	161.952	0.706	0	22.714	24.64	140.712	193
451720	1.07	1	240.62	236.434	175.392	160.988	0.706	0	22.16	24.64	139.81	193
451721	1.07	1	240.62	238.388	176.736	161.952	0.706	0	22.16	24.64	141.614	195
451722	1.07	1	241.68	238.388	180.768	164.844	0.706	0	21.606	24.64	141.614	198
451723	1.07	1	231.08	236.434	176.064	162.916	0.706	0	21.606	22.4	138.908	196
451724	1.07	1	227.9	227.641	174.048	157.132	0.706	0	21.606	22.4	133.496	193
451725	1.07	1	225.78	222.756	168.672	155.204	0	0	21.052	21.28	130.79	187
451726	1.07	1	223.66	221.779	167.328	154.24	0	0	21.052	21.28	130.79	186
451727	1.07	1	221.54	220.802	164.64	153.276	0	0	20.498	21.28	129.888	184
451728	1.07	1	214.12	212.986	157.92	150.384	0	0	22.16	21.28	128.986	188
451729	1.07	1	214.12	212.986	156.576	150.384	0	0	22.16	21.28	128.986	188
451730	1.07	1	203.52	208.101	153.888	142.672	0	0	21.606	21.28	126.28	185
451731	1.07	1	199.28	203.216	151.2	138.816	0	0	19.39	20.16	125.378	184
451732	1.07	1	199.28	201.262	151.2	138.816	0	0	19.39	20.16	124.476	181
451733	1.07	1	198.22	195.4	148.512	138.816	0	0	19.39	20.16	123.574	181
451734	1.07	1	199.28	200.285	149.184	143.636	0	0	19.39	20.16	124.476	181
451735	1.07	1	191.86	201.262	145.152	139.78	0	0	18.282	20.16	120.868	176
451736	1.07	1	187.62	229.595	140.448	134.96	0	0	18.836	20.16	116.358	173
451737	1.07	1	180.2	221.779	137.76	132.068	0	0	17.728	19.04	112.75	168
451738	1.07	1	179.14	227.641	137.76	130.14	0	0	17.728	19.04	110.946	168
451739	1.07	1	179.14	175.86	139.104	130.14	0	0	17.728	19.04	111.848	168
451740	1.07	1	172.78	172.929	134.4	128.212	0	0	17.728	22.4	111.848	170
451741	1.07	1	169.6	169.998	129.024	127.248	0	0	17.728	21.28	111.848	168
451742	1.07	1	161.12	162.182	122.304	121.464	0	0	17.728	20.16	104.632	163
451743	1.07	1	165.36	169.021	122.304	123.392	0	0	17.728	22.4	107.338	173
451744	1.07	1	164.3	168.044	122.304	124.356	0	0	17.728	22.4	109.142	172
451745	1.07	1	149.46	156.32	102.144	113.752	0	0	16.066	21.28	101.926	160
451746	1.07	1	146.28	155.343	96.096	111.824	0	0	16.066	20.16	101.024	158
451747	0	1	134.62	147.527	93.408	103.148	0	0	15.512	20.16	99.22	148
451748	0	1	133.56	144.596	93.408	101.22	0	0	15.512	20.16	98.318	147
451749	0	1	134.62	143.619	92.736	101.22	0	0	16.066	20.16	98.318	147
451750	0	1	133.56	137.757	92.736	100.256	0	0	16.066	20.16	96.514	146
451751	0	1	130.38	130.918	92.736	99.292	0	0	14.958	20.16	97.416	147
451752	0	1	127.2	123.102	90.048	95.436	0	0	13.85	20.16	93.808	143
451753	0	1	127.2	115.286	88.704	94.472	0	0	12.742	17.92	91.102	137
451754	0	1	128.26	116.263	90.048	93.508	0	0	13.85	17.92	93.808	137
451755	0	1	128.26	116.263	90.048	93.508	0	0	13.85	17.92	93.808	137
451756	0	1	127.2	113.332	90.048	93.508	0	0	13.85	17.92	92.906	135
451757	0	1	130.38	116.263	93.408	94.472	0	0	13.85	17.92	93.808	133
451758	0	1	129.32	120.171	94.752	95.436	0	0	13.85	19.04	92.004	130
451759	0	1	125.08	118.217	93.408	91.58	0	0	13.85	19.04	88.396	128
451760	0	0	113.42	112.355	88.032	86.76	0	0	12.742	20.16	79.376	123
451761	0	0	104.94	108.447	83.328	81.94	0	0	12.742	20.16	73.964	121
451762	0	0	91.16	99.654	69.888	75.192	0	0	11.634	15.68	64.944	109
451763	0	0	90.1	99.654	69.216	73.264	0	0	11.634	16.8	64.042	111
451764	0	0	90.1	99.654	70.56	74.228	0	0	11.634	16.8	64.042	113
451765	0	0	85.86	96.723	65.184	70.372	0	0	10.526	16.8	62.238	107
451766	0	0	82.68	95.746	63.84	65.552	0	0	9.972	16.8	58.63	99
451767	0	0	72.08	74.252	54.432	46.272	0	0	8.864	14.56	48.708	88
451768	0	0	67.84	67.413	52.416	45.308	0	0	8.31	14.56	46.904	85
451769	0	0	62.54	64.482	49.728	44.344	0	0	8.31	14.56	46.002	81
451770	0	0	63.6	61.551	49.728	41.452	0	0	8.31	14.56	44.198	82
451771	0	0	63.6	62.528	49.728	42.416	0	0	8.864	14.56	46.002	85
451772	0	0	63.6	63.505	49.728	41.452	0	0	8.864	14.56	45.1	86
451773	0	0	61.48	63.505	50.4	42.416	0	0	8.864	14.56	45.1	84
451774	0	0	62.54	63.505	51.072	42.416	0	0	9.418	14.56	45.1	84
451775	0	0	59.36	62.528	49.728	42.416	0	0	9.418	14.56	45.1	81
451776	0	0	56.18	59.597	49.056	43.38	0	0	9.418	14.56	43.296	78
451777	0	0	56.18	60.574	48.384	41.452	0	0	9.418	14.56	43.296	76
451778	0	0	56.18	60.574	48.384	41.452	0	0	9.418	14.56	43.296	76
451779	0	0	56.18	61.551	48.384	41.452	0	0	9.418	14.56	44.198	76
451780	0	0	57.24	58.62	47.712	40.488	0	0	9.418	14.56	44.198	75
451781	0	1	58.3	59.597	49.056	43.38	0	0	9.418	14.56	49.61	78
451782	0	1	59.36	60.574	51.072	47.236	0	0	9.418	13.44	50.512	81
451783	0	1	62.54	62.528	52.416	48.2	0	0	9.418	13.44	52.316	83
451784	0	1	62.54	62.528	52.416	48.2	0	0	9.418	13.44	51.414	83
451785	0	1	59.36	60.574	52.416	45.308	0	0	9.418	13.44	49.61	82
451786	0	1	58.3	61.551	51.072	46.272	0	0	8.864	13.44	49.61	80
451787	0	1	58.3	61.551	51.072	46.272	0	0	8.864	13.44	49.61	80
451788	0	1	58.3	60.574	49.728	44.344	0	0	7.756	13.44	48.708	78
451789	0	1	58.3	60.574	49.728	44.344	0	0	7.756	13.44	48.708	80
451790	0	1	58.3	59.597	49.728	44.344	0	0	7.756	13.44	48.708	80
451791	0	1	56.18	59.597	48.384	44.344	0	0	7.202	13.44	48.708	79
451792	0	1	54.06	58.62	47.712	44.344	0	0	6.648	12.32	47.806	78
451793	0	1	53	57.643	47.712	44.344	0	0	6.648	11.2	47.806	80
451794	0	1	51.94	57.643	47.04	44.344	0	0	6.648	11.2	47.806	79
451795	0	1	41.34	45.919	38.304	35.668	0	0	6.094	11.2	42.394	71
451796	0	1	40.28	43.965	37.632	36.632	0	0	6.648	11.2	40.59	70
451797	0	1	36.04	43.965	32.256	33.74	0	0	6.648	11.2	39.688	68
451798	0	1	36.04	44.942	31.584	33.74	0	0	6.648	11.2	39.688	68
451799	0	1	36.04	45.919	32.256	33.74	0	0	6.648	11.2	40.59	68
451800	0	1	36.04	45.919	32.256	34.704	0	0	6.648	10.08	40.59	69
451801	0	1	36.04	45.919	32.256	34.704	0	0	6.094	10.08	40.59	69
451802	0	1	37.1	45.919	31.584	34.704	0	0	6.094	10.08	40.59	69
451803	0	1	37.1	45.919	30.912	34.704	0	0	6.094	10.08	39.688	68
451804	0	1	30.74	42.988	28.896	32.776	0	0	4.986	10.08	34.276	61
451805	0	1	29.68	42.988	28.224	32.776	0	0	4.986	10.08	34.276	59
451806	0	1	28.62	42.011	26.88	30.848	0	0	4.986	8.96	32.472	58
451807	0	1	27.56	40.057	26.88	26.028	0	0	4.986	8.96	32.472	58
451808	0	1	27.56	41.034	26.88	26.028	0	0	4.986	8.96	31.57	58
451809	0	1	27.56	41.034	26.88	26.028	0	0	4.986	8.96	31.57	57
451810	0	1	27.56	40.057	26.88	26.028	0	0	4.432	8.96	31.57	57
451811	0	1	27.56	41.034	26.208	26.028	0	0	4.432	8.96	31.57	56
451812	0	1	27.56	41.034	26.208	26.028	0	0	4.432	8.96	31.57	56
451813	0	1	30.74	41.034	26.88	26.992	0	0	4.432	8.96	32.472	58
451814	0	1	31.8	41.034	26.88	26.992	0	0	4.432	8.96	32.472	58
451815	0	2	30.74	41.034	26.208	26.992	0	0	4.432	8.96	31.57	58
451816	0	2	28.62	38.103	24.864	25.064	0	0	3.878	5.6	27.962	53
451817	0	2	25.44	35.172	22.848	26.992	0	0	3.878	5.6	26.158	51
451818	0	2	25.44	33.218	22.848	26.028	0	0	3.878	5.6	26.158	49
451819	0	2	25.44	32.241	22.848	26.992	0	0	3.878	4.48	24.354	46
451820	0	2	25.44	32.241	22.848	25.064	0	0	3.878	4.48	24.354	46
451821	0	2	25.44	33.218	22.848	26.992	0	0	3.878	4.48	24.354	46
451822	0	2	26.5	32.241	22.848	26.992	0	0	3.878	4.48	24.354	45
451823	0	2	25.44	32.241	22.848	26.028	0	0	3.878	4.48	24.354	45
451824	0	2	25.44	32.241	22.848	26.028	0	0	3.878	4.48	25.256	44
451825	0	2	25.44	32.241	22.848	26.028	0	0	3.324	4.48	25.256	43
451826	0	2	24.38	32.241	22.176	26.028	0	0	3.324	4.48	25.256	43
451827	0	2	23.32	32.241	21.504	25.064	0	0	3.324	4.48	22.55	40
451828	0	2	23.32	31.264	21.504	25.064	0	0	2.216	4.48	20.746	40
451829	0	2	23.32	31.264	22.176	25.064	0	0	2.216	4.48	20.746	40
451830	0	2	22.26	30.287	20.832	25.064	0	0	2.216	4.48	20.746	40
451831	0	2	22.26	30.287	20.16	26.028	0	0	2.216	4.48	20.746	40
451832	0	2	22.26	30.287	20.16	26.028	0	0	2.216	4.48	19.844	40
451833	0	2	19.08	27.356	16.128	24.1	0	0	2.216	4.48	18.942	40
451834	0	2	19.08	23.448	14.784	23.136	0	0	2.216	3.36	18.942	40
451835	0	2	19.08	22.471	14.784	22.172	0	0	2.216	3.36	18.942	39
451836	0	2	18.02	22.471	14.784	22.172	0	0	2.216	2.24	18.942	39
451837	0	2	18.02	22.471	14.784	22.172	0	0	2.216	2.24	18.942	38
451838	0	2	18.02	21.494	14.784	22.172	0	0	2.216	1.12	18.942	36
451839	0	2	18.02	21.494	14.784	22.172	0	0	2.216	1.12	18.942	36
451840	0	2	18.02	20.517	13.44	22.172	0	0	2.216	1.12	18.942	33
451841	0	2	18.02	20.517	13.44	22.172	0	0	2.216	1.12	18.942	33
451842	0	2	18.02	20.517	13.44	22.172	0	0	2.216	1.12	18.942	33
451843	0	2	18.02	19.54	12.768	22.172	0	0	2.216	1.12	18.04	33
451844	0	2	18.02	18.563	12.096	22.172	0	0	2.216	2.24	18.04	34
451845	0	2	16.96	17.586	10.752	22.172	0	0	2.216	2.24	18.04	32
451846	0	2	16.96	16.609	10.752	21.208	0	0	1.662	2.24	17.138	29
451847	0	2	16.96	16.609	11.424	21.208	0	0	1.662	2.24	16.236	29
451848	0	2	15.9	15.632	11.424	21.208	0	0	1.108	2.24	16.236	28
451849	0	2	15.9	16.609	10.08	20.244	0	0	1.108	2.24	16.236	28
451850	0	2	15.9	16.609	9.408	20.244	0	0	0.554	2.24	15.334	27
451851	0	2	15.9	16.609	9.408	20.244	0	0	0.554	2.24	15.334	26
451852	0	2	14.84	15.632	9.408	19.28	0	0	0.554	2.24	15.334	26
451853	0	2	14.84	14.655	9.408	19.28	0	0	0.554	2.24	14.432	26
451854	0	2	15.9	14.655	9.408	19.28	0	0	0.554	2.24	14.432	26
451855	0	2	14.84	13.678	9.408	19.28	0	0	0.554	3.36	14.432	26
451856	0	2	14.84	13.678	9.408	19.28	0	0	0.554	3.36	13.53	26
451857	0	1	13.78	12.701	8.736	16.388	0	0	0.554	3.36	8.118	22
451858	0	1	12.72	11.724	6.048	12.532	0	0	1.108	3.36	7.216	19
451859	0	1	9.54	9.77	5.376	11.568	0	0	1.108	3.36	5.412	17
451860	0	1	8.48	9.77	5.376	11.568	0	0	1.108	3.36	5.412	17
451861	0	1	9.54	9.77	6.048	11.568	0	0	1.108	3.36	5.412	17
451862	0	1	9.54	8.793	6.048	10.604	0	0	1.108	3.36	4.51	16
451863	0	1	9.54	9.77	6.048	10.604	0	0	1.108	3.36	4.51	16
451864	0	1	9.54	9.77	6.048	10.604	0	0	1.108	3.36	4.51	16
451865	0	1	9.54	9.77	6.048	10.604	0	0	1.108	3.36	4.51	14
451866	0	1	9.54	9.77	6.048	10.604	0	0	1.108	3.36	4.51	14
451867	0	1	9.54	9.77	6.048	10.604	0	0	1.108	3.36	4.51	14
451868	0	1	9.54	9.77	6.048	10.604	0	0	1.108	3.36	4.51	14
451869	0	1	10.6	11.724	6.048	10.604	0	0	1.108	3.36	4.51	12
451870	0	1	10.6	11.724	6.048	10.604	0	0	1.108	3.36	4.51	12
451871	0	1	10.6	11.724	6.048	10.604	0	0	1.108	3.36	4.51	12
451872	0	1	10.6	11.724	5.376	8.676	0	0	0.554	3.36	4.51	10
451873	0	1	10.6	10.747	5.376	8.676	0	0	0.554	3.36	4.51	10
451874	0	1	10.6	9.77	5.376	8.676	0	0	0.554	3.36	4.51	10
451875	0	1	10.6	8.793	4.704	8.676	0	0	0.554	3.36	3.608	10
451876	0	1	10.6	8.793	4.704	7.712	0	0	0.554	3.36	3.608	9
451877	0	1	10.6	8.793	4.704	7.712	0	0	0.554	3.36	3.608	9
451878	0	1	9.54	8.793	4.704	7.712	0	0	0.554	3.36	3.608	9
451879	0	1	9.54	8.793	4.704	7.712	0	0	0.554	3.36	3.608	9
451880	0	1	9.54	8.793	4.704	7.712	0	0	0.554	3.36	3.608	9
451881	0	1	9.54	8.793	4.704	7.712	0	0	0.554	3.36	3.608	10
451882	0	1	9.54	8.793	4.704	7.712	0	0	0.554	3.36	3.608	10
451883	0	1	9.54	7.816	4.704	7.712	0	0	0.554	3.36	3.608	10
451884	0	1	9.54	7.816	4.032	7.712	0	0	0.554	3.36	3.608	10
451885	0	1	6.36	7.816	3.36	6.748	0	0	0.554	3.36	2.706	8
451886	0	1	6.36	7.816	3.36	6.748	0	0	0.554	3.36	2.706	8
451887	0	1	6.36	7.816	3.36	6.748	0	0	0.554	3.36	2.706	8
451888	0	1	6.36	7.816	3.36	6.748	0	0	0.554	3.36	2.706	8
451889	0	1	6.36	7.816	3.36	6.748	0	0	0.554	3.36	2.706	8
451890	0	1	5.3	7.816	3.36	6.748	0	0	0.554	3.36	2.706	8
451891	0	0	5.3	7.816	3.36	6.748	0	0	0.554	3.36	2.706	8
451892	0	0	5.3	7.816	3.36	6.748	0	0	0.554	3.36	2.706	8
451893	0	0	5.3	5.862	3.36	3.856	0	0	0.554	3.36	1.804	6
451894	0	0	5.3	5.862	3.36	1.928	0	0	0.554	2.24	1.804	4
451895	0	0	5.3	5.862	3.36	0.964	0	0	0.554	2.24	1.804	4
451896	0	0	5.3	5.862	3.36	0.964	0	0	0.554	2.24	1.804	3
451897	0	0	5.3	5.862	3.36	0.964	0	0	0.554	2.24	1.804	3
451898	0	0	4.24	5.862	3.36	0.964	0	0	0.554	2.24	1.804	3
451899	0	0	4.24	5.862	3.36	0.964	0	0	0.554	2.24	0.902	3
451900	0	0	4.24	5.862	3.36	0.964	0	0	0.554	2.24	0.902	3
451901	0	0	4.24	5.862	3.36	0.964	0	0	0.554	2.24	0.902	3
451902	0	0	4.24	5.862	3.36	0.964	0	0	0.554	2.24	0.902	3
451903	0	0	4.24	5.862	3.36	0.964	0	0	0.554	2.24	0.902	3
451904	0	0	4.24	5.862	3.36	0.964	0	0	0.554	2.24	0.902	3
451905	0	0	4.24	5.862	2.688	0.964	0	0	0.554	2.24	0.902	3
451906	0	0	4.24	5.862	2.688	0.964	0	0	0.554	2.24	0.902	3
451907	0	0	4.24	5.862	2.688	0	0	0	0.554	2.24	0.902	3
451908	0	0	4.24	5.862	2.688	0	0	0	0.554	2.24	0.902	3
451909	0	0	4.24	5.862	2.688	0	0	0	0.554	2.24	0.902	3
451910	0	0	4.24	5.862	2.688	0	0	0	0.554	2.24	0.902	3
451911	0	0	4.24	5.862	2.688	0	0	0	0.554	2.24	0.902	3
451912	0	0	4.24	5.862	2.016	0	0	0	0.554	2.24	0.902	3
451913	0	0	4.24	5.862	2.016	0	0	0	0.554	2.24	0.902	3
451914	0	0	4.24	5.862	2.016	0	0	0	0.554	2.24	0.902	3
451915	0	0	4.24	5.862	2.016	0	0	0	0.554	2.24	0.902	3
451916	0	0	4.24	5.862	2.016	0	0	0	0.554	2.24	0.902	3
451917	0	0	4.24	5.862	2.016	0	0	0	0.554	2.24	0.902	3
451918	0	0	4.24	5.862	2.016	0	0	0	0.554	2.24	0.902	3
451919	0	0	4.24	5.862	2.016	0	0	0	0.554	1.12	0.902	2
451920	0	0	4.24	5.862	2.016	0	0	0	0.554	1.12	0.902	1
451921	0	0	4.24	5.862	2.016	0	0	0	0.554	1.12	0.902	1
451922	0	0	4.24	5.862	1.344	0	0	0	0.554	1.12	0.902	1
451923	0	0	4.24	5.862	1.344	0	0	0	0.554	1.12	0.902	1
451924	0	0	4.24	5.862	1.344	0	0	0	0.554	1.12	0.902	1
451925	0	0	4.24	4.885	1.344	0	0	0	0.554	1.12	0.902	1
451926	0	0	3.18	4.885	1.344	0	0	0	0.554	1.12	0.902	1
451927	0	0	3.18	4.885	1.344	0	0	0	0.554	1.12	0.902	1
451928	0	0	3.18	4.885	1.344	0	0	0	0.554	1.12	0.902	1
451929	0	0	3.18	3.908	1.344	0	0	0	0.554	1.12	0.902	1
451930	0	0	2.12	3.908	1.344	0	0	0	0.554	1.12	0.902	1
451931	0	0	2.12	3.908	1.344	0	0	0	0.554	0	0	1
451932	0	0	2.12	3.908	1.344	0	0	0	0.554	0	0	1
451933	0	0	2.12	3.908	0.672	0	0	0	0.554	0	0	1
451934	0	0	2.12	2.931	0.672	0	0	0	0	0	0	1
451935	0	0	2.12	2.931	1.344	0	0	0	0	0	0	1
451936	0	0	1.06	2.931	0.672	0	0	0	0	0	0	1
451937	0	0	1.06	2.931	0.672	0	0	0	0	0	0	1
451938	0	0	1.06	2.931	0.672	0	0	0	0	0	0	1
451939	0	0	1.06	2.931	0.672	0	0	0	0	0	0	1
451940	0	0	1.06	2.931	0.672	0	0	0	0	0	0	1
451941	0	0	1.06	2.931	0.672	0	0	0	0	0	0	1
451942	0	0	1.06	2.931	0.672	0	0	0	0	0	0	1
451943	0	0	1.06	2.931	0.672	0	0	0	0	0	0	1
451944	0	0	1.06	2.931	0.672	0	0	0	0	0	0	1
451945	0	0	0	0.977	0.672	0	0	0	0	0	0	1
451946	0	0	0	0.977	0.672	0	0	0	0	0	0	1
451947	0	0	0	0.977	0.672	0	0	0	0	0	0	1
451948	0	0	0	0.977	0.672	0	0	0	0	0	0	1
451949	0	0	0	0.977	0.672	0	0	0	0	0	0	1
451950	0	0	0	0.977	0.672	0	0	0	0	0	0	1
451951	0	0	0	0.977	0.672	0	0	0	0	0	0	1
451952	0	0	0	0.977	0.672	0	0	0	0	0	0	1
451953	0	0	0	0.977	0.672	0	0	0	0	0	0	1
451954	0	0	0	0.977	0.672	0	0	0	0	0	0	1
451955	0	0	0	0.977	0.672	0	0	0	0	0	0	1
451956	0	0	0	0.977	0.672	0	0	0	0	0	0	1
451957	0	0	0	0.977	0.672	0	0	0	0	0	0	0
451958	0	0	0	0.977	0.672	0	0	0	0	0	0	0
451959	0	0	0	0.977	0.672	0	0	0	0	0	0	0
451960	0	0	0	0.977	0.672	0	0	0	0	0	0	0
451961	0	0	0	0.977	0.672	0	0	0	0	0	0	0
451962	0	0	0	0.977	0.672	0	0	0	0	0	0	0
451963	0	0	0	0.977	0.672	0	0	0	0	0	0	0
451964	0	0	0	0.977	0.672	0	0	0	0	0	0	0
451965	0	0	0	0.977	0.672	0	0	0	0	0	0	0
451966	0	0	0	0.977	0.672	0	0	0	0	0	0	0
451967	0	0	0	0.977	0.672	0	0	0	0	0	0	0
451968	0	0	0	0.977	0.672	0	0	0	0	0	0	0
451969	0	0	0	0.977	0.672	0	0	0	0	0	0	0
451970	0	0	0	0.977	0.672	0	0	0	0	0	0	0
451971	0	0	0	0.977	0.672	0	0	0	0	0	0	0
451972	0	0	0	0.977	0.672	0	0	0	0	0	0	0
451973	0	0	0	0	0.672	0	0	0	0	0	0	0
451974	0	0	0	0	0.672	0	0	0	0	0	0	1
451975	0	0	0	0	0.672	0	0	0	0	0	0	1
451976	0	0	0	0	0.672	0	0	0	0	0	0	1
451977	0	0	0	0	0.672	0	0	0	0	0	0	1
451978	0	0	0	0	0.672	0	0	0	0	0	0	1
451979	0	0	0	0	0.672	0	0	0	0	0	0	1
451980	0	0	0	0	0.672	0	0	0	0	0	0	1
451981	0	0	0	0	0.672	0	0	0	0	0	0	1
451982	0	0	0	0	0.672	0	0	0	0	0	0	1
451983	0	0	0	0	0.672	0	0	0	0	0	0	1
451984	0	0	0	0	0.672	0	0	0	0	0	0	1
451985	0	0	0	0	0.672	0	0	0	0	0	0	1
451986	0	0	0	0	0.672	0	0	0	0	0	0	1
451987	0	0	0	0	0.672	0	0	0	0	0	0	1
451988	0	0	0	0	0.672	0	0	0	0	0	0	1
451989	0	0	0	0	0.672	0	0	0	0	0	0	1
451990	0	0	0	0	0.672	0	0	0	0	0	0	1
451991	0	0	0	0	0.672	0	0	0	0	0	0	1
451992	0	0	0	0	0.672	0	0	0	0	0	0	1
451993	0	0	0	0	0.672	0	0	0	0	0	0	1
451994	0	0	0	0	0.672	0	0	0	0	0	0	1
451995	0	0	0	0	0.672	0	0	0	0	0	0	1
451996	0	0	0	0	0.672	0	0	0	0	0	0	1
451997	0	0	0	0	0.672	0	0	0	0	0	0	1
451998	0	0	0	0	0.672	0	0	0	0	0	0	1
451999	0	0	0	0	0.672	0	0	0	0	0	0	1
452000	0	0	0	0	0.672	0	0	0	0	0	0	1
452001	0	0	0	0	0.672	0	0	0	0	0	0	1
452002	0	0	0	0	0.672	0	0	0	0	0	0	1
452003	0	0	0	0	0.672	0	0	0	0	0	0	1
452004	0	0	0	0	0.672	0	0	0	0	0	0	1
452005	0	0	0	0	0.672	0	0	0	0	0	0	1
452006	0	0	0	0	0.672	0	0	0	0	0	0	1
452007	0	0	0	0	0.672	0	0	0	0	0	0	1
452008	0	0	0	0	0.672	0	0	0	0	0	0	1
452009	0	0	0	0	0.672	0	0	0	0	0	0	1
452010	0	0	0	0	0.672	0	0	0	0	0	0	1
452011	0	0	0	0	0	0	0	0	0	0	0	1
452012	0	0	0	0	0	0	0	0	0	0	0	1
452013	0	0	0	0	0	0	0	0	0	0	0	1
452014	0	0	0	0	0	0	0	0	0	0	0	1
452015	0	0	0	0	0	0	0	0	0	0	0	1
452016	0	0	0	0	0	0	0	0	0	0	0	1
452017	0	0	0	0	0	0	0	0	0	0	0	1
452018	0	0	0	0	0	0	0	0	0	0	0	1
452019	0	0	0	0	0	0	0	0	0	0	0	1
452020	0	0	0	0	0	0	0	0	0	0	0	1
452021	0	0	0	0	0	0	0	0	0	0	0	1
452022	0	0	0	0	0	0	0	0	0	0	0	1
452023	0	0	0	0	0	0	0	0	0	0	0	1
452024	0	0	0	0	0	0	0	0	0	0	0	1
452025	0	0	0	0	0	0	0	0	0	0	0	1
452026	0	0	0	0	0	0	0	0	0	0	0	1
452027	0	0	0	0	0	0	0	0	0	0	0	1
452028	0	0	0	0	0	0	0	0	0	0	0	1
452029	0	0	0	0	0	0	0	0	0	0	0	1
452030	0	0	0	0	0	0	0	0	0	0	0	1
452031	0	0	0	0	0	0	0	0	0	0	0	1
452032	0	0	0	0	0	0	0	0	0	0	0	1
452033	0	0	0	0	0	0	0	0	0	0	0	1
452034	0	0	0	0	0	0	0	0	0	0	0	1
452035	0	0	0	0	0	0	0	0	0	0	0	1
452036	0	0	1.06	0	0	0	0	0	0	0	0	1
452037	1.07	0	1.06	0	0	0	0	0	0	0	0	1
452038	1.07	0	1.06	0	0	0	0	0	0	0	0	1
452039	1.07	0	1.06	0	0	0	0	0	0	0	0	1
452040	1.07	0	1.06	0	0	0	0	0	0	0	0	1
452041	1.07	0	1.06	0	0	0	0	0	0	0	0	1
452042	1.07	0	1.06	0	0	0	0	0	0	0	0	1
452043	1.07	0	1.06	0	0	0	0	0	0	0	0	1
452044	1.07	0	1.06	0	0	0	0	0	0	0	0	1
452045	1.07	0	1.06	0	0	0	0	0	0	0	0	1
452046	1.07	0	1.06	0	0	0	0	0	0	0	0	1
452047	1.07	0	1.06	0	0	0	0	0	0	0	0	1
452048	1.07	0	1.06	0	0	0	0	0	0	0	0	1
452049	1.07	0	1.06	0	0	0	0	0	0	0	0	1
452050	1.07	0	1.06	0	0	0	0	0	0	0	0	0
452051	1.07	0	1.06	0	0	0	0	0	0	0	0	0
452052	1.07	0	1.06	0	0	0	0	0	0	0	0	0
452053	1.07	0	1.06	0	0	0	0	0	0	0	0	0
452054	1.07	0	1.06	0	0	0	0	0	0	0	0	0
452055	1.07	0	1.06	0	0	0	0	0	0	0	0	0
452056	1.07	0	1.06	0	0	0	0	0	0	0	0	0
452057	1.07	0	1.06	0	0	0	0	0	0	0	0	0
452058	1.07	0	1.06	0	0	0	0	0	0	0	0	0
452059	1.07	0	1.06	0	0	0	0	0	0	0	0	0
452060	1.07	0	1.06	0	0	0	0	0	0	0	0	0
452061	1.07	0	1.06	0	0	0	0	0	0	0	0	0
452062	1.07	0	1.06	0	0	0	0	0	0	0	0	0
452063	1.07	0	1.06	0	0	0	0	0	0	0	0	0
452064	1.07	0	1.06	0	0	0	0	0	0	0	0	0
452065	1.07	0	1.06	0	0	0	0	0	0	0	0	0
452066	1.07	0	1.06	0	0	0	0	0	0	0	0	0
452067	1.07	0	1.06	0	0	0	0	0	0	0	0	0
452068	1.07	0	1.06	0	0	0	0	0	0	0	0	0
452069	1.07	0	1.06	0	0	0	0	0	0	0	0	0
452070	1.07	0	1.06	0	0	0	0	0	0	0	0	0
452071	1.07	0	2.12	0	0	0	0	0	0	0	0	0
452072	1.07	0	2.12	0	0	0	0	0	0	0	0	0
452073	1.07	0	2.12	0	0	0	0	0	0	0	0	0
452074	1.07	0	2.12	0	0	0	0	0	0	0	0	0
452075	1.07	0	2.12	0	0	0	0	0	0	0	0	0
452076	1.07	0	2.12	0	0	0	0	0	0	0	0	0
452077	1.07	0	3.18	0	0	0	0	0	0	0	0	0
452078	1.07	0	3.18	0.977	0	0	0	0	0	0	0	0
452079	1.07	0	3.18	0.977	0	0	0	0	0	0	0	0
452080	1.07	0	3.18	0.977	0	0	0	0	0	0	0	1
452081	1.07	0	3.18	0.977	0	0	0	0	0	0	0	1
452082	1.07	0	3.18	0.977	0	0	0	0	0	0	0	1
452083	1.07	0	3.18	0.977	0	0	0	0	0	0	0	1
452084	1.07	0	3.18	0.977	0	0	0	0	0	0	0	1
452085	1.07	0	3.18	0.977	0	0	0	0	0	0	0	1
452086	1.07	0	3.18	0.977	0	0	0	0	0	0	0	1
452087	1.07	0	3.18	0.977	0	0	0	0	0	0	0	1
452088	1.07	0	3.18	0.977	0	0	0	0	0	0	0	1
452089	1.07	0	3.18	0.977	0	0	0	0	0	0	0	1
452090	1.07	0	3.18	0.977	0	0	0	0	0	0	0	1
452091	1.07	0	3.18	0.977	0	0	0	0	0	0	0	1
452092	1.07	0	3.18	0.977	0	0	0	0	0	0	0	1
452093	1.07	0	3.18	0.977	0	0	0	0	0	0	0	1
452094	1.07	0	3.18	0.977	0	0	0	0	0	0	0	1
452095	1.07	0	3.18	0.977	0	0	0	0	0	0	0	1
452096	1.07	0	3.18	0.977	0	0	0	0	0	0	0	1
452097	1.07	0	3.18	0.977	0	0	0	0	0	0	0	1
452098	1.07	0	3.18	0.977	0	0	0	0	0	0	0	1
452099	1.07	0	3.18	0.977	0	0	0	0	0	0	0	1
452100	1.07	0	3.18	0.977	0	0	0	0	0	0	0	1
452101	1.07	0	3.18	0.977	0	0	0	0	0	0	0	1
452102	1.07	0	3.18	0.977	0	0	0	0	0	0	0	1
452103	1.07	0	3.18	0.977	0	0	0	0	0	0	0	1
452104	1.07	0	3.18	0.977	0	0	0	0	0	0	0	1
452105	1.07	0	3.18	0.977	0	0	0	0	0	0	0	1
452106	1.07	0	3.18	0.977	0	0	0	0	0	0	0	1
452107	2.14	0	3.18	0.977	0	0	0	0	0	0	0	1
452108	2.14	0	3.18	0.977	0	0	0	0	0	0	0	1
452109	2.14	0	3.18	0.977	0	0	0	0	0	0	0	1
452110	2.14	0	3.18	0.977	0	0	0	0	0	0	0	1
452111	2.14	0	3.18	0.977	0	0	0	0	0	0	0	1
452112	2.14	0	2.12	0.977	0	0	0	0	0	0	0	1
452113	1.07	0	2.12	0.977	0	0	0	0	0	0	0	1
452114	1.07	0	2.12	0.977	0	0	0	0	0	0	0	1
452115	1.07	0	2.12	0.977	0	0	0	0	0	0	0	1
452116	1.07	0	2.12	0.977	0	0	0	0	0	0	0	1
452117	1.07	0	2.12	0.977	0	0	0	0	0	0	0	1
452118	1.07	0	2.12	0.977	0	0	0	0	0	0	0	1
452119	1.07	0	2.12	0.977	0	0	0	0	0	0	0	1
452120	1.07	0	2.12	0.977	0	0	0	0	0	0	0	1
452121	1.07	0	2.12	0.977	0	0	0	0	0	0	0	1
452122	1.07	0	2.12	0.977	0	0	0	0	0	0	0	1
452123	1.07	0	2.12	0.977	0	0	0	0	0	0	0	1
452124	1.07	0	2.12	0.977	0	0	0	0	0	0	0	1
452125	1.07	0	2.12	0.977	0	0	0	0	0	0	0	1
452126	1.07	0	2.12	0.977	0	0	0	0	0	0	0	1
452127	1.07	0	2.12	0.977	0	0	0	0	0	0	0	1
452128	1.07	0	2.12	0.977	0	0	0	0	0	0	0	1
452129	1.07	0	2.12	0.977	0	0	0	0	0	0	0	1
452130	1.07	0	2.12	0.977	0	0	0	0	0	0	0	1
452131	1.07	0	2.12	0.977	0	0	0	0	0	0	0	1
452132	1.07	0	2.12	0.977	0	0	0	0	0	0	0	1
452133	1.07	0	2.12	0.977	0	0	0	0	0	0	0	1
452134	1.07	0	2.12	0.977	0	0	0	0	0	0	0	1
452135	1.07	0	2.12	0.977	0	0	0	0	0	0	0	1
452136	1.07	0	2.12	0.977	0	0	0	0	0	0	0	1
452137	2.14	0	2.12	0.977	0	0	0	0	0	0	0	1
452138	2.14	0	2.12	0.977	0	0	0	0	0	0	0	1
452139	2.14	0	2.12	0.977	0	0	0	0	0	0	0	1
452140	2.14	0	2.12	0.977	0	0	0	0	0	0	0	1
452141	2.14	0	2.12	0.977	0	0	0	0	0	0	0	1
452142	2.14	0	2.12	0.977	0	0	0	0	0	0	0	1
452143	2.14	0	2.12	0.977	0	0	0	0	0	0	0	1
452144	2.14	0	2.12	0.977	0	0	0	0	0	0	0	1
452145	2.14	0	2.12	0.977	0	0	0	0	0	0	0	1
452146	2.14	0	2.12	0.977	0	0	0	0	0	0	0	1
452147	2.14	0	1.06	0.977	0	0	0	0	0	0	0	1
452148	2.14	0	1.06	0.977	0	0	0	0	0	0	0	2
452149	2.14	0	1.06	0.977	0	0	0	0	0	0	0	2
452150	2.14	0	1.06	0.977	0	0	0	0	0	0	0	2
452151	2.14	0	1.06	0.977	0	0	0	0	0	0	0	2
452152	2.14	0	0	0.977	0	0	0	0	0	0	0	2
452153	2.14	0	0	0.977	0	0	0	0	0	0	0	2
452154	2.14	0	0	0	0	0	0	0	0	0	0	2
452155	2.14	0	0	0	0	0	0	0	0	0	0	1
452156	2.14	1	0	0	0	0	0	0	0	0	0	1
452157	2.14	2	0	0	0	0	0	0	0	0	0	1
452158	2.14	2	0	0	0	0	0	0	0	0	0	1
452159	2.14	2	1.06	0	0	0	0	0	0	0	0	1
452160	2.14	2	1.06	0	0	0	0	0	0	0	0	1
452161	2.14	2	1.06	0	0	0	0	0	0	0	0	1
452162	2.14	2	1.06	0	0	0	0	0	0	0	0	1
452163	2.14	2	1.06	0	0	0	0	0	0	0	0	1
452164	2.14	2	1.06	0	0	0	0	0	0	0	0	1
452165	2.14	2	1.06	0	0	0	0	0	0	0	0	1
452166	2.14	2	1.06	0	0	0	0	0	0	0	0	1
452167	2.14	2	1.06	0	0	0	0	0	0	0	0	1
452168	2.14	2	1.06	0	0	0	0	0	0	0	0	1
452169	2.14	2	1.06	0	0	0	0	0	0	0	0	1
452170	2.14	2	1.06	0	0	0	0	0	0	0	0	1
452171	2.14	2	1.06	0	0	0	0	0	0.554	0	0	1
452172	2.14	2	1.06	0	0	0	0	0	0.554	0	0	1
452173	2.14	2	1.06	0	0	0	0	0	0.554	0	0	1
452174	2.14	2	1.06	0	0	0	0	0	0.554	0	0	1
452175	2.14	2	1.06	0	0	0	0	0	0.554	0	0	1
452176	2.14	2	1.06	0	0	0	0	0	0.554	0	0	1
452177	2.14	2	1.06	0	0	0	0	0	0.554	0	0	1
452178	2.14	2	1.06	0	0	0	0	0	0.554	0	0	1
452179	2.14	2	1.06	0	0	0	0	0	0.554	0	0	1
452180	2.14	2	1.06	0	0	0	0	0	0.554	0	0	1
452181	2.14	2	1.06	0	0	0	0	0	0.554	0	0	1
452182	2.14	2	1.06	0	0	0	0	0	0.554	0	0	1
452183	1.07	2	1.06	0	0	0	0	0	0.554	0	0	1
452184	1.07	2	1.06	0	0	0	0	0	0.554	0	0	1
452185	1.07	2	1.06	0	0	0	0	0	0.554	0	0	1
452186	1.07	2	1.06	0	0	0	0	0	0.554	0	0	1
452187	1.07	2	1.06	0	0	0	0	0	0.554	0	0	1
452188	1.07	2	1.06	0	0	0	0	0	0.554	0	0	1
452189	1.07	2	1.06	0	0	0	0	0	0.554	0	0	1
452190	2.14	3	1.06	0	0	0	0	0	0.554	0	0	1
452191	2.14	3	1.06	0	0	0	0	0	0.554	0	0	1
452192	2.14	3	1.06	0	0	0	0	0	0.554	0	0	1
452193	2.14	3	1.06	0	0	0	0	0.9	0.554	0	0	1
452194	2.14	3	1.06	0	0	0	0	0.9	0.554	1.12	0	1
452195	2.14	3	1.06	0	0	0	0	0.9	0.554	1.12	0	1
452196	2.14	3	1.06	0	0	0	0	0.9	0.554	1.12	0	1
452197	2.14	3	1.06	0	0	0	0	0.9	0.554	1.12	0	1
452198	2.14	3	1.06	0	0	0	0	0.9	0.554	1.12	0	1
452199	2.14	3	1.06	0	0	0	0	0.9	0.554	1.12	0	1
452200	2.14	3	1.06	0	0	0	0	0.9	0.554	1.12	0	1
452201	2.14	3	1.06	0	0	0	0	0.9	0.554	1.12	0	1
452202	2.14	3	1.06	0	0	0	0	0.9	0.554	1.12	0.902	1
452203	2.14	3	1.06	0	0	0	0	0.9	0.554	1.12	0.902	1
452204	2.14	3	1.06	0	0	0	0	0.9	0.554	1.12	0.902	1
452205	2.14	3	1.06	0	0	0	0	0.9	0.554	1.12	0.902	1
452206	2.14	3	1.06	0	0	0	0	0.9	0.554	1.12	0.902	1
452207	2.14	3	1.06	0	0	0	0	0.9	0.554	1.12	0.902	1
452208	2.14	3	1.06	0	0	0	0	0.9	0.554	1.12	0.902	1
452209	2.14	3	1.06	0	0	0	0	0.9	0.554	1.12	0.902	1
452210	2.14	3	1.06	0	0	0	0	0.9	0.554	1.12	0	1
452211	2.14	3	1.06	0	0	0	0	0.9	0.554	1.12	0	1
452212	1.07	3	1.06	0	0	0	0	0.9	0.554	1.12	0	1
452213	1.07	3	1.06	0	0	0	0	0.9	0.554	1.12	0	1
452214	1.07	3	1.06	0	0	0	0	0.9	0.554	1.12	0	1
452215	1.07	3	1.06	0	0	0	0	0.9	0.554	1.12	0	1
452216	1.07	3	1.06	0	0	0	0	0.9	0.554	1.12	0	1
452217	1.07	3	1.06	0	0	0	0	0.9	0.554	1.12	0	1
452218	1.07	3	1.06	0	0	0	0	0.9	0.554	1.12	0	1
452219	1.07	3	1.06	0	0	0	0	0.9	0.554	1.12	0	1
452220	1.07	3	1.06	0	0	0	0	0.9	0.554	1.12	0	1
452221	1.07	3	1.06	0	0	0	0	0.9	0.554	1.12	0	1
452222	1.07	3	1.06	0	0	0	0	0.9	0.554	1.12	0	1
452223	1.07	3	1.06	0	0	0	0	0.9	0.554	1.12	0	0
452224	1.07	3	1.06	0	0	0	0	0.9	0.554	1.12	0	0
452225	1.07	3	1.06	0	0	0	0	0.9	0.554	1.12	0	0
452226	1.07	3	1.06	0	0	0	0	0.9	0.554	1.12	0	0
452227	1.07	4	1.06	0	0	0	0	0.9	0.554	1.12	0	0
452228	1.07	4	1.06	0	0	0	0	0.9	0.554	1.12	0	0
452229	1.07	4	1.06	0	0	0	0	0.9	0.554	1.12	0	0
452230	1.07	3	1.06	0	0	0	0	0.9	0.554	1.12	0	0
452231	1.07	4	1.06	0	0	0	0	0.9	0.554	1.12	0	0
452232	1.07	4	1.06	0	0	0	0	0.9	0.554	1.12	0	0
452233	1.07	3	2.12	0	0	0	0	0.9	0.554	1.12	0	0
452234	1.07	3	2.12	0	0	0	0	0.9	0.554	1.12	0	1
452235	1.07	3	1.06	0	0	0	0	0.9	0.554	1.12	0	1
452236	1.07	3	1.06	0	0	0	0	0.9	0.554	1.12	0	1
452237	1.07	3	1.06	0	0	0	0	0.9	0.554	1.12	0	1
452238	1.07	3	1.06	0	0	0	0	0.9	0.554	1.12	0	1
452239	1.07	3	1.06	0	0	0	0	0.9	0.554	1.12	0	1
452240	1.07	4	1.06	0	0	0	0	0.9	0.554	1.12	0	1
452241	1.07	4	1.06	0	0	0	0	0.9	0.554	1.12	0	1
452242	1.07	4	1.06	0	0	0	0	0.9	0.554	1.12	0	1
452243	1.07	4	1.06	0	0	0	0	0.9	0.554	1.12	0	1
452244	1.07	4	1.06	0	0	0	0	0.9	0.554	1.12	0	1
452245	1.07	4	1.06	0	0	0	0	0.9	0.554	1.12	0	1
452246	1.07	4	1.06	0	0	0	0	0.9	0	1.12	0	1
452247	1.07	4	1.06	0	0	0	0	0.9	0	1.12	0.902	1
452248	1.07	4	1.06	0	0	0	0	0.9	0	1.12	0.902	1
452249	1.07	4	1.06	0	0	0	0	0.9	0	1.12	0.902	1
452250	1.07	4	1.06	0	0	0	0	0.9	0	2.24	0.902	1
452251	1.07	4	1.06	0	0	0	0	0.9	0	2.24	0.902	1
452252	1.07	4	1.06	0	0	0	0	0.9	0	2.24	0.902	1
452253	1.07	4	1.06	0	0	0	0	0.9	0	2.24	0.902	1
452254	1.07	4	1.06	0	0	0	0	0.9	0	2.24	0.902	1
452255	1.07	4	1.06	0	0	0	0	0.9	0	2.24	0.902	1
452256	1.07	4	1.06	0	0	0	0	0.9	0	2.24	0.902	1
452257	1.07	4	1.06	0	0	0	0	0.9	0	2.24	0.902	1
452258	1.07	4	1.06	0	0	0	0	0.9	0	2.24	0.902	1
452259	1.07	4	1.06	0	0	0	0	0.9	0	2.24	0.902	1
452260	1.07	4	1.06	0	0	0	0	0.9	0	2.24	0.902	1
452261	1.07	4	1.06	0	0	0	0	0.9	0	2.24	1.804	1
452262	1.07	4	1.06	0	0	0	0	0.9	0	2.24	1.804	1
452263	1.07	4	1.06	0	0	0	0	0.9	0	2.24	1.804	1
452264	1.07	4	1.06	0	0	0	0	0.9	0	2.24	1.804	1
452265	1.07	4	1.06	0	0	0	0	0.9	0	2.24	1.804	1
452266	0	3	1.06	0	0	0	0	0.9	0	2.24	1.804	1
452267	0	3	1.06	0	0	0	0	0.9	0	2.24	1.804	1
452268	0	3	1.06	0	0	0	0	0.9	0	2.24	1.804	1
452269	0	4	1.06	0	0	0	0	0	0	2.24	1.804	1
452270	0	4	1.06	0	0	0	0	0	0	1.12	1.804	1
452271	0	4	1.06	0	0	0	0	0	0	1.12	1.804	1
452272	0	4	1.06	0	0	0	0	0	0	1.12	1.804	1
452273	0	5	1.06	0	0	0	0	0	0	1.12	1.804	1
452274	0	5	1.06	0	0	0	0	0	0	1.12	1.804	1
452275	0	5	1.06	0	0	0	0	0	0	1.12	1.804	1
452276	0	6	1.06	0	0	0	0	0	0	1.12	1.804	1
452277	0	6	1.06	0	0	0	0	0	0	1.12	1.804	1
452278	0	6	1.06	0	0	0	0	0	0	1.12	1.804	1
452279	0	6	1.06	0	0	0	0	0	0	1.12	1.804	1
452280	0	6	1.06	0	0	0	0	0	0	1.12	1.804	1
452281	0	6	1.06	0	0	0	0	0	0	1.12	1.804	1
452282	0	6	1.06	0	0	0	0	0	0	1.12	1.804	1
452283	0	6	1.06	0	0	0	0	0	0	1.12	1.804	1
452284	0	6	1.06	0	0	0	0	0	0	1.12	1.804	1
452285	0	6	1.06	0	0	0	0	0	0	1.12	1.804	1
452286	0	6	1.06	0	0	0	0	0	0	1.12	1.804	1
452287	0	6	1.06	0	0	0	0	0	0	1.12	1.804	1
452288	0	6	1.06	0	0	0	0	0	0	1.12	1.804	1
452289	0	6	1.06	0	0	0	0	0	0	1.12	1.804	1
452290	0	6	1.06	0	0	0	0	0	0	1.12	1.804	1
452291	0	6	1.06	0	0	0	0	0	0	1.12	1.804	1
452292	0	6	1.06	0	0	0	0	0	0	1.12	1.804	1
452293	0	7	1.06	0	0	0	0	0	0	1.12	1.804	1
452294	0	7	1.06	0	0	0	0	0	0	1.12	1.804	1
452295	0	7	1.06	0	0	0	0	0	0	1.12	1.804	1
452296	0	7	1.06	0	0	0	0	0	0	1.12	1.804	1
452297	0	7	1.06	0	0	0	0	0	0	1.12	1.804	1
452298	0	7	1.06	0	0	0	0	0	0	1.12	1.804	1
452299	0	7	1.06	0	0	0	0	0	0	1.12	1.804	1
452300	0	7	1.06	0	0	0	0	0	0	1.12	1.804	1
452301	0	7	1.06	0	0	0	0	0	0	1.12	1.804	1
452302	0	6	1.06	0	0	0	0	0	0	1.12	1.804	1
452303	0	6	1.06	0	0	0	0	0	0	1.12	1.804	1
452304	0	6	1.06	0	0	0	0	0	0	1.12	1.804	1
452305	0	6	1.06	0	0	0	0	0	0	1.12	1.804	1
452306	0	6	1.06	0	0	0	0	0	0	1.12	1.804	1
452307	0	5	1.06	0	0	0	0	0	0	1.12	1.804	1
452308	0	6	1.06	0	0	0	0	0	0	1.12	1.804	1
452309	0	7	0	0	0	0	0	0	0	1.12	1.804	1
452310	0	7	0	0	0	0	0	0	0	1.12	1.804	0
452311	0	7	0	0	0	0	0	0	0	1.12	1.804	0
452312	0	7	0	0	0	0	0	0	0	1.12	1.804	0
452313	0	7	0	0	0	0	0	0	0	1.12	1.804	0
452314	0	7	0	0	0	0	0	0	0	1.12	1.804	0
452315	0	7	0	0	0	0	0	0	0	1.12	1.804	0
452316	0	6	0	0	0	0	0	0	0	1.12	1.804	0
452317	0	6	0	0	0	0	0	0	0	1.12	1.804	0
452318	0	6	0	0	0	0	0	0	0	1.12	1.804	0
452319	1.07	6	0	0	0	0	0	0	0	1.12	1.804	0
452320	1.07	6	0	0	0	0	0	0	0	1.12	1.804	0
452321	1.07	6	0	0	0	0	0	0	0	1.12	1.804	0
452322	1.07	6	0	0	0	0	0	0	0	1.12	1.804	0
452323	1.07	6	0	0	0	0	0	0	0	1.12	0.902	0
452324	1.07	6	0	0	0	0	0	0	0	1.12	0.902	0
452325	1.07	6	0	0	0	0	0	0	0	1.12	0.902	0
452326	1.07	6	0	0	0	0	0	0	0	0	0.902	0
452327	1.07	6	0	0	0	0	0	0	0	0	0.902	0
452328	1.07	6	0	0	0	0	0	0	0	0	0.902	0
452329	1.07	6	0	0	0	0	0	0	0	0	0.902	0
452330	1.07	6	0	0	0	0	0	0	0	0	0.902	0
452331	1.07	6	0	0	0	0	0	0	0	0	0.902	0
452332	1.07	6	0	0	0	0	0	0	0	0	1.804	0
452333	2.14	6	0	0	0	0	0	0	0	0	1.804	0
452334	2.14	6	0	0	0	0	0	0	0	0	1.804	0
452335	2.14	6	0	0	0	0	0	0	0	0	1.804	0
452336	2.14	6	0	0	0	0	0	0	0	0	1.804	0
452337	2.14	6	0	0	0	0	0	0	0	0	0.902	0
452338	2.14	6	0	0	0	0	0	0	0	0	0.902	0
452339	2.14	6	0	0	0	0	0	0	0	0	0.902	0
452340	2.14	6	0	0	0	0	0	0	0	0	0.902	0
452341	2.14	6	0	0	0	0	0	0	0	0	0.902	0
452342	2.14	6	0	0	0	0	0	0	0	0	0.902	0
452343	2.14	6	0	0	0	0	0	0	0	0	0.902	0
452344	2.14	6	0	0	0	0	0	0	0	0	0.902	0
452345	2.14	5	0	0	0	0	0	0	0	0	0.902	0
452346	2.14	5	0	0	0	0	0	0	0	0	0.902	0
452347	2.14	5	0	0	0	0	0	0	0	0	0.902	0
452348	2.14	5	0	0	0	0	0	0	0	0	0.902	0
452349	2.14	4	0	0	0	0	0	0	0	0	0.902	0
452350	2.14	5	0	0	0	0	0	0	0	0	0.902	0
452351	2.14	5	0	0	0	0	0	0	0	0	0.902	0
452352	2.14	5	0	0	0	0	0	0	0	0	0.902	0
452353	2.14	5	0	0	0	0	0	0	0	0	0.902	0
452354	3.21	5	0	0	0	0	0	0	0	0	0.902	1
452355	3.21	5	0	0	0	0	0	0	0	0	0.902	1
452356	3.21	5	0	0	0	0	0	0	0	0	0.902	1
452357	3.21	5	0	0	0	0	0	0	0	0	0.902	1
452358	3.21	5	0	0	0	0	0	0	0	0	0.902	1
452359	3.21	5	0	0	0	0	0	0	0	0	0.902	1
452360	3.21	5	0	0	0	0	0	0	0	0	0.902	1
452361	3.21	5	0	0	0	0	0	0	0	0	0.902	1
452362	3.21	5	0	0	0	0	0	0	0	0	0.902	1
452363	3.21	5	0	0	0	0	0	0	0	0	0.902	1
452364	3.21	5	0	0	0	0	0	0	0	0	0.902	1
452365	3.21	5	0	0	0	0	0	0	0	0	0.902	1
452366	3.21	5	0	0	0	0	0	0	0	0	0.902	1
452367	3.21	5	0	0	0	0	0	0	0	0	0.902	1
452368	3.21	4	0	0	0	0	0	0	0	0	0.902	1
452369	3.21	4	0	0	0	0	0	0	0	0	0.902	1
452370	3.21	4	1.06	0	0	0	0	0	0	0	0.902	2
452371	3.21	4	1.06	0	0	0	0	0	0	0	0.902	2
452372	3.21	4	1.06	0	0	0	0	0	0	0	0.902	2
452373	3.21	4	1.06	0	0	0	0	0	0	0	0.902	2
452374	3.21	4	1.06	0	0	0	0	0	0	0	0.902	2
452375	3.21	4	1.06	0	0	0	0	0	0	0	0.902	2
452376	3.21	4	1.06	0	0	0	0	0	0	0	0.902	2
452377	3.21	4	1.06	0	0	0	0	0	0	0	0.902	2
452378	3.21	4	1.06	0	0	0	0	0	0	0	0.902	2
452379	3.21	6	1.06	0	0	0	0	0	0	0	0.902	2
452380	3.21	6	1.06	0	0	0	0	0	0	0	0.902	2
452381	3.21	6	1.06	0	0	0	0	0	0	0	0.902	2
452382	3.21	6	1.06	0	0	0	0	0	0	0	0.902	2
452383	3.21	6	1.06	0	0	0	0	0	0	0	0.902	2
452384	3.21	5	1.06	0	0	0	0	0	0	0	0.902	2
452385	3.21	4	1.06	0	0	0	0	0	0	0	0.902	2
452386	3.21	4	1.06	0	0	0	0	0	0	0	0.902	2
452387	3.21	4	1.06	0	0	0	0	0	0	0	0.902	2
452388	3.21	4	1.06	0	0	0	0	0	0	0	0.902	2
452389	3.21	4	1.06	0	0	0	0	0	0	0	0.902	2
452390	3.21	4	1.06	0	0	0	0	0	0	0	0.902	2
452391	3.21	4	1.06	0	0	0	0	0	0	0	0.902	2
452392	3.21	4	1.06	0	0	0	0	0	0	0	0.902	3
452393	3.21	4	1.06	0	0	0	0	0	0	0	0.902	3
452394	3.21	4	1.06	0	0	0	0	0	0	0	0.902	3
452395	3.21	4	1.06	0	0	0	0	0	0	0	0.902	3
452396	3.21	4	1.06	0	0	0	0	0	0	0	0.902	3
452397	3.21	4	1.06	0	0	0	0	0	0	0	0.902	3
452398	3.21	4	2.12	0	0	0	0	0	0	0	0.902	3
452399	3.21	4	2.12	0	0	0	0	0	0	0	0.902	3
452400	3.21	4	2.12	0	0	0	0	0	0	0	0.902	3
452401	3.21	5	2.12	0	0	0	0	0	0	0	0.902	3
452402	3.21	5	2.12	0	0	0	0	0	0	0	0.902	3
452403	3.21	5	2.12	0	0	0	0	0	0	0	0.902	3
452404	3.21	5	2.12	0	0	0	0	0	0	0	0.902	3
452405	3.21	5	4.24	0	0	0	0	0	0	0	0.902	3
452406	3.21	5	4.24	0	0	0	0	0	0	0	0.902	3
452407	3.21	5	4.24	0	0	0	0	0	0	0	0	3
452408	3.21	5	4.24	0	0	0	0	0	0	0	0	3
452409	2.14	5	4.24	0	0	0	0	0	0	0	0	3
452410	2.14	5	4.24	0	0	0	0	0	0	0	0	3
452411	2.14	5	4.24	0	0	0	0	0	0	0	0	3
452412	2.14	5	4.24	0	0	0	0	0	0	0	0	3
452413	2.14	5	4.24	0	0	0	0	0	0	0	0	3
452414	2.14	5	4.24	0	0	0	0	0	0	0	0	3
452415	2.14	5	4.24	0	0	0	0	0	0	0	0	3
452416	2.14	5	4.24	0	0	0	0	0	0	0	0	3
452417	2.14	5	4.24	0	0	0	0	0	0	0	0	3
452418	2.14	5	5.3	0	0	0	0	0	0	0	0	3
452419	2.14	5	5.3	0	0	0	0	0	0	0	0	3
452420	2.14	5	5.3	0	0	0	0	0	0	0	0	3
452421	2.14	5	6.36	0	0	0	0	0	0	0	0	3
452422	2.14	5	6.36	0	0	0	0	0	0	0	0	3
452423	2.14	5	6.36	0	0	0	0	0	0	0	0	3
452424	2.14	5	6.36	0	0	0	0	0	0	0	0	3
452425	2.14	6	6.36	0	0.672	0	0	0	0	0	0	3
452426	2.14	5	6.36	0	0.672	0	0	0	0	0	0	3
452427	2.14	5	6.36	0	0.672	0	0	0	0	0	0	3
452428	2.14	4	6.36	0	0.672	0	0	0	0	0	0	3
452429	2.14	4	6.36	0	0.672	0	0	0	0	0	0	3
452430	1.07	4	6.36	0	0.672	0	0	0	0	0	0	2
452431	1.07	4	6.36	0	1.344	0	0	0	0	0	0	2
452432	1.07	5	6.36	0	1.344	0	0	0	0	0	0	2
452433	1.07	5	6.36	0	1.344	0	0	0	0	0	0	2
452434	1.07	5	6.36	0	1.344	0	0	0	0	0	0	2
452435	1.07	5	6.36	0	1.344	0	0	0	0	0	0	2
452436	1.07	5	6.36	0	1.344	0	0	0	0	0	0	2
452437	1.07	5	6.36	0	2.016	0	0	0	0	0	0	3
452438	1.07	8	9.54	1.954	3.36	0.964	0	0	0	0	0	3
452439	1.07	8	9.54	1.954	3.36	0.964	0	0	0	0	0	3
452440	1.07	8	10.6	1.954	4.704	0.964	0	0	0	0	0	3
452441	1.07	8	10.6	2.931	6.048	1.928	0	0	0	0	0	3
452442	1.07	8	10.6	2.931	6.048	1.928	0	0	0	0	0	3
452443	1.07	8	10.6	2.931	6.048	2.892	0	0	0	0	0	3
452444	2.14	9	11.66	2.931	8.736	2.892	0	0	0	0	0.902	3
452445	2.14	10	13.78	2.931	8.736	2.892	0	0	0	0	0.902	3
452446	2.14	10	12.72	2.931	8.736	2.892	0	0	0	0	0.902	2
452447	2.14	10	12.72	2.931	9.408	2.892	0	0	0	0	0.902	2
452448	2.14	10	12.72	2.931	9.408	2.892	0	0	0	0	0.902	2
452449	2.14	10	12.72	2.931	9.408	2.892	0	0	0	0	0.902	2
452450	2.14	10	12.72	2.931	9.408	2.892	0	0	0	0	0.902	2
452451	2.14	10	12.72	2.931	9.408	2.892	0	0	0	0	0.902	2
452452	2.14	10	12.72	2.931	9.408	2.892	0	0	0	0	0.902	2
452453	2.14	10	12.72	2.931	9.408	2.892	0	0	0	0	0.902	2
452454	2.14	8	12.72	2.931	9.408	2.892	0	0	0	0	0.902	2
452455	2.14	8	12.72	2.931	9.408	2.892	0	0	0	0	0.902	2
452456	2.14	8	12.72	2.931	10.08	2.892	0	0	0	0	0.902	2
452457	2.14	8	12.72	2.931	10.08	2.892	0	0	0	0	0.902	2
452458	2.14	8	12.72	2.931	10.08	2.892	0	0	0	0	0.902	2
452459	2.14	8	13.78	2.931	10.08	2.892	0	0	0	0	0.902	2
452460	2.14	8	13.78	2.931	10.752	2.892	0	0	0	0	0.902	2
452461	2.14	8	13.78	2.931	10.752	2.892	0	0	0	0	0.902	2
452462	2.14	8	13.78	2.931	10.752	2.892	0	0	0	0	0.902	2
452463	2.14	8	13.78	2.931	10.752	2.892	0	0	0	0	0.902	2
452464	2.14	8	13.78	2.931	10.752	2.892	0	0	0	0	0.902	2
452465	2.14	9	13.78	2.931	10.752	2.892	0	0	0	0	0.902	2
452466	2.14	9	13.78	2.931	10.752	2.892	0	0	0	0	0.902	2
452467	2.14	9	13.78	2.931	10.752	2.892	0	0	0	0	0.902	2
452468	2.14	9	13.78	2.931	10.752	2.892	0	0	0	0	0.902	1
452469	2.14	9	13.78	2.931	10.752	2.892	0	0	0	0	0.902	1
452470	2.14	9	13.78	2.931	10.752	2.892	0	0	0	0	0.902	1
452471	1.07	9	13.78	2.931	10.752	2.892	0	0	0	0	0.902	1
452472	1.07	9	12.72	2.931	10.752	2.892	0	0	0	0	0.902	1
452473	1.07	9	12.72	2.931	10.752	2.892	0	0	0	0	0.902	1
452474	1.07	9	12.72	2.931	10.752	2.892	0	0	0	0	0.902	1
452475	1.07	9	12.72	2.931	10.752	2.892	0	0	0	0	0.902	1
452476	1.07	9	12.72	2.931	10.752	2.892	0	0	0	0	0.902	1
452477	1.07	8	12.72	2.931	10.752	2.892	0	0	0	0	0.902	1
452478	1.07	8	12.72	2.931	10.752	2.892	0	0	0	0	0.902	1
452479	1.07	8	12.72	2.931	10.752	2.892	0	0	0	0	0.902	2
452480	1.07	8	12.72	2.931	10.752	2.892	0	0	0	0	0.902	2
452481	1.07	8	10.6	2.931	10.752	2.892	0	0	0	0	0.902	2
452482	1.07	8	10.6	2.931	10.752	2.892	0	0	0	0	0.902	2
452483	1.07	8	10.6	2.931	10.752	2.892	0	0	0	0	0.902	2
452484	1.07	8	10.6	2.931	10.752	2.892	0	0	0	0	0.902	2
452485	1.07	8	10.6	2.931	12.096	2.892	0	0	0	0	0.902	2
452486	1.07	8	10.6	2.931	12.096	2.892	0	0	0	0	0.902	2
452487	1.07	8	10.6	2.931	12.096	2.892	0	0	0	0	0.902	2
452488	1.07	8	12.72	2.931	12.096	2.892	0	0	0	0	0.902	2
452489	1.07	8	12.72	2.931	12.096	2.892	0	0	0	0	0.902	2
452490	1.07	8	12.72	2.931	12.096	2.892	0	0	0	0	0.902	2
452491	1.07	8	12.72	2.931	12.096	2.892	0	0	0	0	0.902	2
452492	1.07	8	12.72	2.931	12.096	2.892	0	0	0	0	0.902	2
452493	1.07	8	12.72	2.931	12.096	2.892	0	0	0	0	0.902	2
452494	1.07	8	12.72	2.931	12.768	2.892	0	0	0.554	0	0.902	2
452495	1.07	8	12.72	2.931	12.768	2.892	0	0	0.554	0	0.902	2
452496	1.07	8	11.66	2.931	12.768	2.892	0	0	0.554	0	0.902	2
452497	1.07	9	11.66	2.931	12.768	2.892	0	0	0.554	0	0.902	2
452498	1.07	9	11.66	2.931	12.768	2.892	0	0	0.554	0	0.902	2
452499	1.07	9	11.66	2.931	12.768	2.892	0	0	0.554	0	0.902	2
452500	1.07	9	11.66	2.931	12.768	2.892	0	0	0.554	0	0.902	3
452501	1.07	8	11.66	4.885	12.768	2.892	0	0	0.554	0	0.902	3
452502	1.07	8	11.66	4.885	12.768	2.892	0	0	0.554	0	0.902	3
452503	1.07	8	11.66	4.885	12.768	3.856	0	0	0.554	0	0.902	3
452504	1.07	8	11.66	4.885	12.768	3.856	0	0	0.554	0	0.902	3
452505	1.07	8	11.66	4.885	12.768	3.856	0	0	0.554	0	0.902	3
452506	1.07	8	11.66	4.885	12.768	3.856	0	0	0.554	0	0.902	3
452507	1.07	8	12.72	4.885	12.096	4.82	0	0	0.554	0	0.902	3
452508	1.07	7	12.72	4.885	12.096	4.82	0	0	0.554	0	0.902	3
452509	1.07	7	12.72	4.885	12.096	4.82	0	0	0.554	0	0.902	3
452510	1.07	7	12.72	4.885	12.096	4.82	0	0	0.554	0	0.902	3
452511	1.07	7	12.72	4.885	12.096	4.82	0	0	0.554	0	0.902	3
452512	1.07	7	12.72	4.885	12.096	4.82	0	0	0.554	0	0.902	2
452513	1.07	7	12.72	4.885	12.096	4.82	0	0	0.554	0	0.902	2
452514	1.07	4	8.48	2.931	10.752	3.856	0	0	0.554	0	0.902	2
452515	1.07	4	8.48	2.931	10.08	3.856	0	0	0.554	0	0.902	2
452516	1.07	5	8.48	2.931	10.08	3.856	0	0	0.554	0	0.902	2
452517	1.07	5	8.48	1.954	9.408	2.892	0	0	0.554	0	0.902	2
452518	1.07	5	8.48	1.954	9.408	1.928	0	0	0.554	0	0.902	2
452519	0	4	7.42	1.954	6.72	1.928	0	0	0.554	0	0	2
452520	0	4	7.42	1.954	6.72	1.928	0	0	0.554	0	0	2
452521	0	3	5.3	1.954	6.72	1.928	0	0	0.554	0	0	2
452522	0	2	5.3	1.954	6.048	1.928	0	0	0.554	0	0	2
452523	0	2	5.3	1.954	6.048	1.928	0	0	0.554	0	0	2
452524	0	2	5.3	1.954	6.048	1.928	0	0	0.554	0	0	2
452525	0	2	5.3	1.954	6.048	1.928	0	0	0.554	0	0	2
452526	0	3	5.3	2.931	6.72	1.928	0	0	0.554	0	0	2
452527	0	3	6.36	2.931	7.392	1.928	0	0	0.554	0	0	2
452528	0	3	6.36	2.931	7.392	1.928	0	0	0.554	0	0	2
452529	0	3	6.36	2.931	7.392	1.928	0	0	0.554	0	0	2
452530	0	3	6.36	2.931	6.72	1.928	0	0	0.554	0	0	2
452531	0	3	6.36	2.931	6.72	1.928	0	0	0.554	0	0	2
452532	0	3	6.36	2.931	6.72	1.928	0	0	0.554	0	0	2
452533	0	3	6.36	2.931	6.72	1.928	0	0	0.554	0	0	2
452534	0	3	6.36	2.931	6.72	1.928	0	0	0.554	0	0	2
452535	0	3	5.3	2.931	6.72	1.928	0	0	0.554	0	0	2
452536	0	3	5.3	3.908	6.048	1.928	0	0	0.554	0	0	2
452537	0	3	5.3	3.908	6.048	1.928	0	0	0.554	0	0	2
452538	0	3	5.3	3.908	6.048	1.928	0	0	0.554	0	0	2
452539	0	3	5.3	3.908	6.048	1.928	0	0	0.554	0	0	2
452540	0	3	5.3	3.908	6.048	1.928	0	0	0.554	0	0	2
452541	0	3	5.3	3.908	6.048	1.928	0	0	0.554	0	0	2
452542	0	3	5.3	3.908	6.048	1.928	0	0	0.554	0	0	2
452543	0	3	5.3	3.908	6.048	1.928	0	0	0.554	0	0	2
452544	0	3	5.3	3.908	6.048	1.928	0	0	0.554	0	0	2
452545	0	3	5.3	3.908	6.048	1.928	0	0	0.554	0	0	2
452546	0	3	5.3	3.908	6.048	1.928	0	0	0.554	0	0	2
452547	0	3	5.3	3.908	6.048	1.928	0	0	0.554	0	0	2
452548	0	3	5.3	3.908	6.048	1.928	0	0	0.554	0	0	2
452549	0	3	5.3	3.908	6.048	1.928	0	0	0.554	0	0	2
452550	0	3	5.3	3.908	6.048	1.928	0	0	0.554	0	0	2
452551	0	3	5.3	3.908	6.048	1.928	0	0	0.554	0	0	2
452552	0	3	5.3	3.908	6.048	1.928	0	0	0.554	0	0	2
452553	0	3	5.3	3.908	6.048	1.928	0	0	0.554	0	0	1
452554	0	3	5.3	3.908	6.048	1.928	0	0	0.554	0	0	1
452555	0	3	5.3	3.908	6.048	1.928	0	0	0.554	0	0	1
452556	0	3	5.3	3.908	6.048	1.928	0	0	0.554	0	0	1
452557	0	3	5.3	3.908	6.048	1.928	0	0	0.554	0	0	1
452558	0	3	5.3	3.908	6.048	1.928	0	0	0.554	0	0	1
452559	0	3	5.3	3.908	6.048	1.928	0	0	0.554	0	0	1
452560	0	3	5.3	3.908	4.704	1.928	0	0	0.554	0	0	1
452561	0	3	5.3	3.908	4.704	1.928	0	0	0.554	0	0	1
452562	0	3	5.3	3.908	4.704	1.928	0	0	0.554	0	0	1
452563	0	3	3.18	3.908	4.704	1.928	0	0	0.554	0	0	1
452564	0	3	3.18	3.908	4.704	1.928	0	0	0.554	0	0	1
452565	0	3	3.18	3.908	4.704	1.928	0	0	0.554	0	0	1
452566	0	3	3.18	3.908	4.704	1.928	0	0	0.554	0	0	1
452567	0	3	3.18	3.908	4.704	1.928	0	0	0.554	0	0	1
452568	0	3	2.12	3.908	4.704	1.928	0	0	0.554	0	0	1
452569	0	3	2.12	3.908	4.032	1.928	0	0	0	0	0	1
452570	0	3	2.12	3.908	4.032	1.928	0	0	0	0	0	1
452571	0	3	2.12	3.908	4.032	1.928	0	0	0	0	0	1
452572	0	3	2.12	3.908	4.032	1.928	0	0	0	0	0	1
452573	0	2	2.12	3.908	4.032	1.928	0	0	0	0	0	1
452574	0	2	2.12	3.908	4.032	1.928	0	0	0	0	0	1
452575	0	2	2.12	3.908	4.032	1.928	0	0	0	0	0	1
452576	0	2	2.12	3.908	4.032	1.928	0	0	0	0	0	0
452577	0	2	2.12	1.954	3.36	1.928	0	0	0	0	0	0
452578	0	2	2.12	1.954	3.36	0.964	0	0	0	0	0	0
452579	0	2	2.12	1.954	3.36	0.964	0	0	0	0	0	0
452580	0	2	2.12	1.954	3.36	0.964	0	0	0	0	0	0
452581	0	2	2.12	1.954	3.36	0.964	0	0	0	0	0	0
452582	0	2	2.12	1.954	3.36	0	0	0	0	0	0	0
452583	0	2	1.06	1.954	3.36	0	0	0	0	0	0	0
452584	0	2	1.06	1.954	3.36	0	0	0	0	0	0	0
452585	0	2	1.06	1.954	2.688	0	0	0	0	0	0	0
452586	0	2	1.06	1.954	2.688	0	0	0	0	0	0	0
452587	0	2	1.06	1.954	2.688	0	0	0	0	0	0	0
452588	0	2	1.06	1.954	2.688	0	0	0	0	0	0	0
452589	0	2	1.06	1.954	2.688	0	0	0	0	0	0	0
452590	0	2	1.06	1.954	2.688	0	0	0	0	0	0	0
452591	0	2	1.06	1.954	2.016	0	0	0	0	0	0	0
452592	0	1	1.06	1.954	2.016	0	0	0	0	0	0	0
452593	0	1	1.06	1.954	1.344	0	0	0	0	0	0	0
452594	0	1	1.06	1.954	1.344	0	0	0	0	0	0	0
452595	0	1	1.06	1.954	1.344	0	0	0	0	0	0	0
452596	0	1	1.06	1.954	1.344	0	0	0	0	0	0	0
452597	0	1	1.06	1.954	1.344	0	0	0	0	0	0	0
452598	0	1	1.06	1.954	1.344	0	0	0	0	0	0	0
452599	0	1	1.06	1.954	1.344	0	0	0	0	0	0	0
452600	0	1	1.06	0.977	1.344	0	0	0	0	0	0	0
452601	0	1	1.06	0.977	0.672	0	0	0	0	0	0	0
452602	0	0	0	0.977	0.672	0	0	0	0	0	0	0
452603	0	0	0	0.977	0	0	0	0	0	0	0	0
452604	0	0	0	0.977	0	0	0	0	0	0	0	0
452605	0	0	0	0.977	0	0	0	0	0	0	0	1
452606	0	0	0	0.977	0	0	0	0	0	0	0	1
452607	0	0	0	0.977	0	0	0	0	0	0	0	1
452608	0	0	0	0	0	0	0	0	0	0	0	1
452609	0	0	0	0	0	0	0	0	0	0	0	1
452610	0	0	0	0	0	0	0	0	0	0	0	1
452611	0	0	0	0	0	0	0	0	0	0	0	1
452612	0	0	0	0	0	0	0	0	0	0	0	1
452613	0	0	0	0	0	0	0	0	0	0	0	1
452614	0	0	0	0	0	0	0	0	0	0	0	1
452615	0	0	0	0	0	0	0	0	0	0	0	1
452616	0	0	0	0	0	0	0	0	0	0	0	1
452617	0	0	0	0	0	0	0	0	0	0	0	1
452618	0	0	0	0	0	0	0	0	0	0	0	1
452619	0	0	0	0	0	0	0	0	0	0	0	1
452620	0	0	0	0	0	0	0	0	0	0	0	1
452621	0	0	0	0	0	0	0	0	0	0	0	1
452622	0	0	0	0	0	0	0	0	0	0	0	1
452623	0	0	0	0	0	0	0	0	0	0	0	1
452624	0	0	0	0	0	0	0	0	0	0	0	1
452625	0	0	0	0	0	0	0	0	0	0	0	1
452626	0	0	0	0	0.672	0	0	0	0	0	0	1
452627	0	0	0	0	0.672	0	0	0	0	0	0	1
452628	0	0	0	0	0.672	0	0	0	0	0	0	1
452629	1.07	0	0	0	0.672	0	0	0	0	0	0	1
452630	1.07	0	0	0	0.672	0	0	0	0	0	0	1
452631	1.07	0	1.06	0	0.672	0	0	0	0	0	0	1
452632	1.07	0	1.06	0	0.672	0	0	0	0	0	0	1
452633	1.07	0	1.06	0	0.672	0	0	0	0	0	0	1
452634	1.07	0	1.06	0	0.672	0	0	0	0	0	0	1
452635	1.07	0	1.06	0	0.672	0	0	0	0	0	0	1
452636	1.07	0	1.06	0	0.672	0	0	0	0	0	0	1
452637	1.07	0	1.06	0	0.672	0	0	0	0	0	0	1
452638	1.07	0	1.06	0	0.672	0	0	0	0	0	0	1
452639	1.07	0	1.06	0	0.672	0	0	0	0	0	0	1
452640	1.07	0	1.06	0	0.672	0	0	0	0	0	0	1
452641	1.07	0	1.06	0	0.672	0	0	0	0	0	0	1
452642	1.07	0	1.06	0	0.672	0	0	0	0	0	0	1
452643	1.07	0	2.12	0	3.36	0	0	0	0	0	0	1
452644	1.07	0	2.12	0	3.36	0	0	0	0	0	0	1
452645	1.07	0	2.12	0	3.36	0	0	0	0	0	0	1
452646	1.07	0	2.12	0	3.36	0	0	0	0	0	0.902	1
452647	1.07	0	2.12	0	3.36	0.964	0	0	0	0	0.902	1
452648	1.07	1	5.3	0	4.032	0.964	0	0	0	0	0.902	1
452649	1.07	2	5.3	0.977	4.704	0.964	0	0	0	0	1.804	1
452650	1.07	2	7.42	0.977	7.392	1.928	0	0	0	0	1.804	1
452651	1.07	2	7.42	2.931	7.392	1.928	0	0	0	0	1.804	1
452652	1.07	2	7.42	2.931	7.392	1.928	0	0	0	0	1.804	1
452653	1.07	2	7.42	2.931	7.392	1.928	0	0	0	0	1.804	1
452654	1.07	2	7.42	6.839	8.064	1.928	0	0	0	0	1.804	2
452655	1.07	2	7.42	6.839	8.064	2.892	0	0	0	0	1.804	2
452656	1.07	2	7.42	6.839	8.064	2.892	0	0	0	0	1.804	2
452657	1.07	2	7.42	6.839	8.064	2.892	0	0	0	0	1.804	2
452658	1.07	2	7.42	6.839	8.064	2.892	0	0	0	0	1.804	2
452659	1.07	2	7.42	6.839	8.064	2.892	0	0	0	0	1.804	2
452660	1.07	2	7.42	6.839	8.064	2.892	0	0	0	0	1.804	2
452661	1.07	2	7.42	6.839	8.064	2.892	0	0	0	0	1.804	2
452662	1.07	2	7.42	6.839	8.064	2.892	0	0	0	0	1.804	2
452663	1.07	2	7.42	6.839	8.064	2.892	0	0	0	0	1.804	2
452664	1.07	2	7.42	6.839	8.064	2.892	0	0	0	0	1.804	2
452665	1.07	2	7.42	6.839	8.064	2.892	0	0	0	0	1.804	2
452666	1.07	2	7.42	6.839	8.064	2.892	0	0	0	0	1.804	2
452667	1.07	2	7.42	6.839	8.064	2.892	0	0	0	0	1.804	2
452668	1.07	3	8.48	6.839	8.064	2.892	0	0	0	0	1.804	2
452669	1.07	3	8.48	6.839	8.064	2.892	0	0	0	0	1.804	2
452670	1.07	3	8.48	6.839	8.064	2.892	0	0	0	0	1.804	2
452671	1.07	3	8.48	6.839	8.064	2.892	0	0	0	0	1.804	2
452672	1.07	3	8.48	6.839	8.064	2.892	0	0	0	0	1.804	2
452673	1.07	3	8.48	6.839	8.736	2.892	0	0	0	0	1.804	2
452674	1.07	3	8.48	6.839	8.736	2.892	0	0	0	0	1.804	2
452675	1.07	3	8.48	6.839	8.736	2.892	0	0	0	0	1.804	2
452676	1.07	3	8.48	6.839	8.736	2.892	0	0	0	0	1.804	2
452677	1.07	3	8.48	6.839	8.736	2.892	0	0	0	0	1.804	2
452678	1.07	3	8.48	6.839	8.736	2.892	0	0	0	0	1.804	2
452679	1.07	3	8.48	6.839	8.736	2.892	0	0	0	0	1.804	2
452680	1.07	3	8.48	6.839	8.736	2.892	0	0	0	0	1.804	2
452681	1.07	3	8.48	6.839	8.736	2.892	0	0	0	0	1.804	1
452682	1.07	3	8.48	6.839	8.736	2.892	0	0	0	0	1.804	1
452683	1.07	3	8.48	6.839	9.408	2.892	0	0	0	0	1.804	1
452684	1.07	3	8.48	6.839	9.408	2.892	0	0	0	0	1.804	1
452685	1.07	3	8.48	6.839	9.408	2.892	0	0	0	0	1.804	1
452686	1.07	3	8.48	6.839	9.408	2.892	0	0	0	0	1.804	1
452687	1.07	3	8.48	6.839	9.408	2.892	0	0	0	0	1.804	1
452688	1.07	3	8.48	6.839	9.408	2.892	0	0	0	0	1.804	1
452689	1.07	3	8.48	6.839	9.408	2.892	0	0	0	0	1.804	1
452690	1.07	3	8.48	6.839	9.408	2.892	0	0	0	0	1.804	1
452691	1.07	3	8.48	6.839	9.408	2.892	0	0	0	0	1.804	1
452692	1.07	4	8.48	6.839	9.408	2.892	0	0	0	0	1.804	1
452693	1.07	4	8.48	6.839	9.408	2.892	0	0	0	0	1.804	1
452694	1.07	4	8.48	6.839	9.408	2.892	0	0	0	0	1.804	1
452695	1.07	4	8.48	6.839	9.408	2.892	0	0	0	0	1.804	1
452696	1.07	4	8.48	6.839	9.408	2.892	0	0	0	0	1.804	1
452697	1.07	4	8.48	6.839	9.408	2.892	0	0	0	0	1.804	1
452698	1.07	5	8.48	6.839	9.408	2.892	0	0	0	0	1.804	1
452699	1.07	8	8.48	6.839	10.752	2.892	0	0.9	0	0	1.804	1
452700	1.07	8	8.48	6.839	12.096	2.892	0	0.9	0	0	1.804	1
452701	1.07	8	8.48	6.839	12.096	2.892	0	0.9	0	0	1.804	1
452702	1.07	8	8.48	6.839	11.424	2.892	0	0.9	0	0	0.902	1
452703	1.07	10	10.6	7.816	14.112	3.856	0	0.9	0	0	0.902	2
452704	1.07	11	11.66	10.747	14.784	3.856	0	0.9	0	0	0.902	2
452705	1.07	11	11.66	10.747	16.128	3.856	0	0.9	0	0	0.902	2
452706	1.07	11	11.66	10.747	16.128	3.856	0	0.9	0	0	0.902	2
452707	1.07	11	10.6	10.747	16.128	3.856	0	0.9	0	0	0.902	2
452708	1.07	11	10.6	11.724	18.144	3.856	0.706	0.9	0	0	0.902	2
452709	1.07	11	11.66	11.724	18.144	3.856	0.706	0.9	0	0	0.902	2
452710	1.07	11	12.72	12.701	18.816	3.856	0.706	0.9	0	0	0.902	2
452711	1.07	11	12.72	13.678	19.488	3.856	0.706	0.9	0	0	0.902	2
452712	1.07	12	13.78	14.655	21.504	3.856	0.706	0.9	0	0	0.902	2
452713	1.07	12	13.78	14.655	21.504	3.856	0.706	0.9	0	0	0.902	2
452714	1.07	12	13.78	14.655	21.504	3.856	0.706	0.9	0	0	0.902	2
452715	1.07	15	18.02	16.609	27.552	3.856	0.706	0.9	0	0	0.902	2
452716	1.07	15	18.02	16.609	27.552	3.856	0.706	0.9	0	0	0.902	2
452717	1.07	16	18.02	16.609	27.552	3.856	0.706	0.9	0	0	0.902	2
452718	1.07	16	16.96	16.609	25.536	3.856	0.706	0.9	0	0	0.902	2
452719	1.07	16	16.96	16.609	24.864	3.856	0.706	0.9	0	0	0.902	2
452720	1.07	16	16.96	16.609	24.864	3.856	0.706	0.9	0	0	0.902	2
452721	1.07	16	16.96	16.609	24.864	3.856	0.706	0.9	0	0	0.902	2
452722	1.07	16	16.96	16.609	24.864	2.892	0.706	0.9	0	0	0.902	2
452723	1.07	16	16.96	16.609	24.864	2.892	0.706	0.9	0	0	0.902	2
452724	1.07	15	13.78	16.609	24.192	2.892	0.706	0.9	0	0	0.902	2
452725	1.07	14	13.78	15.632	23.52	2.892	0.706	0.9	0	0	0	2
452726	1.07	14	11.66	15.632	20.832	1.928	0.706	0.9	0	0	0	2
452727	1.07	15	12.72	13.678	21.504	1.928	0.706	0.9	0	0	0	2
452728	1.07	15	12.72	13.678	21.504	1.928	0.706	0.9	0	0	0	2
452729	1.07	15	12.72	10.747	21.504	1.928	0.706	0.9	0	0	0	1
452730	1.07	15	12.72	9.77	20.832	1.928	0.706	0.9	0	0	0	1
452731	1.07	15	12.72	9.77	20.832	0.964	0.706	0.9	0	0	0	1
452732	1.07	15	12.72	9.77	20.832	0.964	0.706	0.9	0	0	0	1
452733	1.07	15	12.72	9.77	20.832	0.964	0.706	0.9	0	0	0	1
452734	1.07	15	12.72	9.77	20.832	0.964	0.706	0.9	0	0	0	1
452735	1.07	15	12.72	9.77	20.832	0.964	0.706	0.9	0	0	0	1
452736	1.07	15	12.72	9.77	22.176	0.964	0.706	0.9	0	0	0	1
452737	1.07	15	12.72	9.77	22.176	0.964	0.706	0.9	0	0	0	1
452738	1.07	15	12.72	9.77	22.176	0.964	0.706	0.9	0.554	0	0	1
452739	1.07	15	12.72	9.77	22.176	0.964	0.706	0.9	0.554	0	0	1
452740	1.07	15	12.72	9.77	22.176	0.964	0.706	0.9	0.554	0	0	1
452741	1.07	15	12.72	9.77	22.176	0.964	0.706	0.9	0.554	0	0	1
452742	1.07	15	12.72	9.77	22.176	0.964	0.706	0.9	0.554	0	0	1
452743	1.07	14	11.66	9.77	22.176	0.964	0.706	0.9	0.554	0	0	1
452744	1.07	14	11.66	9.77	22.848	0.964	0.706	0.9	0.554	0	0	1
452745	1.07	14	11.66	9.77	22.848	0.964	0.706	0.9	0.554	0	0	1
452746	1.07	14	11.66	9.77	22.848	0.964	0.706	0.9	0.554	0	0	1
452747	1.07	14	11.66	9.77	22.848	0.964	0.706	0.9	0.554	0	0	1
452748	1.07	14	11.66	9.77	23.52	0.964	0.706	0.9	0.554	0	0	1
452749	1.07	14	11.66	9.77	22.848	0.964	0.706	0.9	0.554	0	0	1
452750	1.07	14	11.66	9.77	22.848	0.964	0.706	0.9	0.554	0	0	1
452751	1.07	14	11.66	9.77	22.848	0.964	0.706	0.9	0.554	0	0	1
452752	1.07	14	11.66	9.77	22.848	0.964	0.706	0.9	0.554	0	0	1
452753	1.07	14	11.66	9.77	22.848	0.964	1.412	0.9	0.554	0	0	1
452754	1.07	14	11.66	9.77	22.848	0.964	1.412	0.9	0.554	0	0	1
452755	2.14	14	13.78	10.747	24.192	2.892	1.412	0.9	0.554	0	0.902	1
452756	2.14	14	13.78	10.747	24.192	2.892	1.412	0.9	0.554	0	0.902	1
452757	2.14	14	13.78	10.747	24.192	2.892	1.412	0.9	0.554	0	0.902	1
452758	2.14	14	13.78	10.747	23.52	2.892	1.412	0.9	0.554	0	0.902	1
452759	2.14	14	13.78	10.747	23.52	3.856	1.412	0.9	0.554	0	0.902	1
452760	2.14	14	13.78	10.747	23.52	3.856	1.412	0.9	0.554	0	0.902	1
452761	2.14	14	13.78	10.747	23.52	3.856	1.412	0.9	0.554	0	0.902	1
452762	2.14	14	13.78	10.747	23.52	3.856	1.412	0.9	0.554	0	0.902	1
452763	2.14	14	13.78	10.747	23.52	3.856	1.412	0.9	0.554	0	0.902	1
452764	2.14	14	13.78	10.747	23.52	3.856	1.412	0.9	0.554	0	0.902	1
452765	2.14	14	13.78	10.747	23.52	3.856	1.412	0.9	0.554	0	0.902	1
452766	2.14	14	13.78	10.747	23.52	3.856	1.412	0.9	0.554	0	0.902	1
452767	2.14	14	13.78	10.747	23.52	3.856	1.412	0.9	0.554	0	0.902	1
452768	2.14	13	13.78	10.747	23.52	3.856	1.412	0.9	0.554	0	0.902	1
452769	2.14	13	13.78	10.747	23.52	3.856	1.412	0.9	0.554	0	0.902	1
452770	2.14	13	13.78	10.747	23.52	3.856	1.412	0.9	0.554	0	0.902	1
452771	2.14	13	13.78	10.747	23.52	3.856	1.412	0.9	0.554	0	0.902	1
452772	2.14	13	13.78	10.747	23.52	3.856	1.412	0.9	0.554	0	0.902	1
452773	2.14	12	13.78	10.747	23.52	3.856	1.412	0.9	0.554	0	0.902	1
452774	2.14	11	13.78	10.747	22.176	3.856	1.412	0.9	0.554	0	0.902	1
452775	2.14	9	13.78	10.747	22.176	3.856	1.412	0	0.554	0	0.902	1
452776	2.14	9	13.78	10.747	20.832	3.856	1.412	0	0.554	0	0.902	1
452777	2.14	9	13.78	10.747	20.832	3.856	1.412	0	0.554	0	0.902	1
452778	2.14	7	12.72	10.747	18.144	3.856	1.412	0	0.554	0	0.902	1
452779	2.14	7	11.66	9.77	18.144	2.892	1.412	0	0.554	0	0.902	0
452780	1.07	6	10.6	6.839	17.472	2.892	1.412	0	0.554	0	0.902	0
452781	1.07	6	10.6	6.839	16.128	2.892	1.412	0	0.554	0	0.902	0
452782	1.07	6	10.6	6.839	16.128	2.892	1.412	0	0.554	0	0.902	0
452783	1.07	6	10.6	6.839	16.128	2.892	1.412	0	0.554	0	0.902	0
452784	1.07	6	9.54	5.862	14.112	2.892	0.706	0	0.554	0	0.902	0
452785	1.07	6	9.54	5.862	14.112	2.892	0.706	0	0.554	0	0.902	0
452786	1.07	6	8.48	5.862	13.44	2.892	0.706	0	0.554	0	1.804	0
452787	1.07	6	8.48	4.885	12.768	2.892	0.706	0	0.554	0	1.804	0
452788	1.07	5	7.42	3.908	10.752	2.892	0.706	0	0.554	0	1.804	0
452789	1.07	4	6.36	3.908	6.72	2.892	0.706	0	0.554	1.12	1.804	0
452790	1.07	2	6.36	1.954	5.376	2.892	0.706	0	0.554	1.12	1.804	0
452791	1.07	2	3.18	1.954	4.704	2.892	0.706	0	0.554	1.12	1.804	0
452792	1.07	2	3.18	1.954	4.704	2.892	0.706	0	0.554	1.12	1.804	0
452793	1.07	1	3.18	1.954	4.704	2.892	0.706	0	0.554	1.12	1.804	0
452794	1.07	1	3.18	1.954	4.704	2.892	0.706	0	0.554	1.12	1.804	0
452795	1.07	1	3.18	1.954	4.704	2.892	0.706	0	0.554	1.12	1.804	0
452796	1.07	1	3.18	1.954	4.704	2.892	0.706	0	0.554	1.12	1.804	0
452797	1.07	1	3.18	1.954	4.704	2.892	0.706	0	0.554	1.12	1.804	0
452798	1.07	1	3.18	1.954	4.704	2.892	0.706	0	0.554	1.12	1.804	0
452799	1.07	1	3.18	1.954	4.704	2.892	0.706	0	0.554	1.12	1.804	1
452800	1.07	1	3.18	1.954	4.704	2.892	0.706	0	0.554	1.12	1.804	1
452801	1.07	0	3.18	1.954	5.376	2.892	0.706	0	0.554	1.12	1.804	1
452802	1.07	0	2.12	1.954	4.704	2.892	0.706	0	0.554	1.12	1.804	1
452803	1.07	0	3.18	1.954	5.376	2.892	0.706	0	0.554	1.12	1.804	1
452804	2.14	0	3.18	2.931	5.376	2.892	0.706	1.8	0.554	1.12	1.804	1
452805	4.28	1	3.18	2.931	6.048	4.82	0.706	1.8	0.554	1.12	2.706	1
452806	4.28	2	3.18	2.931	6.048	5.784	0.706	1.8	0.554	1.12	3.608	2
452807	4.28	3	4.24	2.931	6.048	5.784	0.706	1.8	0.554	1.12	3.608	3
452808	5.35	4	5.3	3.908	6.72	7.712	0.706	1.8	0.554	1.12	4.51	3
452809	6.42	4	5.3	3.908	6.048	7.712	0.706	2.7	0.554	1.12	4.51	3
452810	6.42	5	5.3	3.908	6.048	7.712	0.706	2.7	0.554	1.12	4.51	3
452811	6.42	6	5.3	3.908	6.72	7.712	0.706	2.7	0.554	1.12	4.51	3
452812	6.42	6	5.3	3.908	6.048	7.712	0.706	2.7	0.554	1.12	4.51	4
452813	6.42	6	5.3	3.908	6.048	7.712	0.706	2.7	0.554	1.12	4.51	4
452814	6.42	6	5.3	3.908	6.048	7.712	0.706	2.7	0	1.12	4.51	4
452815	6.42	6	5.3	3.908	6.048	7.712	0.706	2.7	0	1.12	4.51	4
452816	6.42	6	5.3	3.908	6.048	7.712	0.706	2.7	0	1.12	4.51	4
452817	6.42	6	5.3	3.908	5.376	7.712	0.706	2.7	0	1.12	4.51	4
452818	6.42	6	5.3	3.908	5.376	7.712	0.706	2.7	0	1.12	4.51	4
452819	6.42	6	5.3	3.908	5.376	7.712	0.706	2.7	0	1.12	4.51	4
452820	6.42	6	5.3	3.908	5.376	7.712	0.706	2.7	0	1.12	4.51	4
452821	6.42	6	5.3	3.908	5.376	7.712	0.706	2.7	0	1.12	4.51	4
452822	6.42	6	5.3	3.908	6.048	7.712	0.706	2.7	0	1.12	4.51	4
452823	6.42	6	5.3	3.908	6.048	7.712	0.706	2.7	0	1.12	4.51	4
452824	6.42	6	5.3	3.908	5.376	7.712	0.706	2.7	0	1.12	4.51	4
452825	6.42	6	5.3	3.908	5.376	7.712	0.706	2.7	0	1.12	4.51	4
452826	6.42	6	5.3	3.908	5.376	7.712	0.706	2.7	0	1.12	4.51	4
452827	6.42	6	5.3	3.908	5.376	7.712	0.706	2.7	0	1.12	4.51	4
452828	6.42	6	5.3	3.908	5.376	7.712	0	2.7	0	1.12	4.51	4
452829	6.42	6	5.3	3.908	5.376	7.712	0	2.7	0	1.12	4.51	4
452830	6.42	6	5.3	3.908	5.376	7.712	0	2.7	0	1.12	4.51	4
452831	2.14	3	1.06	0.977	2.016	0.964	0	0	0	0	0.902	4
452832	2.14	3	2.12	0.977	2.016	0.964	0	0	0	0	0.902	4
452833	2.14	3	2.12	0.977	2.016	0	0	0	0	0	0.902	4
452834	2.14	3	2.12	0.977	2.016	0	0	0	0	0	0.902	4
452835	2.14	3	2.12	0.977	2.016	0.964	0	0	0	0	0.902	4
452836	2.14	3	2.12	0.977	2.016	0.964	0	0	0	0	0.902	4
452837	2.14	3	2.12	0.977	2.016	0.964	0	0	0	0	0.902	4
452838	1.07	2	2.12	0	2.016	0.964	0	0	0	0	0.902	2
452839	1.07	2	2.12	0	2.016	0.964	0	0	0	0	0.902	2
452840	1.07	3	3.18	0	3.36	0.964	0	0	0	0	0.902	2
452841	1.07	3	3.18	0	3.36	0.964	0	0	0	0	0.902	2
452842	1.07	6	6.36	0	9.408	0.964	0	0	0	0	0.902	2
452843	1.07	6	6.36	0	9.408	0.964	0	0	0	0	0.902	2
452844	2.14	7	8.48	0	12.096	0.964	0	0	0	0	0.902	2
452845	2.14	8	8.48	0	12.768	0.964	0	0	0	0	0.902	2
452846	2.14	8	8.48	0	12.768	0.964	0	0	0	0	0.902	2
452847	2.14	8	9.54	0	14.112	0.964	0	0	0	0	0.902	2
452848	2.14	9	9.54	0	14.112	0.964	0	0	0	0	0.902	2
452849	3.21	11	12.72	0	15.456	1.928	0.706	0	0	0	0.902	2
452850	3.21	11	12.72	0	15.456	1.928	0.706	0	0	0	0.902	2
452851	3.21	13	13.78	1.954	23.52	1.928	0.706	0	0.554	0	0.902	2
452852	3.21	13	13.78	1.954	23.52	1.928	0.706	0	0.554	0	0.902	2
452853	3.21	14	13.78	1.954	24.192	1.928	0.706	0	0.554	0	0.902	2
452854	3.21	15	14.84	2.931	24.864	1.928	0.706	0	0.554	0	0.902	2
452855	3.21	15	14.84	2.931	24.864	1.928	0.706	0	0.554	0	0.902	2
452856	3.21	15	14.84	2.931	24.864	1.928	0.706	0	0.554	0	0.902	2
452857	3.21	16	14.84	3.908	24.864	1.928	0.706	0	0.554	0	0.902	2
452858	3.21	16	14.84	3.908	24.864	1.928	0.706	0	0.554	0	0.902	2
452859	3.21	18	16.96	7.816	30.912	1.928	0.706	0	0.554	0	0.902	2
452860	3.21	20	20.14	8.793	34.944	4.82	0.706	0	0.554	0	0.902	2
452861	3.21	20	20.14	8.793	34.944	4.82	0.706	0	0.554	0	0	2
452862	4.28	24	29.68	13.678	43.68	6.748	0.706	0	0.554	0	0	2
452863	4.28	26	34.98	16.609	47.712	9.64	0.706	0	0.554	0	0	2
452864	4.28	26	34.98	16.609	47.712	9.64	0.706	0	0.554	0	0	2
452865	4.28	26	34.98	16.609	47.712	9.64	0.706	0	0.554	0	0	2
452866	4.28	26	34.98	16.609	47.712	9.64	0.706	0	0.554	0	0	3
452867	4.28	26	34.98	16.609	47.712	9.64	0.706	0	0.554	0	0	3
452868	4.28	26	34.98	16.609	47.712	9.64	0.706	0	0.554	0	0	3
452869	4.28	26	34.98	16.609	47.712	9.64	0.706	0	0.554	0	0	3
452870	4.28	26	34.98	16.609	48.384	9.64	0.706	0	0.554	0	0	3
452871	4.28	27	34.98	16.609	48.384	9.64	0.706	0	0.554	0	0	3
452872	4.28	27	34.98	16.609	50.4	10.604	0.706	0	0.554	0	0	3
452873	4.28	27	34.98	16.609	50.4	10.604	0.706	0	0.554	0	0	3
452874	5.35	27	34.98	16.609	50.4	10.604	0.706	0	0.554	0	0	3
452875	5.35	27	34.98	16.609	51.072	10.604	0.706	0	0.554	0	0	2
452876	5.35	27	34.98	16.609	51.072	10.604	0.706	0	0.554	0	0	2
452877	5.35	27	34.98	17.586	50.4	10.604	0.706	0	0.554	0	0	2
452878	5.35	27	34.98	17.586	50.4	10.604	0.706	0	0.554	0	0	2
452879	5.35	27	33.92	17.586	49.728	10.604	0.706	0	0.554	0	0	2
452880	5.35	27	33.92	17.586	49.728	10.604	0.706	0	0.554	0	0	2
452881	4.28	27	33.92	17.586	49.728	10.604	0.706	0	0.554	0	0	2
452882	4.28	27	33.92	17.586	49.728	10.604	0.706	0	0.554	0	0	2
452883	4.28	26	33.92	17.586	49.728	10.604	0.706	0	0.554	0	0	2
452884	4.28	26	33.92	17.586	49.728	10.604	0.706	0	0.554	0	0	2
452885	4.28	25	33.92	17.586	49.728	10.604	0.706	0	0.554	0	0	2
452886	4.28	25	33.92	17.586	49.728	10.604	0.706	0	0.554	0	0	2
452887	4.28	25	33.92	17.586	49.728	10.604	0.706	0	0.554	0	0	2
452888	4.28	25	33.92	17.586	49.728	10.604	0.706	0	0.554	0	0	2
452889	4.28	25	33.92	17.586	49.728	10.604	0.706	0	0.554	0	0	3
452890	4.28	25	33.92	17.586	49.728	10.604	0.706	0	0.554	0	0	3
452891	4.28	25	33.92	17.586	49.728	10.604	0.706	0	0.554	0	0	3
452892	4.28	25	33.92	17.586	49.728	10.604	0.706	0	0.554	0	0	3
452893	4.28	25	33.92	17.586	49.728	10.604	0.706	0	0.554	0	0	3
452894	4.28	25	33.92	17.586	49.728	10.604	0.706	0	0.554	0	0	3
452895	4.28	25	33.92	17.586	49.728	11.568	0.706	0	0.554	0	0	3
452896	4.28	25	33.92	17.586	49.728	11.568	0.706	0	0.554	0	0	3
452897	4.28	25	33.92	17.586	49.056	11.568	0.706	0	0.554	0	0	3
452898	4.28	25	33.92	17.586	49.056	11.568	0.706	0	0.554	0	0	3
452899	4.28	25	33.92	17.586	49.056	11.568	0.706	0	0.554	0	0	3
452900	4.28	25	33.92	17.586	49.056	11.568	0.706	0	0.554	0	0	3
452901	4.28	25	33.92	17.586	49.056	11.568	0.706	0	0.554	0	0	3
452902	4.28	25	33.92	17.586	49.056	11.568	0.706	0	0.554	0	0	3
452903	4.28	25	33.92	17.586	49.056	11.568	0.706	0	0.554	0	0	3
452904	4.28	25	33.92	17.586	49.056	11.568	0.706	0	0.554	0	0	3
452905	4.28	25	33.92	17.586	49.056	11.568	0.706	0	0.554	0	0	2
452906	4.28	25	33.92	17.586	49.056	11.568	0.706	0	0.554	0	0	2
452907	4.28	25	32.86	17.586	49.056	11.568	0.706	0	0.554	0	0	2
452908	4.28	25	32.86	17.586	49.056	11.568	0.706	0	0.554	0	0	2
452909	4.28	25	32.86	17.586	49.056	11.568	0.706	0	0.554	0	0	2
452910	4.28	25	32.86	17.586	49.056	11.568	0.706	0	0.554	0	0	2
452911	4.28	25	32.86	17.586	49.056	10.604	0.706	0	0.554	0	0	2
452912	4.28	25	32.86	17.586	49.056	10.604	0.706	0	0.554	0	0	2
452913	4.28	25	32.86	17.586	49.056	10.604	0.706	0	0.554	0	0	2
452914	4.28	25	32.86	17.586	49.056	10.604	0.706	0	0.554	0	0	2
452915	4.28	25	32.86	17.586	49.056	10.604	0.706	0	0.554	0	0	2
452916	4.28	24	31.8	17.586	47.712	10.604	0.706	0	0.554	0	0	2
452917	4.28	24	29.68	17.586	45.024	10.604	0.706	0	0.554	0	0	2
452918	4.28	21	28.62	17.586	41.664	10.604	0.706	0	0.554	0	0	2
452919	4.28	21	28.62	17.586	41.664	10.604	0.706	0	0.554	0	0.902	2
452920	3.21	19	26.5	17.586	38.976	10.604	0.706	0	0.554	0	0.902	2
452921	3.21	18	26.5	17.586	38.304	10.604	0.706	0	0.554	0	0.902	4
452922	3.21	18	26.5	17.586	38.304	10.604	0.706	0	0.554	0	0.902	4
452923	3.21	18	25.44	17.586	36.96	10.604	0.706	0	0.554	0	0.902	4
452924	3.21	17	25.44	17.586	36.96	10.604	0.706	0	0.554	0	0.902	4
452925	2.14	15	22.26	17.586	35.616	9.64	0	0	0.554	0	0.902	4
452926	2.14	13	21.2	14.655	27.552	9.64	0	0	0	0	0.902	4
452927	2.14	13	21.2	14.655	27.552	9.64	0	0	0	0	0.902	4
452928	2.14	13	21.2	14.655	27.552	9.64	0	0	0	0	0.902	4
452929	2.14	12	21.2	14.655	26.88	9.64	0	0	0	0	0.902	4
452930	2.14	11	20.14	13.678	26.208	9.64	0	0	0	0	0.902	4
452931	2.14	11	20.14	13.678	26.88	10.604	0	0	0	0	0.902	4
452932	2.14	11	20.14	13.678	26.208	10.604	0	0	0	0	0.902	4
452933	2.14	11	19.08	13.678	24.864	10.604	0	0	0	0	0.902	4
452934	2.14	11	19.08	11.724	22.848	10.604	0	0	0	0	0.902	4
452935	2.14	10	18.02	9.77	20.832	10.604	0	0	0	0	0.902	4
452936	2.14	8	14.84	8.793	16.8	7.712	0	0	0	0	0.902	4
452937	1.07	3	5.3	2.931	8.736	5.784	0	0	0	0	0.902	4
452938	1.07	1	0	0.977	4.704	2.892	0	0	0	0	0.902	4
452939	1.07	2	1.06	0.977	7.392	2.892	0	0	0	0	0.902	5
452940	1.07	2	1.06	0.977	7.392	2.892	0	0	0	0	0.902	5
452941	1.07	2	1.06	0.977	7.392	2.892	0	0	0	0	0.902	4
452942	1.07	2	1.06	0.977	7.392	2.892	0	0	0	0	0.902	4
452943	1.07	2	1.06	1.954	8.064	2.892	0	0	0	0	0.902	4
452944	1.07	2	1.06	1.954	9.408	2.892	0	0	0	0	0.902	5
452945	1.07	2	1.06	1.954	8.736	2.892	0	0	0	0	0.902	5
452946	1.07	2	1.06	1.954	8.736	2.892	0	0	0	0	0.902	5
452947	1.07	1	1.06	1.954	8.736	2.892	0	0	0	0	0.902	5
452948	1.07	1	1.06	1.954	6.72	1.928	0	0	0	0	0.902	5
452949	1.07	1	1.06	1.954	6.72	1.928	0	0	0	0	0.902	5
452950	0	1	1.06	1.954	6.72	1.928	0	0	0	0	0.902	5
452951	0	1	2.12	1.954	6.048	1.928	0	0	0	0	0.902	5
452952	0	1	2.12	1.954	6.048	1.928	0	0	0	0	0.902	5
452953	0	1	2.12	0.977	6.048	1.928	0	0	0	0	0.902	5
452954	0	1	3.18	0.977	6.048	1.928	0	0	0	0	0.902	5
452955	0	1	3.18	0.977	6.048	1.928	0	0	0	0	0.902	5
452956	0	1	3.18	0.977	6.048	1.928	0	0	0	0	0.902	5
452957	0	1	3.18	0.977	6.048	1.928	0	0	0	0	0.902	5
452958	0	1	3.18	0.977	6.048	1.928	0	0	0	0	0.902	5
452959	0	1	3.18	0.977	6.048	1.928	0	0	0	0	0.902	5
452960	0	1	3.18	0.977	6.048	1.928	0	0	0	0	0.902	5
452961	0	1	3.18	0.977	6.048	1.928	0	0	0	0	0.902	5
452962	0	1	3.18	0.977	6.048	1.928	0	0	0	0	0.902	5
452963	0	1	3.18	0.977	6.048	1.928	0	0	0	0	0.902	5
452964	0	1	3.18	0.977	6.048	1.928	0	0	0	0	0.902	5
452965	0	1	3.18	0.977	6.048	1.928	0	0	0	0	0.902	4
452966	0	1	3.18	0.977	6.048	1.928	0	0	0	0	0.902	4
452967	0	1	3.18	0.977	6.048	1.928	0	0	0	0	0.902	4
452968	0	1	3.18	0.977	6.048	1.928	0	0	0	0	1.804	4
452969	0	1	4.24	0.977	6.72	1.928	0	0	0	0	1.804	4
452970	0	1	4.24	0.977	6.72	1.928	0	0	0	0	1.804	4
452971	0	1	4.24	0.977	6.72	0.964	0	0	0	0	1.804	4
452972	0	1	4.24	0.977	6.72	0.964	0	0	0	0	1.804	4
452973	0	1	4.24	0.977	7.392	0.964	0	0	0	0	1.804	4
452974	0	1	4.24	0.977	7.392	0.964	0	0	0	0	1.804	4
452975	0	1	4.24	0.977	8.064	0.964	0	0	0	0	1.804	4
452976	0	1	4.24	0.977	8.064	0.964	0	0	0	0	1.804	4
452977	0	1	4.24	0.977	8.064	0.964	0	0	0	0	1.804	4
452978	0	1	4.24	0.977	9.408	1.928	0	0	0	0	1.804	4
452979	0	1	4.24	0.977	9.408	1.928	0	0	0	0	1.804	4
452980	0	1	4.24	0.977	9.408	1.928	0	0	0	0	1.804	4
452981	0	1	4.24	0.977	10.08	1.928	0	0	0	0	1.804	4
452982	0	1	4.24	0.977	10.08	1.928	0	0	0	0	1.804	4
452983	0	1	4.24	0.977	10.08	1.928	0	0	0	0	1.804	4
452984	0	1	4.24	0.977	10.08	1.928	0	0	0	0	1.804	4
452985	0	1	6.36	0.977	11.424	1.928	0	0	0	0	1.804	4
452986	0	1	6.36	0.977	11.424	2.892	0	0	0	0	1.804	4
452987	0	1	6.36	0.977	11.424	2.892	0	0	0	0	1.804	4
452988	0	1	6.36	0.977	11.424	2.892	0	0	0	0	1.804	4
452989	0	1	7.42	0.977	11.424	2.892	0	0	0	0	1.804	4
452990	0	1	7.42	0.977	11.424	2.892	0	0	0	0	1.804	4
452991	0	1	7.42	0.977	11.424	2.892	0	0	0	0	1.804	4
452992	0	1	7.42	0.977	12.096	2.892	0	0	0	0	1.804	4
452993	0	1	8.48	0.977	12.096	2.892	0	0	0	0	1.804	4
452994	0	1	8.48	0.977	12.096	2.892	0	0	0	0	1.804	4
452995	0	1	8.48	0.977	12.096	2.892	0	0	0.554	0	0.902	4
452996	0	1	8.48	0.977	12.096	2.892	0	0	0.554	0	0.902	2
452997	0	1	8.48	0.977	12.096	2.892	0	0	0.554	0	0.902	2
452998	0	1	8.48	0.977	12.096	2.892	0	0	0.554	0	0.902	2
452999	0	1	8.48	0.977	12.096	2.892	0	0	0.554	0	0.902	2
453000	0	1	8.48	0.977	12.768	2.892	0	0	0.554	0	0.902	2
453001	0	1	8.48	0.977	12.768	2.892	0	0	0.554	0	0.902	2
453002	0	1	8.48	0.977	12.768	2.892	0	0	0.554	0	0.902	2
453003	0	1	8.48	0.977	12.768	2.892	0	0	0.554	0	0.902	2
453004	0	1	8.48	0.977	12.768	2.892	0	0	0.554	0	0.902	2
453005	0	1	8.48	0.977	12.768	2.892	0	0	0.554	0	0.902	2
453006	0	1	8.48	0.977	12.096	1.928	0	0	0.554	0	0.902	2
453007	0	1	8.48	0.977	12.096	1.928	0	0	0.554	0	0.902	2
453008	0	1	8.48	0.977	12.096	1.928	0	0	0.554	0	0.902	2
453009	0	1	8.48	0.977	12.096	1.928	0	0	0.554	0	0.902	2
453010	0	1	8.48	0.977	12.096	1.928	0	0	0.554	0	0.902	2
453011	0	1	9.54	0.977	12.096	1.928	0	0	0.554	0	0.902	2
453012	0	1	9.54	0.977	12.096	1.928	0	0	0.554	0	0.902	2
453013	0	1	9.54	0.977	11.424	1.928	0	0	0.554	0	0.902	2
453014	0	0	8.48	0.977	8.736	1.928	0	0	0.554	0	0.902	1
453015	0	0	8.48	0.977	8.736	1.928	0	0	0.554	0	1.804	1
453016	0	0	8.48	0.977	8.736	1.928	0	0	0.554	0	1.804	1
453017	0	0	8.48	0.977	8.736	1.928	0	0	0.554	0	1.804	1
453018	0	0	8.48	0.977	8.736	1.928	0	0	0.554	0	1.804	1
453019	0	0	8.48	0	8.064	1.928	0	0	0.554	0	1.804	1
453020	0	0	8.48	0	6.72	1.928	0	0	0.554	0	1.804	0
453021	0	0	8.48	0	6.72	1.928	0	0	0.554	0	1.804	0
453022	0	0	8.48	0	6.72	1.928	0	0	0.554	0	1.804	0
453023	0	0	8.48	0	7.392	1.928	0	0	0.554	0	1.804	0
453024	0	0	8.48	0	7.392	1.928	0	0	0.554	0	1.804	0
453025	0	0	8.48	0	7.392	1.928	0	0	0.554	0	1.804	0
453026	0	0	8.48	0	7.392	1.928	0	0	0.554	0	1.804	0
453027	0	0	7.42	0	7.392	1.928	0	0	0.554	0	1.804	0
453028	0	0	7.42	0	7.392	1.928	0	0	0.554	1.12	2.706	0
453029	0	0	6.36	0	7.392	1.928	0	0	0.554	1.12	2.706	0
453030	0	0	6.36	0	7.392	1.928	0	0	0.554	1.12	2.706	0
453031	0	0	6.36	0	7.392	1.928	0	0	0.554	1.12	2.706	0
453032	0	0	6.36	0	7.392	1.928	0	0	0.554	1.12	2.706	0
453033	0	0	6.36	0	7.392	1.928	0	0	0.554	1.12	2.706	0
453034	0	0	6.36	0	7.392	1.928	0	0	0.554	1.12	2.706	0
453035	0	0	6.36	0	7.392	1.928	0	0	0.554	1.12	2.706	0
453036	0	0	7.42	0	7.392	1.928	0	0	0.554	1.12	2.706	0
453037	0	0	7.42	0	7.392	1.928	0	0	0.554	1.12	2.706	0
453038	0	0	7.42	0	7.392	1.928	0	0	0.554	1.12	2.706	0
453039	0	0	7.42	0	7.392	1.928	0	0	0.554	1.12	2.706	0
453040	0	0	7.42	0.977	7.392	1.928	0	0	0.554	1.12	2.706	0
453041	0	0	7.42	0.977	7.392	1.928	0	0	0.554	1.12	2.706	0
453042	0	0	7.42	0.977	7.392	1.928	0	0	0.554	1.12	2.706	0
453043	0	0	7.42	0.977	7.392	1.928	0	0	0.554	1.12	1.804	0
453044	0	0	6.36	0.977	6.72	1.928	0	0	0.554	1.12	1.804	0
453045	0	0	6.36	0.977	6.72	1.928	0	0	0.554	1.12	1.804	0
453046	0	0	6.36	0.977	6.72	1.928	0	0	0.554	1.12	1.804	0
453047	0	0	6.36	0.977	6.72	1.928	0	0	0.554	1.12	1.804	0
453048	0	0	6.36	0.977	6.72	1.928	0	0	0.554	1.12	1.804	0
453049	0	0	6.36	0.977	6.048	1.928	0	0	0.554	1.12	1.804	0
453050	0	0	6.36	0.977	5.376	1.928	0	0	0.554	1.12	1.804	0
453051	0	0	6.36	0.977	5.376	1.928	0	0	0.554	1.12	1.804	0
453052	0	0	6.36	0.977	5.376	1.928	0	0	0.554	1.12	1.804	0
453053	0	0	7.42	0.977	5.376	1.928	0	0	0.554	1.12	1.804	0
453054	0	0	8.48	1.954	4.032	0.964	0	0	0.554	1.12	1.804	0
453055	0	0	8.48	1.954	4.032	0.964	0	0	0.554	1.12	1.804	0
453056	0	0	8.48	1.954	4.032	0.964	0	0	0.554	1.12	1.804	0
453057	0	0	8.48	1.954	3.36	0.964	0	0	0.554	1.12	1.804	0
453058	0	0	8.48	1.954	3.36	0.964	0	0	0.554	1.12	1.804	0
453059	0	0	8.48	1.954	2.688	0.964	0	0	0.554	1.12	1.804	0
453060	0	0	8.48	1.954	2.688	0.964	0	0	0.554	1.12	1.804	0
453061	0	0	6.36	1.954	2.016	0.964	0	0	0.554	1.12	1.804	0
453062	0	0	6.36	1.954	2.016	0	0	0	0.554	1.12	1.804	0
453063	0	0	6.36	1.954	2.016	0	0	0	0.554	1.12	1.804	0
453064	0	0	6.36	1.954	2.016	0	0	0	0.554	1.12	1.804	0
453065	0	0	5.3	1.954	2.016	0	0	0	0.554	1.12	1.804	0
453066	0	0	5.3	1.954	2.016	0	0	0	0.554	1.12	1.804	0
453067	0	0	5.3	1.954	2.016	0	0	0	0.554	1.12	1.804	0
453068	0	0	5.3	1.954	1.344	0	0	0	0.554	1.12	1.804	0
453069	0	0	4.24	1.954	1.344	0	0	0	0	1.12	1.804	0
453070	0	0	4.24	1.954	1.344	0	0	0	0	1.12	1.804	0
453071	0	0	4.24	1.954	1.344	0	0	0	0	1.12	1.804	0
453072	0	0	4.24	1.954	1.344	0	0	0	0	1.12	1.804	0
453073	0	0	4.24	1.954	1.344	0	0	0	0	1.12	1.804	0
453074	0	0	4.24	1.954	1.344	0	0	0	0	1.12	1.804	0
453075	0	0	4.24	1.954	0.672	0	0	0	0	1.12	1.804	0
453076	0	0	4.24	1.954	0.672	0	0	0	0	1.12	1.804	0
453077	0	0	4.24	1.954	0.672	0	0	0	0	1.12	1.804	0
453078	0	0	4.24	1.954	0.672	0	0	0	0	1.12	1.804	0
453079	0	0	4.24	1.954	0.672	0	0	0	0	1.12	1.804	0
453080	0	0	4.24	1.954	0.672	0	0	0	0	1.12	1.804	0
453081	0	0	4.24	1.954	0.672	0	0	0	0	1.12	1.804	0
453082	0	0	4.24	1.954	0.672	0	0	0	0	1.12	1.804	0
453083	0	0	4.24	1.954	0.672	0	0	0	0	1.12	1.804	0
453084	0	0	4.24	1.954	0.672	0	0	0	0	1.12	1.804	0
453085	0	0	4.24	1.954	0.672	0	0	0	0	1.12	1.804	0
453086	0	0	3.18	1.954	0.672	0	0	0	0	1.12	1.804	0
453087	0	0	3.18	1.954	0.672	0	0	0	0	1.12	1.804	0
453088	0	0	3.18	1.954	0.672	0	0	0	0	1.12	1.804	0
453089	0	0	3.18	1.954	0.672	0	0	0	0	1.12	0.902	0
453090	0	0	3.18	1.954	0.672	0	0	0	0	1.12	0.902	0
453091	0	0	3.18	1.954	0.672	0	0	0	0	1.12	0.902	0
453092	0	0	3.18	1.954	0.672	0	0	0	0	1.12	0.902	0
453093	0	0	3.18	1.954	0.672	0	0	0	0	1.12	0.902	0
453094	0	0	3.18	1.954	0.672	0	0	0	0	1.12	0.902	0
453095	0	0	3.18	1.954	0.672	0	0	0	0	1.12	0.902	0
453096	0	0	3.18	1.954	0.672	0	0	0	0	1.12	0.902	0
453097	0	0	3.18	1.954	0.672	0	0	0	0	1.12	0.902	0
453098	0	0	3.18	1.954	0.672	0	0	0	0	1.12	0.902	0
453099	0	0	3.18	1.954	0.672	0	0	0	0	1.12	0.902	0
453100	0	0	3.18	1.954	0.672	0	0	0	0	1.12	0.902	0
453101	0	0	3.18	1.954	0.672	0	0	0	0	1.12	0.902	0
453102	0	0	3.18	1.954	0.672	0	0	0	0	1.12	0.902	0
453103	0	0	3.18	1.954	1.344	0	0	0	0	1.12	0.902	0
453104	0	0	3.18	1.954	1.344	0	0	0	0	0	0	0
453105	0	0	3.18	1.954	1.344	0	0	0	0	0	0	0
453106	0	0	3.18	1.954	1.344	0	0	0	0	0	0	0
453107	0	0	3.18	1.954	1.344	0	0	0	0	0	0	0
453108	0	0	3.18	1.954	1.344	0	0	0	0	0	0	0
453109	0	0	3.18	1.954	1.344	0	0	0	0	0	0	0
453110	0	0	3.18	1.954	1.344	0	0	0	0	0	0	0
453111	0	0	2.12	1.954	1.344	0	0	0	0	0	0	0
453112	0	0	2.12	2.931	1.344	0	0	0	0	0	0	0
453113	0	0	2.12	2.931	1.344	0	0	0	0	0	0	0
453114	0	0	2.12	2.931	1.344	0	0	0	0	0	0	0
453115	0	0	2.12	1.954	1.344	0	0	0	0	0	0	0
453116	0	0	2.12	1.954	1.344	0	0	0	0	0	0	0
453117	0	0	2.12	1.954	1.344	0	0	0	0	0	0	0
453118	0	0	2.12	1.954	1.344	0	0	0	0	0	0	1
453119	0	0	2.12	1.954	1.344	0	0	0	0	0	0	1
453120	0	0	2.12	1.954	1.344	0	0	0	0	0	0	1
453121	0	0	2.12	1.954	1.344	0	0	0	0	0	0	1
453122	0	0	2.12	1.954	1.344	0	0	0	0	0	0	1
453123	0	0	2.12	1.954	1.344	0	0	0	0	0	0	1
453124	0	0	2.12	1.954	1.344	0	0	0	0	0	0	1
453125	0	0	2.12	1.954	1.344	0.964	0	0	0	0	0	1
453126	0	0	2.12	1.954	1.344	0.964	0	0	0	0	0	1
453127	0	0	2.12	1.954	1.344	0.964	0	0	0	0	0	1
453128	0	0	2.12	1.954	1.344	0.964	0	0	0	0	0	1
453129	0	0	1.06	1.954	1.344	0.964	0	0	0	0	0	1
453130	0	0	0	0.977	1.344	0.964	0	0	0	0	0	1
453131	0	0	0	0.977	1.344	0.964	0	0	0	0	0	1
453132	0	0	1.06	0.977	2.016	0.964	0	0	0	0	0	1
453133	0	0	1.06	0.977	2.016	0.964	0	0	0	0	0	1
453134	0	0	1.06	0.977	2.016	0.964	0	0	0	0	0	1
453135	0	0	1.06	0.977	2.016	0.964	0	0	0	0	0	1
453136	0	0	1.06	0.977	2.016	0.964	0	0	0	0	0	1
453137	0	0	1.06	0.977	2.016	0.964	0	0	0	0	0	1
453138	0	0	1.06	0.977	2.688	0.964	0	0	0	0	0	1
453139	0	0	1.06	0.977	2.688	0.964	0	0	0	0	0	1
453140	0	0	1.06	0.977	2.688	0.964	0	0	0	0	0	1
453141	0	0	1.06	0.977	2.688	0.964	0	0	0	0	0	1
453142	0	0	1.06	0.977	4.032	0.964	0	0	0	0	0	1
453143	0	0	1.06	0.977	4.704	0.964	0	0	0	0	0	1
453144	0	0	1.06	0.977	4.704	0.964	0	0	0	0	0	1
453145	0	0	2.12	0.977	4.704	0.964	0	0	0	0	0	1
453146	0	0	2.12	0.977	4.704	1.928	0	0	0	0	0	1
453147	0	1	3.18	0.977	4.704	1.928	0	0	0	0	0	1
453148	0	1	3.18	0.977	5.376	1.928	0	0	0	0	0.902	1
453149	0	1	3.18	0.977	5.376	1.928	0	0	0	0	0.902	1
453150	0	1	3.18	0.977	6.72	1.928	0	0	0	0	0.902	1
453151	0	1	3.18	0.977	6.72	1.928	0	0	0	0	0.902	1
453152	0	1	3.18	0.977	6.72	1.928	0	0	0	0	0.902	1
453153	0	1	3.18	0.977	6.72	1.928	0	0	0	0	0.902	1
453154	0	1	3.18	0.977	6.72	1.928	0	0	0	0	0.902	1
453155	0	1	5.3	0.977	6.72	1.928	0	0	0	0	0.902	1
453156	0	1	5.3	0.977	6.72	1.928	0	0	0	0	0.902	1
453157	0	1	5.3	0.977	8.736	3.856	0	0	0	0	0.902	1
453158	0	1	5.3	1.954	9.408	3.856	0	0	0	0	0.902	1
453159	0	1	5.3	1.954	9.408	3.856	0	0	0	0	0.902	1
453160	0	1	5.3	2.931	9.408	3.856	0	0	0	0	0.902	1
453161	0	1	5.3	2.931	9.408	3.856	0	0	0	0	0.902	1
453162	0	1	5.3	2.931	9.408	3.856	0	0	0	0	0.902	1
453163	0	1	5.3	3.908	9.408	3.856	0	0	0	0	0.902	1
453164	0	1	5.3	3.908	10.08	3.856	0	0	0	0	0.902	1
453165	0	1	6.36	3.908	10.08	3.856	0	0	0	0	0.902	1
453166	0	1	7.42	3.908	10.08	4.82	0	0	0	0	0.902	2
453167	0	1	7.42	3.908	10.08	4.82	0	0	0	0	0.902	2
453168	0	1	7.42	3.908	10.08	4.82	0	0	0	0	0.902	2
453169	0	1	7.42	3.908	10.08	4.82	0	0	0	0	0.902	2
453170	0	1	7.42	3.908	10.08	4.82	0	0	0	0	0.902	2
453171	0	1	7.42	3.908	10.752	4.82	0	0	0	0	0.902	3
453172	0	1	7.42	3.908	10.752	4.82	0	0	0	0	0.902	3
453173	0	1	7.42	3.908	10.752	4.82	0	0	0	0	0.902	4
453174	0	1	7.42	3.908	10.752	4.82	0	0	0	0	0.902	4
453175	0	1	7.42	3.908	10.08	4.82	0	0	0	0	0.902	4
453176	0	1	7.42	4.885	12.096	4.82	0	0	0	0	0.902	4
453177	0	1	7.42	4.885	12.096	4.82	0	0	0	0	0.902	4
453178	0	1	7.42	4.885	12.096	4.82	0	0	0	0	0.902	4
453179	0	1	7.42	4.885	12.096	4.82	0	0	0	0	0.902	4
453180	0	1	7.42	4.885	12.768	4.82	0	0	0	0	0.902	4
453181	0	1	7.42	4.885	13.44	4.82	0	0	0	0	0.902	4
453182	0	1	7.42	4.885	13.44	4.82	0	0	0	0	0.902	4
453183	0	1	7.42	4.885	13.44	4.82	0	0	0	0	0.902	4
453184	0	1	7.42	4.885	13.44	4.82	0	0	0	0	0.902	4
453185	0	1	7.42	4.885	13.44	4.82	0	0	0	0	0.902	4
453186	0	1	7.42	3.908	13.44	4.82	0	0	0	0	0.902	4
453187	0	1	7.42	3.908	13.44	4.82	0	0	0	0	0.902	4
453188	0	1	7.42	3.908	13.44	4.82	0	0	0	0	0.902	4
453189	0	1	7.42	3.908	13.44	4.82	0	0	0	0	0.902	4
453190	0	1	7.42	3.908	13.44	4.82	0	0	0	0	0.902	4
453191	0	1	7.42	3.908	13.44	4.82	0	0	0	0	0.902	4
453192	0	1	7.42	3.908	13.44	4.82	0	0	0	0	0.902	4
453193	0	1	7.42	3.908	13.44	4.82	0	0	0	0	0.902	3
453194	0	1	7.42	3.908	13.44	4.82	0	0	0	0	1.804	3
453195	0	1	7.42	3.908	13.44	4.82	0	0	0	0	1.804	3
453196	0	1	7.42	3.908	13.44	4.82	0	0	0	0	1.804	3
453197	0	1	7.42	3.908	13.44	4.82	0	0	0	0	1.804	3
453198	0	1	7.42	3.908	13.44	4.82	0	0	0	0	1.804	3
453199	0	1	7.42	3.908	13.44	4.82	0	0	0	0	1.804	3
453200	0	1	7.42	3.908	13.44	4.82	0	0	0	0	1.804	3
453201	0	1	7.42	4.885	13.44	3.856	0	0	0	0	1.804	3
453202	0	1	7.42	4.885	13.44	3.856	0	0	0	0	1.804	3
453203	0	1	7.42	4.885	13.44	3.856	0	0	0	0	1.804	3
453204	0	1	7.42	4.885	13.44	3.856	0	0	0	0	1.804	3
453205	0	1	7.42	4.885	13.44	3.856	0	0	0	0	1.804	4
453206	0	1	7.42	4.885	13.44	3.856	0	0	0	0	1.804	4
453207	0	1	7.42	4.885	13.44	3.856	0	0	0	0	1.804	4
453208	0	1	6.36	4.885	12.768	3.856	0	0	0	0	1.804	4
453209	0	1	6.36	4.885	12.768	3.856	0	0	0	0	1.804	4
453210	0	1	6.36	4.885	12.768	3.856	0	0	0	0	1.804	4
453211	0	1	6.36	4.885	12.768	3.856	0	0	0	0	2.706	5
453212	0	1	6.36	4.885	12.768	3.856	0	0	0	0	2.706	5
453213	0	1	6.36	4.885	12.768	3.856	0	0	0	0	2.706	5
453214	0	1	6.36	4.885	12.096	3.856	0	0	0	0	2.706	5
453215	0	1	6.36	4.885	12.096	3.856	0	0	0	0	2.706	5
453216	0	1	6.36	4.885	12.096	3.856	0	0	0	0	2.706	5
453217	0	1	6.36	4.885	12.096	3.856	0	0	0	0	2.706	5
453218	0	1	6.36	4.885	10.08	3.856	0	0	0	0	2.706	5
453219	0	1	7.42	4.885	10.752	3.856	0	0	0	0	2.706	5
453220	0	1	7.42	4.885	10.752	3.856	0	0	0	0	2.706	5
453221	0	1	6.36	4.885	10.752	3.856	0	0	0	0	2.706	5
453222	0	1	6.36	4.885	10.752	2.892	0	0	0	0	2.706	5
453223	0	0	5.3	4.885	10.752	2.892	0	0	0	0	2.706	5
453224	0	0	5.3	4.885	10.08	2.892	0	0	0	0	1.804	5
453225	0	0	5.3	4.885	10.08	2.892	0	0	0	0	1.804	5
453226	0	0	5.3	4.885	8.736	2.892	0	0	0	0	1.804	5
453227	0	0	5.3	4.885	9.408	2.892	0	0	0	0	1.804	5
453228	0	0	6.36	4.885	9.408	2.892	0	0	0	0	1.804	5
453229	0	0	6.36	4.885	9.408	2.892	0	0	0	0	1.804	5
453230	0	0	6.36	4.885	9.408	2.892	0	0	0	0	2.706	5
453231	0	0	4.24	4.885	9.408	2.892	0	0	0	0	2.706	5
453232	0	0	4.24	4.885	7.392	0.964	0	0	0	0	2.706	5
453233	0	0	4.24	4.885	7.392	0.964	0	0	0	0	2.706	5
453234	0	0	4.24	3.908	6.72	0.964	0	0	0	0	2.706	5
453235	0	0	4.24	3.908	6.72	0.964	0	0	0	0	2.706	5
453236	0	0	4.24	2.931	6.72	0.964	0	0	0	0	2.706	5
453237	0	0	4.24	2.931	6.72	0.964	0	0	0	0	2.706	5
453238	0	0	4.24	2.931	6.72	0.964	0	0	0	0	2.706	5
453239	0	0	4.24	1.954	6.72	0.964	0	0	0	0	2.706	5
453240	0	0	4.24	1.954	6.048	0.964	0	0	0	0	2.706	5
453241	0	0	3.18	1.954	6.048	0.964	0	0	0	0	2.706	5
453242	0	0	2.12	1.954	6.048	0	0	0	0	0	2.706	5
453243	0	0	2.12	1.954	6.048	0	0	0	0	0	2.706	5
453244	0	0	2.12	1.954	6.048	0	0	0	0	0	2.706	5
453245	0	0	2.12	1.954	6.048	0	0	0	0	0	2.706	5
453246	0	0	2.12	1.954	6.048	0	0	0	0	0	2.706	5
453247	0	0	2.12	1.954	5.376	0	0	0	0	0	2.706	4
453248	0	0	2.12	1.954	5.376	0	0	0	0	0	2.706	4
453249	0	0	2.12	1.954	5.376	0	0	0	0	0	2.706	3
453250	0	0	2.12	1.954	5.376	0	0	0	0	0	2.706	3
453251	0	0	2.12	1.954	6.048	0	0	0	0	0	2.706	3
453252	0	0	2.12	0.977	4.032	0	0	0	0	0	2.706	3
453253	0	0	2.12	0.977	4.704	0	0	0	0	0	1.804	3
453254	0	0	2.12	0.977	4.704	0	0	0	0	0	1.804	3
453255	0	0	2.12	0.977	4.032	0	0	0	0	0	1.804	3
453256	0	0	2.12	0.977	3.36	0	0	0	0	0	1.804	3
453257	0	0	2.12	0.977	2.688	0	0	0	0	0	1.804	3
453258	0	0	2.12	0.977	2.688	0	0	0	0	0	1.804	3
453259	0	0	2.12	0.977	2.688	0	0	0	0	0	1.804	3
453260	0	0	2.12	0.977	2.688	0	0	0	0	0	1.804	3
453261	0	0	2.12	0.977	2.688	0	0	0	0	0	1.804	3
453262	0	0	2.12	0.977	2.688	0	0	0	0	0	1.804	3
453263	0	0	2.12	0.977	2.688	0	0	0	0	0	2.706	3
453264	0	0	2.12	0.977	3.36	0	0	0	0	0	2.706	3
453265	0	0	2.12	0.977	3.36	0	0	0	0	0	2.706	3
453266	0	0	2.12	0.977	3.36	0	0	0	0	0	2.706	3
453267	0	0	2.12	0.977	3.36	0	0	0	0	0	2.706	3
453268	0	0	2.12	0.977	3.36	0	0	0	0	0	2.706	3
453269	0	0	2.12	0.977	3.36	0	0	0	0	0	2.706	3
453270	0	1	2.12	0.977	3.36	0	0	0	0	0	2.706	3
453271	0	1	2.12	0.977	3.36	0	0	0	0	0	2.706	3
453272	0	1	2.12	0.977	3.36	0	0	0	0	0	2.706	3
453273	0	1	2.12	0.977	3.36	0	0.706	0	0	0	2.706	3
453274	0	1	4.24	0.977	4.032	0	0.706	0	0	0	2.706	3
453275	0	1	4.24	0.977	4.704	0	0.706	0	0	0	2.706	3
453276	0	1	4.24	0.977	4.704	0	0.706	0	0	0	2.706	3
453277	0	1	4.24	0	4.704	0	0.706	0	0	0	2.706	3
453278	0	1	4.24	0	4.704	0	0.706	0	0	0	2.706	3
453279	0	1	4.24	0	4.704	0	0.706	0	0	0	2.706	2
453280	0	1	4.24	0	4.704	0	0.706	0	0	0	2.706	2
453281	0	1	4.24	0	4.704	0	0.706	0	0	0	2.706	2
453282	0	1	4.24	0.977	4.704	0	0.706	0	0	0	2.706	2
453283	0	1	4.24	0.977	4.704	0	0.706	0	0	0	2.706	2
453284	0	1	4.24	0.977	4.704	0	0.706	0	0	0	2.706	2
453285	0	1	4.24	0.977	4.704	0	0.706	0	0	0	2.706	2
453286	0	1	4.24	0.977	4.704	0	0.706	0	0	0	1.804	1
453287	0	1	4.24	0.977	4.704	0	0.706	0	0	0	1.804	1
453288	0	1	4.24	0.977	5.376	0	0.706	0	0	0	1.804	1
453289	0	1	4.24	0.977	5.376	0	0.706	0	0	0	1.804	1
453290	0	1	4.24	0.977	5.376	0	0.706	0	0	0	1.804	1
453291	0	1	4.24	0.977	5.376	0	0.706	0	0	0	1.804	1
453292	0	2	5.3	1.954	6.048	0	0.706	0	0	0	1.804	1
453293	0	2	5.3	1.954	6.048	0	0.706	0	0	0	1.804	2
453294	0	2	5.3	1.954	6.048	0	0.706	0	0	0	1.804	2
453295	0	2	4.24	1.954	5.376	0	0.706	0	0	0	1.804	2
453296	0	2	4.24	1.954	6.048	0	0.706	0	0	0	1.804	2
453297	0	2	4.24	1.954	6.048	0	0.706	0	0	0	1.804	2
453298	0	2	4.24	1.954	6.048	0	0.706	0	0	0	1.804	2
453299	0	2	4.24	1.954	6.048	0	0.706	0	0	0	1.804	2
453300	0	2	4.24	1.954	6.048	0	0.706	0	0	0	1.804	2
453301	0	2	4.24	1.954	5.376	0	0.706	0	0	0	1.804	2
453302	0	2	4.24	2.931	7.392	0.964	0.706	0	0	0	1.804	2
453303	0	2	4.24	2.931	7.392	0.964	0.706	0	0	0	1.804	2
453304	0	2	3.18	2.931	8.064	0.964	0.706	0	0	0	1.804	2
453305	0	2	3.18	3.908	8.064	0.964	0.706	0	0	0	1.804	2
453306	0	2	3.18	3.908	8.064	0.964	0.706	0	0	0	0.902	2
453307	0	2	3.18	3.908	8.064	0.964	0.706	0	0	0	0.902	2
453308	0	2	3.18	3.908	8.064	0.964	0.706	0	0	0	0.902	2
453309	0	2	3.18	3.908	8.064	0.964	0.706	0	0	0	0.902	2
453310	0	2	3.18	3.908	8.064	0.964	0.706	0	0	0	0.902	2
453311	0	2	3.18	3.908	8.064	0.964	0.706	0	0	0	0.902	2
453312	0	2	3.18	3.908	8.064	0.964	0.706	0	0	0	0.902	2
453313	0	2	5.3	3.908	8.064	0.964	0.706	0	0	0	0.902	2
453314	0	2	5.3	3.908	8.064	0.964	0.706	0	0	0	0.902	2
453315	0	2	5.3	3.908	8.064	0.964	0.706	0	0	0	0.902	2
453316	0	2	5.3	3.908	8.064	0.964	0.706	0	0	0	0.902	2
453317	0	2	5.3	3.908	8.064	0.964	0.706	0	0	0	0.902	2
453318	0	2	5.3	3.908	8.064	1.928	0.706	0	0	0	0.902	1
453319	0	2	6.36	3.908	8.736	1.928	0.706	0	0	0	0.902	1
453320	0	2	6.36	3.908	8.736	1.928	0.706	0	0	0	0.902	1
453321	0	2	6.36	3.908	8.736	1.928	0.706	0	0	0	0.902	1
453322	0	2	6.36	3.908	8.736	1.928	0.706	0	0	0	0.902	1
453323	0	2	6.36	3.908	8.736	1.928	0.706	0	0	0	0.902	1
453324	0	2	6.36	3.908	8.736	1.928	0.706	0	0	0	0.902	1
453325	0	2	6.36	3.908	8.736	1.928	0.706	0	0	0	0.902	1
453326	0	2	6.36	3.908	8.064	1.928	0.706	0	0	0	0.902	1
453327	0	2	6.36	3.908	8.064	1.928	0.706	0	0	0	0.902	1
453328	0	2	6.36	3.908	8.064	1.928	0.706	0	0	0	0.902	1
453329	0	2	6.36	3.908	7.392	1.928	0.706	0	0	0	0.902	1
453330	0	2	6.36	3.908	7.392	1.928	0.706	0	0	0	0.902	1
453331	0	2	6.36	3.908	7.392	1.928	0.706	0	0	0	0.902	1
453332	0	2	6.36	3.908	7.392	1.928	0.706	0	0	0	0.902	1
453333	0	2	6.36	3.908	7.392	1.928	0.706	0	0	0	0.902	1
453334	0	2	6.36	3.908	7.392	1.928	0.706	0	0	0	0.902	1
453335	0	2	6.36	3.908	7.392	1.928	0.706	0	0	0	0.902	1
453336	0	2	6.36	3.908	7.392	1.928	0.706	0	0	0	0.902	1
453337	0	2	6.36	3.908	7.392	1.928	0.706	0	0	0	0.902	1
453338	0	2	6.36	3.908	7.392	1.928	0.706	0	0	0	0.902	1
453339	0	2	6.36	3.908	7.392	1.928	0.706	0	0	0	0	1
453340	0	2	6.36	3.908	6.72	1.928	0.706	0	0	0	0	1
453341	0	2	6.36	3.908	6.72	1.928	0.706	0	0	0	0	1
453342	0	2	6.36	3.908	6.72	1.928	0.706	0	0	0	0	1
453343	0	2	6.36	3.908	6.72	1.928	0.706	0	0	0	0	1
453344	0	2	6.36	3.908	6.72	1.928	0.706	0	0	0	0	1
453345	0	1	6.36	3.908	6.72	1.928	0.706	0	0	0	0	1
453346	0	1	6.36	3.908	6.048	1.928	0.706	0	0	0	0	1
453347	0	1	6.36	3.908	6.048	1.928	0.706	0	0	0	0	1
453348	0	1	6.36	3.908	6.048	1.928	0	0	0	0	0	1
453349	0	1	4.24	3.908	5.376	1.928	0	0	0	0	0	1
453350	0	1	4.24	3.908	5.376	1.928	0	0	0	0	0	1
453351	0	1	4.24	3.908	5.376	1.928	0	0	0	0	0	1
453352	0	1	4.24	3.908	5.376	1.928	0	0	0	0	0	1
453353	0	1	4.24	3.908	5.376	1.928	0	0	0	0	0	1
453354	0	1	4.24	3.908	5.376	1.928	0	0	0	0	0	1
453355	0	1	4.24	3.908	5.376	1.928	0	0	0	0	0	1
453356	0	1	4.24	3.908	5.376	1.928	0	0	0	0	0	1
453357	0	1	4.24	2.931	5.376	1.928	0	0	0	0	0	1
453358	0	1	4.24	2.931	5.376	1.928	0	0	0	0	0	1
453359	0	1	4.24	2.931	5.376	1.928	0	0	0	0	0	1
453360	0	1	4.24	2.931	5.376	1.928	0	0	0	0	0	1
453361	0	1	4.24	2.931	5.376	1.928	0	0	0	0	0	1
453362	0	1	4.24	2.931	5.376	1.928	0	0	0	0	0	1
453363	0	1	4.24	2.931	4.704	1.928	0	0	0	0	0	1
453364	0	1	4.24	2.931	4.704	1.928	0	0	0	0	0	2
453365	0	1	4.24	2.931	4.704	1.928	0	0	0	0	0	2
453366	0	0	3.18	1.954	4.032	1.928	0	0	0	0	0	2
453367	0	0	3.18	1.954	4.032	1.928	0	0	0	0	0	2
453368	0	0	3.18	1.954	4.032	1.928	0	0	0	0	0	2
453369	0	0	3.18	1.954	4.032	1.928	0	0	0	0	0	1
453370	0	0	3.18	1.954	4.032	1.928	0	0	0	0	0	1
453371	0	0	3.18	1.954	3.36	1.928	0	0	0	0	0	1
453372	0	0	3.18	1.954	3.36	1.928	0	0	0	0	0	1
453373	0	0	3.18	1.954	3.36	1.928	0	0	0	0	0	1
453374	0	0	3.18	1.954	3.36	1.928	0	0	0	0	0	1
453375	0	0	2.12	1.954	2.688	1.928	0	0	0	0	0	1
453376	0	0	2.12	0.977	1.344	1.928	0	0	0	0	0	1
453377	0	0	2.12	0.977	1.344	1.928	0	0	0	0	0	1
453378	0	0	2.12	0.977	1.344	0.964	0	0	0	0	0	1
453379	0	0	2.12	0.977	1.344	0.964	0	0	0	0	0	1
453380	0	0	2.12	0.977	1.344	0.964	0	0	0	0	0	1
453381	0	0	2.12	0	1.344	0.964	0	0	0	0	0	1
453382	0	0	2.12	0	1.344	0.964	0	0	0	0	0	1
453383	0	0	2.12	0	1.344	0.964	0	0	0	0	0	1
453384	0	0	2.12	0	1.344	0.964	0	0	0	0	0	1
453385	0	0	2.12	0	1.344	0.964	0	0	0	0	0	1
453386	0	0	2.12	0	1.344	0.964	0	0	0	0	0	1
453387	0	0	2.12	0	1.344	0.964	0	0	0	0	0	1
453388	0	0	2.12	0	1.344	0.964	0	0	0	0	0	1
453389	0	0	0	0	1.344	0.964	0	0	0	0	0	1
453390	0	0	0	0	1.344	0.964	0	0	0	0	0	1
453391	0	0	0	0	1.344	0.964	0	0	0	0	0	1
453392	0	0	0	0	1.344	0.964	0	0	0	0	0	1
453393	0	0	0	0	1.344	0	0	0	0	0	0	1
453394	0	0	0	0	1.344	0	0	0	0	0	0	1
453395	0	0	0	0	0.672	0	0	0	0	0	0	1
453396	0	0	0	0	0.672	0	0	0	0	0	0	1
453397	0	0	0	0	1.344	0	0	0	0	0	0.902	1
453398	0	0	0	0	1.344	0	0	0	0	0	0.902	1
453399	0	0	0	0	1.344	0	0	0	0	0	0.902	1
453400	0	0	0	0	1.344	0	0	0	0	0	0.902	1
453401	0	0	0	0	1.344	0	0	0	0	0	0.902	1
453402	0	0	0	0	1.344	0	0	0	0	0	0.902	1
453403	0	0	0	0	1.344	0	0	0	0	0	0.902	1
453404	0	0	0	0	1.344	0	0	0	0	0	0.902	1
453405	0	0	0	0	1.344	0	0	0	0	0	0.902	1
453406	0	0	0	0	1.344	0	0	0	0	0	0.902	1
453407	0	0	0	0	1.344	0	0	0	0	0	0.902	1
453408	0	0	0	0	1.344	0	0	0	0	0	0.902	1
453409	0	1	0	0	1.344	0	0	0	0	0	0.902	1
453410	0	1	0	0	1.344	0	0	0	0	0	0.902	1
453411	0	1	1.06	0	1.344	0	0	0	0	0	0.902	1
453412	0	1	1.06	0	1.344	0	0	0	0	0	0.902	1
453413	0	1	1.06	0	1.344	0	0	0	0	0	0.902	1
453414	0	1	1.06	0	1.344	0	0.706	0	0	0	0.902	1
453415	0	1	1.06	0	1.344	0	0.706	0	0	0	0.902	1
453416	0	2	2.12	0	1.344	0	0.706	0	0	0	0.902	1
453417	0	2	4.24	0.977	2.016	0.964	0.706	0	0	0	0.902	1
453418	0	2	4.24	0.977	2.016	0.964	0.706	0	0	0	0.902	1
453419	0	4	5.3	0.977	2.688	0.964	0.706	0	0	0	0.902	1
453420	0	6	9.54	0.977	5.376	1.928	0.706	0	0	0	0.902	1
453421	1.07	11	18.02	3.908	10.08	2.892	0.706	0	0	0	1.804	1
453422	1.07	11	18.02	3.908	10.08	2.892	0.706	0	0	0	1.804	1
453423	3.21	16	21.2	7.816	18.816	2.892	0.706	0	0	0	1.804	2
453424	3.21	16	21.2	7.816	18.816	2.892	0.706	0	0	0	1.804	2
453425	3.21	16	21.2	7.816	18.816	2.892	0.706	0	0	0	1.804	2
453426	3.21	16	21.2	7.816	20.16	2.892	0.706	0	0	0	1.804	2
453427	3.21	16	24.38	7.816	20.832	2.892	0.706	0	0	0	1.804	2
453428	3.21	16	24.38	7.816	20.832	2.892	0.706	0	0	0	1.804	2
453429	3.21	16	24.38	7.816	20.832	2.892	0.706	0	0	0	1.804	2
453430	3.21	16	24.38	7.816	20.832	2.892	0.706	0	0	0	1.804	2
453431	3.21	16	24.38	7.816	20.832	2.892	0.706	0	0	0	1.804	2
453432	3.21	16	24.38	7.816	20.832	2.892	0.706	0	0	0	1.804	2
453433	3.21	16	24.38	7.816	20.832	2.892	0.706	0	0	0	1.804	2
453434	3.21	17	24.38	9.77	23.52	2.892	0.706	0	0	0	1.804	2
453435	3.21	17	24.38	9.77	24.864	2.892	0.706	0	0	0	1.804	2
453436	3.21	17	24.38	9.77	24.864	2.892	0.706	0	0	0	1.804	2
453437	3.21	18	25.44	10.747	25.536	2.892	0.706	0	0	0	1.804	2
453438	3.21	18	26.5	10.747	26.208	2.892	0.706	0	0	0	1.804	3
453439	3.21	18	26.5	10.747	26.208	2.892	0.706	0	0	0	1.804	3
453440	3.21	18	26.5	10.747	26.208	2.892	0.706	0	0	0	1.804	2
453441	3.21	18	26.5	10.747	26.208	2.892	0.706	0	0	0	1.804	2
453442	3.21	18	26.5	10.747	26.208	2.892	0.706	0	0	0	1.804	2
453443	3.21	19	26.5	10.747	26.208	2.892	0.706	0	0	0	1.804	2
453444	3.21	19	27.56	10.747	26.208	2.892	0.706	0	0	0	1.804	2
453445	3.21	19	27.56	10.747	26.208	2.892	0.706	0	0	0	1.804	2
453446	3.21	19	28.62	10.747	26.208	2.892	0.706	0	0	0	1.804	2
453447	3.21	19	28.62	10.747	26.208	2.892	0.706	0	0	0	1.804	2
453448	3.21	19	28.62	10.747	26.208	2.892	0.706	0	0	0	1.804	2
453449	3.21	19	28.62	10.747	28.896	2.892	0.706	0	0	0	1.804	2
453450	3.21	19	28.62	10.747	28.896	2.892	0.706	0	0	0	1.804	2
453451	3.21	19	28.62	10.747	28.896	2.892	0.706	0	0	0	1.804	2
453452	3.21	19	28.62	10.747	28.896	2.892	0.706	0	0	0	1.804	2
453453	3.21	19	28.62	10.747	28.896	2.892	0.706	0	0	0	1.804	2
453454	3.21	20	29.68	10.747	30.24	2.892	0.706	0	0	0	1.804	2
453455	3.21	20	29.68	10.747	30.24	2.892	0.706	0	0	0	1.804	2
453456	3.21	20	29.68	10.747	29.568	2.892	0.706	0	0	0	1.804	2
453457	3.21	20	29.68	10.747	29.568	2.892	0.706	0	0	0	1.804	2
453458	3.21	20	29.68	10.747	29.568	2.892	0.706	0	0	0	1.804	2
453459	3.21	20	29.68	10.747	29.568	2.892	0.706	0	0	0	1.804	2
453460	3.21	20	29.68	10.747	29.568	2.892	0.706	0	0	0	1.804	2
453461	3.21	20	29.68	11.724	29.568	2.892	0.706	0	0	0	1.804	2
453462	3.21	20	29.68	11.724	30.24	2.892	0.706	0	0	0	1.804	2
453463	3.21	20	29.68	11.724	30.24	2.892	0.706	0	0	0	1.804	2
453464	3.21	20	29.68	11.724	30.24	2.892	0.706	0	0	0	1.804	2
453465	3.21	20	29.68	11.724	30.24	2.892	0.706	0	0	0	1.804	2
453466	3.21	20	29.68	11.724	30.24	2.892	0.706	0	0	0	1.804	2
453467	3.21	20	29.68	11.724	30.24	2.892	0.706	0	0	0	1.804	2
453468	3.21	20	29.68	11.724	30.24	2.892	0.706	0	0	0	1.804	3
453469	3.21	20	29.68	11.724	30.24	2.892	0.706	0	0	0	1.804	3
453470	3.21	20	29.68	11.724	30.24	2.892	0.706	0	0	0	1.804	3
453471	3.21	20	29.68	11.724	30.24	2.892	0.706	0	0	0	1.804	3
453472	3.21	20	29.68	11.724	30.24	2.892	0.706	0	0	0	1.804	3
453473	3.21	20	29.68	11.724	29.568	2.892	0.706	0	0	0	0.902	3
453474	3.21	21	29.68	11.724	29.568	3.856	0.706	0	0	0	0.902	3
453475	3.21	21	29.68	11.724	29.568	3.856	0.706	0	0	0	0.902	3
453476	3.21	21	29.68	11.724	29.568	3.856	0.706	0	0	0	0.902	3
453477	3.21	21	29.68	11.724	30.24	3.856	0.706	0	0	0	0.902	3
453478	3.21	21	29.68	11.724	30.24	3.856	0.706	0	0	0	0.902	3
453479	3.21	23	30.74	13.678	34.272	3.856	0.706	0	0	0	0.902	3
453480	3.21	23	30.74	13.678	34.272	3.856	0.706	0	0	0	0.902	3
453481	3.21	23	30.74	13.678	34.272	3.856	0.706	0	0	0	0.902	3
453482	3.21	23	30.74	13.678	34.272	3.856	0.706	0	0	0	0.902	3
453483	3.21	23	30.74	13.678	34.272	3.856	0.706	0	0	0	0.902	3
453484	3.21	23	30.74	13.678	35.616	5.784	0.706	0	0	0	0.902	3
453485	3.21	22	30.74	13.678	35.616	5.784	0.706	0	0	0	0.902	3
453486	3.21	22	31.8	13.678	36.288	5.784	0.706	0	0	0	0.902	4
453487	3.21	23	30.74	13.678	37.632	5.784	0.706	0	0	0	0.902	5
453488	3.21	23	30.74	13.678	37.632	5.784	0.706	0	0	0	0.902	5
453489	3.21	23	30.74	13.678	37.632	5.784	0.706	0	0	0	0.902	5
453490	3.21	24	30.74	13.678	38.304	5.784	0	0	0	0	0.902	5
453491	3.21	24	30.74	13.678	38.304	5.784	0	0	0	0	0.902	5
453492	3.21	23	30.74	13.678	39.648	5.784	0	0	0	0	0.902	5
453493	3.21	23	31.8	13.678	43.68	4.82	0	0	1.108	0	0.902	5
453494	3.21	24	31.8	13.678	43.68	4.82	0	0	1.108	0	0.902	5
453495	3.21	22	30.74	13.678	43.008	4.82	0	0	1.108	0	0.902	5
453496	3.21	20	26.5	13.678	40.32	3.856	0	0	1.108	0	0.902	5
453497	2.14	15	18.02	10.747	34.944	2.892	0	0	1.108	0	0	5
453498	0	11	14.84	6.839	26.88	2.892	0	0	1.108	0	0	4
453499	0	11	14.84	6.839	26.88	2.892	0	0	1.108	0	0	4
453500	0	11	14.84	6.839	25.536	2.892	0	0	1.108	0	0	4
453501	0	11	14.84	6.839	25.536	2.892	0	0	1.108	0	0	4
453502	0	11	14.84	6.839	25.536	2.892	0	0	1.108	0	0	4
453503	0	11	11.66	6.839	24.864	2.892	0	0	1.108	0	0	4
453504	0	11	11.66	6.839	24.864	2.892	0	0	1.108	0	0	4
453505	0	11	11.66	6.839	24.864	2.892	0	0	1.108	0	0	4
453506	0	11	11.66	6.839	24.864	2.892	0	0	1.108	0	0	4
453507	0	11	11.66	6.839	25.536	2.892	0	0	1.108	0	0	5
453508	0	11	11.66	6.839	25.536	2.892	0	0	1.108	0	0	5
453509	0	11	11.66	5.862	25.536	2.892	0	0	1.108	0	0	5
453510	0	10	11.66	4.885	22.848	2.892	0	0	1.108	0	0	5
453511	0	10	11.66	4.885	21.504	2.892	0	0	1.108	0	0	5
453512	0	9	11.66	4.885	21.504	2.892	0	0	1.108	0	0	5
453513	0	9	9.54	3.908	20.832	2.892	0	0	1.108	0	0	5
453514	0	9	9.54	3.908	20.16	2.892	0	0	1.108	0	0	4
453515	0	9	9.54	3.908	20.16	2.892	0	0	1.108	0	0	4
453516	0	9	9.54	3.908	20.16	2.892	0	0	1.108	0	0	4
453517	0	9	9.54	3.908	20.16	2.892	0	0	1.108	0	0	4
453518	0	10	9.54	3.908	20.16	2.892	0	0	1.108	0	0	4
453519	0	9	9.54	3.908	20.16	2.892	0	0	1.108	0	0	4
453520	0	9	8.48	3.908	20.16	2.892	0	0	1.108	0	0	4
453521	0	9	8.48	3.908	20.16	2.892	0	0	1.108	0	0	4
453522	0	9	7.42	3.908	20.832	2.892	0	0	1.108	0	0	4
453523	0	9	7.42	3.908	20.832	2.892	0	0	1.108	0	0	4
453524	0	9	7.42	3.908	20.832	2.892	0	0	1.108	0	0	4
453525	0	9	7.42	3.908	18.144	2.892	0	0	1.108	0	0	4
453526	0	9	7.42	3.908	18.144	2.892	0	0	1.108	0	0	4
453527	0	9	7.42	3.908	18.144	2.892	0	0	1.108	0	0	4
453528	0	9	7.42	3.908	18.144	2.892	0	0	1.108	0	0	4
453529	0	8	6.36	3.908	18.816	2.892	0	0	1.108	0	0	4
453530	0	8	6.36	3.908	17.472	2.892	0	0	1.108	0	0	4
453531	0	8	6.36	3.908	17.472	2.892	0	0	1.108	0	0	4
453532	0	8	6.36	3.908	17.472	2.892	0	0	1.108	0	0	4
453533	0	8	6.36	3.908	17.472	2.892	0	0	1.108	0	0	4
453534	0	8	6.36	3.908	17.472	2.892	0	0	1.108	0	0	4
453535	0	8	6.36	3.908	17.472	2.892	0	0	1.108	0	0.902	4
453536	0	8	6.36	3.908	17.472	2.892	0	0	1.108	0	0.902	4
453537	0	8	6.36	2.931	17.472	2.892	0	0	1.108	0	0.902	4
453538	0	8	6.36	2.931	16.8	2.892	0	0	1.108	0	0.902	4
453539	0	8	6.36	2.931	16.8	2.892	0	0	1.108	0	0.902	4
453540	0	8	6.36	2.931	16.8	2.892	0	0	1.108	0	0.902	4
453541	0	8	6.36	2.931	16.8	2.892	0	0	1.108	0	0.902	4
453542	0	8	6.36	2.931	16.8	2.892	0	0	1.108	0	0.902	4
453543	0	8	6.36	2.931	16.8	2.892	0	0	1.108	0	0.902	3
453544	0	8	6.36	2.931	16.8	2.892	0	0	1.108	0	0.902	3
453545	0	8	6.36	2.931	16.8	2.892	0	0	1.108	0	0.902	3
453546	0	8	6.36	2.931	16.8	2.892	0	0	1.108	0	0.902	3
453547	0	8	6.36	2.931	16.8	2.892	0	0	1.108	0	0.902	3
453548	0	8	6.36	2.931	16.8	2.892	0	0	1.108	0	0.902	3
453549	0	8	6.36	2.931	16.8	2.892	0	0	1.108	0	0.902	3
453550	0	7	6.36	2.931	16.8	1.928	0	0	1.108	0	0.902	3
453551	0	7	6.36	2.931	16.8	1.928	0	0	1.108	0	0.902	3
453552	0	7	6.36	2.931	16.8	1.928	0	0	1.108	0	0.902	3
453553	0	7	6.36	2.931	16.128	1.928	0	0	1.108	0	0.902	3
453554	0	7	6.36	2.931	16.128	1.928	0	0	1.108	0	0.902	3
453555	0	5	5.3	0.977	12.096	1.928	0	0	1.108	0	0.902	3
453556	0	5	5.3	0.977	12.096	1.928	0	0	1.108	0	0.902	3
453557	0	5	5.3	0.977	12.096	1.928	0	0	1.108	0	0.902	3
453558	0	5	5.3	0.977	12.096	1.928	0	0	1.108	0	0.902	3
453559	0	5	5.3	0.977	12.096	1.928	0	0	1.108	0	0.902	3
453560	0	5	5.3	0.977	10.752	0	0	0	1.108	0	0.902	3
453561	0	5	4.24	0.977	10.08	0	0	0	1.108	0	0.902	2
453562	0	4	4.24	0.977	10.08	0	0	0	1.108	0	0.902	2
453563	0	4	4.24	0.977	8.736	0	0	0	1.108	0	0.902	1
453564	0	5	4.24	0.977	9.408	0	0	0	1.108	0	0.902	2
453565	0	4	4.24	0.977	8.736	0	0	0	1.108	0	0.902	2
453566	0	4	4.24	0.977	8.064	0	0	0	1.108	0	0.902	2
453567	0	4	4.24	0.977	8.064	0	0	0	1.662	0	0.902	2
453568	0	4	2.12	0.977	2.016	0	0	0	1.108	0	0.902	2
453569	0	3	0	0	2.016	0	0	0	0.554	0	0.902	2
453570	0	3	0	0	2.016	0	0	0	0.554	0	0.902	2
453571	0	3	0	0	2.016	0	0	0	0.554	0	0.902	2
453572	0	3	0	0	2.016	0	0	0	0.554	0	0.902	2
453573	0	3	0	0	2.016	0	0	0	0.554	0	0.902	2
453574	0	2	0	0	2.016	0	0	0	0.554	0	0.902	2
453575	1.07	2	0	0	2.016	0	0	0	0.554	0	0.902	2
453576	1.07	2	0	0	2.016	0	0	0	0.554	0	0.902	2
453577	1.07	2	0	0	2.016	0	0	0	0.554	0	0.902	2
453578	1.07	2	0	0	2.016	0	0	0	0.554	0	0.902	2
453579	1.07	2	0	0	2.016	0	0	0	0.554	0	0.902	2
453580	1.07	2	0	0.977	2.016	0	0	0	0.554	0	0.902	2
453581	1.07	2	0	0.977	2.016	0	0	0	0.554	0	0.902	2
453582	1.07	2	1.06	0.977	2.016	0	0	0	0.554	0	0.902	1
453583	1.07	2	1.06	0.977	1.344	0	0	0	0.554	0	0.902	2
453584	1.07	2	1.06	0.977	1.344	0	0	0	0.554	0	0.902	2
453585	1.07	2	1.06	0.977	1.344	0	0	0	0.554	0	0.902	2
453586	1.07	2	2.12	0.977	1.344	0	0	0	0.554	0	0.902	2
453587	1.07	2	3.18	0.977	1.344	0	0	0	0.554	0	0.902	2
453588	1.07	2	3.18	0.977	1.344	0	0	0	0.554	0	0.902	2
453589	1.07	2	3.18	0.977	1.344	0	0	0	0.554	0	0.902	3
453590	1.07	2	3.18	0.977	1.344	0	0	0	0.554	0	0.902	3
453591	1.07	2	3.18	0.977	2.016	0	0	0	0.554	0	0.902	3
453592	1.07	2	3.18	0.977	2.016	0	0	0	0.554	0	0.902	3
453593	1.07	2	3.18	0.977	2.016	0	0	0	0.554	0	0.902	3
453594	1.07	1	4.24	0.977	2.016	0	0	0	0.554	0	0.902	3
453595	1.07	1	4.24	0.977	2.016	0	0	0	0.554	0	0.902	3
453596	1.07	1	4.24	0.977	2.016	0	0	0	0.554	0	0.902	3
453597	1.07	1	4.24	0.977	2.016	0	0	0	0.554	0	0.902	3
453598	1.07	1	4.24	0.977	1.344	0	0	0	0.554	0	0.902	3
453599	1.07	1	4.24	0.977	1.344	0	0	0	0.554	0	0.902	3
453600	1.07	1	4.24	0.977	1.344	0	0	0	0.554	0	0.902	3
453601	1.07	2	4.24	0.977	1.344	0	0	0	0.554	0	0.902	3
453602	1.07	2	4.24	0.977	1.344	0	0	0	0.554	0	0.902	3
453603	1.07	3	4.24	0.977	1.344	0	0	0	0.554	0	0.902	3
453604	1.07	3	4.24	0.977	1.344	0	0	0	0.554	0	0.902	3
453605	1.07	3	4.24	0.977	0.672	0	0	0	0.554	0	0.902	3
[truncated: 7,557 more rows]

## Sheet: s5a bottom
Start	2_Wt_log	1_Wt_log	1_Wt_24h	2_Wt_24h	1_Wt_48h	2_Wt_48h	1_Wt_GAL_log	2_Wt_GAL_log	1_Wt_GAL_24h	2_Wt_GAL_24h	1_Wt_GAL_48h	2_Wt_GAL_48h
451607	1.07	0	6.36	4.885	2.688	7.712	0	0	0.554	0	8.118	8
451608	1.07	0	4.24	4.885	2.688	7.712	0	0	0.554	0	8.118	8
451609	1.07	0	12.72	8.793	6.048	9.64	0	0	0.554	0	8.118	11
451610	1.07	0	12.72	9.77	7.392	9.64	0	0	0.554	0	9.02	14
451611	1.07	0	12.72	10.747	8.064	10.604	0	0	0.554	0	9.02	14
451612	1.07	0	14.84	11.724	9.408	10.604	0	0	0.554	0	12.628	15
451613	1.07	0	14.84	12.701	9.408	11.568	0	0	0.554	0	12.628	15
451614	1.07	0	19.08	13.678	10.752	13.496	0	0	0.554	1.12	13.53	19
451615	1.07	0	19.08	13.678	10.752	14.46	0	0	0.554	1.12	13.53	19
451616	1.07	0	19.08	13.678	11.424	14.46	0	0	0.554	1.12	16.236	20
451617	1.07	0	20.14	13.678	12.096	14.46	0	0	0.554	1.12	16.236	20
451618	1.07	0	20.14	13.678	12.768	14.46	0	0	0.554	1.12	16.236	20
451619	1.07	0	20.14	14.655	13.44	14.46	0	0	0.554	1.12	16.236	20
451620	1.07	0	20.14	15.632	13.44	14.46	0	0	0.554	1.12	16.236	20
451621	1.07	0	20.14	15.632	13.44	14.46	0	0	0.554	1.12	16.236	20
451622	1.07	0	20.14	15.632	13.44	14.46	0	0	0.554	1.12	16.236	20
451623	1.07	0	20.14	15.632	13.44	14.46	0	0	0.554	1.12	16.236	20
451624	1.07	0	21.2	15.632	13.44	14.46	0	0	0.554	1.12	17.138	20
451625	1.07	0	21.2	15.632	13.44	14.46	0	0	0.554	1.12	17.138	20
451626	0	0	21.2	16.609	14.112	14.46	0	0	0.554	1.12	17.138	20
451627	1.07	0	21.2	16.609	14.112	14.46	0	0	0.554	1.12	17.138	20
451628	1.07	0	21.2	16.609	14.112	14.46	0	0	0.554	1.12	18.04	20
451629	1.07	0	21.2	16.609	14.784	14.46	0	0	0.554	1.12	18.04	20
451630	1.07	0	21.2	16.609	15.456	14.46	0	0	0.554	1.12	18.942	20
451631	1.07	0	21.2	18.563	15.456	14.46	0	0	0.554	1.12	19.844	23
451632	1.07	0	21.2	17.586	15.456	15.424	0	0	0.554	2.24	19.844	23
451633	1.07	0	21.2	17.586	15.456	15.424	0	0	0.554	2.24	19.844	23
451634	1.07	0	21.2	17.586	15.456	15.424	0	0	0.554	2.24	19.844	23
451635	1.07	0	21.2	17.586	15.456	15.424	0	0	0.554	2.24	19.844	23
451636	1.07	0	21.2	17.586	15.456	15.424	0	0	0.554	2.24	19.844	23
451637	1.07	0	21.2	17.586	15.456	15.424	0	0	0.554	2.24	19.844	23
451638	1.07	0	21.2	17.586	16.128	15.424	0	0	0	2.24	19.844	23
451639	1.07	0	21.2	17.586	16.128	15.424	0	0	0	2.24	19.844	23
451640	1.07	0	21.2	17.586	16.128	15.424	0	0	0	2.24	19.844	23
451641	1.07	0	21.2	17.586	16.128	15.424	0	0	0	2.24	19.844	24
451642	1.07	0	21.2	17.586	16.8	15.424	0	0	0	2.24	19.844	24
451643	1.07	0	21.2	17.586	16.8	15.424	0	0	0	2.24	19.844	24
451644	1.07	0	21.2	18.563	16.8	15.424	0	0	0	2.24	19.844	24
451645	1.07	0	22.26	18.563	17.472	15.424	0	0	0	2.24	19.844	24
451646	1.07	0	22.26	18.563	17.472	15.424	0	0	0	2.24	19.844	24
451647	1.07	0	22.26	21.494	18.144	12.532	0	0	0	2.24	18.942	25
451648	1.07	0	22.26	21.494	18.144	12.532	0	0	0	2.24	18.942	25
451649	1.07	0	22.26	21.494	18.144	12.532	0	0	0	2.24	19.844	25
451650	1.07	0	21.2	21.494	16.8	11.568	0	0	0	2.24	19.844	25
451651	1.07	0	21.2	21.494	16.8	11.568	0	0	0	2.24	19.844	25
451652	1.07	0	21.2	21.494	16.8	11.568	0	0	0	2.24	19.844	25
451653	1.07	0	21.2	21.494	16.8	11.568	0	0	0	2.24	19.844	25
451654	1.07	0	21.2	21.494	17.472	11.568	0	0	0	2.24	19.844	25
451655	1.07	0	21.2	21.494	17.472	11.568	0	0	0	2.24	19.844	25
451656	1.07	0	21.2	21.494	17.472	11.568	0	0	0	2.24	20.746	26
451657	1.07	0	21.2	21.494	18.144	11.568	0	0	0	2.24	20.746	26
451658	1.07	0	21.2	19.54	18.144	11.568	0	0	0	2.24	20.746	26
451659	1.07	0	21.2	19.54	18.144	11.568	0	0	0	2.24	20.746	26
451660	1.07	0	19.08	19.54	18.144	10.604	0	0	0	2.24	20.746	26
451661	1.07	0	19.08	19.54	18.144	10.604	0	0	0	2.24	19.844	26
451662	1.07	0	19.08	19.54	18.144	10.604	0	0	0	2.24	19.844	26
451663	1.07	0	20.14	21.494	19.488	11.568	0	0	0	2.24	20.746	26
451664	1.07	0	21.2	21.494	19.488	14.46	0	0	0	2.24	20.746	26
451665	1.07	0	21.2	20.517	19.488	14.46	0	0	0.554	2.24	19.844	26
451666	1.07	0	21.2	20.517	20.16	14.46	0	0	0.554	3.36	23.452	27
451667	1.07	0	21.2	21.494	24.192	14.46	0	0	0.554	3.36	25.256	27
451668	1.07	0	21.2	21.494	24.864	14.46	0	0	0.554	3.36	24.354	29
451669	1.07	0	21.2	22.471	26.208	14.46	0	0	0.554	3.36	24.354	30
451670	1.07	0	21.2	22.471	26.208	14.46	0	0	0.554	3.36	24.354	30
451671	1.07	0	21.2	22.471	26.208	14.46	0	0	0.554	3.36	24.354	30
451672	1.07	0	21.2	22.471	26.208	16.388	0	0	0.554	3.36	24.354	30
451673	1.07	0	22.26	23.448	26.88	21.208	0	0	1.108	3.36	26.158	33
451674	1.07	0	29.68	33.218	42.336	35.668	0	0	1.662	4.48	37.884	49
451675	1.07	0	37.1	38.103	51.744	42.416	0	0	3.324	6.72	47.806	57
451676	1.07	0	37.1	40.057	55.776	44.344	0	0	3.324	7.84	51.414	61
451677	1.07	0	37.1	41.034	57.792	45.308	0	0	3.324	7.84	55.924	68
451678	1.07	0	39.22	41.034	57.792	44.344	0	0	3.324	7.84	55.924	68
451679	1.07	0	39.22	41.034	57.792	44.344	0	0	3.324	7.84	56.826	69
451680	1.07	0	39.22	41.034	57.792	45.308	0	0	3.324	7.84	57.728	70
451681	1.07	0	39.22	40.057	57.792	45.308	0	0	3.324	7.84	58.63	70
451682	1.07	0	39.22	40.057	58.464	45.308	0	0	3.324	7.84	57.728	66
451683	1.07	0	39.22	42.011	59.808	45.308	0	0	3.324	7.84	59.532	68
451684	1.07	0	30.74	36.149	55.104	44.344	0	0	3.324	7.84	56.826	63
451685	1.07	0	31.8	36.149	55.104	45.308	0	0	3.324	7.84	56.826	63
451686	1.07	0	31.8	36.149	55.776	45.308	0	0	3.878	7.84	56.826	63
451687	1.07	0	30.74	35.172	55.776	45.308	0	0	3.878	7.84	54.12	62
451688	1.07	0	31.8	35.172	55.776	45.308	0	0	3.878	7.84	54.12	61
451689	1.07	0	31.8	35.172	56.448	45.308	0	0	3.878	7.84	53.218	60
451690	1.07	0	26.5	36.149	57.792	43.38	0	0	3.878	7.84	55.924	62
451691	1.07	0	26.5	36.149	57.792	42.416	0	0	3.878	7.84	55.924	62
451692	1.07	0	26.5	36.149	57.12	42.416	0	0	3.878	7.84	53.218	61
451693	1.07	0	25.44	36.149	56.448	43.38	0	0	3.878	7.84	54.12	61
451694	1.07	0	25.44	34.195	55.776	43.38	0	0	3.878	7.84	55.022	61
451695	1.07	0	25.44	34.195	56.448	43.38	0	0	3.878	7.84	55.924	61
451696	1.07	0	25.44	34.195	56.448	43.38	0	0	3.878	7.84	55.924	61
451697	1.07	0	25.44	34.195	56.448	44.344	0	0	3.878	7.84	55.924	61
451698	1.07	0	25.44	33.218	57.12	44.344	0	0	3.878	7.84	55.924	61
451699	1.07	0	24.38	33.218	57.12	44.344	0	0	3.878	7.84	55.022	61
451700	1.07	0	24.38	33.218	57.12	44.344	0	0	3.878	7.84	55.022	60
451701	1.07	0	24.38	33.218	57.12	44.344	0	0	3.878	7.84	55.022	60
451702	0	0	23.32	32.241	57.792	44.344	0	0	3.878	7.84	55.022	60
451703	0	0	23.32	32.241	57.12	44.344	0	0	3.878	7.84	54.12	60
451704	0	0	23.32	32.241	56.448	44.344	0	0	3.878	7.84	54.12	60
451705	0	0	23.32	33.218	55.776	44.344	0	0	3.878	7.84	53.218	60
451706	0	0	23.32	33.218	55.776	44.344	0	0	3.878	7.84	53.218	60
451707	0	0	23.32	31.264	57.12	44.344	0	0	3.878	6.72	52.316	57
451708	0	0	23.32	31.264	57.12	43.38	0	0	3.878	6.72	52.316	57
451709	0	0	23.32	31.264	57.12	43.38	0	0	3.878	6.72	53.218	57
451710	0	0	23.32	31.264	57.12	43.38	0	0	3.878	6.72	54.12	57
451711	0	0	25.44	31.264	57.12	43.38	0	0	3.878	6.72	54.12	57
451712	0	0	25.44	31.264	57.12	43.38	0	0	3.878	6.72	54.12	57
451713	0	0	25.44	31.264	56.448	43.38	0	0	3.878	6.72	54.12	57
451714	0	0	25.44	31.264	56.448	43.38	0	0	3.878	6.72	54.12	58
451715	0	0	25.44	31.264	56.448	43.38	0	0	3.878	6.72	54.12	58
451716	0	0	25.44	31.264	56.448	43.38	0	0	3.878	6.72	54.12	61
451717	0	0	25.44	31.264	56.448	43.38	0	0	3.878	6.72	54.12	60
451718	0	0	25.44	31.264	55.776	43.38	0	0	3.878	6.72	54.12	60
451719	0	0	25.44	30.287	55.776	43.38	0	0	3.878	6.72	55.022	64
451720	0	0	25.44	29.31	55.776	43.38	0	0	3.878	6.72	55.022	63
451721	0	0	24.38	29.31	55.104	43.38	0	0	3.878	6.72	55.022	63
451722	0	0	24.38	28.333	55.104	43.38	0	0	3.878	6.72	55.924	63
451723	0	0	24.38	27.356	54.432	43.38	0	0	3.878	6.72	55.022	61
451724	0	0	24.38	27.356	54.432	43.38	0	0	3.878	6.72	55.022	61
451725	0	0	24.38	27.356	54.432	44.344	0	0	3.878	6.72	55.022	61
451726	0	0	24.38	27.356	54.432	44.344	0	0	3.878	7.84	55.022	61
451727	0	0	24.38	27.356	54.432	44.344	0	0	3.878	7.84	55.022	61
451728	0	0	24.38	27.356	54.432	44.344	0	0	3.878	7.84	55.022	61
451729	0	0	24.38	27.356	54.432	44.344	0	0	3.878	7.84	55.022	61
451730	0	0	24.38	27.356	53.76	44.344	0	0	3.878	7.84	55.022	61
451731	0	0	24.38	27.356	53.76	44.344	0	0	3.878	7.84	55.022	61
451732	0	0	24.38	27.356	53.76	44.344	0	0	3.878	7.84	54.12	60
451733	0	0	24.38	27.356	53.088	44.344	0	0	3.878	7.84	54.12	60
451734	0	0	24.38	27.356	53.76	44.344	0	0	3.878	7.84	54.12	61
451735	1.07	0	24.38	27.356	53.76	44.344	0	0	3.878	7.84	54.12	62
451736	1.07	0	25.44	27.356	53.76	44.344	0	0	3.878	7.84	54.12	63
451737	1.07	0	25.44	27.356	53.76	44.344	0	0	3.878	7.84	54.12	63
451738	1.07	0	24.38	27.356	53.088	43.38	0	0	3.878	6.72	53.218	63
451739	1.07	0	23.32	27.356	53.088	40.488	0	0	3.878	6.72	53.218	63
451740	1.07	0	23.32	26.379	51.744	40.488	0	0	3.324	6.72	52.316	63
451741	1.07	0	23.32	26.379	51.072	40.488	0	0	3.324	6.72	52.316	63
451742	1.07	0	23.32	26.379	51.072	40.488	0	0	3.324	6.72	47.806	62
451743	1.07	0	23.32	24.425	45.696	40.488	0	0	3.324	6.72	46.904	59
451744	1.07	0	23.32	24.425	45.696	40.488	0	0	3.324	6.72	46.904	59
451745	1.07	0	23.32	24.425	45.696	39.524	0	0	3.324	7.84	46.904	59
451746	1.07	0	23.32	23.448	45.696	39.524	0	0	3.324	7.84	47.806	59
451747	1.07	1	24.38	24.425	49.728	40.488	0	0	3.324	7.84	47.806	60
451748	1.07	1	24.38	24.425	49.728	37.596	0	0	2.77	7.84	47.806	59
451749	1.07	1	21.2	22.471	47.712	33.74	0	0	2.77	7.84	41.492	55
451750	1.07	1	15.9	14.655	33.6	21.208	0	0	1.108	6.72	27.06	40
451751	1.07	1	8.48	8.793	25.536	14.46	0	0	0.554	4.48	23.452	32
451752	1.07	1	8.48	7.816	22.176	13.496	0	0	0.554	3.36	21.648	28
451753	1.07	1	8.48	6.839	20.16	14.46	0	0	0.554	3.36	17.138	22
451754	1.07	1	7.42	6.839	22.848	17.352	0	0	1.108	3.36	18.04	23
451755	1.07	1	8.48	6.839	23.52	17.352	0	0	1.108	3.36	17.138	25
451756	1.07	1	8.48	7.816	23.52	17.352	0	0	1.108	3.36	17.138	24
451757	1.07	1	8.48	8.793	23.52	17.352	0	0	1.108	3.36	16.236	24
451758	2.14	1	8.48	8.793	22.176	16.388	0	0	1.108	3.36	17.138	24
451759	2.14	1	8.48	6.839	21.504	16.388	0	0	1.108	3.36	16.236	22
451760	2.14	1	7.42	6.839	20.16	13.496	0	0	0.554	3.36	16.236	21
451761	2.14	1	7.42	6.839	20.832	13.496	0	0	0.554	3.36	16.236	21
451762	2.14	1	7.42	6.839	20.832	14.46	0	0	0.554	3.36	16.236	21
451763	2.14	1	7.42	7.816	20.16	17.352	0	0	0.554	3.36	17.138	24
451764	2.14	1	8.48	8.793	22.848	21.208	0	0	0.554	3.36	18.04	25
451765	2.14	1	10.6	8.793	22.176	21.208	0	0	0.554	3.36	17.138	24
451766	2.14	1	10.6	6.839	19.488	21.208	0	0	0.554	2.24	14.432	21
451767	2.14	1	10.6	6.839	20.16	22.172	0	0	1.108	2.24	14.432	22
451768	2.14	1	12.72	11.724	25.536	26.028	0	0	1.108	2.24	19.844	24
451769	2.14	1	13.78	11.724	25.536	26.028	0	0	1.108	2.24	18.04	24
451770	2.14	1	13.78	11.724	25.536	26.028	0	0	1.108	2.24	18.04	25
451771	2.14	1	13.78	11.724	24.192	26.992	0	0	1.108	2.24	18.942	27
451772	2.14	1	14.84	11.724	24.864	30.848	0	0	1.108	2.24	20.746	30
451773	2.14	1	14.84	11.724	25.536	31.812	0	0	1.662	2.24	21.648	32
451774	2.14	1	14.84	12.701	25.536	31.812	0	0.9	1.662	2.24	22.55	33
451775	2.14	1	14.84	12.701	24.864	31.812	0	0.9	1.662	2.24	23.452	33
451776	2.14	1	14.84	12.701	24.864	31.812	0	0.9	1.662	2.24	23.452	34
451777	2.14	1	14.84	12.701	24.864	31.812	0	0.9	1.662	2.24	23.452	34
451778	2.14	1	14.84	12.701	24.864	31.812	0	0.9	1.662	2.24	23.452	35
451779	2.14	1	15.9	13.678	25.536	31.812	0	0.9	1.662	3.36	23.452	36
451780	2.14	1	15.9	14.655	26.208	31.812	0	0.9	1.662	3.36	23.452	37
451781	2.14	1	15.9	13.678	26.208	31.812	0	0.9	1.662	3.36	23.452	37
451782	2.14	1	15.9	13.678	24.864	31.812	0	0.9	1.662	3.36	23.452	37
451783	2.14	1	15.9	14.655	24.864	31.812	0	0.9	2.216	3.36	24.354	37
451784	2.14	2	18.02	14.655	25.536	32.776	0.706	0.9	3.324	3.36	24.354	40
451785	3.21	3	20.14	15.632	30.912	34.704	2.118	0.9	4.432	3.36	27.962	41
451786	3.21	4	19.08	15.632	30.24	34.704	2.118	1.8	4.432	3.36	29.766	41
451787	3.21	4	19.08	16.609	30.24	37.596	2.118	1.8	5.54	4.48	30.668	41
451788	3.21	4	21.2	17.586	31.584	44.344	2.118	1.8	5.54	4.48	30.668	44
451789	3.21	4	23.32	17.586	33.6	49.164	2.118	1.8	6.094	4.48	32.472	44
451790	3.21	4	24.38	17.586	34.272	52.056	2.118	1.8	6.094	4.48	32.472	44
451791	4.28	4	26.5	17.586	34.944	53.984	2.118	2.7	6.094	5.6	33.374	47
451792	10.7	9	37.1	28.333	53.088	66.516	3.53	3.6	8.31	8.96	36.08	54
451793	13.91	13	51.94	34.195	64.512	79.048	3.53	4.5	10.526	16.8	49.61	55
451794	13.91	14	53	34.195	71.904	80.976	4.236	4.5	12.742	16.8	53.218	57
451795	14.98	14	54.06	34.195	73.248	82.904	4.236	4.5	12.742	16.8	54.12	57
451796	18.19	15	66.78	37.126	83.328	90.616	4.942	4.5	14.958	19.04	62.238	63
451797	18.19	15	67.84	38.103	83.328	91.58	4.942	4.5	14.958	20.16	63.14	64
451798	18.19	15	67.84	38.103	86.016	91.58	4.942	4.5	14.958	21.28	63.14	65
451799	20.33	17	71.02	39.08	91.392	94.472	4.942	4.5	15.512	22.4	65.846	67
451800	22.47	19	73.14	39.08	91.392	93.508	5.648	4.5	15.512	22.4	68.552	67
451801	23.54	20	74.2	41.034	91.392	93.508	5.648	4.5	16.066	22.4	68.552	67
451802	28.89	29	80.56	43.965	92.736	96.4	5.648	5.4	16.066	22.4	71.258	73
451803	40.66	34	85.86	48.85	94.08	100.256	6.354	6.3	16.066	29.12	74.866	85
451804	97.37	76	118.72	81.091	135.072	122.428	7.06	18.9	21.606	58.24	94.71	135
451805	105.93	89	124.02	83.045	142.464	125.32	8.472	18.9	23.822	66.08	97.416	142
451806	108.07	91	124.02	85.976	142.464	125.32	8.472	18.9	24.376	66.08	99.22	142
451807	108.07	91	124.02	85.976	142.464	125.32	9.178	18.9	24.376	66.08	99.22	142
451808	108.07	91	125.08	85.976	143.136	126.284	9.178	18.9	24.376	66.08	99.22	142
451809	109.14	91	125.08	86.953	142.464	126.284	9.178	18.9	24.376	66.08	99.22	141
451810	110.21	92	128.26	86.953	143.136	126.284	9.884	18.9	24.93	69.44	99.22	142
451811	115.56	111	139.92	90.861	151.2	130.14	12.002	20.7	26.592	69.44	103.73	147
451812	116.63	112	139.92	90.861	151.2	130.14	12.002	20.7	26.592	69.44	106.436	147
451813	119.84	112	140.98	90.861	153.888	130.14	12.708	20.7	27.146	72.8	106.436	147
451814	125.19	118	148.4	98.677	162.624	130.14	13.414	20.7	30.47	76.16	111.848	151
451815	142.31	142	153.7	107.47	175.392	137.852	16.238	22.5	36.01	82.88	119.064	166
451816	144.45	148	155.82	109.424	179.424	138.816	17.65	22.5	36.01	85.12	119.966	166
451817	145.52	149	154.76	109.424	175.392	137.852	18.356	22.5	36.01	85.12	119.064	165
451818	145.52	151	156.88	111.378	175.392	139.78	18.356	22.5	36.01	85.12	119.064	165
451819	148.73	155	157.94	114.309	176.064	139.78	18.356	22.5	36.01	85.12	119.966	169
451820	148.73	155	157.94	116.263	177.408	140.744	18.356	22.5	36.01	85.12	119.966	170
451821	156.22	159	162.18	121.148	182.784	147.492	18.356	22.5	36.564	87.36	120.868	178
451822	178.69	184	177.02	135.803	204.96	154.24	19.768	23.4	39.888	90.72	129.888	200
451823	180.83	193	182.32	138.734	211.68	155.204	20.474	25.2	42.104	91.84	134.398	203
451824	185.11	197	186.56	138.734	215.712	155.204	20.474	26.1	42.658	94.08	136.202	207
451825	185.11	197	186.56	138.734	215.04	155.204	20.474	26.1	42.658	94.08	137.104	207
451826	194.74	207	195.04	144.596	225.792	159.06	20.474	27	45.982	99.68	147.026	218
451827	195.81	212	196.1	144.596	225.792	159.06	20.474	27.9	45.982	103.04	149.732	221
451828	195.81	212	196.1	144.596	226.464	158.096	20.474	27.9	45.982	103.04	149.732	222
451829	200.09	218	197.16	149.481	233.184	162.916	21.18	31.5	47.09	105.28	151.536	226
451830	202.23	219	197.16	149.481	230.496	160.024	21.18	31.5	46.536	107.52	152.438	225
451831	205.44	221	205.64	160.228	238.56	161.952	22.592	31.5	48.198	109.76	156.046	238
451832	252.52	265	258.64	221.779	288.288	216.9	33.182	43.2	70.358	137.76	192.126	334
451833	261.08	270	271.36	239.365	303.744	237.144	36.006	45	74.79	147.84	214.676	374
451834	291.04	303	327.54	267.698	342.72	261.244	43.772	47.7	86.978	161.28	250.756	407
451835	295.32	309	332.84	276.491	344.736	263.172	44.478	47.7	88.64	162.4	253.462	410
451836	298.53	311	333.9	282.353	344.064	270.884	45.89	47.7	90.302	165.76	253.462	420
451837	316.72	331	361.46	314.594	372.96	294.984	48.714	49.5	98.058	181.44	276.012	458
451838	327.42	331	364.64	322.41	379.008	304.624	52.244	49.5	104.706	188.16	281.424	469
451839	352.03	367	404.92	351.72	415.968	334.508	59.304	53.1	114.124	210.56	307.582	525
451840	369.15	388	417.64	375.168	426.72	357.644	67.776	61.2	121.326	227.36	320.21	573
451841	384.13	397	436.72	407.409	444.192	394.276	74.13	64.8	126.866	246.4	347.27	611
451842	415.16	420	469.58	447.466	474.432	421.268	79.778	68.4	132.96	275.52	370.722	675
451843	436.56	430	483.36	461.144	483.168	436.692	83.308	69.3	134.068	285.6	381.546	707
451844	468.66	453	534.24	482.638	514.752	453.08	93.898	72	148.472	308	408.606	766
451845	484.71	478	554.38	502.178	536.928	463.684	96.722	75.6	154.566	312.48	433.862	794
451846	496.48	498	572.4	515.856	557.76	471.396	100.252	77.4	161.214	318.08	451	813
451847	496.48	499	573.46	515.856	558.432	469.468	101.664	77.4	162.322	318.08	454.608	814
451848	496.48	502	573.46	517.81	557.088	466.576	102.37	77.4	161.768	318.08	452.804	810
451849	497.55	507	574.52	520.741	563.808	466.576	103.076	77.4	163.984	318.08	459.118	812
451850	498.62	507	574.52	519.764	563.808	467.54	103.076	76.5	165.646	318.08	458.216	812
451851	499.69	507	575.58	520.741	564.48	468.504	104.488	76.5	166.754	318.08	458.216	814
451852	509.32	512	585.12	543.212	571.872	483.928	107.312	77.4	167.308	320.32	463.628	829
451853	599.2	564	649.78	663.383	617.568	585.148	114.372	83.7	178.942	341.6	497.904	910
451854	956.58	785	1020.78	954.529	957.6	852.176	157.438	124.2	250.962	424.48	676.5	1199
451855	1043.25	847	1075.9	1017.06	1005.98	906.16	170.852	126.9	264.258	446.88	709.874	1250
451856	1097.82	902	1135.26	1055.16	1063.1	952.432	180.03	132.3	277	476	744.15	1294
451857	1122.43	928	1160.7	1080.56	1093.34	978.46	186.384	137.7	286.972	486.08	766.7	1323
451858	1136.34	942	1177.66	1087.4	1112.16	988.1	188.502	138.6	291.958	488.32	776.622	1337
451859	1137.41	944	1180.84	1087.4	1114.18	989.064	189.208	138.6	293.066	490.56	779.328	1341
451860	1226.22	1012	1230.66	1137.23	1173.31	1041.12	208.976	153	314.672	532	845.174	1402
451861	1243.34	1027	1244.44	1162.63	1190.78	1051.72	214.624	155.7	322.982	538.72	855.096	1421
451862	1243.34	1026	1243.38	1164.58	1191.46	1053.65	215.33	154.8	322.982	538.72	854.194	1421
451863	1245.48	1026	1241.26	1164.58	1190.78	1044.01	215.33	155.7	322.428	538.72	853.292	1419
451864	1250.83	1033	1247.62	1170.45	1197.5	1051.72	217.448	155.7	325.752	542.08	860.508	1426
451865	1258.32	1041	1252.92	1181.19	1200.86	1055.58	217.448	157.5	327.968	548.8	865.92	1432
451866	1271.16	1046	1262.46	1189.01	1204.9	1063.29	218.154	158.4	330.184	552.16	874.94	1448
451867	1290.42	1068	1275.18	1200.73	1227.74	1075.82	225.214	162	341.264	562.24	895.686	1465
451868	1287.21	1064	1269.88	1191.94	1212.96	1061.36	225.214	161.1	339.602	562.24	892.98	1461
451869	1282.93	1059	1258.22	1189.01	1194.14	1053.65	224.508	160.2	335.17	554.4	878.548	1460
451870	1316.1	1083	1261.4	1241.77	1201.54	1075.82	228.744	167.4	334.062	560	879.45	1479
451871	1726.98	1744	1958.88	1699	1717.63	1439.25	300.756	252.9	424.364	712.32	1086.91	2079
451872	1774.06	1794	2010.82	1746.88	1743.17	1463.35	311.346	261	435.444	738.08	1110.36	2124
451873	2042.63	1877	2124.24	1947.16	1819.78	1600.24	343.116	271.8	470.9	785.12	1180.72	2206
451874	2135.72	1932	2196.32	2049.75	1880.26	1668.68	368.532	279.9	498.046	834.4	1235.74	2264
451875	2189.22	1965	2234.48	2088.83	1897.06	1686.04	379.122	285.3	509.68	847.84	1251.07	2293
451876	2641.83	2364	2623.5	2365.32	2216.26	1900.04	458.194	330.3	616.048	1018.08	1470.26	2625
451877	2699.61	2437	2674.38	2403.42	2260.61	1930.89	470.902	339.3	626.02	1036	1501.83	2694
451878	2727.43	2445	2679.68	2412.21	2278.08	1943.42	473.726	342.9	632.114	1038.24	1507.24	2699
451879	2876.16	2567	2778.26	2463.99	2359.39	1992.59	511.144	363.6	661.476	1083.04	1591.13	2770
451880	3016.33	2701	2913.94	2527.5	2447.42	2042.72	577.508	371.7	717.43	1123.36	1748.08	2812
451881	3063.41	2748	2955.28	2548.99	2481.7	2059.1	593.04	377.1	729.064	1142.4	1791.37	2842
451882	3116.91	2801	2996.62	2573.42	2526.05	2077.42	609.278	384.3	748.454	1172.64	1847.3	2885
451883	3129.75	2829	3012.52	2581.23	2538.14	2082.24	614.22	386.1	755.656	1179.36	1860.83	2899
451884	3165.06	2872	3039.02	2596.87	2556.96	2090.92	626.222	389.7	775.046	1193.92	1898.71	2916
451885	3182.18	2908	3060.22	2605.66	2582.5	2093.81	634.694	390.6	787.234	1201.76	1916.75	2931
451886	3186.46	2924	3068.7	2605.66	2596.61	2096.7	639.636	393.3	790.558	1207.36	1929.38	2934
451887	3183.25	2909	3061.28	2604.68	2589.89	2096.7	638.224	391.5	790.004	1208.48	1927.57	2930
451888	3193.95	2917	3067.64	2622.27	2591.9	2101.52	638.93	393.3	791.666	1211.84	1931.18	2952
451889	3243.17	2937	3099.44	2659.39	2606.02	2145.86	643.872	395.1	792.22	1220.8	1945.61	2987
451890	3322.35	3012	3173.64	2726.81	2667.17	2219.13	656.58	412.2	807.732	1249.92	1973.58	3084
451891	3604.83	3271	3453.48	2968.13	2901.02	2413.86	693.998	459	854.822	1310.4	2086.33	3336
451892	3746.07	3398	3610.36	3071.69	3026.69	2512.18	712.354	485.1	881.414	1352.96	2148.56	3488
451893	3825.25	3451	3686.68	3129.33	3099.94	2567.13	723.65	504	899.142	1372	2200.88	3570
451894	3884.1	3488	3731.2	3159.62	3129.5	2593.16	737.064	511.2	906.898	1389.92	2220.72	3618
451895	3900.15	3528	3760.88	3186	3157.73	2621.12	751.89	517.5	916.316	1404.48	2252.29	3652
451896	4055.3	3784	3997.26	3289.56	3342.53	2715.59	802.016	552.6	990.552	1468.32	2411.95	3818
451897	4051.02	3786	3997.26	3289.56	3343.87	2712.7	806.958	553.5	994.43	1471.68	2420.07	3815
451898	4034.97	3764	3986.66	3277.84	3327.74	2708.84	806.252	555.3	991.106	1468.32	2411.95	3798
451899	4028.55	3752	3979.24	3274.9	3316.99	2706.91	806.252	552.6	988.336	1464.96	2406.54	3793
451900	4028.55	3752	3979.24	3273.93	3318.34	2707.88	806.252	552.6	988.89	1464.96	2404.73	3792
451901	4021.06	3743	3973.94	3269.04	3307.58	2704.02	806.252	551.7	985.566	1459.36	2397.52	3783
451902	4019.99	3738	3976.06	3270.02	3305.57	2703.06	806.252	550.8	985.566	1456	2396.61	3780
451903	4023.2	3749	3985.6	3276.86	3308.93	2709.8	806.958	553.5	986.12	1460.48	2398.42	3791
451904	4023.2	3751	3986.66	3276.86	3309.6	2709.8	806.958	554.4	985.566	1461.6	2397.52	3792
451905	4015.71	3744	3984.54	3271.97	3301.54	2705.95	806.252	550.8	985.012	1457.12	2394.81	3784
451906	4016.78	3747	3984.54	3272.95	3302.88	2706.91	806.252	550.8	985.012	1458.24	2395.71	3786
451907	3967.56	3704	3926.24	3202.61	3248.45	2648.11	794.25	540	961.744	1429.12	2356.02	3682
451908	3971.84	3711	3932.6	3206.51	3253.82	2648.11	794.25	540	962.852	1435.84	2358.73	3693
451909	3967.56	3711	3925.18	3190.88	3245.76	2629.79	792.132	540	960.082	1426.88	2339.79	3659
451910	3936.53	3683	3870.06	3164.5	3209.47	2607.62	784.366	537.3	948.448	1414.56	2302.81	3626
451911	3933.32	3677	3864.76	3156.69	3208.8	2604.73	783.66	536.4	946.786	1413.44	2300.1	3625
451912	3911.92	3655	3836.14	3121.51	3179.9	2572.92	779.424	534.6	937.922	1394.4	2276.65	3576
451913	3896.94	3653	3831.9	3124.45	3171.84	2561.35	774.482	534.6	930.72	1387.68	2271.24	3565
451914	3900.15	3656	3831.9	3133.24	3172.51	2561.35	774.482	534.6	930.72	1389.92	2271.24	3565
451915	3878.75	3625	3792.68	3077.55	3136.9	2527.61	766.01	531	920.748	1364.16	2243.27	3508
451916	3870.19	3611	3779.96	3058.01	3127.49	2504.47	760.362	525.6	914.654	1350.72	2228.84	3467
451917	3860.56	3607	3764.06	3027.72	3112.7	2465.91	754.008	522.9	910.222	1332.8	2204.49	3428
451918	3845.58	3594	3737.56	2993.53	3091.2	2441.81	749.066	520.2	904.682	1312.64	2183.74	3375
451919	3828.46	3585	3723.78	2980.83	3083.81	2425.42	746.242	519.3	903.02	1301.44	2173.82	3343
451920	3769.61	3519	3634.74	2925.14	3005.86	2386.86	729.298	512.1	875.874	1270.08	2101.66	3238
451921	3770.68	3520	3634.74	2925.14	3005.86	2387.83	729.298	512.1	875.874	1270.08	2102.56	3239
451922	3770.68	3525	3635.8	2925.14	3007.87	2389.76	729.298	512.1	875.874	1270.08	2102.56	3242
451923	3770.68	3521	3636.86	2922.21	3007.2	2389.76	727.18	512.1	876.428	1271.2	2100.76	3238
451924	3770.68	3519	3642.16	2919.28	3002.5	2390.72	727.18	513	872.55	1273.44	2095.35	3240
451925	3774.96	3529	3648.52	2925.14	3009.22	2393.61	727.886	514.8	874.212	1276.8	2098.05	3254
451926	3777.1	3534	3652.76	2928.07	3015.26	2394.58	729.298	516.6	874.766	1281.28	2099.86	3267
451927	3764.26	3525	3637.92	2900.71	3003.84	2375.3	722.944	515.7	870.888	1277.92	2092.64	3245
451928	3764.26	3529	3643.22	2903.64	3007.2	2378.19	723.65	515.7	871.996	1277.92	2092.64	3251
451929	3672.24	3478	3579.62	2783.47	2964.19	2276.97	717.296	510.3	853.714	1252.16	2048.44	3166
451930	3334.12	3274	3224.52	2503.07	2632.22	2012.83	676.348	469.8	790.004	1174.88	1883.38	2888
451931	3188.6	3157	3107.92	2401.47	2523.36	1915.47	654.462	462.6	763.966	1123.36	1814.82	2794
451932	3153.29	3117	3068.7	2376.06	2476.32	1883.66	647.402	456.3	749.562	1112.16	1785.06	2756
451933	3162.92	3124	3077.18	2382.9	2487.74	1891.37	649.52	457.2	755.102	1116.64	1788.67	2768
451934	3157.57	3114	3071.88	2378.02	2488.42	1882.69	645.99	458.1	752.886	1116.64	1779.65	2771
451935	3154.36	3112	3068.7	2377.04	2486.4	1883.66	642.46	458.1	750.116	1111.04	1772.43	2763
451936	3075.18	3062	3025.24	2338.94	2436.67	1842.2	624.104	443.7	731.834	1077.44	1717.41	2714
451937	3059.13	3053	3012.52	2315.49	2416.51	1830.64	619.868	441.9	722.97	1074.08	1710.19	2700
451938	3075.18	3065	3019.94	2330.14	2422.56	1849.92	623.398	444.6	726.848	1077.44	1721.02	2724
451939	3093.37	3079	3042.2	2348.71	2432.64	1870.16	630.458	449.1	730.726	1079.68	1736.35	2750
451940	3131.89	3112	3068.7	2403.42	2468.93	1894.26	638.93	457.2	737.374	1102.08	1756.19	2810
451941	3135.1	3119	3079.3	2416.12	2488.42	1902.94	642.46	454.5	740.698	1100.96	1769.72	2834
451942	3135.1	3136	3099.44	2426.87	2517.31	1911.61	648.108	459.9	742.914	1115.52	1777.84	2847
451943	3116.91	3119	3086.72	2421.01	2497.82	1902.94	643.166	457.2	735.712	1104.32	1758	2836
451944	3117.98	3122	3085.66	2421.01	2499.17	1905.83	642.46	457.2	735.712	1104.32	1761.61	2836
451945	3071.97	3085	3049.62	2357.5	2470.94	1868.23	631.164	446.4	732.388	1090.88	1750.78	2798
451946	2625.78	2389	2311.86	1861.18	1940.74	1490.34	555.622	355.5	632.114	919.52	1536.11	2168
451947	2649.32	2407	2335.18	1883.66	1973.66	1515.41	566.918	359.1	639.87	938.56	1562.26	2216
451948	2678.21	2427	2363.8	1918.83	1993.15	1551.08	576.096	362.7	647.072	949.76	1580.3	2253
451949	2511.29	2406	2329.88	1825.04	1980.38	1524.08	561.27	372.6	634.884	925.12	1561.36	2272
451950	2490.96	2431	2343.66	1802.57	1991.14	1536.62	547.856	378	629.898	898.24	1539.71	2284
451951	2011.6	2039	1973.72	1527.05	1686.72	1339.96	465.96	339.3	523.53	735.84	1330.45	1973
451952	2026.58	2056	2002.34	1554.41	1708.9	1354.42	465.96	340.2	525.746	745.92	1341.27	2012
451953	2011.6	2033	2042.62	1542.68	1714.94	1371.77	465.96	337.5	530.732	747.04	1349.39	2005
451954	1980.57	2031	2058.52	1545.61	1713.6	1371.77	467.372	335.7	529.624	748.16	1346.69	2015
451955	1841.47	1911	1967.36	1501.65	1632.29	1324.54	430.66	315	497.492	701.12	1264.6	1949
451956	1660.64	1760	1836.98	1429.35	1546.27	1272.48	378.416	299.7	450.956	641.76	1142.83	1867
451957	1621.05	1719	1804.12	1417.63	1522.08	1264.77	367.826	296.1	442.646	628.32	1116.68	1858
451958	1601.79	1714	1824.26	1427.4	1542.24	1283.08	362.178	298.8	443.2	614.88	1097.73	1852
451959	1594.3	1698	1810.48	1428.37	1541.57	1291.76	359.354	297.9	435.444	607.04	1091.42	1852
451960	1591.09	1630	1785.04	1465.5	1512.67	1303.33	338.88	296.1	412.73	591.36	1042.71	1866
451961	1659.57	1692	1856.06	1545.61	1566.43	1369.84	346.646	303.3	425.472	610.4	1086.91	1927
451962	1702.37	1719	1893.16	1583.72	1612.8	1405.51	353	309.6	436.552	638.4	1113.07	1984
451963	1782.62	1798	1991.74	1663.83	1679.33	1468.17	365.708	331.2	462.036	675.36	1174.4	2048
451964	1820.07	1823	2020.36	1673.6	1708.9	1492.27	372.768	343.8	471.454	685.44	1182.52	2071
451965	1821.14	1836	2044.74	1670.67	1720.32	1475.88	377.004	351	488.074	685.44	1219.5	2088
451966	1770.85	1791	2046.86	1623.77	1718.98	1419.97	368.532	332.1	486.966	664.16	1219.5	2021
451967	1494.79	1557	1814.72	1405.9	1506.62	1238.74	338.88	296.1	447.078	608.16	1133.81	1804
451968	1276.51	1379	1593.18	1251.54	1315.1	1098	312.052	252.9	404.42	547.68	1023.77	1593
451969	1276.51	1381	1594.24	1253.49	1315.78	1100.89	312.052	252.9	404.974	547.68	1024.67	1596
451970	1235.85	1355	1565.62	1234.93	1301.66	1088.36	300.05	250.2	401.65	535.36	1019.26	1574
451971	1248.69	1347	1575.16	1227.11	1303.01	1082.57	290.166	249.3	401.65	536.48	1016.55	1601
451972	1106.38	1117	1366.34	1145.04	1145.09	997.74	245.688	216	333.508	483.84	880.352	1472
451973	1102.1	1116	1369.52	1146.02	1140.38	997.74	242.158	216.9	330.738	479.36	872.234	1470
451974	1111.73	1138	1384.36	1153.84	1157.18	1003.52	249.924	214.2	335.724	488.32	884.862	1487
451975	1117.08	1151	1403.44	1160.68	1172.64	1007.38	252.748	216.9	340.71	493.92	898.392	1495
451976	1118.15	1153	1408.74	1161.65	1175.33	1009.31	253.454	217.8	341.818	493.92	906.51	1495
451977	1122.43	1160	1419.34	1163.61	1186.75	1016.06	255.572	218.7	344.588	495.04	912.824	1499
451978	1122.43	1161	1418.28	1162.63	1186.75	1014.13	255.572	218.7	345.696	493.92	911.02	1497
451979	1119.22	1148	1407.68	1155.79	1182.05	1009.31	254.866	215.1	344.588	489.44	909.216	1485
451980	1120.29	1151	1409.8	1156.77	1183.39	1009.31	254.866	215.1	345.142	489.44	911.02	1488
451981	1125.64	1153	1412.98	1158.72	1186.75	1010.27	254.866	216	345.142	489.44	911.02	1492
451982	1124.57	1151	1412.98	1158.72	1186.08	1010.27	254.866	216	344.588	488.32	911.02	1491
451983	1123.5	1150	1411.92	1152.86	1185.41	1010.27	254.866	216.9	345.142	487.2	912.824	1489
451984	1114.94	1138	1402.38	1149.93	1172.64	1008.34	254.866	215.1	341.818	479.36	904.706	1473
451985	1114.94	1140	1403.44	1149.93	1172.64	1009.31	254.866	215.1	341.818	479.36	904.706	1474
451986	1113.87	1136	1402.38	1148.95	1169.28	1008.34	254.866	215.1	341.818	478.24	904.706	1473
451987	1117.08	1136	1403.44	1151.88	1170.62	1010.27	254.866	216.9	342.926	479.36	907.412	1474
451988	1127.78	1143	1421.46	1164.58	1178.02	1025.7	258.396	220.5	346.804	483.84	916.432	1489
451989	1133.13	1147	1422.52	1169.47	1183.39	1025.7	259.102	220.5	347.912	484.96	917.334	1497
451990	1135.27	1144	1437.36	1181.19	1189.44	1033.41	261.926	220.5	350.682	487.2	923.648	1508
451991	1173.79	1169	1480.82	1216.37	1221.02	1072.93	269.692	226.8	363.978	497.28	944.394	1549
451992	1183.42	1182	1492.48	1241.77	1241.18	1095.1	271.81	231.3	367.302	500.64	958.826	1573
451993	1211.24	1212	1526.4	1286.71	1283.52	1125.95	282.4	239.4	377.828	519.68	987.69	1626
451994	1248.69	1262	1605.9	1319.93	1320.48	1156.8	295.108	246.6	397.772	539.84	1036.4	1685
451995	1247.62	1267	1609.08	1318.95	1317.12	1157.76	294.402	247.5	398.88	543.2	1037.3	1687
451996	1249.76	1269	1613.32	1324.81	1320.48	1160.66	296.52	247.5	398.88	543.2	1040.01	1691
451997	1261.53	1293	1638.76	1348.26	1348.03	1167.4	299.344	250.2	403.866	546.56	1053.54	1712
451998	1278.65	1324	1683.28	1365.85	1374.24	1183.79	306.404	258.3	415.5	554.4	1075.18	1752
451999	1286.14	1335	1694.94	1371.71	1386.34	1199.22	309.228	261	416.608	555.52	1080.6	1769
452000	1297.91	1349	1715.08	1396.13	1403.14	1217.53	310.64	262.8	418.824	555.52	1094.13	1789
452001	1296.84	1352	1733.1	1423.49	1417.25	1237.78	312.758	263.7	421.594	557.76	1100.44	1788
452002	1338.57	1389	1787.16	1462.57	1462.27	1274.41	323.348	270	430.458	568.96	1129.3	1854
452003	1404.91	1444	1846.52	1530.96	1518.05	1342.85	337.468	285.3	442.646	590.24	1159.07	1925
452004	1460.55	1489	1915.42	1599.35	1574.5	1395.87	353	297.9	459.82	619.36	1178.91	2020
452005	1464.83	1495	1921.78	1607.16	1579.2	1403.58	353	299.7	462.036	622.72	1181.62	2030
452006	1546.15	1573	2032.02	1693.14	1651.78	1472.99	371.356	324.9	488.074	651.84	1229.43	2146
452007	1570.76	1605	2075.48	1720.5	1680	1498.06	374.886	336.6	501.924	669.76	1259.19	2191
452008	1633.89	1652	2142.26	1771.3	1733.09	1545.29	389.006	344.7	524.084	691.04	1305.19	2276
452009	1794.39	1792	2335.18	1867.05	1863.46	1635.91	431.366	370.8	581.146	762.72	1472.97	2421
452010	1801.88	1801	2346.84	1876.82	1875.55	1639.76	436.308	372.6	584.47	766.08	1486.5	2427
452011	1816.86	1812	2370.16	1876.82	1897.73	1634.94	441.25	382.5	592.226	769.44	1500.93	2448
452012	1817.93	1823	2379.7	1882.68	1911.17	1639.76	443.368	383.4	594.996	771.68	1511.75	2457
452013	1813.65	1817	2383.94	1870.95	1917.89	1626.27	441.956	381.6	596.104	773.92	1504.54	2434
452014	1814.72	1817	2383.94	1871.93	1918.56	1626.27	441.956	381.6	596.104	775.04	1505.44	2436
452015	1796.53	1803	2368.04	1853.37	1908.48	1608.92	435.602	377.1	591.118	771.68	1489.2	2413
452016	1766.57	1786	2355.32	1820.15	1878.91	1594.46	431.366	371.7	585.578	758.24	1478.38	2374
452017	1769.78	1780	2351.08	1827.97	1868.16	1601.2	430.66	375.3	580.592	759.36	1463.95	2370
452018	1771.92	1770	2337.3	1825.04	1851.36	1603.13	423.6	373.5	578.93	749.28	1455.83	2373
452019	1795.46	1785	2361.68	1845.55	1859.42	1624.34	427.836	380.7	581.146	753.76	1460.34	2391
452020	2028.72	1955	2609.72	2059.52	2024.06	1847.02	465.254	435.6	628.79	809.76	1580.3	2632
452021	2095.06	2004	2674.38	2088.83	2065.06	1883.66	477.962	460.8	639.87	818.72	1611.87	2688
452022	2118.6	2005	2664.84	2081.01	2041.54	1855.7	465.254	463.5	644.302	803.04	1584.81	2650
452023	2196.71	2046	2723.14	2130.84	2073.79	1910.65	474.432	479.7	654.274	824.32	1627.21	2713
452024	2332.6	2204	2890.62	2216.81	2221.63	1998.37	501.966	510.3	688.068	856.8	1693.05	2825
452025	2324.04	2307	2976.48	2142.56	2300.26	1875.94	547.15	541.8	726.294	868	1792.27	2796
452026	2312.27	2324	2973.3	2127.91	2316.38	1856.66	554.21	542.7	734.604	856.8	1806.71	2771
452027	2241.65	2244	2831.26	2060.49	2229.7	1779.54	534.442	533.7	720.754	816.48	1746.27	2638
452028	2249.14	2256	2839.74	2061.47	2242.46	1780.51	535.854	534.6	724.078	819.84	1750.78	2642
452029	2249.14	2259	2840.8	2061.47	2245.15	1780.51	535.854	534.6	725.186	819.84	1754.39	2642
452030	2245.93	2254	2836.56	2055.61	2244.48	1774.72	533.736	534.6	725.74	819.84	1750.78	2636
452031	2226.67	2226	2796.28	2032.16	2206.18	1757.37	522.44	529.2	712.998	807.52	1713.8	2625
452032	2235.23	2229	2799.46	2035.09	2208.86	1763.16	523.146	529.2	714.106	809.76	1714.7	2638
452033	2250.21	2231	2812.18	2048.77	2204.16	1781.47	521.028	530.1	710.228	817.6	1707.49	2637
452034	2249.14	2208	2787.8	2054.63	2157.12	1778.58	518.204	531	705.242	818.72	1678.62	2648
452035	2312.27	2272	2867.3	2124	2228.35	1849.92	533.736	554.4	724.078	853.44	1735.45	2759
452036	2298.36	2269	2867.3	2104.46	2224.99	1851.84	534.442	560.7	720.2	859.04	1731.84	2765
452037	2232.02	2212	2799.46	2033.14	2174.59	1797.86	529.5	557.1	710.228	848.96	1693.96	2715
452038	2194.57	2187	2756	1997.96	2132.26	1765.08	523.146	549.9	696.932	826.56	1673.21	2669
452039	2122.88	2114	2668.02	1925.67	2073.12	1711.1	513.968	531	676.988	800.8	1627.21	2617
452040	2070.45	2079	2627.74	1892.45	2040.86	1676.4	506.908	514.8	660.922	789.6	1599.25	2567
452041	2019.09	2037	2571.56	1854.35	2008.61	1647.48	498.436	505.8	644.302	772.8	1551.44	2516
452042	1981.64	2003	2483.58	1831.88	1942.08	1621.45	489.258	503.1	625.466	760.48	1516.26	2468
452043	1970.94	1978	2451.78	1816.24	1919.9	1610.84	485.022	499.5	619.372	758.24	1501.83	2444
452044	1951.68	1967	2430.58	1809.4	1905.12	1596.38	482.198	495	614.94	753.76	1490.1	2421
452045	1953.82	1970	2438	1816.24	1905.79	1598.31	482.198	496.8	615.494	758.24	1491.01	2431
452046	1964.52	1973	2441.18	1829.92	1909.82	1606.99	482.904	500.4	618.264	764.96	1493.71	2455
452047	1935.63	1931	2394.54	1810.38	1865.47	1592.53	480.08	496.8	610.508	747.04	1454.02	2390
452048	1945.26	1942	2410.44	1820.15	1875.55	1602.17	483.61	497.7	614.386	756	1461.24	2417
452049	1944.19	1942	2409.38	1820.15	1873.54	1601.2	483.61	497.7	616.602	754.88	1459.44	2424
452050	1931.35	1916	2390.3	1810.38	1852.03	1596.38	475.844	498.6	611.616	747.04	1447.71	2407
452051	1929.21	1902	2371.22	1810.38	1837.25	1594.46	474.432	498.6	606.63	742.56	1429.67	2421
452052	1930.28	1910	2393.48	1816.24	1846.66	1603.13	477.962	499.5	611.062	751.52	1434.18	2451
452053	1927.07	1909	2388.18	1823.08	1841.28	1606.99	477.962	500.4	611.062	753.76	1435.08	2467
452054	1948.47	1936	2423.16	1852.39	1878.91	1622.41	489.964	510.3	629.898	789.6	1474.77	2556
452055	1949.54	1938	2424.22	1857.28	1880.93	1621.45	492.082	511.2	633.222	790.72	1481.08	2570
452056	1948.47	1937	2422.1	1858.25	1881.6	1621.45	493.494	511.2	632.668	794.08	1482.89	2574
452057	1943.12	1935	2417.86	1856.3	1878.91	1620.48	494.2	511.2	633.222	796.32	1481.99	2569
452058	1946.33	1942	2422.1	1861.18	1886.98	1624.34	494.906	512.1	637.1	800.8	1488.3	2583
452059	1948.47	1943	2422.1	1862.16	1888.32	1625.3	494.2	512.1	636.546	800.8	1489.2	2583
452060	1953.82	1948	2424.22	1867.05	1891.01	1633.02	495.612	513	637.1	804.16	1491.91	2606
452061	1968.8	1954	2445.42	1916.87	1909.15	1661.94	501.26	513.9	641.532	813.12	1506.34	2678
452062	1988.06	1967	2467.68	1958.88	1928.64	1694.71	505.496	516.6	645.964	824.32	1517.16	2739
452063	2003.04	1988	2495.24	1991.13	1942.08	1729.42	513.262	521.1	651.504	833.28	1533.4	2774
452064	2053.33	2021	2572.62	2048.77	1983.07	1792.08	530.912	535.5	672.556	869.12	1563.17	2872
452065	2062.96	2040	2593.82	2070.26	1993.82	1813.28	533.736	539.1	676.434	880.32	1592.93	2911
452066	2071.52	2066	2606.54	2074.17	2007.26	1826.78	533.03	545.4	678.096	887.04	1605.56	2933
452067	2079.01	2095	2647.88	2076.12	2036.83	1822.92	548.562	559.8	693.054	898.24	1644.35	2969
452068	2070.45	2091	2652.12	2054.63	2034.82	1804.61	559.858	558.9	696.932	899.36	1652.46	2960
452069	2051.19	2064	2620.32	2013.6	1995.17	1782.44	555.622	549.9	690.284	879.2	1628.11	2907
452070	2013.74	2025	2554.6	2000.9	1971.65	1769.9	549.974	549	679.204	866.88	1611.87	2871
452071	1997.69	1992	2523.86	1979.4	1951.49	1777.62	548.562	546.3	675.88	863.52	1595.64	2851
452072	2024.44	2016	2554.6	2010.67	1983.07	1812.32	562.682	556.2	692.5	878.08	1611.87	2891
452073	2068.31	2096	2626.68	2054.63	2051.62	1852.81	577.508	564.3	710.782	893.76	1655.17	2944
452074	2062.96	2077	2593.82	2048.77	2034.82	1841.24	573.272	558.9	702.472	890.4	1647.05	2914
452075	2041.56	2051	2554.6	2015.55	2004.58	1804.61	568.33	553.5	698.04	887.04	1619.09	2876
452076	2041.56	2051	2554.6	2015.55	2004.58	1805.57	568.33	553.5	698.04	887.04	1619.99	2876
452077	1997.69	1998	2474.04	1945.21	1934.02	1745.8	554.916	543.6	683.636	865.76	1583.91	2787
452078	1934.56	1941	2407.26	1876.82	1878.24	1679.29	538.678	526.5	670.894	846.72	1555.05	2709
452079	1945.26	1943	2414.68	1883.66	1880.93	1686.04	542.208	530.1	672.556	852.32	1556.85	2726
452080	1954.89	1933	2411.5	1863.14	1864.8	1668.68	543.62	533.7	670.894	836.64	1562.26	2701
452081	1989.13	1956	2436.94	1896.36	1889.66	1692.78	547.856	542.7	676.988	852.32	1568.58	2728
452082	1884.27	1841	2262.04	1771.3	1779.46	1595.42	521.028	504	625.466	796.32	1465.75	2524
452083	1901.39	1878	2282.18	1789.86	1810.37	1611.81	527.382	513	633.776	801.92	1482.89	2549
452084	1907.81	1896	2307.62	1800.61	1827.17	1624.34	533.03	513.9	639.316	803.04	1487.4	2558
452085	1750.52	1763	2123.18	1706.82	1696.13	1531.8	494.2	489.6	586.686	738.08	1343.98	2411
452086	1743.03	1753	2107.28	1698.03	1681.34	1526.98	488.552	486	583.362	732.48	1334.06	2399
452087	1730.19	1719	2074.42	1685.33	1643.71	1518.3	481.492	477.9	571.728	724.64	1307	2364
452088	1734.47	1722	2078.66	1688.26	1647.74	1520.23	482.904	478.8	571.728	726.88	1307.9	2369
452089	1738.75	1733	2081.84	1691.19	1650.43	1521.19	485.728	478.8	575.052	722.4	1309.7	2373
452090	1743.03	1737	2097.74	1696.07	1656.48	1521.19	486.434	479.7	576.714	723.52	1312.41	2377
452091	1739.82	1735	2092.44	1689.23	1656.48	1516.37	486.434	478.8	576.714	721.28	1311.51	2375
452092	1699.16	1692	2043.68	1617.91	1610.78	1457.57	476.55	468	565.08	696.64	1279.94	2287
452093	1699.16	1692	2043.68	1617.91	1611.46	1458.53	476.55	468	565.08	696.64	1279.94	2287
452094	1700.23	1703	2046.86	1620.84	1620.19	1459.5	477.256	468	566.742	696.64	1283.55	2288
452095	1668.13	1679	2016.12	1591.53	1605.41	1427.68	465.96	457.2	559.54	686.56	1261.9	2261
452096	1435.94	1511	1763.84	1376.59	1434.72	1205.96	432.778	405	514.666	631.68	1150.95	2008
452097	1367.46	1465	1699.18	1346.31	1400.45	1166.44	420.07	378.9	500.262	620.48	1110.36	1953
452098	1289.35	1421	1651.48	1294.53	1367.52	1128.84	413.01	369	480.872	600.32	1079.69	1894
452099	1215.52	1380	1594.24	1246.65	1335.26	1076.79	401.714	352.8	471.454	581.28	1046.32	1832
452100	1077.49	1219	1418.28	1156.77	1179.36	985.208	360.06	322.2	424.364	547.68	945.296	1718
452101	919.13	986	1182.96	1051.25	977.76	915.8	300.756	257.4	358.438	491.68	798.27	1583
452102	899.87	936	1140.56	1031.71	932.736	902.304	290.166	247.5	338.494	484.96	755.876	1565
452103	883.82	905	1116.18	1024.87	907.2	896.52	288.048	243.9	327.968	479.36	743.248	1559
452104	882.75	903	1116.18	1024.87	904.512	897.484	288.048	243.9	326.306	479.36	739.64	1560
452105	884.89	906	1123.6	1029.76	907.872	901.34	297.226	245.7	327.414	480.48	740.542	1569
452106	893.45	920	1132.08	1044.41	915.264	908.088	300.05	250.2	328.522	482.72	745.052	1585
452107	899.87	926	1133.14	1045.39	915.936	910.016	298.638	251.1	327.968	483.84	746.856	1591
452108	894.52	928	1133.14	1047.34	918.624	907.124	288.754	251.1	328.522	483.84	750.464	1594
452109	869.91	915	1110.88	1019.99	906.528	879.168	283.106	245.7	320.212	474.88	729.718	1563
452110	835.67	883	1073.78	977	883.008	835.788	278.164	240.3	317.996	454.72	725.208	1519
452111	743.65	803	966.72	864.645	794.304	737.46	256.984	206.1	292.512	408.8	656.656	1360
452112	744.72	804	967.78	864.645	797.664	737.46	256.984	206.1	293.62	408.8	658.46	1363
452113	738.3	801	963.54	859.76	794.976	726.856	254.866	202.5	291.404	397.6	652.146	1350
452114	724.39	786	950.82	842.174	778.176	714.324	249.218	200.7	286.418	383.04	635.008	1323
452115	726.53	786	952.94	842.174	779.52	719.144	249.924	200.7	287.526	385.28	636.812	1330
452116	729.74	788	957.18	844.128	784.896	723	251.336	201.6	289.742	386.4	640.42	1336
452117	741.51	799	965.66	858.783	793.632	731.676	254.16	206.1	291.958	389.76	651.244	1348
452118	735.09	786	960.36	846.082	791.616	726.856	252.748	202.5	289.742	385.28	641.322	1325
452119	753.28	801	975.2	875.392	808.416	737.46	254.16	206.1	293.62	395.36	653.048	1340
452120	767.19	815	986.86	890.047	823.872	749.992	256.984	209.7	297.498	400.96	660.264	1362
452121	789.66	855	1015.48	923.265	856.8	769.272	260.514	215.1	303.592	408.8	676.5	1377
452122	799.29	871	1039.86	925.219	884.352	775.056	263.338	217.8	307.47	409.92	687.324	1374
452123	790.73	858	1023.96	903.725	875.616	762.524	260.514	214.2	304.7	405.44	685.52	1348
452124	780.03	842	1001.7	886.139	863.52	751.92	256.278	211.5	298.052	396.48	676.5	1307
452125	780.03	842	1000.64	886.139	864.192	751.92	256.278	211.5	298.606	396.48	674.696	1306
452126	775.75	842	995.34	884.185	861.504	746.136	253.454	207.9	296.944	397.6	671.99	1282
452127	781.1	838	981.56	887.116	862.176	750.956	250.63	207.9	293.62	394.24	672.892	1260
452128	797.15	851	1007	902.748	874.272	757.704	252.748	207.9	295.836	395.36	669.284	1261
452129	800.36	855	1009.12	907.633	876.288	758.668	254.16	207.9	296.944	395.36	671.088	1266
452130	796.08	848	985.8	892.001	852.096	758.668	244.982	198	279.216	369.6	644.93	1200
452131	804.64	848	992.16	889.07	853.44	763.488	242.158	197.1	278.662	367.36	641.322	1185
452132	803.57	847	988.98	886.139	852.096	763.488	240.746	197.1	277.554	365.12	638.616	1184
452133	804.64	846	990.04	886.139	852.768	765.416	240.746	197.1	277.554	365.12	638.616	1185
452134	804.64	839	983.68	883.208	846.72	762.524	240.746	195.3	276.446	360.64	631.4	1175
452135	821.76	855	991.1	893.955	862.848	772.164	240.746	199.8	279.216	374.08	635.91	1200
452136	823.9	859	991.1	894.932	866.88	774.092	242.864	201.6	279.216	377.44	638.616	1214
452137	792.87	844	951.88	827.519	840.672	730.712	235.098	196.2	272.568	367.36	616.066	1138
452138	792.87	840	946.58	796.255	829.92	702.756	233.686	195.3	270.352	367.36	616.066	1099
452139	774.68	816	916.9	756.198	813.792	668.052	223.096	189	259.826	358.4	595.32	1058
452140	714.76	765	820.44	679.015	766.752	586.112	206.858	172.8	242.652	318.08	539.396	928
452141	699.78	734	792.88	665.337	747.264	562.976	202.622	165.6	231.572	306.88	518.65	897
452142	701.92	734	795	671.199	750.624	566.832	202.622	166.5	231.572	308	520.454	901
452143	662.33	684	721.86	645.797	694.176	543.696	180.736	145.8	210.52	288.96	465.432	848
452144	640.93	662	693.24	631.142	663.936	525.38	163.086	141.3	199.994	282.24	432.96	824
452145	629.16	646	678.4	607.694	647.136	507.064	156.732	134.1	190.022	272.16	407.704	801
452146	634.51	650	680.52	610.625	651.168	510.92	157.438	134.1	190.576	273.28	410.41	810
452147	635.58	642	673.1	603.786	639.744	489.712	151.79	131.4	186.698	269.92	400.488	800
452148	614.18	618	652.96	578.384	620.256	463.684	144.024	123.3	173.956	259.84	392.37	777
452149	579.94	544	590.42	544.189	561.792	430.908	134.14	117	160.106	252	351.78	735
452150	575.66	536	583	542.235	556.416	428.98	134.846	115.2	159.552	249.76	345.466	744
452151	583.15	536	586.18	552.005	560.448	434.764	136.964	115.2	159.552	250.88	348.172	753
452152	619.53	564	637.06	581.315	587.328	463.684	144.024	117.9	167.862	260.96	369.82	799
452153	632.37	577	657.2	598.901	592.704	479.108	148.966	121.5	171.74	272.16	391.468	819
452154	681.59	627	701.72	625.28	634.368	504.172	158.144	126.9	185.59	291.2	431.156	871
452155	660.19	615	680.52	610.625	626.304	496.46	147.554	118.8	178.388	282.24	419.43	844
452156	607.76	590	633.88	576.43	592.704	462.72	142.612	109.8	167.862	272.16	405.9	791
452157	570.31	562	599.96	541.258	563.808	429.944	136.964	99	161.214	259.84	396.88	761
452158	498.62	504	534.24	494.362	514.752	383.672	122.844	89.1	144.04	238.56	349.976	703
452159	486.85	457	504.56	476.776	479.808	367.284	116.49	80.1	135.176	237.44	342.76	684
452160	496.48	470	526.82	488.5	497.952	375.96	121.432	81.9	143.486	245.28	356.29	705
452161	492.2	466	523.64	482.638	493.248	373.068	120.726	81.9	141.27	241.92	349.976	706
452162	480.43	461	515.16	474.822	483.84	367.284	120.02	80.1	140.716	238.56	341.858	698
452163	459.03	434	492.9	465.052	461.664	358.608	111.548	77.4	133.514	232.96	329.23	682
452164	461.17	438	501.38	476.776	467.04	364.392	113.666	79.2	135.176	235.2	337.348	698
452165	464.38	442	508.8	479.707	473.088	370.176	113.666	79.2	139.054	238.56	339.152	710
452166	459.03	438	493.96	474.822	467.04	371.14	112.254	78.3	137.392	236.32	335.544	704
452167	460.1	442	498.2	477.753	467.04	377.888	113.666	79.2	139.054	241.92	339.152	719
452168	466.52	447	499.26	481.661	467.04	380.78	114.372	79.2	140.162	244.16	341.858	729
452169	468.66	437	502.44	486.546	466.368	385.6	115.078	79.2	140.162	248.64	348.172	732
452170	469.73	439	505.62	487.523	467.712	386.564	115.078	79.2	140.162	248.64	349.074	735
452171	470.8	437	504.56	486.546	468.384	386.564	114.372	79.2	139.054	248.64	349.074	735
452172	468.66	434	504.56	486.546	465.024	386.564	113.666	79.2	138.5	247.52	349.074	735
452173	471.87	434	506.68	487.523	465.024	386.564	113.666	79.2	139.054	247.52	349.074	738
452174	472.94	431	508.8	487.523	467.712	387.528	114.372	79.2	140.162	247.52	349.976	740
452175	477.22	433	509.86	493.385	467.712	390.42	114.372	80.1	141.27	248.64	349.074	747
452176	487.92	444	532.12	518.787	479.808	412.592	115.078	80.1	142.932	256.48	364.408	772
452177	610.97	571	644.48	698.555	576.576	560.084	144.73	100.8	169.524	284.48	428.45	877
452178	789.66	708	785.46	871.484	690.144	753.848	178.618	128.7	199.994	346.08	524.062	1102
452179	1084.98	990	1147.98	1144.07	983.808	1006.42	234.392	164.7	284.202	409.92	712.58	1371
452180	1154.53	1039	1213.7	1224.18	1055.04	1067.15	247.806	175.5	308.024	430.08	763.994	1430
452181	1363.18	1289	1461.74	1387.34	1294.94	1195.36	322.642	203.4	397.772	505.12	975.062	1606
452182	1377.09	1298	1473.4	1390.27	1301.66	1195.36	326.172	202.5	402.758	507.36	984.984	1609
452183	1374.95	1294	1474.46	1395.16	1303.01	1193.43	328.996	201.6	405.528	505.12	983.18	1594
452184	1374.95	1290	1478.7	1396.13	1307.04	1192.47	328.996	199.8	404.974	502.88	983.18	1590
452185	1384.58	1296	1486.12	1406.88	1317.12	1200.18	331.114	201.6	411.622	506.24	997.612	1594
452186	1386.72	1303	1497.78	1410.79	1322.5	1209.82	338.174	203.4	419.932	506.24	1016.55	1601
452187	1394.21	1319	1518.98	1414.7	1336.61	1214.64	344.528	205.2	427.134	515.2	1028.28	1611
452188	1397.42	1322	1517.92	1415.67	1335.26	1218.5	345.234	206.1	427.688	515.2	1028.28	1610
452189	1408.12	1335	1527.46	1420.56	1345.34	1229.1	345.234	205.2	430.458	523.04	1033.69	1623
452190	1405.98	1338	1529.58	1420.56	1344.67	1220.42	345.234	206.1	429.904	520.8	1030.08	1616
452191	1405.98	1338	1529.58	1420.56	1344.67	1220.42	345.234	206.1	429.904	520.8	1030.08	1616
452192	1410.26	1340	1527.46	1423.49	1339.97	1222.35	346.646	206.1	432.674	523.04	1034.59	1619
452193	1376.02	1311	1498.84	1372.68	1307.04	1195.36	341.704	198	426.026	506.24	1013.85	1586
452194	1378.16	1316	1507.32	1376.59	1315.1	1200.18	343.116	198.9	426.58	505.12	1017.46	1596
452195	1378.16	1318	1508.38	1378.55	1315.1	1200.18	343.822	198.9	427.134	505.12	1019.26	1598
452196	1317.17	1239	1433.12	1308.2	1233.12	1151.98	331.114	182.7	407.744	477.12	978.67	1524
452197	1326.8	1242	1434.18	1317.97	1235.81	1161.62	331.82	182.7	411.622	478.24	984.082	1534
452198	1405.98	1325	1528.52	1385.39	1325.18	1210.78	345.234	189.9	431.566	509.6	1042.71	1624
452199	1455.2	1385	1579.4	1411.77	1372.22	1241.63	355.824	200.7	448.186	530.88	1089.62	1665
452200	1455.2	1390	1582.58	1418.6	1374.24	1242.6	356.53	200.7	449.848	530.88	1089.62	1669
452201	1458.41	1397	1585.76	1420.56	1380.29	1242.6	359.354	200.7	453.726	528.64	1098.64	1670
452202	1460.55	1402	1590	1413.72	1374.91	1231.99	362.884	201.6	457.05	525.28	1098.64	1662
452203	1444.5	1388	1557.14	1392.22	1359.46	1214.64	359.354	199.8	452.618	519.68	1094.13	1645
452204	1440.22	1384	1551.84	1387.34	1358.11	1212.71	358.648	199.8	452.618	519.68	1089.62	1638
452205	1442.36	1385	1552.9	1382.45	1363.49	1212.71	359.354	200.7	453.172	519.68	1094.13	1639
452206	1425.24	1367	1544.42	1366.82	1352.74	1198.25	355.824	200.7	450.402	512.96	1087.81	1620
452207	1416.68	1366	1541.24	1364.87	1350.72	1193.43	357.236	199.8	448.74	514.08	1084.2	1620
452208	1418.82	1370	1541.24	1366.82	1352.06	1191.5	357.236	199.8	448.74	514.08	1084.2	1619
452209	1425.24	1374	1548.66	1369.75	1354.75	1195.36	357.942	199.8	449.848	517.44	1086.01	1623
452210	1420.96	1377	1548.66	1372.68	1354.75	1194.4	357.942	199.8	447.078	520.8	1086.01	1619
452211	1397.42	1361	1537	1357.05	1333.25	1178.97	353	193.5	442.646	507.36	1073.38	1567
452212	1394.21	1360	1538.06	1357.05	1331.9	1178.01	352.294	191.7	442.646	506.24	1073.38	1554
452213	1397.42	1359	1537	1357.05	1331.23	1176.08	352.294	190.8	440.984	500.64	1072.48	1547
452214	1402.77	1373	1544.42	1367.8	1345.34	1186.68	355.824	190.8	447.632	506.24	1081.5	1556
452215	1403.84	1375	1544.42	1368.78	1344	1184.76	354.412	190.8	446.524	500.64	1082.4	1551
452216	1404.91	1379	1546.54	1373.66	1345.34	1189.58	355.118	190.8	447.078	502.88	1084.2	1556
452217	1402.77	1380	1540.18	1365.85	1340.64	1186.68	353	189	446.524	501.76	1081.5	1550
452218	1411.33	1389	1550.78	1376.59	1354.75	1198.25	354.412	189.9	449.294	507.36	1098.64	1560
452219	1417.75	1398	1560.32	1378.55	1358.78	1202.11	357.236	191.7	450.956	507.36	1102.24	1543
452220	1424.17	1401	1563.5	1383.43	1366.85	1206.93	360.766	195.3	453.726	510.72	1104.05	1548
452221	1430.59	1403	1567.74	1385.39	1374.91	1210.78	360.766	197.1	453.726	512.96	1104.95	1554
452222	1432.73	1402	1568.8	1388.32	1380.29	1213.68	360.06	198	455.942	515.2	1109.46	1557
452223	1483.02	1457	1638.76	1431.31	1446.14	1248.38	375.592	205.2	478.656	535.36	1158.17	1615
452224	1493.72	1473	1655.72	1438.14	1450.18	1243.56	377.004	205.2	485.304	537.6	1169.89	1619
452225	1492.65	1480	1664.2	1433.26	1460.26	1245.49	372.768	205.2	486.412	537.6	1183.42	1619
452226	1485.16	1477	1657.84	1423.49	1454.21	1241.63	371.356	203.4	485.304	535.36	1181.62	1604
452227	1441.29	1447	1598.48	1383.43	1421.95	1205.96	362.178	199.8	475.886	525.28	1152.76	1548
452228	1423.1	1432	1573.04	1357.05	1411.87	1186.68	353	196.2	469.238	510.72	1127.5	1517
452229	1373.88	1383	1540.18	1337.51	1372.9	1167.4	341.704	189	459.266	492.8	1099.54	1479
452230	1381.37	1397	1558.2	1355.1	1397.09	1188.61	345.234	189	468.13	501.76	1121.19	1510
452231	1394.21	1409	1571.98	1368.78	1409.18	1200.18	346.646	193.5	473.67	509.6	1129.3	1545
452232	1399.56	1413	1576.22	1375.62	1411.87	1213.68	352.294	194.4	474.778	509.6	1134.72	1551
452233	1404.91	1422	1590	1391.25	1423.3	1236.81	350.176	195.3	475.886	519.68	1149.15	1590
452234	1444.5	1455	1623.92	1436.19	1455.55	1269.59	355.118	203.4	483.088	536.48	1182.52	1640
452235	1494.79	1530	1722.5	1503.6	1536.86	1330.32	370.65	207	501.924	564.48	1234.84	1738
452236	1505.49	1537	1729.92	1512.4	1536.86	1331.28	369.238	207.9	503.032	562.24	1232.13	1734
452237	1523.68	1551	1762.78	1540.73	1562.4	1351.53	372.062	209.7	506.356	571.2	1246.56	1768
452238	1526.89	1556	1763.84	1544.64	1564.42	1352.49	373.474	209.7	504.694	572.32	1249.27	1767
452239	1532.24	1564	1767.02	1551.48	1567.78	1357.31	374.18	209.7	505.248	573.44	1250.17	1774
452240	1585.74	1619	1822.14	1603.26	1626.24	1430.58	393.242	215.1	520.206	602.56	1284.45	1866
452241	1618.91	1636	1850.76	1642.34	1647.07	1458.53	400.302	216	520.206	618.24	1295.27	1895
452242	1665.99	1661	1876.2	1687.28	1664.54	1493.24	411.598	220.5	526.3	630.56	1319.63	1939
452243	1733.4	1713	1942.98	1752.74	1718.3	1543.36	423.6	225	541.812	651.84	1375.55	1999
452244	1745.17	1720	1964.18	1769.35	1737.12	1555.9	425.718	228.6	549.568	660.8	1389.08	2013
452245	1761.22	1749	2003.4	1788.89	1770.72	1577.1	433.484	230.4	559.54	675.36	1408.02	2035
452246	1770.85	1755	2015.06	1801.59	1778.78	1583.85	435.602	232.2	562.864	682.08	1415.24	2036
452247	1768.71	1758	2017.18	1801.59	1784.16	1582.89	435.602	232.2	562.864	680.96	1417.94	2037
452248	1768.71	1764	2019.3	1804.52	1785.5	1583.85	435.602	232.2	563.418	680.96	1417.94	2040
452249	1767.64	1770	2034.14	1811.36	1797.6	1588.67	437.014	234	567.296	684.32	1427.87	2045
452250	1749.45	1760	2008.7	1788.89	1783.49	1567.46	437.014	234.9	561.202	675.36	1410.73	2012
452251	1756.94	1765	2021.42	1804.52	1791.55	1582.89	437.014	236.7	562.864	676.48	1417.94	2030
452252	1769.78	1785	2045.8	1840.67	1811.71	1613.74	441.25	240.3	568.404	685.44	1435.98	2057
452253	1692.74	1691	1975.84	1705.84	1752.58	1518.3	414.422	223.2	552.338	670.88	1404.41	2007
452254	1523.68	1568	1853.94	1556.36	1655.14	1339.96	383.358	197.1	524.638	616	1329.55	1810
452255	1246.55	1311	1524.28	1300.39	1389.7	1119.2	333.938	165.6	445.416	558.88	1155.46	1578
452256	1164.16	1245	1449.02	1220.27	1300.99	1060.4	308.522	152.1	413.838	532	1077.89	1503
452257	1064.65	1144	1363.16	1149.93	1206.24	1026.66	290.872	142.2	401.096	508.48	1061.65	1496
452258	1031.48	1117	1338.78	1125.5	1188.77	1014.13	280.988	138.6	390.57	498.4	1047.22	1472
452259	1030.41	1116	1333.48	1126.48	1185.41	1012.2	279.576	138.6	388.908	496.16	1048.12	1474
452260	1031.48	1118	1334.54	1131.37	1188.1	1014.13	280.282	138.6	391.124	496.16	1050.83	1475
452261	1009.01	1095	1309.1	1115.73	1161.22	996.776	271.104	134.1	372.288	486.08	1010.24	1457
452262	1002.59	1080	1292.14	1112.8	1149.79	993.884	265.456	132.3	366.748	478.24	1003.93	1449
452263	1005.8	1084	1294.26	1115.73	1151.81	996.776	266.162	132.3	367.302	479.36	1006.63	1455
452264	1033.62	1103	1310.16	1159.7	1169.28	1007.38	267.574	132.3	372.288	492.8	1023.77	1487
452265	1034.69	1095	1311.22	1167.52	1164.58	998.704	268.986	133.2	372.842	495.04	1027.38	1492
452266	1033.62	1091	1308.04	1169.47	1162.56	995.812	267.574	133.2	371.734	492.8	1021.97	1489
452267	1027.2	1088	1308.04	1164.58	1161.89	994.848	266.162	132.3	368.964	491.68	1017.46	1482
452268	1029.34	1094	1318.64	1174.35	1168.61	996.776	266.868	133.2	371.734	492.8	1027.38	1493
452269	1031.48	1091	1312.28	1170.45	1161.89	995.812	265.456	132.3	370.626	492.8	1021.97	1490
452270	1029.34	1086	1304.86	1168.49	1157.18	991.956	264.044	132.3	370.072	492.8	1019.26	1483
452271	1029.34	1084	1304.86	1167.52	1157.86	992.92	263.338	132.3	369.518	492.8	1019.26	1482
452272	1030.41	1083	1302.74	1165.56	1157.86	992.92	263.338	131.4	368.41	492.8	1016.55	1481
452273	941.6	999	1211.58	1093.26	1070.5	935.08	247.806	123.3	343.48	460.32	954.316	1383
452274	941.6	1003	1214.76	1093.26	1076.54	938.936	248.512	123.3	344.034	460.32	956.12	1387
452275	894.52	943	1161.76	1066.88	1024.8	907.124	238.628	113.4	326.86	439.04	907.412	1343
452276	894.52	935	1158.58	1056.14	1022.11	905.196	237.216	113.4	324.644	439.04	902.902	1338
452277	879.54	915	1139.5	1049.3	1009.34	899.412	230.862	110.7	316.888	435.68	890.274	1330
452278	878.47	912	1139.5	1047.34	1007.33	898.448	230.156	110.7	316.888	434.56	886.666	1329
452279	881.68	912	1140.56	1050.28	1008.67	899.412	230.156	110.7	317.442	435.68	889.372	1332
452280	887.03	915	1146.92	1056.14	1010.02	905.196	230.156	111.6	317.996	440.16	892.98	1337
452281	887.03	919	1151.16	1063.95	1012.7	906.16	229.45	110.7	317.996	443.52	890.274	1339
452282	891.31	922	1154.34	1073.72	1013.38	911.944	229.45	110.7	320.212	446.88	889.372	1345
452283	907.36	923	1158.58	1087.4	1014.05	918.692	230.156	113.4	320.766	450.24	892.98	1355
452284	956.58	962	1241.26	1132.34	1057.06	953.396	242.864	120.6	332.954	465.92	922.746	1411
452285	972.63	972	1262.46	1159.7	1066.46	971.712	249.218	122.4	336.278	474.88	931.766	1433
452286	981.19	981	1267.76	1170.45	1086.62	989.064	252.042	125.1	340.71	480.48	941.688	1450
452287	1020.78	1001	1299.56	1194.87	1117.54	1002.56	256.278	128.7	348.466	487.2	962.434	1487
452288	1021.85	1001	1300.62	1196.83	1121.57	1005.45	256.278	128.7	349.574	484.96	963.336	1496
452289	1025.06	1015	1312.28	1205.62	1130.98	1014.13	260.514	129.6	352.344	486.08	970.552	1509
452290	1005.8	997	1293.2	1190.96	1112.16	1003.52	255.572	127.8	344.588	473.76	956.12	1487
452291	1003.66	994	1291.08	1191.94	1107.46	1003.52	256.278	127.8	342.372	471.52	954.316	1490
452292	1015.43	997	1302.74	1209.53	1116.86	1020.88	256.278	128.7	345.696	476	959.728	1507
452293	1027.2	1013	1315.46	1229.07	1126.27	1038.23	258.396	131.4	350.128	481.6	967.846	1519
452294	1029.34	1013	1311.22	1227.11	1126.94	1024.73	257.69	131.4	349.574	479.36	966.042	1532
452295	1037.9	1020	1332.42	1237.86	1146.43	1034.37	260.514	132.3	354.006	481.6	974.16	1553
452296	1037.9	1024	1343.02	1250.56	1143.74	1033.41	266.162	126.9	353.452	487.2	976.866	1563
452297	1091.4	1119	1449.02	1297.46	1232.45	1069.08	284.518	132.3	381.706	515.2	1051.73	1633
452298	1094.61	1140	1470.22	1304.3	1240.51	1077.75	292.284	135	385.584	519.68	1070.67	1663
452299	1028.27	1071	1379.06	1245.67	1156.51	1043.05	271.104	127.8	356.776	490.56	1005.73	1578
452300	1026.13	1064	1381.18	1256.42	1157.86	1044.01	272.516	128.7	356.776	488.32	1007.53	1586
452301	1031.48	1079	1388.6	1268.15	1165.92	1052.69	273.222	130.5	358.438	489.44	1016.55	1596
452302	1050.74	1096	1419.34	1304.3	1184.74	1072.93	276.046	134.1	363.978	495.04	1026.48	1628
452303	1106.38	1140	1462.8	1356.08	1221.7	1127.88	285.224	144	368.964	507.36	1049.93	1693
452304	1281.86	1364	1700.24	1530.96	1426.66	1285.98	329.702	175.5	432.12	564.48	1181.62	1875
452305	1308.61	1386	1719.32	1539.75	1448.83	1304.29	340.998	180.9	438.768	568.96	1195.15	1876
452306	1302.19	1371	1699.18	1522.17	1425.31	1279.23	335.35	180	429.35	560	1175.31	1838
452307	1284	1356	1682.22	1501.65	1409.18	1254.16	330.408	176.4	424.364	551.04	1159.07	1799
452308	1286.14	1358	1686.46	1507.51	1411.2	1254.16	331.114	176.4	426.026	552.16	1159.97	1806
452309	1223.01	1300	1614.38	1425.44	1351.39	1180.9	321.23	168.3	409.406	519.68	1092.32	1688
452310	1225.15	1301	1615.44	1426.42	1352.06	1182.83	321.23	168.3	409.406	523.04	1092.32	1691
452311	1211.24	1285	1587.88	1406.88	1321.82	1162.58	314.17	170.1	406.636	506.24	1067.97	1647
452312	1196.26	1279	1579.4	1393.2	1314.43	1157.76	313.464	168.3	400.542	502.88	1062.56	1640
452313	1173.79	1256	1544.42	1358.03	1288.9	1134.63	309.934	166.5	397.772	492.8	1047.22	1605
452314	1079.63	1170	1442.66	1249.58	1195.49	1017.98	283.106	158.4	378.382	441.28	998.514	1451
452315	1080.7	1171	1442.66	1250.56	1195.49	1017.98	284.518	158.4	378.936	441.28	999.416	1451
452316	1079.63	1171	1442.66	1251.54	1195.49	1016.06	284.518	158.4	378.936	441.28	998.514	1451
452317	1030.41	1142	1412.98	1203.66	1175.33	980.388	269.692	152.1	369.518	426.72	967.846	1394
452318	1031.48	1145	1416.16	1206.6	1176.67	980.388	270.398	152.1	370.626	426.72	967.846	1396
452319	969.42	1098	1349.38	1141.14	1127.62	927.368	260.514	147.6	356.776	405.44	913.726	1335
452320	930.9	1056	1278.36	1093.26	1065.12	883.024	248.512	143.1	338.494	372.96	871.332	1287
452321	920.2	1047	1262.46	1079.59	1056.38	875.312	246.394	141.3	334.616	367.36	862.312	1283
452322	919.13	1044	1260.34	1079.59	1049.66	874.348	247.1	141.3	334.616	367.36	858.704	1283
452323	919.13	1038	1258.22	1074.7	1048.32	873.384	246.394	141.3	334.062	368.48	859.606	1282
452324	914.85	1024	1229.6	1050.28	1026.82	856.996	242.864	137.7	328.522	366.24	841.566	1264
452325	915.92	1025	1230.66	1051.25	1028.83	858.924	243.57	138.6	329.63	367.36	842.468	1267
452326	915.92	1026	1231.72	1052.23	1028.83	858.924	243.57	139.5	329.63	367.36	842.468	1267
452327	892.38	1000	1194.62	1000.45	999.936	808.796	240.04	133.2	322.428	356.16	812.702	1220
452328	853.86	965	1156.46	957.46	964.32	759.632	233.686	127.8	313.01	340.48	788.348	1163
452329	859.21	968	1171.3	988.724	977.76	781.804	234.392	128.7	317.996	347.2	799.172	1188
452330	878.47	985	1235.96	1068.84	1028.83	861.816	240.746	131.4	331.292	360.64	852.39	1269
452331	868.84	969	1219	1068.84	1012.7	845.428	240.746	129.6	328.522	359.52	854.194	1259
452332	869.91	969	1224.3	1087.4	1019.42	861.816	237.922	126.9	331.292	361.76	867.724	1272
452333	784.31	843	1084.38	1011.2	905.856	777.948	198.386	113.4	269.798	324.8	721.6	1146
452334	781.1	841	1087.56	1005.33	906.528	778.912	196.974	112.5	269.798	322.56	717.09	1148
452335	778.96	840	1088.62	1003.38	905.856	779.876	196.974	112.5	270.906	322.56	712.58	1150
452336	776.82	838	1088.62	996.54	902.496	776.984	196.268	112.5	268.69	323.68	710.776	1146
452337	778.96	838	1096.04	1019.01	905.184	781.804	196.268	112.5	269.244	325.92	711.678	1152
452338	769.33	842	1115.12	1006.31	925.344	804.94	196.974	113.4	272.014	329.28	733.326	1175
452339	763.98	846	1108.76	999.471	918.624	803.012	197.68	117	267.028	323.68	723.404	1164
452340	753.28	840	1107.7	998.494	913.248	814.58	194.15	119.7	265.92	315.84	712.58	1150
452341	897.73	1004	1284.72	1126.48	1055.04	924.476	220.978	150.3	306.916	367.36	800.976	1287
452342	937.32	1030	1319.7	1153.84	1076.54	952.432	228.038	154.8	313.564	380.8	822.624	1340
452343	985.47	1115	1400.26	1185.1	1135.68	989.064	245.688	162.9	331.846	396.48	860.508	1411
452344	990.82	1123	1396.02	1180.22	1133.66	989.064	247.1	162	332.4	403.2	856.9	1407
452345	994.03	1130	1402.38	1183.15	1138.37	989.064	246.394	162.9	332.954	409.92	857.802	1411
452346	1001.52	1136	1411.92	1185.1	1141.73	994.848	247.806	167.4	332.954	414.4	865.018	1421
452347	1009.01	1140	1423.58	1192.92	1145.76	1004.49	248.512	168.3	332.954	414.4	866.822	1432
452348	1050.74	1185	1453.26	1220.27	1176	1026.66	255.572	175.5	342.926	430.08	878.548	1471
452349	1063.58	1200	1462.8	1231.02	1182.05	1039.19	263.338	181.8	344.588	436.8	885.764	1489
452350	1093.54	1232	1502.02	1259.35	1196.83	1044.98	270.398	189.9	350.128	444.64	899.294	1527
452351	1145.97	1321	1605.9	1308.2	1266.05	1083.54	285.224	207	362.87	463.68	941.688	1589
452352	1162.02	1352	1629.22	1318.95	1292.26	1091.25	290.872	212.4	370.072	471.52	961.532	1606
452353	1165.23	1354	1630.28	1318.95	1294.94	1091.25	291.578	213.3	370.072	472.64	963.336	1606
452354	1170.58	1363	1639.82	1323.84	1303.68	1093.18	292.284	214.2	373.396	476	969.65	1609
452355	1164.16	1361	1633.46	1316.02	1300.32	1086.43	292.284	214.2	372.288	471.52	962.434	1602
452356	1159.88	1357	1624.98	1307.23	1295.62	1089.32	290.872	214.2	367.302	467.04	964.238	1597
452357	1197.33	1406	1679.04	1332.63	1329.22	1112.46	298.638	223.2	375.058	480.48	987.69	1650
452358	1205.89	1411	1688.58	1340.44	1331.23	1116.31	298.638	225	375.058	481.6	991.298	1656
452359	1193.05	1410	1685.4	1326.77	1328.54	1112.46	297.226	221.4	374.504	478.24	989.494	1649
452360	1110.66	1343	1567.74	1239.81	1253.95	1041.12	273.928	210.6	354.006	443.52	939.884	1546
452361	1117.08	1350	1580.46	1243.72	1265.38	1046.9	277.458	211.5	354.006	446.88	945.296	1558
452362	1117.08	1351	1579.4	1244.7	1266.72	1045.94	278.164	211.5	354.56	449.12	947.1	1559
452363	1096.75	1339	1556.08	1231.02	1245.89	1039.19	276.046	209.7	349.574	445.76	930.864	1534
452364	1094.61	1330	1544.42	1232.97	1238.5	1035.34	271.81	212.4	346.25	446.88	922.746	1520
452365	1156.67	1361	1581.52	1274.98	1272.1	1088.36	279.576	219.6	352.344	461.44	933.57	1576
452366	1337.5	1516	1745.82	1416.65	1384.99	1192.47	296.52	248.4	373.396	529.76	997.612	1728
452367	1502.28	1691	1877.26	1536.82	1489.15	1298.51	323.348	272.7	400.542	577.92	1044.52	1905
452368	1558.99	1771	1928.14	1580.79	1532.16	1325.5	331.114	289.8	403.312	593.6	1058.95	1942
452369	1572.9	1786	1937.68	1581.76	1541.57	1326.46	331.82	295.2	402.204	591.36	1054.44	1937
452370	1575.04	1798	1946.16	1574.92	1536.86	1327.43	326.878	292.5	402.758	589.12	1049.93	1935
452371	1575.04	1798	1931.32	1568.09	1521.41	1323.57	324.76	293.4	397.218	585.76	1042.71	1921
452372	1614.63	1842	1954.64	1615.96	1535.52	1368.88	328.996	297.9	408.298	594.72	1051.73	1944
452373	1685.25	1916	1988.56	1656.02	1567.1	1413.22	340.292	303.3	403.312	617.12	1041.81	1986
452374	1743.03	1963	2046.86	1688.26	1624.22	1437.32	346.646	314.1	414.392	633.92	1078.79	2009
452375	1756.94	1995	2071.24	1693.14	1643.71	1444.07	350.176	315.9	418.824	639.52	1090.52	2022
452376	1755.87	1980	2070.18	1685.33	1641.02	1433.47	352.294	315	417.716	638.4	1084.2	2015
452377	1791.18	2088	2147.56	1702.91	1706.88	1454.68	384.064	322.2	451.51	659.68	1177.11	2049
452378	1772.99	2081	2126.36	1668.72	1698.14	1436.36	386.888	319.5	452.064	661.92	1177.11	2017
452379	1718.42	2039	2087.14	1613.03	1659.17	1386.23	377.71	310.5	447.078	650.72	1150.95	1956
452380	1547.22	1822	1851.82	1447.91	1458.24	1231.99	335.35	279	385.584	593.6	1025.57	1781
452381	1520.47	1797	1826.38	1424.47	1436.06	1210.78	324.76	274.5	375.058	586.88	1007.53	1765
452382	1522.61	1798	1830.62	1425.44	1436.06	1210.78	325.466	274.5	375.058	586.88	1010.24	1765
452383	1521.54	1802	1829.56	1423.49	1436.06	1212.71	325.466	273.6	373.95	588	1010.24	1764
452384	1520.47	1808	1830.62	1419.58	1441.44	1220.42	326.172	272.7	376.166	589.12	1012.04	1760
452385	1520.47	1807	1827.44	1415.67	1441.44	1217.53	326.172	271.8	375.612	589.12	1013.85	1758
452386	1519.4	1806	1825.32	1414.7	1440.1	1216.57	326.878	270.9	375.612	585.76	1012.95	1755
452387	1479.81	1742	1745.82	1371.71	1383.65	1177.04	318.406	265.5	361.208	571.2	989.494	1708
452388	1479.81	1743	1758.54	1371.71	1386.34	1177.04	318.406	265.5	361.208	571.2	989.494	1707
452389	1478.74	1746	1744.76	1371.71	1385.66	1177.04	316.288	265.5	360.654	571.2	988.592	1707
452390	1475.53	1743	1742.64	1368.78	1385.66	1176.08	314.876	265.5	360.654	571.2	986.788	1709
452391	1478.74	1745	1745.82	1367.8	1387.68	1176.08	314.17	265.5	360.654	572.32	985.886	1709
452392	1478.74	1746	1745.82	1366.82	1387.68	1176.08	314.17	265.5	360.1	572.32	985.886	1708
452393	1477.67	1740	1740.52	1365.85	1383.65	1176.08	314.17	265.5	357.33	571.2	982.278	1706
452394	1480.88	1742	1741.58	1371.71	1383.65	1179.94	314.17	265.5	357.33	571.2	982.278	1710
452395	1484.09	1745	1741.58	1371.71	1384.32	1184.76	314.876	265.5	357.33	572.32	982.278	1711
452396	1504.42	1770	1758.54	1392.22	1401.12	1202.11	320.524	267.3	360.1	575.68	996.71	1732
452397	1506.56	1770	1761.72	1396.13	1402.46	1204.04	321.23	267.3	360.654	577.92	998.514	1733
452398	1510.84	1774	1763.84	1397.11	1405.15	1204.04	323.348	267.3	362.316	579.04	1000.32	1732
452399	1507.63	1774	1762.78	1396.13	1403.14	1204.04	323.348	267.3	361.762	574.56	997.612	1727
452400	1506.56	1772	1761.72	1395.16	1401.12	1202.11	322.642	266.4	360.654	573.44	996.71	1725
452401	1506.56	1773	1761.72	1393.2	1401.12	1203.07	322.642	265.5	360.654	573.44	996.71	1726
452402	1507.63	1773	1764.9	1396.13	1402.46	1205.96	322.642	265.5	361.208	574.56	996.71	1727
452403	1507.63	1774	1765.96	1401.02	1405.82	1210.78	321.936	265.5	360.654	574.56	996.71	1731
452404	1547.22	1802	1794.58	1425.44	1427.33	1231.99	328.996	270	366.194	583.52	1010.24	1769
452405	1592.16	1849	1849.7	1451.82	1460.26	1259.95	341.704	277.2	380.598	604.8	1029.18	1807
452406	1568.62	1821	1774.44	1364.87	1393.73	1175.12	334.644	272.7	363.978	591.36	963.336	1708
452407	1578.25	1825	1750.06	1331.65	1380.29	1151.02	333.938	273.6	359.546	588	928.158	1667
452408	1588.95	1832	1757.48	1355.1	1387.01	1160.66	335.35	275.4	361.762	593.6	932.668	1680
452409	1600.72	1838	1764.9	1375.62	1399.1	1180.9	336.056	275.4	366.194	599.2	936.276	1703
452410	1601.79	1843	1768.08	1378.55	1397.76	1189.58	336.056	275.4	368.41	600.32	936.276	1714
452411	1602.86	1844	1767.02	1380.5	1397.76	1190.54	335.35	275.4	367.856	599.2	934.472	1715
452412	1686.32	1934	1889.98	1497.74	1521.41	1288.87	351.588	288	396.11	628.32	1012.95	1819
452413	1720.56	1961	1918.6	1520.21	1547.62	1302.36	356.53	292.5	407.744	636.16	1034.59	1856
452414	1724.84	1965	1917.54	1491.88	1556.35	1285.98	362.178	289.8	414.946	635.04	1034.59	1835
452415	1714.14	1944	1905.88	1480.15	1547.62	1262.84	361.472	285.3	411.068	630.56	1027.38	1813
452416	1542.94	1772	1709.78	1335.56	1398.43	1136.56	326.878	250.2	373.396	566.72	928.158	1644
452417	1551.5	1776	1714.02	1342.4	1403.81	1146.2	328.996	250.2	376.72	572.32	937.178	1654
452418	1569.69	1785	1722.5	1365.85	1411.87	1164.51	333.938	252	378.936	575.68	951.61	1683
452419	1517.26	1696	1649.36	1333.61	1358.11	1135.59	319.818	244.8	361.208	554.4	913.726	1621
452420	1522.61	1697	1650.42	1335.56	1358.78	1139.45	319.818	246.6	361.208	554.4	916.432	1623
452421	1567.55	1718	1693.88	1398.09	1402.46	1193.43	337.468	252.9	375.058	594.72	988.592	1718
452422	1566.48	1715	1685.4	1395.16	1392.38	1192.47	338.88	250.2	376.166	595.84	985.886	1711
452423	1526.89	1683	1646.18	1373.66	1366.85	1170.3	333.232	245.7	373.396	586.88	992.2	1680
452424	1547.22	1698	1672.68	1426.42	1384.32	1222.35	333.938	251.1	377.828	603.68	1000.32	1713
452425	1487.3	1582	1551.84	1406.88	1317.12	1212.71	308.522	227.7	365.086	577.92	945.296	1636
452426	1529.03	1609	1592.12	1511.42	1353.41	1283.08	314.17	234	373.95	592.48	973.258	1689
452427	1806.16	1791	1851.82	1843.6	1569.79	1625.3	352.294	275.4	416.054	684.32	1130.21	1968
452428	1953.82	1910	2042.62	1996.99	1725.02	1769.9	389.712	286.2	461.482	724.64	1222.21	2150
452429	2122.88	2049	2188.9	2138.65	1885.63	1903.9	425.718	302.4	522.422	772.8	1362.92	2283
452430	2122.88	2052	2192.08	2144.51	1896.38	1911.61	427.836	301.5	523.53	773.92	1377.35	2287
452431	2129.3	2068	2206.92	2151.35	1909.15	1916.43	432.778	302.4	528.516	777.28	1389.08	2291
452432	2093.99	2011	2151.8	2118.14	1874.21	1883.66	425.012	293.4	519.652	762.72	1359.31	2234
452433	2105.76	2021	2165.58	2124.97	1885.63	1888.48	426.424	294.3	524.638	764.96	1367.43	2238
452434	2097.2	2018	2160.28	2120.09	1884.96	1888.48	426.424	294.3	526.854	764.96	1368.33	2235
452435	2093.99	2019	2161.34	2122.04	1885.63	1888.48	427.13	294.3	527.962	762.72	1368.33	2230
452436	2097.2	2022	2165.58	2124.97	1888.99	1903.9	428.542	295.2	527.408	762.72	1368.33	2240
452437	2112.18	2023	2174.06	2135.72	1887.65	1918.36	427.13	297	533.502	763.84	1375.55	2258
452438	2096.13	2008	2166.64	2124	1873.54	1907.76	424.306	295.2	530.732	756	1367.43	2243
452439	2096.13	2007	2167.7	2125.95	1873.54	1907.76	425.012	295.2	530.732	756	1366.53	2243
452440	2096.13	2001	2164.52	2119.11	1872.86	1901.01	422.894	292.5	533.502	756	1371.94	2243
452441	2070.45	2015	2195.26	2136.7	1895.71	1899.08	426.424	287.1	540.704	758.24	1396.3	2264
452442	1917.44	1878	2046.86	2007.73	1805.66	1813.28	415.834	261	529.07	698.88	1356.61	2128
452443	1770.85	1722	1937.68	1932.51	1714.94	1729.42	397.478	237.6	514.666	657.44	1329.55	1999
452444	1718.42	1650	1878.32	1881.7	1671.26	1697.6	389.712	221.4	512.45	639.52	1322.33	1958
452445	1691.67	1617	1861.36	1862.16	1655.81	1685.07	386.182	213.3	508.572	632.8	1313.31	1954
452446	1665.99	1590	1830.62	1856.3	1639.68	1674.47	384.77	211.5	506.356	631.68	1308.8	1929
452447	1614.63	1533	1790.34	1806.47	1607.42	1625.3	373.474	206.1	489.736	614.88	1297.98	1883
452448	1631.75	1570	1839.1	1828.94	1653.12	1649.4	386.888	210.6	498.6	627.2	1335.86	1940
452449	1521.54	1417	1711.9	1767.39	1552.99	1584.82	365.002	200.7	480.872	586.88	1295.27	1860
452450	1464.83	1353	1636.64	1733.2	1485.12	1558.79	348.764	185.4	468.684	568.96	1244.76	1819
452451	1438.08	1308	1583.64	1709.75	1446.14	1543.36	340.292	181.8	458.712	560	1208.68	1782
452452	1440.22	1309	1582.58	1711.7	1446.14	1545.29	340.292	181.8	458.712	560	1209.58	1785
452453	1399.56	1194	1495.66	1688.26	1369.54	1520.23	304.286	172.8	421.594	527.52	1113.97	1743
452454	1437.01	1225	1523.22	1721.47	1402.46	1551.08	307.816	172.8	431.566	547.68	1142.83	1808
452455	1445.57	1232	1532.76	1743.94	1419.26	1571.32	309.934	172.8	434.89	554.4	1163.58	1837
452456	1446.64	1231	1533.82	1743.94	1418.59	1570.36	310.64	172.8	436.552	555.52	1161.78	1834
452457	1439.15	1228	1527.46	1741.01	1415.23	1567.46	309.228	171.9	435.998	554.4	1154.56	1833
452458	1439.15	1225	1526.4	1740.04	1413.89	1565.54	308.522	171.9	435.998	553.28	1152.76	1833
452459	1438.08	1218	1518.98	1738.08	1407.84	1557.82	308.522	171.9	432.674	551.04	1150.95	1830
452460	1438.08	1218	1521.1	1739.06	1409.18	1560.72	309.228	171.9	434.89	551.04	1152.76	1832
452461	1439.15	1219	1521.1	1740.04	1411.2	1560.72	308.522	171.9	435.444	551.04	1154.56	1832
452462	1440.22	1219	1524.28	1740.04	1410.53	1559.75	307.816	171.9	435.444	552.16	1155.46	1830
452463	1440.22	1218	1524.28	1740.04	1407.84	1559.75	307.816	171.9	435.444	552.16	1155.46	1830
452464	1440.22	1214	1524.28	1740.04	1407.17	1559.75	307.816	171.9	435.444	552.16	1155.46	1829
452465	1439.15	1214	1523.22	1740.04	1405.82	1559.75	307.816	171.9	434.89	552.16	1151.85	1826
452466	1435.94	1212	1521.1	1740.04	1403.81	1559.75	307.11	171.9	434.336	551.04	1153.66	1826
452467	1435.94	1213	1521.1	1740.04	1403.81	1560.72	307.11	171.9	434.89	551.04	1153.66	1826
452468	1437.01	1212	1521.1	1741.99	1407.84	1562.64	307.816	171.9	434.89	551.04	1154.56	1830
452469	1433.8	1211	1522.16	1736.13	1407.17	1560.72	307.816	172.8	435.444	551.04	1153.66	1829
452470	1422.03	1188	1517.92	1738.08	1399.78	1569.39	302.874	172.8	434.89	556.64	1150.95	1832
452471	1430.59	1189	1523.22	1752.74	1401.79	1583.85	306.404	173.7	440.984	564.48	1158.17	1847
452472	1585.74	1264	1673.74	1912.97	1520.06	1738.09	328.29	194.4	468.684	623.84	1257.39	2023
452473	1597.51	1287	1698.12	1949.12	1546.27	1782.44	333.232	197.1	475.886	632.8	1292.57	2055
452474	1618.91	1300	1723.56	1981.36	1573.15	1801.72	336.762	199.8	487.52	640.64	1317.82	2087
452475	1619.98	1300	1727.8	1983.31	1579.2	1806.54	341.704	200.7	491.398	640.64	1325.04	2090
452476	1624.26	1312	1736.28	1988.19	1596	1809.43	344.528	202.5	495.83	641.76	1348.49	2098
452477	1625.33	1315	1742.64	1990.15	1598.69	1808.46	348.058	203.4	496.938	641.76	1351.2	2098
452478	1625.33	1317	1740.52	1989.17	1600.03	1805.57	348.058	203.4	496.938	640.64	1353	2096
452479	1632.82	1319	1746.88	1994.06	1601.38	1805.57	348.764	203.4	497.492	640.64	1353.9	2095
452480	1601.79	1308	1733.1	1986.24	1591.3	1808.46	341.704	198.9	491.398	633.92	1348.49	2067
452481	1575.04	1285	1688.58	1956.93	1569.12	1789.18	327.584	191.7	474.224	610.4	1320.53	2013
452482	1655.29	1361	1771.26	2042.91	1628.26	1862.45	331.114	195.3	481.426	628.32	1343.98	2067
452483	1645.66	1355	1764.9	2031.18	1655.81	1907.76	329.702	194.4	476.994	623.84	1337.67	2049
452484	1738.75	1449	1868.78	2106.41	1698.14	1900.04	341.704	198.9	483.642	638.4	1385.47	2123
452485	1759.08	1498	1932.38	2116.18	1752.58	1915.47	346.646	202.5	494.168	645.12	1408.92	2132
452486	1759.08	1495	1921.78	2110.32	1744.51	1904.86	347.352	202.5	491.952	642.88	1407.12	2117
452487	1756.94	1495	1915.42	2103.48	1742.5	1901.01	348.058	201.6	490.844	644	1408.02	2105
452488	1676.69	1407	1797.76	1988.19	1629.6	1806.54	333.232	189.9	463.698	616	1330.45	2008
452489	1649.94	1392	1770.2	1966.7	1591.97	1794	326.172	186.3	454.28	607.04	1307.9	1972
452490	1639.24	1372	1745.82	1953.02	1565.09	1780.51	319.818	183.6	443.754	602.56	1281.74	1959
452491	1636.03	1370	1739.46	1949.12	1562.4	1779.54	319.112	183.6	440.984	598.08	1276.33	1958
452492	1629.61	1365	1727.8	1948.14	1555.68	1773.76	316.994	182.7	432.674	599.2	1269.11	1946
452493	1623.19	1360	1721.44	1942.28	1549.63	1764.12	314.876	182.7	430.458	594.72	1261.9	1937
452494	1603.93	1343	1704.48	1914.92	1535.52	1740.02	307.816	180	426.026	589.12	1244.76	1900
452495	1625.33	1353	1724.62	1938.37	1554.34	1767.01	313.464	180	427.688	592.48	1252.88	1913
452496	1647.8	1378	1762.78	1975.49	1575.84	1796.9	312.758	180.9	431.566	593.6	1254.68	1933
452497	1690.6	1467	1870.9	2015.55	1688.74	1849.92	308.522	181.8	449.848	562.24	1274.53	1948
452498	1697.02	1486	1889.98	2020.44	1702.18	1851.84	306.404	182.7	451.51	563.36	1282.64	1952
452499	1317.17	1232	1523.22	1458.66	1397.09	1328.39	254.16	120.6	377.828	428.96	1058.95	1525
452500	1328.94	1248	1532.76	1468.43	1419.94	1340.92	258.396	121.5	383.922	434.56	1078.79	1538
452501	1330.01	1250	1544.42	1473.32	1426.66	1344.78	261.22	121.5	387.8	433.44	1086.01	1539
452502	1335.36	1257	1551.84	1473.32	1434.05	1349.6	264.044	121.5	391.124	434.56	1098.64	1543
452503	1336.43	1262	1559.26	1471.36	1436.74	1352.49	264.75	121.5	392.232	434.56	1102.24	1545
452504	1168.44	1119	1349.38	1305.27	1256.64	1195.36	223.096	100.8	341.264	388.64	994.004	1351
452505	1003.66	984	1209.46	1172.4	1103.42	1074.86	189.914	86.4	285.864	342.72	852.39	1226
452506	996.17	970	1192.5	1157.74	1086.62	1064.26	185.678	85.5	280.878	337.12	835.252	1215
452507	990.82	958	1188.26	1155.79	1082.59	1070.04	181.442	84.6	277.554	337.12	831.644	1230
452508	991.89	961	1189.32	1156.77	1079.9	1069.08	182.148	83.7	277	339.36	830.742	1235
452509	988.68	960	1179.78	1153.84	1071.84	1070.04	182.148	82.8	275.338	342.72	826.232	1248
452510	992.96	966	1186.14	1157.74	1081.25	1069.08	182.148	82.8	274.23	347.2	828.938	1264
452511	992.96	963	1185.08	1154.81	1080.58	1067.15	182.854	82.8	273.122	347.2	827.134	1262
452512	988.68	956	1179.78	1149.93	1076.54	1053.65	180.736	81.9	272.568	348.32	822.624	1253
452513	969.42	948	1163.88	1135.27	1071.17	1034.37	179.324	79.2	268.69	344.96	813.604	1227
452514	966.21	947	1160.7	1130.39	1069.15	1029.55	177.912	78.3	268.136	343.84	812.702	1222
452515	966.21	947	1162.82	1133.32	1069.82	1030.52	177.912	80.1	268.69	344.96	812.702	1222
452516	959.79	940	1156.46	1122.57	1063.1	1023.77	175.794	79.2	263.704	337.12	802.78	1206
452517	892.38	866	1070.6	1019.99	981.792	939.9	153.908	75.6	232.126	306.88	734.228	1071
452518	926.62	901	1113	1064.93	1015.39	996.776	157.438	78.3	237.666	320.32	750.464	1118
452519	984.4	945	1153.28	1106.94	1053.02	1044.01	161.674	81.9	240.99	330.4	762.19	1178
452520	1009.01	970	1192.5	1130.39	1087.3	1074.86	165.204	84.6	241.544	336	764.896	1213
452521	1042.18	997	1229.6	1166.54	1114.85	1107.64	166.616	87.3	244.868	344.96	768.504	1238
452522	1051.81	1006	1239.14	1168.49	1121.57	1107.64	166.616	89.1	243.76	343.84	767.602	1245
452523	1057.16	1026	1253.98	1157.74	1141.06	1113.42	162.38	90	246.53	344.96	767.602	1262
452524	1084.98	1033	1262.46	1155.79	1143.07	1112.46	164.498	88.2	247.638	356.16	772.112	1240
452525	1068.93	1035	1260.34	1136.25	1137.02	1101.85	158.85	88.2	240.436	348.32	743.248	1210
452526	1063.58	1030	1257.16	1131.37	1132.32	1098.96	159.556	88.2	238.774	344.96	745.052	1202
452527	1060.37	1030	1259.28	1126.48	1137.02	1098	158.85	88.2	237.112	346.08	743.248	1196
452528	1062.51	1033	1261.4	1128.43	1141.06	1099.92	158.85	88.2	237.112	347.2	744.15	1200
452529	1062.51	1035	1264.58	1129.41	1141.06	1100.89	158.85	87.3	238.22	348.32	745.052	1200
452530	1021.85	997	1226.42	1076.65	1090.66	1049.8	153.202	87.3	226.032	322.56	697.246	1111
452531	1021.85	997	1229.6	1076.65	1090.66	1053.65	153.202	87.3	226.032	322.56	698.148	1112
452532	1023.99	997	1233.84	1082.52	1091.33	1058.47	151.79	87.3	224.924	321.44	697.246	1115
452533	1023.99	998	1234.9	1083.49	1093.34	1059.44	151.79	87.3	224.924	321.44	698.148	1116
452534	1055.02	1047	1308.04	1147	1160.54	1105.71	154.614	92.7	229.91	332.64	714.384	1152
452535	1064.65	1058	1323.94	1154.81	1179.36	1117.28	156.732	93.6	230.464	332.64	721.6	1165
452536	1070	1059	1336.66	1153.84	1188.1	1119.2	157.438	94.5	231.018	334.88	725.208	1175
452537	1067.86	1063	1338.78	1155.79	1189.44	1120.17	158.144	95.4	231.572	334.88	727.914	1177
452538	1072.14	1065	1346.2	1160.68	1202.88	1121.13	158.85	95.4	232.68	334.88	728.816	1184
452539	1070	1064	1346.2	1161.65	1207.58	1122.1	159.556	96.3	233.234	334.88	730.62	1189
452540	1071.07	1066	1348.32	1164.58	1210.94	1127.88	159.556	96.3	233.788	337.12	731.522	1194
452541	1071.07	1067	1351.5	1168.49	1212.96	1125.95	159.556	96.3	234.896	337.12	734.228	1199
452542	1071.07	1067	1351.5	1169.47	1212.29	1126.92	159.556	96.3	234.896	337.12	734.228	1199
452543	1071.07	1070	1352.56	1171.42	1216.32	1126.92	158.85	97.2	234.342	337.12	734.228	1204
452544	1068.93	1071	1363.16	1178.26	1217.66	1126.92	158.85	97.2	235.45	337.12	739.64	1216
452545	1063.58	1069	1362.1	1174.35	1217.66	1122.1	157.438	96.3	233.788	334.88	742.346	1211
452546	1055.02	1066	1355.74	1152.86	1208.26	1096.07	157.438	94.5	232.68	329.28	736.032	1195
452547	1046.46	1066	1348.32	1136.25	1206.24	1079.68	153.908	93.6	226.586	321.44	724.306	1178
452548	889.17	983	1189.32	953.552	1076.54	903.268	132.022	72	195.562	260.96	601.634	991
452549	860.28	952	1147.98	917.403	1036.22	870.492	122.138	66.6	180.05	245.28	569.162	948
452550	864.56	956	1155.4	923.265	1040.93	877.24	122.138	66.6	180.604	252	570.064	967
452551	849.58	937	1120.42	901.771	1006.66	861.816	110.842	63.9	170.632	256.48	536.69	954
452552	851.72	938	1121.48	901.771	1006.66	862.78	110.842	63.9	171.186	256.48	537.592	955
452553	856	941	1124.66	913.495	1008	869.528	112.254	63.9	171.74	260.96	541.2	960
452554	890.24	965	1137.38	947.69	1026.82	895.556	117.902	64.8	181.712	278.88	551.122	995
452555	968.35	1020	1208.4	1036.6	1074.53	973.64	127.786	71.1	192.792	309.12	579.084	1100
452556	1070	1165	1366.34	1147	1172.64	1037.26	155.32	86.4	224.924	355.04	635.008	1257
452557	1216.59	1321	1534.88	1272.05	1303.01	1144.27	199.798	107.1	280.324	432.32	735.13	1469
452558	1216.59	1321	1527.46	1248.61	1309.06	1145.23	208.27	112.5	287.526	433.44	736.934	1486
452559	1323.59	1406	1627.1	1331.65	1376.26	1227.17	217.448	121.5	304.7	472.64	776.622	1565
452560	1457.34	1502	1672.68	1410.79	1418.59	1316.82	234.392	145.8	332.954	545.44	791.054	1723
452561	1725.91	1732	1870.9	1620.84	1590.62	1486.49	273.222	177.3	381.152	642.88	880.352	2009
452562	1959.17	1913	2028.84	1750.78	1740.48	1623.38	319.818	206.1	428.796	735.84	989.494	2209
452563	1998.76	1965	2069.12	1784	1776.1	1655.19	329.702	217.8	439.876	757.12	1004.83	2253
452564	2095.06	2047	2143.32	1841.64	1848.67	1718.81	343.822	230.4	463.698	788.48	1053.54	2340
452565	2157.12	2127	2201.62	1874.86	1923.94	1742.91	360.06	247.5	479.21	823.2	1099.54	2397
452566	2214.9	2222	2267.34	1908.08	1989.79	1773.76	375.592	259.2	504.694	853.44	1159.07	2447
452567	2217.04	2229	2275.82	1912.97	2000.54	1778.58	377.71	259.2	508.572	853.44	1166.29	2454
452568	2214.9	2231	2276.88	1905.15	1997.86	1775.69	378.416	259.2	510.234	852.32	1164.48	2454
452569	2218.11	2229	2272.64	1897.33	1992.48	1768.94	376.298	258.3	508.572	852.32	1154.56	2449
452570	2192.43	2219	2249.32	1869	1970.98	1739.06	371.356	258.3	506.91	847.84	1141.93	2432
452571	2174.24	2198	2215.4	1838.71	1946.11	1717.85	367.826	256.5	504.14	847.84	1132.01	2410
452572	2296.22	2290	2297.02	1937.39	2028.1	1778.58	381.946	268.2	520.76	876.96	1185.23	2493
452573	2269.47	2187	2186.78	1906.13	1903.1	1712.06	379.122	265.5	497.492	882.56	1119.38	2445
452574	2453.51	2359	2345.78	2033.14	2044.9	1821	403.126	288.9	534.61	927.36	1195.15	2588
452575	2561.58	2436	2418.92	2126.93	2119.49	1896.19	415.834	300.6	554.554	971.04	1239.35	2673
452576	2599.03	2469	2440.12	2158.19	2132.26	1924.14	417.952	302.4	555.662	977.76	1247.47	2720
452577	2682.49	2513	2500.54	2207.04	2163.17	1952.1	427.13	315	567.85	999.04	1296.17	2801
452578	2692.12	2515	2498.42	2222.68	2153.09	1958.85	426.424	317.7	570.62	1009.12	1298.88	2813
452579	2734.92	2557	2533.4	2262.73	2153.09	1993.55	434.19	323.1	583.916	1024.8	1326.84	2858
452580	2811.96	2633	2606.54	2307.67	2208.19	2033.08	446.898	334.8	612.17	1055.04	1384.57	2941
452581	2844.06	2702	2663.78	2344.8	2245.82	2062	465.254	344.7	630.452	1080.8	1437.79	2988
452582	2844.06	2709	2674.38	2357.5	2254.56	2065.85	465.96	347.4	634.33	1084.16	1448.61	2998
452583	2837.64	2706	2660.6	2355.55	2244.48	2056.21	467.372	348.3	634.884	1077.44	1445.91	2980
452584	2839.78	2708	2663.78	2358.48	2247.17	2061.03	467.372	349.2	637.1	1079.68	1449.51	2982
452585	2838.71	2698	2661.66	2357.5	2238.43	2054.28	468.784	349.2	634.884	1071.84	1446.81	2962
452586	2842.99	2699	2656.36	2350.66	2236.42	2051.39	469.49	350.1	634.884	1071.84	1448.61	2963
452587	2849.41	2699	2660.6	2362.39	2240.45	2058.14	470.902	350.1	635.992	1074.08	1453.12	2977
452588	2868.67	2712	2671.2	2372.16	2250.53	2073.56	472.314	353.7	642.086	1077.44	1475.67	3007
452589	2869.74	2713	2673.32	2378.02	2250.53	2076.46	473.02	354.6	640.978	1077.44	1482.89	3010
452590	2912.54	2756	2697.7	2408.3	2279.42	2088.99	487.846	368.1	664.246	1100.96	1535.2	3099
452591	2918.96	2763	2701.94	2415.14	2282.11	2094.77	489.964	368.1	665.354	1104.32	1546.03	3121
452592	2920.03	2764	2701.94	2416.12	2282.11	2093.81	490.67	369	665.908	1105.44	1545.13	3123
452593	2913.61	2752	2691.34	2410.26	2268.67	2083.2	487.846	368.1	660.922	1105.44	1543.32	3121
452594	2844.06	2691	2622.44	2340.89	2210.21	2006.08	484.316	362.7	657.044	1088.64	1523.48	3037
452595	3104.07	2818	2768.72	2628.13	2333.86	2266.36	517.498	396.9	699.702	1151.36	1608.27	3246
452596	4242.55	3740	3876.42	3721.39	3314.98	3186.98	754.714	589.5	1021.02	1570.24	2362.34	4526
452597	4350.62	3819	3968.64	3802.48	3383.52	3242.9	787.896	607.5	1067	1632.96	2457.95	4668
452598	4418.03	3885	4053.44	3878.69	3458.11	3294.95	811.194	615.6	1104.12	1671.04	2548.15	4753
452599	4407.33	3879	4047.08	3878.69	3455.42	3278.56	814.724	617.4	1116.31	1672.16	2564.39	4741
452600	4366.67	3843	3999.38	3862.08	3419.14	3257.36	804.134	614.7	1112.43	1652	2537.33	4713
452601	4363.46	3848	4006.8	3871.85	3425.86	3254.46	803.428	617.4	1116.31	1652	2547.25	4721
452602	4368.81	3866	4022.7	3882.6	3439.97	3258.32	806.252	618.3	1124.07	1655.36	2554.46	4733
452603	4374.16	3869	4031.18	3882.6	3441.98	3259.28	807.664	620.1	1127.39	1658.72	2560.78	4739
452604	4377.37	3866	4028	3881.62	3436.61	3258.32	808.37	620.1	1127.94	1657.6	2559.88	4736
452605	4382.72	3873	4032.24	3889.44	3443.33	3266.03	809.076	621.9	1130.16	1659.84	2565.29	4741
452606	4389.14	3883	4041.78	3897.25	3446.02	3270.85	809.782	626.4	1131.82	1659.84	2567.09	4754
452607	4413.75	3915	4082.06	3915.82	3475.58	3276.64	814.724	629.1	1136.81	1668.8	2579.72	4772
452608	4416.96	3927	4081	3912.89	3478.94	3273.74	814.724	630	1139.58	1671.04	2584.23	4775
452609	4418.03	3933	4082.06	3912.89	3482.98	3271.82	814.724	629.1	1141.79	1669.92	2585.13	4777
452610	4385.93	3888	4011.04	3851.33	3416.45	3226.51	812.606	624.6	1137.36	1659.84	2568.9	4738
452611	4367.74	3872	3977.12	3844.49	3384.86	3211.08	809.782	622.8	1134.04	1656.48	2554.46	4716
452612	4368.81	3871	3975	3842.54	3380.16	3210.12	810.488	621.9	1134.04	1657.6	2552.66	4713
452613	4382.72	3880	3990.9	3853.29	3387.55	3218.8	811.194	627.3	1139.02	1663.2	2558.97	4728
452614	4499.35	3966	4084.18	3970.53	3452.06	3327.73	831.668	644.4	1163.95	1693.44	2632.94	4850
452615	4544.29	3997	4117.04	4001.79	3469.54	3359.54	838.022	648.9	1172.82	1720.32	2660.9	4887
452616	4563.55	4006	4136.12	4013.52	3474.91	3365.32	842.964	651.6	1180.57	1722.56	2670.82	4896
452617	4572.11	4015	4143.54	4025.24	3489.7	3372.07	847.906	652.5	1185.56	1725.92	2678.04	4906
452618	4579.6	4020	4150.96	4034.03	3491.71	3374.96	849.318	655.2	1187.22	1729.28	2682.55	4914
452619	4605.28	4105	4231.52	4086.79	3547.49	3401.96	867.674	662.4	1207.17	1740.48	2724.04	4957
452620	4606.35	4104	4226.22	4078.97	3546.82	3402.92	867.674	662.4	1207.72	1740.48	2720.43	4942
452621	4606.35	4105	4229.4	4079.95	3548.83	3403.88	867.674	662.4	1208.27	1740.48	2717.73	4942
452622	4609.56	4113	4229.4	4078.97	3552.19	3406.78	866.968	662.4	1206.06	1743.84	2718.63	4941
452623	4608.49	4111	4229.4	4075.07	3550.18	3404.85	866.968	662.4	1206.06	1739.36	2715.92	4936
452624	4604.21	4110	4230.46	4073.11	3548.83	3401.96	866.262	662.4	1206.06	1739.36	2715.02	4934
452625	4607.42	4114	4232.58	4078	3549.5	3403.88	866.262	662.4	1207.17	1740.48	2720.43	4942
452626	4617.05	4124	4238.94	4076.04	3554.88	3396.17	866.968	664.2	1208.83	1736	2729.45	4929
452627	4629.89	4133	4251.66	4080.93	3567.65	3399.06	868.38	664.2	1212.15	1732.64	2740.28	4928
452628	4626.68	4135	4255.9	4082.88	3571.01	3397.14	868.38	664.2	1212.71	1733.76	2742.08	4931
452629	4392.35	3894	3986.66	3822.02	3398.3	3191.8	818.254	638.1	1151.77	1626.24	2630.23	4606
452630	4392.35	3895	3986.66	3822.02	3398.3	3191.8	818.254	638.1	1151.77	1626.24	2631.13	4606
452631	4391.28	3894	3985.6	3822.02	3396.96	3191.8	816.842	638.1	1152.32	1626.24	2629.33	4605
452632	4227.57	3717	3801.16	3660.82	3245.09	3061.66	776.6	617.4	1101.91	1547.84	2531.01	4389
452633	4227.57	3718	3802.22	3661.8	3245.09	3061.66	775.188	617.4	1101.91	1546.72	2530.11	4392
452634	4141.97	3641	3738.62	3610.01	3195.36	2997.08	765.304	605.7	1086.39	1524.32	2503.95	4325
452635	4023.2	3541	3628.38	3527.95	3110.02	2911.28	751.89	594	1060.91	1479.52	2450.73	4214
452636	3799.57	3356	3474.68	3393.12	2969.57	2743.54	725.062	568.8	1027.12	1394.4	2394.81	3991
452637	3519.23	3084	3230.88	3109.79	2759.23	2552.67	681.29	535.5	973.378	1285.76	2293.79	3685
452638	3234.61	2844	3025.24	2942.72	2564.35	2381.08	624.104	494.1	913.546	1170.4	2169.31	3443
452639	3139.38	2759	2951.04	2884.1	2489.76	2322.28	609.984	482.4	889.724	1139.04	2124.21	3357
452640	3058.06	2668	2885.32	2838.18	2411.14	2291.43	593.746	465.3	868.118	1103.2	2073.7	3295
452641	3001.35	2572	2818.54	2804.97	2347.3	2260.58	578.214	453.6	845.958	1075.2	2017.77	3246
452642	3001.35	2573	2818.54	2805.94	2347.3	2260.58	578.214	454.5	845.958	1075.2	2018.68	3246
452643	2999.21	2566	2810.06	2802.04	2337.89	2255.76	577.508	454.5	842.634	1074.08	2010.56	3238
452644	2990.65	2558	2802.64	2802.04	2332.51	2255.76	576.802	455.4	839.864	1072.96	2008.75	3235
452645	2990.65	2556	2804.76	2803.01	2329.15	2257.69	575.39	453.6	840.418	1074.08	2007.85	3238
452646	2994.93	2557	2806.88	2806.92	2330.5	2259.62	576.096	453.6	842.08	1076.32	2009.66	3251
452647	2999.21	2556	2815.36	2819.62	2336.54	2266.36	575.39	457.2	843.742	1081.92	2022.28	3279
452648	2887.93	2480	2751.76	2740.49	2267.33	2218.16	569.036	446.4	830.446	1062.88	1982.6	3240
452649	2815.17	2445	2708.3	2667.21	2239.78	2185.39	563.388	439.2	815.488	1041.6	1956.44	3182
452650	2493.1	2150	2446.48	2427.84	1983.07	1964.63	525.264	404.1	761.75	948.64	1822.94	2928
452651	2523.06	2159	2459.2	2458.13	1994.5	1997.41	526.676	409.5	765.074	959.84	1826.55	2966
452652	2734.92	2359	2723.14	2681.86	2214.91	2202.74	567.624	450	829.338	1039.36	1947.42	3214
452653	2693.19	2338	2675.44	2670.14	2203.49	2207.56	560.564	443.7	821.028	1034.88	1919.46	3186
452654	2754.18	2395	2742.22	2738.53	2268	2261.54	571.86	464.4	841.526	1068.48	1965.46	3282
452655	2762.74	2387	2762.36	2722.9	2305.63	2279.86	577.508	465.3	841.526	1074.08	1975.38	3302
452656	2727.43	2361	2762.36	2738.53	2311.01	2283.72	579.626	471.6	834.878	1077.44	1970.87	3310
452657	2719.94	2328	2741.16	2725.83	2306.3	2276	579.626	466.2	828.784	1068.48	1957.34	3294
452658	2721.01	2325	2733.74	2718.01	2300.93	2275.04	580.332	466.2	827.122	1069.6	1951.03	3290
452659	2722.08	2323	2732.68	2717.04	2300.93	2270.22	580.332	466.2	826.568	1070.72	1952.83	3299
452660	2726.36	2338	2752.82	2722.9	2307.65	2272.15	585.274	464.4	828.23	1077.44	1957.34	3310
452661	2712.45	2331	2744.34	2718.01	2304.96	2268.29	580.332	464.4	827.676	1074.08	1958.24	3293
452662	2713.52	2332	2744.34	2718.01	2305.63	2268.29	580.332	465.3	827.676	1074.08	1960.05	3293
452663	2718.87	2351	2765.54	2729.74	2313.02	2284.68	581.744	468	834.324	1074.08	1973.58	3298
452664	2700.68	2350	2763.42	2731.69	2313.7	2282.75	581.038	466.2	833.216	1072.96	1960.95	3283
452665	2654.67	2309	2733.74	2698.47	2281.44	2270.22	566.212	451.8	812.164	1050.56	1901.42	3195
452666	2650.39	2306	2733.74	2695.54	2280.1	2267.33	565.506	450	810.502	1047.2	1890.59	3179
452667	2652.53	2313	2746.46	2710.2	2288.83	2279.86	568.33	450	812.718	1049.44	1894.2	3193
452668	2641.83	2317	2740.1	2699.45	2287.49	2270.22	569.742	449.1	810.502	1047.2	1882.47	3178
452669	2291.94	2114	2510.08	2322.33	2087.23	1928.96	506.202	403.2	729.064	954.24	1727.33	2856
452670	2304.78	2121	2519.62	2333.08	2097.98	1939.57	506.908	405.9	731.834	956.48	1736.35	2871
452671	2314.41	2137	2537.64	2354.57	2116.13	1953.06	508.32	406.8	742.36	963.2	1748.98	2905
452672	1095.68	1161	1372.7	1202.69	1092.67	993.884	266.162	207.9	414.946	504	973.258	1541
452673	1020.78	1092	1291.08	1122.57	1025.47	939.9	247.1	198	382.26	465.92	892.98	1454
452674	1014.36	1057	1267.76	1107.92	993.888	942.792	248.512	191.7	365.64	458.08	865.018	1428
452675	1025.06	1078	1283.66	1123.55	1005.98	956.288	256.984	195.3	376.72	462.56	880.352	1452
452676	1029.34	1082	1290.02	1127.46	1014.05	959.18	259.102	195.3	378.382	462.56	885.764	1457
452677	1023.99	1066	1274.12	1116.71	999.936	953.396	256.278	194.4	370.626	459.2	879.45	1445
452678	1012.22	1058	1261.4	1105.96	993.216	948.576	253.454	192.6	366.748	453.6	868.626	1433
452679	1015.43	1059	1268.82	1111.83	994.56	950.504	255.572	192.6	368.964	456.96	873.136	1431
452680	1011.15	1062	1267.76	1112.8	1001.95	951.468	259.102	196.2	371.734	460.32	879.45	1439
452681	1002.59	1049	1257.16	1098.15	992.544	939.9	258.396	189.9	369.518	461.44	874.038	1432
452682	1002.59	1050	1259.28	1099.12	993.216	940.864	258.396	190.8	371.18	461.44	878.548	1434
452683	975.84	1005	1214.76	1078.61	961.632	930.26	253.454	187.2	363.978	450.24	867.724	1409
452684	974.77	996	1211.58	1079.59	956.928	932.188	253.454	187.2	361.208	452.48	865.92	1408
452685	984.4	1002	1221.12	1086.42	960.96	938.936	254.16	187.2	360.654	454.72	871.332	1417
452686	988.68	1003	1223.24	1092.29	962.976	942.792	254.16	189	360.654	454.72	874.94	1418
452687	989.75	1004	1226.42	1097.17	964.992	946.648	254.16	189.9	361.762	454.72	874.94	1423
452688	987.61	1002	1229.6	1108.89	968.352	953.396	253.454	190.8	361.208	453.6	874.94	1429
452689	829.25	894	1104.52	965.276	877.632	818.436	228.038	171.9	323.536	392	768.504	1263
452690	998.31	1077	1335.6	1198.78	1029.5	967.856	252.748	223.2	366.748	460.32	826.232	1547
452691	1119.22	1181	1498.84	1352.17	1159.2	1065.22	277.458	255.6	396.664	511.84	896.588	1782
452692	1136.34	1197	1526.4	1401.02	1179.36	1112.46	283.106	263.7	403.866	526.4	913.726	1830
452693	1160.95	1221	1585.76	1426.42	1202.21	1143.3	285.93	274.5	412.176	543.2	934.472	1890
452694	1156.67	1218	1581.52	1429.35	1202.88	1146.2	282.4	275.4	410.514	543.2	928.158	1891
452695	1318.24	1295	1722.5	1571.02	1322.5	1247.42	307.816	318.6	439.322	627.2	1019.26	2141
452696	1362.11	1357	1808.36	1608.14	1382.98	1267.66	325.466	333.9	474.778	655.2	1079.69	2248
452697	1472.32	1446	1922.84	1673.6	1478.4	1339.96	360.06	362.7	515.22	710.08	1178.01	2376
452698	1474.46	1460	1942.98	1694.12	1497.89	1352.49	366.414	368.1	522.422	720.16	1197.86	2411
452699	1490.51	1480	1968.42	1701.93	1515.36	1357.31	370.65	370.8	529.624	731.36	1212.29	2440
452700	1499.07	1481	1985.38	1710.73	1522.75	1369.84	373.474	371.7	532.948	735.84	1222.21	2447
452701	1634.96	1615	2185.72	1837.74	1686.72	1454.68	418.658	398.7	608.292	788.48	1372.84	2691
452702	1669.2	1647	2238.72	1882.68	1726.37	1487.45	432.778	409.5	632.114	806.4	1405.32	2737
452703	1698.09	1658	2259.92	1923.71	1733.09	1533.72	441.25	417.6	634.884	817.6	1417.04	2761
452704	1720.56	1683	2280.06	1954	1745.86	1562.64	450.428	429.3	640.978	840	1430.57	2804
452705	1767.64	1769	2371.22	2007.73	1824.48	1620.48	468.784	437.4	658.152	859.04	1472.06	2888
452706	1792.25	1825	2416.8	2039	1872.86	1650.37	478.668	443.7	679.204	884.8	1508.14	2932
452707	1795.46	1834	2426.34	2040.95	1880.26	1654.22	480.786	446.4	680.866	887.04	1515.36	2940
452708	1799.74	1839	2433.76	2045.84	1887.65	1662.9	482.198	447.3	682.528	890.4	1523.48	2946
452709	1800.81	1838	2431.64	2045.84	1887.65	1662.9	482.198	447.3	683.636	890.4	1523.48	2946
452710	1793.32	1827	2417.86	2036.07	1878.91	1652.3	480.786	447.3	682.528	887.04	1520.77	2940
452711	1798.67	1829	2417.86	2037.05	1882.94	1654.22	481.492	447.3	684.19	887.04	1518.07	2945
452712	1819	1840	2442.24	2058.54	1895.04	1678.32	483.61	450	687.514	890.4	1527.99	2961
452713	1871.43	1891	2504.78	2115.2	1948.8	1713.99	494.2	451.8	696.378	915.04	1558.66	3039
452714	1907.81	1920	2540.82	2157.22	1975.01	1752.55	499.848	457.2	707.458	930.72	1579.4	3094
452715	2001.97	2016	2665.9	2246.12	2052.29	1818.1	516.086	469.8	729.618	972.16	1633.52	3217
452716	2012.67	2029	2681.8	2263.71	2057.66	1828.71	520.322	472.5	731.834	977.76	1643.44	3245
452717	2045.84	2082	2729.5	2304.74	2087.23	1855.7	530.912	477	742.914	997.92	1675.92	3312
452718	2066.17	2095	2746.46	2318.42	2101.34	1873.05	537.266	478.8	749.562	1012.48	1694.86	3332
452719	2068.31	2110	2765.54	2325.26	2115.46	1877.87	542.208	479.7	756.764	1020.32	1710.19	3346
452720	2077.94	2119	2781.44	2332.1	2128.22	1880.76	545.032	479.7	760.642	1025.92	1722.82	3356
452721	2075.8	2121	2781.44	2329.17	2127.55	1877.87	544.326	479.7	760.088	1027.04	1722.82	3349
452722	2056.54	2112	2761.3	2304.74	2116.13	1857.63	542.208	476.1	752.332	1016.96	1702.07	3299
452723	2059.75	2114	2766.6	2309.63	2118.14	1860.52	542.208	476.1	752.332	1016.96	1703.88	3304
452724	2044.77	2106	2758.12	2294.97	2108.74	1849.92	537.266	475.2	751.778	1006.88	1697.56	3262
452725	2050.12	2108	2753.88	2304.74	2108.06	1841.24	535.854	475.2	750.67	1004.64	1692.15	3258
452726	2046.91	2107	2753.88	2289.11	2108.06	1842.2	538.678	474.3	751.778	1000.16	1689.45	3254
452727	1854.31	1962	2560.96	2121.07	1939.39	1674.47	517.498	433.8	703.58	927.36	1613.68	3075
452728	1903.53	2007	2629.86	2192.39	1987.1	1736.16	527.382	443.7	714.66	960.96	1640.74	3185
452729	1836.12	1947	2598.06	2133.77	1940.06	1676.4	518.91	423	691.392	912.8	1590.23	3101
452730	1859.66	1969	2613.96	2173.82	1961.57	1705.32	522.44	428.4	695.824	922.88	1599.25	3143
452731	1934.56	2027	2707.24	2271.53	2010.62	1777.62	521.734	436.5	706.904	941.92	1639.84	3271
452732	2003.04	2090	2784.62	2312.56	2087.9	1815.21	533.03	430.2	720.754	966.56	1679.52	3355
452733	2011.6	2096	2783.56	2320.38	2089.92	1809.43	530.206	429.3	724.632	967.68	1693.05	3372
452734	2021.23	2110	2814.3	2331.12	2110.08	1819.07	533.03	430.2	739.59	974.4	1725.53	3395
452735	2031.93	2131	2837.62	2341.87	2136.29	1837.38	537.266	432	749.562	987.84	1733.64	3405
452736	2027.65	2116	2817.48	2330.14	2126.88	1831.6	535.148	431.1	747.9	978.88	1719.21	3394
452737	2061.89	2142	2872.6	2374.11	2157.79	1859.56	543.62	434.7	756.21	988.96	1746.27	3441
452738	2068.31	2154	2896.98	2403.42	2182.66	1876.91	548.562	436.5	763.412	994.56	1758	3476
452739	2076.87	2141	2892.74	2390.72	2182.66	1867.27	545.032	440.1	757.872	999.04	1749.88	3489
452740	2141.07	2195	2986.02	2449.34	2229.7	1901.97	552.798	447.3	766.736	1023.68	1794.08	3578
452741	2149.63	2194	2992.38	2459.11	2235.07	1906.79	552.092	447.3	768.952	1025.92	1798.59	3579
452742	2263.05	2297	3153.5	2533.36	2364.77	1962.7	567.624	457.2	803.854	1072.96	1885.18	3719
452743	2290.87	2330	3173.64	2541.18	2387.62	1965.6	571.154	459.9	813.272	1087.52	1907.73	3752
452744	2301.57	2348	3196.96	2555.83	2404.42	1978.13	577.508	462.6	824.352	1103.2	1916.75	3791
452745	2346.51	2397	3254.2	2584.16	2455.49	1992.59	589.51	470.7	840.418	1122.24	1964.56	3847
452746	2329.39	2382	3238.3	2556.81	2433.98	1969.45	589.51	470.7	831	1114.4	1952.83	3801
452747	2334.74	2385	3241.48	2562.67	2441.38	1971.38	590.922	470.7	832.662	1116.64	1959.14	3809
452748	2314.41	2351	3183.18	2536.29	2390.3	1939.57	580.332	467.1	818.812	1100.96	1922.16	3756
452749	2297.29	2327	3149.26	2523.59	2371.49	1922.22	569.036	467.1	805.516	1094.24	1888.79	3738
452750	2318.69	2347	3177.88	2550.95	2386.27	1945.35	575.39	469.8	813.826	1098.72	1902.32	3780
452751	2335.81	2359	3206.5	2573.42	2398.37	1972.34	580.332	470.7	821.028	1112.16	1921.26	3848
452752	2331.53	2359	3202.26	2573.42	2392.32	1974.27	578.92	471.6	821.028	1112.16	1916.75	3849
452753	2334.74	2363	3208.62	2583.19	2396.35	1979.09	579.626	471.6	823.798	1118.88	1925.77	3857
452754	2330.46	2360	3200.14	2578.3	2395.01	1978.13	578.214	471.6	822.69	1114.4	1924.87	3859
452755	2330.46	2356	3200.14	2578.3	2386.27	1977.16	573.978	468	819.366	1111.04	1916.75	3846
452756	2331.53	2355	3199.08	2580.26	2388.29	1978.13	575.39	468	818.812	1112.16	1923.06	3849
452757	2333.67	2377	3223.46	2603.7	2405.76	1999.34	578.214	469.8	826.014	1120	1937.5	3877
452758	2333.67	2376	3221.34	2606.64	2405.76	2000.3	578.214	468.9	826.014	1120	1933.89	3875
452759	2319.76	2369	3210.74	2594.91	2401.06	1992.59	576.096	466.2	824.906	1116.64	1923.97	3867
452760	2319.76	2370	3212.86	2597.84	2402.4	1994.52	576.802	467.1	826.014	1117.76	1924.87	3869
452761	2325.11	2373	3216.04	2603.7	2402.4	2000.3	577.508	468	827.676	1121.12	1927.57	3879
452762	2367.91	2455	3308.26	2669.16	2478.34	2052.36	598.688	478.8	850.39	1159.2	1998.83	4047
452763	2373.26	2461	3319.92	2677.96	2482.37	2056.21	602.924	481.5	854.268	1163.68	2006.05	4069
452764	2387.17	2465	3327.34	2679.91	2492.45	2053.32	604.336	481.5	860.362	1174.88	2016.87	4084
452765	2191.36	2250	3067.64	2419.05	2325.12	1880.76	577.508	419.4	812.164	1106.56	1944.71	3779
452766	2046.91	2138	2871.54	2227.56	2171.23	1742.91	542.914	382.5	770.06	1040.48	1857.22	3510
452767	2050.12	2140	2877.9	2226.58	2175.26	1744.84	542.914	382.5	773.384	1046.08	1863.53	3515
452768	2056.54	2145	2882.14	2227.56	2180.64	1745.8	543.62	382.5	779.478	1046.08	1866.24	3524
452769	2020.16	2108	2811.12	2182.62	2140.99	1704.35	535.854	369.9	766.182	1024.8	1838.28	3452
452770	2008.39	2101	2792.04	2166.99	2130.91	1690.86	530.206	362.7	756.21	1016.96	1823.84	3436
452771	1792.25	1886	2491	1942.28	1895.04	1544.33	475.138	299.7	678.096	889.28	1627.21	3045
452772	1686.32	1800	2383.94	1882.68	1809.7	1478.78	445.486	272.7	641.532	840	1547.83	2920
452773	1691.67	1809	2391.36	1892.45	1815.07	1479.74	446.898	273.6	643.748	843.36	1548.73	2936
452774	1659.57	1771	2330.94	1863.14	1767.36	1448.89	432.072	266.4	618.818	819.84	1503.63	2857
452775	1663.85	1776	2333.06	1871.93	1772.06	1452.75	434.896	266.4	618.818	819.84	1507.24	2863
452776	1662.78	1778	2336.24	1874.86	1772.06	1452.75	434.896	267.3	618.818	822.08	1507.24	2862
452777	1551.5	1674	2170.88	1773.26	1634.3	1387.2	396.066	243.9	552.338	775.04	1368.33	2656
452778	1508.7	1627	2105.16	1711.7	1585.25	1356.35	378.416	231.3	524.084	753.76	1321.43	2610
452779	1508.7	1667	2132.72	1710.73	1614.14	1342.85	386.888	233.1	533.502	763.84	1340.37	2612
452780	1485.16	1628	2099.86	1678.49	1598.69	1319.72	375.592	222.3	529.07	742.56	1324.14	2571
452781	1440.22	1548	2015.06	1628.66	1519.39	1260.91	360.766	216	511.896	725.76	1288.96	2489
452782	1417.75	1494	1973.72	1598.37	1477.06	1239.7	352.294	209.7	493.06	700	1252.88	2454
452783	1413.47	1488	1966.3	1598.37	1471.68	1236.81	350.176	207	492.506	701.12	1245.66	2452
452784	1416.68	1488	1963.12	1594.46	1471.68	1237.78	350.176	207	493.614	702.24	1243.86	2453
452785	1441.29	1507	1975.84	1631.59	1484.45	1241.63	352.294	209.7	498.046	710.08	1254.68	2492
452786	1515.12	1564	2037.32	1748.83	1526.11	1335.14	358.648	217.8	511.342	731.36	1283.55	2578
452787	1624.26	1634	2122.12	1876.82	1596	1419.01	372.768	229.5	530.732	768.32	1340.37	2658
452788	1668.13	1677	2163.46	1928.6	1628.26	1450.82	379.828	239.4	546.798	784	1376.45	2736
452789	1769.78	1788	2317.16	2022.39	1733.76	1516.37	398.89	261	583.916	813.12	1457.63	2811
452790	1777.27	1844	2359.56	2020.44	1768.03	1516.37	411.598	260.1	593.334	832.16	1488.3	2824
452791	1709.86	1776	2269.46	1951.07	1717.63	1467.21	403.126	249.3	587.794	801.92	1468.46	2737
452792	1698.09	1757	2248.26	1940.32	1708.9	1460.46	396.066	244.8	580.592	794.08	1445.91	2712
452793	1674.55	1713	2211.16	1899.29	1682.02	1436.36	389.712	242.1	575.052	775.04	1430.57	2649
452794	1649.94	1689	2178.3	1879.75	1657.15	1418.04	380.534	237.6	563.972	759.36	1401.71	2622
452795	1655.29	1691	2182.54	1883.66	1659.84	1420.94	381.946	237.6	565.634	763.84	1406.22	2636
452796	1651.01	1685	2173	1885.61	1651.1	1421.9	382.652	238.5	561.202	759.36	1394.49	2639
452797	1668.13	1701	2198.44	1906.13	1671.26	1440.22	387.594	244.8	569.512	771.68	1408.02	2675
452798	1678.83	1703	2201.62	1909.06	1676.64	1446	390.418	244.8	572.836	775.04	1408.92	2691
452799	1680.97	1715	2211.16	1909.06	1686.05	1446	391.83	246.6	577.822	782.88	1418.85	2707
452800	1679.9	1720	2207.98	1915.9	1690.75	1446	389.712	246.6	575.606	785.12	1418.85	2705
452801	1675.62	1719	2214.34	1912.97	1693.44	1449.86	388.3	244.8	576.16	782.88	1420.65	2693
452802	1619.98	1649	2118.94	1819.17	1632.29	1377.56	361.472	238.5	555.108	759.36	1358.41	2574
452803	1550.43	1609	2052.16	1737.11	1573.15	1311.04	351.588	226.8	539.596	721.28	1316.02	2432
452804	1766.57	1790	2256.74	1992.1	1739.14	1523.12	386.888	257.4	573.944	772.8	1384.57	2589
452805	1965.59	1946	2499.48	2207.04	1897.06	1698.57	429.248	291.6	609.4	836.64	1496.42	2877
452806	2097.2	2036	2630.92	2318.42	1992.48	1783.4	449.016	309.6	635.992	873.6	1561.36	2974
452807	2077.94	2005	2567.32	2288.13	1979.71	1727.49	446.192	308.7	624.358	856.8	1525.28	2876
452808	2087.57	2038	2618.2	2296.93	2004.58	1733.27	449.016	333.9	624.358	841.12	1540.62	2835
452809	2067.24	2017	2590.64	2273.48	1976.35	1721.7	444.78	331.2	612.724	835.52	1498.22	2803
452810	2096.13	2015	2571.56	2288.13	1964.26	1740.02	445.486	330.3	608.292	836.64	1484.69	2801
452811	2148.56	2068	2617.14	2344.8	1999.2	1770.87	454.664	338.4	619.372	847.84	1548.73	2864
452812	2199.92	2144	2696.64	2406.35	2056.99	1818.1	475.138	351	638.208	873.6	1609.17	2929
452813	2284.45	2310	2905.46	2452.27	2228.35	1853.77	503.378	365.4	694.162	912.8	1739.96	3002
452814	2272.68	2303	2893.8	2429.8	2216.26	1839.31	501.966	365.4	687.514	912.8	1722.82	2969
452815	2272.68	2306	2884.26	2428.82	2211.55	1849.92	500.554	361.8	685.852	907.2	1725.53	2945
452816	2226.67	2257	2797.34	2390.72	2163.17	1821.96	497.024	356.4	677.542	881.44	1690.35	2855
452817	2273.75	2288	2841.86	2447.39	2202.82	1861.48	501.26	368.1	682.528	898.24	1723.72	2924
452818	2219.18	2231	2745.4	2428.82	2122.18	1865.34	492.788	368.1	654.828	872.48	1663.29	2839
452819	2289.8	2277	2818.54	2484.51	2157.12	1925.11	499.142	377.1	667.57	896	1698.47	2875
452820	2309.06	2289	2830.2	2510.89	2167.87	1950.17	503.378	377.1	670.894	899.36	1712	2894
452821	2280.17	2251	2785.68	2494.28	2122.85	1938.6	492.082	369.9	657.598	883.68	1665.99	2861
452822	2329.39	2292	2851.4	2573.42	2171.23	1981.02	500.554	377.1	669.232	907.2	1697.56	2931
452823	2376.47	2369	2958.46	2618.36	2217.6	2008.01	510.438	395.1	684.19	920.64	1723.72	3018
452824	2422.48	2436	3039.02	2669.16	2264.64	2044.64	533.03	409.5	703.026	944.16	1776.94	3076
452825	2465.28	2492	3099.44	2717.04	2297.57	2097.66	548.562	423.9	721.308	967.68	1802.2	3150
452826	2466.35	2508	3124.88	2722.9	2319.74	2108.27	554.916	432.9	727.402	978.88	1818.43	3167
452827	2504.87	2534	3195.9	2747.32	2360.06	2115.02	560.564	446.4	729.618	992.32	1832.86	3170
452828	2562.65	2598	3293.42	2804.97	2417.86	2157.43	581.744	464.4	754.548	1014.72	1901.42	3264
452829	2591.54	2662	3393.06	2830.37	2480.35	2184.42	607.16	474.3	780.032	1018.08	1945.61	3316
452830	2595.82	2686	3401.54	2834.28	2486.4	2188.28	606.454	475.2	780.586	1018.08	1943.81	3318
452831	2585.12	2649	3376.1	2799.11	2462.88	2162.25	600.806	476.1	770.614	1005.76	1912.24	3277
452832	2587.26	2652	3379.28	2801.06	2464.22	2169	602.218	477	771.722	1008	1916.75	3280
452833	2594.75	2657	3387.76	2808.88	2469.6	2169.96	605.748	479.7	775.046	1010.24	1923.97	3295
452834	2596.89	2659	3388.82	2813.76	2472.96	2172.86	606.454	479.7	775.6	1011.36	1924.87	3300
452835	2594.75	2658	3386.7	2803.01	2472.96	2171.89	607.866	477.9	772.83	1009.12	1921.26	3282
452836	2602.24	2667	3403.66	2808.88	2476.32	2174.78	608.572	479.7	773.938	1011.36	1923.97	3303
452837	2605.45	2668	3404.72	2809.85	2479.68	2176.71	608.572	480.6	773.938	1012.48	1925.77	3310
452838	2541.25	2577	3284.94	2714.11	2388.29	2108.27	583.862	465.3	741.252	957.6	1836.47	3094
452839	2548.74	2583	3295.54	2722.9	2393.66	2112.12	585.98	470.7	742.36	962.08	1842.79	3106
452840	2550.88	2585	3310.38	2730.72	2400.38	2118.87	587.392	472.5	746.792	964.32	1847.3	3125
452841	2563.72	2597	3324.16	2737.55	2408.45	2127.55	589.51	479.7	749.562	965.44	1855.41	3143
452842	2584.05	2626	3351.72	2769.8	2426.59	2174.78	600.806	486	753.44	975.52	1871.65	3188
452843	2618.29	2664	3400.48	2815.71	2462.21	2209.49	610.69	494.1	767.29	992.32	1904.12	3243
452844	2647.18	2706	3458.78	2843.07	2502.53	2238.41	621.28	510.3	779.478	1012.48	1929.38	3317
452845	2656.81	2722	3478.92	2848.93	2513.28	2242.26	625.516	514.8	780.586	1018.08	1934.79	3330
452846	2658.95	2716	3477.86	2849.91	2509.25	2244.19	626.222	515.7	780.586	1020.32	1932.99	3327
452847	2663.23	2716	3479.98	2852.84	2509.25	2246.12	626.222	515.7	781.14	1021.44	1933.89	3331
452848	2655.74	2696	3463.02	2832.32	2493.79	2241.3	620.574	514.8	780.586	1013.6	1920.36	3302
452849	2755.25	2791	3564.78	2919.28	2563.01	2311.67	635.4	549	797.76	1036	1965.46	3402
452850	2818.38	2898	3681.38	2994.51	2647.01	2377.22	657.992	567.9	824.906	1064	2028.6	3492
452851	2893.28	2958	3776.78	3054.1	2706.14	2444.7	667.876	583.2	844.85	1096.48	2073.7	3579
452852	2912.54	2991	3799.04	3074.62	2724.96	2449.52	674.23	587.7	857.592	1105.44	2098.95	3607
452853	2890.07	2966	3781.02	3054.1	2710.18	2438.92	670.7	589.5	856.484	1102.08	2097.15	3585
452854	2844.06	2906	3720.6	3016	2663.81	2407.11	657.286	579.6	841.526	1076.32	2056.56	3538
452855	2841.92	2913	3723.78	3020.88	2666.5	2410	657.992	582.3	840.418	1078.56	2057.46	3547
452856	2849.41	2921	3742.86	3033.59	2672.54	2426.39	661.522	583.2	843.188	1085.28	2063.78	3562
452857	2902.91	3007	3831.9	3091.23	2735.71	2453.38	669.994	599.4	863.686	1096.48	2128.72	3647
452858	2899.7	3007	3828.72	3091.23	2732.35	2451.45	669.288	598.5	862.578	1095.36	2128.72	3643
452859	2928.59	3039	3866.88	3120.54	2769.98	2472.66	684.114	603	871.996	1104.32	2162.09	3670
452860	2921.1	3036	3865.82	3116.63	2763.94	2465.91	684.114	603	870.334	1102.08	2163.9	3664
452861	2889	3014	3850.98	3067.78	2747.81	2436.03	679.878	600.3	864.794	1090.88	2142.25	3611
452862	2819.45	2960	3789.5	2960.31	2708.83	2348.3	674.23	592.2	849.836	1072.96	2120.6	3534
452863	2634.34	2839	3637.92	2762.96	2592.58	2204.67	648.108	564.3	804.962	1008	2012.36	3353
452864	2505.94	2703	3449.24	2636.92	2453.47	2131.4	624.81	545.4	772.276	969.92	1921.26	3252
452865	2512.36	2710	3455.6	2647.67	2461.54	2139.12	625.516	545.4	774.492	973.28	1924.87	3265
452866	2465.28	2624	3380.34	2606.64	2393.66	2097.66	602.218	540	746.238	948.64	1854.51	3201
452867	2461	2617	3367.62	2595.89	2388.96	2088.02	601.512	541.8	744.576	947.52	1849.1	3188
452868	2456.72	2618	3363.38	2591	2384.93	2081.28	600.1	541.8	744.022	946.4	1845.49	3179
452869	2457.79	2618	3363.38	2591	2385.6	2081.28	600.1	541.8	743.468	946.4	1846.39	3181
452870	2457.79	2614	3359.14	2588.07	2382.91	2079.35	598.688	541.8	741.252	943.04	1841.88	3176
452871	2457.79	2614	3355.96	2587.1	2379.55	2074.53	597.982	543.6	739.036	937.44	1838.28	3160
452872	2437.46	2594	3323.1	2558.76	2359.39	2054.28	589.51	537.3	730.172	925.12	1824.75	3112
452873	2442.81	2603	3330.52	2570.49	2364.77	2061.03	590.922	540	731.834	931.84	1826.55	3126
452874	2444.95	2621	3328.4	2569.51	2370.14	2068.74	590.216	542.7	734.604	931.84	1832.86	3120
452875	2468.49	2652	3371.86	2590.03	2401.06	2079.35	598.688	549.9	735.158	928.48	1842.79	3128
452876	2468.49	2645	3372.92	2583.19	2393.66	2075.49	598.688	549	735.712	926.24	1838.28	3125
452877	2462.07	2643	3358.08	2572.44	2385.6	2069.71	597.276	548.1	734.05	921.76	1831.06	3118
452878	2461	2658	3368.68	2573.42	2387.62	2067.78	598.688	549	734.05	922.88	1831.06	3122
452879	2410.71	2602	3297.66	2497.21	2345.28	2003.19	588.098	536.4	723.524	909.44	1813.92	3060
452880	2222.39	2447	3102.62	2273.48	2192.74	1813.28	557.74	513.9	695.824	869.12	1758.9	2931
452881	1876.78	2178	2717.84	1916.87	1923.26	1532.76	493.494	453.6	629.898	761.6	1573.99	2506
452882	1876.78	2182	2719.96	1920.78	1922.59	1532.76	493.494	453.6	631.006	761.6	1572.19	2510
452883	1765.5	2107	2621.38	1822.11	1841.95	1458.53	477.962	436.5	606.076	731.36	1516.26	2403
452884	1639.24	1957	2431.64	1706.82	1681.34	1371.77	442.662	405	568.958	682.08	1399.9	2274
452885	1596.44	1939	2411.5	1671.65	1663.2	1338.03	437.014	403.2	557.324	668.64	1381.86	2243
452886	1597.51	1939	2411.5	1671.65	1663.2	1338.03	437.014	403.2	557.324	668.64	1381.86	2243
452887	1536.52	1864	2341.54	1604.23	1606.08	1292.72	420.07	392.4	535.164	642.88	1302.49	2159
452888	1317.17	1561	1962.06	1399.06	1312.42	1132.7	356.53	351.9	440.984	553.28	1064.36	1944
452889	1317.17	1561	1963.12	1398.09	1313.09	1132.7	356.53	351.9	440.984	553.28	1062.56	1944
452890	1317.17	1563	1964.18	1398.09	1313.09	1131.74	357.236	351.9	442.092	553.28	1064.36	1945
452891	1320.38	1568	1966.3	1407.86	1316.45	1140.41	360.766	352.8	444.862	561.12	1069.77	1965
452892	1320.38	1572	1969.48	1409.81	1318.46	1144.27	361.472	352.8	445.416	562.24	1070.67	1973
452893	1199.47	1485	1838.04	1281.82	1219.01	1032.44	340.998	331.2	421.04	510.72	985.886	1841
452894	1218.73	1496	1876.2	1314.07	1251.94	1055.58	345.234	333.9	430.458	521.92	1004.83	1879
452895	1130.99	1419	1788.22	1245.67	1193.47	993.884	333.232	322.2	412.73	489.44	964.238	1808
452896	1033.62	1335	1685.4	1132.34	1126.94	919.656	321.23	309.6	392.786	452.48	924.55	1689
452897	1037.9	1342	1709.78	1146.02	1139.71	933.152	324.054	311.4	396.11	454.72	940.786	1720
452898	1042.18	1345	1720.38	1155.79	1144.42	942.792	324.76	313.2	399.988	462.56	952.512	1728
452899	995.1	1274	1617.56	1110.85	1097.38	920.62	314.17	295.2	387.8	451.36	930.864	1650
452900	900.94	1176	1491.42	1020.97	1025.47	838.68	275.34	267.3	352.898	411.04	860.508	1527
452901	902.01	1178	1495.66	1024.87	1032.86	844.464	275.34	269.1	358.992	414.4	866.822	1529
452902	885.96	1147	1454.32	1015.1	1006.66	822.292	268.28	258.3	350.682	405.44	841.566	1489
452903	852.79	1114	1375.88	985.793	962.976	811.688	254.16	248.4	337.94	385.28	807.29	1455
452904	906.29	1144	1397.08	1098.15	1001.28	857.96	254.16	257.4	339.048	405.44	814.506	1491
452905	964.07	1164	1390.72	1161.65	1012.03	906.16	257.69	271.8	336.832	433.44	821.722	1549
452906	1004.73	1216	1456.44	1217.34	1053.7	950.504	270.398	276.3	352.898	451.36	851.488	1607
452907	1007.94	1214	1458.56	1216.37	1057.73	954.36	268.986	275.4	353.452	454.72	852.39	1614
452908	1003.66	1209	1455.38	1219.3	1056.38	957.252	267.574	271.8	349.574	452.48	848.782	1604
452909	1046.46	1220	1522.16	1274.98	1098.72	990.992	276.752	280.8	362.316	467.04	885.764	1657
452910	1116.01	1323	1654.66	1329.7	1206.91	1022.8	305.698	296.1	399.434	499.52	977.768	1722
452911	1114.94	1359	1664.2	1333.61	1223.04	1018.95	309.934	299.7	407.19	506.24	1002.12	1737
452912	1114.94	1366	1662.08	1333.61	1235.14	1023.77	317.7	301.5	414.946	509.6	1015.65	1724
452913	1110.66	1361	1654.66	1331.65	1231.1	1021.84	316.288	298.8	414.392	508.48	1017.46	1708
452914	1099.96	1343	1640.88	1323.84	1221.7	1012.2	313.464	288.9	411.068	497.28	1007.53	1671
452915	1105.31	1348	1650.42	1329.7	1229.09	1012.2	314.876	288.9	414.946	499.52	1015.65	1685
452916	1044.32	1276	1565.62	1254.47	1169.95	937.972	292.284	274.5	391.678	472.64	960.63	1578
452917	1046.46	1279	1565.62	1261.31	1173.31	940.864	293.696	273.6	392.232	474.88	962.434	1581
452918	1021.85	1243	1516.86	1241.77	1141.73	922.548	284.518	259.2	381.706	458.08	938.08	1521
452919	1031.48	1262	1544.42	1256.42	1170.62	949.54	286.636	264.6	385.03	461.44	951.61	1560
452920	1030.41	1264	1545.48	1259.35	1171.3	951.468	285.93	264.6	385.584	461.44	952.512	1563
452921	1045.39	1259	1547.6	1277.92	1180.03	965.928	288.048	260.1	386.138	463.68	958.826	1581
452922	1042.18	1276	1579.4	1284.76	1198.18	967.856	290.872	263.7	390.016	465.92	975.062	1588
452923	1044.32	1277	1582.58	1286.71	1202.21	969.784	292.284	263.7	392.232	467.04	979.572	1593
452924	889.17	1082	1378	1134.3	1066.46	837.716	261.926	211.5	350.682	420	890.274	1417
452925	899.87	1108	1401.32	1146.02	1087.3	847.356	263.338	216	360.1	425.6	914.628	1438
452926	899.87	1109	1401.32	1147.97	1090.66	848.32	263.338	215.1	359.546	425.6	918.236	1439
452927	824.97	1047	1304.86	1084.47	1029.5	780.84	251.336	198.9	340.156	392	872.234	1351
452928	808.92	1014	1270.94	1067.86	1006.66	776.984	244.982	188.1	327.414	383.04	849.684	1326
452929	832.46	1049	1296.38	1095.22	1031.52	795.3	251.336	190.8	332.954	394.24	864.116	1364
452930	851.72	1057	1305.92	1119.64	1036.9	804.94	251.336	190.8	335.17	402.08	864.116	1383
452931	916.99	1102	1373.76	1207.57	1079.9	873.384	262.632	198	352.344	418.88	911.922	1451
452932	1023.99	1220	1571.98	1352.17	1238.5	994.848	285.93	222.3	395.002	448	1014.75	1579
452933	1019.71	1204	1567.74	1342.4	1231.78	994.848	285.93	212.4	390.57	465.92	999.416	1556
452934	1101.03	1287	1699.18	1467.45	1326.53	1104.74	301.462	229.5	414.392	508.48	1067.97	1677
452935	1082.84	1257	1672.68	1450.85	1300.32	1095.1	295.814	225.9	406.082	500.64	1042.71	1659
452936	1117.08	1293	1712.96	1491.88	1342.66	1128.84	301.462	230.4	414.946	509.6	1074.28	1710
452937	1122.43	1300	1735.22	1501.65	1364.16	1137.52	304.992	235.8	418.27	512.96	1083.3	1716
452938	1121.36	1301	1736.28	1498.72	1362.82	1136.56	304.992	235.8	417.716	514.08	1078.79	1715
452939	1117.08	1292	1727.8	1492.86	1352.06	1127.88	304.286	235.8	416.054	514.08	1074.28	1701
452940	1110.66	1271	1705.54	1477.22	1339.97	1115.35	300.756	234	411.068	504	1067.07	1669
452941	1118.15	1268	1702.36	1482.11	1339.3	1124.99	301.462	238.5	411.068	500.64	1066.16	1662
452942	1155.6	1290	1726.74	1527.05	1360.13	1158.73	304.286	241.2	417.716	510.72	1067.07	1697
452943	1196.26	1358	1782.92	1588.6	1401.12	1207.89	315.582	249.3	422.702	519.68	1093.22	1767
452944	1227.29	1377	1807.3	1612.05	1418.59	1228.14	324.76	252.9	426.58	526.4	1117.58	1788
452945	1242.27	1388	1825.32	1629.64	1423.3	1247.42	329.702	254.7	431.566	532	1128.4	1802
452946	1256.18	1400	1846.52	1634.52	1438.08	1256.09	331.82	254.7	434.336	537.6	1132.01	1821
452947	1284	1426	1880.44	1665.79	1471.68	1274.41	339.586	259.2	443.2	555.52	1156.36	1865
452948	1296.84	1436	1903.76	1673.6	1487.81	1281.16	343.822	259.2	442.646	563.36	1167.19	1877
452949	1292.56	1428	1897.4	1662.85	1480.42	1279.23	343.116	257.4	440.984	557.76	1163.58	1865
452950	1279.72	1407	1895.28	1660.9	1470.34	1269.59	340.998	253.8	439.876	552.16	1159.97	1853
452951	1251.9	1366	1843.34	1636.47	1429.34	1256.09	334.644	247.5	434.89	548.8	1141.03	1828
452952	1259.39	1382	1871.96	1661.88	1453.54	1267.66	337.468	250.2	437.66	555.52	1156.36	1851
452953	1262.6	1385	1877.26	1664.81	1456.22	1269.59	336.056	250.2	438.214	557.76	1158.17	1856
452954	1272.23	1378	1881.5	1672.62	1460.26	1274.41	336.762	249.3	440.984	556.64	1178.91	1859
452955	1277.58	1385	1900.58	1673.6	1472.35	1281.16	336.762	250.2	444.862	560	1191.54	1871
452956	1274.37	1390	1912.24	1668.72	1477.73	1282.12	336.762	250.2	448.186	556.64	1197.86	1874
452957	1277.58	1390	1915.42	1668.72	1481.76	1281.16	338.88	251.1	448.186	556.64	1199.66	1873
452958	1278.65	1394	1919.66	1668.72	1484.45	1283.08	339.586	251.1	449.294	556.64	1200.56	1873
452959	1277.58	1396	1923.9	1672.62	1484.45	1287.9	339.586	251.1	448.74	558.88	1199.66	1875
452960	1278.65	1387	1922.84	1678.49	1480.42	1288.87	338.88	251.1	450.402	561.12	1206.88	1877
452961	1307.54	1417	1977.96	1716.59	1521.41	1310.08	346.646	258.3	462.036	573.44	1249.27	1918
452962	1315.03	1432	1991.74	1720.5	1530.14	1316.82	348.058	259.2	464.806	575.68	1258.29	1936
452963	1311.82	1433	1990.68	1724.4	1530.82	1323.57	348.058	259.2	465.36	575.68	1258.29	1936
452964	1312.89	1434	1991.74	1730.27	1530.14	1321.64	348.058	259.2	465.914	575.68	1258.29	1937
452965	1312.89	1431	1989.62	1732.22	1529.47	1321.64	346.646	259.2	464.806	575.68	1255.58	1934
452966	1330.01	1447	1995.98	1752.74	1547.62	1337.07	350.176	261	469.792	582.4	1267.31	1969
452967	1333.22	1443	2011.88	1745.9	1546.27	1333.21	347.352	260.1	468.684	575.68	1267.31	1962
452968	1335.36	1440	2015.06	1746.88	1545.6	1332.25	348.058	261	469.792	575.68	1273.62	1961
452969	1339.64	1450	2026.72	1762.51	1548.96	1338.03	352.294	261.9	475.332	581.28	1286.25	1976
452970	1320.38	1440	1993.86	1736.13	1521.41	1319.72	350.882	260.1	464.806	571.2	1264.6	1953
452971	1309.68	1421	1959.94	1697.05	1492.51	1295.62	345.94	259.2	457.604	561.12	1240.25	1910
452972	1309.68	1423	1961	1699	1492.51	1296.58	346.646	260.1	457.604	562.24	1240.25	1911
452973	1312.89	1419	1941.92	1694.12	1489.15	1287.9	345.234	258.3	455.388	560	1225.82	1901
452974	1311.82	1422	1945.1	1696.07	1489.15	1289.83	345.94	258.3	456.496	560	1226.72	1902
452975	1310.75	1419	1933.44	1694.12	1479.07	1285.01	345.234	259.2	454.834	557.76	1226.72	1901
452976	1311.82	1415	1945.1	1700.96	1483.1	1288.87	347.352	256.5	458.712	558.88	1232.13	1915
452977	1160.95	1269	1775.5	1468.43	1363.49	1140.41	318.406	218.7	412.73	488.32	1124.79	1708
452978	1160.95	1271	1777.62	1469.41	1364.16	1141.38	318.406	218.7	413.838	490.56	1125.7	1711
452979	1076.42	1188	1686.46	1382.45	1290.91	1070.04	288.754	196.2	391.124	460.32	1079.69	1608
452980	1087.12	1196	1692.82	1397.11	1298.3	1078.72	288.048	198	394.448	461.44	1089.62	1622
452981	1093.54	1204	1699.18	1406.88	1303.01	1080.64	288.754	198.9	395.002	463.68	1091.42	1627
452982	1043.25	1140	1621.8	1342.4	1245.22	1030.52	278.164	190.8	379.49	443.52	1062.56	1555
452983	1065.72	1160	1654.66	1373.66	1274.11	1065.22	282.4	195.3	382.814	455.84	1086.01	1589
452984	1066.79	1163	1654.66	1385.39	1274.11	1074.86	277.458	197.1	382.814	455.84	1068.87	1598
452985	1032.55	1155	1600.6	1350.21	1235.14	1056.54	272.516	188.1	373.396	444.64	1055.34	1571
452986	1094.61	1165	1652.54	1501.65	1252.61	1198.25	266.162	202.5	377.828	468.16	1055.34	1686
452987	1197.33	1254	1794.58	1640.38	1378.94	1335.14	295.814	219.6	420.486	509.6	1207.78	1818
452988	1229.43	1310	1875.14	1698.03	1454.21	1375.63	307.816	220.5	435.998	520.8	1278.13	1855
452989	1213.38	1303	1847.58	1679.46	1434.72	1363.1	302.168	215.1	429.904	517.44	1271.82	1817
452990	1214.45	1313	1856.06	1682.39	1442.11	1366.95	303.58	216	432.674	517.44	1276.33	1824
452991	1218.73	1317	1862.42	1687.28	1449.5	1367.92	303.58	216	434.89	517.44	1281.74	1825
452992	1218.73	1316	1863.48	1680.44	1446.14	1365.02	302.874	216	434.336	515.2	1283.55	1823
452993	1212.31	1313	1862.42	1670.67	1443.46	1355.38	301.462	215.1	434.89	514.08	1283.55	1812
452994	1216.59	1315	1862.42	1671.65	1442.11	1355.38	302.168	215.1	434.89	514.08	1283.55	1814
452995	1209.1	1295	1840.16	1656.02	1413.89	1336.1	302.874	210.6	431.012	510.72	1278.13	1783
452996	1187.7	1281	1816.84	1628.66	1395.74	1312.97	297.226	209.7	427.134	502.88	1265.51	1750
452997	1188.77	1284	1818.96	1628.66	1399.1	1312.97	297.932	209.7	429.35	504	1266.41	1751
452998	1180.21	1268	1781.86	1615.96	1374.91	1302.36	289.46	205.2	422.148	497.28	1233.03	1732
452999	1180.21	1270	1782.92	1621.82	1376.26	1303.33	288.754	205.2	422.702	497.28	1232.13	1742
453000	1201.61	1286	1816.84	1667.74	1393.06	1320.68	290.166	211.5	431.012	497.28	1241.15	1767
453001	1220.87	1281	1820.02	1706.82	1391.71	1353.46	294.402	211.5	430.458	505.12	1237.54	1794
453002	1267.95	1330	1900.58	1771.3	1443.46	1417.08	302.168	219.6	439.876	519.68	1262.8	1870
453003	1340.71	1404	2035.2	1859.23	1542.24	1478.78	327.584	233.1	472.562	547.68	1332.25	1979
453004	1347.13	1405	2039.44	1849.46	1540.9	1474.92	324.76	234	470.9	546.56	1331.35	1974
453005	1349.27	1386	2034.14	1846.53	1536.86	1472.03	328.29	233.1	472.008	540.96	1345.78	1968
453006	1255.11	1318	1938.74	1721.47	1471.01	1380.45	313.464	219.6	445.97	514.08	1291.66	1862
453007	1142.76	1196	1733.1	1568.09	1314.43	1256.09	286.636	195.3	404.974	479.36	1185.23	1728
453008	1149.18	1199	1732.04	1572.97	1316.45	1259.95	288.048	196.2	406.082	481.6	1189.74	1737
453009	1022.92	1051	1537	1417.63	1173.98	1131.74	261.926	174.6	370.072	413.28	1093.22	1581
453010	1019.71	1042	1537	1410.79	1169.28	1130.77	262.632	175.5	371.734	414.4	1089.62	1592
453011	1034.69	1046	1538.06	1415.67	1176	1132.7	259.808	176.4	373.95	421.12	1103.15	1604
453012	999.38	1002	1469.16	1367.8	1110.14	1089.32	249.924	168.3	362.316	408.8	1058.95	1545
453013	1000.45	1005	1472.34	1366.82	1113.5	1089.32	249.924	168.3	364.532	408.8	1061.65	1552
453014	998.31	1007	1475.52	1372.68	1116.86	1096.07	250.63	169.2	364.532	411.04	1068.87	1558
453015	998.31	1006	1477.64	1371.71	1120.9	1101.85	250.63	169.2	363.978	409.92	1069.77	1559
453016	992.96	1007	1477.64	1368.78	1122.91	1099.92	249.924	170.1	364.532	406.56	1068.87	1554
453017	975.84	1004	1477.64	1363.89	1106.11	1083.54	254.16	168.3	365.086	405.44	1073.38	1552
453018	937.32	987	1458.56	1324.81	1108.13	1055.58	253.454	166.5	362.87	397.6	1082.4	1533
453019	889.17	925	1398.14	1268.15	1060.42	1004.49	240.746	156.6	355.668	385.28	1061.65	1480
453020	844.23	890	1355.74	1231.02	1038.24	971.712	225.214	151.2	348.466	372.96	1030.08	1449
453021	845.3	893	1356.8	1234.93	1040.26	973.64	225.214	151.2	349.574	372.96	1039.1	1459
453022	833.53	884	1337.72	1239.81	1030.18	974.604	225.92	152.1	347.358	369.6	1041.81	1460
453023	788.59	848	1285.78	1202.69	984.48	948.576	213.212	146.7	336.832	343.84	1004.83	1422
453024	789.66	854	1286.84	1203.66	986.496	953.396	213.212	146.7	337.94	343.84	1010.24	1434
453025	793.94	858	1295.32	1209.53	996.576	964.964	217.448	148.5	341.264	347.2	1027.38	1456
453026	793.94	861	1297.44	1215.39	1003.3	967.856	217.448	150.3	340.156	348.32	1041.81	1466
453027	791.8	859	1294.26	1218.32	1002.62	976.532	217.448	149.4	339.048	348.32	1043.61	1470
453028	778.96	835	1259.28	1190.96	975.744	966.892	213.918	146.7	333.508	339.36	1024.67	1443
453029	762.91	823	1240.2	1175.33	962.976	957.252	212.506	144.9	329.076	337.12	1003.93	1431
453030	765.05	823	1243.38	1177.29	964.992	962.072	213.212	144.9	330.738	337.12	1005.73	1444
453031	760.77	816	1230.66	1182.17	958.272	961.108	213.212	144	326.86	334.88	994.906	1437
453032	755.42	804	1231.72	1195.85	969.024	968.82	213.212	144.9	325.752	339.36	996.71	1449
453033	753.28	801	1226.42	1193.89	965.664	970.748	211.8	145.8	325.198	339.36	994.906	1451
453034	751.14	795	1220.06	1186.08	962.976	964	211.094	145.8	322.982	337.12	994.004	1448
453035	751.14	795	1223.24	1189.99	964.992	965.928	211.094	145.8	323.536	337.12	995.808	1453
453036	752.21	809	1253.98	1203.66	1008.67	983.28	215.33	145.8	327.968	343.84	1018.36	1498
453037	726.53	784	1210.52	1170.45	973.728	966.892	208.27	139.5	319.658	332.64	988.592	1468
453038	717.97	772	1204.16	1177.29	969.696	964.964	210.388	138.6	319.658	331.52	1009.34	1459
453039	702.99	759	1203.1	1162.63	962.304	941.828	211.094	138.6	315.226	331.52	1003.02	1456
453040	701.92	757	1202.04	1155.79	963.648	942.792	211.8	138.6	314.672	331.52	1006.63	1454
453041	684.8	740	1177.66	1140.16	946.176	924.476	208.27	136.8	310.24	323.68	992.2	1417
453042	679.45	737	1175.54	1139.18	945.504	918.692	208.27	136.8	308.578	323.68	987.69	1409
453043	679.45	737	1176.6	1140.16	946.176	918.692	208.27	137.7	308.578	325.92	990.396	1417
453044	683.73	740	1180.84	1155.79	954.912	922.548	210.388	139.5	308.024	332.64	994.004	1449
453045	817.48	910	1375.88	1345.33	1115.52	1045.94	237.216	180	345.696	422.24	1103.15	1753
453046	827.11	923	1397.08	1379.52	1122.24	1063.29	240.04	184.5	347.912	435.68	1113.07	1824
453047	834.6	927	1404.5	1386.36	1124.26	1071	240.746	186.3	350.128	440.16	1117.58	1851
453048	873.12	950	1432.06	1434.24	1143.07	1115.35	247.806	191.7	355.114	458.08	1132.01	1919
453049	919.13	978	1476.58	1499.69	1182.05	1158.73	259.102	202.5	360.654	478.24	1128.4	1975
453050	1305.4	1527	2182.54	1970.61	1682.02	1474.92	431.366	348.3	517.99	747.04	1571.28	2868
453051	1332.15	1553	2228.12	2003.83	1713.6	1491.31	446.898	360.9	531.84	759.36	1603.76	2924
453052	1389.93	1599	2273.7	2041.93	1745.86	1522.16	463.136	375.3	547.352	777.28	1642.54	2983
453053	1386.72	1585	2268.4	2018.48	1733.76	1516.37	460.312	375.3	548.46	781.76	1628.11	2966
453054	1399.56	1599	2284.3	2032.16	1745.86	1523.12	466.666	378.9	552.892	790.72	1639.84	2991
453055	1440.22	1631	2339.42	2075.15	1776.77	1574.21	477.962	387.9	565.634	815.36	1686.74	3078
453056	1729.12	1832	2584.28	2417.1	1941.41	1823.89	518.91	428.4	633.222	910.56	1821.14	3369
453057	2085.43	2114	2945.74	2811.81	2156.45	2130.44	569.742	477.9	697.486	1042.72	1992.52	3764
453058	2289.8	2265	3185.3	3058.01	2321.76	2337.7	591.628	509.4	727.956	1097.6	2070.99	3991
453059	2521.99	2410	3414.26	3252.43	2474.3	2520.86	619.162	543.6	767.844	1178.24	2155.78	4249
453060	2602.24	2479	3509.66	3314.96	2544.86	2585.45	630.458	554.4	782.802	1202.88	2187.35	4343
453061	2940.36	2875	4004.68	3607.08	2970.91	2782.1	708.824	629.1	894.156	1346.24	2466.07	4739
453062	2826.94	2774	3834.02	3418.52	2847.26	2615.33	689.056	607.5	853.714	1288	2358.73	4557
453063	2764.88	2676	3726.96	3334.5	2750.5	2529.54	665.052	592.2	821.028	1258.88	2230.65	4473
453064	3082.67	3018	4214.56	3665.7	3072.38	2808.13	730.71	673.2	896.372	1383.2	2404.73	4918
453065	3090.16	3037	4228.34	3678.41	3087.17	2819.7	735.652	681.3	900.804	1392.16	2407.44	4962
453066	3138.31	3065	4269.68	3738	3122.11	2865.01	741.3	685.8	916.316	1403.36	2446.22	5014
453067	3244.24	3146	4394.76	3855.24	3198.72	2967.19	770.246	702.9	948.448	1448.16	2535.52	5127
453068	3287.04	3191	4470.02	3898.23	3257.86	3020.21	785.072	711.9	964.514	1467.2	2569.8	5203
453069	3317	3233	4503.94	3926.56	3296.16	3048.17	790.014	715.5	970.608	1478.4	2577.92	5245
453070	3570.59	3519	4801.8	4134.66	3546.14	3215.9	868.38	776.7	1058.69	1574.72	2798.91	5520
453071	3655.12	3620	4926.88	4192.31	3644.26	3256.39	890.972	794.7	1086.95	1615.04	2891.81	5626
453072	3676.52	3638	4935.36	4201.1	3656.35	3264.1	895.208	797.4	1094.15	1619.52	2902.64	5639
453073	3677.59	3630	4927.94	4192.31	3645.6	3264.1	895.208	797.4	1089.72	1617.28	2897.22	5625
453074	3692.57	3667	4968.22	4207.94	3681.22	3278.56	905.798	803.7	1107.45	1628.48	2924.28	5662
453075	3695.78	3676	4978.82	4215.76	3686.59	3279.53	909.328	804.6	1109.66	1630.72	2926.99	5669
453076	3684.01	3673	4939.6	4171.79	3669.12	3257.36	915.682	802.8	1106.89	1626.24	2924.28	5640
453077	3681.87	3702	5005.32	4152.25	3693.98	3225.54	926.978	801.9	1112.99	1627.36	2954.05	5612
453078	3642.28	3658	4935.36	4097.54	3652.99	3174.45	919.918	796.5	1105.23	1616.16	2923.38	5553
453079	3565.24	3581	4803.92	4009.61	3550.85	3112.76	896.62	782.1	1075.87	1587.04	2856.63	5441
453080	3544.91	3575	4800.74	3988.11	3536.74	3100.22	887.442	780.3	1067.56	1582.56	2826.87	5415
453081	3558.82	3613	4852.68	4001.79	3579.74	3106.01	893.796	787.5	1074.76	1588.16	2839.5	5441
453082	3564.17	3635	4871.76	4013.52	3591.17	3114.68	894.502	790.2	1077.53	1590.4	2842.2	5448
453083	3588.78	3667	4909.92	4041.85	3622.75	3133.96	898.032	793.8	1081.96	1596	2852.12	5462
453084	3584.5	3668	4915.22	4042.83	3623.42	3134.93	896.62	792.9	1081.41	1596	2848.52	5453
453085	3578.08	3668	4908.86	4020.36	3621.41	3118.54	894.502	792.9	1076.98	1590.4	2835.89	5411
453086	3578.08	3669	4908.86	4021.33	3621.41	3118.54	894.502	792.9	1076.98	1590.4	2836.79	5413
453087	3649.77	3798	5055.14	4099.49	3734.98	3185.06	915.682	812.7	1098.03	1611.68	2880.99	5485
453088	3681.87	3856	5126.16	4120.99	3790.08	3212.05	928.39	818.1	1108.55	1620.64	2915.26	5517
453089	3684.01	3856	5124.04	4123.92	3788.74	3213.01	928.39	819	1108.55	1619.52	2914.36	5511
453090	3687.22	3855	5126.16	4125.87	3790.08	3214.94	930.508	817.2	1109.11	1618.4	2912.56	5505
453091	3689.36	3862	5136.76	4130.76	3793.44	3211.08	932.626	816.3	1110.22	1621.76	2914.36	5505
453092	3690.43	3860	5133.58	4115.12	3788.06	3207.23	928.39	814.5	1107.45	1615.04	2905.34	5488
453093	3690.43	3860	5133.58	4117.08	3790.75	3207.23	928.39	814.5	1107.45	1615.04	2905.34	5489
453094	3690.43	3855	5127.22	4111.22	3784.03	3198.55	927.684	813.6	1105.23	1612.8	2893.62	5474
453095	3702.2	3870	5129.34	4113.17	3790.75	3200.48	929.096	817.2	1105.78	1610.56	2885.5	5465
453096	3706.48	3884	5139.94	4113.17	3796.13	3201.44	931.92	820.8	1104.68	1612.8	2888.2	5462
453097	3716.11	3886	5137.82	4106.33	3794.78	3194.7	929.802	825.3	1103.57	1609.44	2878.28	5414
453098	3724.67	3894	5142.06	4114.15	3800.16	3196.62	930.508	828.9	1104.12	1611.68	2884.6	5425
453099	3731.09	3902	5148.42	4113.17	3807.55	3200.48	931.214	831.6	1106.34	1613.92	2888.2	5428
453100	3727.88	3895	5138.88	4105.35	3795.46	3182.16	927.684	828.9	1101.91	1609.44	2866.56	5390
453101	3727.88	3892	5130.4	4090.7	3788.06	3168.67	926.978	828	1101.35	1608.32	2846.71	5378
453102	3731.09	3894	5137.82	4093.63	3792.1	3169.63	929.096	830.7	1101.91	1609.44	2849.42	5382
453103	3732.16	3901	5139.94	4094.61	3798.14	3171.56	930.508	830.7	1103.01	1611.68	2852.12	5383
453104	3733.23	3901	5139.94	4091.68	3798.14	3168.67	930.508	830.7	1102.46	1611.68	2851.22	5378
453105	3732.16	3901	5137.82	4088.74	3795.46	3163.85	929.802	830.7	1100.8	1611.68	2848.52	5361
453106	3733.23	3901	5137.82	4089.72	3796.13	3163.85	929.802	832.5	1100.8	1611.68	2848.52	5363
453107	3731.09	3901	5129.34	4079.95	3790.08	3157.1	929.096	832.5	1098.58	1610.56	2842.2	5355
453108	3730.02	3901	5114.5	4068.23	3770.59	3145.53	926.978	830.7	1096.92	1603.84	2832.28	5333
453109	3730.02	3901	5114.5	4065.3	3770.59	3142.64	926.272	829.8	1096.92	1603.84	2830.48	5328
453110	3733.23	3902	5115.56	4066.27	3769.92	3142.64	926.272	829.8	1097.47	1604.96	2832.28	5331
453111	3733.23	3901	5112.38	4062.37	3765.22	3138.78	925.566	829.8	1097.47	1603.84	2825.06	5318
453112	3725.74	3882	5065.74	4035.01	3716.83	3117.58	920.624	828.9	1088.61	1594.88	2782.67	5263
453113	3726.81	3882	5067.86	4035.01	3718.18	3117.58	920.624	828.9	1088.61	1594.88	2782.67	5263
453114	3726.81	3882	5060.44	4023.29	3710.78	3112.76	916.388	829.8	1085.29	1593.76	2758.32	5257
453115	3724.67	3884	5056.2	4021.33	3706.75	3111.79	914.976	829.8	1083.62	1593.76	2750.2	5250
453116	3724.67	3884	5058.32	4020.36	3706.75	3111.79	914.976	829.8	1083.62	1593.76	2750.2	5250
453117	3719.32	3878	5046.66	3999.84	3693.31	3101.19	910.74	826.2	1079.19	1579.2	2734.86	5197
453118	3719.32	3878	5047.72	4000.82	3693.98	3101.19	910.74	826.2	1079.19	1579.2	2734.86	5200
453119	3718.25	3876	5047.72	3997.88	3693.98	3100.22	910.74	825.3	1079.19	1578.08	2733.06	5200
453120	3717.18	3876	5051.96	3997.88	3694.66	3102.15	910.74	824.4	1079.75	1578.08	2736.67	5201
453121	3583.43	3696	4836.78	3786.85	3528.67	2969.12	876.852	783	1036.53	1484	2615.8	4865
453122	3574.87	3683	4817.7	3748.75	3522.62	2951.77	874.028	778.5	1031.55	1468.32	2606.78	4794
453123	3528.86	3651	4780.6	3695.01	3500.45	2898.75	862.732	770.4	1025.45	1450.4	2589.64	4702
453124	3528.86	3653	4781.66	3695.99	3501.79	2898.75	862.732	770.4	1026.01	1449.28	2589.64	4707
453125	3464.66	3604	4693.68	3595.36	3429.89	2828.38	834.492	747.9	996.646	1401.12	2528.31	4560
453126	3058.06	3043	3965.46	3105.88	2917.82	2505.44	660.11	601.2	838.756	1137.92	2080.91	3658
453127	2983.16	2982	3875.36	3067.78	2859.36	2458.2	643.872	584.1	810.502	1102.08	2022.28	3547
453128	2984.23	2982	3875.36	3068.76	2859.36	2458.2	643.872	584.1	810.502	1102.08	2021.38	3547
453129	3002.42	2994	3883.84	3055.08	2878.18	2462.06	645.284	591.3	810.502	1105.44	2022.28	3552
453130	2991.72	2983	3871.12	3039.45	2866.08	2449.52	636.812	588.6	805.516	1096.48	2012.36	3526
453131	2949.99	2949	3810.7	2983.76	2832.48	2388.79	621.28	577.8	790.558	1069.6	1959.14	3433
453132	2642.9	2739	3551	2634.97	2660.45	2132.37	578.214	534.6	709.674	964.32	1792.27	3121
453133	2296.22	2464	3186.36	2228.54	2453.47	1828.71	530.206	483.3	652.058	836.64	1638.03	2728
453134	2108.97	2319	2960.58	2007.73	2294.88	1630.12	512.556	455.4	626.02	784	1573.99	2515
453135	1854.31	2154	2693.46	1778.14	2112.1	1413.22	476.55	417.6	578.376	694.4	1458.53	2221
453136	1424.17	1686	2083.96	1385.39	1612.8	1122.1	384.064	327.6	449.294	520.8	1141.03	1700
453137	1425.24	1690	2086.08	1377.57	1612.8	1122.1	384.064	327.6	449.848	520.8	1141.93	1701
453138	1357.83	1627	2000.22	1281.82	1546.27	1048.83	360.766	312.3	419.932	484.96	1067.97	1575
453139	1025.06	1244	1464.92	924.242	1165.25	746.136	288.048	233.1	337.386	367.36	858.704	1140
453140	1025.06	1244	1465.98	923.265	1165.25	746.136	288.048	233.1	337.386	367.36	857.802	1140
453141	952.3	1177	1380.12	839.243	1098.72	670.944	269.692	217.8	301.376	338.24	781.132	1032
453142	804.64	1055	1176.6	678.038	955.584	519.596	230.156	194.4	258.718	277.76	660.264	845
453143	807.85	1059	1175.54	679.992	955.584	519.596	230.156	194.4	258.718	277.76	660.264	845
453144	812.13	1063	1177.66	679.992	958.272	519.596	230.156	196.2	258.718	277.76	660.264	845
453145	786.45	1029	1134.2	646.774	915.264	485.856	220.272	190.8	247.638	266.56	634.106	804
453146	447.26	648	714.44	383.961	575.232	278.596	122.138	112.5	136.284	132.16	330.132	419
453147	451.54	652	716.56	385.915	575.232	278.596	122.138	113.4	135.176	133.28	329.23	418
453148	433.35	637	709.14	377.122	562.464	270.884	117.196	110.7	127.974	129.92	320.21	403
453149	429.07	637	704.9	375.168	561.12	267.992	115.784	109.8	127.42	129.92	317.504	401
453150	410.88	590	656.14	350.743	522.144	252.568	102.37	102.6	107.476	116.48	290.444	358
453151	353.1	512	541.66	290.169	451.584	223.648	70.6	92.7	81.992	97.44	219.186	305
453152	353.1	512	541.66	290.169	450.912	223.648	70.6	92.7	81.992	97.44	219.186	305
453153	352.03	512	540.6	290.169	450.24	223.648	70.6	92.7	81.992	97.44	219.186	305
453154	343.47	492	508.8	282.353	436.8	213.044	69.188	91.8	78.114	94.08	211.97	294
453155	346.68	492	508.8	283.33	439.488	214.008	69.188	92.7	78.114	94.08	212.872	294
453156	346.68	493	508.8	284.307	439.488	214.008	69.188	93.6	78.114	94.08	212.872	294
453157	335.98	463	460.04	270.629	399.168	207.26	63.54	87.3	70.912	88.48	200.244	266
453158	334.91	445	444.14	257.928	389.088	198.584	62.834	83.7	67.588	86.24	197.538	261
453159	309.23	415	403.86	231.549	358.176	179.304	60.01	80.1	62.048	80.64	184.008	248
453160	307.09	411	397.5	227.641	354.816	174.484	59.304	79.2	60.94	78.4	177.694	246
453161	304.95	402	382.66	226.664	343.392	173.52	58.598	77.4	59.278	77.28	172.282	241
453162	300.67	391	368.88	217.871	333.312	168.7	53.656	73.8	55.4	71.68	158.752	232
453163	179.76	204	156.88	103.562	161.952	67.48	24.004	48.6	22.16	38.08	71.258	120
453164	179.76	204	157.94	103.562	162.624	68.444	24.004	49.5	22.16	38.08	72.16	123
453165	180.83	204	157.94	103.562	162.624	68.444	24.004	49.5	22.16	39.2	73.964	125
453166	169.06	183	129.32	85.976	141.792	54.948	17.65	48.6	17.174	34.72	60.434	118
453167	169.06	183	129.32	86.953	141.792	55.912	17.65	48.6	17.174	34.72	60.434	118
453168	166.92	180	128.26	85.976	138.432	53.984	16.944	49.5	15.512	34.72	61.336	120
453169	167.99	180	128.26	85.976	139.104	55.912	16.944	49.5	16.066	34.72	64.042	120
453170	169.06	180	128.26	85.976	139.776	55.912	16.944	49.5	16.066	34.72	64.944	121
453171	145.52	139	102.82	74.252	118.944	50.128	12.002	42.3	12.188	30.24	54.12	103
453172	142.31	136	118.72	84.999	120.288	53.02	10.59	35.1	16.62	29.12	53.218	113
453173	175.48	167	154.76	126.033	140.448	83.868	14.826	41.4	23.822	43.68	67.65	171
453174	211.86	197	184.44	167.067	167.328	108.932	19.062	44.1	33.24	49.28	85.69	209
453175	226.84	214	206.7	185.63	179.424	121.464	24.004	44.1	34.902	52.64	92.906	235
453176	269.64	258	273.48	247.181	228.48	160.024	33.888	50.4	43.212	77.28	124.476	301
453177	295.32	286	313.76	276.491	258.72	187.016	41.654	51.3	53.184	88.48	152.438	346
453178	294.25	280	310.58	276.491	253.344	187.016	39.536	51.3	53.738	95.2	152.438	348
453179	301.74	299	326.48	281.376	267.456	190.872	43.066	54	60.94	98.56	164.164	365
453180	311.37	309	340.26	290.169	280.896	196.656	44.478	54	63.71	105.28	177.694	375
453181	311.37	322	349.8	288.215	285.6	200.512	44.478	52.2	63.71	108.64	184.91	381
453182	326.35	339	360.4	306.778	297.024	211.116	48.714	55.8	67.588	110.88	193.93	391
453183	339.19	351	386.9	323.387	315.168	234.252	55.774	60.3	78.114	117.6	216.48	412
453184	354.17	363	405.98	337.065	327.936	247.748	60.01	63.9	82.546	120.96	229.108	432
453185	363.8	363	405.98	343.904	331.296	252.568	62.128	63.9	82.546	123.2	232.716	441
453186	407.67	395	462.16	416.202	364.896	297.876	69.894	74.7	99.166	147.84	266.09	513
453187	438.7	425	493.96	455.282	389.76	329.688	74.836	81.9	110.8	162.4	297.66	565
453188	463.31	464	542.72	502.178	424.704	352.824	85.426	87.3	127.42	179.2	325.622	635
453189	498.62	471	580.88	507.063	467.712	367.284	92.486	88.2	130.744	192.64	339.152	646
453190	501.83	473	590.42	506.086	476.448	370.176	96.016	87.3	132.406	194.88	341.858	643
453191	515.74	474	613.74	509.017	497.952	377.888	103.782	89.1	135.73	200.48	355.388	649
453192	521.09	482	617.98	517.81	509.376	380.78	104.488	88.2	137.946	203.84	358.996	653
453193	526.44	493	631.76	538.327	520.8	393.312	106.606	90	145.702	212.8	364.408	664
453194	551.05	519	670.98	554.936	544.992	415.484	110.842	98.1	151.796	219.52	382.448	698
453195	587.43	551	701.72	594.016	574.56	454.044	115.784	105.3	165.092	239.68	413.116	739
453196	612.04	567	721.86	619.418	593.376	470.432	126.374	108	172.294	254.24	429.352	769
453197	663.4	625	786.52	676.084	640.416	523.452	134.14	119.7	182.82	274.4	456.412	818
453198	760.77	730	874.5	803.094	710.976	610.212	157.438	135	204.98	319.2	512.336	935
453199	844.23	790	959.3	895.909	770.784	681.548	170.852	149.4	224.924	353.92	567.358	1037
453200	894.52	837	1019.72	953.552	817.824	720.108	180.736	158.4	241.544	372.96	597.124	1104
453201	927.69	877	1082.26	998.494	866.208	754.812	194.15	168.3	259.272	394.24	626.89	1141
453202	974.77	927	1129.96	1034.64	903.168	794.336	204.034	173.7	273.122	411.04	652.146	1183
453203	1063.58	1022	1231.72	1125.5	991.872	869.528	218.86	178.2	290.296	431.2	703.56	1248
453204	1082.84	1036	1252.92	1149.93	1006.66	888.808	221.684	182.7	297.498	432.32	710.776	1266
453205	1067.86	1028	1245.5	1142.11	993.888	884.952	221.684	176.4	298.052	428.96	712.58	1264
453206	1089.26	1063	1295.32	1179.24	1024.8	916.764	227.332	184.5	307.47	436.8	728.816	1306
453207	1129.92	1112	1339.84	1219.3	1065.79	937.008	232.98	190.8	315.78	453.6	745.954	1363
453208	1126.71	1118	1343.02	1225.16	1063.78	937.972	234.392	189	317.996	456.96	753.17	1372
453209	1196.26	1163	1426.76	1294.53	1116.19	975.568	251.336	203.4	353.452	495.04	807.29	1475
453210	1198.4	1178	1450.08	1299.41	1128.96	978.46	256.984	206.1	361.762	501.76	825.33	1495
453211	1201.61	1185	1459.62	1303.32	1133.66	981.352	259.808	208.8	365.086	507.36	838.86	1507
453212	1205.89	1184	1464.92	1307.23	1139.04	985.208	262.632	208.8	366.194	511.84	842.468	1522
453213	1212.31	1194	1476.58	1314.07	1149.12	990.992	264.044	208.8	372.842	519.68	853.292	1542
453214	1217.66	1204	1488.24	1317.97	1158.53	998.704	265.456	209.7	376.166	520.8	864.116	1553
453215	1219.8	1208	1495.66	1319.93	1160.54	1006.42	267.574	212.4	377.828	521.92	874.038	1558
453216	1252.97	1236	1537	1349.24	1194.14	1057.51	273.222	216	386.692	530.88	886.666	1603
453217	1295.77	1268	1584.7	1404.93	1220.35	1098	279.576	220.5	393.894	548.8	906.51	1641
453218	1468.04	1403	1757.48	1609.12	1349.38	1254.16	314.17	241.2	430.458	599.2	1012.04	1816
453219	1546.15	1454	1842.28	1710.73	1418.59	1326.46	328.29	248.4	450.402	635.04	1056.24	1916
453220	1748.38	1664	2076.54	1864.12	1628.26	1437.32	377.71	268.2	529.624	722.4	1221.31	2154
453221	1831.84	1744	2215.4	1940.32	1720.99	1494.2	401.008	280.8	560.094	768.32	1307	2314
453222	1839.33	1754	2223.88	1947.16	1734.43	1500.95	406.656	283.5	565.08	772.8	1317.82	2329
453223	1858.59	1769	2260.98	1973.54	1757.28	1512.52	413.01	288	575.052	785.12	1331.35	2358
453224	1860.73	1768	2260.98	1976.47	1757.28	1515.41	415.128	288	577.268	788.48	1334.06	2369
453225	1874.64	1790	2295.96	2006.76	1786.18	1534.69	419.364	291.6	585.578	804.16	1346.69	2438
453226	1881.06	1796	2305.5	2028.25	1792.22	1549.15	420.776	294.3	586.132	808.64	1349.39	2454
453227	1901.39	1810	2318.22	2064.4	1799.62	1566.5	423.6	297.9	588.348	809.76	1353.9	2488
453228	2062.96	1944	2415.74	2234.4	1931.33	1704.35	438.426	315.9	618.818	854.56	1442.3	2646
453229	2173.17	2067	2573.68	2356.52	2062.37	1798.82	460.312	328.5	657.044	900.48	1551.44	2782
453230	2235.23	2138	2672.26	2422.96	2114.11	1879.8	473.726	339.3	678.65	934.08	1601.95	2854
453231	2242.72	2152	2696.64	2460.09	2128.9	1910.65	477.962	338.4	683.082	941.92	1608.27	2884
453232	2245.93	2147	2703	2474.74	2135.62	1922.22	478.668	338.4	683.636	946.4	1609.17	2901
453233	2255.56	2150	2711.48	2490.37	2141.66	1939.57	479.374	338.4	685.298	948.64	1610.97	2911
453234	2271.61	2164	2728.44	2526.52	2165.18	1972.34	482.904	341.1	688.622	957.6	1621.8	2954
453235	2385.03	2314	2916.06	2628.13	2300.93	2050.43	506.202	356.4	734.604	1011.36	1714.7	3145
453236	2391.45	2326	2923.48	2629.11	2306.3	2053.32	510.438	357.3	739.036	1014.72	1727.33	3156
453237	2395.73	2331	2928.78	2633.99	2313.02	2056.21	511.144	360	741.252	1016.96	1730.04	3167
453238	2413.92	2339	2947.86	2687.73	2333.18	2094.77	514.674	363.6	746.238	1029.28	1741.76	3189
453239	2416.06	2347	2957.4	2700.43	2338.56	2103.45	515.38	364.5	748.454	1031.52	1743.57	3198
453240	2447.09	2370	3002.98	2768.82	2374.85	2141.04	521.028	370.8	759.534	1047.2	1758.9	3258
453241	2504.87	2453	3114.28	2854.79	2465.57	2188.28	539.384	389.7	795.544	1089.76	1840.98	3391
453242	2516.64	2465	3147.14	2876.29	2483.71	2195.99	541.502	394.2	804.408	1098.72	1864.43	3418
453243	2533.76	2477	3160.92	2884.1	2499.17	2201.78	544.326	394.2	809.394	1105.44	1874.36	3442
453244	2536.97	2481	3164.1	2888.99	2499.84	2201.78	545.032	394.2	813.272	1107.68	1875.26	3446
453245	2539.11	2486	3169.4	2897.78	2501.86	2202.74	547.15	394.2	814.38	1111.04	1879.77	3454
453246	2543.39	2492	3175.76	2906.57	2509.25	2205.63	548.562	394.2	815.488	1113.28	1880.67	3465
453247	2543.39	2494	3177.88	2900.71	2512.61	2205.63	548.562	394.2	816.042	1113.28	1886.08	3467
453248	2533.76	2500	3177.88	2881.17	2511.94	2200.81	549.268	393.3	819.92	1120	1891.49	3466
453249	2497.38	2468	3143.96	2841.12	2488.42	2167.07	544.326	387.9	811.61	1109.92	1876.16	3414
453250	2465.28	2439	3117.46	2803.01	2466.91	2149.72	541.502	386.1	804.962	1104.32	1860.83	3381
453251	2405.36	2370	3041.14	2735.6	2401.73	2107.3	527.382	378.9	793.882	1076.32	1821.14	3307
453252	2420.34	2389	3060.22	2778.59	2424.58	2141.04	531.618	383.4	800.53	1086.4	1833.77	3364
453253	2503.8	2454	3147.14	2868.47	2482.37	2198.88	543.62	404.1	822.69	1149.12	1906.83	3515
453254	2517.71	2474	3175.76	2880.2	2497.82	2217.2	548.562	408.6	829.338	1161.44	1934.79	3565
453255	2519.85	2458	3165.16	2886.06	2493.12	2220.09	546.444	406.8	823.244	1168.16	1930.28	3564
453256	2508.08	2449	3150.32	2877.26	2482.37	2214.31	546.444	406.8	821.582	1162.56	1914.95	3557
453257	2487.75	2419	3129.12	2856.75	2463.55	2196.96	542.208	402.3	817.15	1156.96	1897.81	3539
453258	2461	2395	3083.54	2826.46	2432.64	2163.22	530.912	394.2	802.746	1148	1864.43	3496
453259	2462.07	2394	3086.72	2831.35	2434.66	2167.07	530.912	394.2	804.408	1150.24	1865.34	3499
453260	2464.21	2402	3099.44	2839.16	2442.72	2172.86	530.912	395.1	806.07	1153.6	1868.04	3503
453261	2464.21	2420	3133.36	2853.82	2468.93	2183.46	535.148	400.5	812.718	1153.6	1882.47	3532
453262	2397.87	2371	3061.28	2753.19	2424.58	2121.76	523.146	386.1	787.234	1114.4	1828.35	3431
453263	2419.27	2398	3114.28	2791.29	2467.58	2152.61	526.676	386.1	799.976	1121.12	1859.92	3474
453264	2396.8	2360	3070.82	2748.3	2432.64	2135.26	515.38	382.5	785.018	1106.56	1835.57	3403
453265	2365.77	2357	3036.9	2747.32	2396.35	2121.76	511.144	380.7	783.356	1096.48	1824.75	3400
453266	2355.07	2362	3011.46	2756.12	2378.21	2118.87	504.084	382.5	781.14	1086.4	1811.22	3413
453267	2354	2362	3012.52	2759.05	2380.22	2121.76	504.084	382.5	783.91	1089.76	1813.92	3417
453268	2359.35	2378	3021	2759.05	2388.96	2127.55	508.32	387.9	785.572	1098.72	1831.06	3432
453269	2351.86	2364	3005.1	2745.37	2374.85	2114.05	504.79	385.2	779.478	1092	1827.45	3416
453270	2296.22	2322	2952.1	2696.52	2341.25	2058.14	497.024	373.5	760.088	1065.12	1788.67	3364
453271	2297.29	2323	2952.1	2697.5	2342.59	2058.14	497.024	373.5	761.75	1065.12	1791.37	3368
453272	2276.96	2319	2941.5	2679.91	2326.46	2042.72	489.258	372.6	761.75	1058.4	1788.67	3359
453273	2281.24	2299	2939.38	2704.34	2327.81	2058.14	489.964	373.5	763.966	1058.4	1785.96	3385
453274	2331.53	2315	3049.62	2825.48	2396.35	2127.55	493.494	375.3	783.356	1061.76	1801.29	3449
453275	2485.61	2472	3296.6	3025.77	2580.48	2329.02	530.206	417.6	845.958	1103.2	1942.91	3606
453276	2507.01	2511	3344.3	3058.01	2610.72	2351.2	534.442	418.5	848.174	1113.28	1972.67	3616
453277	2498.45	2504	3323.1	3033.59	2567.04	2333.84	529.5	416.7	840.972	1102.08	1956.44	3580
453278	2440.67	2449	3273.28	2996.46	2526.72	2295.28	518.204	411.3	829.338	1080.8	1930.28	3536
453279	2352.93	2358	3160.92	2895.83	2428.61	2217.2	506.908	403.2	809.948	1064	1883.38	3454
453280	2439.6	2440	3298.72	2976.92	2485.06	2303	525.264	411.3	845.404	1108.8	1968.16	3513
453281	2481.33	2466	3343.24	3030.65	2503.87	2344.45	528.794	417.6	848.728	1117.76	1987.11	3562
453282	2521.99	2466	3337.94	3069.73	2507.23	2381.08	527.382	420.3	847.62	1140.16	1993.42	3578
453283	2651.46	2578	3517.08	3235.82	2630.21	2517	559.152	453.6	886.4	1210.72	2111.58	3789
453284	2675	2586	3540.4	3255.36	2653.73	2532.43	564.094	453.6	890.278	1220.8	2122.41	3814
453285	2664.3	2610	3547.82	3247.55	2667.17	2544.96	567.624	450.9	875.32	1219.68	2139.54	3811
453286	2655.74	2595	3526.62	3244.62	2652.38	2542.07	560.564	446.4	869.226	1210.72	2116.09	3789
453287	2656.81	2588	3524.5	3250.48	2651.71	2544	559.858	444.6	869.226	1207.36	2111.58	3789
453288	2647.18	2580	3512.84	3244.62	2642.3	2539.18	557.74	445.5	861.47	1198.4	2093.54	3762
453289	2651.46	2584	3514.96	3266.11	2644.32	2546.89	559.152	445.5	864.24	1200.64	2096.25	3770
453290	2727.43	2612	3597.64	3366.74	2710.18	2622.08	570.448	457.2	879.198	1220.8	2159.39	3908
453291	2741.34	2612	3595.52	3379.44	2726.98	2637.5	571.154	454.5	879.198	1219.68	2163.9	3907
453292	2688.91	2568	3530.86	3306.17	2701.44	2589.3	557.74	445.5	868.118	1196.16	2128.72	3841
453293	2747.76	2617	3636.86	3375.53	2757.22	2659.68	573.272	452.7	891.386	1230.88	2190.06	3990
453294	2438.53	2407	3367.62	3048.24	2505.22	2368.55	520.322	424.8	822.136	1145.76	2013.26	3731
453295	2441.74	2411	3375.04	3059.96	2511.26	2371.44	521.028	425.7	822.69	1148	2018.68	3746
453296	2263.05	2211	3156.68	2929.05	2319.74	2293.36	477.256	406.8	757.872	1058.4	1888.79	3534
453297	2182.8	2120	3055.98	2877.26	2239.78	2249.01	454.664	395.1	737.928	1018.08	1845.49	3408
453298	2183.87	2123	3059.16	2882.15	2239.1	2251.9	455.37	395.1	738.482	1019.2	1847.3	3415
453299	2175.31	2113	3028.42	2875.31	2230.37	2260.58	453.252	392.4	734.05	1010.24	1846.39	3409
453300	2203.13	2136	3110.04	2912.44	2264.64	2283.72	463.842	395.1	740.698	1022.56	1890.59	3456
453301	2203.13	2124	3096.26	2897.78	2253.89	2273.11	467.372	393.3	740.698	1016.96	1898.71	3429
453302	2197.78	2146	3142.9	2872.38	2299.58	2259.62	477.256	391.5	753.994	1029.28	1942.01	3463
453303	2197.78	2146	3146.08	2876.29	2301.6	2264.44	477.962	392.4	754.548	1031.52	1945.61	3472
453304	2087.57	2048	3118.52	2754.16	2215.58	2162.25	472.314	383.4	750.116	1008	1914.04	3393
453305	1922.79	1871	2877.9	2584.16	2050.27	1993.55	444.78	362.7	698.594	940.8	1789.57	3206
453306	1915.3	1862	2865.18	2550.95	2038.18	1968.49	442.662	362.7	698.594	938.56	1801.29	3192
453307	1951.68	1916	2952.1	2588.07	2106.72	1988.73	458.9	368.1	736.266	959.84	1896	3265
453308	1951.68	1917	2955.28	2574.39	2102.02	1987.77	458.9	368.1	739.59	958.72	1897.81	3265
453309	1845.75	1763	2783.56	2480.6	1968.96	1906.79	437.72	360.9	703.58	906.08	1832.86	3079
453310	1863.94	1782	2802.64	2531.41	1987.78	1945.35	444.074	362.7	708.566	916.16	1851.81	3122
453311	1998.76	1873	2974.36	2759.05	2093.95	2131.4	470.196	382.5	746.792	960.96	1951.03	3328
453312	2118.6	1979	3128.06	2970.08	2201.47	2263.47	489.964	420.3	775.6	1016.96	2052.95	3534
453313	2175.31	2024	3195.9	3042.38	2245.82	2317.46	505.496	437.4	797.76	1048.32	2120.6	3636
453314	2173.17	2033	3209.68	3024.79	2255.23	2312.64	509.732	438.3	802.746	1049.44	2133.23	3648
453315	2222.39	2071	3276.46	3073.64	2292.86	2360.84	518.204	445.5	815.488	1076.32	2181.04	3688
453316	2300.5	2208	3453.48	3143.99	2475.65	2416.75	561.976	461.7	874.212	1108.8	2354.22	3802
453317	2313.34	2227	3513.9	3106.86	2521.34	2408.07	559.858	464.4	871.442	1086.4	2365.04	3770
453318	2391.45	2266	3538.28	3132.26	2546.21	2429.28	576.096	469.8	880.306	1090.88	2395.71	3817
453319	2490.96	2370	3566.9	3199.68	2577.79	2446.63	581.744	472.5	904.682	1097.6	2474.19	3906
453320	2507.01	2395	3580.68	3217.26	2589.22	2452.42	582.45	472.5	915.762	1097.6	2490.42	3929
453321	2542.32	2476	3646.4	3272.95	2640.29	2488.08	593.04	478.8	945.678	1111.04	2568.9	4041
453322	2376.47	2315	3737.56	3229.96	2647.01	2506.4	612.102	488.7	928.504	1134.56	2529.21	3989
453323	2387.17	2326	3750.28	3239.73	2654.4	2510.26	617.75	495	930.166	1140.16	2538.23	4016
453324	2405.36	2343	3764.06	3280.77	2667.17	2522.79	624.104	502.2	929.058	1144.64	2549.95	4048
453325	2465.28	2396	3849.92	3372.6	2736.38	2594.12	648.108	517.5	969.5	1165.92	2650.08	4129
453326	2497.38	2436	3884.9	3427.32	2776.03	2631.72	662.934	524.7	991.66	1182.72	2688.86	4189
453327	2376.47	2326	3713.18	3280.77	2658.43	2524.72	637.518	492.3	957.312	1099.84	2558.07	3943
453328	2419.27	2353	3752.4	3336.45	2673.22	2559.42	649.52	497.7	967.284	1112.16	2566.19	4014
453329	2465.28	2372	3799.04	3408.75	2726.98	2617.26	656.58	500.4	970.054	1135.68	2576.11	4074
453330	2533.76	2445	3889.14	3519.15	2843.9	2694.38	669.994	506.7	985.566	1158.08	2585.13	4179
453331	2614.01	2535	4038.6	3624.67	2844.58	2785	698.234	521.1	1026.56	1195.04	2684.35	4333
453332	2653.6	2586	4094.78	3680.36	2894.3	2821.63	704.588	536.4	1040.41	1210.72	2730.35	4394
453333	2734.92	2649	4189.12	3761.45	2956.8	2889.11	725.768	563.4	1067	1249.92	2781.77	4515
453334	2869.74	2768	4436.1	3958.8	3112.7	3029.85	742.712	591.3	1107.45	1281.28	2884.6	4640
453335	2988.51	2897	4584.5	4104.38	3238.37	3170.6	776.6	613.8	1143.46	1304.8	2977.5	4763
453336	3097.65	3029	4766.82	4248.97	3377.47	3302.66	826.726	657	1189.44	1344	3097.47	4962
453337	3109.42	3036	4766.82	4251.9	3388.9	3309.41	829.55	657.9	1190.55	1346.24	3101.98	4962
453338	3125.47	3039	4778.48	4277.31	3395.62	3336.4	833.786	660.6	1197.19	1347.36	3118.21	4973
453339	3131.89	3059	4808.16	4283.17	3415.78	3351.83	842.258	671.4	1201.07	1351.84	3140.76	4984
453340	3132.96	3061	4806.04	4284.15	3417.79	3349.9	840.846	670.5	1199.96	1350.72	3138.06	4983
453341	3185.39	3113	4907.8	4346.67	3470.21	3396.17	855.672	684	1216.58	1363.04	3186.77	5058
453342	3214.28	3201	5024.4	4364.26	3544.8	3414.49	869.792	694.8	1231.54	1378.72	3239.98	5124
453343	3216.42	3207	5028.64	4364.26	3548.83	3417.38	869.792	695.7	1233.2	1382.08	3244.49	5129
453344	3208.93	3189	5027.58	4352.53	3538.75	3415.45	866.968	697.5	1229.88	1372	3226.45	5108
453345	3214.28	3194	5032.88	4357.42	3532.03	3426.06	871.204	700.2	1230.99	1370.88	3236.38	5105
453346	3272.06	3279	5153.72	4393.57	3608.64	3454.98	891.678	709.2	1266.44	1410.08	3321.16	5210
453347	3279.55	3287	5162.2	4399.43	3623.42	3460.76	892.384	712.8	1268.66	1414.56	3338.3	5231
453348	3219.63	3244	5103.9	4318.34	3570.34	3402.92	881.794	703.8	1248.16	1388.8	3309.44	5155
453349	3246.38	3277	5148.42	4360.35	3679.2	3427.02	888.148	711.9	1265.34	1402.24	3412.27	5250
453350	3096.58	3153	4932.18	4112.19	3565.63	3271.82	859.202	694.8	1219.91	1352.96	3376.19	5086
453351	2815.17	2867	4528.32	3764.38	3308.26	2999.97	805.546	633.6	1142.35	1247.68	3234.57	4814
453352	2894.35	2937	4650.22	3891.39	3597.22	3099.26	825.314	657.9	1176.14	1292.48	3450.15	5163
453353	2966.04	3058	4828.3	3988.11	3339.17	3139.75	843.67	684.9	1173.93	1347.36	3083.04	5059
453354	2976.74	3074	4862.22	4008.63	3358.66	3166.74	840.846	684	1173.93	1360.8	3098.37	5100
453355	2976.74	3075	4871.76	4015.47	3367.39	3175.42	841.552	685.8	1174.48	1369.76	3104.68	5124
453356	2905.05	2995	4740.32	3945.13	3362.69	3118.54	826.726	676.8	1155.64	1330.56	3103.78	5094
453357	2876.16	2976	4707.46	3904.09	3344.54	3082.87	821.078	675.9	1152.32	1326.08	3088.45	5070
453358	2696.4	2815	4510.3	3680.36	3195.36	2914.17	794.25	641.7	1112.99	1239.84	2963.97	4834
453359	2729.57	2848	4549.52	3707.72	3222.24	2944.06	802.016	650.7	1124.07	1257.76	2986.52	4872
453360	2808.75	3001	4770	3846.45	3392.26	3052.02	844.376	695.7	1179.47	1312.64	3103.78	5098
453361	2768.09	2974	4749.86	3820.07	3378.82	3030.82	830.962	695.7	1173.93	1291.36	3073.11	5051
453362	2787.35	3005	4794.38	3831.79	3419.81	3045.28	842.964	703.8	1183.9	1294.72	3109.19	5070
453363	2791.63	3012	4801.8	3834.72	3421.15	3042.38	847.2	702.9	1186.11	1293.6	3117.31	5066
453364	2788.42	3011	4802.86	3816.16	3419.81	3039.49	846.494	702.9	1184.45	1291.36	3111.9	5058
453365	2796.98	3042	4854.8	3826.91	3455.42	3048.17	853.554	705.6	1195.53	1294.72	3132.65	5064
453366	2716.73	3005	4765.76	3732.14	3387.55	2970.08	845.082	693	1180.02	1274.56	3069.51	4924
453367	2725.29	3022	4784.84	3745.82	3399.65	2972.98	845.082	698.4	1182.79	1274.56	3083.04	4927
453368	2735.99	3027	4797.56	3761.45	3402.34	2982.62	846.494	699.3	1183.9	1284.64	3092.06	4944
453369	2695.33	2997	4715.94	3714.55	3362.69	2936.34	838.022	694.8	1169.49	1256.64	3043.35	4845
453370	2738.13	3049	4783.78	3758.52	3394.27	2973.94	848.612	702	1173.37	1284.64	3074.92	4904
453371	2784.14	3119	4868.58	3800.53	3471.55	3009.61	863.438	719.1	1184.45	1313.76	3104.68	4995
453372	2779.86	3133	4885.54	3804.44	3469.54	3008.64	864.85	724.5	1180.57	1320.48	3096.57	5021
453373	2764.88	3120	4862.22	3788.81	3436.61	2997.08	862.732	724.5	1168.94	1319.36	3058.68	5002
453374	2777.72	3131	5069.98	3815.18	3450.05	3013.46	865.556	729	1170.05	1321.6	3062.29	5018
453375	2778.79	3140	4828.3	3820.07	3455.42	3006.72	861.32	731.7	1166.72	1324.96	3055.07	5029
453376	2750.97	3122	4810.28	3792.71	3426.53	2988.4	845.788	732.6	1155.09	1311.52	3006.37	4988
453377	2897.56	3328	5045.6	3953.92	3577.73	3103.12	885.324	783.9	1203.84	1389.92	3133.55	5241
453378	2916.82	3332	5030.76	3947.08	3556.22	3095.4	883.912	793.8	1201.07	1383.2	3119.12	5223
453379	2952.13	3377	5072.1	3977.37	3593.18	3121.43	896.62	799.2	1210.49	1397.76	3148.88	5264
453380	2911.47	3347	5008.5	3939.26	3550.18	3098.3	886.736	792.9	1187.78	1377.6	3095.66	5196
453381	2918.96	3361	5022.28	3936.33	3566.98	3098.3	888.854	800.1	1187.78	1367.52	3083.04	5201
453382	2924.31	3375	5033.94	3943.17	3574.37	3106.01	890.972	801	1191.65	1370.88	3086.64	5213
453383	2903.98	3328	4958.68	3916.79	3518.59	3090.58	879.676	796.5	1160.63	1357.44	3012.68	5161
453384	2899.7	3334	4954.44	3921.68	3519.26	3064.56	881.088	796.5	1159.52	1360.8	3018.99	5162
453385	2868.67	3313	4925.82	3867.94	3493.73	3020.21	875.44	793.8	1139.58	1354.08	2976.6	5130
453386	2879.37	3336	4957.62	3851.33	3501.79	3008.64	876.852	800.1	1144.01	1357.44	2951.34	5162
453387	2630.06	3143	4647.04	3435.13	3301.54	2718.48	841.552	743.4	1086.39	1262.24	2779.06	4769
453388	2663.23	3203	4702.16	3490.82	3350.59	2744.51	852.142	754.2	1101.35	1279.04	2806.12	4848
453389	2618.29	3163	4644.92	3426.34	3308.26	2698.24	838.022	739.8	1080.3	1253.28	2743.88	4750
453390	2611.87	3165	4629.02	3406.8	3294.82	2690.52	833.08	739.8	1072.54	1242.08	2725.84	4752
453391	2605.45	3181	4612.06	3399.96	3295.49	2665.46	829.55	746.1	1072.54	1233.12	2710.51	4770
453392	2520.92	3050	4409.6	3290.54	3115.39	2576.77	789.308	723.6	1011.05	1193.92	2535.52	4633
453393	2480.26	2971	4256.96	3249.5	3005.86	2544	776.6	704.7	985.012	1184.96	2469.68	4552
453394	2448.16	2963	4207.14	3202.61	2980.99	2519.9	757.538	697.5	969.5	1174.88	2438.11	4490
453395	2414.99	2939	4167.92	3161.57	2942.02	2498.69	750.478	693.9	955.096	1164.8	2402.03	4439
453396	2412.85	2934	4154.14	3147.89	2937.31	2491.94	747.654	693	951.772	1162.56	2398.42	4432
453397	2357.21	2850	3995.14	3077.55	2830.46	2436.03	716.59	676.8	912.438	1122.24	2276.65	4277
453398	2358.28	2850	3997.26	3079.5	2831.14	2436.99	717.296	677.7	912.438	1122.24	2274.84	4278
453399	2319.76	2800	3935.78	3014.05	2788.13	2410	699.646	663.3	893.602	1098.72	2221.63	4184
453400	2232.02	2715	3820.24	2883.13	2687.33	2306.85	666.464	639	838.202	1059.52	2101.66	4058
453401	2234.16	2720	3828.72	2891.92	2696.74	2311.67	668.582	642.6	842.08	1070.72	2107.97	4092
453402	2238.44	2727	3837.2	2900.71	2700.77	2315.53	670.7	643.5	845.404	1079.68	2111.58	4125
453403	2210.62	2704	3805.4	2856.75	2683.97	2271.18	662.228	639	832.662	1068.48	2090.84	4066
453404	2176.38	2685	3777.84	2806.92	2677.25	2243.23	653.05	638.1	823.244	1059.52	2092.64	4023
453405	2065.1	2594	3648.52	2625.2	2610.05	2109.23	631.164	629.1	801.084	1019.2	2072.8	3860
453406	2065.1	2597	3650.64	2628.13	2612.74	2110.2	631.87	629.1	802.746	1020.32	2077.31	3870
453407	1976.29	2504	3498	2510.89	2494.46	2009.94	601.512	612.9	763.412	972.16	1967.26	3705
453408	1936.7	2457	3437.58	2453.25	2446.75	1974.27	591.628	598.5	746.238	955.36	1914.04	3644
453409	1855.38	2397	3344.3	2374.11	2380.9	1912.58	572.566	571.5	721.308	916.16	1864.43	3526
453410	1496.93	2013	2761.3	1887.56	1960.22	1490.34	474.432	475.2	603.306	823.2	1564.97	3077
453411	1496.93	2016	2763.42	1888.54	1962.24	1489.38	473.02	475.2	602.198	823.2	1564.07	3078
453412	1498	2023	2766.6	1886.59	1962.91	1489.38	473.02	475.2	602.198	823.2	1559.56	3079
453413	1475.53	2000	2733.74	1855.32	1921.92	1467.21	463.136	470.7	592.226	816.48	1537.01	3037
453414	1420.96	1935	2622.44	1775.21	1838.59	1375.63	444.78	452.7	567.85	801.92	1460.34	2954
453415	1423.1	1936	2622.44	1775.21	1838.59	1375.63	444.78	452.7	567.296	801.92	1459.44	2954
453416	1423.1	1936	2623.5	1775.21	1841.28	1375.63	444.78	452.7	567.296	801.92	1459.44	2954
453417	1331.08	1780	2392.42	1673.6	1695.46	1301.4	410.892	425.7	530.732	769.44	1345.78	2785
453418	1327.87	1773	2389.24	1673.6	1692.1	1299.47	410.892	423.9	529.07	763.84	1341.27	2778
453419	1313.96	1752	2351.08	1662.85	1669.25	1277.3	401.714	412.2	521.868	758.24	1309.7	2751
453420	1316.1	1752	2353.2	1666.76	1669.25	1277.3	401.714	413.1	521.868	758.24	1309.7	2751
453421	1337.5	1774	2374.4	1690.21	1684.7	1289.83	403.832	414.9	527.408	762.72	1320.53	2777
453422	1291.49	1713	2279	1688.26	1632.29	1285.98	390.418	409.5	500.262	739.2	1253.78	2702
453423	1333.22	1757	2341.54	1741.01	1669.25	1347.67	398.89	414.9	510.234	754.88	1273.62	2741
453424	1384.58	1884	2466.62	1807.45	1816.42	1399.73	412.304	420.3	535.718	781.76	1348.49	2799
453425	1368.53	1875	2452.84	1787.91	1797.6	1394.91	408.068	413.1	528.516	779.52	1325.94	2769
453426	1374.95	1886	2467.68	1803.54	1809.7	1407.44	410.892	413.1	532.394	780.64	1335.86	2786
453427	1400.63	1926	2523.86	1832.85	1857.41	1419.01	416.54	423	544.028	803.04	1375.55	2822
453428	1328.94	1865	2409.38	1730.27	1762.66	1347.67	394.654	396.9	515.774	764.96	1318.72	2683
453429	1204.82	1736	2224.94	1601.3	1632.96	1200.18	378.416	369	485.858	703.36	1238.45	2483
453430	1189.84	1713	2181.48	1575.9	1612.8	1171.26	376.298	365.4	483.642	689.92	1223.11	2433
453431	1189.84	1714	2174.06	1569.06	1612.13	1157.76	377.004	364.5	481.426	680.96	1225.82	2417
453432	1187.7	1712	2169.82	1556.36	1611.46	1148.12	375.592	366.3	478.102	677.6	1217.7	2417
453433	1173.79	1709	2166.64	1539.75	1608.1	1138.48	374.886	361.8	475.886	682.08	1214.99	2412
453434	1147.04	1688	2122.12	1499.69	1577.18	1095.1	362.178	353.7	466.468	659.68	1193.35	2364
453435	1113.87	1663	2081.84	1477.22	1550.3	1067.15	353	344.7	454.28	644	1170.8	2336
453436	969.42	1418	1715.08	1259.35	1257.31	892.664	287.342	281.7	366.748	557.76	961.532	2002
453437	971.56	1425	1715.08	1267.17	1259.33	894.592	290.166	283.5	367.302	557.76	963.336	2012
453438	971.56	1424	1716.14	1266.19	1262.02	894.592	290.872	283.5	367.302	561.12	966.042	2015
453439	966.21	1416	1700.24	1260.33	1254.62	891.7	285.93	283.5	364.532	560	957.924	2013
453440	953.37	1381	1634.52	1240.79	1216.99	879.168	277.458	279.9	349.02	558.88	924.55	2000
453441	953.37	1383	1634.52	1240.79	1218.34	879.168	277.458	280.8	349.02	558.88	927.256	2000
453442	937.32	1357	1595.3	1206.6	1195.49	861.816	268.986	272.7	341.264	552.16	903.804	1957
453443	876.33	1278	1481.88	1124.53	1141.73	782.768	252.042	262.8	322.428	508.48	848.782	1838
453444	880.61	1283	1485.06	1134.3	1143.07	798.192	252.748	262.8	322.428	511.84	852.39	1856
453445	920.2	1307	1522.16	1170.45	1171.3	816.508	257.69	270	325.752	526.4	867.724	1930
453446	942.67	1325	1556.08	1196.83	1185.41	837.716	261.22	276.3	334.062	549.92	889.372	2007
453447	939.46	1286	1514.74	1182.17	1157.86	818.436	255.572	270	337.386	542.08	882.156	2016
453448	928.76	1271	1489.3	1167.52	1154.5	797.228	253.454	263.7	337.386	536.48	876.744	1982
453449	925.55	1272	1488.24	1159.7	1152.48	795.3	250.63	261.9	337.94	535.36	875.842	1969
453450	897.73	1237	1431	1099.12	1121.57	759.632	244.276	252	331.846	523.04	862.312	1910
453451	902.01	1239	1432.06	1103.03	1122.24	761.56	244.276	252.9	331.292	524.16	863.214	1921
453452	951.23	1269	1488.24	1149.93	1178.02	798.192	250.63	259.2	344.034	552.16	882.156	2027
453453	821.76	1072	1255.04	987.747	1021.44	681.548	210.388	210.6	296.944	471.52	754.072	1788
453454	776.82	1032	1214.76	966.253	993.888	666.124	203.328	202.5	288.08	473.76	732.424	1752
453455	750.07	990	1175.54	940.851	958.944	642.988	192.032	198	279.77	460.32	698.148	1719
453456	757.56	1006	1185.08	950.621	981.792	650.7	192.032	197.1	283.648	476	705.364	1782
453457	741.51	981	1155.4	937.92	954.24	644.916	184.972	187.2	274.784	470.4	689.128	1757
453458	724.39	959	1133.14	924.242	934.752	629.492	177.912	184.5	267.582	459.2	670.186	1723
453459	726.53	959	1136.32	925.219	934.752	629.492	177.912	184.5	268.69	459.2	670.186	1724
453460	708.34	932	1096.04	902.748	909.216	623.708	168.734	176.4	262.596	446.88	640.42	1667
453461	675.17	889	1041.98	862.691	876.288	590.932	157.438	165.6	247.638	427.84	620.576	1576
453462	669.82	882	1034.56	856.829	864.192	576.472	152.496	164.7	244.868	427.84	613.36	1569
453463	669.82	883	1035.62	857.806	864.864	576.472	152.496	164.7	245.422	427.84	615.164	1569
453464	636.65	822	980.5	797.232	816.48	549.48	140.494	153.9	230.464	411.04	589.908	1495
453465	612.04	795	943.4	773.784	788.928	517.668	134.846	146.7	221.6	400.96	571.868	1441
453466	569.24	732	884.04	721.026	741.216	482.964	124.962	132.3	205.534	381.92	531.278	1359
453467	575.66	736	886.16	728.842	745.248	488.748	125.668	132.3	205.534	385.28	532.18	1367
453468	600.27	738	911.6	747.405	749.952	526.344	124.256	138.6	216.06	387.52	542.102	1399
453469	700.85	801	1019.72	853.898	819.84	622.744	137.67	150.3	233.234	411.04	591.712	1537
453470	783.24	843	1107.7	954.529	870.912	696.008	148.26	162	258.164	455.84	660.264	1647
453471	843.16	873	1143.74	1012.17	903.84	756.74	160.262	169.2	270.352	479.36	693.638	1727
453472	853.86	891	1170.24	1049.3	919.968	790.48	168.028	173.7	275.338	493.92	709.874	1784
453473	853.86	896	1173.42	1054.18	921.984	798.192	169.44	173.7	278.108	497.28	712.58	1802
453474	913.78	951	1260.34	1140.16	977.76	853.14	177.912	186.3	295.282	525.28	760.386	1970
453475	927.69	970	1301.68	1169.47	998.592	873.384	182.854	189.9	300.268	536.48	774.818	1999
453476	934.11	975	1310.16	1177.29	1001.28	882.06	182.854	192.6	301.376	542.08	782.034	2005
453477	989.75	1014	1388.6	1230.04	1053.02	912.908	187.09	200.7	318.55	544.32	825.33	2017
453478	1004.73	1028	1433.12	1266.19	1083.26	922.548	192.738	201.6	328.522	555.52	850.586	2054
453479	1022.92	1043	1452.2	1286.71	1095.36	924.476	199.092	203.4	334.062	552.16	856.9	2039
453480	1041.11	1050	1477.64	1312.11	1110.82	946.648	199.798	205.2	334.616	556.64	865.92	2061
453481	1066.79	1076	1523.22	1364.87	1130.3	979.424	209.682	212.4	344.588	567.84	884.862	2108
453482	1092.47	1101	1574.1	1396.13	1167.26	1008.34	212.506	215.1	350.682	575.68	902	2148
453483	1101.03	1109	1586.82	1416.65	1168.61	1022.8	213.918	215.1	351.236	574.56	902.902	2153
453484	1186.63	1326	1870.9	1519.23	1364.83	1098	240.746	239.4	382.26	611.52	993.102	2395
453485	1205.89	1360	1912.24	1537.8	1391.71	1116.31	253.454	243.9	392.232	623.84	1013.85	2429
453486	1252.97	1410	1958.88	1585.67	1435.39	1149.09	263.338	250.2	406.636	638.4	1049.03	2479
453487	1270.09	1423	1979.02	1595.44	1459.58	1159.69	275.34	252.9	416.054	648.48	1070.67	2501
453488	1275.44	1435	1983.26	1601.3	1459.58	1165.48	278.164	255.6	421.04	654.08	1081.5	2509
453489	1285.07	1461	2015.06	1614	1481.76	1174.15	285.93	257.4	429.904	665.28	1109.46	2530
453490	1303.26	1489	2041.56	1628.66	1508.64	1190.54	292.99	264.6	443.754	672	1153.66	2557
453491	1348.2	1561	2117.88	1659.92	1575.17	1208.86	313.464	267.3	491.398	703.36	1236.64	2596
453492	1359.97	1587	2146.5	1668.72	1598.69	1214.64	318.406	268.2	508.018	711.2	1273.62	2609
453493	1365.32	1591	2156.04	1671.65	1613.47	1214.64	326.172	270	515.22	712.32	1285.35	2612
453494	1366.39	1588	2153.92	1667.74	1616.16	1213.68	327.584	270	517.436	714.56	1289.86	2610
453495	1366.39	1587	2150.74	1661.88	1615.49	1212.71	328.996	269.1	517.99	714.56	1292.57	2611
453496	1227.29	1355	1887.86	1462.57	1378.94	1040.16	295.814	243.9	462.59	648.48	1142.83	2421
453497	1228.36	1356	1887.86	1462.57	1379.62	1040.16	296.52	243.9	464.806	649.6	1149.15	2422
453498	1228.36	1355	1886.8	1461.59	1380.29	1040.16	297.226	243.9	465.36	649.6	1150.95	2424
453499	1231.57	1355	1892.1	1466.48	1384.32	1042.08	297.226	243.9	467.576	651.84	1150.95	2435
453500	1248.69	1349	1896.34	1483.09	1391.71	1051.72	300.05	245.7	471.454	648.48	1165.38	2453
453501	1278.65	1366	1935.56	1537.8	1415.9	1082.57	307.11	246.6	477.548	665.28	1185.23	2519
453502	1412.4	1519	2209.04	1710.73	1599.36	1203.07	340.998	261	528.516	751.52	1357.51	2814
453503	1426.31	1520	2218.58	1741.01	1595.33	1234.88	348.764	257.4	530.732	750.4	1354.8	2869
453504	1527.96	1607	2395.6	1895.38	1700.83	1365.99	377.004	272.7	551.784	800.8	1428.77	3083
453505	1609.28	1705	2529.16	2018.48	1810.37	1475.88	396.772	288	594.996	869.12	1504.54	3316
453506	1682.04	1776	2642.58	2135.72	1888.32	1552.04	419.364	300.6	621.034	922.88	1575.79	3494
453507	1929.21	2106	3121.7	2459.11	2251.87	1767.98	504.084	359.1	745.13	1087.52	1880.67	3987
453508	2033	2270	3314.62	2535.32	2268	1847.02	547.15	388.8	779.478	1137.92	1967.26	4133
453509	2101.48	2355	3431.22	2629.11	2273.38	1917.4	565.506	409.5	808.84	1154.72	2013.26	4225
453510	2110.04	2357	3429.1	2647.67	2264.64	1933.78	566.918	405	813.272	1155.84	2019.58	4215
453511	2126.09	2385	3460.9	2679.91	2267.33	1956.92	573.978	406.8	817.704	1161.44	2034.01	4245
453512	2150.7	2400	3479.98	2712.15	2280.77	1976.2	576.802	410.4	824.906	1167.04	2054.76	4279
453513	2164.61	2405	3516.02	2736.58	2291.52	1993.55	582.45	412.2	828.784	1176	2065.58	4287
453514	2304.78	2648	3811.76	2879.22	2489.76	2115.98	626.222	435.6	891.386	1221.92	2206.29	4494
453515	2314.41	2659	3827.66	2901.69	2511.94	2133.33	631.164	436.5	900.25	1223.04	2223.43	4516
453516	2376.47	2737	3961.22	2981.8	2601.98	2203.7	642.46	445.5	925.734	1235.36	2283.86	4572
453517	2435.32	2792	4023.76	3051.17	2649.02	2251.9	653.05	453.6	942.908	1256.64	2319.94	4646
453518	2489.89	2908	4164.74	3135.19	2753.86	2325.17	666.464	477	965.622	1281.28	2383.08	4744
453519	2558.37	2983	4284.52	3220.19	2848.61	2412.89	681.996	484.2	991.106	1301.44	2436.3	4814
453520	2626.85	3085	4420.2	3296.4	2957.47	2456.27	701.764	500.4	1018.25	1335.04	2500.34	4918
453521	2602.24	3098	4438.22	3296.4	2960.16	2460.13	702.47	496.8	1022.68	1331.68	2510.27	4881
453522	2588.33	3096	4421.26	3282.72	2962.85	2449.52	703.176	493.2	1015.48	1311.52	2502.15	4814
453523	2549.81	3055	4372.5	3238.76	2907.07	2433.14	692.586	483.3	1003.29	1286.88	2475.09	4696
453524	2574.42	3082	4422.32	3271.97	2929.25	2461.09	696.822	486	1009.39	1294.72	2491.32	4748
453525	2577.63	3085	4445.64	3277.84	2937.31	2470.73	698.94	488.7	1009.94	1299.2	2494.93	4780
453526	2594.75	3094	4456.24	3294.44	2942.02	2490.01	699.646	490.5	1016.59	1314.88	2504.85	4821
453527	2730.64	3193	4615.24	3425.36	3067.01	2624.97	720.826	505.8	1052.05	1380.96	2604.07	5073
453528	2779.86	3267	4714.88	3489.84	3129.5	2676.06	744.124	514.8	1075.31	1405.6	2695.18	5221
453529	2804.47	3308	4765.76	3525.02	3183.94	2707.88	754.008	518.4	1094.7	1436.96	2740.28	5311
453530	2805.54	3305	4763.64	3520.13	3183.94	2707.88	755.42	515.7	1096.92	1429.12	2738.47	5300
453531	2784.14	3282	4738.2	3494.73	3151.68	2690.52	751.184	513	1089.16	1412.32	2715.92	5216
453532	2787.35	3286	4741.38	3496.68	3154.37	2695.34	751.184	513	1091.93	1417.92	2719.53	5225
453533	2792.7	3293	4762.58	3519.15	3170.5	2703.06	757.538	514.8	1095.26	1425.76	2735.77	5250
453534	2799.12	3310	4784.84	3536.74	3184.61	2715.59	759.656	519.3	1099.14	1430.24	2742.98	5280
453535	2801.26	3315	4785.9	3550.42	3187.97	2722.34	761.068	519.3	1098.58	1434.72	2744.79	5303
453536	2826.94	3332	4818.76	3581.68	3210.14	2740.65	766.01	525.6	1101.35	1445.92	2757.41	5374
453537	2849.41	3349	4846.32	3610.01	3234.34	2771.5	773.776	525.6	1107.45	1457.12	2777.26	5431
453538	2880.44	3406	4936.42	3684.27	3290.78	2842.84	787.896	535.5	1129.05	1490.72	2825.97	5571
453539	2900.77	3442	4969.28	3721.39	3322.37	2867.9	798.486	535.5	1142.35	1499.68	2853.93	5630
453540	2912.54	3458	5000.02	3745.82	3338.5	2897.78	804.84	539.1	1150.66	1509.76	2870.16	5679
453541	2917.89	3461	5003.2	3752.66	3346.56	2902.6	806.252	541.8	1152.32	1507.52	2877.38	5693
453542	2923.24	3475	5022.28	3772.2	3356.64	2923.81	810.488	544.5	1155.09	1519.84	2888.2	5730
453543	2952.13	3553	5108.14	3844.49	3437.28	2962.37	826.726	551.7	1188.88	1561.28	2965.78	5894
453544	2920.03	3541	5074.22	3817.14	3424.51	2922.85	822.49	545.4	1178.36	1559.04	2953.15	5864
453545	2825.87	3475	4976.7	3735.07	3349.92	2846.69	809.782	537.3	1158.97	1532.16	2897.22	5754
453546	2708.17	3402	4901.44	3633.46	3297.5	2744.51	796.368	520.2	1137.36	1470.56	2823.26	5629
453547	2734.92	3426	4958.68	3689.15	3334.46	2774.39	809.076	527.4	1152.32	1501.92	2862.05	5719
453548	2746.69	3428	4947.02	3682.31	3327.74	2771.5	803.428	525.6	1153.98	1495.2	2858.44	5707
453549	2815.17	3516	5077.4	3814.21	3427.2	2874.65	820.372	541.8	1175.59	1551.2	2939.62	5942
453550	2792.7	3512	5079.52	3782.94	3433.92	2861.15	826.02	535.5	1175.59	1548.96	2939.62	5883
453551	2929.66	3711	5350.88	3952.94	3653.66	2987.44	882.5	573.3	1238.74	1659.84	3154.29	6219
453552	2862.25	3660	5255.48	3877.71	3595.2	2939.24	876.146	558.9	1217.14	1637.44	3105.59	6125
453553	2841.92	3642	5188.7	3833.75	3566.3	2923.81	883.206	558.9	1225.45	1629.6	3134.45	6055
453554	2847.27	3650	5198.24	3840.59	3570.34	2929.6	888.148	558.9	1229.33	1636.32	3143.47	6059
453555	2849.41	3663	5216.26	3852.31	3581.76	2938.27	890.972	560.7	1235.97	1643.04	3155.2	6066
453556	2840.85	3651	5192.94	3816.16	3577.06	2919.96	887.442	556.2	1235.97	1639.68	3164.22	6045
453557	2859.04	3704	5258.66	3845.47	3634.85	2945.02	901.562	563.4	1260.9	1652	3223.75	6095
453558	2841.92	3681	5226.86	3818.12	3609.98	2918.99	900.15	562.5	1259.8	1646.4	3221.94	6063
453559	2834.43	3676	5218.38	3801.51	3609.31	2901.64	898.032	564.3	1259.8	1647.52	3221.04	6052
453560	2726.36	3419	4896.14	3679.38	3386.21	2805.24	859.202	535.5	1218.25	1597.12	3104.68	5774
453561	2727.43	3419	4896.14	3679.38	3386.21	2805.24	859.202	535.5	1218.25	1598.24	3103.78	5775
453562	2671.79	3357	4837.84	3629.55	3331.78	2773.43	842.258	528.3	1198.86	1574.72	3068.6	5714
453563	2678.21	3365	4844.2	3640.3	3351.26	2783.07	845.082	529.2	1201.07	1579.2	3078.53	5725
453564	2686.77	3365	4856.92	3650.07	3626.78	2785.96	845.788	529.2	1198.3	1578.08	3132.65	5742
453565	2680.35	3344	4835.72	3640.3	3799.49	2778.25	844.376	527.4	1190.55	1569.12	3154.29	5731
453566	2607.59	3219	4700.04	3587.54	3724.22	2740.65	814.018	515.7	1113.54	1522.08	3011.78	5652
453567	2607.59	3219	4704.28	3587.54	3756.48	2742.58	814.018	516.6	1113.54	1522.08	3030.72	5653
453568	2608.66	3221	4697.92	3591.45	3204.77	2742.58	803.428	516.6	1114.09	1524.32	2880.99	5657
453569	2603.31	3221	4700.04	3592.43	3212.16	2745.47	798.486	515.7	1108.55	1526.56	2875.58	5660
453570	2611.87	3226	4707.46	3606.11	3214.85	2753.18	798.486	515.7	1109.11	1526.56	2874.67	5667
453571	2631.13	3266	4763.64	3639.32	3276.67	2777.28	801.31	520.2	1121.3	1543.36	2907.15	5706
453572	2635.41	3277	4785.9	3649.09	3278.69	2783.07	804.134	522.9	1126.28	1547.84	2915.26	5709
453573	2635.41	3277	4786.96	3649.09	3278.02	2783.07	803.428	523.8	1124.62	1546.72	2909.85	5709
453574	2635.41	3277	4785.9	3649.09	3278.69	2783.07	804.134	523.8	1123.51	1546.72	2907.15	5707
453575	2593.68	3255	4738.2	3596.34	3244.42	2752.22	794.25	519.3	1104.12	1529.92	2867.46	5636
453576	2543.39	3215	4668.24	3514.27	3192	2701.13	779.424	513.9	1088.06	1507.52	2818.75	5537
453577	2543.39	3216	4669.3	3515.25	3192.67	2701.13	779.424	513.9	1089.16	1507.52	2819.65	5536
453578	2427.83	3070	4418.08	3350.13	3019.3	2581.59	748.36	497.7	1041.52	1429.12	2667.21	5266
453579	2381.82	3026	4331.16	3266.11	2966.21	2525.68	733.534	490.5	1022.68	1405.6	2624.82	5142
453580	2283.38	2924	4155.2	3111.74	2860.03	2392.65	704.588	475.2	1002.74	1355.2	2548.15	4942
453581	2115.39	2738	3892.32	2890.94	2663.81	2230.7	651.638	442.8	912.438	1225.28	2360.53	4511
453582	1907.81	2459	3479.98	2677.96	2351.33	2067.78	591.628	402.3	823.798	1096.48	2108.88	4133
453583	1951.68	2514	3554.18	2747.32	2418.53	2108.27	605.748	412.2	843.742	1114.4	2172.02	4242
453584	1855.38	2371	3373.98	2656.46	2422.56	2041.75	573.272	381.6	815.488	1065.12	2099.86	4107
453585	1786.9	2278	3257.38	2561.69	2417.86	1971.38	553.504	361.8	786.68	1041.6	2055.66	3998
453586	1759.08	2251	3233	2532.38	2415.84	1948.24	552.798	360	781.694	1031.52	2041.23	3959
453587	1720.56	2213	3192.72	2475.72	2404.42	1909.68	545.738	355.5	771.722	1028.16	2014.17	3908
453588	1745.17	2228	3223.46	2504.05	2429.28	1930.89	548.562	360	781.14	1042.72	2034.01	3948
453589	1771.92	2249	3238.3	2534.34	2446.75	1962.7	543.62	362.7	785.572	1065.12	2052.95	4013
453590	1657.43	2031	2974.36	2430.78	2266.66	1874.98	507.614	342.9	735.158	1036	1937.5	3862
453591	1663.85	2036	2973.3	2444.45	2259.94	1877.87	505.496	344.7	731.834	1051.68	1933.89	3884
453592	1643.52	1995	2929.84	2439.57	2230.37	1855.7	511.144	346.5	719.646	1080.8	1923.97	3960
453593	1607.14	1986	2937.26	2412.21	2242.46	1837.38	523.146	347.4	726.848	1084.16	1942.01	3981
453594	1554.71	1878	2809	2335.03	2147.71	1772.8	511.144	327.6	712.998	1061.76	1905.93	3913
453595	1483.02	1805	2699.82	2251.01	2059.68	1687	499.848	318.6	691.946	1040.48	1868.94	3839
453596	1435.94	1717	2594.88	2177.73	1968.96	1646.51	487.14	309.6	684.744	1009.12	1835.57	3760
453597	1423.1	1683	2546.12	2148.42	1943.42	1627.23	484.316	307.8	679.758	1000.16	1825.65	3733
453598	1409.19	1671	2528.1	2138.65	1923.26	1611.81	479.374	305.1	678.65	999.04	1810.31	3718
453599	1411.33	1673	2532.34	2142.56	1925.28	1615.66	480.08	305.1	680.866	1000.16	1812.12	3722
453600	1387.79	1646	2483.58	2110.32	1907.14	1588.67	476.55	301.5	675.88	990.08	1796.78	3675
453601	1380.3	1643	2461.32	2105.43	1903.1	1575.18	473.726	297.9	674.218	987.84	1792.27	3644
453602	1356.76	1633	2447.54	2085.89	1893.7	1554.93	472.314	297	665.354	969.92	1779.65	3586
453603	1225.15	1543	2287.48	1956.93	1781.47	1414.19	449.016	279.9	629.344	903.84	1677.72	3322
453604	1122.43	1420	2125.3	1831.88	1655.81	1319.72	420.07	259.2	593.888	846.72	1560.46	3047
453605	1086.05	1376	2065.94	1787.91	1598.02	1285.01	406.656	250.2	571.174	812	1508.14	2927
[truncated: 7,557 more rows]

## Sheet: s5b
GLU log	GLU 24h	GLU 48h	GAL log	GAL 24h	GAL 48h
0.027664	0.456059	-0.34229	-0.35419	-0.0978	0.018445
0.027664	0.456059	-0.34229	-0.35419	-0.0978	0.018445
0.603666	0.03206	1.96343	-0.20219	2.21517	1.46293
0.027664	-0.11994	-0.41829	-0.35419	-0.0978	0.018445
2.92559	6.13082	6.94053	5.35599	6.00539	5.92731
0.027664	0.456059	1.02619	-0.27819	0.478203	0.018445
2.47215	1.32454	2.52619	2.67526	2.34668	2.86661
3.84959	4.22822	5.15213	4.74522	4.64416	4.66762
0.972148	1.32454	1.02619	0.514292	0.478203	0.094446
0.103666	2.69302	2.87642	-0.27819	1.63917	1.46293
2.58334	3.26178	4.31365	2.17526	2.95788	3.48513
5.46317	5.6319	6.35708	5.94742	5.71235	5.74405
6.00429	7.60192	9.1342	7.57138	8.17663	8.59871
6.35886	8.12348	8.66766	8.3267	8.74748	9.07545
10.3548	9.72733	10.1727	12.0418	10.8674	10.775
0.103666	0.53206	1.52619	0.297812	-0.0218	0.094446
9.37367	9.52991	8.89302	8.61833	9.05347	9.01246
8.96795	9.01018	8.7533	8.73478	8.91669	8.84077
0.179667	-0.11994	0.233714	-0.27819	-0.0978	0.594446
9.72691	9.68631	9.93724	10.0465	9.95872	10.0094
7.35265	7.52498	7.93039	7.70327	7.76313	7.79144
5.85789	6.61694	7.64211	7.29393	7.26247	7.90614
10.6294	11.2887	11.0927	11.0112	11.0321	11.0606
9.36532	9.02429	9.181	9.29399	8.99853	9.17159
9.24815	9.29912	9.42676	9.42827	9.4586	9.68315
8.14395	8.05165	8.3258	8.35811	8.38154	8.19889
2.34063	1.61702	1.81868	0.590294	1.5542	0.962929
8.09799	7.91768	7.82178	7.98402	7.84268	7.89363
8.13008	7.90841	7.80541	8.42107	8.31427	8.35313
0.103666	0.03206	-0.34229	-0.35419	0.054204	0.670448
8.01148	8.44961	8.3564	8.39422	8.51675	8.55415
10.5822	10.4403	10.2137	10.2984	10.353	10.4129
9.58916	9.56526	9.51957	9.68871	9.70637	9.53706
0.103666	1.32454	2.97964	0.797812	1.34668	2.33141
11.66	11.5437	11.1153	11.2755	11.3435	11.403
9.86002	9.70209	9.71108	9.74873	9.60119	9.65523
9.94566	10.2853	10.1244	10.1966	10.7682	10.703
8.50112	9.47527	9.44394	9.69338	9.92459	10.0615
16.6956	15.8254	15.0784	15.3753	15.4742	15.3153
5.14504	4.61952	3.65959	4.42651	3.1876	4.63285
0.027664	0.824541	3.11116	-0.35419	2.13917	2.12389
5.10084	6.32969	6.82708	4.86374	6.48688	6.43638
10.9905	10.8592	10.4487	10.541	10.5673	10.582
13.7107	13.833	13.3749	13.3265	13.475	13.5729
0.027664	-0.04394	1.39468	-0.35419	-0.0218	0.170448
7.34457	6.67324	6.74697	7.53059	6.97597	6.84287
8.00943	8.60686	9.55476	8.17156	8.88035	9.14746
7.98979	7.49196	7.31487	7.8445	7.52532	7.62166
7.92246	7.97985	7.9509	8.49493	8.30424	8.12107
0.027664	-0.11994	-0.34229	-0.35419	0.554204	0.094446
8.5599	8.53367	8.85311	8.88739	8.82988	8.9124
8.7287	9.19045	9.26835	9.01891	9.27573	9.35383
11.0706	11.0077	10.9274	10.8118	10.8207	10.8311
6.37529	7.08632	8.1038	5.89303	7.055	7.02875
7.38057	6.98013	7.2323	7.32867	7.22677	7.41797
7.46803	8.00359	7.97465	7.45191	7.577	7.8495
10.8496	10.5489	10.3361	10.7476	10.44	10.3803
11.1514	10.9258	10.2893	10.6208	10.5866	10.5344
9.26561	9.20566	9.21978	9.25493	9.0613	8.88125
12.5437	12.2668	11.9726	12.2187	12.1836	12.2578
9.83845	9.82788	9.83469	9.49988	9.71957	9.77298
9.92637	9.31793	9.25067	9.85355	9.61126	9.65509
8.60895	8.33094	8.35629	8.22675	8.32777	8.24532
0.103666	0.824541	1.23371	0.514292	0.054204	1.17045
10.7955	10.5996	10.1113	10.2853	10.3786	10.2585
0.103666	4.79384	5.52101	-0.27819	3.48939	4.48513
9.76088	9.63371	10.0184	10.4895	9.97432	10.1264
0.027664	-0.11994	-0.41829	-0.35419	-0.0978	0.018445
0.972148	1.11702	3.04107	-0.27819	0.554204	0.594446
11.1337	10.794	10.7826	11.1627	11.0199	11.0492
8.20672	8.40977	8.74671	8.27414	8.51917	8.57272
8.68891	8.57009	8.45919	8.48645	8.53427	8.50289
8.89022	8.87295	8.82377	8.88254	9.0299	9.01607
12.5568	12.4588	11.8315	12.2193	12.222	12.1017
8.82983	9.18317	9.39675	9.12662	9.19187	9.34974
7.93889	8.14124	8.25808	8.09623	8.28964	8.25563
8.09774	7.91001	7.93808	8.02663	7.84598	7.92394
8.49169	8.48701	9.15173	9.20883	8.9871	9.32779
10.5798	10.4779	10.1415	10.3658	10.3413	10.3717
15.3733	14.2658	14.0389	15.4382	14.4701	14.4224
4.44145	2.67476	1.68716	4.05959	1.38188	3.12389
14.8075	13.981	13.2284	14.0756	13.8586	13.7127
9.26854	9.07457	9.49312	9.56713	9.25598	9.33498
9.68271	8.97619	9.17425	9.87242	9.14005	9.32087
10.1453	9.83101	9.44869	9.87354	9.75485	9.72909
11.0533	11.0034	10.6557	10.9196	10.8967	10.9479
9.01217	8.58883	8.64622	8.71824	8.46039	8.34946
10.3986	9.88525	9.62575	10.3156	9.93286	9.91923
8.57325	7.98268	7.53364	8.12171	7.90437	7.72882
10.4954	11.8585	12.3468	10.0366	11.3206	11.471
6.12213	6.99586	7.50284	5.61044	6.81439	6.96445
10.214	10.3609	10.4191	10.0265	10.2738	10.3531
10.7561	11.1994	10.7951	10.0845	10.8535	11.2206
8.78798	9.15939	9.55946	9.06198	9.33568	9.33928
7.94771	8.18538	8.31435	8.09053	8.20299	8.01199
0.027664	-0.04394	0.950194	-0.27819	-0.0978	0.170448
3.49435	4.88918	6.13052	3.45878	4.5764	4.66194
5.44633	6.03065	6.42503	5.61974	5.92662	5.82005
9.12949	9.57123	9.80852	9.05571	9.539	9.69009
7.99454	8.47337	8.64131	7.38641	8.17832	8.76823
5.65385	6.37235	6.53923	4.37522	5.29762	5.43125
3.5016	3.88918	4.34087	3.24522	3.91133	4.12389
7.73723	7.57819	7.54843	6.76604	7.36976	7.50909
7.00508	6.90427	6.74641	6.75196	6.78187	7.04747
5.56583	6.85083	7.76604	6.36695	7.22291	7.51019
0.027664	-0.11994	-0.41829	-0.35419	-0.0978	0.018445
10.4403	10.57	10.599	10.6706	10.7088	10.6539
2.84063	3.11702	3.51864	2.99397	3.25036	3.56113
6.56541	7.24138	7.66172	6.23299	6.61197	6.75962
1.47215	2.82454	3.12439	1.88278	2.5542	2.83141
3.70186	4.31318	4.64858	3.38278	3.04284	3.87937
0.027664	-0.11994	-0.34229	-0.35419	-0.0218	0.018445
2.97215	3.9855	4.75591	1.59029	2.63917	2.83141
3.42559	4.5837	5.35886	1.95878	2.78392	2.90016
0.179667	0.824541	0.526195	-0.27819	-0.0218	0.018445
0.103666	-0.04394	0.657712	0.221811	-0.0978	0.094446
12.2512	10.1317	8.01367	11.2273	9.96126	8.46361
6.97962	7.13082	7.55887	5.36374	5.64104	5.55907
5.51588	6.00478	7.07345	3.75126	4.71291	4.58689
9.31568	9.55096	9.91154	9.29418	9.49144	9.53745
0.103666	0.824541	1.68716	-0.27819	0.770684	0.594446
6.34959	6.5522	6.40015	6.11997	6.33818	6.47133
7.97496	7.83873	8.04138	7.69826	7.59299	7.8426
1.26463	1.98551	2.63739	1.09029	1.84669	2.17045
2.63311	2.82454	3.22235	0.590294	2.21517	1.17045
0.027664	1.03206	-0.41829	-0.35419	-0.0978	0.018445
0.027664	-0.11994	-0.34229	-0.27819	-0.0218	0.094446
8.77754	8.93347	9.1457	8.50502	8.88293	9.09287
8.58294	8.52683	8.60512	8.2448	7.83878	7.91198
10.7055	10.347	10.4462	10.7228	10.5339	10.4962
9.28962	8.92999	8.88654	9.36957	8.99172	8.97759
8.76265	8.61846	8.69484	8.77618	8.82491	8.63664
9.41982	9.21136	9.21738	9.48966	9.36319	9.3505
8.85053	9.34947	9.67897	9.12401	9.61609	9.61384
0.027664	0.03206	0.450194	0.297812	-0.0978	0.594446
5.48518	5.67418	5.80572	5.99155	5.3992	5.5327
8.80769	9.30978	9.48133	8.83624	9.00143	9.04053
0.027664	-0.11994	-0.34229	-0.35419	-0.0218	2.46293
12.1332	12.5667	13.1684	14.4994	14.1493	14.3999
8.24406	9.28035	10.0031	8.15551	9.40817	9.72591
8.83897	8.35364	8.31997	8.82904	8.21008	8.1436
0.679667	1.82454	3.2449	-0.27819	1.84668	0.094446
7.84581	7.92606	8.41372	8.26286	8.16489	8.19452
3.34063	3.4855	3.61116	2.36245	2.93165	1.96293
9.23348	9.25962	9.31711	8.48391	9.04266	8.86367
14.5765	13.9503	13.1597	13.9786	13.9494	13.7853
7.0251	7.27157	7.61349	7.41616	7.47085	7.74488
11.5161	11.6143	11.3508	11.3817	11.5422	11.6859
8.63087	8.42489	8.3481	9.05627	8.74039	8.94073
8.2354	7.95682	7.85893	8.21189	8.09336	8.04405
9.69731	9.59239	9.79088	10.0276	9.45903	9.56628
13.3777	12.6173	11.8508	12.7168	12.6038	12.4136
8.33448	8.31204	8.45505	8.27582	8.67154	8.51588
10.461	10.0649	10.0205	10.391	10.1186	10.1443
8.75848	8.56342	8.67526	8.70426	8.6867	8.41091
8.06822	8.08463	7.80187	7.91312	7.94974	7.63327
9.52441	9.41295	8.97684	9.34887	9.17096	9.07017
8.81051	9.01597	8.41548	8.24003	8.76716	8.48212
7.64319	7.78689	8.00633	8.09462	8.11929	8.05684
11.2332	10.7786	10.5965	11.0701	10.7042	10.5753
6.2224	8.44833	9.65451	7.51679	8.40043	8.84152
0.179667	-0.04394	0.157712	0.221811	-0.0218	1.33141
13.6379	12.9698	12.317	13.1184	12.8063	12.7462
8.9521	9.37716	10.6933	8.80914	8.84187	9.57051
7.19284	6.8502	7.18866	7.25337	6.68349	6.54286
0.027664	-0.11994	-0.41829	-0.35419	0.054204	0.094446
14.4494	13.8196	12.9859	13.9049	13.7383	13.6315
0.972148	0.456059	1.39468	0.297812	0.554204	1.46293
7.61673	7.77986	7.46947	7.17385	6.97764	6.94966
1.47215	0.03206	0.157712	-0.35419	-0.0218	0.670448
1.47215	1.03206	1.02619	0.297812	0.054204	0.670448
9.45124	9.32035	8.63036	9.27124	9.06519	9.34682
7.41188	7.71885	7.02107	7.33706	7.30556	7.82795
9.92616	9.68357	8.8967	9.70452	9.56714	9.53022
10.036	9.5938	9.29513	9.99195	9.7216	9.75435
8.42234	8.92925	9.17891	10.0678	9.60985	9.67987
0.103666	0.74854	3.13739	-0.27819	-0.0218	1.67045
8.88751	9.69341	10.5899	11.0165	10.8943	11.0314
8.95091	8.41121	8.385	8.97397	8.32107	7.9773
0.679667	1.82454	2.18716	-0.27819	0.770684	1.96293
10.3002	10.6858	10.6728	9.96662	10.297	10.1682
8.50553	8.63753	8.79326	8.43161	8.52524	8.2383
8.03086	7.86482	8.02936	8.72071	8.32798	8.47755
6.40023	7.16002	7.52737	7.52345	7.67596	7.7377
11.1373	10.9267	10.7483	10.887	10.9759	10.8912
9.27517	9.20167	8.94231	8.61944	9.04126	9.05451
11.3169	10.754	10.6192	11.3791	10.8591	10.9244
8.99708	9.13928	9.00112	8.30323	9.10328	8.9748
9.7797	9.80017	9.26756	9.05635	9.26225	9.32016
1.17967	3.19302	2.98761	0.590294	1.0542	1.96293
10.0997	9.51611	9.2611	9.75808	9.4391	9.3036
10.7523	10.877	10.8626	10.6392	10.7473	10.7468
10.1473	9.76874	9.66728	10.189	9.83577	9.83629
2.92559	6.9485	9.1995	4.67526	7.33949	8.01969
1.34063	5.83734	8.1116	3.309	6.30637	7.05205
11.5239	11.0449	10.9067	11.7043	11.4279	11.3398
8.70903	8.93111	9.11815	8.58227	8.75971	8.79423
10.5156	11.0362	11.7457	13.1159	12.8314	13.0017
0.679667	1.98551	1.23371	0.297812	-0.0978	1.17045
3.80836	7.1703	6.99849	7.96045	8.0689	7.72559
11.0717	10.6008	10.5168	11.5199	10.5549	10.4656
11.0362	11.2309	11.233	10.8785	11.0716	11.1653
10.0384	10.0844	10.0317	9.78264	9.96977	10.0006
6.25327	6.77899	7.61231	6.49397	7.13501	7.14472
12.2087	11.9556	11.2604	11.5076	11.6061	11.4998
8.95012	8.46735	7.82259	8.28506	8.20273	8.14882
8.69711	9.08938	9.28928	9.63071	9.41051	9.50596
9.27581	9.10479	9.12866	9.91877	9.45771	9.2043
10.3902	10.4036	10.1735	9.95305	10.0451	10.0965
9.31545	8.66219	8.47888	9.12388	8.60785	8.47185
9.17398	9.14654	9.41656	9.11051	8.9083	8.86968
8.70864	9.02101	9.03594	9.68295	9.48569	9.41587
10.9176	10.1751	9.53139	10.9186	10.5026	10.2914
7.78317	7.95447	7.66716	7.504	7.6259	7.52413
11.8157	12.2478	12.543	14.2834	13.925	14.1261
6.67259	8.06292	8.67996	7.31676	8.43317	8.77716
6.37984	7.31915	7.98761	6.03085	8.00811	8.40007
9.55443	9.51277	8.95252	8.89776	9.26169	9.13808
14.3918	13.4543	12.6611	13.7999	13.454	13.3017
9.84493	9.34517	9.02136	9.42686	9.38233	9.32419
6.92107	6.8277	7.02207	6.88387	6.80754	6.6825
11.3212	10.8138	10.3524	10.9966	10.7805	10.6511
9.57822	9.16424	9.17	9.67344	9.35676	9.2109
11.4767	11.0929	10.8334	11.551	11.1491	11.1507
7.4463	7.42723	7.18065	8.09166	7.58866	7.83196
9.78724	9.47161	9.32364	9.60596	9.47968	9.5691
7.67132	7.60262	8.1991	8.03524	8.19833	8.28901
8.32712	8.55758	8.02138	8.01297	8.25446	8.14051
11.3705	11.0789	11.1338	11.4018	11.0505	11.0895
2.67967	4.8788	5.42015	2.09029	3.94815	3.87514
8.61246	8.7187	9.64953	11.1714	10.5421	10.9128
9.49751	9.55267	9.39172	9.17877	9.21772	9.24541
6.2005	6.05323	5.93841	6.49745	5.94468	6.25541
0.103666	-0.11994	0.157712	-0.20219	-0.0978	0.018445
10.5355	10.1932	10.05	10.5932	10.1895	10.1945
7.66791	7.85834	7.95233	7.76436	7.86871	7.70383
9.56169	9.26777	9.1701	9.42366	9.005	8.91684
1.34063	0.53206	0.733714	1.59029	0.846685	0.670448
9.11655	8.83717	8.54516	9.07855	8.84733	8.56636
11.6535	10.9455	10.715	11.8066	11.32	11.147
8.62321	8.55277	8.57447	8.23595	8.67357	8.57408
0.679667	-0.04394	1.39468	-0.35419	0.478203	0.670448
8.88748	8.94826	8.81075	8.64125	8.37098	8.19194
8.92618	8.36473	7.9625	6.72398	6.9631	7.19559
10.8488	11.3167	11.5088	9.4776	10.4519	10.375
11.3792	11.3637	10.9543	10.8373	11.0504	11.0284
12.4345	11.5654	10.3966	12.471	11.7308	11.7286
12.1013	11.1566	10.0727	12.0081	11.2474	11.1365
9.57129	9.78945	10.0638	10.0291	10.0579	10.2115
9.47252	9.38456	9.8352	10.6539	9.95718	9.93977
9.53096	9.16626	8.91847	9.18541	9.07662	9.17533
9.34917	9.10035	9.24939	9.78786	9.49065	9.6247
9.02266	9.45676	9.53398	8.69107	8.97867	9.16994
7.99774	8.6424	8.88185	7.57129	8.29446	8.36575
7.6772	8.50043	9.18777	8.49654	8.4829	9.10362
8.64086	9.01495	9.11225	8.72574	8.76143	8.79747
8.42981	8.5359	8.78957	8.30687	8.20942	8.26035
12.7961	12.1983	11.8437	12.9308	12.1844	12.2882
12.1634	11.5262	11.2898	12.464	11.7737	11.7607
13.2108	13.1287	12.8063	12.9704	13.0692	13.1132
5.49435	5.9095	6.77287	4.08274	5.09594	4.65334
6.12213	6.48212	6.51525	5.24674	5.71178	5.82291
10.0638	10.8123	11.0094	9.01794	10.0258	9.80905
7.38357	7.63564	7.81887	7.66437	7.53371	7.79363
9.1061	9.32661	9.26314	9.27292	9.42132	9.63865
11.0847	10.9925	10.8897	11.0867	11.0825	11.0457
8.51014	8.20162	7.79638	8.32341	8.43625	8.50803
11.224	10.9069	10.577	10.6804	10.5435	10.6422
4.09611	5.20143	5.37728	15.8725	15.1971	15.0888
2.34063	4.07844	4.45519	16.8664	16.0839	16.0522
5.97356	5.90195	6.01829	17.1573	16.5178	16.3752
8.86311	8.81336	8.82654	10.4514	10.0876	10.0099
7.66548	7.50551	7.34059	7.84864	7.73308	7.73451
10.8039	11.4573	11.6877	10.8079	11.1098	11.1405
7.74664	8.12116	8.81274	8.17013	8.42705	8.59992
13.4431	12.5851	12.1143	12.9028	12.6443	12.5929
10.0272	9.89712	10.2145	10.7124	10.4801	10.6304
5.49979	4.88918	4.90697	5.68829	5.39394	5.20551
9.44732	8.85508	8.30657	9.60874	9.017	8.89102
10.1873	10.0133	9.69746	10.3738	10.1021	10.0115
9.18845	8.97307	8.57196	8.91018	8.6776	8.49079
14.8233	14.1539	13.4144	14.443	14.2401	14.1271
0.027664	1.03206	1.39468	1.59029	0.478203	1.33141
3.34063	6.31556	7.76571	8.90006	8.46804	8.44863
11.215	10.9445	10.3159	10.9805	10.8298	10.7388
10.1267	10.221	10.1774	10.418	10.4991	10.429
10.5158	10.6861	10.9262	10.8122	10.7941	10.9632
7.99983	8.02824	8.55507	8.98046	8.65428	8.75729
10.359	10.3799	10.6401	10.6187	10.6192	10.5077
10.4505	10.9794	11.4382	12.8756	12.5143	12.7146
1.67967	6.05289	6.39833	1.95878	4.44488	4.57413
10.2784	10.2253	10.2675	10.2726	10.2581	10.2305
9.58639	9.34431	9.1433	9.11183	9.06932	9.2263
9.35062	9.83051	9.97821	9.22805	9.30378	9.23196
8.56254	8.43579	8.82006	9.15634	9.03484	8.97521
6.4816	7.25767	7.7507	6.69745	7.11993	7.12112
8.68388	8.9216	9.01083	9.13132	8.80623	9.12134
5.42107	6.0723	6.46356	5.02342	5.14478	5.34537
13.64	13.0732	12.2163	12.9593	12.988	12.7973
10.5871	9.54013	9.15795	10.6542	9.83044	9.6169
4.84959	6.38423	6.90676	7.99022	7.48409	7.477
0.103666	2.03206	1.73371	1.29781	1.84668	0.962929
9.87532	9.47232	9.43687	10.7938	10.079	10.2022
9.00095	9.0882	9.56341	9.85711	9.67081	9.76167
7.34379	9.95592	11.3322	7.38276	11.0921	11.8698
9.56389	9.3908	9.41565	9.45311	9.35744	9.2735
9.67169	9.89241	10.4737	10.4254	10.3738	10.5011
5.86827	7.17139	7.46575	4.89765	5.88687	6.14609
0.027664	0.956059	0.526195	-0.20219	0.054204	0.094446
8.77389	8.49785	8.79522	8.82469	8.83492	8.83997
10.1683	10.0054	9.94827	10.1237	9.97543	9.99134
9.36385	9.50274	9.44602	8.95046	9.23034	9.3797
10.4626	10.4794	10.6641	10.5687	10.6603	10.6165
9.28244	8.62473	8.23845	9.13898	8.61717	8.47093
9.25002	9.15258	8.73389	9.09331	9.16475	9.19649
8.12972	8.45284	8.6146	8.34036	8.46016	8.618
8.46412	8.66314	8.91445	8.28106	8.3659	8.36356
0.103666	-0.11994	-0.26629	-0.35419	-0.0978	0.018445
8.27129	7.97593	8.15634	7.97356	7.78724	7.96309
6.78683	7.62176	7.60454	6.83547	7.73719	7.61253
10.638	11.0315	11.8559	10.0954	10.3651	11.2513
11.2273	11.1177	11.2056	10.995	10.9162	10.9936
11.6285	11.15	10.7744	11.586	11.1526	10.9348
8.07863	8.72623	8.95148	8.21013	8.57534	8.61503
8.79947	9.19414	9.36959	9.32584	9.70862	9.65693
5.4646	9.67618	12.0255	7.47273	9.96254	11.1257
0.103666	-0.11994	-0.41829	-0.27819	-0.0978	0.594446
8.50334	9.03988	9.21227	8.26113	8.44142	8.44149
10.5987	10.1785	9.88905	10.2608	10.1068	10.1359
1.10366	5.05289	6.6446	1.99397	5.11627	5.56236
6.29827	7.08116	7.20104	6.21544	6.80854	6.93638
8.21525	8.55019	8.74014	8.36525	8.39107	8.54382
13.7732	13.579	13.3371	13.7585	13.78	13.8308
12.5815	11.9561	11.5515	12.2196	12.0282	11.8933
10.8114	10.596	10.3443	10.8323	10.5709	10.5835
10.3601	9.93869	9.93505	10.3033	10.019	9.94537
12.1513	12.0735	11.8894	11.6383	11.9558	11.9216
7.23246	9.4142	9.8954	7.58821	9.44183	9.44959
12.3507	11.7973	11.1053	11.73	11.7268	11.6936
14.0414	13.3089	12.5803	13.4657	13.2351	13.0782
8.04538	6.98098	6.44737	5.79711	5.00765	5.21219
8.47146	9.83377	10.8941	9.05505	10.0488	10.3897
11.939	11.548	11.1809	11.8065	11.552	11.5484
9.3069	8.91159	8.5765	8.992	8.83827	8.77658
10.5785	9.91774	9.45562	10.5195	10.0578	9.89336
1.17967	0.456059	1.23371	1.59029	1.0542	0.170448
9.83085	9.5286	9.42246	9.95804	9.75902	9.77577
8.73403	8.63471	8.48842	8.78652	8.72168	8.80741
7.17808	7.38744	7.44234	7.29207	7.41057	7.39438
11.6397	11.2491	11.0196	10.6407	11.4294	11.2356
11.9261	11.4043	9.93992	13.2955	13.0581	12.0362
9.91626	9.77322	9.7211	9.85104	9.73618	9.68118
8.74188	8.66616	8.58027	8.72232	8.68171	8.50973
9.91857	10.0779	9.83395	9.77038	9.81296	9.73999
8.8987	8.5628	8.86008	9.08521	8.70414	8.61439
7.69904	7.56502	7.92187	7.8738	7.55864	7.31402
5.20186	5.5748	5.51722	4.55468	4.43664	5.23509
10.5362	9.94369	10.1526	10.3367	9.81319	9.97415
9.5427	9.27507	9.2839	9.47148	9.27721	9.22014
8.96951	8.90915	9.04703	9.18367	8.94271	8.88592
0.027664	-0.04394	1.06139	-0.35419	-0.0218	0.594446
9.63097	9.58455	8.71435	8.27863	8.599	8.62388
8.92606	10.1684	10.4486	9.53383	10.0087	10.5573
12.4354	12.3916	11.7957	11.835	11.9895	11.9964
7.01156	7.18907	7.40834	7.04823	7.22687	7.15058
8.82166	9.20112	9.46651	9.0906	9.36836	9.35199
10.8398	11.0411	11.0624	10.7869	11.0244	11.1293
3.7596	3.33941	4.09084	4.09029	3.6876	3.86661
9.66813	9.80312	9.82585	9.77059	9.71596	9.90214
10.1188	10.0747	10.1302	10.3543	10.2519	10.4038
8.37529	8.0842	8.22815	8.46268	8.43995	8.52272
10.7906	10.367	9.83269	10.7237	10.5727	10.4255
0.603666	0.53206	-0.34229	0.221811	0.478203	0.594446
8.80182	9.46823	9.95737	8.89443	9.34855	9.52675
10.2555	10.216	9.78157	10.028	10.09	9.88158
3.29408	3.4095	5.72983	3.78645	4.48939	5.50931
4.69085	5.21084	7.3131	5.08747	5.66227	7.04507
17.091	16.4243	15.8614	16.8012	16.4756	16.3926
7.9367	8.22775	8.62419	8.04803	8.42299	8.49005
7.39802	7.1656	7.11022	8.1414	7.97779	7.7626
13.5747	12.9847	12.3682	13.2549	12.9311	12.9002
10.0677	9.28226	8.50047	9.72188	9.22799	9.10758
9.07972	9.25434	9.21254	9.58568	9.56101	9.70077
9.08354	8.88281	8.95097	9.2572	9.14662	8.96121
0.103666	0.74854	1.39468	0.297812	-0.0218	0.670448
8.66548	8.57322	8.77568	8.75513	8.91563	8.85497
11.1768	11.1412	11.8514	11.9856	11.9692	12.1581
9.64417	9.5077	9.56956	9.07578	9.43442	9.51663
9.72667	9.61726	9.6804	9.16985	9.54043	9.63549
12.9693	12.4238	12.3927	12.7601	12.5688	12.6756
5.94731	5.82642	6.91667	6.03909	6.36569	6.37514
8.24494	7.76948	7.82728	8.65111	8.04993	7.88541
9.9318	9.61714	9.33762	9.60561	9.58497	9.40479
8.10635	8.08587	8.12434	7.74843	7.92729	7.61748
0.027664	-0.11994	-0.41829	-0.35419	-0.0978	0.018445
7.74531	7.70982	8.51117	8.6448	8.45738	8.57564
9.91397	9.95379	10.0501	9.71293	9.68343	9.48591
0.027664	0.53206	-0.41829	-0.27819	0.554204	1.17045
8.43612	8.9185	8.90575	8.02646	8.56289	8.57768
8.93704	9.08322	9.32734	8.94756	8.90167	8.85857
8.55347	8.48445	8.41706	9.01922	8.86012	8.94307
7.51853	8.04904	8.64335	8.05901	8.35519	8.13332
9.62443	9.64728	10.4342	10.3433	10.3039	10.4887
10.7	10.7449	10.9016	10.9549	10.7402	10.9201
8.02706	7.97786	7.48479	7.6509	7.80015	7.8688
2.17967	1.61702	1.68716	1.70149	2.21517	0.594446
10.9925	10.6457	9.99035	10.2313	10.4126	10.2991
12.678	11.9596	11.3932	12.1986	11.9544	11.8866
0.027664	-0.04394	1.02619	-0.35419	-0.0978	0.594446
8.01289	8.63955	9.36487	7.95921	8.77781	8.60671
9.70712	9.6454	9.54567	10.3514	10.1803	10.2456
3.51588	6.58534	7.99792	5.74503	7.51361	7.77732
5.36283	6.69752	7.25662	4.90497	6.48765	6.7383
10.8288	10.6278	10.8219	11.746	11.2781	11.2841
8.20746	8.6504	9.0783	8.75146	8.49452	8.28322
10.1413	9.93405	10.3601	10.2571	10.1744	10.194
7.37277	7.07442	7.07631	7.38994	7.09261	7.08303
8.31788	8.1352	8.18927	8.30034	8.22064	8.13251
10.977	10.7861	10.1612	10.6182	10.6456	10.5254
9.88824	9.9586	9.2828	9.19904	9.49939	9.47637
8.05909	8.57188	8.83937	8.15074	8.50567	8.17045
4.61485	4.612	5.29835	4.85077	4.80013	5.31315
10.6066	9.97609	9.45437	10.8241	10.2621	10.3622
11.0662	10.8286	10.5508	10.8658	10.7468	10.8309
9.19428	9.53278	9.73294	9.17737	9.63078	9.62238
7.99985	7.96174	8.31231	7.45027	7.73948	7.83012
12.7	12.525	12.1745	12.7423	12.4661	12.51
9.69404	10.01	9.937	9.28846	9.87023	10.045
8.91862	8.68793	8.79192	8.8813	8.71939	8.56455
10.0937	9.85209	9.503	9.88709	9.87947	9.82077
7.5843	7.60189	7.94665	7.70099	7.63414	7.30851
9.61903	9.38597	9.16554	9.37378	9.1898	9.30055
7.71749	7.60094	7.63689	7.72031	7.54401	7.54231
8.09244	7.99743	7.94252	8.2585	8.02545	7.95718
8.92953	9.6933	10.856	10.0379	10.0198	10.5589
9.66795	9.51779	9.60563	9.57124	9.46559	9.34108
9.86069	9.86417	9.54949	9.62031	9.80283	9.7727
10.7361	10.6962	10.7404	10.73	10.7266	10.9036
9.63435	9.90427	9.85355	9.40157	9.84832	10.0011
1.17967	1.03206	2.05564	-0.20219	0.478203	0.670448
8.48326	8.03879	7.86392	8.13631	7.98021	7.73166
8.29125	8.12454	8.0785	7.92901	8.00043	7.9619
9.95767	9.58894	9.363	10.4705	10.1322	10.3022
0.103666	0.74854	2.23371	1.38278	1.95788	1.09445
9.24863	9.18158	9.2412	9.61958	9.44341	9.54134
2.13311	4.85218	5.74316	2.38278	4.16136	5.5211
14.5462	13.8099	13.0177	13.9048	13.7142	13.5767
6.12916	7.07143	7.59693	5.92709	6.41004	6.41223
0.027664	1.03206	1.46343	-0.27819	0.770684	0.594446
6.29227	7.7841	8.9492	7.6142	8.03087	8.46313
6.31335	5.58534	6.02337	6.24522	5.89042	5.5644
7.99278	8.24099	8.27981	9.2482	8.95107	9.02627
0.679667	4.11702	6.05913	2.59029	4.10847	4.51719
11.2247	10.959	10.452	10.4069	10.5982	10.5784
7.43397	7.27516	7.20726	7.51008	7.47612	7.33517
14.8348	13.9115	13.0105	14.1367	13.8154	13.6021
4.25708	3.46724	3.54839	3.37775	4.66861	3.65909
14.0333	13.1859	12.3272	13.4542	13.1939	13.0416
11.4638	10.8974	10.0499	10.8671	10.8047	10.7624
9.02021	8.69676	8.60834	9.17211	8.88147	8.68586
7.81216	7.69923	7.91188	7.89688	8.01122	8.12932
6.44341	6.68009	6.76512	6.75692	6.56937	6.54831
8.52248	8.30874	8.17843	8.22777	8.34287	8.31924
14.6844	13.9788	13.5556	13.9366	13.8384	13.8596
3.43356	2.93574	3.73371	3.18849	3.40442	3.23509
3.53679	2.69302	3.15016	3.04374	2.00765	3.48513
7.7354	7.88781	7.91913	7.62731	7.9505	7.89567
10.5967	10.335	10.0908	10.561	10.3947	10.2405
10.9473	10.9351	11.1749	10.7627	10.8629	10.9744
9.25353	9.14561	9.13993	9.06621	8.97287	9.04495
0.027664	0.456059	-0.34229	-0.35419	-0.0978	0.018445
7.79182	7.96701	8.33513	7.82218	8.23583	8.43178
4.69775	6.6902	8.59186	4.51095	7.42457	7.60177
10.0673	9.89922	10.0211	10.5951	10.4381	10.1818
6.52007	8.30189	9.38735	8.37877	8.83538	8.87182
8.2483	8.00015	8.68393	8.67466	8.40465	8.70896
10.5639	10.5308	10.2699	10.3411	10.3684	10.3933
8.82914	9.12491	8.83436	8.47716	8.87752	8.91636
9.5398	9.67422	10.0375	9.94089	9.68063	9.87402
10.2933	10.6632	11.4318	10.0994	10.4865	10.6258
0.103666	-0.04394	1.52619	-0.27819	-0.0978	0.018445
8.3336	8.43469	8.41621	8.09103	8.22633	8.0694
7.62223	7.62444	8.12458	7.94119	7.9134	7.74754
9.44745	9.57854	9.77112	9.6089	9.55071	9.74402
7.02494	7.34691	6.787	7.01114	7.19878	6.97757
8.16559	8.98418	9.99082	9.02331	9.68981	9.75731
9.15767	9.45598	9.36388	9.08959	9.27295	9.2719
9.11968	8.55442	8.82728	9.20291	8.83374	8.7857
6.95432	6.8206	7.19389	6.85902	6.82184	6.83282
12.0268	11.8935	11.7458	12.5579	12.412	12.3511
8.00726	7.93515	7.63515	7.8168	7.85829	7.91859
9.76442	9.50445	9.19093	9.62046	9.55055	9.52978
12.4183	12.1377	11.77	12.6025	12.1734	12.1654
0.027664	-0.11994	1.02619	-0.35419	-0.0978	0.094446
10.2431	10.6179	10.7665	10.2245	10.3925	10.5333
7.49707	7.65409	7.95901	7.77709	7.86477	7.74488
0.027664	-0.11994	-0.41829	-0.35419	-0.0978	0.018445
2.26463	3.27799	3.04107	2.67526	3.3081	2.75541
8.17374	8.70323	9.11771	8.6574	8.79428	8.82924
4.2795	5.33295	4.6796	4.00463	4.80612	4.36661
9.4584	9.46732	9.10204	9.47491	9.29394	9.24593
7.5919	7.75722	8.12215	7.52663	7.8415	7.80844
10.5313	10.5067	10.4577	10.5624	10.4338	10.4413
8.41188	8.8435	9.567	10.4566	10.5205	10.8387
6.54956	7.9411	8.56752	8.05838	8.47627	8.89119
7.94517	8.10678	8.15908	7.92562	8.04856	8.02945
0.603666	-0.11994	1.52619	0.221811	-0.0218	0.594446
8.3369	8.34477	8.0519	8.44135	8.21594	8.17186
7.30222	6.77346	6.48414	7.24218	6.89603	6.61186
10.8991	11.0189	10.9696	11.0145	11.0774	11.1303
9.79349	9.82217	10.0478	9.70257	9.69355	9.74199
9.45463	9.69331	9.84674	9.40255	9.56647	9.61317
9.14738	9.13797	9.41029	9.0763	8.97067	9.2294
9.28557	9.23632	8.8647	8.10044	8.88209	8.88979
7.4222	7.73463	7.76798	7.34177	7.39257	7.25592
4.90527	6.0819	6.83882	5.37964	6.17817	6.56184
7.59282	8.50394	9.57423	8.57319	8.67613	9.24831
9.33886	9.452	9.24999	8.81869	9.07595	9.24297
9.82123	9.67069	9.25221	9.90927	9.58861	9.52854
10.4278	9.47286	8.26961	9.50922	9.52457	9.11301
10.7005	10.324	9.96663	10.6167	10.3146	10.2668
9.22846	9.03697	9.06272	9.08493	9.20401	9.0484
10.6181	10.4713	9.87312	10.0019	10.3039	10.1758
10.5696	10.8817	10.4796	10.3845	10.7665	10.6904
12.2643	12.0592	11.4404	12.1014	12.1845	11.9909
4.36283	5.96202	6.6225	4.88777	5.95506	5.64755
8.75085	8.60258	8.6111	9.58408	9.32026	9.30179
9.46745	9.10846	8.59547	8.93908	9.16775	9.06254
8.0913	8.38965	8.49365	7.8585	8.22663	8.19022
7.71406	7.81103	7.47161	7.49451	7.56023	7.57508
8.79069	8.86128	9.37003	8.84289	9.02201	9.09012
7.00508	7.47786	8.16307	8.21531	8.26358	8.28033
9.80626	10.429	10.6321	10.0563	10.5567	10.4062
8.23495	8.38948	8.48464	8.09184	8.22549	8.20668
6.50429	7.04834	7.36561	6.45934	6.92914	6.78673
8.36966	8.24732	8.4899	8.23255	8.30579	8.16292
9.06206	8.98653	8.88684	9.22259	9.04011	8.93817
9.32781	9.28946	8.90208	8.95705	9.28284	9.21575
8.16066	8.2729	8.48712	9.14005	8.84307	9.02943
11.8335	11.7593	11.2639	11.6069	11.7356	11.725
7.9484	8.14716	8.1277	7.96996	8.05121	8.19128
9.60795	8.90668	8.44796	9.7764	9.37297	9.22553
10.3311	10.2655	9.8549	9.87452	9.90208	9.96838
0.027664	-0.11994	0.157712	-0.35419	0.054204	0.018445
8.16333	8.08698	7.91564	8.55086	8.39008	8.44852
8.18248	8.69179	9.35825	9.40116	9.50367	9.64505
7.38859	7.6896	8.36676	7.28215	7.67596	7.7735
9.28913	9.15969	8.68786	8.78791	8.7811	8.79931
8.65334	8.40473	8.85622	8.95487	8.76396	8.70144
9.31528	9.23738	9.26047	9.54435	9.41206	9.437
8.70514	8.36011	8.1269	8.52894	8.36477	8.28778
10.4655	10.2252	10.1141	10.2035	10.122	9.99786
10.5345	10.4225	10.3994	10.373	10.2254	10.2596
0.103666	-0.04394	0.233714	-0.35419	-0.0978	1.17045
7.80821	8.18498	8.40824	7.98695	8.16799	8.05405
10.2764	10.1571	10.0967	10.1592	10.2203	10.1035
7.79986	7.80267	8.90609	8.24861	8.26091	8.3842
9.95756	9.64201	9.38973	9.71353	9.44435	9.28405
8.5838	8.63867	8.83978	9.2656	9.10998	9.14936
12.0843	11.7061	11.3298	11.6849	11.5308	11.5835
5.76463	7.24618	8.43374	6.36807	6.97361	7.10909
2.92559	5.51495	6.88835	6.99958	6.89031	6.89811
13.6277	13.54	13.5159	13.4609	13.4711	13.7425
10.3207	10.3573	10.4264	10.3059	10.6039	10.5672
9.72676	9.26663	9.01159	9.554	9.24842	9.10224
9.19346	9.12763	9.36817	9.29851	9.11533	9.15037
8.85031	9.20764	9.61055	9.03494	9.35601	9.26116
7.76181	7.65487	7.83481	7.70752	7.4416	7.5015
4.2795	4.8665	4.7079	4.1287	4.70381	5.07654
7.06469	7.07047	7.26668	7.10148	7.18555	7.08867
2.13311	3.05426	4.97209	3.60148	2.25036	3.15909
8.65221	9.22974	9.83521	8.62751	8.82402	8.87991
9.76957	10.0786	7.92659	12.4687	11.3863	9.61686
0.103666	0.456059	-0.34229	-0.35419	-0.0978	0.018445
6.56231	7.99038	8.57764	9.63673	8.95745	8.6734
6.54	7.97199	8.85321	9.02088	9.40907	9.12638
0.103666	-0.11994	0.157712	-0.35419	-0.0218	0.018445
4.23131	6.44145	7.11322	8.62937	8.10453	7.61937
0.972148	1.82454	1.73371	1.29781	0.770684	1.46293
1.34063	4.04324	5.1382	1.95878	2.21517	3.30384
9.37117	9.65499	10.4702	9.03723	9.4724	9.83202
0.027664	2.03206	1.39468	-0.35419	0.554204	0.018445
2.5016	4.04324	5.04839	1.29781	4.09794	3.75541
0.103666	0.53206	2.61116	-0.27819	-0.0218	0.962929
3.97215	4.23675	4.1406	4.13048	3.86888	3.87089
7.15111	7.68311	8.31447	6.90178	7.71942	7.97215
1.84063	1.98551	1.52619	0.221811	1.5542	1.96293
1.97215	3.20199	3.13739	2.59029	2.34668	3.04789
12.7611	12.0609	11.1453	11.4136	11.9824	11.6657
8.81618	8.84762	8.67924	8.95878	8.99524	8.70927
9.76521	9.33579	9.41638	9.64937	9.23364	9.27097
10.762	10.6597	10.0768	10.0402	10.3485	10.3754
6.62318	7.53726	7.89373	8.26387	8.36841	8.38469
8.22106	8.83165	8.70433	7.89841	8.48981	8.48262
8.78104	9.61032	9.95705	10.3692	10.653	10.8303
11.1779	11.2813	11.2407	11.4525	11.2337	11.2704
7.57698	7.88369	8.21038	7.63652	7.78549	7.82255
7.80092	8.6175	8.47789	7.829	8.13447	7.94579
11.5571	11.628	10.9934	11.0998	11.1603	11.143
9.31398	9.09267	9.42953	9.5301	9.48444	9.46434
8.67872	8.44804	8.60402	8.84064	8.81849	8.84077
11.8748	11.0953	10.5007	10.9807	10.7662	10.6819
7.83797	9.64925	10.3387	8.83327	9.36237	9.44363
0.027664	3.55426	5.54015	1.09029	4.51214	5.58531
0.896147	5.13922	6.46356	2.11974	4.67935	5.6133
7.74584	7.22519	7.18941	7.56654	7.4611	7.41324
11.552	11.4768	11.2487	11.2145	11.2643	11.3499
0.103666	-0.11994	-0.26629	-0.20219	-0.0978	0.094446
8.33953	9.00156	8.77516	8.53505	8.99777	9.00907
13.238	13.5166	13.2027	13.2593	13.4759	13.4612
8.13088	8.16225	7.80159	8.16354	8.49974	8.25141
7.11137	7.82598	8.84993	9.49947	9.52631	9.411
10.8555	11.5059	12.6729	13.3911	13.0979	13.1917
8.4581	8.96123	9.58495	8.71055	9.09776	9.10031
8.21854	9.11813	9.66721	8.53251	9.08994	9.08863
9.30741	8.83482	7.96397	8.67497	8.573	8.41091
9.85028	9.27483	8.71675	9.28956	8.78877	8.70708
9.82466	10.7673	11.1826	10.5813	10.9065	10.9661
9.45574	9.6447	9.87354	9.7499	9.75478	9.72419
8.19245	8.59327	8.81333	8.54164	8.72572	8.86154
8.32698	8.38926	8.6919	8.55652	8.63255	8.53934
10.5407	10.13	9.87037	10.0842	10.1079	10.0938
11.9956	12.2857	11.5268	11.1823	12.0347	11.8731
8.77234	8.4487	8.27459	8.50261	8.69583	8.59451
10.724	10.4388	9.98552	10.5921	10.7642	10.6723
2.92559	7.70784	8.01564	3.02753	6.24929	6.05226
5.85098	7.25217	7.31467	7.83737	7.54271	7.44021
2.17967	5.20143	5.96637	1.88278	4.56539	5.02499
8.88671	10.2205	11.2782	10.3508	11.0194	10.9695
0.027664	-0.11994	0.733714	-0.35419	-0.0978	0.018445
9.03786	8.37457	8.39327	9.05221	8.51962	8.27623
0.027664	-0.11994	0.157712	-0.35419	-0.0978	0.170448
4.78683	6.53994	7.31866	4.79144	5.65035	6.14773
6.16831	6.32172	6.08242	6.37562	6.11643	6.05226
8.91604	9.34625	9.40342	8.94279	9.03059	9.01493
9.47709	9.9397	9.84142	8.83922	9.6643	9.37339
10.3625	10.3637	10.0717	10.5729	10.4104	10.4305
7.67518	7.72892	7.78083	7.77944	7.80974	7.59192
9.81036	9.84682	9.80401	9.72164	9.61581	9.38744
7.45179	8.14328	8.75523	7.78927	8.37965	8.52705
11.5135	11.0853	10.7748	11.1952	11.042	10.8605
9.08848	8.54718	8.56804	8.86299	8.5553	8.49883
11.5581	12.064	11.561	11.5814	11.9146	11.9064
8.50143	8.9657	9.06368	8.55394	8.90648	8.96447
1.17967	3.71522	3.88332	-0.20219	1.21517	2.83141
10.1156	9.90112	9.74939	9.84006	9.94838	10.072
8.25808	8.44139	8.35743	8.12872	8.31292	8.46327
7.97407	7.91387	8.0878	8.0189	7.88732	7.81358
8.76185	8.11873	7.99673	8.2698	8.16877	8.19545
9.89548	9.52868	9.18184	9.51994	9.41979	9.50685
1.97215	3.55426	3.2449	2.75126	2.21517	3.73509
1.76463	3.42274	3.72235	2.75126	3.82765	3.07412
0.027664	-0.11994	0.733714	-0.35419	0.478203	0.018445
10.3514	10.3299	10.2137	10.4218	10.4383	10.4044
8.13311	8.29415	8.16764	8.71069	8.56034	8.46486
11.2378	11.2144	11.264	12.0464	11.7465	11.8214
10.2077	11.3765	11.4139	8.84813	9.45773	10.2455
5.55166	5.38789	5.5062	6.40193	6.29762	6.35005
5.47215	6.96522	7.67329	6.02406	6.36477	6.59632
10.2568	9.96729	9.86194	10.2524	10.2347	10.1538
10.4997	10.1762	10.1152	10.3749	10.2927	10.3853
2.13311	3.64647	5.13092	3.82545	3.66861	5.07493
11.4264	10.8753	11.1867	11.337	10.9345	11.0501
16.4486	15.3416	14.7196	15.6121	15.3352	15.244
3.52989	3.5207	2.63739	3.93587	1.34668	4.00666
8.13269	8.21142	8.45059	8.45701	8.24525	8.15357
7.48714	7.54368	7.65203	7.7863	7.4051	7.74865
9.90709	10.169	9.80627	9.32017	9.93044	9.97081
11.2853	11.0169	11.0851	11.2179	11.0259	11.0186
5.27581	7.4342	8.42778	5.11974	7.22857	7.66228
3.87583	3.88228	4.38332	3.11249	3.00765	4.11786
8.05479	7.86517	7.72503	8.08321	7.9758	7.93729
6.32381	6.93875	7.32822	5.8695	6.29004	6.41825
7.50151	7.82624	7.60886	7.58535	7.73067	7.57626
6.92113	6.63167	6.50511	6.47445	6.1743	6.04664
5.99821	9.7798	11.1853	7.07864	10.761	11.9056
2.63311	3.53206	3.65016	1.75126	2.0542	2.83141
9.53579	9.36935	9.39898	9.65276	9.28464	9.5181
7.70671	8.14311	8.16728	8.3987	8.51483	8.36248
12.468	12.0792	11.692	12.2165	12.2166	12.323
11.7322	11.3308	10.8401	11.3171	11.5506	11.5463
3.13311	4.19302	4.1406	3.37775	3.13917	3.99238
9.69414	9.90043	10.2792	9.89335	9.95644	10.1129
7.90036	7.33659	7.25523	8.00458	7.63821	7.62142
9.2788	9.11873	8.87898	9.01944	8.9841	8.86178
10.7566	10.3349	9.72369	10.9438	10.4958	10.5058
9.97387	9.65126	9.49322	10.2681	10.0054	9.93974
13.9838	13.2824	12.5148	13.4314	13.2756	13.1326
9.65985	9.35167	9.57129	9.66599	9.30571	9.27782
10.6244	10.3956	10.3889	10.6633	10.3891	10.3786
11.0886	10.852	10.0468	10.6256	10.5651	10.595
10.0384	9.78866	9.51801	9.78327	9.75635	9.64444
9.52373	10.1196	10.3226	9.91759	10.042	9.98623
9.46934	10.0078	9.91295	9.81569	9.5787	9.88273
7.32237	7.56106	7.87059	7.51825	7.48862	7.47599
0.103666	0.956059	0.526195	0.590294	0.554204	0.670448
7.19517	7.76675	8.36617	7.17416	7.79894	7.98461
1.76463	2.77799	2.02619	1.59029	2.50765	1.96293
1.76463	3.42274	2.81868	1.79781	3.1876	2.86661
10.6325	10.5398	10.7859	10.2685	10.1695	10.2932
9.74586	9.4423	9.10305	8.80793	8.85066	8.77393
9.44183	8.94515	8.74181	8.95132	8.66886	8.74422
1.76463	2.43574	4.1796	0.514292	1.5542	2.33141
6.57688	6.49149	6.36064	6.51889	6.239	5.7338
9.05878	9.20507	8.92371	9.45065	9.32516	9.41161
9.94215	10.3236	9.93803	9.37085	9.68208	9.75588
0.103666	1.24854	2.54107	-0.27819	-0.0978	0.170448
0.027664	0.456059	-0.41829	-0.35419	-0.0218	0.018445
10.6549	10.6265	10.539	9.64307	9.84127	9.74076
0.027664	0.53206	0.450194	0.221811	-0.0978	0.670448
10.6241	10.6046	10.1033	9.84247	10.1192	10.0439
10.4695	10.3035	9.94527	9.94596	9.95054	9.87348
13.0371	12.7663	12.1016	12.3745	12.3761	12.226
8.96545	8.91781	8.81052	8.52426	8.47711	8.40127
11.6486	11.2711	10.6764	10.7959	10.6218	10.5414
9.56314	9.8869	9.8288	8.90315	9.34851	9.34879
8.01588	8.23712	8.36918	7.48311	7.90729	7.88233
7.8333	7.59771	7.97256	7.49652	7.22809	7.41119
1.47215	1.69302	1.81868	0.797812	0.554204	0.886928
6.40836	6.93503	7.13641	6.47686	6.91133	6.55784
9.58555	9.62069	9.34517	9.58722	9.42564	9.128
7.77776	7.80691	7.9551	7.70695	7.6754	7.60909
10.6799	10.7144	10.5028	10.3285	10.3479	10.2904
8.55626	8.61976	8.96019	8.36727	8.32916	8.2657
10.4235	10.4399	10.5247	10.0285	10.0462	10.1159
8.42809	8.17763	8.06866	8.59224	8.40238	8.56215
10.3163	10.2426	9.68289	9.59075	9.55598	9.43779
8.89148	9.84506	9.9332	8.52837	8.92577	8.79329
9.39019	9.63066	9.85948	9.78523	9.94581	9.97186
7.84441	7.46406	7.72517	7.58934	7.3073	7.51697
7.40124	7.61231	7.67329	7.16797	7.32548	7.50986
7.92057	8.3948	8.78926	8.05786	8.23441	8.26213
11.2242	10.8313	10.7384	10.8434	10.7189	10.6212
8.07532	8.57066	9.21428	8.48659	8.71277	8.84312
9.36016	9.13988	9.05906	8.84477	8.61687	8.43104
0.027664	0.53206	0.157712	-0.35419	-0.0978	0.170448
9.31358	9.46088	9.46962	9.11483	9.0926	9.06115
7.94797	8.58094	8.96939	8.0602	8.60194	8.67586
11.9183	11.3831	10.9148	11.5765	11.2391	11.0965
1.26463	1.32454	1.52619	0.721811	0.478203	0.018445
7.8699	7.90484	7.54976	7.54587	7.3358	7.26602
4.7234	5.18052	4.39917	4.17526	4.0313	3.84037
9.27678	9.39533	8.93955	8.27618	8.71054	8.78792
11.6655	11.7798	11.348	11.8913	11.7585	11.647
9.10128	9.50775	9.28218	8.53438	8.58756	8.58155
9.47724	9.21784	8.98911	8.73823	8.94271	8.85202
7.43158	8.07943	8.61036	8.40252	8.34558	8.28284
9.64651	9.10138	8.91164	9.00277	8.62767	8.33738
11.6526	11.4216	11.3322	11.344	11.0615	11.0742
9.64584	9.64517	9.45206	9.21066	9.05969	8.99631
8.72092	8.74703	8.91103	8.2719	8.35265	8.51367
3.74431	3.9548	3.97964	3.60148	3.98939	4.16762
6.62802	7.53584	8.09467	6.84291	7.52105	7.70752
7.1325	7.71505	8.35545	7.35521	8.09017	8.08934
0.103666	1.53206	1.52619	1.79781	0.846685	0.670448
6.00519	6.68793	7.13173	8.37599	7.22326	7.58054
5.94779	7.49147	7.90406	5.64521	6.96907	6.97064
6.41652	7.76046	8.13156	6.38465	7.08725	6.84086
5.07362	6.38865	6.90552	4.92474	5.69227	5.79084
5.10554	5.71111	6.46503	4.88839	5.09261	5.7234
1.97215	1.53206	2.79836	0.297812	0.554204	2.46293
1.97215	3.4855	4.56103	1.09029	1.0542	3.04789
4.57362	4.38574	4.6796	4.51304	4.54284	4.15909
8.47463	8.27585	8.17932	8.38089	8.14554	8.19008
8.00351	8.08728	8.22241	7.8724	8.0931	8.02321
0.027664	-0.04394	-0.26629	-0.35419	0.478203	0.018445
8.45308	8.88995	9.73167	8.22226	8.89535	8.89382
2.87583	3.33941	4.57257	2.09029	3.25036	1.96293
4.60241	5.23303	5.99745	4.3159	4.57229	4.07734
3.84063	5.78074	6.26431	5.28574	6.00671	6.48319
0.103666	1.61702	2.96343	3.28645	2.37613	2.25541
3.63311	5.82172	6.4988	4.32001	5.61238	5.63397
6.87971	7.54868	8.19015	7.45588	7.63868	7.63116
0.679667	-0.11994	0.733714	1.59029	0.554204	0.594446
7.75424	8.00101	6.92779	6.23837	7.11347	6.50323
0.027664	-0.04394	-0.41829	-0.35419	-0.0978	0.018445
8.73796	8.28234	8.24115	9.05559	8.3297	7.95196
7.68257	7.83225	8.21924	8.16083	7.93498	7.72398
7.05617	7.1896	7.47989	7.49414	7.54908	7.68128
10.0251	9.79712	9.72783	10.1937	9.85951	9.99872
10.7116	10.3901	9.87405	10.5926	10.4092	10.4945
9.59374	9.65025	9.52381	9.44681	9.55444	9.45078
8.94746	9.93528	10.6066	9.69593	9.90516	9.99193
7.57576	8.11046	8.3891	8.05214	8.28911	8.16552
7.69775	7.19696	7.22983	7.92529	7.46469	7.42781
9.93119	9.74556	10.0322	9.8243	9.64173	9.67718
7.86871	8.5455	9.14176	8.12812	8.70209	8.83773
15.3257	14.536	13.7755	14.8564	14.5973	14.4624
2.17967	2.61702	1.52619	1.70149	2.0542	3.04789
8.70068	8.6479	8.42601	9.34161	8.87912	8.58721
10.7057	10.1333	9.5765	10.5117	10.2144	10.104
10.3359	10.124	9.75759	10.2498	10.1358	10.1067
9.55839	9.54581	9.40885	9.67285	9.67912	9.62885
7.97021	9.18842	9.84826	8.49232	8.98419	9.19019
4.70186	5.407	6.00728	5.6134	5.23518	5.68544
1.17967	3.32454	4.31868	2.75126	3.54284	3.41637
8.09443	8.2212	8.1079	8.17599	8.16635	8.13044
8.78317	8.41799	8.03419	8.38172	8.40368	8.35846
4.31306	4.19976	5.49058	4.22369	4.26102	4.62988
8.77821	8.8205	8.64499	9.00628	8.99759	8.93938
6.97402	7.37782	7.76682	7.48205	7.53515	7.66913
9.49889	10.026	10.6203	10.486	10.2042	10.4271
4.97403	6.19161	6.70525	5.91462	6.13098	6.4634
10.3878	10.9915	10.6281	9.82957	10.7095	10.844
10.963	10.7815	10.3874	10.7189	10.7429	10.7337
6.88714	6.80858	6.90669	7.04904	6.65893	6.32944
4.87583	5.31651	6.27794	5.0377	5.35787	5.80706
7.95295	8.16786	8.20284	7.98621	8.19366	8.06778
11.542	11.4637	10.9108	10.8377	11.2071	11.1968
9.60952	9.62971	9.78941	9.47465	9.68477	9.81281
7.88378	7.99582	8.38134	7.99912	8.13369	8.29521
10.1125	9.61506	9.39706	10.6562	10.1489	10.1603
6.73115	7.44165	8.68107	8.77689	8.59369	9.25055
8.94624	8.69229	8.40274	8.91066	8.64164	8.62785
8.81897	9.06089	8.72873	9.51763	9.34655	9.42045
10.054	9.82133	9.17146	9.63579	9.82145	9.59035
7.21858	7.49065	7.67836	7.58847	7.75241	7.43553
6.28348	7.00893	8.18667	7.28352	7.43123	7.65584
9.7488	9.49013	8.62113	10.3368	9.98972	9.52942
8.39162	8.64431	9.10414	8.56736	8.88375	8.79215
1.17967	1.82454	-0.26629	0.797812	0.770684	0.018445
11.9386	11.4646	11.106	11.8839	11.611	11.5688
7.64828	8.33933	8.875	9.33226	9.26655	9.24252
9.35875	9.33161	9.1781	9.19718	9.26828	9.17688
12.7203	12.3476	11.8042	12.3598	12.3157	12.2669
13.4931	12.7124	11.9455	12.8184	12.6889	12.5373
10.5821	10.2536	10.1833	10.555	10.2363	10.3448
9.89621	9.83619	9.51689	9.58586	9.60682	9.54924
10.0844	9.74104	9.85697	9.92908	9.89954	9.90192
3.63311	3.88918	4.58826	2.75126	3.13917	3.52757
0.179667	1.53206	3.72235	-0.20219	1.84668	3.30384
0.027664	-0.11994	-0.41829	-0.35419	-0.0218	0.018445
13.5065	13.0296	12.9018	13.2263	12.9414	12.9941
10.445	10.0615	9.427	9.99687	10.0062	9.93494
6.23881	7.05438	7.41688	7.04123	7.16455	7.22557
11.565	11.1059	10.4349	10.8522	11.0827	10.9153
6.84358	8.45546	9.45592	10.52	10.6638	10.8001
8.63526	8.66507	8.80111	9.15835	9.01826	8.92548
8.74646	8.37905	8.06237	9.08516	8.78576	8.76909
9.92659	9.93239	9.91442	10.3601	10.1881	10.3002
7.0313	7.34033	7.2545	6.7285	6.82831	6.85361
8.68001	8.44986	8.85061	8.50203	8.51204	8.34263
7.88651	8.25371	8.09394	7.97748	7.9924	8.10686
9.72625	9.69165	9.80011	11.1212	10.3092	10.4179
10.1802	10.4726	10.403	10.126	10.4207	10.4594
1.97215	1.98551	3.34812	2.45878	2.34668	2.33141
11.494	11.5723	11.8488	11.1207	11.3507	11.382
8.24495	9.11589	9.30811	8.3457	8.77755	8.75259
3.69085	6.61593	7.65788	6.64041	6.83913	7.32173
10.5187	10.4685	10.2344	10.2287	10.3338	10.3994
10.5082	10.1063	9.50534	9.95762	9.85642	9.76214
9.29118	8.99024	8.51346	8.96367	8.78693	8.68289
8.88041	8.64887	8.36271	8.77875	8.6765	8.73094
9.81274	9.46602	9.19319	9.69109	9.40776	9.37547
0.103666	-0.11994	-0.41829	-0.35419	-0.0978	0.094446
0.896147	-0.11994	-0.41829	-0.27819	0.478203	0.594446
9.85922	9.84221	9.67421	9.5462	9.82693	9.79488
5.69775	5.56106	5.18264	5.7861	5.94856	5.69367
10.1488	9.47043	9.491	10.1715	9.92859	10.0557
0.027664	-0.11994	-0.34229	-0.35419	-0.0978	0.018445
8.28705	8.26395	8.25008	8.50793	8.27758	8.19826
0.103666	-0.04394	-0.26629	-0.35419	-0.0978	0.094446
7.07951	7.5213	7.12924	6.72281	6.99193	7.13913
9.21598	9.43706	8.94714	9.01725	9.08097	9.05333
7.97651	7.5117	7.28261	8.14232	7.54552	7.22992
9.46293	9.11635	8.92928	9.55987	9.2618	8.96226
7.34309	6.78024	6.93502	7.61686	7.06816	6.94088
11.601	11.5794	11.1039	10.9934	11.2174	11.2473
1.84063	1.93574	0.157712	2.36245	1.13917	2.12389
0.179667	1.32454	0.233714	0.297812	-0.0978	2.25541
10.2804	10.2761	9.82003	9.78276	10.0207	9.96254
7.76304	7.76996	8.56849	8.21076	8.17221	8.09905
11.4832	11.2917	10.6669	10.8341	10.9004	10.8576
11.8134	11.5555	11.5803	11.5376	11.4492	11.5716
8.03679	7.82231	7.99313	8.02443	8.00723	8.03206
12.5419	12.0934	11.6725	12.4143	12.1669	12.0961
9.12998	8.85821	8.50547	9.49915	9.25371	9.1395
12.177	11.7274	11.3094	11.7781	11.6801	11.6451
7.31299	7.52778	7.70111	7.59726	7.57439	7.741
9.54486	8.96567	8.6899	9.54423	9.0511	9.00321
12.1315	11.9444	11.691	11.9549	11.7886	11.8032
6.5621	7.33564	7.92137	6.66474	7.28273	7.2165
8.56334	8.90837	8.85354	8.13097	8.48098	8.56273
11.4591	11.6984	11.6481	11.9092	11.9199	11.9152
13.3256	12.55	11.7223	12.6421	12.4795	12.304
9.79072	9.86654	9.67996	9.75154	9.83428	9.7738
10.2136	10.1202	10.357	10.3089	10.3642	10.3989
10.3049	10.1523	9.42469	10.0091	9.89062	9.83912
8.76357	8.73941	9.06186	8.73174	8.69693	8.61824
10.815	10.6505	10.6758	10.5884	10.5811	10.5846
11.2028	11.1028	10.6857	10.8086	11.1402	11.0029
7.49209	9.26903	10.0607	9.72446	10.1871	10.2976
13.9139	13.4159	12.638	13.5192	13.3769	13.3409
7.35147	7.2087	6.78651	7.2808	7.05851	7.3121
9.8189	9.59484	9.34511	10.1053	9.74189	9.97229
7.84834	8.69559	9.07428	7.72646	8.60267	8.70956
13.4033	13.0679	12.8603	13.2961	13.0748	13.1236
10.6522	10.7747	10.6512	10.5	10.8663	11.0108
10.5908	10.731	11.376	11.6147	11.801	12.0206
7.31211	7.87383	8.17647	7.20698	7.54633	7.87029
11.192	10.9868	10.6831	10.9717	10.9079	10.7385
9.74149	9.71915	9.23209	9.30195	9.55252	9.47992
9.34621	9.41394	9.09625	9.25221	9.42474	9.49047
7.40327	8.15793	8.16689	7.60546	8.16861	7.85463
0.103666	-0.04394	-0.34229	-0.27819	-0.0978	0.886927
9.98407	9.65598	9.46446	9.8466	9.78859	9.59543
10.2298	9.7012	9.50889	10.1349	9.80808	9.64384
8.99821	8.98848	9.29993	8.97758	9.0542	9.11391
0.679667	0.53206	1.02619	1.59029	1.45788	0.962929
0.027664	4.58632	5.82055	0.590294	3.82765	3.79914
8.7203	8.81317	9.29125	9.11647	9.10287	9.09161
10.9278	10.6624	10.1274	10.4223	10.4507	10.3488
9.52362	9.39438	9.11757	9.3466	9.42843	9.35901
8.07073	9.27815	10.2995	9.47406	9.94827	10.1982
7.70314	7.59194	7.6448	7.69207	7.57003	7.46703
8.38264	8.05227	8.12028	8.15922	8.16352	8.23358
7.06184	7.09258	7.03775	7.68934	7.23456	7.30267
8.78842	8.52391	8.58924	8.82876	8.6676	8.47811
7.61797	7.57234	7.51537	7.55047	7.44206	7.54685
7.19595	6.88076	7.05035	7.82005	7.62924	7.77277
9.92995	9.53175	9.28733	9.98616	9.77467	9.76993
9.85681	9.53474	9.27941	9.67364	9.45008	9.49047
8.50329	8.47185	8.78238	8.69031	8.48235	8.30552
11.8259	11.7042	11.3665	11.5604	11.5932	11.5623
10.1661	10.619	10.6186	9.92003	10.4714	10.6418
7.22654	7.41863	7.73792	6.97532	7.64509	7.54638
11.6301	11.5147	11.3478	11.4365	11.4647	11.5279
0.679667	-0.04394	0.657712	0.514292	-0.0978	0.018445
12.489	12.1312	11.763	12.2242	12.0536	11.9999
2.5016	2.03206	2.39468	1.59029	1.34669	0.170448
9.57497	9.22176	9.16319	9.27111	9.00954	9.04983
9.6814	9.343	8.80966	9.26886	9.34102	9.21585
8.14372	8.24052	8.67278	8.4491	8.54355	8.73461
8.29986	8.31669	8.32082	8.34284	8.36049	8.37716
8.45714	8.48892	8.62887	8.39048	8.56494	8.56263
9.62927	9.49341	9.38803	9.49635	9.49468	9.44732
7.18811	7.15617	7.2369	6.99216	7.05807	6.91034
9.6145	9.89447	10.0282	9.81209	9.87916	10.0607
4.2234	4.27999	4.50329	3.36245	3.45788	3.25541
8.59481	8.73565	8.68617	7.93533	8.50323	8.4719
3.61485	6.09751	8.05464	6.2789	7.02601	7.75431
13.1667	12.5075	11.8877	12.9532	12.5029	12.3978
13.7711	12.9589	12.0225	13.1598	12.9163	12.7218
12.6994	11.9187	11.0951	12.3018	11.9887	11.8438
13.7597	13.0152	12.3433	13.2108	13.0175	12.8924
8.88064	8.90175	8.98809	8.68521	8.86519	8.92543
5.21807	7.14966	8.30247	10.3614	10.4667	10.0434
10.8398	10.3247	10.3625	11.2832	10.855	10.9096
9.26972	8.977	8.8473	9.31409	8.86504	8.76716
8.65261	8.17427	8.23006	8.52144	8.32206	8.21766
14.086	13.4084	12.6153	13.4262	13.3619	13.2249
10.7746	10.0204	9.7562	10.5211	10.0687	9.78406
10.1126	9.80185	9.7314	9.7273	9.55879	9.43957
10.0671	10.746	10.9591	10.171	10.7653	10.9296
0.896147	2.19302	2.75591	0.797812	1.71517	2.36661
11.3775	11.0787	11.4022	11.1882	10.8877	11.0618
6.6931	6.6902	6.83825	7.34071	6.99438	7.11587
0.679667	0.53206	1.31868	0.797812	0.846685	0.094446
8.11557	8.43689	8.82377	9.90243	10.0304	10.11
10.7895	10.8946	10.6622	11.4437	11.3235	11.3069
9.9749	10.0791	10.0194	9.90863	9.88917	9.9237
8.87361	7.08239	5.41194	8.81951	8.11501	7.98859
10.5698	10.3036	9.78644	9.95463	10.0685	9.93205
0.103666	-0.11994	1.9955	-0.27819	-0.0218	1.09445
12.3518	11.7622	11.0459	11.8431	11.8808	11.6438
11.1475	10.9587	10.3749	10.5268	10.734	10.6464
7.15028	7.48473	7.72908	6.71928	7.13611	7.1439
11.1196	10.6359	10.6213	10.8773	10.5218	10.4957
6.73946	7.46061	8.0948	7.03162	7.50924	7.74973
9.37142	9.23742	9.37852	9.41001	9.3497	9.24278
14.4658	13.3849	12.7239	14.5651	13.635	13.6298
8.37884	9.04439	9.06025	8.51508	8.93856	9.01756
9.16316	9.73438	9.75043	9.19515	9.65131	9.70603
10.0302	9.95472	9.58947	9.90753	9.7014	9.61735
11.2996	11.2314	10.5168	10.6159	10.922	10.8459
0.027664	1.03206	0.526195	-0.27819	1.0542	1.17045
5.58656	6.15721	6.37829	7.52985	7.02068	7.07949
7.41728	10.1394	10.4657	9.28133	11.4308	12.0509
10.1848	10.0407	9.94357	10.2792	10.1844	10.2983
10.3273	10.4346	10.1847	10.6964	10.5265	10.6933
8.22462	8.45876	8.31964	8.64419	8.74285	8.78424
8.39901	8.48508	8.73814	8.52559	8.66636	8.74887
7.77808	7.60531	7.82916	8.13818	7.91742	7.72115
8.63705	8.23884	7.93843	8.23381	8.08143	8.15465
8.99811	8.85469	8.54995	8.98739	8.81671	8.78298
0.103666	0.53206	1.23371	0.297812	1.34668	0.670448
11.6704	11.103	10.6788	11.4817	11.2176	11.1728
9.21405	10.0696	9.28009	5.87141	9.35446	9.34681
8.0654	8.38824	7.74631	3.94742	7.87201	7.54265
8.73037	8.6324	8.50184	8.7518	8.70216	8.89924
9.89155	10.0607	10.3578	10.0189	10.0008	10.2137
0.103666	-0.04394	0.233714	-0.27819	-0.0978	0.594446
7.81445	7.66428	7.72995	7.85208	7.7125	7.79235
0.027664	0.456059	-0.26629	-0.27819	-0.0978	0.018445
11.3665	11.4475	11.0468	10.7382	11.1296	11.2135
8.61344	8.18839	7.95236	8.53003	8.09841	7.94338
11.311	11.1527	10.9779	11.6066	11.4083	11.3918
9.17982	9.0062	9.36488	9.21995	9.23993	9.16903
8.4648	9.03757	9.58236	9.1973	9.40003	9.62189
1.47215	1.82454	2.84812	-0.27819	1.21517	0.094446
8.62757	9.0543	9.36112	9.02737	9.34124	9.36271
0.103666	-0.11994	-0.41829	-0.27819	-0.0978	0.018445
4.03679	5.71686	6.39327	4.69176	5.16197	5.8577
0.027664	0.03206	0.657712	-0.35419	0.478203	0.094446
0.972148	1.32454	2.02619	0.958777	2.21517	3.31315
10.8513	10.6533	11.172	11.144	11.6976	12.109
5.90347	7.90637	9.22375	8.09847	8.64252	8.89266
9.59639	9.85055	10.3648	9.66977	9.82051	9.75093
10.5216	9.79919	9.67669	10.7482	10.1121	10.096
8.28031	8.38326	8.38454	8.27026	8.36021	8.35274
8.1429	8.35486	8.56611	8.10084	8.2953	8.2841
8.33488	8.43487	8.26617	8.08081	8.20373	8.41155
11.3127	11.1239	10.8357	11.0753	11.0447	11.1102
13.1201	12.6736	11.9407	12.6691	12.6412	12.5417
9.01788	8.94742	8.93901	8.84993	8.81357	8.59873
8.66951	8.80953	8.73338	8.44418	8.86297	8.84639
0.027664	-0.11994	-0.34229	-0.35419	0.054204	0.670448
8.83002	9.24704	9.46218	8.70985	8.88671	9.00452
0.679667	1.19302	2.63739	0.297812	1.0542	0.594446
7.77726	7.59702	7.79828	7.67963	7.76427	7.8577
0.027664	0.53206	2.92987	-0.35419	0.554204	1.33141
11.793	11.7498	11.5099	11.4596	11.5313	11.663
8.78792	8.60305	8.75682	8.76066	8.62973	8.80523
9.42758	9.30365	9.25341	9.42846	9.31087	9.39854
10.023	10.3938	10.7798	11.965	11.8206	12.0033
10.2369	9.47014	8.99626	10.3831	9.73933	9.44657
8.65623	8.27645	8.24815	8.6005	8.30872	8.32792
8.34677	8.19408	8.14395	8.30006	8.21763	8.11918
10.3476	10.9589	11.5663	11.1184	11.3159	11.4452
12.4026	12.1502	11.8419	11.9799	11.9891	12.023
7.82096	7.90062	8.37122	8.204	8.18525	8.25892
5.9861	6.26739	6.83676	6.45255	6.40301	6.7415
8.44139	8.29893	8.40203	8.48601	8.28626	8.38007
9.09454	8.80981	8.70433	9.55413	9.36927	9.18107
10.0778	9.93514	9.80647	10.1754	10.0517	9.97644
9.38175	9.28568	9.31003	9.47937	9.54075	9.58122
1.67967	2.03206	2.42987	3.23299	3.04284	2.33141
5.24431	6.51079	6.80926	11.9297	11.2786	10.8857
0.679667	2.82454	3.40364	1.45878	3.11885	4.13285
11.7182	11.4812	11.2479	11.6052	11.2247	11.1205
14.2956	13.556	12.8109	13.8683	13.5937	13.4714
7.70007	7.58499	7.49696	7.62653	7.25271	7.57259
7.76063	7.5145	7.75412	7.7607	7.28877	7.48419
3.05711	4.8866	5.68264	3.04374	4.52839	4.72471
0.027664	-0.04394	-0.34229	-0.35419	-0.0978	0.018445
7.55834	7.08645	6.88582	7.40512	7.23356	7.12577
10.4401	10.1141	9.78792	10.5017	10.1386	9.96232
3.7596	6.12913	7.40277	6.89972	6.94576	6.98159
9.53216	9.64481	9.72169	9.2474	9.63757	9.76044
8.12018	7.83489	7.55052	7.72726	7.71422	7.60469
8.88447	8.87112	8.35442	8.22739	8.3229	8.25932
6.92233	7.38158	8.00427	7.11816	7.50542	7.78177
13.3454	12.6831	12.0014	12.9719	12.7214	12.6436
6.72638	6.612	6.13255	5.99128	6.47105	6.60274
13.5423	13.049	12.0943	12.9903	13.0674	12.9154
9.37007	9.289	9.27003	9.12961	9.08347	9.11624
9.69534	9.18938	9.28679	9.71897	9.38478	9.29339
11.1996	11.0936	11.2129	11.4635	11.2088	11.1791
0.027664	-0.04394	-0.34229	-0.35419	-0.0218	0.018445
7.03243	7.78682	8.01416	7.36507	7.7067	7.82294
6.58756	6.93033	7.74116	7.70768	7.5411	7.76936
10.8424	11.4335	11.4902	11.9794	11.8384	11.9369
13.2958	12.8651	13.0393	12.714	13.55	13.7428
9.58747	9.53506	9.5779	9.56051	9.46653	9.41991
9.51788	10.6329	11.0105	9.601	10.2428	10.3142
5.93431	6.16545	6.28798	6.75248	6.27256	6.20046
0.027664	-0.04394	-0.34229	-0.27819	-0.0978	0.018445
2.76463	5.94692	7.33836	3.48097	6.45303	7.08094
11.221	11.4053	10.96	11.2951	11.6755	11.5113
9.60061	9.54642	9.11763	9.92339	9.62369	9.68906
13.6671	13.1266	12.1927	12.9713	12.9285	12.7379
10.5334	10.384	10.1978	10.6397	10.1788	10.1119
10.6745	10.5716	10.3956	10.8947	10.3834	10.2742
10.6023	10.5725	10.396	11.0973	10.3766	10.3121
8.60324	8.76682	8.62735	9.44228	9.18181	9.24046
3.99435	7.59859	7.11277	1.88278	5.22746	6.44414
5.8928	7.76961	8.40885	6.00436	7.47803	7.53875
9.59056	9.63576	9.35256	9.27186	9.4987	9.41968
8.79144	8.61704	8.33378	8.27145	8.36563	8.36201
11.1254	11.533	11.3643	11.0833	11.3515	11.5722
10.3598	10.3343	10.1667	10.5083	10.4181	10.6974
0.027664	0.03206	1.39468	-0.35419	0.054204	0.094446
9.46343	9.44283	9.20819	9.24803	9.25764	9.229
15.6325	14.6273	13.8945	14.8103	14.6161	14.5983
9.23654	8.96984	9.1131	9.23061	9.23859	9.28561
10.0116	9.94275	9.85641	9.79444	9.73303	9.63705
0.027664	-0.11994	0.233714	-0.35419	-0.0978	0.018445
9.98015	9.97008	9.87761	9.83718	9.92648	9.93844
10.7091	11.9832	12.3142	11.6659	12.5845	12.6216
9.94595	9.71097	9.65555	9.80318	9.78707	9.96118
8.70122	8.9707	9.16722	8.81797	8.88687	9.03705
6.92822	7.49498	8.11669	7.79711	7.81199	7.87142
6.91956	8.48937	9.24464	8.06707	9.01355	9.18636
12.0852	11.7063	11.1614	11.4858	11.4695	11.3892
9.12071	9.24859	9.56082	9.60547	9.45371	9.48637
11.708	11.3344	11.1836	11.4147	11.2765	11.267
9.224	9.05484	9.01137	9.31037	9.25247	9.3256
14.3447	13.4773	12.6428	13.7918	13.4503	13.2997
7.74227	7.67563	7.6326	7.68699	7.45602	7.67586
5.87475	5.7309	5.69165	6.41761	6.10256	5.90016
7.8988	8.07257	8.21823	7.75059	7.86374	8.2712
9.61124	9.71402	9.66223	9.4863	9.49647	9.70141
8.52543	8.31962	8.54632	8.75325	8.63838	8.47572
3.71807	6.43291	9.49995	6.54823	8.38309	9.66991
10.8737	10.4046	10.0008	10.713	10.5365	10.4901
9.81123	9.94997	9.76544	9.96082	10.134	9.93076
7.82525	8.06603	8.07059	8.06289	8.28485	8.09845
10.0623	10.2283	10.8421	11.2463	11.5191	11.6887
8.4656	7.93166	7.52219	8.48806	7.65933	7.52945
7.11287	7.15085	7.27296	7.10133	7.34856	7.23073
14.0879	15.7402	16.4111	14.8296	16.1008	16.4253
6.79445	6.56342	6.58046	6.25519	6.17311	5.79619
7.51245	7.67527	7.94796	8.10909	8.02519	8.10549
6.19431	6.66852	6.43841	6.18952	6.20381	6.40882
9.54554	9.36466	9.39774	9.438	9.17582	9.21703
9.58578	9.38104	9.42396	9.47213	9.42751	9.29907
7.96263	7.91469	8.21265	8.00896	7.7902	7.93538
10.5173	10.444	9.92945	9.91901	10.2501	10.2272
9.02627	8.84987	8.53921	8.88398	8.91247	8.94107
7.02924	8.77823	9.46059	8.95478	9.46088	9.23746
10.8788	11.0188	10.6786	10.5937	10.7569	10.7974
10.0593	10.0857	9.39015	9.41355	9.67025	9.70267
8.50205	8.81662	9.01201	8.66521	8.86856	8.97498
9.60866	8.97128	9.00552	9.10359	9.06263	8.93766
8.30363	8.18511	8.3782	8.27111	8.22686	8.36262
11.7122	10.977	10.4011	11.2293	10.8887	10.7848
9.26885	9.44255	9.58119	9.12727	9.49352	9.47458
11.2201	10.7401	10.4752	11.1723	10.7971	10.6639
7.64249	7.965	7.62176	7.60938	7.81657	7.69004
0.027664	-0.11994	-0.34229	-0.35419	-0.0978	0.018445
8.03006	8.44029	8.97496	9.11912	9.26081	9.17155
10.148	9.73329	9.64943	9.99195	9.63251	9.7228
10.5244	10.3488	9.9815	10.0481	10.143	10.1629
10.5815	11.6571	12.0022	10.0201	11.1244	11.1414
5.63873	6.22175	6.13749	4.55959	5.4241	5.69264
12.0066	11.8901	11.7758	12.0379	12.0688	12.1048
8.7479	8.37076	8.36602	8.98834	8.59661	8.75053
11.3979	11.0995	10.4576	10.7973	10.9064	10.7648
0.103666	-0.11994	1.52619	-0.35419	-0.0218	0.594446
6.76212	6.65839	7.25885	6.67243	6.49677	6.72602
8.44089	8.38042	8.68126	8.65112	8.24982	8.43552
9.25145	8.80884	9.04084	9.17862	8.80151	8.97957
4.02641	4.55562	4.9886	4.17023	3.8081	4.09632
8.71995	8.407	8.40259	8.91403	8.61387	8.53467
8.72047	8.49155	8.371	8.69029	8.49222	8.35821
8.70314	8.7317	8.79658	8.70763	8.67148	8.62556
9.38918	8.99782	8.56804	9.09418	8.81396	8.74767
8.84749	8.65635	8.26504	9.15354	8.78901	8.69064
0.103666	0.53206	1.23371	-0.35419	-0.0218	0.018445
8.42584	8.2729	8.13514	8.63651	8.14411	8.00289
0.103666	-0.04394	0.233714	-0.27819	-0.0218	0.670448
8.10737	8.29211	8.1768	8.61038	8.57285	8.5788
8.6905	8.55246	8.51146	9.40117	9.16386	9.19931
9.7655	9.40238	9.17359	9.62018	9.45989	9.38519
8.11949	7.71491	7.88106	8.18849	7.70784	7.60428
4.39489	4.63679	5.38617	4.48097	4.71291	4.40016
11.1102	10.3987	9.96928	10.67	10.2027	10.2927
1.67967	3.95793	6.81829	7.72447	8.10498	8.17763
11.0238	10.6784	9.8641	10.5454	10.4212	10.2558
8.9033	8.99556	8.61022	8.43659	8.83059	8.8967
9.93056	9.99998	10.3876	10.4366	10.3388	10.2598
7.5627	7.31013	6.84632	7.26133	7.24145	6.99586
4.93059	5.71795	6.10202	4.65494	5.21008	5.29025
6.34119	6.59428	6.90057	6.86507	6.77451	6.8174
6.81947	7.56616	7.75266	6.44369	7.22933	7.19277
11.7036	11.6946	11.184	11.8401	11.7535	11.4723
10.1168	10.0399	10.2022	9.9819	9.96947	9.93428
11.7416	11.0564	10.7823	12.1391	11.49	11.3501
7.93268	7.80605	8.10297	8.003	7.85683	7.66226
7.66891	7.87111	8.14674	7.97218	7.91306	8.00175
7.62321	7.50277	7.55487	7.93216	7.62775	7.71983
11.173	11.4811	11.2442	12.2133	12.359	12.2923
11.721	11.2746	11.1381	11.4402	11.2167	11.2279
0.603666	1.32454	0.818676	-0.27819	1.0542	0.094446
9.27896	8.89181	9.00117	9.21655	9.1449	9.09012
9.5206	9.10298	9.19656	9.2743	9.12844	9.00201
9.36078	9.13498	8.86973	8.97137	9.08707	9.05478
8.29054	8.29328	8.32328	7.9871	8.12577	8.21955
10.5156	10.0656	10.2625	10.4485	10.0972	10.1443
7.97307	7.75533	8.21868	8.29756	8.25807	8.32564
9.5108	9.3566	9.01998	9.13004	9.21159	9.16585
11.0001	10.4527	9.52488	10.2018	9.75749	9.60935
10.1812	9.92188	9.70595	9.90033	9.9171	10.0041
9.69173	9.67913	9.98039	9.81779	9.83033	9.62891
8.72102	8.39691	8.4077	8.36711	8.19449	8.05915
10.2434	10.2536	10.7021	12.4569	11.9532	12.2106
0.027664	-0.11994	0.157712	-0.35419	-0.0978	0.018445
11.1842	11.0541	11.0679	11.5781	11.168	11.2117
8.97315	9.03008	9.15257	8.79698	8.7948	8.99069
10.4185	10.1447	9.96593	10.0563	10.0677	10.173
9.39975	9.53936	9.14241	9.52274	9.62083	9.39798
13.5149	13.3026	13.0639	13.038	13.2267	13.3783
14.0315	13.6849	13.4298	13.5801	13.6739	13.7909
8.94286	9.15187	8.84354	8.4856	9.1045	9.04342
6.99571	7.24099	6.95207	6.54374	7.10359	7.17313
12.2025	12.089	11.3052	12.0637	12.1562	11.892
9.8725	9.39707	9.5017	9.83305	9.56776	9.44866
8.92142	8.69298	8.78331	8.92296	8.79825	8.75028
10.5607	10.306	9.75878	9.78784	9.95248	9.95709
8.56332	8.72968	8.77912	8.36596	8.51006	8.58026
8.04129	8.66735	8.78551	7.76539	8.47571	8.68231
9.59554	9.45019	9.20735	9.62381	9.58585	9.52099
10.7624	10.4034	9.65161	10.0433	10.0945	10.0002
9.797	9.39396	9.38574	9.74003	9.39655	9.45748
9.31535	9.33065	9.30825	9.27082	9.27965	9.38187
10.9737	10.5319	10.2784	10.7769	10.5661	10.5615
9.07129	9.25672	9.49559	9.25064	9.39289	9.58742
0.603666	2.19302	1.68716	2.60517	1.63917	2.36661
11.7938	11.3631	11.1775	11.8113	11.3705	11.4205
7.27241	6.51855	6.26271	5.59217	5.52252	5.7956
8.92841	10.0109	11.1258	9.62747	9.97769	10.4062
12.6588	12.0504	11.5214	12.413	12.1633	12.0215
7.51258	7.65673	8.25582	7.65777	7.62655	7.79678
11.051	10.5678	9.9161	11.1424	10.7165	10.6919
9.06959	8.88387	8.95041	9.56881	9.30872	9.38092
9.96188	9.64605	9.66969	9.82345	9.6678	9.63619
10.146	10.565	10.6071	10.4208	10.5907	10.6906
8.12175	9.31834	10.1255	11.3772	11.121	11.2735
6.90437	7.75997	7.74965	7.18567	7.03926	7.11124
8.19668	7.97113	7.82158	7.60918	7.41582	7.21381
9.41583	8.96608	8.95023	9.01421	8.92005	8.7399
8.61673	8.34878	8.49709	8.66527	8.50132	8.48977
10.0258	9.9206	9.88536	9.86514	9.93335	9.97311
3.98333	4.95793	5.12767	4.11249	4.72413	4.38567
7.83408	7.71982	7.75069	7.70078	7.70601	7.70572
7.2831	7.31506	7.07307	6.42915	6.70036	6.79619
9.31555	9.23018	8.71077	8.57065	8.83713	8.74602
5.89227	5.7301	6.15822	5.58747	6.06086	6.01457
10.0845	10.5033	10.6789	10.2484	10.4129	10.5214
0.603666	-0.11994	-0.41829	-0.27819	-0.0218	0.170448
12.1771	11.7635	11.4235	11.8667	11.7551	11.7809
10.5668	10.2757	9.84621	10.2771	10.1791	10.0168
11.4479	11.0476	10.6519	11.2169	11.0769	11.0297
6.98829	7.18123	7.60482	7.05788	7.34422	7.09525
8.30053	8.42886	8.27322	8.34452	8.36559	8.42883
0.027664	-0.11994	0.450194	-0.35419	-0.0218	0.094446
11.2222	10.6597	10.221	11.3784	10.9796	10.9486
0.027664	-0.11994	0.157712	-0.35419	-0.0218	0.018445
8.3618	8.54084	8.34902	8.38545	8.32601	8.21069
9.0478	9.01575	9.19072	9.07037	9.2305	9.21971
7.83259	7.81127	8.1198	8.49144	7.9813	8.08952
8.50476	8.55142	8.52524	8.33584	8.44581	8.36305
0.027664	-0.11994	-0.41829	-0.35419	-0.0978	0.018445
9.01658	9.27924	9.53902	8.99851	9.11058	9.18544
7.81878	6.96724	6.92469	8.10236	7.4051	7.09905
8.41165	8.01097	8.53601	8.42422	8.5228	8.56399
0.027664	-0.04394	0.233714	-0.35419	-0.0978	0.018445
8.61569	8.69787	9.18477	9.12863	9.1376	9.1614
8.84488	8.85416	8.86453	8.69494	8.70542	8.70977
10.4591	10.1836	10.0604	10.1263	10.0488	10.0495
9.22387	9.09451	9.15078	9.07423	9.10953	8.94188
10.1392	9.86573	9.81256	10.2661	10.023	9.95835
0.896147	-0.04394	-0.34229	0.514292	0.054204	0.094446
9.41688	9.12871	8.50225	8.56393	8.72711	8.82551
5.73979	5.52249	5.84962	5.87869	5.44815	5.61634
9.03133	9.36661	9.50828	9.00426	9.13064	8.99858
10.4157	11.5056	11.844	9.82356	10.8938	10.9619
5.92057	6.02764	5.95996	4.62423	5.33913	5.21219
11.5645	11.3735	11.2251	11.1647	11.2251	11.135
11.927	11.4181	10.9683	11.5724	11.3502	11.3934
8.85213	8.68941	8.48676	8.45582	8.23308	8.20205
11.4598	10.8306	11.0175	11.3648	10.7337	10.79
0.027664	1.32454	3.1689	0.514292	2.00765	2.46293
8.23935	9.84445	10.4197	11.5604	10.8346	11.1718
9.79163	9.45069	9.22253	9.32025	9.21093	9.08194
1.97215	5.27195	6.63985	0.590294	4.13917	5.57493
8.56926	8.50107	8.77938	8.73102	8.73192	8.84428
1.76463	1.61702	3.02619	2.20149	1.0542	1.96293
9.65048	9.51441	9.29694	9.58717	9.24849	9.404
8.44649	8.14847	7.29828	6.21228	7.09486	8.71905
3.99435	5.19864	5.50111	4.49825	4.55561	4.80967
12.6206	12.1841	11.6394	12.734	12.3889	12.4785
12.5765	11.7493	11.3963	12.6365	12.0683	12.028
12.7431	12.1949	11.6301	12.5513	12.4754	12.4518
9.91994	9.77804	9.69611	9.90713	9.71606	9.67065
9.09399	9.00118	8.71599	8.91131	8.68091	8.45584
8.71298	8.43332	8.56852	8.86519	8.78782	8.76254
0.027664	-0.11994	-0.41829	-0.27819	-0.0218	0.018445
7.46803	7.97089	8.91841	9.06954	9.00276	9.20914
10.5297	10.5341	10.634	10.8962	10.8447	10.9757
12.0783	12.0169	11.7653	11.7141	12.0602	12.0917
10.8877	10.7817	10.3704	10.5905	10.7049	10.6741
8.75753	8.21417	8.07828	8.59576	8.19222	8.31839
8.54152	8.1926	8.07716	8.36903	8.32992	8.38288
9.32645	9.15508	8.83855	9.78528	9.58851	9.69027
12.293	11.9123	11.4873	12.1313	11.916	11.8767
9.05695	8.93562	8.82488	8.89765	8.86406	8.55836
8.25585	7.81761	7.87479	7.89973	7.89558	7.58183
4.2234	3.92601	4.09084	4.10332	3.6876	3.70886
7.41089	8.10883	8.89727	7.7789	8.07084	8.4083
8.40211	8.41204	8.16779	8.21985	8.36873	8.31147
9.01939	8.92011	8.94423	9.10778	8.98958	8.87703
10.8921	10.3904	9.95941	10.5215	10.3167	10.2454
7.88134	8.38876	8.41589	7.88418	8.41896	8.55029
2.5016	3.16545	3.53738	1.38278	2.5764	3.52067
7.45711	8.43679	9.00656	8.36251	9.07667	9.57018
8.31671	8.46912	8.44475	8.68284	8.22391	8.25206
7.03075	7.51156	7.49965	6.90573	7.09228	6.96011
0.103666	0.53206	1.23371	-0.27819	0.478203	0.594446
9.94584	9.78985	9.90356	10.1466	10.0918	10.0418
5.95312	5.73143	5.36123	5.42651	5.37568	5.46854
5.37044	6.51954	7.67149	5.99478	5.88509	5.87355
8.01886	7.92077	8.16233	8.12439	7.85183	7.6623
7.06809	7.42171	8.03223	7.86169	7.89171	8.11373
5.61485	5.73516	6.29569	6.01617	5.28187	5.78486
9.56627	9.22557	8.91696	9.42089	9.08806	8.99496
10.5921	10.0536	11.019	11.5777	10.765	10.9351
6.16759	7.4946	7.57845	7.08274	7.19317	7.47872
7.67887	7.97534	8.1154	7.51252	8.05774	8.14577
10.3993	10.898	11.0511	9.78076	10.2766	10.3712
5.92057	5.94692	5.87236	6.2083	6.05156	6.08531
8.9723	9.45293	9.54309	9.00739	9.1829	9.14592
10.7671	11.9377	12.3102	10.2146	11.3989	11.4901
5.86064	6.62921	6.81801	5.00251	6.1603	6.24532
8.69811	9.49602	10.2078	8.77852	9.55898	9.92542
6.88004	7.11172	7.80956	7.03238	6.97905	6.99911
10.9943	10.8136	10.8725	10.6972	10.4763	10.5131
7.79805	7.77225	7.94848	7.90704	7.72647	7.9231
10.3599	9.95573	9.54192	10.1112	9.89471	9.78476
9.24236	8.82387	8.55895	9.19041	8.91764	8.7456
7.96933	8.11922	7.9046	8.49614	8.26216	8.32407
0.103666	-0.11994	-0.41829	-0.35419	-0.0978	0.094446
8.62293	8.71835	9.04404	9.08238	8.3502	8.56098
1.10366	0.456059	0.157712	0.221811	1.84668	1.67045
9.78978	10.0156	10.1383	10.1712	10.243	10.2924
6.40217	7.34449	7.76112	6.50516	6.86626	6.85668
0.027664	0.74854	2.02619	-0.35419	-0.0978	0.170448
7.81513	8.40694	8.89861	7.31731	8.30458	8.48122
10.659	10.1435	9.96596	10.5573	10.4693	10.5389
6.32352	8.8576	9.64791	11.557	11.2773	10.8233
0.027664	-0.11994	-0.34229	-0.35419	-0.0978	0.018445
8.8498	8.62913	8.23866	8.63665	8.61454	8.4061
10.012	9.34642	8.65684	9.7812	9.426	9.13848
8.17184	6.85624	6.1406	9.027	7.83198	7.04591
7.57037	7.21693	7.43125	7.96694	7.72601	7.67422
10.1316	10.2276	10.3734	10.2612	10.0508	10.0813
9.66292	9.69562	9.71433	9.56669	9.75277	9.79207
7.65944	7.67915	8.00001	7.47456	7.43013	7.58496
6.79167	6.99103	7.05547	7.0448	6.93008	7.0866
8.3479	8.42128	8.66567	8.97628	8.88816	8.86236
8.18246	8.12744	8.31296	8.21568	8.20551	8.2381
9.01387	9.04004	9.08746	9.0934	9.01402	9.06155
0.027664	-0.11994	-0.34229	-0.35419	-0.0978	0.018445
9.43863	9.04978	8.99756	9.30997	9.01489	8.94243
10.8169	10.2597	9.67716	10.4269	10.2349	10.1053
11.1796	11.3629	11.5746	11.2364	11.3019	11.3337
10.6338	10.6976	10.7312	10.6404	10.685	10.844
8.76963	9.3171	9.40586	8.76914	9.27839	9.20504
9.00319	9.30141	9.31296	9.8207	9.7279	9.89899
10.2567	10.4176	10.3453	10.2552	10.5616	10.7236
10.044	10.4194	10.9149	12.184	11.9086	12.1085
10.8606	10.8271	10.3521	10.3098	10.2689	10.2207
10.2946	10.0522	9.43807	9.88338	9.78624	9.86042
9.97088	9.54842	9.41739	10.0506	9.45153	9.46033
8.79498	8.63393	8.19979	8.61981	8.65467	8.56023
10.1713	9.35895	8.79009	10.1271	9.48352	9.21638
11.0049	11.2148	11.1094	10.8651	11.1859	11.2614
7.85667	8.15557	8.26425	7.92576	8.21594	8.26056
8.39901	8.65439	8.93097	8.44602	8.7677	8.86801
9.16496	9.07652	9.18259	9.29759	9.2257	9.23686
8.24802	7.85691	7.77059	8.30246	8.20499	8.12542
8.82491	10.0773	10.525	8.75182	9.98649	10.1917
10.7934	10.7685	10.7069	10.6775	10.6978	10.6921
9.21667	8.859	8.87032	9.15583	8.91311	8.85323
9.41609	9.5228	8.84179	9.17969	9.36109	9.28163
7.33781	7.6065	8.2811	7.87759	8.18036	8.15284
7.33993	6.81959	7.22936	7.79455	7.14163	7.07714
7.1512	7.37191	7.83246	7.21188	7.27139	7.20547
8.72578	8.79139	8.87566	9.45759	9.1622	9.29974
5.39802	5.67563	6.00909	4.16347	5.16136	5.51019
9.41065	10.6384	10.9884	8.66648	9.98538	9.96649
5.14207	6.59412	7.10413	5.04123	6.4241	6.47987
7.80164	7.51954	7.72894	7.94827	7.61501	7.3888
8.01195	8.35862	8.75491	8.2376	8.50123	8.58114
9.14082	9.2268	8.90008	9.26846	9.36038	9.24369
7.58758	8.03135	8.03456	7.717	8.34636	8.20377
3.40938	3.55426	3.39468	3.60148	2.63917	3.57412
11.0758	10.6053	9.89633	10.4144	10.4197	10.3123
9.03602	8.74377	8.52512	9.74244	9.33346	9.38603
9.21726	9.58947	10.2462	11.3377	11.1999	11.3788
7.15858	7.53983	7.71619	7.42882	7.50586	7.39914
11.1694	10.7625	10.1865	10.6521	10.5539	10.5287
9.65131	8.97604	8.93519	9.63495	8.97131	8.78587
10.6698	10.4577	10.3535	10.3034	10.13	10.1251
0.603666	1.19302	0.733714	-0.27819	-0.0218	0.018445
10.7248	10.5217	10.2471	10.572	10.5078	10.4882
9.38252	9.34099	9.63558	9.32179	9.48719	9.56774
8.78985	9.05105	9.26602	9.00793	9.23775	9.2379
9.44863	9.16125	8.76503	9.02599	9.11077	9.04172
8.17578	8.26529	8.46637	8.36735	8.4163	8.41637
9.77907	9.41388	9.2518	9.61796	9.48378	9.29916
10.5233	9.81405	9.84388	10.4449	9.80906	9.76337
10.8877	10.7201	10.7331	11.0179	10.7729	10.793
7.88097	7.48916	7.43795	7.7399	7.41766	7.6892
9.08129	8.81245	8.72626	9.73707	9.39801	9.43321
8.42009	8.21343	8.52431	8.46134	8.2731	8.20282
9.4223	9.34141	9.02107	9.26255	9.35092	9.30117
0.103666	0.03206	0.450194	-0.27819	0.054204	0.594446
12.4195	11.9145	11.1772	12.003	11.8317	11.7406
9.36806	10.9706	12.8546	14.4245	14.7896	14.6968
9.29338	10.9469	12.739	14.2819	14.6461	14.5628
4.91855	3.9855	4.6627	3.68849	4.13917	4.68163
12.9035	14.3393	14.4977	10.8267	11.3077	11.2818
11.8445	11.2023	10.5903	11.3293	10.9687	10.809
9.69651	9.60685	9.42762	10.2115	9.9305	9.98026
10.0539	10.1425	10.017	9.87432	10.1102	10.0685
10.3048	10.9403	10.9911	10.2582	10.6332	10.68
8.67712	9.11295	9.53402	9.19891	9.29974	9.42733
9.63985	9.87261	9.99245	9.76358	9.85071	9.62502
9.03083	8.79326	8.57325	8.39448	8.7062	8.62838
12.5104	12.0556	11.3637	12.2976	12.1871	12.0677
9.82961	9.5969	9.04054	9.84415	9.91047	9.41135
0.027664	-0.11994	-0.34229	-0.35419	-0.0218	0.018445
0.027664	-0.11994	-0.41829	-0.27819	-0.0978	0.018445
9.90861	9.1663	9.25963	9.93278	9.28171	9.23641
7.77117	8.63521	9.01059	8.22565	9.00084	9.09011
8.17872	8.61632	9.19588	8.98843	9.23942	9.23258
9.50497	9.4938	9.60202	9.72537	9.85079	9.78872
0.103666	0.53206	0.733714	-0.35419	0.054204	0.018445
10.2261	9.92053	9.22038	9.43652	9.53361	9.43831
9.04763	8.77836	8.70436	9.02049	8.61736	8.53934
8.30778	8.39957	8.72096	8.37783	8.61985	8.66163
10.0805	10.1819	10.009	9.73226	10.0806	10.1129
8.97132	8.62455	8.39127	8.71789	8.63926	8.43553
11.8767	12.0739	11.8619	11.2162	11.6668	11.8091
6.24431	7.38515	7.78449	5.78574	6.91646	7.36959
9.7057	10.7653	11.2271	9.19823	10.2791	10.456
4.21807	3.76178	4.70863	3.50251	3.73737	4.02067
9.53199	9.02338	8.70306	9.18261	9.02993	9.04428
10.1973	9.70864	9.4009	10.2718	10.0236	10.0876
8.25027	7.95147	8.10755	8.22533	8.02693	8.02069
8.72648	8.42435	8.37685	8.43586	8.2425	8.11176
8.6966	8.57234	8.79543	8.71049	8.35439	8.58079
0.103666	-0.04394	-0.34229	-0.35419	-0.0218	0.594446
10.9899	10.7338	10.615	10.6251	10.6603	10.6684
9.48503	9.41725	9.3719	9.46799	9.37692	9.42773
1.17967	4.45324	5.8553	-0.27819	4.5457	4.99777
6.72704	7.81506	8.50047	6.92562	7.79212	7.90055
8.81145	8.61712	8.72717	9.39987	9.13157	9.19742
9.07936	8.96756	8.91096	9.32556	9.20453	9.10828
9.20054	9.59239	10.2732	11.1719	11.0066	11.1939
9.20837	8.96668	8.69538	8.71065	8.43083	8.68617
9.16264	9.44456	9.94474	9.22926	9.66489	9.56338
5.47403	6.34844	7.42137	6.99785	7.13634	7.6445
8.28272	7.74924	8.00807	8.13642	7.0976	8.34442
12.2628	11.7937	11.5781	12.0612	11.8094	11.9218
7.31255	8.17786	8.50735	8.09809	8.29484	8.50284
14.0532	13.2366	12.6154	13.521	13.2954	13.1538
7.11658	7.51567	7.92553	7.16694	7.50821	7.66501
10.3092	8.85479	8.23544	8.95054	7.97937	8.22014
15.1017	14.3658	13.8453	14.6542	14.4189	14.3267
8.08374	8.21204	8.45732	8.06361	7.98088	8.0099
8.34141	8.53249	8.90696	8.62555	8.59723	8.77999
11.1464	11.2534	11.0503	11.3436	11.4172	11.452
9.1554	9.03676	8.91886	9.32511	9.00676	8.77228
10.0186	9.95152	9.88454	9.97354	10.023	10.0575
7.83866	8.20585	8.66403	8.13452	8.48465	8.50661
8.60881	8.45025	8.72342	8.58393	8.68599	8.69673
8.51406	8.27189	8.03287	8.9351	8.41114	8.42574
11.2604	11.057	10.9623	11.0887	11.1151	11.1875
11.682	11.2643	10.7113	11.1759	11.035	10.9646
2.5016	2.53206	2.61116	2.25126	2.21517	2.25541
9.59693	9.1822	8.95841	9.41698	9.35298	9.458
11.0996	11.0509	10.444	10.622	10.6667	10.633
11.6062	11.3948	10.9334	10.616	11.2817	11.3712
8.99171	8.99939	8.66645	8.92711	8.94343	9.01585
3.40938	4.27799	4.63335	3.50251	3.85787	3.50666
3.26463	4.78397	5.45674	3.78645	4.37433	4.47411
4.94145	6.73742	7.91706	5.14847	6.33533	6.65909
9.84855	9.39376	9.16541	9.78142	9.56094	9.4796
8.36112	9.21036	9.25674	9.24131	9.57507	9.66791
9.05867	9.5406	9.98142	9.27547	9.26101	9.62933
3.31306	4.88574	5.25591	3.89765	4.00765	4.99057
10.211	9.85942	9.87354	10.1495	9.74822	9.65845
9.90986	9.55523	9.51569	9.13043	9.5838	9.55072
8.78696	8.67024	8.63324	8.61908	8.69869	8.57962
7.13114	6.84263	6.36711	6.69857	6.64571	6.76659
8.82341	9.04572	9.16689	8.74967	9.16873	9.23893
9.86771	9.81222	9.25028	9.49381	9.62529	9.61461
2.17967	2.61702	1.89468	0.590294	-0.0218	2.86661
8.75672	8.33812	7.73414	8.13984	7.92172	7.87739
8.71813	8.34236	8.24687	8.58363	8.40788	8.22642
9.09144	8.5811	8.55423	8.96758	8.68641	8.6166
2.08334	2.19302	1.02619	2.96774	1.0542	2.25541
14.1437	13.5554	12.739	13.6034	13.4657	13.3377
8.55494	8.2631	8.39748	8.32897	8.14892	8.06738
9.73538	10.2564	10.1987	9.85559	10.1251	10.036
8.65355	8.39092	8.77509	8.83618	8.48128	8.47201
9.46303	9.18662	9.14176	9.37499	9.17272	9.13869
8.32649	8.50908	8.58412	8.57966	8.5781	8.76381
8.70008	8.48429	8.71737	8.59091	8.7216	8.80875
8.04072	8.27398	8.62594	8.19267	8.38768	8.38232
0.179667	2.5967	1.68716	0.297812	-0.0978	0.594446
10.985	10.7543	10.5864	10.7252	10.7102	10.7878
8.54376	8.13457	7.78232	8.48771	8.20332	8.16726
12.2906	11.7838	11.0529	11.7301	11.7325	11.6976
10.0626	9.72663	9.32615	10.4402	9.90616	9.78177
0.027664	0.03206	-0.34229	-0.35419	0.054204	0.170448
11.979	11.4564	10.9315	11.7652	11.56	11.563
10.7378	10.3849	9.91268	10.588	10.3817	10.4808
10.1714	10.2589	10.2209	9.93351	10.1225	10.092
8.14395	8.01013	8.26457	8.91031	8.69676	8.67816
8.44796	8.4288	8.83882	9.1511	8.90311	8.89347
5.77024	5.30936	5.24142	5.46018	5.26366	5.19264
7.42	7.62019	7.95248	7.55792	7.53303	7.64104
7.87653	7.91104	7.96012	7.86661	7.90729	7.78804
9.1627	8.53931	8.01871	9.04956	8.45316	8.51492
8.43504	8.84391	8.67533	8.48553	8.7623	8.70414
0.027664	2.11702	1.02619	-0.35419	0.554204	0.094446
9.00685	9.10795	9.1604	9.29297	9.25358	9.18648
9.08885	8.83231	8.89652	9.26517	9.04501	9.04664
0.027664	-0.11994	-0.41829	-0.27819	-0.0978	0.018445
1.17967	3.84674	4.55564	0.297812	3.21517	3.18163
13.4895	12.8968	12.0142	12.8271	12.6897	12.6053
8.59128	8.10349	7.52549	8.6939	8.16918	8.10281
10.0951	9.63571	8.90082	9.57855	9.12038	9.11531
14.0547	13.3192	12.4902	13.4461	13.2811	13.1569
8.26877	8.07015	7.47966	8.81735	7.95525	7.71347
11.2857	11.7501	11.9222	11.3989	11.5982	11.7832
6.0546	7.2264	8.05581	7.18772	7.45516	7.55733
11.474	11.1229	10.711	10.9421	10.9914	10.9668
0.027664	-0.11994	1.02619	-0.35419	-0.0978	0.094446
10.1201	9.96962	10.0249	10.1275	10.0458	10.1391
11.6079	11.3125	11.1844	11.5154	11.2336	11.144
9.76596	9.32831	9.49451	9.81969	9.51616	9.53195
8.15143	8.13348	8.32672	8.16266	8.18356	8.19057
8.3223	8.54661	8.63536	8.53596	8.5912	8.69811
1.47215	3.32454	4.4994	2.36245	2.5542	3.12389
5.94731	6.98155	7.18008	6.39994	6.97065	7.16798
7.69362	7.83305	7.87785	8.45185	8.35051	8.41701
9.42533	9.67854	9.66947	9.62438	9.68296	9.59684
10.733	11.0784	11.0648	10.6529	10.6852	10.8424
0.027664	-0.11994	-0.34229	-0.35419	-0.0978	0.094446
10.5444	10.4432	9.95558	9.93592	10.1643	10.1715
9.49138	9.36013	9.42506	9.6147	9.62803	9.51788
4.41956	3.98551	4.2518	4.2047	3.71517	3.52067
9.25487	9.20888	9.26419	9.12748	9.21752	9.10796
8.57188	8.54172	8.42568	8.38548	8.41675	8.49316
8.44173	8.2048	8.19594	8.7659	8.56831	8.43033
13.0405	12.25	11.4837	12.6042	12.3522	12.1463
8.82409	8.91925	8.62871	8.57566	8.79445	8.82497
8.65375	9.00514	9.43574	8.66572	8.9572	9.14507
8.93618	8.93171	9.34298	9.28297	9.31574	9.39666
8.37728	8.55818	8.60613	8.30688	8.52119	8.50583
10.0392	9.55163	9.49647	10.2868	10.0009	9.78333
7.17887	7.24148	7.01921	7.09591	7.3913	7.34867
8.46537	8.70199	9.18143	8.90234	9.05675	9.09204
7.76697	7.64748	7.73341	7.93296	7.7709	7.44801
11.8825	11.4586	10.8732	10.7343	11.1955	10.9512
7.66791	8.18113	8.13734	7.85987	8.30019	8.30737
11.7636	11.8845	11.7026	11.7033	11.7589	11.8551
8.42855	8.16289	8.21756	8.4449	8.2146	8.21021
9.54171	9.69675	10.2172	9.53209	9.74659	9.96558
8.74854	9.27595	9.35206	8.93086	9.48013	9.42158
10.7358	10.7218	10.5428	10.42	10.6302	10.5243
8.40817	8.51283	8.83794	8.29448	8.34186	8.23707
7.47323	7.49736	7.35437	7.48961	7.36236	7.09554
8.84129	8.9622	9.27888	9.21478	9.17314	9.06321
0.027664	-0.11994	2.13739	-0.35419	-0.0218	0.018445
9.24307	9.87954	9.6459	8.93192	9.78241	9.93812
7.43009	7.62287	7.55409	8.02778	8.03404	8.04592
9.05748	9.09258	9.10683	9.67778	9.5012	9.63051
9.1201	8.72007	9.09497	9.25108	8.89624	8.96873
11.4725	11.2179	10.7002	10.9423	10.9723	10.9903
12.0283	11.7897	11.7662	12.5237	12.1509	12.0802
8.59952	8.57818	8.42991	8.66227	8.68174	8.6422
8.56932	8.40264	8.52274	8.67645	8.28442	8.16908
13.2719	12.7737	12.1717	12.4936	12.6414	12.5053
6.89997	7.17259	7.45329	6.78484	6.83854	6.502
11.5183	10.3576	9.60159	11.5827	10.5996	10.136
7.68946	8.02545	8.18017	7.6755	7.83698	7.8183
6.24431	6.33573	7.06918	6.57029	6.74942	6.90819
9.69326	9.21448	9.77252	10.1457	9.73255	9.98455
7.6867	7.5698	7.77651	7.91436	7.75277	7.86092
10.5933	10.1925	10.0504	10.6572	10.1193	10.187
12.2987	11.9929	11.4766	12.1382	11.6831	11.6667
1.76463	1.82454	0.450194	0.797812	0.846685	1.46293
10.8228	10.6316	10.4936	10.629	10.5822	10.5245
0.179667	0.03206	0.157712	-0.35419	0.478203	0.594446
7.65906	7.2746	7.28585	8.1311	7.87684	7.83659
7.96329	8.11679	8.28507	8.29383	8.51094	8.58359
9.88078	9.56168	9.96114	10.516	10.277	10.3573
8.84369	8.64293	8.39172	8.82531	8.73622	8.54454
8.65538	8.47212	8.35184	8.76148	8.51661	8.4727
9.91011	9.89501	10.5084	11.6538	11.795	11.5078
9.97594	9.94622	9.86587	10.3896	10.4438	10.2478
9.51989	9.50925	9.26346	9.04433	9.07141	9.08264
9.25355	9.27283	9.15253	8.9982	9.27641	9.1987
8.46725	8.43965	8.48152	8.66184	8.40229	8.25086
0.103666	0.456059	0.450194	-0.27819	-0.0978	0.018445
1.10366	5.30018	6.84831	-0.20219	4.98319	6.53653
4.70731	5.94315	6.74663	3.98097	4.85972	5.56399
9.2586	9.1894	9.1178	9.02429	9.13872	9.12869
2.76463	3.26178	2.96343	3.10517	1.95788	3.17045
13.7177	13.4614	13.1312	13.5007	13.788	13.7824
0.679667	1.82454	1.52619	0.958777	1.0542	0.018445
0.103666	-0.04394	0.818676	-0.20219	-0.0218	0.094446
6.05711	7.37913	7.82884	6.76244	7.60806	7.94463
2.47215	0.824541	0.894678	0.514292	-0.0218	2.62389
10.0811	10.1371	10.086	9.62642	9.9557	9.89954
8.63241	8.09524	7.52787	8.40033	7.95637	7.54171
9.44	10.4122	11.2137	11.8396	12.0241	12.2513
7.82237	8.25195	8.64379	8.96676	8.93805	8.82227
9.83488	9.56296	9.10834	9.44693	9.41591	9.22945
8.00603	7.65754	7.97788	8.35125	7.96652	7.70819
7.29824	8.18204	9.52069	7.90773	8.64713	9.57099
5.26962	6.75237	6.94155	6.44742	6.37206	6.23396
2.76463	3.54324	4.09937	4.02753	3.78392	3.71418
1.67967	3.05426	5.77212	4.95539	5.11885	7.06399
0.103666	0.74854	1.52619	-0.27819	-0.0218	0.094446
7.83302	7.77573	7.71953	7.26161	7.64629	7.60801
9.21958	9.10975	9.42312	9.3837	9.39029	9.45844
5.70186	6.99488	7.16054	5.55959	6.23133	6.37871
8.38041	8.52791	8.75987	8.05725	8.28821	8.36373
1.10366	3.4095	4.09084	1.09029	2.50765	1.83141
0.027664	-0.11994	-0.41829	-0.35419	-0.0218	0.018445
0.179667	1.53206	2.31868	0.514292	0.846685	1.46293
10.0198	10.2022	10.5134	10.0163	10.092	10.2621
1.47215	1.69302	2.02619	1.09029	0.054204	1.46293
9.71837	9.83041	10.1732	9.75701	9.84085	9.93406
0.027664	-0.04394	1.52619	-0.27819	-0.0218	0.094446
0.103666	2.4855	3.73371	-0.27819	3.00765	2.36661
9.22781	9.27014	9.5626	8.95418	9.1372	9.0359
5.21338	5.88423	6.6454	6.4822	6.48862	5.78245
0.027664	-0.11994	-0.41829	-0.35419	-0.0978	0.018445
11.2318	10.2216	8.10667	9.59755	10.2764	8.39904
5.42709	5.35218	6.19296	5.36567	5.0371	5.17045
6.42057	6.87487	7.51524	6.54249	7.01957	6.73283
6.79347	7.04311	7.36241	6.978	7.27813	7.03207
1.97215	3.38228	4.01483	-0.20219	2.84668	3.23509
9.37883	9.50778	9.81666	11.4886	11.8242	10.9266
8.02359	8.72945	8.90156	7.9094	8.4782	8.58923
0.103666	4.29384	6.30077	4.55861	5.39833	5.96994
8.74079	9.08517	9.24091	8.66336	8.97428	8.8453
9.23744	8.99706	8.76346	9.19192	8.91897	8.76605
8.73131	8.99609	9.0381	9.42959	9.39472	9.50669
0.679667	0.03206	1.02619	0.797812	0.846685	0.670448
7.57398	7.54381	7.73195	8.06884	8.03354	8.14136
9.02432	8.90168	8.94733	9.2935	9.01988	8.93457
8.59426	9.67624	10.5764	11.6816	11.0021	11.3304
9.04784	9.37059	9.62992	9.07165	9.44814	9.51492
8.73339	8.99291	9.21337	9.10499	9.19097	9.32254
7.16256	7.62824	8.23749	7.06173	7.89526	7.62878
10.0318	10.0241	10.1652	10.0317	9.97501	9.92174
8.09292	7.70438	7.39975	7.8388	7.72106	7.58333
11.3142	10.8862	10.8343	11.0905	10.8643	10.8756
13.6737	13.1461	12.4544	13.1268	13.0822	12.9641
10.571	10.6132	10.48	10.3904	10.2934	10.2309
7.23743	7.94769	8.67482	7.98182	8.00881	8.37082
9.92425	9.77755	9.53979	9.59279	9.63115	9.60403
9.06466	9.3782	9.62318	9.36547	9.21947	9.01403
9.91498	10.0302	10.2698	9.70461	9.86417	9.86923
0.027664	0.456059	1.52619	-0.27819	-0.0978	0.670448
11.9433	11.5945	11.1699	11.5643	11.535	11.4688
3.99435	4.27799	4.05384	3.82545	3.04284	4.04789
9.03093	9.11359	8.7436	9.0189	8.77224	9.05183
8.04337	7.77444	7.90987	7.81695	7.63882	7.60418
10.3887	10.4864	10.4846	10.1548	10.3451	10.4122
10.5188	10.2339	9.98978	10.5891	10.421	10.3676
8.13873	9.41686	11.1573	10.8137	11.0803	11.7284
8.73852	8.96249	9.01374	8.80762	9.01896	9.01244
1.67967	2.03206	2.46343	1.95878	1.5542	1.17045
7.58686	8.09161	7.58376	7.47373	7.52344	7.58347
13.6125	12.7023	11.8054	13.1448	12.6942	12.5359
6.2456	6.22175	6.18207	6.23875	6.20381	5.77028
9.60694	9.1894	8.88411	9.5124	8.94894	8.73925
10.0883	9.52641	9.50412	10.0479	9.52315	9.48333
10.6432	10.4138	10.445	10.6627	10.3157	10.3141
9.91487	9.54758	9.22813	9.86504	9.45164	9.34105
9.58958	9.7151	9.33632	8.84605	9.43571	9.55923
11.459	10.9178	10.6412	11.3956	10.99	10.8451
10.4771	10.4507	11.0975	12.154	11.7496	11.987
9.69904	9.46008	9.8299	10.472	10.1973	10.2527
11.6611	11.5963	11.2246	11.8485	11.6789	11.7179
7.08611	8.19013	8.46073	7.98115	8.66674	8.63397
9.79843	9.51064	10.2956	9.76417	9.54894	9.81864
6.76181	7.06578	7.50039	6.99718	7.10883	7.07029
7.19466	7.83717	8.51358	6.80617	8.31293	8.50947
9.82946	9.45476	9.09827	9.68827	9.52359	9.37218
8.138	10.9232	11.0951	7.89949	9.92591	10.2221
9.86036	10.4005	10.1706	9.52065	10.2276	10.2324
0.027664	-0.11994	0.233714	-0.35419	-0.0218	0.018445
11.109	10.9062	10.8478	11.0897	10.8873	10.8286
8.50089	8.33479	7.94735	7.59848	7.8583	7.81661
4.26463	4.71522	5.90057	4.10148	4.95385	4.86122
10.1459	10.4254	10.6213	10.1682	10.3631	10.4224
8.56296	8.08698	9.31677	8.43714	8.50613	8.92008
9.60287	9.12564	8.6761	9.02952	8.95354	8.8773
11.8047	11.5125	11.1861	11.7515	11.654	11.5565
9.3203	9.83109	10.0729	9.31496	9.78281	9.77837
8.89842	9.88989	10.9625	9.94651	9.95666	10.2105
8.99152	9.56255	9.77566	9.25716	9.57062	9.39808
9.284	9.18366	9.29099	9.44414	9.47114	9.57081
0.103666	-0.04394	-0.34229	-0.20219	-0.0978	0.594446
9.2244	8.89849	8.59631	8.69067	8.61137	8.38464
9.57472	9.29602	8.72939	9.09712	9.10491	8.98314
6.07014	6.03065	6.12889	6.0924	6.42156	5.99057
0.027664	-0.11994	-0.41829	-0.35419	-0.0978	0.018445
3.62708	6.99752	8.92643	7.01695	8.55646	8.68407
0.179667	-0.04394	-0.34229	-0.20219	0.054204	0.962929
2.13311	3.69302	4.4955	1.29781	3.63414	4.02757
3.69085	6.26663	7.85508	5.249	6.65725	7.30866
7.56536	7.75217	7.61573	8.18393	8.06412	8.10498
7.26962	7.63042	8.53846	7.60902	8.08611	8.17565
8.93892	9.14292	8.7491	8.32909	8.84952	8.95971
8.8794	8.54199	8.59338	8.93506	8.77604	8.68965
11.6018	11.2763	11.1328	11.3745	11.2725	11.2667
8.48897	8.3037	8.23715	9.20223	8.97969	8.91268
8.14451	8.10381	8.17311	7.89315	8.11058	7.8534
10.6943	10.3335	9.84698	10.2603	10.0088	9.88007
9.92331	9.9056	9.77717	9.55053	9.56226	9.75923
4.55711	4.93574	6.24767	4.59684	5.11627	5.57974
10.2582	10.4211	10.5016	10.4684	10.422	10.5451
6.58746	6.5837	7.13815	7.68711	7.48939	7.6323
4.76962	4.88918	4.91851	4.65494	4.93165	4.80384
10.2147	9.9587	9.86756	9.94681	9.86099	9.92633
7.91956	7.39668	7.38303	7.87463	7.4179	7.136
9.29655	9.09079	9.16061	9.06336	9.17653	9.1987
0.179667	4.36295	4.46343	-0.27819	1.0542	0.886928
7.53947	8.48828	8.50891	7.7353	7.69982	7.53986
9.44139	9.28701	8.81172	8.78823	8.71699	8.79064
13.7671	13.0522	12.3875	13.3349	12.9937	12.8936
7.64249	8.34343	9.0691	8.4844	8.72886	9.01046
10.9627	10.8445	10.4531	10.8066	10.7775	10.7698
12.594	12.7516	12.6857	12.4642	12.4673	12.6308
10.7458	10.2536	9.78511	10.4251	10.1681	9.96343
3.81306	3.88918	5.47461	5.83018	5.68349	5.5211
4.88011	6.00861	7.1763	5.49182	6.29762	6.41825
1.47215	2.43574	3.47964	2.60517	2.75036	2.86661
7.52674	7.41824	7.88448	7.7916	7.71027	7.76582
9.06961	8.98907	8.88945	10.1963	9.61197	9.65423
13.1951	12.5566	11.8195	12.5529	12.5084	12.3265
0.027664	-0.04394	-0.41829	-0.35419	-0.0218	0.094446
9.74609	9.18352	9.13085	9.73128	9.33292	9.24838
8.93976	9.19649	9.30138	9.05385	9.24213	9.1847
0.179667	0.74854	2.97964	-0.35419	0.054204	0.094446
6.5415	7.48428	8.71141	6.48953	7.13866	6.99294
7.87468	8.13703	8.53842	8.78463	8.86079	8.97851
9.32627	9.32913	8.75853	9.04533	9.11439	9.14605
10.3064	10.2366	10.238	10.0983	10.1974	10.144
10.0661	10.1707	10.1815	10.1983	10.4297	10.4389
7.58173	7.70308	7.59858	7.626	7.70549	7.63424
0.027664	2.19302	3.68716	0.221811	2.21517	1.46293
6.42057	6.49447	7.18079	6.66188	6.55032	6.7045
0.027664	2.4855	3.36711	-0.27819	2.80013	2.62389
1.10366	3.57047	3.42987	7.28023	3.95788	4.14463
8.75071	9.2726	9.16764	8.47525	9.2589	9.25113
6.01234	6.90825	7.72027	6.98424	6.91928	7.2671
0.027664	0.03206	0.233714	-0.35419	1.34668	1.09445
14.1646	13.1505	12.1868	12.2076	12.7103	12.8765
13.4162	12.6809	11.9705	12.7444	12.6833	12.4715
12.3371	11.8262	11.0892	11.8991	11.9712	11.8276
8.33482	8.33295	8.94442	9.03495	9.1123	9.05078
7.26713	7.82576	7.8594	6.61692	7.22974	6.86848
9.99259	9.84602	10.0301	9.92065	9.84948	9.78469
8.55591	9.08677	9.28414	8.01539	8.78877	8.86599
11.0953	11.0098	11.0775	10.493	10.8017	10.8581
2.74431	3.96724	4.09084	3.49397	3.82765	3.62389
9.20528	9.65104	9.94491	9.39957	9.53687	9.59137
6.89997	7.44414	8.70679	7.67737	8.071	8.23736
9.41438	8.97208	8.83082	9.07765	9.12643	9.17052
11.5099	11.2377	10.9666	11.2068	11.1509	11.2991
7.19646	8.02587	8.60808	8.46318	8.58225	8.68586
11.1448	11.2816	11.1186	11.3576	11.4899	11.5009
8.45861	8.31323	8.38332	8.28117	8.67596	8.81883
10.6252	10.3244	10.0225	10.3588	10.3116	10.2884
10.6657	10.3394	9.91779	10.4182	10.2468	10.1523
2.34063	4.28596	5.35886	1.99397	2.84668	3.87937
9.24844	9.09133	9.13752	9.54563	9.49794	9.46414
10.4466	10.0686	9.88728	10.2705	10.0549	10.0276
9.93287	9.72476	9.78997	10.2271	10.2822	10.2375
10.2862	10.1285	10.325	10.6733	10.594	10.6407
0.027664	-0.04394	-0.41829	-0.35419	-0.0978	0.018445
9.31491	9.33372	9.47114	9.16588	9.27801	9.28114
6.37529	6.98747	7.37167	6.42739	6.94139	6.9704
11.288	11.1135	10.9808	10.723	10.8161	10.8878
0.027664	-0.11994	0.157712	-0.27819	-0.0978	0.018445
5.96103	6.21699	6.56438	5.94484	6.17817	6.21468
4.33837	5.47262	5.69296	4.8695	5.16258	4.84037
8.97767	8.76556	8.78027	8.75245	8.82707	8.91532
9.92348	9.74105	9.85352	9.82227	9.50782	9.56455
1.34063	3.22822	4.18716	1.70149	3.8081	3.79914
5.69981	7.40909	8.26013	7.36494	8.14225	8.12314
8.58496	9.62543	10.127	8.7344	9.35509	9.3904
10.8603	10.6706	10.0757	11.0198	10.8504	10.8664
10.5668	10.1683	9.51593	10.3845	10.154	10.0988
0.179667	0.456059	0.526195	-0.27819	0.478203	0.670448
5.51588	5.60566	4.72164	5.17526	5.02985	5.09632
9.3176	8.76501	7.93758	8.47365	8.56139	8.39946
9.71015	9.83614	9.14533	8.82977	9.22402	9.07991
14.7487	13.99	13.2116	14.1819	13.9614	13.8416
8.57157	8.64677	9.41077	9.09368	9.04211	9.08743
9.14939	8.84417	8.3635	8.90434	8.81002	8.83036
4.65385	5.44055	6.15998	4.88152	5.37206	5.82915
5.89332	7.13679	7.58144	6.73102	7.45627	7.42731
9.56993	9.69011	9.8426	9.34731	9.69049	9.69944
7.29355	7.27346	7.68093	7.52913	7.50591	7.44564
2.37583	3.7325	3.71661	1.95878	2.00765	2.75541
7.86278	7.504	7.1199	6.76429	7.53285	6.99586
8.92616	9.11387	9.11528	9.13574	9.20466	9.2379
7.59502	7.30806	7.15068	7.17687	7.21903	7.18371
10.469	9.25226	8.8469	9.96325	9.33205	9.22432
9.39756	9.73245	9.37997	8.68114	9.23721	9.43088
7.60474	7.74427	8.28585	7.79808	7.93718	8.11596
6.09611	6.83659	7.40102	6.70154	7.03135	7.15909
10.1212	9.98007	9.85895	10.0958	9.91282	9.99457
8.48568	8.14275	8.01775	8.35431	8.19613	8.09347
8.45012	8.57005	8.35562	8.20864	8.30761	8.31005
8.76035	8.61308	8.24715	8.27386	8.40252	8.40326
9.93567	9.61885	9.67065	9.91988	9.53404	9.60448
8.16884	7.71798	7.62026	8.18436	7.8102	7.82965
8.56108	8.56939	8.68775	8.83234	8.95848	9.0465
9.25599	9.01841	9.09614	8.90988	8.67455	8.61534
9.60637	9.37991	9.38131	10.0009	9.64237	9.62557
10.0728	9.79809	9.66479	9.9939	9.83198	9.85463
5.91956	6.30791	6.363	5.84386	6.37636	6.26196
11.1761	10.8481	10.7264	11.4282	11.2287	10.9797
7.98528	7.97659	8.24248	8.23148	8.16307	8.15316
8.80891	8.47759	8.04979	8.86082	8.41901	8.2759
7.01654	7.01251	7.04645	6.56448	6.69212	6.71979
9.04639	8.82779	8.7434	9.2157	8.92717	8.65106
9.39939	9.4153	9.30947	9.27664	9.33978	9.43071
11.1477	11.0836	10.6931	10.684	10.8775	10.8455
0.972148	2.32454	1.89468	0.221811	2.0542	0.962929
5.98333	6.84286	7.48245	6.47631	6.70309	6.9607
7.07035	7.80929	8.08973	7.13081	7.54159	7.83703
7.72922	8.27296	9.07151	8.61479	8.80546	9.02572
4.75708	7.07608	8.06611	6.39388	7.04213	6.93419
0.027664	-0.04394	1.13739	-0.27819	1.5542	1.09445
7.00721	7.03522	7.34632	7.15203	7.13209	7.03451
2.37583	3.0967	3.36711	0.514292	2.50765	2.17045
6.45215	6.75992	6.92188	6.35395	6.52848	6.54507
4.69085	4.15602	4.6382	4.65149	4.77981	4.77761
0.896147	1.53206	0.450194	0.590294	-0.0978	0.170448
0.027664	-0.04394	0.233714	-0.35419	-0.0218	0.094446
8.34141	8.11148	8.08138	8.35941	8.32853	8.29776
0.603666	-0.04394	0.733714	0.297812	0.554204	0.670448
9.55269	9.3305	9.17126	9.42666	9.37191	9.43432
9.50343	9.31321	8.95066	9.44327	9.30745	9.10561
2.13311	1.32454	1.02619	1.29781	2.21517	1.96293
7.58651	7.81727	7.83569	7.80055	7.80487	8.01413
7.28956	7.53408	7.84211	7.38586	7.50228	7.48159
9.8127	9.86108	9.2254	9.02069	9.50833	9.55001
2.97215	5.36916	6.71004	3.67526	5.37568	5.69944
3.88436	5.40195	6.97417	4.70631	5.32087	5.33535
6.70866	7.28435	7.91941	7.50413	7.52179	7.76091
6.16256	6.01765	5.4234	6.21564	6.20866	6.22471
0.972148	2.72822	4.1627	1.59029	2.75036	2.75541
7.99575	8.20368	8.59916	8.10458	7.85674	7.76602
4.75327	5.28892	6.06327	5.23607	4.93664	5.12389
10.5065	10.462	10.3912	10.419	10.3867	10.2697
9.18295	9.49196	9.36717	9.0615	9.51637	9.32407
9.09359	9.54249	9.5035	8.7285	9.4038	9.67649
8.84616	9.34056	9.72586	9.58242	9.6389	9.81877
0.179667	-0.04394	0.157712	-0.35419	-0.0218	0.094446
10.2094	10.3866	10.5722	10.5696	10.5879	10.8241
9.01152	9.50341	10.0331	10.3674	9.95287	10.1791
6.71136	8.4953	9.39986	8.65869	9.04288	9.10844
0.027664	-0.11994	-0.34229	-0.35419	-0.0978	0.018445
2.63311	3.77799	4.47964	1.79781	3.34668	2.83141
6.47962	7.30518	7.81847	6.22913	7.44629	7.2365
0.027664	-0.11994	-0.41829	-0.27819	-0.0978	0.018445
0.027664	-0.11994	-0.41829	-0.35419	-0.0978	0.018445
0.027664	-0.11994	-0.41829	-0.35419	-0.0978	0.018445
3.5016	5.01423	6.72832	5.27127	6.17579	6.502
4.76212	6.25353	7.66976	6.11112	7.27149	7.54118
4.95312	6.48691	7.83514	6.24985	7.38959	7.76196
5.64207	7.2672	8.61393	6.74947	7.91153	8.4916
5.92334	7.63203	8.99011	6.91597	8.14151	8.8183
6.78042	8.90812	10.1697	7.81977	9.12014	10.0004
3.66831	6.0698	6.84424	4.74674	5.77981	6.62904
0.027664	-0.11994	-0.41829	-0.35419	-0.0978	0.018445
0.027664	1.43574	3.40364	-0.20219	1.78392	2.90016
0.027664	-0.04394	-0.41829	-0.35419	-0.0978	0.018445
0.896147	0.53206	4.11116	1.95878	2.34668	3.49238
0.896147	1.53206	4.4624	2.25126	2.75036	3.62988
0.896147	2.9855	5.42367	2.59029	3.36888	3.92435
0.896147	3.73676	5.7676	2.96774	4.05138	4.25541
4.4646	6.2096	7.44106	4.9497	6.45385	8.01252
0.603666	2.03206	3.72235	0.514292	1.95788	2.79441
0.103666	-0.04394	-0.34229	-0.35419	-0.0978	0.094446
0.027664	-0.04394	-0.34229	-0.35419	-0.0218	0.094446
0.027664	-0.11994	-0.41829	-0.35419	-0.0978	0.018445
4.73784	7.99186	8.41052	5.30203	7.67281	8.88067
0.027664	-0.04394	0.157712	-0.35419	-0.0978	1.17045
1.47215	2.61702	3.65646	1.30677	1.13917	2.12389
0.027664	0.824541	2.96343	-0.35419	-0.0978	0.594446
0.103666	0.824541	3.25591	0.221811	2.13917	1.46293
0.027664	-0.04394	2.42987	-0.20219	0.554204	2.25541
9.46278	9.61653	9.96275	9.47148	9.60583	9.71876
1.17967	0.53206	1.52619	-0.20219	0.770684	1.46293
6.01122	6.44145	6.44013	5.96774	6.18334	6.21468
5.40114	5.93715	5.91688	5.33689	5.35694	5.67115
4.34063	4.05426	4.18716	4.53669	3.61885	3.31315
4.67116	4.35218	4.51769	3.43121	4.21966	4.41034
3.0016	3.05426	4.00909	2.86245	3.0542	4.02067
3.13311	5.00038	5.9211	5.29781	5.57229	5.23638
6.76432	7.0738	7.55618	6.49397	6.99514	6.67816
12.6222	12.24	11.7123	10.3177	10.5398	10.6312
3.26463	6.3924	7.69979	7.26082	7.49285	7.58531
0.603666	1.82454	4.11615	3.04374	2.37613	2.86661
7.45744	6.98098	7.06794	7.06521	7.13457	7.09295
4.29408	4.75353	4.70936	4.47107	4.0764	4.07413
8.06685	9.02971	8.99608	8.55075	9.14857	9.26819
10.2643	9.9936	10.3193	10.4966	9.21018	9.24846
7.51555	7.4489	7.95887	7.83327	7.58227	7.37937
10.5336	10.5558	10.5905	10.4228	10.4028	10.4198
7.8883	8.03529	8.2883	7.93113	8.18243	8.01351
9.68875	9.22671	9.31246	9.85496	9.12086	9.05757
9.93711	11.2705	11.9852	11.3519	11.6737	11.9118
5.26212	7.21522	7.51805	6.78174	7.32442	7.59376
0.679667	1.03206	3.42987	0.882775	1.5542	2.96293
10.9154	11.276	11.1455	11.0703	11.1715	11.1112
4.20731	5.43895	5.54176	8.98027	8.01213	8.05873
9.43301	8.95517	8.75497	9.26903	9.11473	9.04256
11.4995	11.0476	10.4718	11.0978	10.9427	10.7873
13.7202	12.9482	12.0972	13.0402	12.8095	12.6552
0.972148	2.19302	3.04107	0.958776	1.34668	2.46293
9.52127	9.34419	9.32193	9.31202	9.26969	9.08983
9.8256	9.76366	9.87977	10.5394	10.3971	10.5318
11.6973	11.277	11.0473	11.2655	11.2211	11.2072
0.027664	-0.04394	-0.41829	-0.35419	-0.0978	0.094446
9.45444	9.28876	9.22571	10.3302	9.82513	9.87207
0.103666	5.02924	5.863	2.45878	4.5371	4.29441
7.44651	6.82963	6.22779	6.74966	6.10994	5.87355
10.3412	10.35	10.4803	9.70757	9.80886	9.88798
12.1661	11.4957	10.8719	11.9201	11.7123	11.5916
3.66831	3.55426	3.31365	3.49397	3.1876	2.91637
8.48902	8.98321	8.97771	7.96996	8.88384	8.75746
10.3476	10.3455	10.2278	10.1325	10.2577	10.2256
11.6416	11.4491	10.9174	11.4997	11.2734	11.2328
6.26369	6.79323	7.90768	7.50459	7.08758	6.92434
12.3675	11.814	10.3925	11.7292	11.1698	10.6941
5.28804	6.8481	8.44064	7.49768	8.26786	8.46061
9.41424	9.30226	9.09944	9.37681	9.4413	9.34292
11.2568	10.874	10.4171	10.9665	10.942	10.8731
10.3543	10.4468	10.057	10.3202	10.2896	10.1744
0.027664	0.456059	1.68716	1.09029	-0.0978	1.83141
2.5016	2.4855	2.97964	2.86245	2.71517	3.95157
14.0689	13.5635	12.8879	13.7402	13.6901	13.5376
12.3571	12.1653	11.5592	11.8413	12.187	12.1747
10.4406	10.1484	10.1626	10.479	10.399	10.2685
0.027664	-0.11994	-0.41829	-0.35419	-0.0978	0.018445
12.6254	12.1816	11.7501	12.2168	11.9891	11.9706
0.679667	0.456059	1.31868	-0.27819	-0.0978	0.094446
7.27716	7.30134	7.93496	7.44151	7.23188	7.24711
8.63007	8.33507	8.17486	8.17141	8.10791	8.04559
4.87904	5.0597	5.52807	4.42651	4.69691	5.39347
12.6236	12.2068	12.0023	12.2292	12.0812	12.1731
11.8704	11.4719	10.7864	11.1762	11.3219	11.2455
9.67563	9.16514	9.05556	9.69769	9.11395	9.12738
8.51115	8.82437	9.685	11.3786	10.8027	11.1124
7.68692	8.36161	8.89053	8.07852	8.27915	8.27854
11.0887	10.5275	10.11	10.7639	10.3573	10.238
0.103666	-0.11994	-0.41829	-0.35419	-0.0978	0.018445
0.679667	1.11702	0.450194	0.221811	-0.0978	0.594446
8.3832	8.12012	7.47114	8.88126	8.5389	8.66362
8.51122	8.41894	8.72721	8.59864	8.34079	8.48316
6.39463	5.9626	6.06816	5.90178	5.85439	6.04076
0.972148	0.824541	1.02619	1.29781	-0.0218	2.12389
8.17414	7.92075	7.9178	8.21607	7.99974	7.96781
10.2384	9.74689	9.27593	9.27952	9.5155	9.80611
8.97757	8.60821	8.13457	9.13816	8.81689	8.79525
8.77651	8.87393	8.95525	8.89643	8.70656	8.85558
10.5299	10.1735	9.94649	10.2406	10.1936	10.1752
0.027664	-0.11994	-0.41829	-0.35419	-0.0218	0.018445
10.5476	9.9344	9.91079	10.3968	10.0276	9.85317
7.8198	8.54711	9.44923	8.58871	9.09609	9.24985
6.5785	7.95191	10.0071	10.8797	10.9232	10.9097
0.027664	-0.04394	0.233714	-0.35419	-0.0218	0.018445
1.67967	2.03206	3.09084	0.514292	2.25036	1.17045
13.4247	13.3018	13.2825	13.7706	13.5729	13.5544
0.972148	1.69302	1.92987	1.29781	1.71517	2.33141
1.17967	2.9095	1.81868	0.590294	1.71517	1.17045
10.5094	10.1087	9.46556	10.3958	10.3375	9.89572
8.87706	8.67107	8.69427	8.80479	8.6119	8.74502
7.00581	7.16801	7.86171	7.31796	7.53421	7.54888
7.52983	7.62767	8.08203	7.65666	7.80041	7.85647
9.34948	8.99371	8.89545	8.58403	8.83258	8.99816
11.3805	11.3924	11.1259	11.1805	11.2064	11.3397
10.7624	10.9353	10.5624	10.5394	10.6905	10.8074
10.8554	10.163	9.948	10.826	10.6691	10.5909
10.8494	10.7202	10.2156	10.262	10.3435	10.4441
11.626	11.4545	11.0363	11.7271	11.5939	11.6047
9.90293	10.4024	10.879	9.93211	10.3847	10.7043
9.38179	9.0074	9.00211	9.18192	8.86406	8.9823
11.5617	11.4989	10.9228	11.1908	11.2801	11.2766
0.179667	1.53206	2.29836	-0.27819	0.846685	1.17045
7.3592	7.18177	7.2232	7.49824	7.13556	7.16904
10.5159	10.2164	9.85863	10.0316	10.1585	10.2338
10.7066	10.7169	10.9809	10.5487	10.5578	10.6924
11.5732	11.2427	10.793	11.1843	11.2211	11.1155
8.36966	8.60514	8.8778	8.49608	8.75703	8.81424
8.31141	8.1868	8.6387	4.7039	7.32581	8.17537
11.1611	10.9855	10.7133	10.789	10.86	10.9169
9.26744	9.27902	9.16427	9.26005	9.07329	9.02795
9.02772	9.21567	9.39452	8.94369	8.95898	9.18967
1.47215	2.19302	1.81868	-0.35419	0.554204	1.25541
6.7354	7.61773	8.3506	8.89507	8.26062	8.21026
[truncated: 4,691 more rows]

## Sheet: s5c
GLU	GAL
2.34039	4.16408
2.92854	5.91017
4.0237	2.25748

## Sheet: s5d top
Wt GLU log	Wt GAL log	Wt GLU 24h	Wt GAL 24h	Wt GLU 48h	Wt GAL 48h
5.66667	5.66667	7	25.1111	30	15.7778
7	12.8889	9.88889	14.3333	26	14.7778
5.77778	6.22222	3.77778	16.5556	21.8889	19.8889
14	5.88889	11.8889	3.33333	17.8889	11.3333
7.11111	5.66667	10.6667	27.5556	26.4444	6.55556
19.7778	8.77778	32	17.4444	19	36.1111
4.66667	7.44444	15.6667	12.2222	24	22.1111
4.77778	16.7778	19.6667	11.1111	18.6667	11.7778
14.4444	13.8889	6.11111	10.7778	21.1111	11.4444
6.22222	12.7778	7.77778	6.33333	10.8889	8.55556
20.4444	8.66667	6.44444	4.77778	10.2222	4.55556
0	8.77778	23.7778	23.3333	19.3333	20.7778
8	7.33333	4.33333	6	27.7778	3.88889
6.55556	15.8889	34.3333	13.7778	22.6667	20.5556
12.6667	15.3333	25.7778	12.1111	21.3333	11.1111
7.44444	8.22222	21.4444	17.8889	24.2222	16.1111
5.66667	5.44444	16.1111	7.11111	20.4444	10.4444
11.2222	7.11111	12.4444	4.44444	18.7778	6
8.44444	12.1111	20.3333	6.33333	21.8889	7.55556
4.55556	5.33333	8.44444	5.44444	27.4444	10.3333
7.11111	7	15.3333	8.33333	17.4444	9.44444
6.77778	9.66667	25.2222	9	18.8889	13.4444
8.33333	7.88889	37.7778	31.3333	23.4444	14
11.1111	13.8889	24.4444	11.8889	32.3333	5.55556
7.88889	11.3333	18.6667	10.1111	15.8889	6.33333
7	5.66667	18	27	17.4444	6.55556
13.6667	9.33333	16.5556	4.66667	38.7778	18.3333
3.88889	13.3333	16.2222	23.2222	11.2222	19
9.77778	11.2222	20.3333	4.11111	26.7778	14.3333
5.88889	20.3333	8.44444	11.8889	20.5556	8.33333
6.66667	8.77778	13.6667	24.7778	22	12.1111
4.55556	10.7778	7.88889	9.88889	26.2222	16.8889
4.66667	11.5556	10	5.77778	21.1111	28.7778
9.55556	8	7.44444	20.7778	16.8889	8.77778
4.77778	5.66667	5.88889	7.55556	26	5.88889
11	10.6667	14	10.3333	22.8889	6.66667
9.55556	3.88889	20.1111	6.44444	29.2222	10.6667
21.6667	6.77778	18	8.88889	23.7778	24.7778
4.22222	8.44444	4.55556	5.55556	26.6667	11.1111
7.33333	7.22222	6.77778	16	18.2222	8.22222
5.66667	8.22222	12.4444	24.7778	29.5556	7
20.5556	19.7778	6.66667	6.44444	28.1111	12.2222
6.33333	12.7778	28	14.8889	16.1111	24.4444
8.44444	10.5556	19.3333	9.22222	31.5556	20.7778
4.44444	3.66667	13.2222	6.22222	11.7778	10.2222
13.6667	10.1111	18.2222	19.3333	17.6667	26.3333
14.3333	17.3333	15.6667	16.6667	18.5556	7
4	4.55556	17.3333	12.5556	15.8889	15.1111
3.66667	9.11111	8	10.8889	17.2222	22.2222
5	8.55556	4.88889	7.77778	25.2222	6.33333
20.2222	6.66667	17	4.88889	20	16.5556
13.7778	5.77778	9.88889	4.88889	32.1111	26.2222
4.33333	4.77778	6.66667	15.6667	11.8889	12.7778
6.33333	7.22222	11.1111	8.11111	28.5556	5.33333
7.77778	16	9.77778	14.8889	23.2222	9.55556
13.6667	11.6667	7.88889	6.44444	31.5556	25.8889
6.33333	11.2222	17.4444	15.2222	22.7778	18.6667
16	9.44444	10.1111	9.66667	22.6667	27.4444
4.77778	8.33333	17.7778	7.22222	31.1111	10
6.55556	8.44444	19.7778	6.88889	8.77778	7.11111
6.55556	12	8.22222	9.22222	3.77778	18.5556
7.77778	8.22222	8	26.7778	17.6667	4
3.33333	8.77778	14.8889	21.5556	20.1111	27
6.33333	8.22222	16.7778	5.77778	25.2222	11
13.3333	7.55556	10.1111	12.4444	17.1111	20.4444
9.55556	7.11111	13.5556	12.2222	35.8889	23.6667
4.22222	11.2222	4.11111	7.44444	15.7778	16.5556
17.1111	7.44444	9.66667	6.55556	20.1111	5.88889
15.1111	6.11111	16.4444	3.55556	14	17.4444
4.11111	9	6.77778	16.4444	19	6.22222
4.55556	15.8889	7	10.2222	23.4444	15.3333
6.11111	11.8889	13.6667	13	19.2222	11.6667
12.4444	8.11111	12.1111	9.11111	31.1111	6.55556
11	7.55556	11.6667	9.44444	25.2222	13.4444
4.66667	8.88889	6.44444	8.88889	4.44444	4.44444
15.5556	9.77778	6.11111	18.1111	6.22222	6.55556
6.88889	8.11111	7.11111	5.55556	24.8889	20.5556
6	4.66667	21.4444	5.22222	33	14.2222
15	5.11111	3.55556	6	19	6.22222
14.7778	7.66667	23.7778	12	3.88889	11.4444
14.3333	12.6667	3.66667	9	22.3333	12
14.8889	12.6667	16.8889	10	20.8889	7.55556
15.1111	13.3333	7.11111	8.77778	16	21.2222
6.77778	20.1111	6.22222	6.22222	12.8889	7.22222
9	11.5556	14.2222	3.88889	18.5556	6.88889
5.66667	9	27.7778	12.2222	14.5556	6.44444
11.8889	16.4444	5.33333	14.8889	34.7778	18.4444
6.55556	10.2222	17.6667	13.7778	17.6667	15.6667
12.5556	5.77778	6.11111	8.33333	17.2222	4.66667
5.55556	4.55556	5.33333	6.44444	25.1111	10.1111
24.2222	5.22222	15.2222	6.11111	16	16.7778
5.33333	8.88889	6.88889	5.22222	8.22222	15.4444
13.3333	11.8889	6.11111	3.44444	18.1111	10
10.1111	5.55556	22.7778	5.22222	28.8889	6.33333
4.55556	9.77778	21.7778	6.22222	18.5556	9.88889
6.33333	6.55556	10.1111	14.5556	19.2222	19.6667
17.5556	8.66667	17.2222	8.11111	14.7778	5.66667
7	7.11111	29.2222	6.55556	30.3333	15.1111
14.2222	15.8889	10.3333	7.33333	20.4444	6.77778
6.22222	11.5556	7.33333	8.11111	27.6667	20
4.88889	14.5556	5.33333	11.6667	22.4444	7.55556
6.11111	4	11.8889	9.22222	34.5556	13.1111
15	27.6667	17.2222	4.88889	18.8889	15.5556
6.66667	9.44444	19.1111	14.7778	3.77778	9.33333
11.1111	9.33333	6.22222	5.66667	11	13.4444
4	10.8889	18.5556	9	19.7778	30.8889
6.22222	11.2222	16.1111	5.22222	7.44444	9.55556
5.88889	7.11111	13	5	18.4444	26.6667
17.3333	10.3333	13.1111	23.7778	7	6.33333
11.7778	11	11.8889	8.11111	8.44444	5.88889
4.77778	0	6.88889	5.66667	23.4444	22.4444
13	6.77778	45.1111	14.5556	20.5556	10.7778
3.88889	9.88889	16.3333	26.1111	37.5556	7.22222
4.66667	17.1111	8.77778	4.66667	23.8889	17.8889
13.2222	4.22222	15.6667	23.4444	22.5556	6.22222
5.55556	7	19	5.55556	18.8889	10.1111
15.2222	8.88889	6.33333	10.4444	21.2222	20.1111
4.22222	6.77778	8.44444	13.6667	17.5556	19.4444
15.8889	15.3333	17.3333	4.66667	19.6667	25.8889
17.6667	7	19.1111	3.55556	22.1111	27.8889
11.1111	6.88889	7.77778	12.6667	22.2222	17.8889
16.6667	5.77778	24.7778	14.1111	22.3333	4.11111
10	7.22222	22.6667	8.66667	19.6667	19
6	6.11111	20.4444	8.33333	26.2222	16.7778
4.44444	7.33333	7.66667	6.55556	17.6667	10.1111
20.8889	8.88889	6.66667	5.77778	27.3333	9.66667
10.3333	11.4444	7.55556	29	51.3333	17.1111
8	15	8.55556	11.1111	22.8889	17.7778
10.5556	8.77778	7.22222	7.44444	12.2222	10
7.55556	16.6667	10.2222	22.3333	18.2222	17.3333
8.77778	8.33333	9.11111	12.8889	27.2222	7
4.22222	14.7778	36.5556	5	22.6667	4.44444
21.3333	8.66667	21.8889	15.8889	15	14.8889
4.22222	19.1111	20.8889	4.44444	24.7778	14.8889
7.77778	7.66667	5.22222	11.1111	24.7778	22.7778
4	18.1111	7	6	20.5556	9.44444
5.22222	11.6667	5.33333	5.88889	3.77778	6.66667
12	10.1111	26.8889	11.2222	4.77778	17.4444
7.44444	23.5556	19.3333	4.33333	22	4.66667
6.88889	6.88889	7.33333	14.2222	21.8889	6.55556
19.7778	10.7778	4.66667	31.3333	17.3333	15.6667
5.11111	8.88889	14.3333	11.7778	32	19.2222
6.66667	10.2222	14.5556	12.8889	8.22222	12.1111
10.5556	11.4444	24.3333	24.8889	14.1111	20.6667
4.33333	8	26.2222	8.11111	18.1111	8.44444
20.2222	14.4444	14.3333	16.1111	21.3333	13.4444
5.55556	9.11111	5.44444	4.22222	18.5556	25.6667
13.5556	15.1111	11.6667	9.66667	20	6.22222
5.66667	8.44444	37.1111	6.77778	17.1111	6.33333
10.4444	8	13.2222	22.2222	13.8889	5.11111
8.77778	15.7778	9.22222	9.77778	17.2222	6.11111
5.77778	12.1111	8.11111	15.8889	35.5556	4.22222
4.55556	13.7778	18.7778	11.5556	18.3333	13.8889
12.7778	8.55556	33.2222	22.2222	8.33333	33
4.88889	10.7778	19.2222	10.3333	26.7778	5.44444
4.11111	11.8889	13.1111	8.44444	19.5556	12.1111
6.44444	4.33333	6	5	24	17.4444
7.55556	14.2222	16.1111	9.33333	13.7778	6.66667
5.88889	9	20.1111	16.8889	12.4444	4.88889
13.3333	6.88889	8.44444	6.66667	18.8889	6.77778
19.5556	9	22	6.55556	27.2222	4
4.22222	9.22222	23.1111	5.55556	22.5556	4.55556
18.5556	16.6667	10.2222	10.5556	20.1111	22
4.55556	7.33333	6	7.44444	18.8889	15.6667
4.11111	9.22222	26.2222	9.22222	28.3333	9.33333
11.7778	5	11.5556	5.88889	19.3333	11.5556
7.77778	10.5556	9.88889	14.7778	7.33333	27.8889
6.44444	4.22222	21.7778	4.66667	24.2222	20.7778
5	6.33333	11.5556	15.4444	5.55556	6.88889
10.6667	23.8889	11.4444	5.66667	9.22222	16.3333
5.22222	12.5556	8.44444	24.2222	37.8889	6.44444
6.22222	11.3333	15.6667	26.1111	23	4.66667
13.2222	6.33333	8.88889	18.7778	18.8889	18.7778
6.55556	11	9	7.11111	17.5556	7.11111
11	19.5556	5.88889	7.77778	20.2222	5.44444
4.88889	12.6667	6.55556	6.77778	38.6667	4.55556
14.2222	5	16	8.44444	17.3333	9.55556
9.33333	11.8889	4.55556	6.66667	17.2222	8.88889
4.55556	15.3333	6.55556	12.6667	16.4444	24.5556
13.3333	10.8889	6.88889	6.44444	22.2222	5
4.55556	4.77778	7.33333	4.22222	11	18.6667
3.77778	9.66667	13.7778	4.55556	12.6667	19.5556
15.4444	11.8889	31.1111	5.88889	16.3333	17.6667
3.55556	9.55556	16.2222	4.77778	32.3333	25.8889
4.66667	8	7.66667	9.33333	15.7778	9.77778
9.11111	16.8889	7.11111	4.77778	29.2222	7.44444
7.55556	11.7778	3.66667	5.77778	12.1111	6.22222
5.88889	14	16.6667	13.3333	15.5556	19.2222
12.6667	7.77778	22.3333	24.2222	10.2222	10.1111
3.77778	3.33333	6.66667	8.11111	17.3333	25.6667
3.22222	12.5556	3.22222	4.22222	20.6667	14.5556
4.55556	11.2222	4.33333	15.5556	22.2222	9.44444
5.77778	5.55556	11.1111	10.1111	16.1111	19.6667
4.33333	6.22222	5.77778	9.11111	4.77778	10.2222
5.88889	14.4444	15.8889	6	24.4444	15.6667
14.5556	5.22222	10.7778	5.66667	18.1111	6.55556
13.6667	5.88889	9.88889	4.88889	17.7778	17.4444
17.4444	5.11111	21.5556	12.1111	15.1111	4.55556
10.8889	8.88889	28.3333	10.3333	20.8889	15.2222
3.55556	8	9.11111	5.33333	20.7778	8.11111
3.33333	14.4444	26.7778	11.6667	22.3333	5.77778
4.33333	4.66667	9.11111	4.88889	12.3333	9.66667
12.1111	8.66667	22.5556	6.11111	16.5556	5.11111
15.6667	5	16.5556	12.2222	28.7778	12.3333
16.7778	8.22222	18.1111	7.44444	17	7.77778
8.88889	3.66667	17.3333	4.66667	12.8889	16.2222
15.1111	4.77778	23.1111	5.11111	28	6.22222
11.1111	16.2222	3.55556	7.44444	25.3333	5.33333
11.1111	11.5556	20.3333	4.11111	17.1111	34.4444
17.1111	13.5556	6.55556	6.22222	23.6667	21.3333
9.66667	15.4444	20.4444	5.11111	15.2222	17.5556
14.5556	5	5.66667	5	16.6667	6.44444
9.33333	13	18.2222	4	16.4444	18
6.88889	4.11111	4.55556	13.1111	23.7778	4.66667
10	8.77778	8.11111	13.4444	30.2222	15.5556
20.3333	7	4.44444	9.11111	19.6667	25.2222
6.33333	4.33333	11	9.55556	27.7778	6.44444
4.77778	14	17	19.3333	15.8889	14.3333
4.66667	13.6667	6	9.66667	18.4444	17.2222
20.6667	6.22222	15	16.7778	20.8889	12.7778
5.11111	10.8889	12	7.55556	12.1111	14.6667
3.77778	15.1111	5.11111	9.77778	9.33333	6.66667
7.22222	19.1111	14.3333	18.3333	18.6667	4
4.22222	5.77778	29.4444	6.22222	19	15.8889
6.44444	8.77778	19.6667	7.22222	28	21.4444
3.88889	6.33333	8.33333	13.5556	22.3333	8.22222
5	6.66667	15.4444	10.7778	23.2222	9.55556
6.22222	15.2222	19.6667	12.1111	23.6667	13.1111
5.77778	7.55556	16.7778	6.66667	5.22222	29.3333
4.11111	24.3333	7.22222	5	28.5556	4.66667
6.44444	8.88889	18	4.33333	9.44444	25.3333
4.66667	11	16	8.22222	13.2222	4.77778
15.5556	7.22222	5	11.5556	19.8889	10
7.11111	12.6667	6.55556	22.2222	54.1111	14
4	12.6667	13	11	28.3333	17.2222
25.4444	7.66667	22.5556	19.1111	27.8889	16.3333
6.77778	7.77778	20.3333	16	30	4.22222
8.55556	14.7778	8.44444	4.33333	19	4.66667
8.11111	20.6667	10.5556	6.22222	9.66667	6.66667
11.7778	11.8889	17.5556	20.4444	6.66667	5.88889
4.88889	9.22222	4.77778	6.22222	34.5556	18.5556
15.2222	4.11111	5.77778	19.7778	7.11111	6.44444
4.77778	15.2222	7.77778	8.44444	17.2222	27
7.66667	11.3333	25.4444	6.88889	18.8889	12
4.33333	3.22222	13.2222	20.4444	27.4444	6.44444
13.6667	10.3333	15.2222	6.55556	4.77778	16.1111
7.11111	16	12.8889	5.44444	24.4444	18.3333
14.7778	6	3.11111	7.44444	20.4444	4.55556
6.77778	5.66667	12.5556	15.3333	49.5556	7.66667
15.1111	5.66667	13.8889	11.2222	27.2222	27.5556
7.44444	12.2222	20	11.4444	18	20.6667
3.88889	11.3333	21.8889	3.77778	18.1111	16.4444
7.22222	21	24.3333	7.33333	24.8889	7.33333
4.22222	15.2222	15.2222	6.77778	21.7778	6.88889
16.2222	6.77778	7.33333	7.33333	17.8889	8.11111
6.33333	9.11111	15.4444	9	20.1111	32
6.44444	3.66667	11.1111	8.55556	6.55556	12.3333
7.55556	5.11111	14.7778	17.8889	10	6.88889
8.77778	4.44444	21.3333	6.66667	8.44444	6.44444
15.6667	15.8889	16.1111	8.11111	7.22222	22.4444
4.44444	9.33333	4.44444	7.77778	29.7778	31.5556
4.11111	16.6667	15.8889	7.55556	27	30
8	7.77778	20.1111	10.5556	17.1111	12.1111
6.33333	7.77778	13.2222	7.44444	12.4444	28.5556
5.55556	14.1111	16.6667	7	14.8889	10.2222
4.33333	16.5556	15.5556	10.1111	19.2222	11.3333
6	4.88889	4.33333	8.33333	22.1111	16.5556
4.11111	15	7.77778	6.55556	21.2222	17.3333
15.5556	12.1111	5.77778	6.22222	18.1111	34.2222
19.3333	9.77778	8.55556	9.88889	14.7778	6.33333
4.66667	9.11111	6.22222	5	22.4444	7.11111
4.88889	8.77778	17	7	12.8889	19.3333
5.55556	16.5556	6.55556	17.8889	9.66667	8.55556
8	17.1111	14.3333	14.5556	6.22222	8.44444
5.22222	4.77778	5.88889	14.6667	8	17.1111
8.33333	4.55556	17.6667	24.6667	22.7778	12.4444
15	17	22.3333	11.7778	22	4.44444
7.55556	8.66667	4.33333	6.66667	35.1111	5.44444
4.22222	7.33333	8.33333	7.88889	13.6667	16.4444
3.55556	4.22222	8.88889	9.22222	17.5556	14.1111
4.66667	11.2222	4.11111	18.1111	17.2222	7.11111
4.88889	3.77778	16.3333	7.33333	22.4444	4.44444
4.66667	10.5556	7.11111	21.2222	26.4444	16.8889
5.22222	16.1111	4.55556	6.44444	13.4444	16.7778
7.22222	6.66667	11.6667	5.77778	22.4444	4.55556
5.11111	12.8889	6.66667	4.55556	14.4444	6.22222
6.33333	8.66667	12.1111	6	14.1111	15.1111
5.55556	15.4444	7.55556	20.5556	26	19.1111
5.77778	3.77778	17	6.55556	24.4444	7.11111
8.55556	6.33333	27.3333	13.2222	21.2222	13.4444
14.5556	12	17.7778	7.44444	9.55556	5.55556
14.5556	3.77778	5.22222	6.22222	25.5556	6.77778
8.66667	5.66667	14.2222	17.3333	12	8.77778
22.7778	5.33333	18.6667	6.88889	14.1111	14
7	10.5556	6.44444	4.77778	32.8889	6.44444
3.44444	3.22222	16.7778	8.33333	27.5556	4.22222
7.11111	5	16.4444	7.77778	20.2222	4.33333
8.33333	10.1111	6	8.77778	26.7778	7.66667
5.88889	7.22222	5.33333	7.55556	8.77778	4.44444
6.55556	8	18.3333	14.8889	22.3333	21.5556
5.55556	7.44444	14.1111	14	33.2222	8.66667
10.2222	11.7778	7.55556	7.88889	17.8889	7.88889
6.77778	13.2222	18.3333	8.11111	14.1111	7.66667
9.88889	20.5556	18.4444	6.22222	15.2222	11.3333
20.7778	6.11111	9.44444	15.5556	19.8889	11.8889
19.3333	8.11111	24.7778	9.77778	15.4444	10.3333
13.7778	23.3333	18.2222	6.55556	22.1111	17.6667
10.8889	11.4444	20.8889	10.4444	20.4444	6.44444
5.33333	9.88889	10.4444	11.6667	18.5556	3.88889
6.11111	8.55556	12.4444	12.2222	14.7778	17.7778
4.11111	9	12.4444	4.66667	13.3333	21.1111
9.44444	9.33333	14	12	32.3333	7.66667
6.66667	9.22222	11.6667	5.44444	28.2222	7
4.55556	16	16.5556	8.33333	18.4444	9.55556
5.44444	11.4444	16.4444	16.1111	15.5556	21.6667
4.11111	6.55556	8.22222	9.55556	11.5556	7.33333
8.11111	10.1111	17.8889	22.1111	20	13.6667
9.77778	12.7778	15.6667	8.33333	40.1111	4.55556
14.3333	7.33333	25.2222	4.33333	18.4444	6.77778
6	10.3333	10.6667	18.6667	16.1111	25.8889
17.3333	17.4444	8.33333	5.55556	35.6667	24.3333
12.2222	4.22222	4.88889	5.33333	15.7778	5.11111
4.44444	10.8889	11.4444	5.33333	19.1111	8.11111
20.6667	11.6667	27.8889	6.11111	49.8889	9.55556
13.4444	3.66667	23.4444	7	27	20.4444
6.22222	16.1111	24.2222	10.8889	17.2222	18.3333
25.1111	3.66667	8.66667	6.55556	29	6.66667
4.22222	9	8.33333	19	25.2222	4
31.4444	5.33333	12	7.22222	28.1111	14.1111
6.33333	3.88889	9	4.55556	11.4444	6.11111
6.88889	7	16.4444	11.8889	5.88889	22.1111
14.2222	13.5556	8.44444	16.6667	15.1111	4.11111
5.44444	17.4444	10.2222	18.6667	21.1111	5.77778
4.88889	10.5556	7.66667	8	13.1111	19.5556
8.66667	11.6667	19.3333	8.44444	19.5556	15.3333
16.3333	7	21.2222	6.77778	22.4444	14.7778
7	19.6667	3.44444	5.33333	27.3333	16.2222
8.55556	15.4444	26.8889	12.6667	29.2222	5
5.11111	6.33333	14.5556	17.5556	35.4444	7.22222
6.55556	5.22222	28	16.3333	4.55556	7.11111
8.44444	5.11111	9.44444	4.88889	18.6667	4.33333
22.8889	16	16	9.88889	28.7778	19.3333
7.55556	21.5556	16	4.33333	23.5556	8.22222
6.11111	9.88889	13.2222	3.77778	25.5556	11.3333
7.11111	16.1111	18	9.44444	17.2222	7.11111
23.8889	7.66667	29.7778	5.66667	27.3333	6.88889
4.11111	12.3333	13.1111	5.22222	16.6667	23
4	5.33333	26.1111	6.44444	23.8889	8.44444
9.55556	9.66667	22.5556	6	6.88889	11.5556
15.8889	12.2222	6.55556	5.66667	27.5556	25.5556
10.5556	6.88889	22.5556	9.66667	6.77778	5
6.55556	9.44444	47.1111	20.3333	15.2222	30.1111
15.4444	3.77778	19	4.77778	27.7778	25.7778
11.6667	22.8889	14.2222	6.22222	15.8889	7.77778
8.44444	7.11111	14	14.6667	16.3333	5.33333
27.5556	5.11111	16	10.6667	16.2222	5.11111
5.66667	14.3333	13.2222	22.4444	18.5556	4.33333
6	7.88889	20.1111	7.22222	28.3333	18
13.2222	14.7778	4.11111	15.4444	24.5556	24.4444
13.1111	12	6.33333	9	15.7778	22.3333
5.88889	11	16.6667	6.55556	31	21
21	8.55556	27.8889	18.1111	29	8.44444
6.88889	5.66667	22.8889	9.55556	26.2222	13.3333
19.6667	9.66667	23.8889	10.7778	12.7778	4
4.88889	7	6.66667	6.88889	23.1111	14.8889
8.22222	14.7778	5.77778	24.8889	19	7.11111
4.33333	8.22222	20.6667	14.5556	34.6667	23.1111
9.77778	14.4444	11.3333	20.5556	23.2222	18.4444
5	7.22222	10.7778	14.3333	20.6667	22.4444
5.66667	9	6.66667	7.66667	18.2222	26.2222
13.6667	4.11111	4.88889	15.3333	16.6667	5.22222
6.11111	12.1111	42.7778	12.7778	15.7778	14.5556
14.8889	6.88889	9	27.8889	14.5556	4.77778
8.33333	15.2222	10.1111	4.66667	26.5556	15.8889
5.88889	8.66667	29.2222	17.3333	19.8889	5
8.11111	4	9.66667	5	37.3333	14.3333
9.33333	8	15	6.77778	9.77778	16.5556
3.66667	10	26	22	9	18.4444
11.5556	10.6667	13.1111	19.7778	18.1111	23.2222
7.44444	7.88889	21.3333	22.4444	11.8889	14.7778
15.5556	4.55556	11.1111	6.55556	25.4444	20.3333
10	6.22222	9.22222	13.4444	23.8889	5
11.6667	10.6667	15	5.66667	27.3333	16.4444
5.66667	8.88889	13.8889	11	25.2222	20.2222
6.44444	7.88889	4.88889	14.3333	29.1111	21
5.11111	16.1111	14.6667	6.55556	27.7778	19.1111
11.2222	15.8889	7	11.4444	25.5556	17.2222
4.44444	20.8889	6.22222	13.4444	31.3333	4.11111
7.33333	20.2222	21.8889	15.6667	11.5556	5.11111
4.55556	8.77778	10.1111	10.3333	25.6667	14.8889
10.4444	12.4444	6.88889	4.88889	16.7778	9
4.11111	10	6.66667	7.55556	20.7778	5.55556
16.7778	3.55556	6.22222	3.22222	18	10.1111
7.44444	23.8889	15.2222	16.6667	17.1111	16.3333
9.55556	14.7778	15.4444	6.88889	22.8889	3.77778
6.88889	7.22222	7.55556	5.11111	24.4444	24.5556
4.55556	23.7778	17	6.55556	17.1111	5.88889
7.77778	13.5556	22.4444	19.8889	19	12.5556
5.66667	5.88889	10	4.77778	30.7778	8.77778
5.66667	10.3333	3.77778	14.3333	18	7.44444
11.3333	7.11111	14.3333	8.22222	40.8889	4.55556
6	11.5556	15.8889	6.44444	16.4444	5.22222
6.11111	6.44444	13.8889	16	27.5556	20.4444
4.55556	7	17.2222	5.22222	20.2222	22.4444
6.22222	16.2222	3.66667	4.77778	23.7778	6.55556
6.22222	7.33333	16.1111	5.44444	19.8889	5.88889
20.8889	9.88889	17.2222	5.44444	21.1111	9.33333
21.5556	5.88889	18.4444	6.55556	27.6667	7.22222
14.3333	10.7778	16.8889	4.55556	8.44444	6.77778
15.3333	4.55556	9.22222	5.66667	18.5556	9.44444
10.1111	8.22222	5.55556	22.4444	14.5556	15.3333
12.4444	6.33333	9.22222	9.66667	22.3333	7.11111
5.11111	6.66667	8.88889	12	4.22222	4
5.11111	9.11111	5.88889	12.2222	14.8889	27.6667
5.22222	11.7778	15.6667	10.5556	17	8.88889
5.66667	15	9.77778	5.66667	27.2222	16.5556
8.22222	8	23.5556	5.22222	16.4444	8.22222
19.1111	15.6667	18.8889	16.4444	18.1111	15.5556
4.66667	0	4.22222	9.77778	6.22222	15.5556
20.5556	9.55556	8.55556	10.7778	15.8889	9.55556
6.66667	8.33333	15.5556	12.4444	21.5556	14.7778
5.66667	11.5556	16.1111	7.66667	30.2222	19
[truncated: 484 more rows]

## Sheet: s5d bottom
Log	GAL log	24h	GAL 24h	48h	GAL 48h
[truncated: 906 more rows]

[truncated: 4 more sheets: s5e 1f, s5e 1r, s5e 2f, s5e 2r]
