# Supplementary material for: Dietary change without caloric restriction maintains a youthful profile in ageing yeast
Source: PLoS Biol. 2023 Aug 29;21(8):e3002245. doi: 10.1371/journal.pbio.3002245 (PMC10464975; doi:10.1371/journal.pbio.3002245)
Supplement: S2 File — (ZIP) [file pbio.3002245.s010.zip › S2_File/figure s4.xlsx]

## Sheet: 4a
average wt	difference		average hap4	difference
5.05243	2.75071		6.17979	1.43786
2.51677	0.305008		2.05718	-0.95937
4.31888	1.64618		3.75252	1.43131
5.73533	0.309171		3.04339	0.875558
7.15488	2.68883		5.66548	0.354194
7.09841	1.44592		7.34413	2.48526
9.82747	-0.35373		6.74486	2.55057
8.86866	-0.40614		9.94427	-0.37367
8.68931	0.081835		8.74466	-0.42885
9.48121	0.013016		8.61528	0.120379
7.41453	0.697754		9.44075	0.129684
6.43705	1.41687		7.34673	0.514351
10.8326	0.411224		6.60756	1.07188
8.95089	-0.31643		10.6299	0.508877
9.1231	0.12341		8.93946	-0.30177
7.82034	0.045744		9.12259	-0.04359
7.49495	-0.24536		7.91803	0.13709
7.67632	-0.2701		1.80718	-0.45937
8.1157	0.376938		7.48418	-0.227
10.2482	-0.26752		8.03	-0.39635
9.13122	0.108053		8.23768	0.379961
11.21	-0.47237		10.1585	-0.10412
9.44911	-0.02327		9.1992	0.143089
9.71284	-0.04661		11.1586	-0.37714
8.99387	1.02251		9.39048	0.048865
15.4669	-1.87662		9.68044	0.482163
6.08241	-1.1351		9.28203	0.510096
5.55455	1.90251		15.5066	-1.57701
10.4468	-0.75561		6.28658	-1.32609
13.2026	-0.43239		5.94872	1.45215
6.61774	-0.23587		10.4383	-0.62512
8.32243	1.3049		13.1681	-0.42154
7.38962	-0.62111		6.65947	-0.31015
7.61805	0.408019		8.21184	1.23494
8.13663	0.478625		7.26323	-0.47076
8.81755	0.595099		7.60194	0.079418
10.7086	-0.10058		8.27451	0.538073
6.79163	1.41605		8.80931	0.628665
7.06059	-0.21912		10.6584	-0.08028
7.4204	0.53753		6.38049	1.82184
10.2677	-0.47029		7.03602	-0.19905
10.4259	-0.69753		7.26457	0.385017
8.75779	0.133534		10.2389	-0.36853
11.9856	-0.62727		10.3627	-0.75456
9.55899	-0.13468		8.77652	0.226879
9.20057	-0.80839		11.9067	-0.4164
8.28192	-0.14163		9.48038	0.106701
10.2136	-0.76461		9.16977	-0.69587
9.44336	0.47947		8.12229	-0.20043
10.6017	-0.31098		10.1962	-0.65142
8.15991	0.675035		9.50178	0.570579
8.36995	-0.35722		10.5834	-0.2074
8.54028	-0.14906		8.24872	0.363283
11.9944	-0.61981		8.27775	-0.28807
8.73823	0.713238		8.44689	-0.04118
7.79	0.25341		11.9654	-0.50836
7.77604	-0.09017		8.63862	0.611523
8.56837	0.60257		7.90638	0.459782
10.0819	-0.47478		7.60718	-0.0766
14.4137	-1.47768		8.56908	0.616327
5.00569	-1.43336		10.0465	-0.2921
13.8223	-1.57698		14.4575	-1.37519
8.93509	-0.13673		5.42247	-2.21018
9.02746	-0.37152		13.794	-1.35277
9.52608	-0.6179		8.96561	0.247454
10.6175	-0.30663		8.94432	-0.2006
8.40274	-0.30984		9.42149	-0.64518
9.7438	-0.59556		10.5728	-0.16273
7.80766	-0.63233		8.43501	-0.20463
11.0428	1.65183		9.6544	-0.46062
6.68061	0.607462		7.64331	-0.75965
9.93727	0.12397		10.9249	1.69917
10.4999	-0.34688		6.49263	1.08933
8.88354	0.859869		9.93906	0.374255
7.82728	0.602668		10.513	0.105038
4.52717	1.96323		8.86549	0.918494
5.85514	0.601739		7.74119	0.532385
9.26639	0.224162		4.17055	1.34137
7.97394	0.166381		5.67358	0.502614
5.8419	0.274369		9.14286	0.445084
3.58652	0.87334		7.9417	0.332026
7.26746	-0.07189		5.64439	0.10402
6.70728	-0.29494		3.53327	0.717807
6.43156	1.78206		7.13573	-0.23078
10.2544	0.328587		6.65455	-0.04485
2.37053	0.497954		6.51638	1.90941
6.69632	0.846479		10.2917	0.234751
3.81192	1.11769		3.34398	-0.30415
3.61087	2.03753		6.28349	0.627346
3.97156	1.88443		3.17712	1.53206
9.64569	-3.98785		3.64303	1.72691
6.84743	0.40398		3.94838	1.97504
5.74424	1.2782		9.55866	-4.46598
9.31039	0.556222		6.84481	0.37263
6.01823	0.482656		5.95194	0.872242
7.66342	0.244848		9.17189	0.726781
8.66152	0.517494		6.09771	0.330397
8.19941	0.294251		7.65403	0.408101
10.2085	-0.2351		8.74337	0.349979
8.63824	-0.22402		8.12551	0.247152
8.40727	-0.00517		10.1992	-0.1313
9.08327	-0.23913		8.73268	-0.33041
8.81973	0.800151		8.30281	0.004813
5.63209	-0.07317		9.10849	-0.05726
8.90791	0.43847		8.81546	0.956257
12.3438	0.957775		5.35191	-0.05697
8.7615	1.73822		8.72858	0.421257
7.96197	-0.32137		2.45567	-0.62706
7.78509	0.605973		13.8916	-0.10432
3.18342	1.44565		9.21101	1.09032
8.99538	0.295223		8.01081	0.043216
13.6372	-1.41968		7.8968	0.527488
7.25849	0.30624		2.68963	-0.44292
11.1699	-0.40481		8.68216	0.276819
8.1236	-0.14505		13.5737	-1.33148
7.80679	-0.09069		6.89579	0.436713
9.4068	-0.06649		11.1751	-0.15031
12.4073	-1.55467		8.54668	-0.61839
8.08914	-0.30943		7.63558	-0.28723
9.92505	-0.27335		9.37116	-0.10496
8.32564	-0.07571		12.3605	-1.41797
7.63463	-0.35648		7.98475	-0.3172
9.04334	-0.41498		9.8286	-0.20275
8.27525	-0.05279		8.36837	-0.00974
7.24191	0.824368		7.57211	-0.20505
10.5137	-0.64541		8.92047	-0.31415
7.93722	2.98877		8.15038	-0.25068
12.6276	-1.50277		7.69383	0.284785
9.51945	2.01295		10.5268	-0.5972
6.73839	-0.14275		7.87864	2.98313
13.4617	-1.3804		12.6269	-1.21524
7.16907	0.256075		9.29419	1.57885
8.9065	-0.69298		6.74762	-0.14796
7.12959	-0.21029		13.4122	-1.29965
9.23733	-0.75494		7.20763	0.240564
9.28645	-0.95271		8.85972	-0.5533
8.44092	1.01704		7.08125	-0.50905
9.66496	1.64902		9.30868	-0.99101
8.21015	-0.45847		9.33898	-0.78728
10.2597	0.32511		9.23998	0.375886
8.23029	0.625347		9.77502	1.39433
7.72858	0.43171		8.10396	-0.30252
6.82904	1.3163		10.1607	0.355614
10.668	-0.38713		8.37724	0.300085
8.95373	-0.32888		8.27523	-0.29876
10.5381	-0.74069		7.56209	0.197834
8.80494	-0.18508		10.6544	-0.24846
9.33146	-0.42016		8.7576	-0.26993
9.289	-0.50871		10.5165	-0.62979
10.4387	-0.21881		8.79368	-0.21217
9.63127	-0.40136		9.3276	-0.39323
10.7836	-0.56095		2.75252	0.293808
8.53644	0.377348		9.18651	-0.64131
10.8375	1.14079		10.2903	0.032206
5.41332	2.88753		9.56533	-0.32001
10.2492	0.015676		5.31974	6.03969
10.9493	0.288023		10.8376	-0.38297
9.83886	-0.01388		8.51937	0.51083
6.55784	1.38457		12.4369	-0.26754
11.3439	-1.09255		6.22704	1.30997
7.91819	-1.12483		10.2752	-0.03737
8.69733	0.852889		10.896	0.338113
8.72949	-0.19545		9.62702	0.090658
9.88865	-0.20139		6.69561	1.154
8.52478	-0.45094		11.3364	-0.9636
8.74844	0.319336		8.00079	-1.32791
8.6809	0.627153		9.13335	0.308037
9.87211	-1.47158		8.88275	-0.18142
7.44017	-0.26773		9.86967	-0.16195
11.886	0.857427		8.50211	-0.49458
7.50188	1.82896		8.77514	0.386294
6.95803	0.959523		8.81288	0.381454
8.98415	-0.3912		9.82844	-1.13605
13.2772	-1.69229		7.22234	0.033783
9.00976	-0.54158		13.7716	-0.40627
6.59279	0.088965		7.70289	1.80598
10.4644	-1.17668		7.11065	1.01417
8.99742	-0.32095		8.87579	-0.51122
10.9099	-0.48359		13.2412	-1.60271
7.11771	-0.12746		9.00861	-0.52002
9.17382	-0.52481		6.33549	-0.0581
7.50181	0.569096		10.4447	-0.98362
7.92895	-0.36621		8.89053	-0.21015
10.8891	-0.4031		11.1873	-0.74288
3.91426	3.09999		7.51461	-0.47348
8.69651	0.74467		9.54096	-0.67232
9.11972	-0.11583		7.58795	0.461853
5.79007	0.112057		7.97328	-0.30293
9.91518	-0.40668		10.8533	-0.22915
7.45073	0.615278		3.52198	3.02914
8.99774	-0.15041		10.8903	-0.61551
8.57999	-0.42153		9.05967	-0.01851
10.7514	-0.92682		5.96567	0.36256
8.37678	-0.11801		9.92263	-0.52898
8.44138	0.049754		7.56305	0.462172
8.16532	-1.44502		9.08543	-0.22347
10.8005	0.285742		1.35253	-2.11712
10.8506	-0.85053		8.68488	-0.50076
11.1001	-1.9808		10.8278	-0.64636
10.7764	-2.19105		8.19146	-0.173
9.62936	0.540736		8.20273	-0.13495
9.19821	0.468214		7.66892	-1.36377
9.09146	-0.34188		10.479	0.340443
8.87573	0.121671		10.7886	-0.68031
9.29873	-0.17908		11.1537	-1.51778
8.93672	-0.46918		10.8074	-1.74393
8.12402	1.14907		9.68539	0.640657
8.5381	0.516458		9.26808	0.539258
8.39543	0.587708		8.93227	-0.17843
11.9377	-1.10249		9.23173	-0.22703
11.4168	-0.98433		9.08088	-0.26223
12.6945	-0.60185		8.64269	-0.25713
5.569	0.374474		8.14763	1.2951
5.74762	0.053635		8.46922	0.66246
10.0875	0.632236		8.28979	0.147728
7.32477	0.80675		11.894	-0.69286
8.99166	0.320078		11.297	-0.80755
10.6803	-0.35206		12.6856	-0.294
8.17958	-1.01899		5.01649	0.751363
10.5135	-0.77195		5.73704	0.353337
4.4809	1.27508		9.80335	0.589565
3.42716	1.44771		7.4226	0.503935
5.56313	0.012774		8.97732	0.450992
8.26955	0.834132		10.5955	-0.23179
7.29594	-0.35548		7.97889	-0.6736
10.9347	0.987407		10.5536	-0.56144
7.94029	1.02265		4.58879	0.317259
12.4261	-1.57538		5.48007	0.543015
9.82951	0.076805		8.24814	0.429326
4.5979	-0.09171		7.50865	-0.53883
8.43303	-1.11232		10.8801	1.0663
9.58394	-0.55121		8.18893	0.571391
8.53727	-0.41735		12.435	-1.32784
13.8749	-1.49625		9.8631	0.15529
5.44221	3.99975		4.59715	-0.87943
10.5011	-0.70799		8.53276	-0.96301
9.89024	0.08251		9.56771	-0.34881
10.4412	0.098498		8.42823	-0.56803
7.97227	0.464288		13.8948	-1.29943
10.0741	0.407059		5.59835	3.85994
10.7363	1.0676		10.5888	-0.86095
9.93667	-0.12595		9.90848	0.208923
9.06088	-0.39196		10.3567	0.232648
9.35909	0.4788		8.53031	-0.22725
8.43881	0.227459		10.0792	0.600684
6.67578	1.49404		12.1573	-0.09913
8.50401	0.345325		9.89318	0.075441
5.61131	1.13151		8.91534	-0.31529
12.6565	-1.54298		9.41171	0.35227
9.51257	-1.24789		8.8484	-0.27925
5.41542	1.98129		6.67906	1.20951
9.40897	-0.55673		8.48978	0.368091
9.04033	0.569308		5.49071	0.67043
9.27413	2.61247		12.659	-1.33058
9.10561	-0.10521		9.49875	-1.17225
9.81556	0.567574		5.59693	1.5717
7.53343	-0.4042		9.493	-0.54079
8.42451	-0.0525		9.01979	0.730926
9.69894	-0.51927		9.97052	2.1723
9.10722	0.066047		9.04963	-0.12645
10.1786	0.343561		9.73323	0.888409
8.36254	-0.82095		7.09033	-0.3195
8.71713	-0.44062		1.7267	-1.2984
8.1682	0.516948		8.27713	-0.0755
8.45678	0.29185		9.71086	-0.30128
7.95321	0.132913		9.10565	0.157949
7.19392	0.200222		10.1709	0.376299
10.8961	0.717926		8.39913	-0.82373
10.9805	-0.11636		8.70517	-0.50421
10.8387	-0.75265		8.16198	0.263835
8.325	0.83378		8.24097	0.287289
8.88543	0.682539		7.90852	-0.00655
8.45045	6.58482		6.8474	0.779859
8.61342	0.648026		10.9127	0.793404
9.9451	-0.76971		10.9833	-0.27306
6.58552	0.876987		10.718	-0.84432
8.09808	0.74073		8.20271	0.744199
13.2075	-0.6798		8.86129	0.53868
11.6614	-0.94577		8.0872	6.45914
10.1915	-0.56952		8.61852	0.560602
9.74995	-0.14528		9.93949	-0.62907
11.8509	-0.28045		4.21246	4.08817
8.2651	2.61126		6.47358	0.843544
11.446	-1.32076		8.09297	0.731195
13.0713	-1.35919		13.1943	-0.44014
6.85804	-1.88674		11.617	-1.02666
9.53123	2.40166		10.2252	-0.40495
11.1231	-0.92778		9.73138	-0.16959
8.6109	-0.74633		11.7624	-0.12876
9.75414	-0.92684		8.25581	2.76419
9.38952	-0.31668		11.5517	-1.14169
8.43649	-0.20146		13.0314	-1.29233
7.14019	0.711019		6.44366	-1.63563
11.1241	-0.73942		9.54375	2.24894
10.523	-1.97319		11.0343	-0.74894
9.40278	-0.13757		8.62129	-0.57271
8.18871	0.040338		9.63948	-0.88909
9.63688	-0.04662		1.99429	-0.02624
8.33526	0.031341		9.26038	-0.21906
7.31047	0.433383		8.22951	-0.10421
5.30925	-0.43196		7.31736	0.176641
10.0378	-0.59811		11.1782	-0.6148
8.94009	-0.36297		10.7003	-2.46277
8.64591	0.177323		9.44611	-0.02836
8.99991	-0.78361		8.12312	0.142705
9.29036	1.78623		9.51825	0.098722
11.9454	-0.58108		8.39787	-0.01174
6.96878	0.494778		7.24633	0.433663
8.76691	0.848982		5.3028	-0.70577
10.6801	0.102377		10.0164	-0.77351
3.6424	-0.20928		8.95989	-0.20018
9.50495	0.199121		8.52227	0.174443
9.84422	0.038898		8.76555	-0.50017
7.94689	0.041682		9.27711	1.8039
9.99489	-0.84412		11.8777	-0.49624
9.27673	0.797771		6.89073	0.361229
9.71838	-0.58537		8.83452	0.879965
4.31935	2.42474		10.6622	0.276243
6.0248	2.48601		3.79237	0.177585
16.1797	-1.34638		9.51488	0.173569
8.09224	0.472786		9.80658	0.11834
6.60985	0.009889		7.99809	0.014845
12.6469	-1.33075		9.97535	-0.70506
8.92291	-1.55383		9.12557	0.676321
8.81639	0.371207		9.89655	-0.35031
8.61598	0.243082		4.08365	2.09359
8.48918	-0.06963		5.75054	1.96792
11.2392	0.272747		16.2314	-1.16659
9.42487	-0.31664		7.92842	0.384164
9.53022	-0.31805		7.42422	-0.75939
12.2493	-1.01278		12.6996	-1.17513
5.79589	0.716401		8.99211	-1.4208
7.70982	-0.69414		9.17139	-0.20427
9.29977	-0.55773		8.62259	0.13116
7.53883	0.264085		8.34717	-0.13953
7.45097	0.988677		11.0832	0.689998
9.67671	0.276034		9.26785	-0.03647
8.46592	0.708876		9.36448	-0.02633
8.72913	0.458664		12.2851	-0.76008
8.13122	0.225431		5.79996	0.813048
7.51329	1.48537		7.63153	-0.66639
9.74942	0.740975		9.20622	-0.45579
10.4219	0.132299		7.46644	0.139291
7.54738	-0.17693		7.73041	0.652587
10.1887	-0.94153		9.63424	0.211799
11.7016	-1.21749		8.29622	0.57838
8.00667	0.260633		8.73212	0.476736
9.3417	-0.19238		8.12797	0.027906
5.32813	4.03465		7.49267	1.43912
5.93836	2.23717		9.66692	1.00689
10.5559	-0.19421		10.3855	0.267399
8.28415	0.950259		7.49972	-0.2701
10.0109	-0.09094		10.1263	-0.9956
6.83337	-0.32375		11.6736	-1.07859
7.79782	-0.14555		8.06463	0.633183
10.3212	-0.66295		9.93649	-0.73795
9.36173	-0.57828		5.29978	4.09287
8.09096	0.932372		6.0013	1.97655
4.63566	0.504643		10.5015	0.181091
9.68944	-1.26956		8.19042	1.19109
10.5071	-0.58125		9.93967	0.103745
9.1843	0.55525		6.82233	-0.30876
7.80959	0.266987		7.8213	-0.24106
12.0971	-0.91876		10.3168	-0.56745
9.72724	0.284561		9.35601	-0.5439
8.57715	-0.16211		8.18212	0.90816
9.56052	-0.44594		4.46575	0.794283
7.4433	0.519378		9.72392	-1.61052
9.14473	-0.24807		10.4795	-0.44673
7.33494	-0.06845		9.05391	0.621237
7.61631	0.124697		7.56771	0.58038
9.53611	1.90698		12.027	-0.62823
9.23919	0.182884		9.63398	0.462364
9.42638	-0.30994		8.48585	-0.05871
10.4703	0.017762		9.5016	-0.29502
9.67386	0.187502		7.32604	0.691568
7.82374	-0.40987		9.18344	-0.28492
7.93847	-0.12866		7.10288	-0.20675
9.53981	-0.4276		7.64774	0.050225
8.76672	0.029123		9.48156	1.91442
13.4914	-1.51105		9.30568	0.091776
6.83667	1.22664		9.34999	-0.1999
7.35056	2.13068		10.5463	-0.22168
5.80029	-0.17079		9.51606	0.36968
7.89887	0.245771		7.79868	-0.37554
10.5507	-0.84243		7.86652	-0.30463
7.03912	0.23492		9.66103	-0.14051
13.6343	-1.8111		9.13512	-0.14744
4.0221	-0.96868		4.25611	4.08235
12.9423	-1.66431		13.449	-1.40452
10.5276	-1.53025		6.68201	1.35483
8.36316	-0.31445		7.36776	2.29162
7.53348	-0.0552		5.56863	-0.29402
6.27792	0.816389		8.57396	-0.51027
8.24206	-0.16208		4.47102	1.9272
13.7648	-1.43878		10.3283	-0.78358
3.56131	-0.52103		6.98509	0.214095
2.63002	0.046084		13.61	-1.64232
7.65447	0.084424		4.24022	-0.61121
10.0852	-0.33902		12.9195	-1.55616
10.7285	0.288108		10.4842	-1.51029
8.72015	-0.09625		8.63083	-0.60173
7.73093	0.685255		7.61106	0.125471
6.12076	2.79052		6.21218	0.38347
9.67914	-0.08381		8.02188	-0.13003
7.49218	2.37179		13.7593	-1.08395
8.21719	0.460935		2.98454	-1.6848
10.1441	-0.50813		2.53028	-1.15068
8.60782	-0.20393		7.47154	0.12958
9.51228	0.5594		10.0079	-0.39991
10.1567	0.566422		10.5768	0.495279
8.14319	0.026178		8.77918	-0.11273
7.52984	0.50587		7.6934	0.7349
9.24249	0.397941		6.24862	3.52822
6.61489	0.121244		9.67234	0.074551
8.77492	1.19411		7.48539	2.49925
8.91944	0.276594		8.14471	0.524519
8.46559	-0.23406		10.054	-0.4587
6.77663	0.4629		8.50824	-0.3075
11.4489	-0.52305		9.51128	0.150865
7.52909	-0.23259		10.3162	0.72019
9.27144	-0.34616		8.03021	0.041903
11.7608	-0.79977		7.45061	0.557986
10.1704	0.58811		9.19864	0.599257
7.41474	0.406555		6.97194	-0.26509
2.54005	0.480846		8.56696	1.79195
8.06233	0.971419		8.90992	0.296553
4.23516	0.453205		8.45368	-0.24953
8.97918	-0.19862		6.70785	0.362989
7.54197	0.44723		12.1158	-0.59991
10.1494	-0.00893		7.62637	-0.20735
8.70886	1.38502		9.27023	-0.41429
7.37112	2.0806		11.8552	-0.59316
7.86508	0.416026		10.2327	0.482818
7.85384	-0.07551		7.39748	0.266908
6.75697	-0.66356		2.65526	1.29568
10.6905	-0.04336		8.13396	0.961724
9.54345	0.118361		4.22634	0.068624
9.37865	0.40297		9.03118	-0.14867
8.87641	0.518745		7.5785	0.199279
8.7931	-1.05524		10.1744	0.128334
7.2308	0.268144		9.43844	0.887099
5.63674	2.0632		7.65944	1.96096
8.29941	1.75081		7.85072	0.520247
9.00554	0.126222		7.8548	0.080073
9.36223	-0.48584		6.53373	-0.67018
9.45489	-1.77504		10.6323	0.127477
9.87381	-0.64783		9.50867	0.194254
8.80969	-0.20366		9.34148	0.384138
10.0134	-0.70333		8.87279	0.248942
10.1803	-0.14513		8.71023	-0.80437
11.5091	-1.11091		7.24278	0.292888
5.19059	2.3896		5.76102	1.92225
8.27107	0.020769		8.37722	1.74279
8.81739	-0.50909		8.83263	0.312671
8.05608	0.611053		9.27658	-0.24669
7.45268	-0.26913		9.02969	-1.83169
8.72639	0.290353		9.94407	-0.5104
7.25238	0.720547		8.75966	-0.28702
9.95549	0.918344		9.97739	-0.90136
8.01642	0.608033		10.2691	0.01967
6.67145	1.26842		11.7168	-0.92379
8.07204	0.170407		5.71748	1.5904
8.68314	-0.03161		8.79495	-0.7375
9.04849	-0.39525		8.84495	-0.56841
8.04823	0.338475		8.02526	0.69256
11.2818	-0.82937		7.31799	-0.04347
7.9031	0.387172		8.66422	0.475054
8.81898	-0.93537		7.41398	0.695696
9.76781	-0.07188		9.94863	0.819371
7.89441	-0.20181		7.99638	0.583431
8.34309	1.38354		6.76874	0.685024
7.45411	0.600376		8.01385	0.086073
8.67357	-0.60275		8.65893	-0.02716
8.3493	0.06061		9.07774	-0.44379
8.98107	-0.16326		8.39987	-0.11947
8.07357	-0.47523		11.3845	-0.6105
9.99059	-0.3292		7.69497	0.627971
10.1383	-0.19272		8.66088	-0.88615
7.89437	0.614748		9.78595	-0.17579
9.9574	-0.03095		8.35643	-0.71951
7.84759	0.846666		8.64282	1.14229
9.40484	-0.57439		7.36539	0.570337
8.46477	0.405506		8.58869	-0.64721
11.4207	-0.87819		8.36458	0.241637
6.79034	2.1379		8.92184	-0.07449
4.82352	2.88791		8.02904	-0.62442
13.3321	-0.27878		9.9223	-0.20377
10.2735	-0.69069		10.0993	-0.13603
9.12311	-0.64378		7.76687	0.316919
8.95412	0.352448		9.9041	0.077029
9.0493	0.383364		7.72329	0.987418
7.62277	0.096769		9.34004	-0.4189
4.3994	0.555692		8.91816	-0.22132
6.99345	0.687432		11.338	-0.76298
3.48044	2.45473		6.82036	1.63484
8.95092	0.972239		4.46718	3.91954
8.71011	-1.64449		13.2043	0.044876
7.0981	1.92851		10.095	-0.55863
7.50739	1.42968		9.11985	-0.59601
5.0515	3.13742		8.88026	0.294823
9.51043	0.714674		8.88561	0.489496
3.48166	2.72022		7.27564	-0.12681
3.49918	0.077168		4.62285	0.208499
7.55273	1.09139		7.00145	0.188255
2.52245	0.123723		8.78687	1.17023
11.7	-1.60023		8.13872	-1.20016
8.27119	0.018305		6.78069	1.9172
9.17283	-0.33276		7.08128	1.82056
10.0901	-0.66874		5.00972	3.17172
7.09587	1.21962		3.43078	1.62434
8.09911	0.933936		9.51908	0.91779
9.24125	1.12715		3.69429	1.78878
10.9228	0.136755		3.72101	0.619847
7.59539	0.51739		7.41057	1.05769
7.87358	1.02925		2.31166	-0.2984
11.0224	-0.55995		11.1559	-1.68051
8.99742	-0.14965		8.25295	0.177659
8.23374	-0.10973		9.09976	-0.11892
10.8691	-1.61014		10.0391	-0.60492
8.81674	1.86485		7.98933	0.403026
7.20075	-0.29006		8.17478	1.09902
11.0475	-0.3638		10.1151	0.349872
8.2801	0.400362		11.2271	-0.0756
12.9652	0.014014		7.4389	0.491912
7.72408	-0.24873		7.70345	0.913173
7.66538	1.06307		10.9185	-0.5322
11.3476	1.24974		8.98428	0.002042
8.62588	0.95614		8.29698	-0.08752
8.54735	1.26569		10.7302	-1.39103
8.14048	-1.44494		9.08645	1.27702
8.79062	-0.28273		7.35449	-0.36528
10.3023	1.23446		11.0254	-0.14432
9.40457	0.544581		8.32881	0.496806
8.34639	0.897075		12.9828	0.193465
8.18262	0.549111		7.59661	0.051258
9.90409	-0.57335		7.38251	1.75383
11.3417	-0.73783		11.1169	1.9016
8.30429	-0.38807		8.57268	1.03032
10.1457	-0.8067		8.50424	1.13983
5.35117	5.71076		8.20388	-1.02771
6.4723	1.89775		9.04915	-0.92723
9.44517	2.28362		10.2153	1.34211
8.47263	-0.33185		9.26031	0.7572
5.74078	2.25294		8.31623	0.813892
6.06229	-0.32642		8.12705	0.439668
8.8765	0.140402		9.80635	-0.45886
9.04969	-0.16365		11.6141	-0.22205
9.9557	-0.41385		8.26147	-0.40307
7.44062	0.420908		10.1467	-0.60783
9.37871	0.091505		4.94738	5.558
7.8877	1.4162		6.62503	1.45387
10.8596	-0.73332		9.67232	2.0809
8.51167	-0.52762		8.40524	-0.57423
11.1348	-0.27618		5.57296	2.42374
8.53998	0.473323		5.71738	0.340898
9.83772	-0.29677		8.69728	0.339348
8.12889	0.182287		9.09081	0.063097
7.67176	0.130023		10.1315	-0.42159
8.0267	-0.57479		7.34371	0.46649
9.23019	-0.55365		9.31155	0.22164
9.96566	-0.18007		7.91052	1.33924
7.76656	0.424221		10.7938	-0.79473
10.9309	0.004826		8.34838	-0.3886
10.2894	0.880213		11.3957	0.052633
5.27637	0.783559		8.49271	0.598126
6.53021	1.58772		9.78451	-0.20013
9.7269	-0.5001		7.95663	0.133564
9.99357	-0.60009		7.69592	0.026642
3.58997	2.67379		7.86973	-0.64829
10.8041	-0.16134		9.21851	-0.54106
15.2138	-2.14433		10.0486	0.012217
5.22558	-0.6101		8.37864	-0.37528
7.98827	0.434215		10.898	0.425213
7.28113	0.178585		9.98487	1.07015
9.61229	-0.08996		5.43749	0.496749
10.8329	-0.41492		6.50358	0.997972
6.62348	2.83073		9.78331	-0.47006
3.52768	1.70123		9.9354	-0.29855
7.65548	-0.25756		3.90799	2.38612
6.71735	0.931756		10.7572	-0.02612
7.42003	0.116477		15.2097	-1.82767
6.24742	-0.42083		5.55114	-1.17993
9.23128	1.97714		7.85125	0.264021
9.05718	-0.14225		7.23795	0.274341
7.60234	0.96434		9.52928	-0.09342
11.8032	-0.90979		10.7294	-0.17212
11.0672	-1.01992		6.38477	3.14737
3.75142	-0.42733		3.96188	-0.01389
9.61304	0.598321		7.62515	-0.31319
7.24518	-0.14806		6.52966	0.571463
8.82931	-0.34464		7.45773	0.006202
9.95055	-0.94165		6.27984	-0.58013
9.22744	-0.48368		9.60275	1.74428
13.0618	-1.49928		2.83986	0.635141
9.22611	0.013435		9.18627	-0.30963
10.2129	-0.33108		7.95448	0.25666
10.2974	-1.19829		11.7793	-0.72042
9.44934	-0.29157		11.0726	-0.72015
9.73255	0.838573		3.06828	-0.20021
9.28638	0.47239		9.59696	0.713454
7.17301	0.668955		7.29958	-0.50689
7.52806	1.27044		8.75765	-0.35239
10.013	0.124945		10.0322	-0.88109
8.86038	-0.58248		9.27233	-0.17464
8.39043	-0.82301		13.0264	-1.34071
6.05536	-0.45505		9.2199	-0.01021
8.62419	-0.13237		10.1484	-0.13237
9.467	0.202847		10.3195	-1.00996
10.1078	-0.03952		9.40737	-0.22598
9.92073	-0.31394		9.70494	0.792233
9.57489	-0.44187		9.27832	0.541282
11.9071	-1.11796		7.24983	0.653125
8.2496	-0.2803		7.47376	1.32537
10.6039	-1.03948		2.71086	0.347987
9.22721	0.353137		10.0093	0.235764
7.79512	0.230785		8.76911	-0.52178
7.11947	0.222434		8.33778	-0.71986
6.27726	0.319558		5.73136	-0.24299
8.66717	-0.04794		9.14391	-0.517
7.2272	-0.0554		9.44706	0.122103
9.98834	-0.05677		9.88421	0.012388
8.03807	0.839943		9.79622	-0.43717
9.83468	0.126152		9.53571	-0.3296
7.76437	-0.17565		11.925	-0.86112
9.42449	-0.47943		8.34774	-0.15232
8.7946	0.990951		10.5691	-0.88341
9.0929	0.378348		9.17719	0.308717
7.15317	-0.06461		7.61555	0.23791
6.95487	0.38224		7.19666	0.206108
7.95948	0.754365		6.25045	0.467869
10.2601	-0.68698		8.68474	0.033939
8.15942	0.876938		7.25742	-0.00836
8.51772	-0.13501		10.0858	-0.11296
8.77988	0.36326		8.08978	0.590134
7.83876	1.13629		9.63053	0.2598
10.7516	-1.07398		8.27554	-0.87819
7.1004	0.56374		9.36835	-0.61766
4.18669	0.343679		8.66316	0.925272
8.63868	-0.2433		8.97837	0.568006
10.8886	-0.18507		6.92869	-0.01776
8.57078	0.433387		6.97014	0.57157
8.65098	-0.34008		7.83926	0.538712
7.29181	0.968939		10.2795	-0.53412
8.53449	-0.67749		8.02441	1.29369
10.8581	-0.3096		8.43603	-0.14251
8.90337	-0.18032		8.87956	0.266986
8.15857	0.255484		7.9225	0.770826
3.40652	-0.15255		10.72	-0.96424
7.21058	1.30031		6.96163	0.234537
7.59603	0.808218		3.94415	0.563609
6.18072	1.10755		8.55321	-0.46108
6.77805	1.84833		10.9875	-0.02994
7.13126	1.76202		8.45608	0.30207
5.8349	2.28264		8.57132	-0.29108
5.55691	1.22224		7.26802	1.0514
4.69416	0.123724		8.53639	-0.58214
8.0238	-0.39455		10.928	-0.29669
7.7034	0.188473		8.83294	-0.14789
8.72597	0.918036		8.15268	0.26405
2.88468	1.36275		3.58242	0.275545
4.80276	1.3769		7.10408	1.14008
5.1238	2.0785		7.73745	0.877313
4.70038	2.54413		6.71527	-0.00819
7.27317	0.949285		6.66694	1.65726
7.38407	-1.55922		6.94076	1.62888
7.98093	-0.24194		5.74714	2.30952
7.44419	0.677648		5.58354	1.3449
6.91674	0.565777		4.27303	0.302413
9.55551	-0.36567		8.07695	-0.16538
9.97643	-0.75904		7.67209	0.278825
9.26947	0.275988		8.70122	0.931895
9.70041	0.947501		4.84023	0.983807
7.89957	0.551003		4.98076	1.52885
7.21495	-0.37855		4.87808	2.62585
9.57824	-0.02391		7.42159	0.323035
8.26452	1.27286		7.2732	-1.28608
14.2109	-1.8462		8.07601	-0.12755
2.70633	-0.981		7.30559	0.529586
8.21735	0.206435		6.95059	0.740004
9.88624	-1.0651		9.62463	-0.19038
9.66191	-0.41543		10.0091	-0.72269
9.05303	-0.00553		9.27511	0.404982
8.58444	1.96144		9.39635	1.26421
5.14192	1.05522		7.8446	0.731575
7.8722	0.002407		7.19347	-0.34249
8.11028	-0.61886		9.47804	0.078255
4.58002	1.19446		8.30313	1.22329
8.48721	0.156046		14.2552	-1.65336
7.14457	0.6942		3.42285	-0.88337
9.63259	0.980834		8.18207	0.115121
5.94221	1.29081		9.90358	-0.78953
10.3063	0.382711		9.73173	-0.39595
10.4284	-0.46621		9.05311	0.289382
6.42148	0.178971		8.59328	1.79387
5.25014	1.35414		5.01328	1.48817
7.68731	0.510381		3.09603	1.30277
10.9595	-0.59956		7.86016	0.178302
9.32754	0.141212		8.14453	-0.58126
7.74553	0.344153		4.5145	0.181275
9.44914	-0.92253		8.79206	-0.27029
7.49346	1.58658		7.0957	0.726211
8.26911	-0.35874		9.53639	1.25767
8.55428	0.304497		5.75256	0.896598
9.33821	-0.94716		10.2695	0.476081
7.16166	0.792493		10.2916	-0.44573
6.80622	1.92043		6.29281	0.214344
8.85425	-1.14446		5.32805	0.795792
8.48016	0.535047		7.62204	0.592172
11.1315	-0.96532		10.9131	-0.46641
7.79249	1.16715		9.24877	0.271698
8.93612	-0.25322		7.79194	0.294655
12.0474	-0.90688		10.0323	-1.10188
12.4857	-1.4073		7.84163	1.44714
10.0116	-0.31242		8.29972	-0.41374
9.40909	-0.32554		9.13805	-0.4457
9.55081	-0.44031		9.32551	-0.85464
3.60131	0.202494		7.23248	0.823363
12.8291	-0.89171		6.66465	2.07806
9.7851	-1.0731		9.40231	-1.15849
6.33919	1.31758		8.29585	0.518032
10.9443	-1.1872		11.2052	-0.64572
7.90895	2.90237		7.95798	1.16304
8.32548	0.141153		8.91022	0.115932
8.0736	-0.52555		12.0097	-0.74605
9.57918	-0.05407		12.4201	-1.26743
6.78167	0.699047		10.0615	-0.24509
8.17411	0.091791		9.35768	-0.4885
7.79269	0.107692		9.56643	-0.07806
9.46063	0.0038		2.85915	0.829003
10.2354	0.204044		12.7945	-0.56333
2.72429	0.720046		9.67151	-0.79775
11.224	-0.04579		6.69546	0.627479
8.42305	1.01954		10.8472	-1.29364
5.66781	3.48843		10.2	0.155816
10.1095	-0.11856		8.58139	0.003458
9.76395	-0.93449		8.15353	-0.68957
8.6912	-0.5315		9.84757	-0.09994
8.41289	-0.34913		6.69599	0.564711
9.19286	-0.42127		8.16281	-0.02455
9.52423	-0.13475		7.78345	-0.03815
5.04612	-0.52103		9.59392	-0.18353
9.36272	-0.86818		10.2275	0.35526
7.95588	0.131956		2.95723	0.217807
6.8674	0.119444		11.2872	0.254865
8.81581	-0.07875		8.59196	0.990552
7.1477	-0.17407		5.70104	3.02677
8.78439	-0.20084		10.1041	-0.08987
6.64434	-0.30626		9.72771	-1.00368
10.9134	-0.58965		8.58084	-0.6356
9.82877	-0.35202		8.26241	-0.39062
7.77632	0.816959		9.24664	-0.18467
10.7204	-0.78427		9.43248	0.126401
11.3338	-0.1716		5.24392	-0.22628
7.58625	-0.45505		9.38697	-0.64962
11.7519	-0.99882		7.88098	0.173643
8.68858	-0.41219		6.78027	0.203631
11.4962	-0.90454		8.82137	-0.09554
7.14405	0.461536		7.21692	-0.32401
8.8067	-0.98281		8.71863	-0.2581
11.5648	-0.36561		6.85598	-0.31024
6.80397	1.34691		10.8248	-0.56779
8.26626	0.799006		2.45342	-1.10799
11.2665	0.294502		1.95342	-0.84496
12.3044	-1.46017		9.71474	-0.33796
9.36874	0.078748		7.60048	1.14996
9.93316	0.051916		10.6602	-0.74116
9.59844	-0.71341		11.3294	-0.0873
8.38421	0.516106		7.52405	-0.19831
10.3657	-0.25179		11.7869	-0.75306
10.7147	-0.55186		8.72408	-0.39645
8.55504	2.83134		11.4654	-0.78988
13.1692	-1.2651		7.17112	0.466321
6.8262	-0.68173		8.88785	-0.79977
9.2493	-0.28713		11.5942	-0.22717
7.92202	1.43316		6.85605	1.37234
12.8495	-0.54913		8.34474	0.661769
10.4764	-0.27681		11.1551	0.445302
10.773	0.155018		12.2391	-1.30437
7.60579	0.52354		9.42707	0.211811
10.6596	-0.38164		9.85588	0.131246
9.19636	-0.25147		9.54599	-0.523
8.98843	-0.14262		8.23899	0.468836
7.70556	1.1463		10.2876	0.028103
9.402	-0.55939		10.7516	-0.40965
9.40255	-0.70685		9.21843	2.36734
8.7669	0.21254		13.101	-1.14324
8.62191	0.205061		6.78348	-0.82304
10.173	-0.82306		9.32557	-0.20033
9.11305	-0.16635		7.9234	1.75093
8.96887	2.31045		12.8554	-0.38463
7.42413	0.123783		10.3509	-0.18872
7.9131	-0.09166		10.6474	0.599995
6.77081	0.094718		7.44949	0.660901
8.18267	-0.01343		10.6507	-0.43828
7.071	0.132021		9.21445	-0.30031
6.666	0.518432		9.36608	-0.23083
9.27739	-0.66211		7.63736	0.984396
9.18233	-0.40826		9.33766	-0.54769
8.29591	0.429845		9.43509	-0.42898
11.4199	-0.37453		8.62807	0.278223
10.179	0.48881		8.46704	0.58808
7.2264	0.464447		10.1673	-0.78471
11.2543	-0.24917		9.04754	-0.03143
11.8677	-0.73836		8.93914	2.35542
9.02546	-0.56061		7.39609	0.122261
9.02036	-0.70526		7.79269	-0.03717
8.16927	0.42253		6.99749	-0.6467
8.08163	-0.05196		8.23435	0.102203
8.23044	0.404766		7.04473	0.611452
9.10066	-0.35447		7.27727	-0.06639
6.98731	0.375719		9.34534	-0.37665
9.63266	0.325194		9.30761	-0.33595
4.13974	0.01844		8.18872	0.504623
8.34105	0.030615		11.3814	-0.24183
5.19706	5.20991		10.0608	0.593672
12.1821	-1.31898		7.27904	0.62041
12.6584	-1.77406		11.2796	-0.16811
11.6569	-1.6181		11.7927	-0.54418
12.7941	-1.41854		8.96985	-0.33075
8.55767	0.03278		8.96323	-0.50525
6.23248	2.20392		8.1099	0.500355
10.3216	-0.45487		8.01751	0.155234
8.74365	-0.3523		8.1923	0.31826
8.03863	-0.46793		9.12152	-0.21701
13.1877	-1.38363		6.92902	0.174326
9.83191	-1.04016		9.69039	0.370246
9.50462	-0.31316		3.93953	-0.46669
10.4338	0.475565		8.14826	0.300538
11.1561	-0.45069		5.10632	5.19781
6.41353	0.237524		12.1901	-1.03956
8.17461	0.79597		12.6409	-1.69036
10.38	-0.42074		11.6066	-1.51811
9.64745	0.24674		12.7327	-1.2936
7.04986	-3.49439		8.52771	-0.10658
9.91018	-0.70264		6.05635	2.53945
11.4705	-1.4734		10.464	-0.37257
10.4807	-0.9106		8.73188	-0.30094
7.04073	0.712153		7.88286	-0.26778
10.4489	-0.53083		13.1359	-1.20383
7.16223	1.53077		9.69759	-0.85621
8.95939	0.04407		9.42012	-0.26681
13.2193	-2.02126		10.3103	0.63964
8.44464	0.572618		11.0021	-0.36349
9.20391	0.556343		6.69457	0.184488
9.57954	-0.37219		9.53283	-0.2274
10.5496	-0.7518		11.1177	-0.63212
5.71868	0.552714		9.64254	0.202188
9.37782	0.942459		7.05604	-3.33048
9.81875	-0.41998		9.80529	-0.69149
10.0566	-0.12441		11.4168	-1.33376
8.07139	-0.12918		10.4554	-0.84083
8.20643	0.284718		6.93434	0.63085
7.40708	0.21684		10.3911	-0.41986
7.95075	-0.70453		7.15591	1.45033
8.42129	-0.64573		8.9594	0.164883
10.8308	-1.03541		13.1427	-1.68915
9.75164	-1.75225		8.37899	0.83158
8.27849	-2.42346		9.33347	0.586216
8.47454	-0.47866		9.47984	-0.52059
9.81929	0.503029		10.4743	-0.58136
7.50748	-0.09208		5.76625	0.473269
10.9704	-0.29565		9.51535	1.21227
8.01259	-0.54947		9.80433	-0.34334
10.8954	-0.45416		10.0198	0.111154
8.84618	0.133029		8.4926	-0.42241
8.5436	1.09844		8.08153	0.061752
8.56361	0.775269		7.63494	0.057675
5.28996	2.33681		7.90638	-0.63064
3.0968	0.571971		8.38987	-0.26634
10.6199	0.091336		10.8352	-0.91418
7.44138	2.14523		9.77133	-1.51258
9.69233	0.582382		8.36862	-2.02923
9.64967	-0.72364		8.50255	-0.41516
8.03677	0.201947		9.72976	0.579971
7.95699	0.196258		7.61729	-0.54061
7.81329	-0.15258		10.9016	-0.3513
10.748	-0.51407		7.98796	-0.56239
12.2664	-1.28688		10.9467	-0.23332
8.62688	0.177358		8.89294	0.194849
8.45736	-0.0489		8.70247	0.866022
8.88787	0.482393		8.69201	0.709961
2.43629	0.688365		5.32746	1.44369
7.61322	0.159328		3.16383	1.37423
11.4009	-0.18532		10.8443	0.421822
8.43052	-0.16604		7.23859	2.66874
9.02271	-0.01452		9.75427	0.307085
10.1469	0.758985		9.65722	-0.63741
9.28419	-0.76211		7.91929	0.172874
8.09618	-0.31884		8.05368	0.493081
7.79464	-0.12052		7.78183	-0.25305
10.6305	1.30121		10.7067	-0.37291
11.7991	-0.55726		12.2895	-1.18045
7.84036	0.671155		8.52774	0.234007
6.18027	0.928393		8.32481	-0.12324
8.10973	0.063946		8.71385	0.612384
8.56766	-0.49466		7.54965	-0.01117
9.58542	-0.13167		11.3652	-0.06277
9.15732	0.034521		8.40636	0.007689
2.40397	-0.37628		8.97418	0.238918
5.81259	1.27103		11.4406	-0.15786
11.1925	-0.41877		9.25606	-0.68638
13.3172	-1.59691		8.00706	-0.23578
7.21624	-0.15715		7.86869	-0.0033
7.1946	-0.12593		10.5958	1.44302
3.96327	3.15737		11.7756	-0.41428
6.90635	-0.61741		7.67472	0.661596
9.74561	-0.66437		6.12547	0.76309
5.2784	3.28513		8.09613	0.000237
9.23369	0.535807		8.53191	-0.45043
7.53822	-0.48404		9.61652	-0.20248
8.18374	-0.09228		9.10394	0.190938
7.05114	1.22053		6.06241	1.08578
12.3596	-1.36447		11.1585	-0.26181
6.19742	-0.48693		13.3178	-1.4091
12.5985	-1.57808		7.13453	-0.02803
9.03407	-0.14776		7.14417	-0.04767
8.96681	-0.23859		4.38735	2.36755
10.8077	-0.02296		6.88052	-0.61737
7.39357	0.739516		9.76158	-0.601
6.80142	1.005		5.04455	4.16737
10.9092	0.741322		9.2254	0.799636
12.7215	-0.73652		7.4135	-0.57134
9.12285	-0.11843		8.22389	-0.34985
10.0245	1.03374		7.0842	1.16134
6.2311	-0.61797		12.3718	-1.16056
4.90115	4.50261		6.139	-0.44419
10.7863	-0.48372		12.5625	-1.40415
8.97832	-0.59795		8.90514	-0.0861
12.6301	-1.5335		8.97743	-0.17185
10.0701	-0.40744		10.852	0.015356
10.2058	-0.40574		7.30318	0.609909
10.2061	-0.23566		7.1421	0.444205
8.34351	0.239953		10.8116	0.996129
5.34564	2.481		12.9348	-0.3792
7.596	0.889285		9.11859	-0.07985
8.90535	-0.60993		9.81162	1.17722
8.293	-0.28176		5.89182	-0.26232
10.9341	0.024592		4.68929	4.94871
10.0263	-0.45392		10.9224	-0.12689
9.0027	-0.15045		9.52719	-0.91338
14.4308	-1.99201		12.6919	-1.32215
8.85578	-0.14175		9.99582	-0.30798
9.67237	-0.08634		10.1175	-0.28511
9.64049	-0.11483		10.0924	-0.19618
11.339	1.35101		8.82004	-0.30007
9.50357	-0.25183		5.49656	2.63843
8.53448	0.411437		7.28989	0.934755
7.18243	1.35091		9.1169	-0.48773
7.88945	2.42873		8.13897	-0.48364
11.2765	-1.00467		10.9239	0.201293
8.98391	0.551866		10.0562	-0.56357
11.073	-0.60195		8.98507	0.017607
8.84708	-0.3575		14.4093	-1.7536
13.2382	-1.66552		8.7724	-0.1295
7.46776	-0.07842		9.52884	0.144271
5.6091	0.414368		9.60135	0.0486
7.65022	0.471912		11.5634	1.51623
9.28787	0.115883		9.43719	-0.30514
8.10465	0.082844		8.47418	0.544733
5.81996	6.13378		7.29913	1.15508
10.1135	-0.83678		7.99618	2.27824
9.70709	-0.54018		11.2564	-0.95021
7.85958	-0.37695		9.15978	0.284243
9.81003	0.258508		11.0819	-0.46325
7.6794	-0.57835		8.79797	-0.21622
6.70011	0.375745		13.2249	-1.52177
14.9914	2.06455		7.44243	-0.05768
6.35288	0.167293		5.70113	-0.15849
7.41794	0.704024		7.64721	0.267317
6.1985	0.178899		9.20503	0.304656
8.98137	-0.17518		8.06922	0.152298
9.0251	-0.22852		6.06886	5.73057
7.65245	0.478219		10.0771	-0.69644
9.84736	-0.64084		9.51302	-0.25532
8.52576	-0.48259		7.67736	-0.09317
7.98521	2.3186		9.83123	0.715222
10.518	-0.17441		7.49779	-0.71291
9.47564	-0.42839		6.62099	0.706204
8.3273	0.797689		14.9627	2.26743
8.70665	-0.63513		6.22545	0.063018
8.06931	0.086371		7.62164	0.34028
10.6541	-1.38001		6.25597	-0.01266
9.07231	0.381183		9.01504	0.025223
10.5079	-0.79732		9.1527	-0.1878
7.37392	0.008561		7.7044	0.354044
8.01966	0.502169		9.79127	-0.64563
9.56043	-0.73042		8.55358	-0.50135
9.97596	-0.39407		7.92131	2.53546
10.9583	1.19768		10.5107	-0.01096
5.54976	-0.06054		9.39663	-0.42976
11.6312	-0.25589		8.44022	0.631454
8.26869	-0.36038		8.60753	-0.3727
10.6186	-0.89959		8.16467	-0.06025
6.68658	0.751546		10.6929	-1.13788
8.19294	0.639178		9.01012	0.471889
8.74115	-0.38807		10.4758	-0.64148
4.27567	0.77716		7.23594	-0.04193
8.13628	-0.44625		7.97323	0.930135
8.159	-0.38782		9.49269	-0.46363
8.49756	0.453748		9.87278	-0.36913
8.66447	-0.62259		10.7961	1.31504
8.32887	-0.74114		5.34497	0.972353
7.98443	-0.2362		11.5958	-0.03318
7.93316	0.17431		8.31281	-0.33484
8.31127	-0.1277		10.6072	-0.91778
9.05613	-0.48247		6.46599	0.578421
7.56742	-0.08395		8.23938	0.541104
4.68669	0.48873		8.69301	-0.1997
10.1502	-1.22016		3.6805	0.886741
10.1702	-0.96072		8.10412	-0.17721
8.54176	-0.08764		8.17126	-0.34444
9.71186	0.700414		8.40156	0.406345
6.86714	0.153994		8.49988	-0.78061
5.06424	0.921885		8.39413	-0.66634
6.21705	0.926826		7.80678	-0.17513
7.08172	0.543906		8.38072	-0.46404
11.1004	-0.77181		8.91794	-0.83987
9.70137	0.050333		9.02205	-0.35932
10.9778	-1.23157		7.4886	-0.2085
7.52771	0.396356		4.3593	-0.12066
7.53186	0.47755		10.1416	-1.2302
7.18082	-0.05515		4.7645	3.29177
10.7191	-0.29515		10.199	-0.94345
11.0799	-0.58383		8.46298	-0.06991
8.70226	-0.27475		9.68081	0.623999
8.91367	-0.25848		6.69739	-0.21811
8.8066	-0.54735		5.16911	0.61604
8.10498	0.13899		6.56916	0.305831
9.92932	-0.24287		6.81019	0.54666
7.69689	0.238976		11.3338	-0.69237
8.94565	-0.68738		9.70926	-0.00093
10.0446	-1.23869		10.9018	-0.85932
9.65521	-0.50962		7.44205	0.303132
9.30324	0.32658		7.65105	0.295039
8.19392	-0.00247		7.23321	-0.31204
10.1338	0.456365		10.5616	0.014169
10.7513	-0.06764		11.1179	-0.43152
8.7243	-0.06723		8.71271	-0.01992
9.80519	-0.33887		8.92842	-0.35323
9.12423	-0.0236		8.64716	-0.58485
13.1539	-0.3405		8.00095	0.090365
13.5867	-0.44291		9.93354	-0.16874
8.79077	-0.28498		7.76963	0.124757
6.8297	-0.15204		8.86381	-0.54437
11.4703	-1.0046		9.94803	-1.21312
9.28114	-0.49781		9.59172	-0.4044
8.51631	-0.26079		9.28767	0.621564
9.85635	-0.60856		8.15919	-0.02091
8.39459	0.293187		11.4976	-0.39746
8.15484	1.11634		10.9911	0.049663
9.01059	-0.3003		8.75776	0.032541
9.86019	-1.04976		9.78998	-0.34498
9.15544	-0.43909		8.98866	-0.03501
9.0172	-0.08852		13.0919	-0.21788
10.1993	-0.68955		13.5131	-0.30643
8.87724	0.343475		8.68393	-0.05111
11.1	-0.76768		6.70221	0.056425
6.52765	-1.13296		11.6456	-0.601
10.2492	1.23303		9.25858	-0.41863
11.7801	-1.17294		8.45321	-0.17886
7.55183	0.562445		9.76426	-0.5613
10.2672	-1.23286		8.31605	0.29973
8.47476	0.084482		8.11722	1.26142
9.39344	0.075836		9.07556	-0.25589
10.176	0.607277		9.82876	-0.94796
8.87971	1.72502		9.15028	-0.25784
7.1007	1.24321		8.94962	-0.05161
7.57505	-0.0703		10.1798	-0.61511
8.64552	-0.29824		8.884	0.353725
8.23124	0.276457		11.1441	-0.55293
9.55605	-0.32188		6.27771	-1.14305
4.11588	0.655228		9.96933	1.50052
7.57445	0.085613		11.7544	-1.00339
6.74918	-0.05546		7.56401	0.369905
8.67233	-0.50501		10.2506	-1.08722
5.73586	0.286562		9.17379	-0.67531
10.0687	0.682408		9.3617	0.129819
11.6062	-0.75211		10.1247	0.581631
9.89755	-0.73053		10.2439	0.600169
10.742	-0.76366		7.04231	1.42594
6.50911	1.45462		7.46927	-0.19035
8.0598	-0.07736		8.70731	-0.20665
10.3546	-0.82344		8.12192	0.09885
8.08194	0.142332		9.49748	-0.03757
8.78386	0.217552		4.40427	0.462792
7.59625	0.12587		7.49507	0.048357
8.18722	-0.00137		6.66218	-0.33253
8.95065	0.545955		8.63718	-0.4727
7.11049	-0.84071		5.54056	0.25252
8.13265	0.081842		10.0094	0.632702
8.64919	0.508636		11.5654	-0.7127
8.43782	0.121782		9.82945	-0.58474
10.0013	-0.52302		10.7267	-0.58414
8.85164	-0.17225		6.71426	0.843049
9.54558	-0.22952		7.96499	-0.10872
8.89999	-0.92377		10.8625	-1.4045
5.54375	-0.01559		7.97133	-0.01112
8.92914	0.272996		8.77017	0.309823
10.7667	1.20776		7.81317	-0.19
5.56191	-0.14785		8.16414	-0.15714
10.9989	-0.41758		8.82416	0.735153
11.1191	-0.95425		6.99063	-0.60422
8.34346	-0.51572		8.06861	0.15277
11.0806	-0.4458		8.62817	0.651884
8.77514	2.53202		8.39778	0.215393
9.17836	-0.54174		9.94041	-0.48419
8.15631	0.261024		8.69004	-0.0697
9.1472	-0.31388		9.57759	0.001484
7.89511	-1.34199		8.83253	-0.70306
4.39245	1.63875		5.25033	0.010776
11.8523	-1.1914		8.74501	0.291431
11.6688	-1.42077		10.6078	1.32594
11.8471	-1.325		5.28791	0.105665
9.4137	-0.23415		10.9636	-0.34211
8.61196	-0.52574		11.1181	-0.84802
8.33605	-0.13792		8.14211	-0.0817
7.81118	1.79578		11.1377	-0.5358
10.1934	-0.13936		9.16948	1.93243
11.6142	-0.56111		9.14867	-0.41941
10.3328	-0.60994		8.24728	0.404048
8.06539	-0.59435		9.10467	-0.19709
7.93161	-0.02448		8.15683	-0.5772
8.69961	-0.29972		4.44075	0.844297
11.5113	-0.96749		11.824	-0.86438
8.65741	-0.26101		11.5806	-1.12298
7.70954	-0.32505		12.1495	-1.00496
3.7603	0.220912		9.40639	-0.07615
7.80956	1.33732		8.59301	-0.25158
7.9353	-0.03926		8.33278	0.005745
8.61669	0.114349		8.54391	1.03247
10.1075	-0.82273		10.5443	-0.05715
8.03504	0.483202		11.6013	-0.39664
2.98893	1.20869		10.3741	-0.52856
7.97198	0.501081		7.99025	-0.52544
8.02418	0.074944		7.87977	-0.35946
7.19164	0.304621		9.3603	-0.91051
9.55527	-0.32477		11.5217	-0.65152
5.2671	-0.8546		8.64813	-0.32833
6.12188	2.18508		7.64058	-0.46073
7.64543	0.133658		3.61451	-1.20367
7.17805	1.12953		7.81226	1.27262
5.5396	0.517781		8.07627	-0.07582
8.95576	-0.41556		8.80076	0.060277
10.4322	0.288502		10.056	-0.62115
6.68056	1.15801		7.85533	0.623466
7.73908	0.336122		8.07922	0.475385
10.4385	0.468983		8.00596	-0.06942
5.80551	0.104881		7.09221	0.135757
8.98811	0.32674		9.51658	-0.03169
11.1701	1.35825		5.28493	-0.09182
5.95801	1.05819		5.80924	2.62066
9.04665	1.36397		7.59929	0.474333
6.96278	0.8896		7.13159	1.05616
10.557	-0.12547		5.36172	0.243724
7.56169	-0.10926		8.9051	-0.57074
9.57369	-0.8393		10.8232	0.043368
8.51436	-0.79252		6.39976	1.47181
7.63109	0.168072		7.59064	0.40193
8.43727	0.803147		10.2334	0.738946
9.68318	0.530443		5.61046	0.150811
6.88342	1.24892		8.81044	0.371384
7.9915	0.969032		11.0312	1.49039
10.0293	-0.96219		5.83038	1.32851
7.83359	2.48155		9.07785	1.33346
8.20171	-0.3162		6.87493	0.771045
9.02513	-0.79094		10.4165	0.038007
6.31511	-1.39228		7.40333	0.087165
7.14351	-0.1898		9.53985	-0.69952
9.81212	0.4284		8.60252	-0.59932
9.32192	0.051079		8.0025	-0.1268
7.49199	0.377173		8.56412	0.398523
6.42438	0.022483		9.62882	0.64308
8.31407	0.578987		6.65725	1.39352
7.90098	-0.18302		7.81315	1.03153
8.7532	0.292452		10.1496	-0.68569
8.86735	-0.35328		7.60554	3.35914
9.92939	-1.23661		8.24576	-0.18171
10.9981	0.13987		8.97968	-0.83605
10.46	-0.01948		6.56414	-1.9289
8.90723	0.435802		7.28794	-0.42985
8.87304	0.414183		9.81541	0.384656
10.0364	-0.20348		9.23209	0.177315
10.2316	0.898126		7.51475	0.0235
10.302	-0.21671		6.57811	-0.08732
9.54261	-0.84368		8.30641	0.49372
9.25489	-0.32579		7.7975	-0.14661
8.22179	-0.3331		8.7367	0.126726
9.03421	-1.22925		8.90404	-0.27263
10.8742	0.10402		9.9027	-0.9262
7.88811	0.299531		10.9389	0.554528
8.31459	0.462006		10.3957	0.048688
8.85253	-0.02081		8.89285	0.581665
7.53397	-0.13871		9.4446	-0.29212
9.15189	2.03643		9.67906	0.172875
10.4053	-0.2442		11.5833	-0.05707
8.67323	-0.462		10.2678	-0.24449
8.73526	-0.25759		9.54811	-0.71865
7.5435	0.812515		9.28417	-0.22332
6.90989	-0.3398		8.16342	-0.48348
7.04433	0.77345		9.01007	-1.10447
8.4759	0.313282		10.7983	0.24259
5.14169	0.405674		7.89216	0.369817
9.76282	1.26673		8.34037	0.406706
5.72429	2.08778		8.77767	0.10156
7.30707	0.130192		7.74427	-0.42486
8.0936	0.539577		9.22732	2.04106
8.59108	-0.09173		10.3775	-0.1524
7.68417	0.404816		8.59568	-0.3041
3.24004	0.973943		8.89213	-0.46502
10.1781	-1.3676		7.4462	0.685436
8.5007	-0.45177		7.02354	0.064655
9.44552	1.21934		6.92788	0.656985
7.20171	0.508186		9.10427	-0.34798
10.3296	-0.96933		5.15461	0.131164
8.82801	-0.36466		9.60605	1.30116
10.1263	-0.30893		5.81316	1.7702
10.2873	-0.42751		7.27988	0.328291
9.16481	0.301358		7.97955	0.529847
8.80909	0.546838		8.66632	-0.10416
8.81728	-0.71423		7.69276	0.419954
8.09718	0.250354		2.94774	1.33633
9.19134	-0.3666		10.1581	-1.13996
9.79952	-0.48217		9.01087	-1.18078
10.4715	-0.04492		10.8591	-0.07225
7.21627	-0.3214		7.11478	0.242704
8.54068	-0.22681		10.3689	-0.92239
8.11495	0.073789		8.76651	-0.36448
8.87195	-0.31039		9.99238	-0.08588
11.4545	-1.34548		10.252	-0.18646
10.3371	2.72478		9.09388	0.441544
10.4025	2.37404		8.69219	0.470263
4.10853	-0.7265		8.81002	-0.401
13.3624	0.974569		7.92771	-0.04669
10.8085	-1.22499		9.13859	-0.33757
9.22866	-0.27837		9.78655	-0.479
9.70885	-0.07983		10.5276	0.097708
10.4534	0.565695		7.1838	-0.58018
8.82216	0.826822		9.10321	-0.89249
9.50019	0.29671		8.00949	-0.15451
8.51433	-0.41623		8.83931	-0.35469
11.827	-1.04396		11.518	-1.12494
9.10033	-0.77404		10.164	3.54089
9.11416	-0.31712		10.2051	3.19486
8.13493	1.39056		4.257	-0.54523
8.33356	1.01771		13.3498	0.948546
9.19788	0.224834		10.7983	-1.15794
9.33162	-0.89627		9.68255	-0.87868
8.52959	-0.29983		9.67978	0.058235
8.07931	0.389747		10.3277	0.585413
9.88192	0.13699		8.87369	0.775085
8.36878	-0.51846		9.41068	0.317246
11.4709	0.005177		8.36308	-0.34657
6.84672	1.2083		11.7038	-0.9156
10.0616	1.39746		9.06255	-0.57007
4.40422	-0.01482		9.01882	-0.42359
8.75085	-0.93096		8.17893	1.19011
9.5073	-0.9603		8.3829	0.990618
7.84821	0.15082		9.27502	0.232338
8.08202	-0.04254		9.36517	-0.82471
8.36294	0.282048		8.47569	-0.2585
10.3928	-0.45025		8.074	0.503462
9.091	0.079788		9.84063	0.373319
7.26719	2.02092		8.30324	-0.59945
8.48053	-0.08722		11.365	0.041573
8.68156	0.111117		6.69661	1.41164
9.38759	1.18107		9.90035	1.53045
8.68126	-0.26845		4.01921	-0.24319
9.1297	0.872143		8.75845	-0.75992
6.0561	1.88358		9.48958	-0.6806
7.98968	0.137822		7.79813	0.032281
11.7278	-0.46459		8.01918	-0.2193
7.66333	1.39215		8.2373	0.27231
13.0691	-1.42983		10.3994	-0.31781
7.27641	0.99265		9.24207	0.235173
8.89119	-1.95303		7.29636	1.74447
14.1208	-1.54172		8.95985	-0.68435
7.83303	0.557159		8.75654	-0.10119
8.4266	0.14278		10.6606	0.269982
10.9108	-0.22482		8.36909	-0.29304
8.67293	-0.1263		9.12826	1.0048
9.58546	-0.23448		6.35163	1.90706
8.15477	0.410959		7.83768	0.756217
8.34834	0.084366		11.6661	-0.30706
7.88667	-0.23185		7.78559	1.06076
10.912	-0.23425		13.0534	-1.33389
10.8324	-1.13009		7.17348	1.13246
2.74482	-1.39501		8.80503	-1.69712
9.10135	-0.45343		14.1619	-1.30458
10.5209	-0.60478		7.79889	0.369451
10.9542	-0.6999		8.39898	0.42924
8.41305	-0.56228		10.879	-0.04155
3.60013	0.431078		8.56519	-0.16009
4.33608	1.91305		9.56982	-0.20243
6.13213	2.82265		7.97549	0.428313
9.25757	-0.83904		8.31206	0.137451
8.69343	0.898639		8.35642	-0.60052
9.11783	0.829399		10.8807	-0.14826
3.60268	2.51863		10.8547	-0.95993
9.58113	-0.19079		2.46291	0.495953
9.45415	-0.45178		9.08072	-0.50842
8.1635	0.079433		10.4915	-0.59325
6.5637	-0.70847		10.8715	-0.61385
8.77933	0.197223		8.538	-0.61156
9.21829	-0.55769		3.84053	0.344297
8.01595	-0.81854		4.46814	1.18449
8.1036	-0.3923		6.40553	1.98086
8.44965	-0.62232		9.14797	-0.67467
2.96743	-0.29375		8.98643	0.445604
13.1831	-1.39992		8.77559	0.933471
8.08648	-0.2015		3.69812	1.64444
9.76771	0.405581		9.63434	-0.06914
8.33806	0.228782		9.38081	-0.41811
8.84661	-0.20991		8.36191	0.0458
8.24383	0.282952		6.29912	-0.60878
8.4053	-0.15573		8.70814	0.314698
7.9102	0.388128		9.15228	-0.48552
10.4829	-0.20184		2.83821	-1.02958
7.71189	-1.19715		7.85599	-0.75889
11.405	-1.19306		8.02482	-0.4164
9.32996	-0.43063		8.44556	-0.50431
11.1716	-0.95191		3.1574	-1.13744
10.0785	-0.72761		13.1254	-1.29188
9.84929	0.126932		8.0527	-0.25736
7.97775	-0.20045		9.706	0.536263
8.25573	0.346869		8.36676	0.064533
5.01027	-0.07056		8.86643	-0.20873
7.29341	0.187063		8.22931	0.063815
7.58493	-0.16466		8.32249	0.199389
8.312	-1.04042		7.90986	0.61252
8.36774	-0.17708		10.526	-0.18809
8.66765	0.528012		7.6439	-0.99918
8.6526	-0.06184		11.3422	-1.14014
12.474	-1.33736		9.84559	-1.15372
7.69756	-0.75843		11.1922	-0.88535
9.20187	-0.69477		10.1057	-0.69196
12.9956	-1.54626		9.84039	0.228267
7.46417	-0.46411		7.99641	-0.24035
11.179	0.59727		8.28115	0.41365
6.63513	1.81575		4.7179	0.443696
10.8616	-0.78144		7.19036	0.146114
9.73307	-0.25759		7.51976	-0.04534
11.0245	-0.45877		8.22714	-0.92979
9.19642	-0.28223		8.29204	-0.33151
7.88968	0.41005		8.76528	0.290532
8.09377	0.340201		8.64252	-0.24235
6.52453	1.20306		12.4158	-1.24628
7.46366	0.638449		7.68681	-0.53792
9.20483	0.299587		9.1604	-0.8035
10.5414	0.37802		12.9846	-1.39314
9.86472	-0.68792		7.5584	-0.44758
9.03592	-0.10526		11.0969	0.666185
3.75968	-0.33728		6.71751	1.56663
8.8673	0.167971		10.8447	-0.58294
8.15183	0.228882		9.7095	-0.08687
7.83157	-0.17174		11.0404	-0.40621
11.9304	-1.42662		9.17834	-0.37903
8.40471	-0.05192		7.68983	0.431139
8.62839	0.722888		7.96572	0.509812
8.65031	-0.00184		2.73118	1.2776
8.26949	0.16271		6.28805	1.56126
9.32053	-0.54064		7.93028	0.017838
6.90478	0.057385		9.19664	0.344788
8.44046	0.611998		10.387	0.486552
7.40194	0.001592		9.8391	-0.65472
11.0269	-1.14965		9.00418	-0.00731
7.78108	0.618085		3.30355	-0.28219
11.4102	-0.30642		8.84536	0.308297
7.94224	-0.11781		8.10694	-0.14061
9.49516	0.728172		8.15837	-0.58739
8.8727	0.512189		11.8635	-1.39151
10.3582	-0.23123		8.36979	-0.14438
8.34549	0.38718		8.56317	0.823661
7.1285	0.322351		8.68338	0.162638
8.55642	0.640402		8.13349	0.226058
8.96268	0.459671		9.39724	-0.39952
7.17772	0.36682		6.85058	0.133027
8.74831	0.225604		8.33798	0.577849
8.66954	0.094109		7.21617	0.149111
10.7534	-0.81673		10.943	-0.95892
11.6449	-0.19182		7.72857	0.678693
8.19825	-0.03257		11.3693	-0.13267
8.21461	0.381983		8.00898	-0.24005
12.5119	-1.10534		9.48582	0.564225
6.78365	0.977773		8.8771	0.50409
10.2022	-1.66678		10.3834	-0.28585
7.63391	0.737326		8.31604	0.472187
6.17287	0.724125		7.10846	0.258593
9.21011	0.090231		8.54883	0.748982
7.42339	0.366413		8.97267	0.376167
9.93258	-0.41866		7.76859	-0.24293
11.6166	-0.57613		9.19132	-0.54138
2.53092	0.070266		8.74292	0.164768
10.3411	-0.29508		10.7052	-0.82756
7.20791	-0.06698		11.6393	-0.07472
7.94924	0.1643		8.1159	0.081922
9.65148	-0.03855		8.15986	0.12639
8.33309	-0.29506		12.4099	-1.01785
8.19707	-0.11346		6.6014	1.15867
9.57805	-0.04976		10.2408	-1.55738
9.61493	-0.21554		7.61658	0.589057
8.94706	-0.38417		6.54103	0.546622
9.006	-0.09081		9.50758	0.096461
8.03703	0.101279		7.32385	0.382577
5.37954	1.81554		9.99962	-0.2369
8.93512	-0.3825		11.5394	-0.59379
3.07443	0.15728		2.59451	-1.64172
13.1379	-0.90458		10.2927	-0.14159
6.89698	1.50122		7.68584	-0.52902
2.55765	0.123723		8.02359	0.315022
9.82997	0.00792		9.7117	0.065568
7.53869	-0.12126		8.37261	-0.5598
10.0885	1.79334		8.58084	-0.41101
7.92976	0.553006		9.323	0.578283
9.11263	-0.69754		9.50186	-0.03557
7.5714	0.197938		8.8024	0.116648
8.51752	2.13726		8.89766	-0.04783
5.80317	1.93696		8.03668	0.338776
7.47457	-0.00233		5.46582	1.38934
8.90484	-0.10427		8.94135	-0.05544
6.24842	1.09386		2.87181	-1.1292
8.2423	0.462631		13.1025	-0.50975
9.96107	0.512379		6.81329	1.70937
9.61094	0.41548		9.6951	0.0782
8.99035	0.199743		7.57568	-0.15972
5.52508	0.829781		11.7412	0.526878
9.59605	-3.20948		8.1834	0.279676
5.28458	0.853557		9.11631	-0.68596
6.66186	0.968741		7.67406	0.057839
6.7029	0.478709		8.43873	2.18009
9.09516	0.08044		5.39628	1.67445
8.21463	0.889203		3.01178	0.838796
8.65836	0.71854		7.41969	-0.2224
8.67996	-0.1891		9.031	-0.30142
8.63072	0.271835		6.09643	1.62345
7.55252	0.02285		8.07376	0.523966
8.51782	-0.18776		9.92267	0.627954
9.12412	2.22404		9.54637	0.51563
9.11479	0.423321		8.99457	0.37698
8.80993	0.290529		5.60755	0.339174
7.3469	1.22042		8.99948	-2.49206
9.68181	0.055071		5.1997	0.192288
7.4098	-0.75237		6.61039	0.672619
10.7243	-0.45611		6.73183	0.37102
12.8049	-1.22746		8.88856	-0.09392
10.1614	-0.00581		8.14784	0.90556
7.61153	1.08211		8.62268	0.627571
9.43548	-0.35373		8.67129	0.050705
9.0028	0.589045		8.9712	-0.02224
9.74166	0.346322		7.4223	0.12414
11.326	-0.76237		8.60872	-0.07544
4.10299	-0.31215		9.28744	2.31893
8.58916	-0.09918		9.09832	0.486318
7.65282	0.112038		8.68244	0.34267
10.066	0.39119		7.27402	0.972243
9.9391	-0.55009		9.69362	0.110308
9.36213	2.80441		7.57308	-0.45529
8.64304	0.157852		10.6607	-0.3941
7.40907	0.332152		12.7675	-1.13031
12.4342	-1.9039		10.1053	0.035611
5.78827	-0.31675		7.69283	1.00096
8.80764	-0.51895		9.3836	-0.16566
9.4205	-0.28736		8.90318	0.659441
10.2029	-0.05411		9.76986	0.232783
9.07509	-0.38554		11.2906	-0.66488
9.16431	-0.05864		3.58431	0.416822
10.6853	-0.84909		8.52816	-0.05635
10.2959	0.590822		7.51711	-0.21662
9.44241	-0.09071		10.1533	0.345757
11.1698	-0.4004		9.97039	-0.31405
7.64986	1.02175		9.81956	3.1238
9.55308	-0.06886		8.48812	0.198856
6.67971	0.406886		7.63977	-0.3665
7.11595	1.19594		12.4124	-1.80391
9.13958	-0.3034		5.83271	0.019722
9.83101	2.19176		8.8737	-0.36019
9.83217	0.089282		9.4039	-0.35863
10.6042	-0.29735		10.2297	0.008856
8.16191	-0.82627		9.18166	-0.48818
4.54653	1.58692		9.10743	-0.17424
9.97131	0.411792		10.6163	-0.70509
8.429	0.4889		11.3801	0.118665
8.76735	-0.86402		9.39881	0.266903
11.2156	-0.60604		11.0896	-0.19115
9.3865	0.715555		7.52316	1.19269
9.52313	2.0173		9.58466	0.205053
9.07478	0.981043		6.63463	0.466522
8.90109	0.086807		7.00749	1.4166
8.50784	-0.33333		9.03956	-0.27416
8.82722	-0.79432		9.7469	2.23535
5.81895	0.076469		9.79387	0.364512
6.06953	4.83936		10.6091	-0.25733
5.24357	4.25852		7.87594	-0.55049
7.45862	0.208976		4.76191	0.82716
7.27907	1.30425		9.97206	0.39572
8.47329	-0.00104		8.15894	0.942247
8.33725	-0.22882		8.74315	-0.64993
11.0083	-0.58814		11.2041	-0.3636
8.08089	-0.05241		9.3346	0.793512
7.72044	0.326119		9.46795	1.97433
9.98745	-0.57967		9.03201	1.07393
9.50598	-0.18035		8.69639	0.238642
5.02398	1.28129		8.41386	-0.38597
10.0539	0.017599		8.79867	-0.76396
6.78993	0.375242		5.81478	0.083359
4.70424	-0.19218		6.07177	4.89989
9.67264	-0.42295		3.37181	1.72879
7.22844	-0.65234		5.34892	3.72108
8.7746	-0.09755		7.93057	-0.46827
7.66662	1.24873		7.41219	1.01405
8.87354	-0.52294		8.46627	-0.36759
12.6598	-1.51167		8.27976	-0.15493
8.19541	0.949903		10.995	-0.43451
10.3802	-0.46827		8.6696	-0.82529
12.3778	0.098557		7.68457	-0.10305
9.92244	-0.95435		9.90339	-0.5984
4.74881	1.72845		9.51873	-0.14537
5.29081	2.82249		4.44244	1.47773
7.30499	0.328174		10.2088	-0.02339
8.60214	-0.12023		6.55623	0.064204
12.2378	-1.40828		4.44774	0.073292
9.04306	-0.67909		9.6359	-0.42019
8.84831	0.612114		7.14894	-0.52658
6.98018	1.94325		8.82615	-0.139
8.12643	0.692334		7.63172	0.929884
8.72402	-0.50642		8.83641	-0.41615
10.0128	0.06315		12.687	-1.26746
9.922	0.122396		8.17006	1.04258
7.39939	-0.05296		10.3925	-0.31474
6.59416	0.295012		12.3798	0.157006
8.8106	0.158184		9.84497	-0.78391
6.47323	1.54792		4.98177	1.21174
12.8174	-2.39177		5.63342	1.51956
12.467	-1.40274		7.31351	0.181038
11.4168	-1.34618		9.47893	-1.15541
8.26624	0.438633		12.1369	-1.32897
7.28989	0.441849		9.07267	-0.45473
9.52922	0.050316		8.76873	0.440482
8.65599	0.238316		6.85697	1.58862
10.866	-0.28479		8.61437	0.369791
9.20717	0.927382		8.92723	-0.58082
7.328	1.29021		9.9124	0.277617
8.79456	-0.65276		9.85938	0.365592
11.0465	-0.46737		7.44312	-0.00331
7.62775	1.43104		6.49472	-0.00839
10.9123	-0.07965		8.75427	0.217842
8.11708	-0.06188		6.44816	1.76212
9.99322	-0.63663		12.6188	-1.94772
9.90429	-0.70884		12.404	-1.30642
8.71416	-0.3543		11.3047	-1.13
9.86756	-0.59901		8.36508	0.132881
9.69012	-0.2339		7.14031	0.22482
10.0264	-0.07372		9.53037	0.143864
8.93709	0.169448		8.57167	0.212376
6.46458	0.750585		10.7365	-0.18321
10.7918	-0.45541		3.03677	1.83633
6.04959	0.524786		9.13512	0.848794
4.74017	0.701184		7.35373	1.33636
8.60169	-0.22323		8.79888	-0.43748
9.45316	0.038766		11.0205	-0.44854
6.88954	2.27143		7.66541	1.00198
9.11719	1.63445		10.9609	0.002064
10.341	-0.55743		8.14934	-0.30056
9.76421	-0.91587		10.0365	-0.57049
5.27356	-0.88503		9.88576	-0.58743
8.3306	-1.39409		8.69816	-0.07866
9.10725	-0.51419		9.76751	-0.4746
13.8084	-1.5302		9.65994	-0.14715
8.48541	0.836509		9.98763	0.017876
8.46648	-0.65456		8.89508	0.465857
5.16414	1.75174		6.47137	0.706921
6.27757	1.98361		10.7805	-0.27565
9.36952	0.266895		6.01668	0.206094
7.0337	0.535199		4.58008	0.196957
2.79005	1.07395		8.39804	-0.1593
7.04195	-1.04491		9.39713	0.2983
8.73826	0.237253		6.69882	2.33842
7.01534	-0.07203		9.04766	1.44422
9.22366	-1.38545		10.6477	-0.73628
9.13436	0.056703		9.73482	-0.88307
7.61829	0.535851		1.06005	-2.11712
6.41579	1.27813		4.90517	-0.95492
9.69301	-0.3083		8.35994	-1.06635
7.90382	-0.25402		8.98039	-0.40966
8.10005	0.075837		13.7812	-1.42686
8.28164	-0.30889		8.46794	0.861715
9.4207	-0.14735		8.50803	-0.45
7.43261	0.075979		5.33764	0.969296
8.33591	-0.10806		6.36369	1.62509
8.72617	-0.00116		9.3221	0.367366
9.15184	0.045515		7.15286	0.489178
9.53367	-0.25645		6.6089	-0.98516
5.52185	0.501926		8.72935	0.196298
10.5265	-0.59853		6.92717	-0.07364
7.72938	0.47341		9.26373	-1.45252
8.13627	-0.44647		9.16211	0.199144
6.9432	0.091765		7.55233	0.571509
8.53403	-0.13985		6.50064	1.08886
9.16901	0.16993		9.69106	-0.26622
10.8015	-0.29749		7.90366	-0.43404
6.15762	1.93217		7.94796	-0.13824
7.33801	1.10648		8.21955	-0.15328
8.03192	1.27337		9.51183	-0.00599
6.15951	2.9076		7.59706	-0.22656
6.99023	0.419031		8.58447	-0.2513
2.65256	0.798972		8.76565	-0.05518
6.3912	0.530754		9.20516	-0.19701
4.55441	0.339646		9.61452	-0.49654
7.79412	0.032041		5.73867	0.602458
9.09856	-0.37767		10.5487	-0.47563
8.96985	-0.44204		7.68155	0.538607
7.57093	0.291204		8.15665	-0.49259
7.45324	0.556632		6.5561	0.158157
9.27154	-0.51136		8.42417	0.076581
4.7923	3.17799		9.01574	0.060202
5.43125	3.09333		10.6952	-0.30109
6.91838	1.17512		6.15709	1.86195
5.43267	-0.05865		7.22356	1.08744
7.95398	0.61153		7.94632	1.17766
5.00303	1.59302		5.88193	3.24653
10.0083	-0.32764		6.66763	0.506657
8.97021	0.046782		6.19513	0.644115
9.25334	0.057091		4.07477	0.812792
9.11383	0.685167		8.01524	-0.40426
10.1867	0.208422		9.04892	-0.3038
9.32983	0.933614		8.8117	-0.28985
7.89687	2.44618		2.51004	-0.5797
6.87423	0.714323		7.76748	-0.02057
9.33815	0.587828		7.45493	0.651065
6.03407	0.506703		9.2389	-0.62352
5.4762	0.534554		5.16381	2.38996
3.87118	-0.48626		5.42542	1.83601
4.01224	0.476857		7.4564	0.737789
3.31493	0.123723		5.92778	-1.04191
4.55619	2.24633		2.95252	0.667809
6.75994	0.604765		7.82882	0.423239
11.7161	-1.10229		4.98562	1.19707
5.35274	4.12894		9.84189	-0.24276
6.95131	-0.36429		9.05014	0.180276
4.22227	0.616473		9.18276	-0.11327
8.23735	1.24921		9.14572	0.789245
10.0804	-0.05789		10.1648	0.316003
7.16394	0.61619		9.2156	0.929881
10.2157	-0.03296		8.62443	1.26908
7.72276	0.411891		7.03893	0.437774
9.01934	-0.39709		9.33796	0.583195
11.0145	1.09271		6.08894	0.65328
6.35928	1.9519		5.54143	0.795789
10.8738	0.274177		3.83415	-0.80596
4.1495	2.94485		4.41532	0.629276
8.73251	-0.37236		2.96086	0.36256
10.5812	-1.10216		4.98198	1.02629
12.6053	-1.6459		6.6464	0.685204
2.59931	-0.30753		11.4039	-1.06819
9.01819	-0.57758		5.3871	3.26752
9.55007	-0.04698		6.83978	-0.07336
11.0081	-0.70934		4.31614	0.277597
8.97134	0.147373		8.57798	1.16935
6.43568	-0.57964		9.86233	-0.44257
10.0907	-0.20073		7.19161	0.564661
11.1356	-1.0896		10.228	0.151257
3.34629	-0.95106		7.65624	0.561039
8.62911	0.312883		8.97028	-0.25843
9.91826	-0.30482		10.7904	1.49148
10.9617	-0.51955		6.54206	1.49248
6.36963	1.39516		10.8382	0.305572
11.3458	-2.1052		4.48454	0.838763
6.46653	3.11706		8.77516	-0.32122
9.1129	-0.27093		10.5587	-0.97548
10.6847	-0.73704		12.5935	-1.52324
10.0493	-0.08502		3.71724	-0.56525
3.59241	0.871327		9.05646	-0.47867
13.1319	-1.28124		9.77482	0.012007
11.6528	-1.00786		10.9347	-0.46001
9.87194	-0.30756		9.69714	-0.63132
11.854	-0.97647		6.37883	-1.07301
7.30077	0.918817		9.92617	0.105125
8.00774	-0.27929		11.3167	-1.05176
4.58478	0.654423		3.04805	-0.94111
12.0017	-0.84966		8.57232	0.334319
11.0335	-1.09023		9.96609	-0.1118
9.00123	-0.37407		10.9473	-0.44887
8.76461	1.25164		6.48192	1.2228
7.99071	1.1454		11.3271	-1.90325
10.1705	-0.87411		6.27458	2.93939
7.78937	-0.84849		9.01991	-0.03671
8.2412	0.384608		10.6346	-0.55481
5.85535	-0.26712		9.85526	-0.03876
7.75673	-0.39499		3.31277	0.173304
9.47473	-1.3543		13.2175	-1.01006
8.22773	-0.99348		11.6575	-0.72032
8.60077	0.212006		9.94965	-0.32657
9.93723	-0.48681		11.9207	-0.80351
9.78032	-0.79411		7.27381	0.588806
8.26362	1.67225		7.97523	-0.24091
7.50983	2.8317		4.75633	0.366836
13.0022	-0.37679		11.916	-0.62693
2.24189	-0.50779		10.9323	-1.07097
9.75705	-1.40314		9.13276	-0.22379
8.41938	0.137506		10.6544	-0.34284
7.30905	0.570854		7.92869	0.966413
7.54636	0.311619		10.1413	-0.74149
8.91326	-0.33981		8.49526	-1.13986
10.9755	-0.30622		8.24072	0.246685
10.4921	-0.04911		5.69765	0.121904
10.1041	-0.94029		7.61622	-0.38104
10.2198	-0.30246		9.42158	-1.13393
11.0168	-0.82279		8.2183	-0.68437
10.2167	0.86759		8.50179	0.203017
8.81451	-0.44657		9.8747	-0.32209
10.9026	-0.57438		9.72853	-0.51461
7.08341	-0.01234		8.26199	1.84338
9.98743	-0.75531		6.84268	4.45622
10.4233	0.251731		13.2467	-0.45378
10.8782	-0.97336		9.79186	-1.19598
8.43745	0.481601		8.265	-0.07714
7.83264	-0.24728		7.12047	0.572659
10.6926	-0.24205		7.47925	0.037257
8.85292	0.208977		8.75923	-0.1407
8.93412	0.575483		10.923	-0.15791
7.03773	1.62836		10.4153	0.082781
8.89245	-0.93828		10.172	-0.71811
10.0782	0.439635		10.2391	-0.20933
7.45075	0.722218		11.0558	-0.39018
9.14511	-0.2455		10.1839	0.984049
9.99963	-0.33651		8.80012	-0.31099
9.4276	-0.08846		10.8739	-0.56335
11.1946	-0.3313		7.00665	0.197305
8.74114	-0.37242		9.9178	-0.46888
10.9836	-0.70674		10.3897	0.262775
8.10355	1.16004		10.8607	-0.7937
11.456	-1.4216		8.42481	0.445603
9.83731	-0.35122		7.18727	0.324406
9.13644	-0.72514		10.676	-0.15941
7.15149	0.629409		8.87325	0.206705
8.43692	0.343945		8.8175	0.781609
9.75493	-0.34374		2.34237	0.447523
10.3377	-0.42088		7.17741	1.3724
8.66169	0.236794		8.74161	-0.54836
8.14952	1.35493		10.4381	0.00307
7.65854	1.0395		7.44705	0.861428
8.70999	1.17926		9.05321	-0.12832
11.9473	-1.46129		9.86694	-0.10771
7.95887	2.20825		9.22341	0.271873
6.9496	-0.0847		11.1838	-0.13686
5.51594	2.58088		8.70476	-0.31109
3.52626	2.45328		10.9868	-0.5004
7.96465	0.061493		8.24527	1.20627
8.15191	0.473433		11.4932	-1.20928
8.58147	-0.28674		9.97731	-0.43098
12.4325	-1.41384		9.18178	-0.58469
8.34335	-0.13572		7.3603	0.161052
5.32901	1.79197		8.44478	0.329799
8.60782	0.810666		9.72358	-0.16563
6.28795	1.04739		10.3735	-0.17096
8.70101	0.511035		8.68214	0.306563
10.6187	-0.5052		8.16443	1.30211
8.87541	0.331932		7.49582	1.11882
10.6421	-0.87573		8.50521	1.43756
8.48813	0.2586		11.9017	-1.25827
7.66706	0.506049		8.20936	1.67848
10.4374	-0.77855		6.95378	-0.21889
8.99177	1.58252		5.56383	1.95297
4.21608	0.501997		8.03566	0.241887
6.76575	2.94926		8.06217	0.294302
11.5173	-1.35642		8.41062	-0.14703
11.8794	-0.90347		12.5295	-1.3071
12.0947	-1.38384		8.10328	0.261083
10.0469	-0.12738		5.28627	0.940549
6.56694	0.395548		8.38358	0.776392
8.20641	-0.47528		5.95931	1.37047
7.64503	-1.86256		8.72672	0.461593
6.48312	-0.71016		10.5749	-0.36592
8.25402	0.416424		8.79178	0.407114
10.283	1.14559		10.6644	-0.73096
9.18698	-0.91682		8.75032	-0.10624
9.17195	0.475054		7.60272	0.565313
7.78361	1.33486		10.6408	-0.53688
5.84985	0.757805		9.09022	1.65646
7.17106	1.55614		4.40815	2.11964
9.24062	-0.0418		6.72009	2.67158
9.24062	1.23474		11.5851	-0.99095
11.2676	-1.57071		11.9016	-0.84727
7.22343	0.124363		12.061	-1.21441
11.429	-2.07558		10.0416	0.080334
10.3924	-0.43597		7.09877	-0.48514
12.8653	-1.46042		8.12886	-0.46813
9.33969	0.193818		7.52779	-1.81545
8.33497	0.09441		6.42074	-0.45722
7.48814	0.247572		8.36789	0.819085
2.31493	-2.1982		10.2282	1.19673
8.88891	0.869858		9.16986	-0.68409
8.35236	-0.61806		9.31935	0.537813
7.38402	1.32466		7.95473	2.02581
10.1558	-0.55996		5.83009	0.729473
9.4182	0.689356		6.82357	2.1107
10.3275	-0.29902		9.1481	0.195742
9.40284	0.102998		9.43601	1.26118
3.59806	2.46757		11.2579	-1.36137
11.3696	-0.43941		7.29173	0.127072
7.78151	-0.12151		11.4369	-2.11728
4.06886	-0.23303		10.4172	-0.31431
9.34537	-0.81222		12.8135	-1.31037
10.9009	0.351994		9.26816	0.029622
7.61536	0.055779		8.38929	-0.03175
10.2482	-0.5404		7.34102	0.209827
10.8139	-0.54007		2.72669	-0.2984
1.70307	-1.23751		9.01435	0.708439
10.8132	-0.763		8.53176	-0.77207
8.01042	0.387995		7.08756	1.71028
9.05423	-0.029		10.2396	-0.45213
6.29774	0.397002		9.27562	1.07234
11.0549	0.081988		10.3067	-0.27543
10.114	1.30882		9.27057	0.236692
5.55363	2.73652		3.41012	2.80541
7.55642	1.26551		11.4514	-0.28017
9.2076	-0.27242		8.06971	-0.55487
9.48641	-0.03465		4.15953	-0.19828
7.68464	0.648133		9.25527	-0.4526
13.3103	-1.48387		10.7762	0.750292
9.79294	2.09203		7.58266	-0.17388
6.21798	0.268039		10.2582	-0.46119
10.3363	-0.72745		10.9402	-0.20417
4.37501	4.24388		10.7505	-0.19859
9.44751	-0.64089		7.88104	0.505915
8.60806	0.011335		9.08097	0.005938
11.5511	-0.91755		6.63232	-0.04289
9.19789	-0.18906		11.0074	0.101102
9.06985	-0.62728		9.93063	1.37866
9.30362	-0.40946		5.84679	1.85009
9.68422	-0.45447		7.4048	1.17691
7.90796	-0.60767		9.07415	-0.19379
7.94822	0.388785		9.41243	0.050643
12.6992	-1.42799		7.77219	0.630943
9.52498	0.156499		13.2796	-1.36412
8.80701	0.52797		9.63332	1.86844
10.8608	-0.69787		6.24913	0.468009
4.95523	2.25592		10.3378	-0.63346
10.6345	-0.79244		9.36938	-0.6235
8.93441	-0.26914		8.52541	-0.0505
10.2605	-1.78867		11.6277	-0.87461
10.0933	-0.62706		9.20493	0.012162
10.1413	-0.39029		9.05434	-0.57404
9.70564	-0.22187		9.34122	-0.43181
6.72577	0.547365		9.69854	-0.24502
10.1041	-0.09503		7.77216	-0.59441
9.84419	-0.29404		7.79434	0.532538
12.4473	-1.84595		12.6432	-1.30023
9.20787	0.62867		9.36648	0.172427
11.2132	-0.44354		8.63295	0.631021
8.16928	-0.21198		10.789	-0.46396
10.6186	-0.61507		4.9627	2.10322
6.31917	0.686759		10.6282	-0.5977
11.4013	1.62604		9.01126	-0.36931
6.78077	1.38297		10.1112	-1.92004
3.58291	1.56657		9.92973	-0.35532
7.03027	0.256252		10.0633	-0.39337
7.93032	-0.48432		9.66865	-0.29028
9.54498	-0.22678		6.55917	0.041574
8.09516	1.32508		10.0142	-0.03727
8.92187	0.051931		9.93059	-0.28732
9.45362	0.416366		12.4006	-1.69421
10.9776	-0.44284		9.14998	0.624695
8.82722	-0.42266		11.2319	-0.22997
8.19278	0.410033		3.00383	-0.53074
3.45204	-0.71754		8.10092	-0.19525
10.1877	-1.06505		10.5996	-0.30108
4.31337	-0.50391		6.16149	0.486642
8.41677	-0.29737		11.2644	1.72794
7.03184	2.03266		6.77255	1.38626
10.4028	-0.27251		3.7608	1.01492
9.76265	-0.6612		6.91667	0.46463
6.84483	-0.45251		7.91436	-0.432
9.65731	-0.18076		9.91028	-0.2728
10.9178	-0.27612		8.01095	1.24279
10.0223	-0.96204		8.82572	0.088957
8.71373	-0.58463		9.22283	0.61488
8.28385	2.19613		10.9851	-0.48474
3.06673	0.364287		8.71632	-0.28675
10.3428	1.37325		8.22295	0.357032
10.316	0.667866		3.61239	-0.99298
5.26001	-0.09117		10.1629	-0.90065
8.85997	-0.27361		4.18905	0.268747
8.24318	0.866042		8.32134	-0.13287
8.72174	0.778731		6.75358	2.43705
10.0083	-0.62948		10.3367	-0.35647
12.7526	-1.26224		9.6317	-0.63008
10.8326	-0.10979		6.69544	-0.53459
9.75572	0.134703		9.9187	-0.53128
9.12736	-0.08595		10.9056	-0.16527
9.5343	0.412043		10.0115	-0.89237
6.55146	-0.39532		8.71925	-0.37852
9.35287	-0.24366		8.28069	2.33183
10.017	-0.35756		3.05842	1.98652
7.93132	0.396162		10.2508	1.35197
8.22033	-0.60314		10.0506	0.671991
7.86297	1.39743		5.20723	0.355236
10.2459	-0.02523		8.77174	-0.26353
13.1088	-0.70951		8.27706	0.737575
12.2881	-0.18239		8.79134	0.447752
4.82331	2.63797		9.9694	-0.53607
8.01787	-0.06298		12.785	-1.09692
5.87706	-0.28627		10.8492	-0.06985
8.09511	0.513155		9.65208	0.205272
8.01211	-0.19617		9.0686	-0.06955
7.48355	0.576024		9.45733	0.398502
5.42014	1.78982		6.8015	-0.71141
8.62023	-0.3051		9.33979	-0.31255
5.17066	2.13474		10.0585	-0.24123
6.28964	1.31603		7.92361	0.341368
4.74805	0.852445		8.7173	-0.64794
9.82185	0.402918		7.74314	1.49489
7.41551	0.302499		3.15306	0.83186
4.86499	0.132136		10.1181	-0.05749
5.40685	0.015998		13.1565	-0.56791
8.49328	1.00064		12.3089	0.077548
4.46635	2.87401		5.24421	1.96578
4.49545	1.63675		7.99099	-0.29141
5.54413	3.16707		5.68575	-0.63437
4.53751	4.08344		8.45665	0.170292
7.05868	0.898799		8.12143	-0.34661
7.10887	0.527884		7.3292	0.601917
6.31437	1.39241		5.22905	1.92495
8.17016	2.20804		8.91253	-0.46947
3.62843	2.90272		5.27332	2.20988
4.43928	3.47196		6.41604	1.20622
7.92902	0.522173		3.23861	0.877434
8.96828	0.713262		4.26896	0.435639
10.065	-0.23547		9.82038	0.599908
8.9946	0.147664		2.12294	0.231043
8.03384	0.531562		7.39413	0.473842
11.7613	-1.33104		4.71676	0.289415
8.33737	0.044267		5.39373	0.643354
8.67535	0.489095		8.39498	1.07295
4.64451	0.56049		4.30126	2.54329
9.55381	0.234782		5.22093	1.66769
13.9506	-0.47134		7.01281	1.7712
11.5639	0.310197		5.29232	2.64699
11.9171	-0.58645		6.80116	0.715065
9.66986	0.23481		6.79608	0.576154
8.36864	0.32586		6.27082	1.08248
9.92835	-0.84327		8.02616	2.33329
9.18229	-0.17897		3.37124	1.69791
9.52679	0.770847		4.00578	3.99673
5.99583	-0.53833		7.80429	0.466917
11.6861	-0.83248		8.87576	0.68528
7.26787	3.07656		10.0091	-0.15911
8.15243	0.380867		9.01079	0.178332
8.6502	-0.12679		8.06428	0.330938
7.49087	-0.03141		11.708	-1.0998
6.13885	0.996322		8.35579	-0.12949
8.90411	-0.05034		8.55772	0.678638
9.21693	0.967442		4.0421	1.19491
9.70519	-0.23104		9.58283	-0.09915
11.2259	-1.13211		14.0076	-0.322
3.37612	0.438748		11.5731	0.511939
8.52633	0.621996		11.8777	-0.40613
4.35572	3.62033		9.99166	-0.11026
11.5151	-0.033		8.33841	0.381187
7.21463	-0.1114		9.7997	-1.2288
8.45555	-0.1261		9.18408	-0.0284
10.2631	0.346053		9.57572	0.770331
8.7042	7.36413		5.97143	-0.78822
9.266	0.236222		11.7155	-0.74107
10.1834	0.216413		8.34012	3.30274
9.23929	-0.37572		8.07559	0.296957
10.1755	-0.04993		8.65204	-0.09715
10.8749	-0.09586		7.46412	-0.16535
9.95097	-0.59766		5.99616	0.473992
10.8295	-2.15087		8.84106	-0.07243
5.70491	0.957255		9.21216	1.00507
6.12912	-0.50089		9.63582	-0.34679
8.99335	0.07798		11.249	-0.78842
9.42634	-0.54069		3.38403	0.431312
8.3925	-0.78684		8.53615	0.669337
9.58612	0.050076		4.16384	3.11646
10.025	-0.61902		12.3531	-0.2419
8.21198	0.60205		7.4769	-0.0711
10.335	-0.23987		8.41563	0.052796
8.44419	-0.5968		10.6008	-0.19861
9.91784	-0.34656		8.39348	7.90589
6.92795	-0.23915		9.29805	0.26852
6.27065	0.123474		10.1735	0.275412
10.9086	-1.02662		9.20924	-0.21454
8.04416	-0.92894		10.1221	0.103197
10.559	-0.02321		10.8693	-0.05507
8.14092	-0.18358		9.94112	-0.55952
3.81368	2.22075		10.887	-1.93503
9.2597	-0.36974		5.4872	0.965219
8.36088	-0.02049		5.82278	-0.05751
7.66189	1.62633		8.78458	0.228475
11.1328	0.688271		9.46354	-0.48452
6.74184	3.13959		8.39359	-0.79083
9.55103	0.914637		9.52181	0.046797
9.93346	0.433424		9.98316	-0.50604
7.19048	0.249657		8.20372	0.846997
8.34178	-0.04343		10.2977	-0.16651
7.86372	0.800357		8.53078	-0.83421
10.4233	-0.45674		10.1717	-0.40858
[truncated: 3,919 more rows]

## Sheet: 4b
WGA	GFP
6768.42	19281.5
14709.8	11363.6
20361	28328.5
37481	20945.2
37784	21643.1
18347.9	21039.5
6466.7	6565.31
32593.6	13366.5
29327.4	31444.2
15426	2226.4
19308.8	31781
11707	18326
17913.8	5982.35
10001.5	6946.09
54199.8	9295.13
6176.55	37978.7
36098.6	4583.8
20108.9	22113.2
31872.6	22693.8
8329.65	25039.5
21640.6	26260.8
7782.98	13995.6
29528.8	29508.7
30321.9	5747.02
17076.7	29789
11804.5	9098.66
15088.9	8953.31
9820.61	22968.5
7800.27	27624.2
13628.8	15960.8
16843.2	8671.24
39913.2	8561.31
8717.67	17082.5
5600.31	9655.48
884.226	13100.8
5002.41	11461
18338.9	18615.7
25940.7	25311.8
32003	28228.6
17229.3	23890.4
50667	12123.2
3923.17	12004.1
9119.57	25587.7
11283.3	13068.7
30801.2	18531.6
48569.6	24041.3
13029.6	18545.7
44385.9	5549.56
37330.7	16301
18569.3	20062.3
28611.2	24101.6
11590.7	18479.2
46429.8	3619.69
21246.8	4227.59
31282.7	12339.2
14911.8	25979.3
51882.4	10162.2
10476.2	16997.1
11649.2	4773.07
77671.4	5930.86
30004.4	26410.8
10209.2	16933
7214.81	20787.4
5424.55	16209.6
25465	2914.94
11773.7	21222.6
4320.94	21672.9
19925.6	7609.07
6034.04	26458.5
48707.9	4809.1
28181.2	18177.9
3370.89	16519.6
10369.1	11620.9
26776.5	6943.52
11403.9	24640.8
29910.2	18754.5
19748.9	35985.4
14240.5	23742.1
45799.2	18170.5
11636.3	23372.5
37462.7	18283.2
13652.1	6015.03
16215	22803.2
70374.1	12296.2
9164.58	24400.1
8500.86	13799
35445.5	9015.9
16300.8	19371.8
13053.6	16584.4
10897.8	4188.11
7448	22901.2
12298.9	19505.8
22510.4	21370.8
36196.6	31143.6
36591.3	13668
58215.7	10899.9
58932.5	37656.7
3811.78	4125.08
-332.714	16332.3
10653.9	18768.3
17412.1	24943.9
12445	11490.1
29263.2	24131.4
4909.16	24726.2
31753.4	31590.9
-653.707	12668.2
7757.74	25046.8
6769.86	20183
25481.4	18098.4
4298.41	5821.4
27377.3	1872.27
16990.1	13289.7
15679.3	17451.4
16392.8	31580.4
30943.7	22403.8
9641.35	6398.21
9300.11	5626.66
21248.2	18019.5
22641.8	21344.2
24717.5	13095
26941.7	18808
34718.4	40568.2
18270.3	40732.9
24539.4	17876.6
23738.7	31788.6
19781.9	47490.1
10520.4	6976.07
19177	27950.7
29326.4	29388.3
7293.26	5955.27
8306.68	21355.3
10731	71169.6
29033.4	31995.7
38263.8	27727.7
18555.2	4772.22
7654.77	14987.7
32518	13887.5
9335.77	12273.4
19578.8	12853.4
15719	22533.3
8587.44	15100.1
13718.7	25467.5
36700.1	23117
29209.8	34818.4
30800.8	25643.5
13566	37661
34647.7	27988.9
24318.9	25100.6
13120.5	6550.93
20432.4	19783.2
34161.2	15660.6
19321.8	10481
9941.81	36228.7
9080.04	23965.3
45409.9	7233.34
8192.28	15111.4
30526.2	17431.6
12098.4	24358.9
19703.8	13038.6
7718.77	13816.5
32747.6	17639.6
28989	9778.73
11653.9	18985.9
17048.5	20591.3
25998.4	36251
30777.5	21447.9
28040.9	20427
15103.3	16901.8
10899.5	9130.75
10779.6	9129.37
35313.5	11217.3
4870.03	23652.2
33916.4	25053.2
38824	20406
14099.9	7124.19
17474.9	17680.5
13776	21605.1
5578.81	13707.6
39994.4	14398.5
14438.4	24455.3
56010.9	13072
35509.8	29506.9
9929.52	23313.9
10367.6	14003.4
35751.3	6694.88
13849.4	14535.9
8948.7	18071.5
15109.6	24999.9
6261.16	18918
26299.4	25597.4
11604.1	26693.8
9291.7	16503
35254	10144.5
34871.6	28816.5
22065.2	15785.6
6549.45	8875.78
7963.71	21711.3
13611.1	18249.9
9133.41	6542.64
33277.1	24530.4
66159	4655.73
11654.6	17748.9
7034	8799.58
28974.5	31570.1
5912.25	12992.7
6539.35	19058.4
62619.1	9906.45
8162.5	17861.7
38846.7	26405.7
5905.77	17266.3
29785.5	18000.3
28323	30319.2
349.125	31748.2
36355.7	16000.3
33218.3	27274.3
27779.4	20708.5
15949	18426.5
24505.6	5329.66
8516.89	18597.2
25495.5	27587.5
29193.4	20181.7
12991.4	8303.88
33071.9	30244.5
26887	16589.9
21813.5	24514.9
45814.4	11332.4
48091.8	26279.8
6241.97	18564.1
22583.7	45894.4
29836	20619.8
14421.2	8328.7
22523	21701.7
29742.8	12558
46866.1	23500.1
11151.5	31733.3
29023.6	40029.5
31164.3	35722.5
18317.2	31528.1
17793.4	34596.4
30182	17318.9
31349.6	23910.7
25781	14524.2
8401.54	7633.52
10146.3	19323.2
8554.95	11642.1
28345.4	12327.4
18150.9	25765.6
7263.31	10600.4
1682.28	15427.9
12445.5	4646.81
36953.7	26992.9
26819.5	10881.5
22419.2	21417.8
29642.5	17801.2
16615.4	21377.5
19687.8	22897.9
6102.19	18712.9
14318.3	12057
19889.8	13837.4
11129.4	24595.1
11150.7	15678.5
23918.4	26217.3
3651.12	6346.53
9350.54	12993.1
5663.5	5120.62
22353.9	17157.1
29756.8	21509.5
23125.3	35714.6
15482.8	13565.8
19366.2	44918.7
13954	16864.7
2470.17	19822.6
4627.12	11895.9
18779.3	9384.74
869.112	12765.4
9827.01	13060.2
7574.57	10192.5
30230.3	14009.7
5835.88	20291.3
21331.9	36102.7
24309.2	40152.3
7681.12	21808.9
38816.9	16418.6
11558.7	18326.7
27919.2	28829.1
75883.8	11615.5
7785.83	10631.9
44653.4	9386.38
4183.04	16315.8
29041.7	7736.66
8792.4	21578.7
27826.5	3979
9826.51	4388.98
15566.3	19719.2
22607.3	16303.6
22834.1	17216.2
16678.3	29587.1
9129.96	15009.6
5330.39	27240.7
34775.2	35460.6
25542.3	25777.5
35469.7	15546
34676	19767.8
43778.2	13462.7
28232.1	28059
13876.5	15858.5
46470.5	10004.2
28215.5	26313
5808.29	20173.5
9060	12849
11619.5	911.69
10964.8	22639.6
13124.2	7629.98
40505.8	4511.69
21916.7	31147.5
62774.2	8849.91
30874.2	13942.1
88.5	1313.5
5024.23	20046.1
9088.45	33757.2
45896.7	11563.2
14436.2	25204.4
28164.8	75385.8
6135.07	17184.9
31553.6	17953.3
29137.1	11644.6
30989.2	17997.2
39850.9	18086.2
31917.2	24904.1
7803.4	27882.8
20077.5	19887.9
9993.34	11911.4
48561.9	5414.74
21155.6	10294
34727.6	17201.7
11904.1	16286.1
33212.5	27582.6
34407.3	7552.37
7066.49	12790.5
10691.9	16992.9
54483.7	7406.06
54016.5	14357.1
27941.1	45355.4
5021	4755.21
20682.4	6910.37
17806.6	20687.6
12969.1	22694.4
8431.47	10335.9
37034.7	12393
35990.1	14901.8
8802.78	6997.09
47456.1	34143.8
30740.9	6054.5
5901.3	11425.4
18255.1	19242.3
29773	29777.2
28259	22329.2
7401.76	12123.4
23688.8	38444.9
30889.7	14335
39942.7	19425.5
11313.9	23260.4
8727.63	15785
23441.4	18486.3
8287.82	17243.9
52666.2	10926.5
4488.23	10456.2
13084.6	5081.01
36094.2	9604.53
23884.2	49970.7
34500.4	20275
10579.9	23439
27646	10676.9
31790.6	16561.4
21070.6	2620.67
17483.4	19959.4
11310.1	16686.1
16066.6	38982.7
6311.26	21717.5
13854.5	15188.6
6996.92	13944.2
13319.7	12800.1
10814.9	8792.14
34892.4	15031.1
6966.05	27472
6779.01	17902.9
26120.5	31847.4
28016.7	20082.8
20089	26439.2
9528.06	5828.2
40332	21066.5
22037.9	36227.4
30646.2	12937.4
1175.78	6567.54
8302.31	16865.4
22632.8	12135.6
7616.95	22246.5
8134.86	17208.8
12180.4	6440.41
8652.55	25191.1
17142.3	22026.6
8144.37	26406.2
3682.56	13820.7
10677.2	4148.27
50146.7	7393.04
16423.9	25782.6
36351.6	26493.2
45220.9	5648.62
36652.9	18296
4866.38	28602.6
42126.7	13599.2
14975.2	43221.1
11331.3	29601
32509	24300.3
33301.4	23241
10134.9	19286.8
11776.5	17833.9
19512.8	20011.9
13315.8	10776
38889.4	23522.7
22647.2	11516.1
13804.3	17018.2
43484.8	36241.2
16031.8	13601.8
16626.8	12507.8
32481.3	28514.8
42854.6	24085.5
16005.1	18730.4
37154.4	12801.9
37526.1	3649.6
8467.62	20323.4
18762.7	18478.7
29122.8	11169.2
23220.3	13337.9
49363.5	13208.6
12038.6	2248.64
12638.9	15107.3
21274.2	17812.5
23101.3	59716.3
28149.8	21171.2
36312.4	2775.26
38496.7	24052.2
28306.9	33712.7
18671.6	31872.7
45640.5	25611.2
29532.2	14822
14814.8	19600.7
46602.3	6472.82
36632.1	9459.43
6674.69	13412.5
16264.6	13307.8
27380.5	12883.8
33733.9	20298.7
17981.1	37565.4
7143.77	21039.3
7243.48	30641.9
41017.8	4195.67
20539.5	13015.6
14312.1	6197.8
24190	27447.5
20022.2	11797.9
52322	2090.62
46424.5	7266.99
22845.1	35148.8
28751.4	23163.3
30141.8	16111.5
10625.5	4507.48
33214.6	21122.4
34429	2777.57
13871	19493.4
17594.2	25078.6
37974.1	13924.8
4204.5	9576.2
17362.6	48238.6
6900.96	6735.94
3381.11	18362.6
16927.9	15953.3
14790.1	20794.8
6282.81	4264.86
35682.7	9675.35
15533.3	41733.8
7466.67	18858.3
11302.9	33386.8
11723.4	19164.4
25314.6	33367.6
7869.27	12428.8
22713	7388.27
31621.3	22009.7
26901.1	28617.8
46560.6	13782.2
45259.3	14721.9
9639.06	15651.6
38914	20542.6
19028.3	6359.07
32170.2	13835.5
15096.8	4641.66
14074.3	5754.12
46436	26058.5
7140.62	31300.9
2203.12	11192.9
810	11703.1
36749	17757.4
29309.3	19319.5
47028.5	10381.1
21570.3	10622.6
34591.4	11164
5640.27	21913.8
39534.1	10365.7
2953.76	15752.1
7379.72	33663
6743.12	41927.7
38456.4	12550.9
11004.5	40689.8
8698.09	8126.72
48066.7	22790.3
5432.76	12699.1
9570.64	25571.1
43234.6	3630.52
21835	19483.8
23693.8	23027.2
6204.4	19142.4
12779.7	23667.6
24952.5	17047.5
28575.5	20243.1
12512.8	31196.9
8820.42	15552.3
29173.7	22363.2
30392	9197.12
14363.3	23525.1
8932.16	24956.2
14506.3	34989.2
2715.9	12750.2
7518.42	9189.46
14258.3	28759
34351.6	12960.1
48295.6	14151.4
12212.2	17190.3
38029	20207.9
41548.4	21755.2
7833.38	6422.55
22437.8	15826.9
7628.45	17056.5
15961.6	15357.6
17542.2	14776.8
13876.4	15479.4
6054.67	10143.1
14815.1	17931.3
6120.5	9591.58
31983.3	21287.8
9835.82	12684.7
20685.8	15836.6
3720.97	14739.5
29616.9	34311.5
15234.2	13384.4
5254.41	11333.2
39769.9	10888.3
33125.2	15059.1
41440.6	6100.63
36872.6	16820.7
27726.8	25645.8
18534	16316.5
49233.6	6473.96
24728.3	20540.1
5981.78	16644
8589.51	4953.64
25741.9	13906
10876.8	27695.5
5855.81	23484
10068.4	6817.22
11602.3	14210.7
43333	22868
39385.8	31412.2
18289.5	20624.3
10331.9	22636.5
13284.5	19332
6940.14	10863.8
28292.6	33307.1
14010.8	15380
17880.4	30192.6
21137.8	32477.8
26420.3	15552.6
23998.7	26682.3
34770.6	5829.14
39244.2	7572.04
71665.4	6349.35
7817.75	23857.6
5245.27	14870.1
10808.9	13366.7
11032.7	16865
16842.5	11700.4
28108.7	19298.7
8600.07	15556.8
545.915	14799.3
25210.1	11398
36539.4	11369.8
29140	23810.6
86.375	15674.2
7992.28	18241.6
18962.7	33541.5
6322.39	4882.42
47198.5	15047.4
16113	12471
6905.56	22374.3
13309.4	7722.66
7510.57	13366.2
486.214	2440.42
36804.2	23724.4
10939.9	14055
35844.5	31238.8
53288.8	12720.1
9643.18	2309.83
26010.4	16876.6
8162.2	15512.1
5246.81	27254.2
36919.8	17816.5
14981.2	39289
6647.63	12520.7
4393.15	16786.4
5000.77	21934.9
3235.21	6472.67
37392.9	17867.8
24791.3	49218.5
41497.2	25063.2
11778.6	57305.8
15919	13926.8
9110.75	9962.46
17631	30060.9
19341	36858.4
13542.1	23591.7
26325.7	30129.9
40156.6	26450.7
32929.7	23716.1
6546.09	29046.2
6474.73	13400.2
20643.3	19433.9
20985.7	31630
11533.2	13296.2
35357	19684.4
29047.4	23832.8
61757	5356.29
35218.2	6768.53
28405.5	21398.4
8784.82	18164.3
19676.5	60709.3
7277.43	34442.8
8429.66	19184.3
34008.3	23580.1
-15.5732	18602.1
4891.46	7989.52
29272	16915.3
9446.01	14680.4
8063.52	24746.9
10939	26967
9619.63	10963
16414.7	24868.9
17115.8	19133.9
18433.8	6839.09
22641.3	15672.4
30111.4	19822.6
5304.25	22269.4
3886.58	13027
36460.9	2403.8
22637.1	43148.1
20148.7	11492.2
54557.8	13439.8
13841.6	15704.3
28114.2	17364.3
5271.9	9138.42
10254.3	12976
14908.1	7176.86
20755.2	6912.84
17067.2	40080.6
45411.9	13778.2
21346.1	26952.2
10788	3575.36
21012.3	25260
13888.4	18516.8
25976.1	14659.3
33340	25842.1
22958	22208.3
52978.3	8396.13
10064.5	19336.1
28663.7	20793.4
11104.7	5045.5
6245.44	3457.64
25881.4	2798.26
7597.22	30533.4
7749.25	20225.3
11347.2	18569.8
14912.8	6409.8
18496.8	30025.3
11773.7	16958.5
27553	19621.1
36238.9	19702.3
11357.6	17560.2
25212	17140.9
21767.9	16439.2
19004.6	27784.5
25261.7	12741.7
6248.7	3359.25
3902.92	15433.9
34586.4	17003.2
34398.5	32408.2
6468.3	26358.1
29372.9	8329.39
35681.5	11574
11076.7	5729.85
21609.9	34443.2
12195.2	30904
15332.4	33383.2
27546.5	16178.5
27437.5	23002.7
8882.19	4778.19
15327.8	11324.4
15037.9	11495.2
16519.2	29704.7
28707.5	24773.7
12583.1	18387.3
7634.06	20216
29208.4	15412.9
24007.9	25839.5
35051.6	992.75
32790.1	23837.1
9793.58	20240.5
30288.4	16168.6
12068.7	24357.5
10190	9578
37338.1	15575.1
30235.7	26584.3
31661.7	17524.4
17668.5	38230.8
16142.9	14902.8
12109.2	528.907
28979.9	20358.8
11645.8	32006.7
11416.9	29264.2
11666.7	8560.83
29640	23429.2
16678.5	35081.2
27768.1	17803.1
13113.9	18429.2
8670.03	21607.9
7668.38	9502.9
33118.6	28481.8
22304.9	16825.9
19152.6	21853.5
16525.1	6310.04
10721.3	15339.8
21398.1	44160.5
19106.4	15197.8
15060.4	20670.3
32337.8	18384.8
23790.2	31533.4
11227.9	22016.3
22695.6	1436.75
28884.7	21027.3
37849	15666.6
25165.8	28452.2
5927.92	8065.43
9287.71	16772.5
36006.2	21393.5
36689.3	40304
27113.7	32666.4
11748.9	21725.6
2528.53	5856.89
16697.5	18201.8
33983.5	15767.2
27750.1	3436.62
34615	25188
40926.7	25530
24733.5	1686.42
19772.7	19519
49320.6	10502.2
18179.5	18083
33258.1	18414.9
12124.6	5511.23
12844.8	20531.4
16262.4	29852.9
60068.8	20770.6
10086.1	35041.2
20160.2	36239.8
34525	16799
17498.7	25463.3
12177	19504.8
5277.71	10800
28956.4	23114.4
34105.4	15954.2
34902.2	23991.9
31646.4	16932.2
7882.67	27112.3
39610.9	2822.79
29990.3	83390.8
-603.913	7220.45
34152.8	23754.7
8912.17	10211.4
15404.3	14068.8
29775.5	20847.5
23525.5	7354.82
15681.7	31171.3
10717.5	12929.9
10579.9	7381.23
92.4872	24264.3
40527.2	4893.66
2754.37	7994.37
8965.19	1811.63
42886.5	8304.45
3024.42	17938.4
22815	38947.2

## Sheet: 4d
low wt	log happ4	wga low	wga high
934.976	5705.8	2756.93	1745.76
805.48	6986.29	2240.45	2461.59

## Sheet: 4f high
average	difference
3.7861	0.218057
3.48794	-0.0157
5.8619	0.562307
6.74783	1.87474
7.8609	2.97089
9.87143	-0.26581
9.12304	0.102628
8.70899	0.121208
9.57669	0.203972
7.37976	0.628217
6.28897	1.12071
10.712	0.17005
8.89061	-0.43699
9.22819	0.333576
7.55382	-0.4873
7.50763	-0.22
7.83035	0.03795
8.17557	0.496675
10.4724	0.180861
8.95742	-0.23955
11.3409	-0.21043
9.34786	-0.22577
9.86553	0.258766
9.04714	1.12905
15.9226	-0.96525
5.98006	-1.33979
5.4221	1.63761
10.661	-0.32705
13.8102	0.782817
6.51156	-0.44823
8.26737	1.19478
7.63387	-0.13263
7.47168	0.115298
7.93285	0.071064
8.88634	0.732677
10.919	0.320274
6.51881	0.870417
7.08341	-0.17348
8.10332	1.90337
10.4253	-0.15514
10.7628	-0.02358
8.55747	-0.26711
12.496	0.393592
9.60979	-0.03307
9.25182	-0.70588
8.24473	-0.21602
10.2595	-0.67287
9.27498	0.142715
10.4983	-0.51776
8.16611	0.687449
8.56041	0.0237
8.64565	0.061678
12.1217	-0.36523
9.08981	1.4164
7.69143	0.056262
7.85436	0.066475
8.15259	-0.229
10.3041	-0.03041
14.4539	-1.39718
4.17723	-3.09028
14.0572	-1.10723
8.9549	-0.09709
8.94485	-0.53673
9.61101	-0.44805
10.8588	0.176007
8.24127	-0.63279
9.52261	-1.03792
7.72261	-0.80243
11.1831	1.93248
6.54822	0.342679
9.71312	-0.32433
10.9164	0.486262
8.46685	0.026489
7.56994	0.088005
3.8813	0.671503
5.694	0.27946
9.24481	0.181001
8.34838	0.915275
6.33654	1.26367
3.02249	-0.25472
7.44485	0.282887
6.97966	0.249835
6.10412	1.12719
10.2763	0.372393
6.41559	0.285013
3.36658	0.227018
4.19195	2.32522
9.75982	-3.7596
5.90679	-1.4773
5.0851	-0.04009
9.51622	0.967881
5.98486	0.415902
7.41993	-0.24215
8.83066	0.855757
8.17272	0.240874
10.1463	-0.35942
8.54967	-0.40116
8.44246	0.065218
9.2787	0.151724
8.57804	0.316781
5.11338	-1.11058
8.95736	0.537374
12.0496	0.369317
7.80171	-0.18134
7.74405	-0.75721
7.634	0.303794
8.88999	0.084449
14.1371	-0.41988
7.39529	0.579834
11.7425	0.740391
8.3356	0.278942
7.78159	-0.14109
9.47861	0.077141
12.8818	-0.60569
8.06573	-0.35626
9.92583	-0.27178
8.29924	-0.12851
8.09187	0.557995
9.24142	-0.01882
8.51694	0.430582
7.01735	0.375261
10.7114	-0.25014
7.25394	1.62222
13.1101	-0.53768
8.79566	0.565378
6.53707	-0.54541
14.0086	-0.28658
7.18121	0.280361
9.22747	-0.05104
7.6192	0.768916
9.36131	-0.50697
9.664	-0.19762
8.10705	0.349312
9.13218	0.583465
8.2003	-0.47817
10.0451	-0.10395
7.96757	0.09991
7.85582	0.686182
6.62462	0.907463
10.6826	-0.3579
9.01968	-0.19697
10.7011	-0.41466
8.8656	-0.06375
9.41592	-0.25123
9.52414	-0.03844
10.6746	0.252891
9.77575	-0.11239
10.8752	-0.37776
8.28541	-0.12471
10.4012	0.268284
5.10523	2.27135
9.70161	-1.0794
10.7756	-0.05945
9.73782	-0.21596
6.04131	0.351501
11.6339	-0.51255
8.06531	-0.83058
8.55426	0.566759
8.59089	-0.47265
10.0043	0.029902
8.20457	-1.09136
8.7457	0.313853
8.38776	0.040877
10.2354	-0.74506
7.53206	-0.08396
11.449	-0.01655
7.22607	1.27736
6.93262	0.908715
9.33739	0.315295
13.8195	-0.60749
9.21653	-0.12803
6.42924	-0.23814
10.8042	-0.49706
8.76707	-0.78163
10.8788	-0.54577
7.43766	0.512429
9.28806	-0.29634
7.18646	-0.0616
8.33507	0.446041
11.0349	-0.11164
8.26761	-0.11315
9.10274	-0.14979
5.4992	-0.46968
10.0532	-0.13063
7.33622	0.386238
8.62982	-0.88627
8.56441	-0.45268
10.6876	-1.05446
8.69129	0.511007
8.86051	0.888021
8.25544	-1.26478
11.2368	1.1583
11.3764	0.201111
11.7084	-0.76421
11.333	-1.07794
9.52319	0.328381
8.84395	-0.24031
9.07876	-0.36727
8.78813	-0.05351
9.28594	-0.20466
8.52567	-1.29129
7.91847	0.737958
8.44233	0.324921
8.19451	0.185868
12.3741	-0.22964
11.5936	-0.63089
13.0079	0.024897
5.63845	0.513361
6.13945	0.837291
10.6473	1.75186
6.93771	0.032622
9.07651	0.489773
10.7778	-0.1571
8.74755	0.116945
10.6284	-0.54219
4.03021	0.373698
5.86244	0.611408
8.06422	0.423471
7.39754	-0.15229
10.4133	-0.05533
7.73353	0.609121
12.7738	-0.87986
9.71945	-0.14332
4.67312	0.058731
8.67732	-0.62374
9.73102	-0.25706
8.49046	-0.51097
14.3349	-0.5761
4.79269	2.70073
10.7841	-0.1419
9.9645	0.231014
10.4637	0.14341
8.03355	0.586851
9.73308	-0.27502
10.4139	0.4228
9.81248	-0.37433
9.10364	-0.30645
9.34362	0.447868
8.67475	0.699329
5.88124	-0.09504
8.43516	0.20764
6.06854	2.04597
13.2148	-0.42656
9.66771	-0.9376
5.0806	1.31165
9.78746	0.200261
8.84395	0.176543
9.53665	3.1375
9.16318	0.009938
9.574	0.08445
7.29243	-0.88621
8.36336	-0.17481
9.75238	-0.41239
9.23856	0.328732
10.1521	0.290613
8.51577	-0.51448
8.83483	-0.2052
8.04204	0.26463
8.50667	0.391629
7.67333	-0.42685
7.19063	0.193636
10.6579	0.241672
11.0627	0.047884
10.8349	-0.76021
8.1966	0.576979
8.42998	-0.22837
7.01713	3.71818
8.12172	-0.33539
10.3087	-0.04251
6.72294	1.15183
7.92262	0.389802
13.4561	-0.18259
11.9967	-0.27534
10.1762	-0.6
9.75389	-0.13738
11.8633	-0.25577
7.54171	1.16448
11.832	-0.5489
13.5222	-0.45736
7.34071	-0.92139
8.86269	1.06458
12.1748	1.1757
8.69613	-0.57587
9.49563	-1.44387
9.86342	0.63113
8.8209	0.567358
6.98261	0.39585
11.4374	-0.11281
11.2332	-0.55285
9.38237	-0.17841
8.13003	-0.07701
9.65176	-0.01687
8.1259	-0.38737
6.85386	-0.47983
5.67948	0.308495
10.0674	-0.53882
8.90988	-0.4234
8.53843	-0.03763
9.2892	-0.20503
9.16839	1.54228
12.3588	0.24566
6.60074	-0.2413
8.4895	0.294181
10.7856	0.313353
3.18956	-1.11494
9.39351	-0.02376
10.0118	0.374144
8.07455	0.297003
10.1709	-0.49207
8.96136	0.167034
10.0305	0.03888
4.00106	1.78815
5.16995	0.776296
16.3966	-0.91248
8.09696	0.482225
6.95754	0.705256
13.1226	-0.37937
9.09495	-1.20975
9.02865	0.795724
8.41071	-0.16746
8.20201	-0.64398
11.2594	0.313286
9.51389	-0.1386
9.62129	-0.1359
12.4545	-0.60242
5.65122	0.427065
7.79311	-0.52756
9.38112	-0.39503
7.44344	0.073304
7.1556	0.397924
9.5328	-0.01178
8.39399	0.565006
8.65491	0.310212
8.1297	0.2224
7.01164	0.482071
9.57015	0.382444
10.454	0.196383
7.73478	0.197888
10.5198	-0.27913
11.9992	-0.62246
8.18321	0.613722
9.63776	0.399758
4.91521	3.20881
5.37232	1.1051
10.6044	-0.09729
7.74275	-0.13253
9.90579	-0.30122
6.5817	-0.8271
8.05575	0.370302
10.6418	-0.02171
9.61391	-0.07392
7.58188	-0.08579
4.77574	0.78481
10.8619	1.07539
10.6737	-0.24794
8.71558	-0.38219
7.68498	0.017778
12.6441	0.175212
9.93692	0.703914
8.6315	-0.05342
9.56629	-0.4344
7.09014	-0.18695
9.07059	-0.39636
7.37271	0.007092
7.55603	0.004135
9.00327	0.841285
8.88085	-0.5338
9.60446	0.04623
10.7574	0.591852
9.71472	0.269211
7.92727	-0.20281
7.98201	-0.04158
9.56493	-0.37735
8.76292	0.021535
13.9913	-0.5113
6.31049	0.174277
6.84142	1.11241
5.44815	-0.87508
7.97207	0.392161
10.7992	-0.34549
7.00659	0.169865
14.1158	-0.84816
4.45204	-0.10881
13.4848	-0.57933
11.1265	-0.33242
8.48761	-0.06556
7.60108	0.079996
5.9539	0.168364
8.10912	-0.42798
14.0398	-0.88878
3.65096	-0.34173
7.54617	-0.13216
10.0852	-0.33902
10.5659	-0.03708
8.59348	-0.34959
7.54108	0.305572
5.35405	1.25709
9.41281	-0.61646
6.57001	0.527439
7.80941	-0.35463
10.3173	-0.1617
9.06815	0.716722
9.53511	0.605065
9.78152	-0.18394
8.24506	0.229917
7.22253	-0.10876
8.92277	-0.2415
6.70951	0.310487
8.51746	0.679194
8.77946	-0.00337
8.18426	-0.79672
6.48193	-0.12649
11.561	-0.29899
7.67822	0.065655
9.12926	-0.63053
11.9836	-0.35421
10.0475	0.342191
7.22024	0.017569
7.5861	0.018946
4.65936	1.30161
8.99614	-0.16469
7.53158	0.426436
10.1587	0.009633
8.41318	0.793656
7.4678	2.27397
7.65354	-0.00706
7.80132	-0.18055
7.06342	-0.05067
10.8125	0.200739
9.43563	-0.09729
9.30443	0.254531
8.76541	0.29676
8.90788	-0.82568
7.32265	0.451838
5.08162	0.952953
7.73104	0.614089
9.04747	0.210089
9.3044	-0.6015
9.65181	-1.38119
9.95864	-0.47816
8.75815	-0.30673
10.0663	-0.59756
10.4265	0.347292
11.944	-0.24116
4.91476	1.83794
8.51719	0.513003
8.98353	-0.17681
8.13752	0.77393
7.66602	0.157545
8.65038	0.138347
7.44788	1.11155
9.82677	0.660905
7.88538	0.345955
6.54444	1.01439
7.84035	-0.29297
8.44281	-0.51226
9.12836	-0.23551
8.34848	0.93897
11.6561	-0.08085
7.79856	0.178077
9.02813	-0.51706
9.71679	-0.17391
8.43386	0.877093
8.04796	0.793271
7.49774	0.687621
8.89843	-0.15302
8.12561	-0.38678
8.83374	-0.45791
8.11434	-0.39369
9.93098	-0.44842
10.2618	0.054175
7.7988	0.423608
10.0627	0.179635
7.31462	-0.21927
9.22257	-0.93893
8.56912	0.614204
11.78	-0.15942
6.1205	0.798227
3.79831	0.837493
13.7192	0.495466
10.2892	-0.65947
9.11139	-0.66723
8.87492	0.19405
8.92539	0.135545
7.51715	-0.11447
4.56608	0.88905
6.65873	0.017979
8.49465	0.05968
8.10878	-2.84715
6.46793	0.66817
6.95503	0.324972
4.05744	1.14931
9.29885	0.291495
3.28906	-0.34307
7.35904	0.704009
12.3858	-0.22847
8.58233	0.64059
9.0315	-0.61541
10.4384	0.027756
7.26547	1.55882
8.05612	0.847949
9.19008	1.02481
10.9038	0.09866
7.57733	0.481262
7.48645	0.254991
11.2091	-0.18647
8.97042	-0.20366
8.37171	0.166222
11.2074	-0.93356
8.47468	1.18074
7.27538	-0.1408
11.1342	-0.19051
8.3605	0.561163
12.9369	-0.04258
7.42953	-0.83784
7.1321	-0.0035
10.9439	0.442321
8.57399	0.852359
8.25965	0.690281
8.83648	-0.05293
8.93757	0.011176
10.1449	0.919735
9.17467	0.084776
8.04227	0.288833
7.93464	0.05315
10.0715	-0.23855
12.01	0.598823
8.46631	-0.06403
10.1765	-0.745
6.5595	2.07214
8.81238	1.01803
8.039	-1.1991
5.75472	2.28082
5.4288	-1.59341
8.81411	0.015625
9.27901	0.294993
9.92174	-0.48177
7.41748	0.374616
9.28693	-0.09205
7.92585	1.49251
11.0141	-0.42423
8.20378	-1.14338
11.613	0.680252
8.60855	0.610476
10.0247	0.077277
8.24629	0.417077
7.70838	0.203259
8.22222	-0.18375
9.43759	-0.13885
9.91572	-0.27996
7.94349	0.778082
10.9799	0.102775
10.8022	1.90591
5.11958	0.46997
5.9397	0.406706
10.0202	0.086428
10.1363	-0.31457
10.6485	-0.47264
15.7234	-1.12523
4.77061	-1.52002
7.98198	0.42165
7.12845	-0.12679
9.96227	0.609999
10.9004	-0.28003
6.32378	2.23133
7.68061	-0.20731
6.69091	0.878871
7.6209	0.518232
6.60547	0.295271
9.83624	3.18704
9.19196	0.127309
7.52252	0.804702
12.5181	0.519934
11.623	0.091682
3.93011	-0.06996
9.38308	0.138394
7.3203	0.002178
8.76548	-0.4723
10.3094	-0.22399
9.25368	-0.43119
13.6807	-0.26138
9.17167	-0.09544
10.3443	-0.06826
10.7195	-0.35393
9.4666	-0.25706
9.31312	-0.00029
9.29819	0.49599
7.06869	0.460315
7.37495	0.964221
10.0194	0.137743
9.08973	-0.12378
8.72151	-0.16085
6.04245	-0.48086
9.0252	0.669641
9.49545	0.25974
10.0988	-0.05752
10.2093	0.263131
9.55017	-0.49131
12.2459	-0.44042
8.23074	-0.31804
10.8087	-0.62979
9.21748	0.333665
7.77987	0.200294
7.1421	0.267693
6.45975	0.684533
8.80247	0.222653
7.16663	-0.17655
10.0084	-0.01656
7.37422	-0.48775
9.87798	0.212755
8.21457	0.724761
9.45551	-0.4174
8.66005	0.721851
8.9143	0.021151
7.13191	-0.10712
6.9597	0.391908
7.7499	0.335199
10.3268	-0.55369
7.80049	0.159072
8.39813	-0.37419
8.8643	0.5321
7.77328	1.00534
10.8862	-0.80478
6.98709	0.337126
4.20624	0.382775
8.96734	0.414026
11.0281	0.093953
8.43929	0.170397
8.61197	-0.4181
7.02412	0.433568
8.49215	-0.76216
10.871	-0.28382
8.87539	-0.23628
8.03105	0.000435
3.39648	-0.17262
6.99477	0.86868
7.58015	0.776458
5.87223	0.490575
6.24299	0.778204
6.4136	0.326703
4.95532	0.523478
5.4782	1.06482
4.82145	0.37831
7.87035	-0.70146
7.84376	0.469187
8.23597	-0.06197
4.44195	0.655292
4.65081	1.1325
4.34634	1.83604
7.11382	0.630581
7.68433	-0.9587
7.85792	-0.48796
7.12421	0.037685
6.48319	-0.30131
9.53682	-0.40304
10.2122	-0.28756
9.08137	-0.10021
9.22485	-0.0036
7.65464	0.061131
7.34009	-0.12827
9.50051	-0.17937
7.9345	0.612812
14.6623	-0.94328
2.91446	-0.56474
8.52865	0.829027
10.1194	-0.59884
9.74634	-0.24658
8.99034	-0.13092
7.86703	0.52662
5.0472	0.865785
7.70499	-0.33202
8.3032	-0.23302
3.9967	0.027817
8.54936	0.280361
6.86117	0.127409
9.33333	0.382313
5.28058	-0.03244
10.7361	1.24236
10.7363	0.149456
5.92581	-0.81238
4.63778	0.129409
7.50921	0.154167
11.4263	0.333961
9.68076	0.847652
7.7075	0.268096
9.76559	-0.28962
6.86913	0.337908
8.27653	-0.3439
8.69584	0.587613
9.59267	-0.43822
7.08152	0.632217
6.15296	0.613907
9.32626	-0.20043
8.32861	0.231957
11.2621	-0.70411
7.65022	0.882608
8.86961	-0.38624
12.4263	-0.14899
12.9442	-0.49032
9.88859	-0.55844
9.54939	-0.04495
9.46955	-0.60282
4.10128	1.20242
12.9967	-0.55645
10.3299	0.016415
6.32439	1.28797
11.1745	-0.72692
7.29724	1.67895
8.28815	0.066491
8.7507	0.828661
9.5857	-0.04102
7.04552	1.22675
8.2359	0.215372
7.89186	0.306032
9.4148	-0.08787
10.1374	0.008075
11.0544	-0.385
8.39475	0.962936
5.16061	2.47404
10.0487	-0.24026
9.98276	-0.49686
8.84669	-0.22051
8.48454	-0.20583
9.11271	-0.58157
9.55072	-0.08177
5.37304	0.132811
9.25179	-1.09003
7.66467	-0.45045
7.09197	0.568572
9.09801	0.485651
6.7259	-1.01768
8.74938	-0.27086
6.69652	-0.2019
11.36	0.303418
9.84391	-0.32175
7.32764	-0.0804
10.8824	-0.46025
11.3482	-0.14296
7.73633	-0.15488
11.9644	-0.57372
8.75202	-0.2853
11.5676	-0.7618
6.81642	-0.19373
8.71741	-1.16139
11.5673	-0.36057
6.68571	1.11039
8.09408	0.454633
11.4802	0.72179
12.7646	-0.5398
9.28809	-0.08256
9.75369	-0.30701
9.98806	0.065827
8.32289	0.393458
10.4128	-0.15766
10.8482	-0.28497
8.10221	1.92569
13.6574	-0.28872
6.98454	-0.36504
9.52366	0.261595
7.77726	1.14365
12.9088	-0.43049
10.6645	0.09946
10.8084	0.225652
7.45106	0.214072
10.6911	-0.31866
9.33008	0.015981
9.10298	0.086475
7.47121	0.677605
9.58464	-0.19411
9.50872	-0.49453
8.71512	0.108967
8.51706	-0.00464
10.4564	-0.25613
9.07512	-0.2422
8.29162	0.955954
6.96959	-0.78528
7.77261	-0.37264
6.99391	0.540912
8.01156	-0.35566
7.11102	0.212071
6.72921	0.644845
9.19311	-0.83067
9.202	-0.36894
7.67267	-0.81663
11.4573	-0.29985
10.4461	1.02305
7.07491	0.161481
11.199	-0.3596
12.2072	-0.05944
8.95986	-0.69182
9.23716	-0.27166
8.03129	0.146575
8.05214	-0.11095
7.91102	-0.23407
9.28553	0.015269
6.61945	-0.36
9.53627	0.132427
4.01282	-0.23539
8.46066	0.269822
12.5775	-0.52824
13.2287	-0.63346
12.0858	-0.76021
13.229	-0.54867
8.68751	0.292446
6.12402	1.987
10.4429	-0.21238
8.62338	-0.59282
8.32979	0.114382
13.7015	-0.35614
10.1036	-0.49686
9.58306	-0.15628
10.4594	0.526724
11.4656	0.16835
6.31365	0.037766
8.2374	0.92156
10.6967	0.212639
9.5948	0.141441
8.6632	-0.26772
10.0176	-0.48781
12.1418	-0.13095
10.6357	-0.60069
6.86137	0.353436
10.4879	-0.45288
6.52343	0.253164
9.04021	0.205703
14.0033	-0.45317
8.47009	0.623511
9.37777	0.904061
9.91535	0.299414
10.7955	-0.25999
5.63803	0.391399
9.87504	1.93691
9.94579	-0.16591
10.2995	0.361244
8.39077	0.509572
8.24399	0.359841
7.39437	0.191417
8.1249	-0.35622
8.54936	-0.38959
11.0064	-0.68406
10.3506	-0.55438
8.2974	-2.38564
8.61674	-0.19425
9.76539	0.395231
7.54625	-0.01454
11.1858	0.135199
8.09497	-0.3847
10.9917	-0.26153
8.77052	-0.01829
8.4778	0.966834
8.43923	0.526509
4.85856	1.47401
10.4105	-0.32746
6.8671	0.996685
9.28775	-0.22679
9.82629	-0.37041
7.98694	0.102291
7.61216	-0.49342
8.36751	0.95586
10.9035	-0.20301
12.5187	-0.78233
8.44911	-0.17818
8.61539	0.267143
9.04306	0.792772
7.65566	0.244214
11.4419	-0.10325
8.4062	-0.21469
8.94544	-0.16905
9.9053	0.275759
8.97348	-1.38354
8.14344	-0.22434
7.7065	-0.29681
10.2498	0.539741
12.0801	0.004788
7.64128	0.272985
6.11785	0.803547
8.11671	0.077895
8.82436	0.018742
9.59872	-0.10507
9.1541	0.028092
5.59384	0.833534
11.3158	-0.17211
13.6991	-0.83305
7.19317	-0.20329
6.86883	-0.77748
7.18536	-0.0594
9.76503	-0.62552
4.6157	1.95973
9.14916	0.366745
7.48039	-0.59971
8.11327	-0.23321
6.85262	0.82348
12.6913	-0.70101
6.69745	0.51314
13.2267	-0.32167
9.01087	-0.19416
8.91545	-0.34131
10.9027	0.166904
7.51024	0.972852
6.89946	1.20107
10.9418	0.806421
13.4154	0.651384
9.27511	0.186095
10.2322	1.44906
5.71761	-1.64496
11.1589	0.261447
9.34275	0.130898
12.9888	-0.81609
10.0009	-0.54581
10.0891	-0.63903
10.0905	-0.46685
8.60129	0.755516
5.45358	2.69688
7.2954	0.288086
9.14102	-0.1386
8.42629	-0.01519
11.201	0.558288
10.4015	0.296537
8.97134	-0.21317
14.9492	-0.95531
8.76111	-0.33108
9.57749	-0.27608
9.68281	-0.03018
11.2591	1.19112
9.6692	0.079426
8.50915	0.360785
6.76569	0.517441
7.2141	1.07802
11.7513	-0.05506
8.93025	0.444534
11.1743	-0.39938
9.16376	0.275855
13.7728	-0.59632
7.55127	0.088598
5.56917	0.334517
7.81866	0.808794
9.62459	0.789321
7.94455	-0.23736
10.306	-0.45193
9.77824	-0.39789
8.04307	-0.00997
9.86283	0.3641
7.82253	-0.29209
6.4112	-0.20207
14.7418	1.56536
6.36457	0.19068
7.64149	1.15113
6.26387	0.30964
8.85726	-0.42341
9.08702	-0.10467
7.62744	0.428206
10.2873	0.239103
8.81399	0.093854
7.35675	1.06168
10.7641	0.317877
9.62159	-0.13649
8.04206	0.227197
8.98369	-0.08105
8.0355	0.01875
10.8186	-1.05097
9.06279	0.362142
10.5991	-0.61484
8.0446	1.34992
7.85405	0.170944
9.32683	-1.19762
9.96924	-0.4075
11.0485	1.37806
5.50974	-0.14058
11.5846	-0.34896
8.53596	0.174176
10.8138	-0.50912
6.44388	0.266141
8.00185	0.256996
8.79037	-0.28963
3.89111	0.008038
8.07669	-0.56542
8.18866	-0.3285
8.37036	0.199348
8.79257	-0.36639
8.20524	-0.98839
7.90251	-0.40005
8.31595	0.939895
8.60442	0.458609
9.13821	-0.31832
7.29599	-0.6268
4.63803	0.391399
10.502	-0.51637
10.4117	-0.47773
8.74968	0.328219
9.58384	0.444366
6.62503	-0.33023
4.97893	0.751267
5.85383	0.200386
7.01341	0.407287
11.4191	-0.13452
9.67196	-0.00848
11.0603	-1.06671
7.29111	-0.07685
7.35589	0.125608
7.16937	-0.07805
11.3695	1.00577
11.152	-0.43959
8.71063	-0.258
8.79812	-0.48957
8.9706	-0.21937
8.12023	0.169503
9.98874	-0.12404
7.67759	0.20037
9.02536	-0.52796
10.2178	-0.89229
9.67987	-0.4603
8.95682	-0.36626
8.18165	-0.02701
9.77892	-0.25336
11.1533	0.736334
8.56709	-0.38166
9.99694	0.044621
9.02491	-0.22223
13.3143	-0.01963
13.6987	-0.21877
8.93639	0.006267
7.21753	0.62361
11.9068	-0.13148
9.53331	0.006537
8.52216	-0.24907
10.0165	-0.28822
8.22345	-0.04909
8.07975	0.966159
9.11623	-0.08902
10.1714	-0.42744
9.20654	-0.3369
9.08788	0.052835
10.2825	-0.52307
8.81519	0.219374
11.7597	0.551693
6.66752	-0.85323
9.82075	0.37624
11.8821	-0.9689
7.28473	0.028242
10.8225	-0.12229
8.63703	0.40903
9.35777	0.004498
10.0439	0.343245
8.39135	0.748291
6.65641	0.354638
7.46018	-0.30003
8.82585	0.062423
8.02352	-0.13899
9.61464	-0.2047
4.39944	1.22234
7.31811	-0.42706
6.94074	0.327674
8.88319	-0.08328
5.30159	-0.58197
9.9685	0.482039
11.6701	-0.62424
10.0394	-0.44683
10.9072	-0.4332
6.17938	0.795155
7.90476	-0.38743
10.7031	-0.12633
8.00721	-0.00712
8.78511	0.220044
7.69132	0.316006
8.16864	-0.03854
8.86127	0.367205
7.42051	-0.22068
7.97439	-0.23467
8.3637	-0.06234
8.32644	-0.10098
10.0647	-0.39611
9.06529	0.255038
9.36935	-0.58199
9.15975	-0.40425
5.16057	-0.78194
8.92045	0.255622
10.8901	1.45459
5.6157	-0.04027
11.0986	-0.21802
11.312	-0.56841
8.42406	-0.35451
10.9158	-0.77536
8.47171	1.92516
9.13952	-0.61943
8.20906	0.366519
9.16428	-0.27973
8.34823	-0.43576
4.02658	0.907016
12.2148	-0.46626
12.2403	-0.27788
12.2394	-0.54029
9.50918	-0.04319
8.69234	-0.36499
8.35477	-0.10049
7.43365	1.04074
10.2226	-0.08101
11.9098	0.030172
10.5003	-0.27506
8.26536	-0.19442
7.96675	0.045802
9.03627	0.373582
11.7438	-0.5025
8.71	-0.15582
7.66599	-0.41215
4.02374	0.747781
7.47546	0.669106
7.65475	-0.60037
8.41194	-0.29515
10.3246	-0.3885
7.88801	0.189154
8.41301	1.38314
8.25072	0.528033
6.93653	-0.2056
9.62711	-0.18107
5.16324	-1.0623
5.43154	0.804385
7.42148	-0.31424
6.83917	0.451773
5.29544	0.029452
8.94367	-0.43975
10.0859	-0.40413
6.52779	0.852466
7.60605	0.07006
10.3679	0.327698
5.38184	-0.74247
8.99489	0.340292
11.2344	1.48671
5.71976	0.581695
8.90847	1.08761
6.87351	0.711046
10.6088	-0.02186
7.68472	0.136786
9.73672	-0.51325
8.7691	-0.28304
7.69819	0.302269
8.38816	0.704924
9.37801	-0.07988
6.64853	0.77912
7.80578	0.597595
10.3852	-0.2504
7.20934	1.23305
8.21576	-0.28809
9.19627	-0.44865
6.16071	-1.70109
7.05922	-0.35839
9.93477	0.673697
9.3282	0.063634
7.22953	-0.14775
6.59952	0.372765
8.08381	0.118484
7.95499	-0.07499
8.65042	0.086899
8.83352	-0.42094
10.1262	-0.84307
10.7919	-0.2726
10.359	-0.22144
8.79598	0.21329
9.21982	1.10774
10.2572	0.238099
9.85461	0.144213
10.4842	0.14771
9.84623	-0.23643
9.14127	-0.55303
8.41647	0.056255
9.17135	-0.95496
10.9444	0.244546
7.82792	0.179155
8.23261	0.298039
8.70814	-0.30959
7.58544	-0.03577
8.68729	1.10723
10.5119	-0.03113
8.8012	-0.20604
9.03754	0.346978
7.45342	0.63235
6.61142	-0.93674
6.84101	0.366803
8.60531	0.572109
4.85422	-0.16925
10.0863	1.91372
4.39896	-0.56288
7.1468	-0.19034
8.12905	0.610481
8.69503	0.116166
7.86133	0.75914
10.5017	-0.72044
8.70154	-0.0501
9.21687	0.762028
6.93625	-0.02274
10.4513	-0.72605
8.70399	-0.61271
10.7711	0.980737
10.423	-0.15604
9.14215	0.256042
8.48498	-0.10138
8.99816	-0.35248
8.03504	0.126068
9.05554	-0.63821
9.68934	-0.70253
10.5619	0.135855
7.30894	-0.13607
8.84609	0.383998
8.07156	-0.01301
9.0851	0.11591
11.8454	-0.56387
9.96123	1.97294
10.0577	1.68434
3.97593	-0.99168
13.6717	1.59308
11.2058	-0.43051
9.60079	0.465886
9.70383	-0.08987
10.4158	0.490535
8.61731	0.417118
9.30226	-0.09915
8.63551	-0.17387
12.203	-0.29188
9.17797	-0.61877
8.77434	-0.99677
7.92129	0.963274
8.00569	0.361983
9.15874	0.146544
9.61346	-0.3326
8.40493	-0.54916
8.07148	0.374101
10.0077	0.388521
8.41041	-0.4352
11.4732	0.009938
6.58372	0.682304
10.1138	1.50189
4.59061	0.357969
8.93317	-0.56631
9.73502	-0.50486
7.66068	-0.22423
8.1326	0.058622
8.10225	-0.23933
10.4316	-0.3726
9.13258	0.162943
6.52131	0.529173
8.77083	0.493388
8.55555	-0.14091
8.94919	0.304271
8.79663	-0.03772
8.77727	0.167283
5.92537	1.62212
7.72505	-0.39143
11.7368	-0.4466
7.73855	1.54259
13.4744	-0.61912
7.15471	0.749253
9.30416	-1.12708
14.4141	-0.9551
7.61547	0.122035
8.36033	0.010242
11.0416	0.036852
8.44272	-0.58671
9.57107	-0.26325
8.06491	0.231238
8.27942	-0.05348
8.02374	0.042279
10.7401	-0.57817
11.0685	-0.65784
3.03721	-0.81023
9.51849	0.380844
10.7305	-0.18559
11.3392	0.070112
8.40585	-0.57667
3.50834	0.247504
3.96883	1.17853
5.41916	1.39672
9.43342	-0.48734
8.81554	1.14288
9.56287	1.71948
9.55022	-0.25262
9.67278	-0.01452
8.19116	0.134748
6.99149	0.14712
8.64505	-0.07135
9.40224	-0.18979
8.2873	-0.27585
8.25236	-0.09476
8.56854	-0.38456
3.11591	0.003215
13.7473	-0.27151
8.11266	-0.14915
9.89474	0.659629
8.22336	-0.00061
8.89068	-0.12176
8.26052	0.316339
8.51825	0.070176
7.76705	0.101826
10.4519	-0.26379
8.16744	-0.28605
11.8308	-0.34156
9.31512	-0.46033
11.2723	-0.75052
10.3423	-0.19991
9.82241	0.073163
7.96365	-0.22865
7.84812	-0.46835
4.47034	-1.15043
7.24936	0.098976
7.64515	-0.04421
8.34077	-0.98288
8.56857	0.224572
8.41378	0.02026
8.63723	-0.09258
12.9875	-0.31039
7.84078	-0.47199
9.22407	-0.65038
13.5327	-0.47223
7.53084	-0.33078
11.462	1.16322
6.34782	1.24112
11.1345	-0.23569
9.89613	0.068516
11.2849	0.06186
9.1312	-0.41266
7.87818	0.387068
8.02059	0.193855
6.32971	0.813432
7.63419	0.979512
9.19656	0.283031
10.7309	0.75701
10.064	-0.28934
9.06671	-0.04367
3.70421	-0.44823
8.81632	0.066006
8.16812	0.26146
7.73776	-0.35934
12.5085	-0.27052
8.38437	-0.09259
8.69545	0.856997
8.8361	0.369744
8.28488	0.19349
9.2597	-0.6623
7.09313	0.434079
8.17876	0.088599
7.15561	-0.49107
11.4199	-0.36383
7.97606	1.00806
11.5046	-0.1175
7.88126	-0.23977
9.54074	0.819342
8.74451	0.255798
10.5236	0.099668
7.87373	-0.55634
6.78144	-0.37175
8.19594	-0.08056
9.10144	0.737191
7.27144	0.554261
8.91873	0.566442
8.59266	-0.05966
10.9114	-0.50062
11.5662	-0.34917
8.20976	-0.00955
8.00663	-0.03398
12.9756	-0.17791
5.99862	-0.59228
10.1715	-1.72823
7.22903	-0.07244
5.92445	0.227275
8.75153	-0.82692
7.24054	0.000719
9.9537	-0.37642
11.4936	-0.82215
10.5637	0.150199
7.46764	0.452468
7.97272	0.21126
9.56152	-0.21849
8.42032	-0.12061
8.08934	-0.32892
9.72029	0.234712
9.66946	-0.10647
8.95846	-0.36137
9.06322	0.023637
7.8572	-0.25837
5.08713	1.23071
9.01075	-0.23124
13.6846	0.1887
6.77728	1.26183
9.85016	0.048308
7.46036	-0.27793
9.68848	0.993331
8.04635	0.786197
9.30381	-0.31519
7.44556	-0.05374
7.83297	0.768166
6.19163	2.71388
7.37005	-0.21137
8.91086	-0.09222
6.29831	1.19364
8.13476	0.247545
10.1327	0.855581
9.51765	0.228892
8.75903	-0.2629
5.45611	0.691823
10.3924	-1.61682
5.06108	0.406562
6.54378	0.73259
6.51082	0.094549
9.02581	-0.05828
8.00546	0.470879
8.41421	0.230242
8.8423	0.135564
8.86489	0.740174
7.53036	-0.02147
8.69473	0.166076
8.47033	0.916448
8.88009	-0.04607
8.69845	0.067568
7.45552	1.43767
9.78866	0.268759
7.27779	-1.01639
10.9469	-0.01105
13.3742	-0.08892
10.2158	0.102983
7.22337	0.305777
9.56354	-0.09761
8.59668	-0.22318
9.4047	-0.3276
11.4644	-0.48563
2.78461	-2.94889
8.6309	-0.0157
7.78259	0.371573
9.98669	0.232538
9.92649	-0.5753
8.60336	1.28688
8.4992	-0.12983
7.55388	0.621755
13.064	-0.64419
6.00585	0.118403
8.72971	-0.6748
9.46073	-0.20689
10.1873	-0.08531
9.11274	-0.31024
9.48161	0.575969
11.0337	-0.1522
10.0021	0.003169
9.46232	-0.0509
11.2939	-0.15215
7.30451	0.331055
9.79645	0.41788
6.56314	0.173746
7.05678	1.07759
9.18976	-0.20304
9.3917	1.31313
10.1064	0.637685
10.7977	0.089624
8.1473	-0.85548
4.2934	1.08065
10.2467	0.962607
8.49328	0.617473
8.93573	-0.52725
11.2055	-0.62631
9.08272	0.107992
8.9095	0.790042
8.80262	0.436713
8.81773	-0.07992
8.40243	-0.54416
9.00514	-0.43848
5.79137	0.021305
5.07492	2.85014
4.44195	2.65529
7.66836	0.628456
6.90374	0.553586
8.64588	0.344151
8.3551	-0.19313
11.2812	-0.04233
8.35364	0.493088
7.79774	0.480702
10.0296	-0.49544
9.63413	0.075954
4.8002	0.83372
10.2707	0.451149
6.71802	0.231418
5.17921	0.757762
9.92535	0.082479
7.19417	-0.72088
8.96722	0.28769
7.32352	0.562527
9.2098	0.149569
13.0305	-0.77038
8.03202	0.623131
10.5927	-0.04321
12.6428	0.6287
10.0887	-0.62184
4.41931	1.06943
4.52385	1.28858
7.12274	-0.03632
8.76542	0.20633
12.8162	-0.25158
9.25007	-0.26509
8.67013	0.255754
6.44429	0.871468
8.04239	0.524259
9.15488	0.355301
9.90256	-0.15733
10.0367	0.351736
7.40642	-0.03889
6.55718	0.221067
8.96673	0.470442
6.33382	1.26911
13.5422	-0.94217
12.9916	-0.35364
12.1347	0.089458
8.33271	0.571583
7.04669	-0.04455
9.35604	-0.29605
9.26937	1.46508
11.0338	0.050794
8.86304	0.239107
6.90662	0.447453
8.81784	-0.6062
11.2049	-0.15061
7.3368	0.849146
10.9857	0.067157
8.32647	0.3569
10.0538	-0.51554
10.0049	-0.50768
8.85265	-0.07731
10.0784	-0.17742
9.86413	0.114121
9.82709	-0.47231
8.93322	0.161698
6.79956	1.42055
10.8104	-0.41816
5.85603	0.137683
4.6718	0.56444
8.73734	0.048073
9.14926	-0.56902
6.37524	1.24284
8.80648	1.01301
10.4946	-0.25019
10.0754	-0.29359
5.61784	-0.19645
8.75387	-0.54755
9.61359	0.498495
14.2821	-0.58288
8.26099	0.387666
8.84444	0.101373
4.77631	0.976094
6.28085	1.99019
9.32082	0.169491
6.776	0.019795
7.41438	-0.30004
8.81685	0.394433
6.99544	-0.11183
9.71556	-0.40165
9.25314	0.294269
7.33588	-0.02898
6.19534	0.837221
9.81754	-0.05923
8.04123	0.020802
8.25079	0.377322
8.62702	0.381872
9.38227	-0.22421
7.26884	-0.25156
8.32131	-0.13726
8.81094	0.168378
9.00645	-0.24527
9.71472	0.10565
5.39525	0.248734
10.7141	-0.22326
7.4712	-0.04296
8.12355	-0.47191
6.7277	-0.33922
8.53193	-0.14404
8.95693	-0.25425
10.7717	-0.35696
5.93837	1.49367
7.30136	1.03319
7.81807	0.845669
5.55167	1.69191
7.02833	0.495236
6.08196	-0.08774
4.25106	-0.26707
7.88035	0.204492
9.33986	0.104918
9.24911	0.116475
7.56819	0.285714
7.24255	0.135237
9.51607	-0.02229
4.27893	2.15125
4.68234	1.5955
6.6496	0.637558
5.52878	0.133569
7.88608	0.475728
4.68733	0.961628
10.2124	0.080537
8.87642	-0.1408
9.5114	0.573209
9.00607	0.469658
10.2082	0.25141
9.21293	0.699812
7.28445	1.22135
6.7061	0.378056
9.40486	0.721262
4.94912	-1.66319
4.55202	-1.31379
4.16568	0.102751
4.04199	0.536355
3.51133	0.516525
3.99556	1.12507
6.46882	0.022535
12.0556	-0.42325
4.38418	2.19182
7.23852	0.210128
3.69706	-0.43395
8.23875	1.25202
10.2062	0.193785
6.81272	-0.08625
10.1074	-0.24962
7.60965	0.185672
8.97506	-0.48566
10.4289	-0.07851
6.58866	2.41065
10.793	0.11258
8.75249	-0.33239
10.8235	-0.61753
13.0702	-0.71615
9.19431	-0.22532
9.58109	0.015058
11.2839	-0.15781
9.01559	0.235876
6.63224	-0.18652
10.0308	-0.32057
11.1103	-1.1402
2.85848	-1.9267
8.87142	0.797504
10.2479	0.354541
11.1512	-0.14069
5.84132	0.338561
11.711	-1.3748
5.60908	1.40217
9.06609	-0.36455
10.7895	-0.52752
10.031	-0.12165
3.23346	0.153415
13.3517	-0.84166
12.0852	-0.1431
9.70768	-0.63606
12.0221	-0.6403
6.72766	-0.22742
8.02873	-0.23731
4.92657	1.338
12.2759	-0.30142
11.546	-0.06508
9.07295	-0.23064
8.06422	-0.14914
7.74486	0.653709
10.4123	-0.39052
8.22726	0.027287
8.20717	0.316552
5.57853	-0.82076
7.80212	-0.30421
10.2211	0.138424
8.6147	-0.21955
8.74572	0.501897
9.93617	-0.48893
9.75496	-0.84484
7.87444	0.893901
7.2744	2.36084
13.3453	0.309431
10.1511	-0.61512
8.60961	0.517957
6.95937	-0.12849
7.3834	-0.0143
9.16792	0.169515
11.1672	0.077163
10.7272	0.421059
9.95617	-1.2362
10.4862	0.230283
10.9162	-1.02391
9.91304	0.260289
8.99591	-0.08377
11.1636	-0.05224
6.82384	-0.53149
10.1301	-0.46995
10.7787	0.962548
11.1738	-0.38231
8.37737	0.361449
8.41435	0.916128
10.7687	-0.08984
8.83111	0.16536
8.79839	0.304033
6.52864	0.61018
9.08779	-0.5476
9.91603	0.115389
7.25937	0.339468
9.15637	-0.22298
10.2516	0.167421
9.47471	0.005753
11.1911	-0.33846
8.82769	-0.19933
11.3552	0.036626
8.04081	1.03457
11.8253	-0.68298
9.89126	-0.24332
9.10075	-0.79653
7.17331	0.673057
8.71965	0.909403
10.1213	0.388991
10.5436	-0.0092
8.61858	0.150575
8.10842	1.27274
7.45419	0.630808
8.33447	0.428207
12.2284	-0.89915
7.95487	2.20025
6.97299	-0.03793
5.17151	1.89202
8.22432	0.58083
7.82581	-0.17876
8.67847	-0.09275
12.6276	-1.02347
8.30201	-0.2184
4.66407	0.462107
8.7421	1.07922
6.12217	0.715834
8.57613	0.26128
10.8065	-0.12964
8.65941	-0.10007
10.8633	-0.43325
8.69676	0.675846
7.51854	0.209013
10.8365	0.019738
9.01614	1.63125
4.63762	1.34508
6.07794	1.57363
12.0481	-0.29475
12.1644	-0.33362
12.7154	-0.14247
10.3484	0.47574
6.71711	0.69589
8.37145	-0.1452
7.74319	-1.66623
6.72607	-0.22426
8.28757	0.483531
10.3442	1.26791
9.69613	0.101487
8.96204	0.055219
7.4591	0.685837
5.75451	0.567143
7.95019	3.11439
9.17159	-0.17986
9.21862	1.19074
10.9935	-2.11889
7.50915	0.695816
11.9694	-0.99486
10.5119	-0.19696
13.4408	-0.30953
9.49898	0.512397
8.34534	0.11516
7.3649	0.001098
3.15458	-0.51891
8.71474	0.521523
8.55555	-0.21167
7.56494	1.68651
10.3876	-0.09634
9.33801	0.528965
10.3922	-0.16968
9.49957	0.296447
11.6085	0.03824
7.74168	-0.20119
4.47748	0.584225
9.59418	-0.31462
11.1232	0.796566
8.15351	1.13209
10.5495	0.062033
11.0555	-0.05693
10.8305	-0.72844
8.06047	0.488095
9.04828	-0.04088
6.65211	1.10575
10.9384	-0.15107
9.52527	0.131341
5.21314	2.05553
7.33423	0.821129
9.22419	-0.23922
9.4467	-0.11409
7.25182	-0.21752
13.8597	-0.38524
9.35047	1.2071
6.07451	-0.01891
10.431	-0.53809
9.54047	-0.45498
8.66941	0.134043
11.8363	-0.34715
9.0432	-0.49844
9.33116	-0.10465
9.41766	-0.18138
9.94437	0.06582
8.36082	0.298043
7.46718	-0.57329
13.1084	-0.60972
9.49045	0.087441
8.52151	-0.04303
11.176	-0.06746
4.47239	1.29025
10.7529	-0.55565
8.91105	-0.31587
11.5954	0.88115
10.3641	-0.08542
10.375	0.077005
9.73994	-0.15326
6.62705	0.349931
10.373	0.442816
10.0112	0.040058
13.2853	-0.1698
9.26954	0.752026
11.2154	-0.43918
8.23404	-0.08246
10.6873	-0.47767
5.95033	-0.05091
11.4923	1.80798
6.38725	0.59592
6.96328	0.122269
8.00701	-0.33093
9.62	-0.07674
7.68242	0.499599
8.60021	-0.59139
9.12628	-0.2383
11.3402	0.282371
9.09238	0.107667
7.98871	0.001879
3.64545	-0.33072
10.5285	-0.38355
4.69952	0.26841
8.28455	-0.5618
6.8009	1.57078
10.4365	-0.20509
10.1641	0.141731
6.92034	-0.30149
10.1893	0.883282
11.0855	0.059289
10.1888	-0.62901
8.5902	-0.83169
7.80485	1.23812
10.5044	1.69631
10.6974	1.43078
5.12981	-0.35157
8.85816	-0.27721
7.98915	0.357987
8.80272	0.940684
10.1546	-0.33696
13.0582	-0.65095
10.9746	0.17424
9.7124	0.048063
9.11098	-0.1187
9.32203	-0.01248
6.50674	-0.48476
9.29288	-0.36363
10.2523	0.112931
7.79128	0.116082
8.18948	-0.66484
7.95868	1.58886
10.2928	0.068434
13.2675	-0.39229
12.5246	0.290627
4.36069	1.71273
8.28205	0.465374
5.82614	-0.3881
8.02478	0.372497
7.94398	-0.33242
7.29658	0.202089
4.96143	0.872396
8.42887	-0.68783
4.20673	0.206873
5.82112	0.378976
3.90096	-0.84173
9.96879	0.696802
7.1713	-0.18591
4.63951	-0.31883
5.3767	-0.04429
8.00869	0.031448
3.79372	1.52875
3.57858	-0.19698
4.33154	0.741892
7.16016	1.10177
6.8849	0.079944
5.56889	-0.09855
7.39708	0.661879
7.69374	0.051623
8.7266	0.229895
10.1716	-0.02242
8.61828	-0.60498
7.99855	0.460969
12.1327	-0.58824
8.12006	-0.39037
8.57941	0.297215
4.53338	0.338215
9.462	0.051165
14.123	-0.12657
11.5475	0.277506
11.9657	-0.48916
9.72379	0.342675
8.16483	-0.08176
10.3216	-0.05682
9.13071	-0.28212
9.31944	0.356147
6.29876	0.067538
11.8621	-0.48039
6.28166	1.10414
7.9248	-0.0744
8.88765	0.34812
7.52278	0.032412
5.83939	0.397401
8.84944	-0.15968
8.77161	0.076802
9.72188	-0.19765
11.6128	-0.35832
3.23346	0.153416
9.01764	1.60461
11.5419	0.020537
7.46017	0.379681
8.67616	0.315128
10.0792	-0.02168
7.88347	5.72266
9.03269	-0.23039
10.3915	0.632614
9.33107	-0.19217
9.93849	-0.52399
10.8943	-0.05714
10.0505	-0.39853
11.3037	-1.20247
5.54552	0.638473
5.63734	-1.48444
8.87819	-0.15235
9.52152	-0.35035
8.58109	-0.40967
9.8497	0.577216
10.0323	-0.6044
8.02065	0.219387
10.2284	-0.45301
8.76425	0.043305
10.0517	-0.07878
7.09529	0.095532
6.08147	-0.2549
11.0247	-0.79429
8.135	-0.74725
10.5056	-0.12983
8.25433	0.043239
9.33977	-0.20959
8.35736	-0.02754
7.72445	1.75146
11.2918	1.00629
6.5184	2.69271
9.46372	0.740017
9.72133	0.009159
7.22095	0.310602
8.36718	0.007369
7.7474	0.567721
10.4448	-0.41373
8.89828	0.272809
5.00914	0.860611
6.16075	-0.41346
9.35269	-0.56195
8.22832	0.825519
9.34235	0.51566
9.55431	-0.38859
13.8732	-0.5683
12.3714	0.146314
5.50928	0.245627
10.8126	1.73424
8.55863	0.073882
5.47034	1.67965
6.64507	-0.29015
10.9902	-0.24891
9.18192	-0.32878
9.16797	-0.13981
10.3191	0.02127
8.99635	-0.09187
7.32692	0.120117
7.05474	-0.20144
11.6045	0.00635
7.36771	0.737431
7.33684	0.205217
9.63388	0.242598
8.5042	-0.08857
8.17558	0.177557
10.6958	-0.38414
11.0409	-0.35427
10.1928	-0.19934
8.78324	3.19409
10.4494	2.0172
2.81049	-1.00065
9.21196	-2.22779
6.04814	-1.13609
3.30082	-0.81139
2.84281	-0.42143
3.04272	-0.29518
9.51641	-0.2911
9.06905	-0.23005
8.9304	-0.6329
7.46577	-0.13628
13.214	-1.19265
10.0004	-0.27891
7.42056	-0.43115
[truncated: 3,737 more rows]

## Sheet: 4f low
average	difference
4.66184	1.96954
3.33424	-0.3231
6.49645	1.8314
8.3135	5.00608
8.27906	3.80721
10.7162	1.42364
8.80293	-0.53759
8.59126	-0.11425
9.74991	0.550425
7.2389	0.346497
6.61161	1.76599
10.672	0.090052
8.87786	-0.46249
8.83574	-0.45131
7.4113	-0.77234
5.97116	-3.29294
7.36051	-0.90173
8.0034	0.15234
10.2823	-0.1993
9.16631	0.178227
10.8144	-1.26349
9.22893	-0.46364
9.36663	-0.73904
9.09117	1.21711
15.3705	-2.06927
4.91132	-3.47727
4.96399	0.721394
10.3893	-0.87053
13.9978	1.15801
5.82266	-1.82603
8.4627	1.58544
7.51243	-0.37549
7.59908	0.370082
8.23496	0.675301
8.78631	0.532602
10.5748	-0.36813
7.05436	1.94152
7.09764	-0.14502
8.06009	1.81691
10.264	-0.47773
10.2956	-0.95808
9.01904	0.65603
11.9118	-0.77484
9.01924	-1.21418
9.10742	-0.99467
8.55185	0.398211
10.0937	-1.00443
9.52594	0.644622
10.4699	-0.57451
8.39547	1.14615
8.50127	-0.09459
8.59371	-0.0422
11.3843	-1.84006
9.37534	1.98747
7.92298	0.519372
7.65787	-0.32651
8.05767	-0.41883
9.76331	-1.11196
14.2896	-1.72583
4.44753	-2.54969
13.7555	-1.71054
9.24903	0.49116
9.15963	-0.10717
9.41607	-0.83792
10.1996	-1.14232
8.39462	-0.32609
9.42906	-1.22503
7.6777	-0.89225
11.8539	3.27396
7.85078	2.94781
9.65425	-0.44208
10.4464	-0.45381
8.63507	0.362937
7.54928	0.046673
5.3388	3.58649
6.16919	1.22985
8.91827	-0.47207
8.25042	0.719341
5.5147	-0.38003
4.73727	3.17484
6.89901	-0.80879
7.04316	0.376831
6.88605	2.69105
10.3949	0.609666
6.95985	1.37353
4.28888	2.07161
5.08069	4.1027
10.3324	-2.6145
6.64603	0.001171
5.79988	1.38947
9.58216	1.09976
5.5508	-0.45222
7.47657	-0.12885
8.59345	0.381341
8.55245	1.00032
9.99527	-0.66147
8.41491	-0.67068
8.6132	0.406684
9.20508	0.004492
9.14175	1.44419
6.69284	2.04833
9.7878	2.19826
11.9969	0.263897
8.10853	0.432302
8.24587	0.246419
8.09955	1.2349
8.92244	0.149343
13.5908	-1.5126
7.29999	0.389242
11.8597	0.974763
7.92137	-0.54952
8.11061	0.516948
9.59549	0.31091
12.2347	-1.9
8.34891	0.210113
9.85417	-0.41511
8.40873	0.090476
7.47245	-0.68083
9.01747	-0.46671
7.8569	-0.8895
7.27336	0.887282
10.5219	-0.6291
7.8724	2.85913
12.5629	-1.63223
9.91317	2.8004
6.72819	-0.16316
13.2687	-1.76655
7.18286	0.283655
9.13906	-0.22786
7.68339	0.897304
8.89873	-1.43213
9.10839	-1.30884
8.08199	0.299179
9.23446	0.788022
8.467	0.055223
10.4406	0.687004
7.88293	-0.06937
7.68049	0.335522
6.04027	-0.26124
10.5096	-0.70401
8.74362	-0.74909
10.6965	-0.42391
8.77205	-0.25086
9.28333	-0.51641
9.66374	0.240756
10.4531	-0.19002
9.53176	-0.60037
10.7	-0.72814
8.515	0.334469
10.3071	0.079964
4.9396	1.9401
9.87791	-0.7268
10.7525	-0.10556
9.42145	-0.84869
6.32484	0.918562
10.8371	-2.10603
6.69512	-3.57095
8.40251	0.263254
8.16091	-1.3326
9.79972	-0.37926
8.0812	-1.3381
8.91017	0.642807
8.85719	0.979733
9.71222	-1.79136
7.11033	-0.92742
11.1644	-0.5857
7.617	2.05922
6.7517	0.54686
8.75222	-0.85506
13.2407	-1.76518
9.01575	-0.52959
5.72898	-1.63865
10.532	-1.0416
9.13197	-0.05184
10.9126	-0.47829
6.98278	-0.39732
9.05923	-0.75399
7.35593	0.277354
8.09581	-0.03248
10.8641	-0.45312
8.55415	0.459938
9.44732	0.539366
5.82184	0.175611
10.0648	-0.10733
7.18734	0.088481
8.82278	-0.50034
8.37965	-0.82221
10.7469	-0.93593
8.33368	-0.20421
8.985	1.13701
9.37584	0.976011
11.9528	2.59033
10.9001	-0.75149
11.3025	-1.57598
10.7593	-2.22531
9.538	0.358006
9.15558	0.382948
9.39827	0.271742
8.74856	-0.13265
9.17841	-0.41973
8.85272	-0.63717
8.42573	1.75248
8.63849	0.717245
8.50561	0.80807
11.8201	-1.33767
11.2502	-1.31753
12.4563	-1.07829
6.7569	2.75027
7.25246	3.06331
11.3772	3.21149
5.91552	-2.01175
8.72085	-0.22153
10.2952	-1.12228
8.66784	-0.04246
10.5093	-0.78038
5.4877	3.28868
6.39416	1.67484
8.28474	0.864525
7.19166	-0.56403
10.3118	-0.25831
7.66931	0.480683
12.1664	-2.09468
9.49922	-0.58378
3.90822	-1.47107
8.83571	-0.30695
9.02111	-1.67688
8.55751	-0.37687
13.6382	-1.96963
5.70544	4.52621
10.4261	-0.85797
9.83276	-0.03245
10.088	-0.60785
7.90985	0.339449
9.57474	-0.59171
9.85851	-0.68801
9.61561	-0.76807
8.95174	-0.61025
9.12586	0.012354
8.63224	0.614313
6.78769	1.71785
8.60531	0.547929
6.66222	3.23333
12.4201	-2.01588
9.71924	-0.83455
5.87473	2.89991
9.62042	-0.13383
8.93086	0.350371
9.45365	2.9715
9.29571	0.275002
9.53296	0.002361
8.07384	0.676617
8.20965	-0.48222
9.55807	-0.801
8.8234	-0.50158
10.1192	0.22476
8.34133	-0.86336
8.17479	-1.52529
8.22193	0.624417
8.89264	1.16358
7.8982	0.022891
7.63824	1.08886
10.1097	-0.85488
11.2961	0.51479
10.7112	-1.00771
8.1164	0.416573
8.86341	0.638508
8.74837	7.18067
8.55297	0.527131
9.47002	-1.71987
6.52834	0.762625
7.97965	0.503859
12.8541	-1.38662
11.6036	-1.06145
9.95472	-1.04301
10.0088	0.372467
11.7277	-0.52691
8.34677	2.77461
11.3251	-1.56254
13.0002	-1.50137
7.35553	-0.89176
9.4125	2.16421
11.6213	0.068639
8.41616	-1.13582
9.50084	-1.43344
9.7934	0.491072
9.10973	1.14501
7.00813	0.446897
10.4423	-2.10299
10.587	-1.84503
9.3018	-0.33953
8.58283	0.82857
8.96954	-1.38131
8.29924	-0.04071
7.81396	1.44036
5.71744	0.384417
10.4962	0.318774
8.93627	-0.37063
9.14566	1.17683
8.96293	-0.85758
9.63055	2.4666
11.9345	-0.60297
6.81552	0.188258
8.87728	1.06973
10.412	-0.43385
3.45986	-0.57435
9.46977	0.128746
9.69869	-0.25215
7.88715	-0.0778
9.96573	-0.90244
9.54259	1.32949
9.84665	-0.32883
4.8768	3.53963
6.53034	3.49709
15.8261	-2.05345
8.35205	0.992401
6.69451	0.179209
12.831	-0.96245
8.80474	-1.79017
8.78509	0.308609
8.17134	-0.64619
8.21682	-0.61435
11.0284	-0.14875
9.52881	-0.10876
9.66793	-0.04263
12.0759	-1.35957
6.6109	2.34643
7.42051	-1.27277
9.16479	-0.82769
7.74318	0.672787
7.76462	1.61598
9.82889	0.580413
8.43122	0.639468
8.91224	0.824886
8.21533	0.393645
7.61229	1.68336
9.38485	0.011843
10.4689	0.226307
7.48026	-0.31115
10.3067	-0.70538
11.5473	-1.52626
8.46448	1.17625
9.49569	0.11562
4.90271	3.1838
5.97591	2.31227
10.3108	-0.68447
8.43081	1.24359
9.92841	-0.25598
7.06365	0.136793
7.89013	0.039048
10.2018	-0.90172
9.44123	-0.4193
7.90372	0.557893
4.64649	0.526313
10.3073	-0.03375
10.0146	-1.56613
8.7204	-0.37253
7.92938	0.506576
12.2803	-0.55233
9.94346	0.717003
8.86889	0.421366
9.26722	-1.03254
7.15783	-0.05157
9.07402	-0.3895
7.95165	1.16498
7.7011	0.294291
9.8142	2.46316
9.17754	0.059586
9.50728	-0.14814
10.9288	0.934683
9.54731	-0.0656
8.15378	0.250212
8.01396	0.022329
9.41659	-0.67404
9.03842	0.572531
13.4215	-1.65079
7.09595	1.74519
6.65517	0.739907
6.55863	1.34589
7.7113	-0.12937
10.2026	-1.53873
7.02685	0.210381
13.4238	-2.23219
3.83956	-1.33376
12.6616	-2.22574
10.1449	-2.29563
8.5835	0.126228
7.82033	0.518487
5.75817	-0.22311
7.90886	-0.82849
13.4665	-2.03539
4.57325	1.50286
7.66463	0.104751
10.3009	0.092384
10.2395	-0.68991
8.59021	-0.35613
7.58621	0.39582
5.68606	1.92111
9.55591	-0.33026
7.33768	2.06279
7.65571	-0.66204
9.96615	-0.86402
8.58188	-0.25582
10.0673	1.66954
10.1375	0.528016
7.22739	-1.80541
7.62272	0.691636
9.12542	0.163809
7.02444	0.940345
9.1015	1.84726
9.05291	0.543549
8.73095	0.296658
7.19671	1.30307
11.3781	-0.66469
7.52877	-0.23324
8.9068	-1.07545
11.561	-1.19942
9.92245	0.092175
7.49779	0.572658
7.8281	0.502952
4.66662	1.31613
8.86255	-0.43187
7.88616	1.13561
10.0088	-0.29
7.52074	-0.99123
7.60505	2.54846
8.01308	0.712008
8.15187	0.520549
6.70672	-0.76407
10.628	-0.16827
9.35792	-0.25269
9.64813	0.941933
9.04573	0.8574
8.92743	-0.78658
7.66415	1.13485
5.62588	2.04148
7.91807	0.98815
9.087	0.289149
8.58888	-2.03254
9.5297	-1.6254
9.62516	-1.14511
8.79688	-0.22928
9.90954	-0.91114
9.89352	-0.71875
11.3327	-1.46375
5.56391	3.13625
7.91665	-0.68807
8.67541	-0.79306
8.46661	1.43211
7.04093	-1.09264
8.77488	0.387331
6.51207	-0.76006
10.2467	1.50079
8.06228	0.699744
6.41068	0.746878
7.88548	-0.20272
8.7736	0.149302
9.07788	-0.33647
7.7258	-0.30638
11.284	-0.82493
8.0393	0.659562
8.96664	-0.64005
9.54132	-0.52487
8.1371	0.283566
8.24978	1.19693
7.64298	0.978115
8.34597	-1.25794
8.08362	-0.47075
8.95547	-0.21445
8.36167	0.100964
9.73994	-0.83051
10.3181	0.1668
8.02048	0.866971
10.4222	0.898699
7.72469	0.600868
9.16933	-1.04542
8.35799	0.191953
11.2066	-1.30625
7.52304	3.60329
5.2558	3.75248
13.1579	-0.62714
10.5416	-0.15465
9.2488	-0.3924
8.78101	0.006223
9.1242	0.533159
7.92663	0.704498
5.22312	2.20313
7.21693	1.13438
9.50915	2.0887
10.0572	1.04972
6.39023	0.512766
7.21958	0.854066
4.90374	2.8419
9.3338	0.361413
3.39264	-0.13591
7.64296	1.27185
12.2965	-0.40721
8.41732	0.31058
9.33195	-0.01452
9.97933	-0.89038
6.99034	1.00855
7.9074	0.550524
8.74711	0.138862
10.8553	0.001606
7.89533	1.11727
7.86402	1.01012
10.9035	-0.79778
8.9116	-0.32129
8.48542	0.393635
10.4529	-2.4426
8.39698	1.02533
6.4962	-1.69916
10.4105	-1.63797
8.59298	1.02613
12.6677	-0.58097
7.17153	-1.35384
8.22927	2.19084
11.2347	1.02404
8.83116	1.36671
8.48356	1.1381
7.8863	-1.9533
8.7893	-0.28537
9.90855	0.446988
9.27221	0.279867
7.34098	-1.11373
8.11638	0.416619
9.72309	-0.93534
11.6199	-0.18138
8.3886	-0.21944
9.71415	-1.66974
6.85305	2.65924
9.23677	1.86682
8.43506	-0.40698
5.87317	2.51774
7.06757	1.68415
9.83894	2.06529
8.63178	-0.99948
9.72075	-0.88374
7.62765	0.794955
9.38308	0.100254
7.93092	1.50264
11.0828	-0.28685
9.03872	0.526491
11.095	-0.35573
8.814	1.02137
9.67759	-0.61703
8.20341	0.331332
7.84316	0.472822
8.44336	0.258515
8.79329	-1.42744
9.38635	-1.33869
7.43957	-0.22977
10.7313	-0.39435
10.7874	1.8763
5.10464	0.440097
6.43419	1.39569
10.0415	0.12909
9.85288	-0.88147
10.7521	-0.26548
15.0577	-2.45647
4.92765	-1.20594
8.26106	0.979792
6.91923	-0.54523
9.82008	0.325627
10.5666	-0.94751
6.61662	2.81701
8.00792	0.447312
6.19176	-0.11943
7.84324	0.962897
6.55223	0.188776
9.50517	2.52492
9.23768	0.218752
6.62611	-0.98813
11.9154	-0.68548
11.1724	-0.80951
3.64489	-0.6404
9.51544	0.403124
7.32195	0.005472
8.7278	-0.54766
9.16551	-2.51173
8.94071	-1.05713
13.229	-1.16483
8.9682	-0.50239
10.4611	0.165431
9.56405	-2.66494
9.37635	-0.43756
9.34117	0.055811
9.2417	0.38302
7.62534	1.57361
7.88606	1.98643
10.1262	0.351465
8.82311	-0.65701
8.44075	-0.72236
6.5335	0.501238
8.9729	0.565048
9.44986	0.168564
10.2373	0.219484
9.92267	-0.31007
9.48925	-0.61316
11.6765	-1.57919
8.23466	-0.31018
10.5091	-1.22905
9.05162	0.001964
7.85243	0.345398
6.66647	-0.68357
6.22109	0.207201
8.81527	0.248257
7.55157	0.593347
9.77543	-0.48258
8.11409	0.991993
9.72692	-0.08937
7.91037	0.116351
9.25623	-0.81596
8.87655	1.15485
8.82734	-0.15277
7.1053	-0.16035
6.99766	0.46783
7.93059	0.696585
10.1517	-0.90391
8.25253	1.06317
8.65111	0.131785
8.78339	0.370296
7.75109	0.960968
10.5684	-1.44038
7.15657	0.676083
4.16977	0.309833
8.49595	-0.52875
10.7175	-0.52712
8.6756	0.643023
8.19682	-1.24841
7.15097	0.687277
8.72292	-0.30062
10.4979	-1.02999
8.65911	-0.66885
8.1312	0.200747
4.19622	1.42686
7.5072	1.89354
7.901	1.41817
6.06078	0.867667
6.43951	1.17124
6.63769	0.774877
5.1701	0.953036
5.7202	1.54882
5.27097	1.27735
8.06536	-0.31143
8.18006	1.14179
8.45678	0.379663
5.12317	2.01774
5.4971	2.82509
3.8765	0.896365
7.91183	2.2266
7.82915	-0.66907
7.79826	-0.60729
7.47681	0.742878
6.56423	-0.13924
8.98496	-1.50676
9.8515	-1.0089
9.00537	-0.2522
9.63963	0.825952
7.7041	0.160045
6.76813	-1.27218
9.88643	0.59247
8.18952	1.12286
14.0237	-2.22058
3.26076	0.127851
8.74161	1.25494
9.5327	-1.77217
9.25812	-1.22301
8.8864	-0.33879
8.62517	2.04289
6.42294	3.61727
8.14157	0.541149
7.53316	-1.77309
4.65374	1.3419
8.36693	-0.0845
7.22204	0.849148
9.57668	0.869014
5.81074	1.02788
10.5939	0.957952
9.87056	-1.58198
6.23202	-0.19996
5.6786	2.21104
7.67089	0.477526
11.1422	-0.23417
9.96073	1.4076
7.87806	0.609216
9.37932	-1.06215
7.53463	1.6689
8.45123	0.005485
8.26704	-0.26999
9.02168	-1.58021
7.30683	1.08284
6.67031	1.64861
8.75302	-1.3469
8.93858	1.4519
10.6656	-1.89719
7.42777	0.437697
8.57115	-0.98315
11.826	-1.34958
12.388	-1.60253
9.66269	-1.01023
9.58167	0.019612
9.20879	-1.12435
4.41238	1.82462
12.7067	-1.13648
10.0771	-0.48918
6.23226	1.10372
11.3665	-0.34287
7.05219	1.18885
8.28979	0.069784
8.75952	0.846292
9.03009	-1.15224
7.07457	1.28486
8.72645	1.19647
7.93544	0.393197
9.8207	0.723936
10.1825	0.098178
10.7332	-1.02737
8.3487	0.870833
5.2851	2.72302
9.81139	-0.71484
9.45672	-1.54895
8.70546	-0.50298
8.33352	-0.50788
9.21431	-0.37837
9.77282	0.362438
4.81566	-0.98195
9.18471	-1.22419
8.15103	0.522246
6.85867	0.101966
8.81965	-0.07106
7.00943	-0.45062
8.33446	-1.10069
7.53817	1.48142
11.0043	-0.40784
9.58118	-0.84721
7.91091	1.08613
10.7462	-0.73253
11.4596	0.079982
7.94667	0.2658
11.6063	-1.28999
8.82281	-0.14373
11.4798	-0.9373
6.77995	-0.26667
8.26484	-2.06652
11.2408	-1.01347
7.02008	1.77913
8.47317	1.21281
11.2049	0.1712
12.2843	-1.50039
9.10432	-0.45009
9.89324	-0.02792
9.50388	-0.90254
8.4872	0.722086
10.2922	-0.39871
10.6799	-0.62159
7.70913	1.13952
12.9539	-1.69573
7.03836	-0.25741
8.9635	-0.85873
7.86979	1.3287
12.6672	-0.9137
10.4049	-0.41973
11.1778	0.964537
7.2878	-0.11244
10.6522	-0.39644
8.70083	-1.24252
8.14566	-1.82816
6.22855	-1.80772
9.44451	-0.47437
9.27005	-0.97186
8.75444	0.187616
8.74396	0.449165
10.1593	-0.85042
8.95661	-0.47922
8.40538	1.18347
7.19368	-0.33711
7.22677	-1.46432
7.14803	0.849164
7.842	-0.69477
7.56851	1.12706
6.71596	0.618339
9.12753	-0.96183
9.13287	-0.50719
8.17994	0.197895
11.1664	-0.88163
10.6009	1.33262
7.48136	0.974369
11.1664	-0.42481
11.8111	-0.8515
8.97619	-0.65915
8.77783	-1.19032
8.01879	0.121567
7.80111	-0.613
7.7201	-0.6159
9.16525	-0.22528
7.01551	0.432126
9.18985	-0.56041
5.13128	2.00152
8.36895	0.086402
12.1681	-1.34697
12.5471	-1.99671
11.3547	-2.22236
12.6559	-1.69486
8.36197	-0.35862
6.42376	2.58649
10.0218	-1.05446
8.97246	0.105331
8.27574	0.006282
13.0419	-1.67529
10.0598	-0.58436
9.67172	0.021033
10.075	-0.24197
11.7836	0.804358
5.80973	-0.97008
8.09439	0.635525
10.8834	0.586052
9.58535	0.122538
8.14583	-1.30245
9.70954	-1.10393
11.5547	-1.30512
10.273	-1.32591
7.58963	1.80996
10.5526	-0.32355
6.36077	-0.07217
8.93838	0.002043
13.5401	-1.37972
8.14519	-0.02629
9.36308	0.874679
9.39538	-0.74051
10.4958	-0.85936
4.30751	-2.26964
9.60428	1.39538
10.02	-0.01756
9.68713	-0.86342
7.77407	-0.72383
8.12337	0.118599
7.54139	0.485461
7.54356	-1.51889
7.9381	-1.61211
10.753	-1.1909
10.4984	-0.25868
8.06842	-2.8436
8.34121	-0.74533
9.88755	0.639549
7.56307	0.01909
10.9304	-0.37568
7.96697	-0.64071
10.7403	-0.76433
8.73095	-0.09743
8.63663	1.2845
8.73897	1.12599
5.91928	3.59545
10.9466	0.744772
7.10851	1.47949
9.84001	0.877741
9.69028	-0.64241
7.53392	-0.80375
8.02077	0.323802
7.7311	-0.31697
10.3076	-1.39494
11.6819	-2.45591
8.86043	0.644468
8.63297	0.302303
9.31479	1.33622
7.38257	-0.30198
11.0425	-0.9021
8.58008	0.133072
9.10632	0.1527
9.48738	-0.56009
8.75675	-1.817
8.08263	-0.34595
7.54324	-0.62332
10.4101	0.860506
11.7986	-0.55825
7.5387	0.067828
6.02038	0.608614
7.89738	-0.36076
9.06984	0.509699
9.85193	0.401352
9.06858	-0.14294
5.75088	1.14762
11.3689	-0.06597
13.1026	-2.0261
6.89471	-0.8002
7.08361	-0.34792
7.12009	-0.18993
9.85313	-0.44933
3.40426	-0.46316
9.31516	0.698746
7.13743	-1.28563
8.007	-0.44576
6.6125	0.343236
12.1486	-1.78642
6.17526	-0.53123
12.1708	-2.43352
9.20496	0.194016
8.90156	-0.3691
10.7374	-0.16362
7.6277	1.20776
6.47277	0.347692
10.4911	-0.09492
12.8336	-0.51241
9.48309	0.602055
10.8621	2.70881
7.05635	1.03253
10.5801	-0.8961
9.21744	-0.11972
12.5172	-1.75928
10.0124	-0.52288
10.2573	-0.30258
10.0622	-0.52349
8.53589	0.624712
6.23711	4.26394
7.96774	1.63275
8.64494	-1.13074
8.48401	0.100259
11.0301	0.216663
10.6109	0.715315
9.05152	-0.0528
14.3426	-2.16847
8.35539	-1.14253
9.56384	-0.30339
9.81865	0.241495
11.1881	1.04918
9.28444	-0.69009
8.14865	-0.36022
6.31951	-0.37493
6.90356	0.456956
11.5082	-0.54128
8.94532	0.474685
11.054	-0.63992
8.93704	-0.17759
13.0107	-2.12053
7.20831	-0.59732
4.2873	-2.22923
7.49344	0.158352
9.87222	1.28458
8.59763	1.06881
9.64144	-1.78098
10.0416	0.128867
7.81033	-0.47544
10.0194	0.677333
7.7706	-0.39596
7.11462	1.20477
14.3204	0.722604
6.20064	-0.13719
7.42502	0.718192
6.30183	0.385562
9.08751	0.037082
8.87472	-0.52927
7.45398	0.081271
9.64991	-1.03574
7.99932	-1.53548
7.93926	2.22669
10.2723	-0.66576
9.44858	-0.4825
8.43393	1.01094
9.21818	0.387935
8.28013	0.508013
9.83441	-3.01945
8.70793	-0.34758
10.581	-0.65115
7.80061	0.861935
8.04663	0.556108
9.16889	-1.51349
9.3338	-1.67838
11.8285	2.93824
7.03732	2.91458
11.2381	-1.04213
8.04774	-0.80226
10.0872	-1.96235
6.22143	-0.17877
8.25998	0.773265
8.67367	-0.52304
3.52989	-0.71441
7.69226	-1.33428
8.03496	-0.6359
8.5274	0.513428
8.94271	-0.06612
8.27384	-0.85119
8.21361	0.222153
8.19007	0.688133
8.07962	-0.591
9.10351	-0.38772
7.81726	0.415732
3.80751	-1.26964
9.84981	-1.82084
10.1116	-1.07792
8.27706	-0.61703
9.70713	0.69095
6.96109	0.341898
5.86767	2.52875
6.33164	1.15601
6.91745	0.215356
11.3188	-0.33511
10.3437	1.33499
10.6467	-1.8939
7.28055	-0.09795
7.6591	0.732044
7.58847	0.760149
10.4596	-0.81404
11.1178	-0.50796
8.60435	-0.47055
8.87996	-0.3259
8.5527	-1.05515
7.5303	-1.01035
9.84868	-0.40414
7.57501	-0.00479
8.68446	-1.20977
9.49431	-2.33925
9.4948	-0.83045
8.9941	-0.2917
8.42089	0.451456
9.49259	-0.82603
10.939	0.307758
9.16527	0.814696
9.90355	-0.14215
8.81532	-0.64142
12.9018	-0.84465
13.3133	-0.98957
8.65117	-0.56418
6.70017	-0.41111
11.4373	-1.07043
9.29132	-0.47744
8.46279	-0.36782
9.6591	-1.00306
8.16378	-0.16842
8.17381	1.15428
9.12016	-0.08116
9.93984	-0.89046
9.11162	-0.52674
8.85404	-0.41485
9.94555	-1.19699
8.85131	0.291609
11.7189	0.470203
7.87037	1.55248
10.5931	1.92087
11.7461	-1.24094
7.29765	0.054078
10.6209	-0.52556
8.57476	0.284486
9.39436	0.077694
9.75946	-0.22569
7.93272	-0.16895
6.48685	0.015522
7.25992	-0.70055
8.77279	-0.04369
7.97063	-0.24476
8.717	-1.99998
4.34896	1.12138
7.27839	-0.50652
6.45447	-0.64487
8.38654	-1.07658
5.75111	0.317071
9.96741	0.479845
11.4346	-1.09529
9.64397	-1.23769
10.3192	-1.60932
5.95692	0.350244
7.66503	-0.8669
10.4929	-0.54679
8.07141	0.121266
9.03293	0.715691
7.72148	0.37633
8.13374	-0.10833
9.33739	1.31944
6.92777	-1.20616
7.90437	-0.37472
8.85978	0.929813
8.25449	-0.24489
9.93643	-0.65269
9.52844	1.18133
9.59724	-0.12621
9.16521	-0.39333
6.73059	2.35811
9.87697	2.16867
11.6008	2.87616
6.70998	2.14828
11.0161	-0.38313
10.8956	-1.4012
9.05791	0.913193
11.328	0.049111
9.07335	3.12844
9.14874	-0.60098
8.19744	0.343283
9.16464	-0.27902
8.48913	-0.15396
5.10984	3.07354
11.6713	-1.55343
11.8024	-1.15366
11.7426	-1.53383
9.48199	-0.09757
8.74246	-0.26474
8.50755	0.205078
8.00967	2.19276
10.2229	-0.08041
11.0691	-1.65115
10.3452	-0.58519
7.92859	-0.86795
8.01171	0.13573
8.8168	-0.06536
11.3474	-1.29533
8.83359	0.09136
7.50205	-0.74002
4.77975	2.2598
8.01009	1.73837
7.99003	0.070192
8.37109	-0.37685
9.61793	-1.80184
7.98805	0.38923
8.65646	1.87003
8.22034	0.467264
7.13545	0.192249
9.74264	0.049978
5.30202	-0.78475
6.65411	3.24954
7.77357	0.389945
7.3192	1.41185
5.88766	1.2139
9.06604	-0.195
10.9086	1.24132
7.35582	2.50853
7.8253	0.508552
10.253	0.09791
6.80066	2.09518
9.95216	2.25483
11.984	2.98596
6.75424	2.65066
8.86687	1.00441
7.21382	1.39167
10.9166	0.593695
8.27786	1.32307
9.35517	-1.27634
8.34737	-1.1265
6.93587	-1.22237
9.2186	2.36581
9.41505	-0.00581
7.4706	2.42327
8.40448	1.79498
9.98218	-1.05642
7.30897	1.43231
8.16418	-0.39126
9.05142	-0.73836
7.4899	0.957292
7.23499	-0.00684
9.78323	0.370623
8.83273	-0.9273
7.60653	0.606246
6.91264	0.999015
8.25959	0.470038
8.06227	0.13955
8.25831	-0.69732
8.8453	-0.39738
9.71349	-1.66842
10.9338	0.011223
10.2334	-0.4726
8.936	0.493334
9.08028	0.828662
10.0388	-0.19876
9.64851	-0.26799
10.1214	-0.5779
9.16676	-1.59537
9.20745	-0.42067
8.01748	-0.74172
8.89044	-1.51679
10.2161	-1.21209
8.21029	0.943896
8.34684	0.526499
8.61601	-0.49385
7.66016	0.113683
8.71782	1.16829
10.6308	0.206661
8.9919	0.175348
9.16924	0.610378
7.79561	1.31672
7.46402	0.768456
7.42014	1.52506
8.71265	0.786788
6.25573	2.63376
10.9254	3.59184
5.16351	0.966212
7.13355	-0.21685
7.89618	0.144736
8.67697	0.08006
7.35667	-0.25019
10.2721	-1.17967
7.97908	-1.49501
9.03371	0.395726
7.13615	0.377067
10.1341	-1.36032
8.75248	-0.51573
10.3926	0.223881
10.3101	-0.3819
9.08585	0.143449
8.8715	0.671658
8.3735	-1.60178
8.36148	0.77895
9.27865	-0.19197
9.96757	-0.14606
10.7526	0.517202
7.20105	-0.35185
8.75117	0.194159
7.49385	-1.16841
8.4377	-1.1789
11.0259	-2.20269
9.73968	1.52984
9.72353	1.0161
3.82223	-1.29909
13.147	0.543615
10.9628	-0.91644
9.3349	-0.06588
9.87294	0.248351
10.0015	-0.33809
9.1285	1.4395
9.41313	0.122599
8.47701	-0.49087
11.6836	-1.3308
8.97066	-1.03339
8.62063	-1.30418
7.67465	0.469999
8.56333	1.47727
9.25934	0.347748
9.24838	-1.06275
8.16306	-1.03289
7.89704	0.025216
10.154	0.681182
8.40534	-0.44534
11.4559	-0.02465
7.60556	2.72597
10.8822	3.03864
3.79216	-1.23894
8.53229	-1.36808
9.49228	-0.99034
7.84122	0.136854
8.11767	0.028749
8.09523	-0.25338
10.2486	-0.73866
9.07858	0.05494
7.11263	1.71182
8.70171	0.355137
8.63631	0.02061
8.73965	-0.11482
8.36257	-0.90584
9.17012	0.952984
6.06972	1.91082
8.88451	1.92748
11.7096	-0.501
7.84213	1.74975
13.1993	-1.16926
6.63735	-0.28547
8.97364	-1.78813
13.7345	-2.31431
8.36856	1.62821
8.0361	-0.6382
10.6393	-0.76776
8.72654	-0.01908
9.56795	-0.26949
8.31577	0.732944
8.81542	1.01853
8.14074	0.276285
10.7619	-0.53456
10.4048	-1.98526
3.30751	-0.26965
9.63373	0.61133
10.374	-0.89871
10.9663	-0.67566
8.46288	-0.46261
3.85464	0.940097
5.39586	4.03259
6.10771	2.77381
9.37833	-0.59752
8.76149	1.03478
9.82493	2.24361
9.73032	0.107591
9.27966	-0.80077
8.01672	-0.21414
6.78227	-0.27132
8.40638	-0.54868
9.08969	-0.8149
7.03592	-2.77861
7.85595	-0.88759
8.54275	-0.43613
3.14349	0.058378
13.0344	-1.69726
8.15964	-0.05519
9.59669	0.063544
8.3789	0.310469
8.76209	-0.37895
9.05677	1.90883
8.3076	-0.35112
8.08505	0.737835
10.2392	-0.68925
7.61006	-1.40082
11.2823	-1.43847
9.50986	-0.07085
11.061	-1.1731
10.2054	-0.47375
9.60952	-0.35262
8.22353	0.291102
8.26813	0.371672
4.68512	-0.72087
7.05476	-0.29023
7.08094	-1.17265
7.80816	-2.04809
8.31947	-0.27361
8.62595	0.444598
8.68288	-0.00128
12.4058	-1.47366
8.07818	0.002794
8.78719	-1.52414
13.0209	-1.49572
6.67142	-2.04961
11.6987	1.63659
6.78775	2.12099
10.6922	-1.12032
9.52227	-0.6792
10.9412	-0.62546
9.29648	-0.08211
8.02687	0.68443
7.91666	-0.01402
6.62384	1.40169
7.612	0.935139
9.11885	0.127626
10.877	1.04906
9.65736	-1.10264
9.16006	0.143028
4.41899	0.981328
8.8313	0.095955
8.32374	0.572698
7.66479	-0.50529
11.987	-1.31343
8.30667	-0.248
9.04175	1.54959
9.0526	0.802741
8.36114	0.346
9.33521	-0.51128
7.18535	0.618526
8.3343	0.399682
7.1554	-0.4915
11.007	-1.18963
8.42056	1.89704
11.19	-0.74684
7.78688	-0.42854
10.0462	1.83024
8.37433	-0.48457
10.5997	0.251797
8.53078	0.757745
5.93849	-2.05767
8.84509	1.21775
8.43244	-0.60081
7.06318	0.137733
8.89654	0.522067
8.71951	0.194051
10.6003	-1.1228
11.2159	-1.04981
7.35457	-1.71992
8.38729	0.72733
12.3972	-1.33473
6.97069	1.35185
10.1801	-1.71089
6.58745	-1.3556
6.29746	0.973307
9.0522	-0.2256
7.23588	-0.00861
10.1305	-0.02281
11.0859	-1.63743
10.2841	-0.40907
7.66049	0.838172
7.97333	0.212483
9.21086	-0.91981
8.67995	0.398654
8.01896	-0.46968
9.56854	-0.06879
9.9209	0.396404
8.58213	-1.11402
8.68804	-0.72672
8.15554	0.338295
5.19071	1.43787
8.92169	-0.40937
13.0548	-1.07078
6.58575	0.878756
9.94608	0.240146
7.78393	0.36922
9.2117	0.039761
8.40541	1.50432
9.01701	-0.88879
7.55952	0.174181
7.61651	0.335227
7.73158	5.79378
7.44394	-0.06359
8.91812	-0.0777
7.29038	3.17778
8.39755	0.773129
10.1758	0.94173
9.7279	0.649405
9.36148	0.942
5.3784	0.536419
9.95889	-2.48378
6.13497	2.55435
7.18008	2.00518
6.74434	0.561582
9.11881	0.127723
7.86928	0.198518
8.57367	0.549154
8.6923	-0.16443
8.55245	0.115284
7.86188	0.641573
9.00124	0.779079
8.88153	1.73885
9.01758	0.228914
8.7406	0.151875
8.37394	3.2745
9.53321	-0.24213
6.95901	-1.65394
11.0581	0.211495
12.739	-1.35928
10.2501	0.171627
8.17468	2.2084
9.29044	-0.6438
8.65918	-0.09818
9.73907	0.341148
11.0103	-1.39382
3.71587	-1.08638
8.21143	-0.85463
7.6569	0.120201
9.67243	-0.39599
9.54671	-1.33487
9.0264	2.13295
8.70618	0.28413
7.99697	1.50795
12.2159	-2.34033
5.79663	-0.30004
8.51783	-1.09857
9.37342	-0.38151
10.5992	0.7386
8.58876	-1.35821
8.8238	-0.73966
10.8916	-0.43641
9.82355	-0.35387
8.83522	-1.3051
10.238	-2.26391
6.96155	-0.35486
9.15226	-0.87051
7.02444	1.09634
6.42134	-0.1933
9.34103	0.099496
9.12482	0.779378
9.93355	0.292048
10.6532	-0.19939
8.40331	-0.34346
5.2686	3.03105
10.657	1.78328
8.33958	0.310064
8.6657	-1.06732
10.9216	-1.19393
9.3101	0.56275
9.61143	2.19391
8.83192	0.495315
9.02018	0.32498
8.52179	-0.30543
8.85949	-0.72976
5.34518	-0.87106
5.96436	4.62904
5.88046	5.53231
6.92437	-0.85952
6.87949	0.505096
8.48421	0.020801
7.61789	-1.66754
11.1602	-0.28415
7.94561	-0.32298
8.18696	1.25915
9.8959	-0.76278
9.17355	-0.8452
5.14649	1.52631
9.66201	-0.76625
6.75598	0.30734
5.06251	0.524355
9.68936	-0.3895
7.60061	0.092007
9.06267	0.47859
7.66057	1.23662
8.95956	-0.35089
12.1551	-2.52112
8.38653	1.33215
9.99169	-1.24522
12.9892	1.32152
9.81559	-1.16803
5.2656	2.76202
5.86391	3.96869
7.35676	0.431709
7.94692	-1.43068
12.2806	-1.32263
9.44856	0.1319
8.6466	0.208699
7.12007	2.22302
8.05247	0.544425
8.05464	-1.84519
9.96763	-0.02718
9.81422	-0.09318
7.7255	0.599258
7.23589	1.57848
9.07183	0.68064
6.8339	2.26927
13.2477	-1.53123
12.6388	-1.05905
11.554	-1.07174
8.29053	0.487216
7.42654	0.715154
8.89147	-1.22518
9.25986	1.44607
11.1665	0.316282
9.09873	0.710485
7.43278	1.49978
8.48459	-1.27269
10.8408	-0.87866
7.27942	0.734384
10.4746	-0.95498
7.64003	-1.01598
9.88275	-0.85757
9.91567	-0.6861
8.98544	0.18827
9.90684	-0.52045
9.45656	-0.70102
9.51589	-1.0947
9.07717	0.449594
7.13598	2.09338
10.426	-1.18702
6.45962	1.34485
4.35713	-0.0649
8.39644	-0.63373
9.35633	-0.15489
6.73541	1.96318
8.75365	0.90736
10.0866	-1.0662
9.82767	-0.78893
4.52038	-2.39139
7.90588	-2.24353
9.04067	-0.64734
13.5021	-2.14293
8.70711	1.2799
8.40944	-0.76863
5.30648	2.03642
5.7089	0.846283
9.29156	0.110981
7.08913	0.646046
7.79476	0.460722
8.83612	0.43297
6.77298	-0.55674
9.53698	-0.75881
8.99264	-0.22674
7.83753	0.974318
6.50415	1.45485
9.69065	-0.31301
8.1312	0.200747
8.27837	0.432484
8.42412	-0.02394
9.12266	-0.74342
7.62143	0.453632
7.98128	-0.81733
8.9164	0.379294
9.15588	0.053581
9.51549	-0.29282
4.22178	-2.0982
10.9185	0.185438
7.56965	0.153938
8.13458	-0.44985
6.40348	-0.98766
8.7261	0.244294
9.27924	0.390384
10.4594	-0.98167
6.58004	2.77701
7.84721	2.12488
8.08968	1.38888
6.39264	3.37386
7.59643	1.63143
7.04718	1.84272
4.35464	-0.0599
7.63636	-0.28349
8.75949	-1.05582
8.91874	-0.54426
7.53597	0.221283
7.24981	0.149758
9.24788	-0.55868
4.264	2.12138
5.10464	2.4401
6.62023	0.57883
5.79702	0.670043
8.53018	1.76393
5.55808	2.70313
10.3957	0.447163
8.99972	0.105783
9.0821	-0.2854
8.84045	0.138402
9.83699	-0.49104
9.5166	1.30716
7.86319	2.37883
6.6506	0.267046
9.47694	0.865417
6.34518	1.12894
5.92777	1.4377
3.7195	-0.78962
4.04925	0.550876
4.08136	1.65658
5.17134	3.47663
7.34457	1.77402
12.0732	-0.38796
5.03619	3.49585
7.45879	0.650658
5.20432	2.58058
8.31893	1.41239
11.0188	1.81899
7.09027	0.46884
10.1076	-0.24932
7.87419	0.714766
8.93225	-0.57127
10.9738	1.01134
6.67594	2.58521
10.5638	-0.34597
8.70665	-0.42407
10.9623	-0.33998
12.4149	-2.02676
9.12319	-0.36758
9.31308	-0.52095
10.8032	-1.11925
8.80733	-0.18065
6.52509	-0.40082
9.98759	-0.40695
11.1813	-0.99815
3.49725	-0.64914
8.87577	0.806218
10.1689	0.196531
10.5656	-1.31187
6.62233	1.90057
10.8615	-3.07367
5.40882	1.00165
8.80872	-0.87928
10.7432	-0.62001
9.66169	-0.86023
4.0332	1.7529
12.5542	-2.4366
11.2178	-1.87785
9.68638	-0.67866
11.5549	-1.57462
7.66799	1.65324
7.77977	-0.73524
5.29113	2.06712
11.5632	-1.72685
10.9111	-1.33504
9.09269	-0.19115
7.46145	-1.35467
8.16383	1.49164
10.2808	-0.65354
7.7226	-0.98204
7.88295	-0.33189
5.1568	-1.66422
8.04313	0.177818
9.70365	-0.89646
8.70336	-0.04224
8.43192	-0.12569
9.89536	-0.57055
9.55839	-1.23798
8.44073	2.02648
7.18643	2.1849
13.2208	0.060423
9.7691	-1.37904
8.84884	0.996423
7.29812	0.548994
7.08734	-0.60643
9.1076	0.048874
10.4564	-1.34446
10.1666	-0.7001
9.7714	-1.60573
9.88091	-0.98028
10.3418	-2.17273
9.83108	0.096382
8.65834	-0.75891
10.6212	-1.13715
7.43685	0.694539
9.92985	-0.87047
11.1716	1.74834
10.5058	-1.71829
8.18966	-0.01398
9.15719	2.40183
10.5578	-0.51167
9.04774	0.598621
8.38921	-0.51434
6.81785	1.1886
8.4671	-1.78898
9.83744	-0.0418
7.52909	0.878904
9.26164	-0.01244
9.92506	-0.48565
10.269	1.59432
11.0168	-0.68688
8.62602	-0.60267
10.6308	-1.41234
8.28806	1.52908
11.2569	-1.81977
9.49073	-1.04438
8.76207	-1.47388
7.88809	2.10261
8.73614	0.942379
10.0294	0.20524
9.86542	-1.36551
8.63015	0.173708
8.31481	1.68552
6.96145	-0.35467
8.69962	1.15852
11.7512	-1.85341
8.20413	2.69876
7.4201	0.856297
5.27509	2.09918
8.45123	1.03463
7.99738	0.164383
7.87498	-1.69972
11.978	-2.32284
7.95291	-0.9166
5.37885	1.89167
8.77477	1.14457
6.12943	0.730355
8.58125	0.271512
10.527	-0.68863
8.62179	-0.1753
10.4872	-1.18538
8.38549	0.053314
7.86936	0.91065
10.57	-0.5133
8.62656	0.852093
4.80585	1.68153
6.71158	2.84092
11.5638	-1.26349
11.7219	-1.21857
12.1604	-1.25249
9.88754	-0.44601
6.80037	0.862414
8.23459	-0.41892
7.11146	-2.92969
6.81116	-0.05408
8.13869	0.185773
10.3358	1.25106
9.26233	-0.76612
9.10665	0.344455
7.72043	1.2085
4.89781	-1.14626
7.28783	1.78967
9.19678	-0.12948
9.6829	2.11929
11.0321	-2.04175
7.50475	0.687005
11.4757	-1.98223
10.415	-0.39091
12.7693	-1.65247
9.4447	0.40383
8.44893	0.322325
7.137	-0.4547
3.29336	-0.24135
8.63526	0.362559
8.03677	-1.24924
7.8594	2.27543
10.2839	-0.30376
9.6762	1.20536
10.3543	-0.24544
8.94274	-0.8172
10.9792	-1.22026
7.66844	-0.34766
4.54751	0.724277
9.10273	-1.29752
11.368	1.28631
7.77801	0.381072
10.143	-0.7508
10.6333	-0.90125
10.8546	-0.68017
7.92077	0.208701
9.10038	0.063316
6.94168	1.68488
10.8782	-0.27136
9.54403	0.168871
5.95119	3.53163
7.80295	1.75857
8.85644	-0.97473
9.22157	-0.56435
7.63511	0.549073
13.2362	-1.63219
10.7394	3.98503
6.28929	0.41065
10.217	-0.96592
9.54632	-0.44327
8.31376	-0.57726
11.3417	-1.3365
9.11591	-0.35303
8.85409	-1.0588
8.61268	-1.79135
9.71298	-0.39695
8.56072	0.697852
7.4927	-0.52225
12.5499	-1.72661
9.17819	-0.53708
8.33753	-0.41098
10.6447	-1.13015
4.07598	0.497418
10.6833	-0.69481
8.80156	-0.53484
11.2426	0.175503
10.0533	-0.70709
10.0353	-0.60237
9.72252	-0.18811
6.18087	-0.54244
10.1288	-0.04555
10.1054	0.228296
12.4902	-1.76014
9.33058	0.874099
10.9797	-0.91062
8.06176	-0.42702
10.5908	-0.67069
5.65024	-0.6511
12.1681	3.15948
7.36795	2.55733
7.27438	0.744473
8.0988	-0.14735
9.35549	-0.60576
8.42238	1.97953
8.77126	-0.24929
9.33932	0.187777
11.541	0.684134
8.78634	-0.50441
7.5599	-0.85572
4.36023	1.09884
10.2439	-0.95261
3.945	-1.24063
8.53003	-0.07084
7.84887	3.66673
10.5973	0.116588
10.3186	0.450607
7.15133	0.160494
10.0905	0.685525
10.8907	-0.33025
9.62714	-1.75237
8.91129	-0.18951
8.35996	2.34836
10.9528	2.5933
11.519	3.07399
6.66536	2.71954
9.07717	0.160807
8.49641	1.37251
8.91349	1.16223
10.3239	0.001608
12.8899	-0.98756
10.7625	-0.2499
9.94171	0.506683
9.29124	0.241815
9.62644	0.596325
6.0369	-1.42443
8.87679	-1.19582
9.90296	-0.58574
8.05116	0.635837
7.32697	-2.38986
8.69188	3.05525
10.9726	1.42809
13.0999	-0.72739
12.0858	-0.587
5.14422	3.2798
8.00895	-0.08082
5.96492	-0.11054
7.95906	0.241037
8.03937	-0.14165
7.61033	0.829587
5.58592	2.12138
9.00218	0.458794
5.4437	2.68083
6.82838	2.3935
4.61574	0.587825
10.0372	0.833577
6.79447	-0.93957
3.9858	-1.62624
4.36177	-2.07416
8.26355	0.541176
4.90673	3.75477
4.79336	2.23258
5.37235	2.82353
7.72876	2.23897
7.24577	0.801683
6.59539	1.95445
8.28037	2.42847
8.38699	1.43811
9.22995	1.23659
9.68272	-1.00011
8.57617	-0.68919
7.54637	-0.44337
11.2985	-2.25669
8.24895	-0.13257
8.78142	0.701237
5.42944	2.13034
9.9452	1.01755
13.5774	-1.21775
11.1324	-0.55272
11.4848	-1.45099
9.69247	0.280026
7.71864	-0.97413
10.152	-0.39594
9.44093	0.33832
9.59699	0.911235
6.74829	0.966581
12.0372	-0.13016
7.27306	3.08695
8.02079	0.117575
8.56287	-0.30144
7.73756	0.46197
6.2124	1.14343
8.84012	-0.17833
9.25042	1.03442
9.39462	-0.85216
10.9016	-1.78077
4.0332	1.7529
9.06996	1.70927
11.1741	-0.71507
7.38247	0.224277
8.6178	0.198403
10.3949	0.60966
8.39695	6.74963
9.25848	0.221196
9.79487	-0.56072
9.30491	-0.24448
9.96728	-0.4664
10.8242	-0.19729
9.4482	-1.60318
10.9855	-1.8388
6.6257	2.79884
7.14461	1.53009
9.93575	1.96278
9.52187	-0.34964
8.59904	-0.37377
10.0856	1.049
9.88387	-0.90132
7.74179	-0.33834
10.0597	-0.79038
8.48709	-0.51102
9.4852	-1.21185
6.68611	-0.72284
6.2668	0.115769
10.6732	-1.49727
7.82034	-1.37659
10.6308	0.120446
8.04048	-0.38446
9.13055	-0.62803
8.43287	0.123482
7.84849	1.99952
11.3982	1.21898
6.57029	2.7965
9.45513	0.722827
9.94971	0.465918
7.45695	0.782596
7.96805	-0.79088
8.2848	1.6425
10.5631	-0.17724
8.75641	-0.01092
6.11273	3.06778
6.50705	0.279133
9.34314	-0.58106
8.19409	0.75705
9.75887	1.34868
9.44032	-0.61657
13.2239	-1.86688
11.7679	-1.0607
5.35558	-0.06178
10.9461	2.00121
8.56589	0.088402
5.77008	2.27913
6.96109	0.341898
11.1136	-0.00204
9.32414	-0.04434
9.26992	0.064087
10.1165	-0.38389
8.68348	-0.7176
6.88074	-0.77225
6.82504	-0.66085
10.8982	-1.40625
6.74681	-0.50439
7.8441	1.21974
9.32231	-0.38054
8.50123	-0.09451
8.32971	0.485808
10.336	-1.10371
10.2936	-1.84898
9.93256	-0.71989
8.15912	1.94584
10.0917	1.30173
4.31775	2.01388
9.7666	-1.11853
6.5554	-0.12157
4.0156	0.618169
3.68911	1.27116
4.04998	1.71934
9.47042	-0.38308
8.95054	-0.46707
9.04755	-0.3986
7.38274	-0.30233
12.7593	-2.10191
9.99404	-0.29158
7.52414	-0.22398
[truncated: 3,737 more rows]
