# Supplementary material for: Dietary change without caloric restriction maintains a youthful profile in ageing yeast
Source: PLoS Biol. 2023 Aug 29;21(8):e3002245. doi: 10.1371/journal.pbio.3002245 (PMC10464975; doi:10.1371/journal.pbio.3002245)
Supplement: S2 File — (ZIP) [file pbio.3002245.s010.zip › S2_File/figure 3.xlsx]

## Sheet: 3a
Probe	Chromosome	Start	End	Probe Strand	Feature	ID	Description	Feature Strand	Type	Feature Orientation	Distance	GLU log	GLU 24h	GLU 48h	GAL log	GAL 24h	GAL 48h
CYC3	I	68716	69525	-	CYC3	YAL039C	Cytochrome c heme lyase (holocytochrome c synthase), attaches heme to apo-cytochrome c (Cyc1p or Cyc7p) in the mitochondrial intermembrane space; human ortholog may have a role in microphthalmia with linear skin defects (MLS) [Source:SGD;Acc:S000000037]	-	gene	Name match	0	8.43598	9.41098	9.38931	9.62264	9.85001	9.98515
IMD1	I	227742	228953	+	IMD1	YAR073W	Nonfunctional protein with homology to IMP dehydrogenase; probable pseudogene, located close to the telomere; is not expressed at detectable levels; YAR073W and YAR075W comprise a continuous reading frame in some strains of S. cerevisiae [Source:SGD;Acc:S000000095]	+	gene	Name match	0	6.91448	7.06654	7.50425	5.293	5.56646	5.4827
ATP1	II	37053	38690	+	ATP1	YBL099W	Alpha subunit of the F1 sector of mitochondrial F1F0 ATP synthase, which is a large, evolutionarily conserved enzyme complex required for ATP synthesis; phosphorylated [Source:SGD;Acc:S000000195]	+	gene	Name match	0	12.068	12.5024	13.1138	14.4287	14.0747	14.3236
SEF1	II	96669	100115	-	SEF1	YBL066C	Putative transcription factor, has homolog in Kluyveromyces lactis [Source:SGD;Acc:S000000162]	-	gene	Name match	0	8.3572	8.86496	9.12428	9.99701	9.53527	9.6035
COR1	II	134143	135516	-	COR1	YBL045C	Core subunit of the ubiquinol-cytochrome c reductase complex (bc1 complex), which is a component of the mitochondrial inner membrane electron transport chain [Source:SGD;Acc:S000000141]	-	gene	Name match	0	10.4504	10.9719	11.691	13.0452	12.7569	12.9254
PET9	II	163041	163997	-	PET9	YBL030C	Major ADP/ATP carrier of the mitochondrial inner membrane, exchanges cytosolic ADP for mitochondrially synthesized ATP; also imports heme and ATP; phosphorylated; required for viability in many lab strains that carry a sal1 mutation [Source:SGD;Acc:S000000126]	-	gene	Name match	0	11.7505	12.1835	12.4883	14.2127	13.8504	14.0497
ACH1	II	194122	195702	+	ACH1	YBL015W	Protein with CoA transferase activity, particularly for CoASH transfer from succinyl-CoA to acetate; has minor acetyl-CoA-hydrolase activity; phosphorylated; required for acetate utilization and for diploid pseudohyphal growth [Source:SGD;Acc:S000000111]	+	gene	Name match	0	8.54732	8.65441	9.5949	11.1006	10.4675	10.8364
YBL005W-A	II	221330	222652	+	YBL005W-A	YBL005W-A	Retrotransposon TYA Gag gene co-transcribed with TYB Pol; translated as TYA or TYA-TYB polyprotein; Gag is a nucleocapsid protein that is the structural constituent of virus-like particles (VLPs); similar to retroviral Gag [Source:SGD;Acc:S000002146]	+	gene	Name match	0	8.86104	8.30044	7.90787	6.65324	6.88852	7.1192
YBR012W-A	II	259869	261191	+	YBR012W-A	YBR012W-A	Retrotransposon TYA Gag gene co-transcribed with TYB Pol; translated as TYA or TYA-TYB polyprotein; Gag is a nucleocapsid protein that is the structural constituent of virus-like particles (VLPs); similar to retroviral Gag [Source:SGD;Acc:S000002154]	+	gene	Name match	0	6.05699	6.41783	6.46062	5.17599	5.6372	5.74653
GAL7	II	274427	275527	-	GAL7	YBR018C	Galactose-1-phosphate uridyl transferase, synthesizes glucose-1-phosphate and UDP-galactose from UDP-D-glucose and alpha-D-galactose-1-phosphate in the second step of galactose catabolism [Source:SGD;Acc:S000000222]	-	gene	Name match	0	4.03097	5.13714	5.32265	15.8018	15.1225	15.0124
GAL10	II	276253	278352	-	GAL10	YBR019C	UDP-glucose-4-epimerase, catalyzes the interconversion of UDP-galactose and UDP-D-glucose in galactose metabolism; also catalyzes the conversion of alpha-D-glucose or alpha-D-galactose to their beta-anomers [Source:SGD;Acc:S000000223]	-	gene	Name match	0	2.27549	4.01415	4.40056	16.7956	16.0093	15.9759
GAL1	II	279021	280607	+	GAL1	YBR020W	Galactokinase, phosphorylates alpha-D-galactose to alpha-D-galactose-1-phosphate in the first step of galactose catabolism; expression regulated by Gal4p [Source:SGD;Acc:S000000224]	+	gene	Name match	0	5.90842	5.83766	5.96366	17.0865	16.4433	16.2988
FUR4	II	281443	283344	+	FUR4	YBR021W	Uracil permease, localized to the plasma membrane; expression is tightly regulated by uracil levels and environmental cues [Source:SGD;Acc:S000000225]	+	gene	Name match	0	8.79797	8.74907	8.77191	10.3807	10.013	9.93354
EDS1	II	301944	304703	+	EDS1	YBR033W	Putative zinc cluster protein; YBR033W is not an essential gene [Source:SGD;Acc:S000000237]	+	gene	Name match	0	3.27549	6.25128	7.71108	8.82932	8.39346	8.37225
ATP3	II	315575	316510	+	ATP3	YBR039W	Gamma subunit of the F1 sector of mitochondrial F1F0 ATP synthase, which is a large, evolutionarily conserved enzyme complex required for ATP synthesis [Source:SGD;Acc:S000000243]	+	gene	Name match	0	10.3854	10.9151	11.3836	12.8048	12.4397	12.6382
REG2	II	337183	338199	-	REG2	YBR050C	Regulatory subunit of the Glc7p type-1 protein phosphatase; involved with Reg1p, Glc7p, and Snf1p in regulation of glucose-repressible genes, also involved in glucose-induced proteolysis of maltose permease [Source:SGD;Acc:S000000254]	-	gene	Name match	0	4.78445	6.31994	6.85214	7.91948	7.40952	7.40062
RFS1	II	338720	339352	-	RFS1	YBR052C	Protein of unknown function; member of a flavodoxin-like fold protein family that includes Pst2p and Ycp4p; green fluorescent protein (GFP)-fusion protein localizes to the cytoplasm in a punctate pattern [Source:SGD;Acc:S000000256]	-	gene	Name match	0	9.81018	9.40804	9.38225	10.7231	10.0044	10.1258
PHO5	II	429548	430951	-	PHO5	YBR093C	Repressible acid phosphatase (1 of 3) that also mediates extracellular nucleotide-derived phosphate hydrolysis; secretory pathway derived cell surface glycoprotein; induced by phosphate starvation and coordinately regulated by PHO4 and PHO2 [Source:SGD;Acc:S000000297]	-	gene	Name match	0	11.8609	11.34	9.88529	13.2247	12.9835	11.9598
MRPS9	II	535260	536096	+	MRPS9	YBR146W	Mitochondrial ribosomal protein of the small subunit [Source:SGD;Acc:S000000350]	+	gene	Name match	0	9.64198	9.58112	9.49105	10.2807	10.1057	10.1692
MBA1	II	599123	599959	-	MBA1	YBR185C	Membrane-associated mitochondrial ribosome receptor; forms a complex with Mdm38p that may facilitate recruitment of mRNA-specific translational activators to ribosomes; possible role in protein export from the matrix to inner membrane [Source:SGD;Acc:S000000389]	-	gene	Name match	0	7.92764	8.1767	8.22519	9.17746	8.87649	8.94989
OM14	II	679549	680050	-	OM14	YBR230C	Integral mitochondrial outer membrane protein; abundance is decreased in cells grown in glucose relative to other carbon sources; appears to contain 3 alpha-helical transmembrane segments; ORF encodes a 97-basepair intron [Source:SGD;Acc:S000000434]	-	gene	Name match	0	8.34674	8.77922	9.51237	10.3859	10.4459	10.7623
MRPS5	II	721390	722313	+	MRPS5	YBR251W	Mitochondrial ribosomal protein of the small subunit [Source:SGD;Acc:S000000455]	+	gene	Name match	0	8.68571	8.5383	8.55647	9.51334	9.24568	9.22541
AIM5	II	735720	736040	-	AIM5	YBR262C	Mitochondrial inner membrane protein; subunit of the mitochondrial inner membrane organizing system (MitOS, MICOS, or MINOS), a scaffold-like structure on the intermembrane space side of the inner membrane which has a role in the maintenance of cris /.../ctions and inner membrane architecture [Source:SGD;Acc:S000000466]	-	gene	Name match	0	8.09552	8.20861	8.4325	9.06931	8.76849	8.95305
FYV5	III	23523	23981	-	FYV5	YCL058C	Protein involved in regulation of the mating pathway; binds with Matalpha2p to promoters of haploid-specific genes; required for survival upon exposure to K1 killer toxin; involved in ion homeostasis [Source:SGD;Acc:S000000563]	-	gene	Name match	0	6.55804	7.47297	7.8391	8.19313	8.29383	8.30831
MOS1	III	24032	24325	-	MOS1	YCL057C-A	Mitochondrial protein essential for proper inner membrane organization; conserved component of the mitochondrial inner membrane organizing system (MICOS, MINOS, or MitOS), a scaffold-like structure on the intermembrane space side of the inner membra /.../ch has a role in the maintenance of crista junctions and inner membrane architecture; ortholog of human MINOS1 [Source:SGD;Acc:S000007547]	-	gene	Name match	0	8.7159	9.54604	9.90243	10.2985	10.5784	10.7539
CIT2	III	120946	122328	-	CIT2	YCR005C	Citrate synthase, catalyzes the condensation of acetyl coenzyme A and oxaloacetate to form citrate, peroxisomal isozyme involved in glyoxylate cycle; expression is controlled by Rtg1p and Rtg2p transcription factors [Source:SGD;Acc:S000000598]	-	gene	Name match	0	10.1426	11.3122	11.3592	8.77739	9.38316	10.1691
ARE1	III	211929	213761	+	ARE1	YCR048W	Acyl-CoA:sterol acyltransferase, isozyme of Are2p; endoplasmic reticulum enzyme that contributes the major sterol esterification activity in the absence of oxygen [Source:SGD;Acc:S000000644]	+	gene	Name match	0	10.5897	10.5623	10.4844	9.57233	9.76669	9.66438
HEM3	IV	92762	93745	-	HEM3	YDL205C	Porphobilinogen deaminase, catalyzes the conversion of 4-porphobilinogen to hydroxymethylbilane, the third step in heme biosynthesis; localizes to the cytoplasm and nucleus; expression is regulated by Hap2p-Hap3p, but not by levels of heme [Source:SGD;Acc:S000002364]	-	gene	Name match	0	10.0474	9.55078	9.34244	10.5855	10.0743	10.084
GGC1	IV	103649	104551	-	GGC1	YDL198C	Mitochondrial GTP/GDP transporter, essential for mitochondrial genome maintenance; has a role in mitochondrial iron transport; member of the mitochondrial carrier family [Source:SGD;Acc:S000002357]	-	gene	Name match	0	9.68366	9.42584	8.56651	10.2661	9.91514	9.45304
INH1	IV	135179	135436	+	INH1	YDL181W	Protein that inhibits ATP hydrolysis by the F1F0-ATP synthase; inhibitory function is enhanced by stabilizing proteins Stf1p and Stf2p; has similarity to Stf1p; has a calmodulin-binding motif and binds calmodulin in vitro [Source:SGD;Acc:S000002340]	+	gene	Name match	0	6.77844	8.39117	9.4013	10.4493	10.5893	10.7237
DLD1	IV	145826	147589	-	DLD1	YDL174C	D-lactate dehydrogenase, oxidizes D-lactate to pyruvate, transcription is heme-dependent, repressed by glucose, and derepressed in ethanol or lactate; located in the mitochondrial inner membrane [Source:SGD;Acc:S000002333]	-	gene	Name match	0	9.66111	9.62736	9.74548	11.0504	10.2346	10.3416
MRK1	IV	312951	314748	-	MRK1	YDL079C	Glycogen synthase kinase 3 (GSK-3) homolog; one of four GSK-3 homologs in S. cerevisiae that function to activate Msn2p-dependent transcription of stress responsive genes and that function in protein degradation [Source:SGD;Acc:S000002237]	-	gene	Name match	0	5.15294	7.08537	8.24784	10.2907	10.3922	9.96704
MDH3	IV	315357	316388	-	MDH3	YDL078C	Peroxisomal malate dehydrogenase, catalyzes interconversion of malate and oxaloacetate; involved in the glyoxylate cycle [Source:SGD;Acc:S000002236]	-	gene	Name match	0	10.7747	10.2604	10.3079	11.2125	10.7804	10.8332
COX9	IV	334217	334396	-	COX9	YDL067C	Subunit VIIa of cytochrome c oxidase, which is the terminal member of the mitochondrial inner membrane electron transport chain [Source:SGD;Acc:S000002225]	-	gene	Name match	0	8.05043	8.37261	8.76914	9.83169	9.95582	10.0336
IDP1	IV	334835	336121	+	IDP1	YDL066W	Mitochondrial NADP-specific isocitrate dehydrogenase, catalyzes the oxidation of isocitrate to alpha-ketoglutarate; not required for mitochondrial respiration and may function to divert alpha-ketoglutarate to biosynthetic processes [Source:SGD;Acc:S000002224]	+	gene	Name match	0	10.7243	10.8303	10.6076	11.3729	11.2489	11.2306
KNH1	IV	365068	365874	-	KNH1	YDL049C	Protein with similarity to Kre9p, which is involved in cell wall beta 1,6-glucan synthesis; overproduction suppresses growth defects of a kre9 null mutant; required for propionic acid resistance [Source:SGD;Acc:S000002207]	-	gene	Name match	0	5.52142	6.09292	6.32366	7.4591	6.9461	7.00311
STP4	IV	366739	368211	-	STP4	YDL048C	Protein containing a Kruppel-type zinc-finger domain; has similarity to Stp1p, Stp2p, and Stp3p [Source:SGD;Acc:S000002206]	-	gene	Name match	0	7.35214	10.0751	10.411	9.21059	11.3562	11.9745
ATP16	IV	443029	443511	+	ATP16	YDL004W	Delta subunit of the central stalk of mitochondrial F1F0 ATP synthase, which is a large, evolutionarily conserved enzyme complex required for ATP synthesis; phosphorylated [Source:SGD;Acc:S000002162]	+	gene	Name match	0	9.95788	10.3295	10.7252	11.8943	11.746	11.9269
GAL3	IV	463434	464996	+	GAL3	YDR009W	Transcriptional regulator involved in activation of the GAL genes in response to galactose; forms a complex with Gal80p to relieve Gal80p inhibition of Gal4p; binds galactose and ATP but does not have galactokinase activity [Source:SGD;Acc:S000002416]	+	gene	Name match	0	5.17917	6.44651	6.75463	11.8589	11.204	10.8093
TPS2	IV	593893	596583	+	TPS2	YDR074W	Phosphatase subunit of the trehalose-6-phosphate synthase/phosphatase complex, which synthesizes the storage carbohydrate trehalose; expression is induced by stress conditions and repressed by the Ras-cAMP pathway [Source:SGD;Acc:S000002481]	+	gene	Name match	0	9.99717	10.164	10.7875	11.1756	11.4445	11.6123
MRPL1	IV	682724	683581	-	MRPL1	YDR116C	Mitochondrial ribosomal protein of the large subunit [Source:SGD;Acc:S000002523]	-	gene	Name match	0	8.62536	8.48818	8.45683	9.33043	9.08929	9.12293
YDR133C	IV	720962	721297	-	YDR133C	YDR133C	Dubious open reading frame unlikely to encode a protein, based on available experimental and comparative sequence data; partially overlaps YDR134C [Source:SGD;Acc:S000002540]	-	gene	Name match	0	11.1079	11.4168	11.1896	12.1426	12.2845	12.2159
KGD2	IV	753675	755066	-	KGD2	YDR148C	Dihydrolipoyl transsuccinylase, component of the mitochondrial alpha-ketoglutarate dehydrogenase complex, which catalyzes the oxidative decarboxylation of alpha-ketoglutarate to succinyl-CoA in the TCA cycle; phosphorylated [Source:SGD;Acc:S000002555]	-	gene	Name match	0	10.1783	10.1893	10.6475	12.3861	11.8786	12.1343
SDH4	IV	817950	818495	+	SDH4	YDR178W	Membrane anchor subunit of succinate dehydrogenase (Sdh1p, Sdh2p, Sdh3p, Sdh4p), which couples the oxidation of succinate to the transfer of electrons to ubiquinone as part of the TCA cycle and the mitochondrial respiratory chain [Source:SGD;Acc:S000002585]	+	gene	Name match	0	8.05661	9.25405	10.0708	11.3065	11.0464	11.1971
ADR1	IV	895035	899006	+	ADR1	YDR216W	Carbon source-responsive zinc-finger transcription factor, required for transcription of the glucose-repressed gene ADH2, of peroxisomal protein genes, and of genes required for ethanol, glycerol, and fatty acid utilization [Source:SGD;Acc:S000002624]	+	gene	Name match	0	8.17421	9.78016	10.3651	11.4897	10.76	11.0955
EXG2	IV	977521	979209	-	EXG2	YDR261C	Exo-1,3-beta-glucanase, involved in cell wall beta-glucan assembly; may be anchored to the plasma membrane via a glycosylphosphatidylinositol (GPI) anchor [Source:SGD;Acc:S000002669]	-	gene	Name match	0	10.3341	10.8337	10.9965	9.71002	10.202	10.2948
MTH1	IV	1014401	1015702	-	MTH1	YDR277C	Negative regulator of the glucose-sensing signal transduction pathway, required for repression of transcription by Rgt1p; interacts with Rgt1p and the Snf3p and Rgt2p glucose sensors; phosphorylated by Yck1p, triggering Mth1p degradation [Source:SGD;Acc:S000002685]	-	gene	Name match	0	6.25838	8.79331	9.59328	11.4862	11.2027	10.7469
PHM6	IV	1022007	1022321	-	PHM6	YDR281C	Protein of unknown function, expression is regulated by phosphate levels [Source:SGD;Acc:S000002689]	-	gene	Name match	0	8.1067	6.79195	6.08598	8.95626	7.7574	6.96953
ATP5	IV	1058176	1058814	-	ATP5	YDR298C	Subunit 5 of the stator stalk of mitochondrial F1F0 ATP synthase, which is an evolutionarily conserved enzyme complex required for ATP synthesis; homologous to bovine subunit OSCP (oligomycin sensitivity-conferring protein); phosphorylated [Source:SGD;Acc:S000002706]	-	gene	Name match	0	9.97882	10.3551	10.8602	12.1133	11.834	12.0321
YDR316W-A	IV	1096064	1097386	+	YDR316W-A	YDR316W-A	Retrotransposon TYA Gag gene co-transcribed with TYB Pol; translated as TYA or TYA-TYB polyprotein; Gag is a nucleocapsid protein that is the structural constituent of virus-like particles (VLPs); similar to retroviral Gag [Source:SGD;Acc:S000007398]	+	gene	Name match	0	5.33288	5.61134	5.95446	4.09273	5.08679	5.43381
MRPL35	IV	1110589	1111692	+	MRPL35	YDR322W	Mitochondrial ribosomal protein of the large subunit [Source:SGD;Acc:S000002730]	+	gene	Name match	0	8.97089	8.67948	8.47049	9.6717	9.25888	9.30965
TIM11	IV	1112003	1112293	-	TIM11	YDR322C-A	Subunit e of mitochondrial F1F0-ATPase, which is a large, evolutionarily conserved enzyme complex required for ATP synthesis; essential for the dimeric and oligomeric state of ATP synthase [Source:SGD;Acc:S000007255]	-	gene	Name match	0	9.15212	9.52518	10.1916	11.267	11.1254	11.3025
MRPS28	IV	1146319	1147179	+	MRPS28	YDR337W	Mitochondrial ribosomal protein of the small subunit [Source:SGD;Acc:S000002745]	+	gene	Name match	0	9.01615	8.74816	8.67163	9.66633	9.32343	9.35683
HXT3	IV	1162957	1164660	-	HXT3	YDR345C	Low affinity glucose transporter of the major facilitator superfamily, expression is induced in low or high glucose conditions [Source:SGD;Acc:S000002753]	-	gene	Name match	0	12.8383	14.275	14.4431	10.756	11.2332	11.2054
ATP17	IV	1228611	1228916	+	ATP17	YDR377W	Subunit f of the F0 sector of mitochondrial F1F0 ATP synthase, which is a large, evolutionarily conserved enzyme complex required for ATP synthesis [Source:SGD;Acc:S000002785]	+	gene	Name match	0	9.1354	9.52811	10.2186	11.1012	10.932	11.1175
RSM28	IV	1436930	1438015	+	RSM28	YDR494W	Mitochondrial ribosomal protein of the small subunit; genetic interactions suggest a possible role in promoting translation initiation [Source:SGD;Acc:S000002902]	+	gene	Name match	0	8.99234	9.0283	9.05221	9.60703	9.42662	9.55413
EMI2	IV	1474974	1476476	-	EMI2	YDR516C	Non-essential protein of unknown function required for transcriptional induction of the early meiotic-specific transcription factor IME1; required for sporulation; expression is regulated by glucose-repression transcription factors Mig1/2p [Source:SGD;Acc:S000002924]	-	gene	Name match	0	9.84498	9.83072	10.4538	11.5831	11.7205	11.4314
QCR7	IV	1496165	1496548	-	QCR7	YDR529C	Subunit 7 of the ubiquinol cytochrome-c reductase complex, which is a component of the mitochondrial inner membrane electron transport chain; oriented facing the mitochondrial matrix; N-terminus appears to play a role in complex assembly [Source:SGD;Acc:S000002937]	-	gene	Name match	0	9.37486	10.348	11.1591	11.7689	11.9495	12.175
STL1	IV	1508005	1509714	+	STL1	YDR536W	Glycerol proton symporter of the plasma membrane, subject to glucose-induced inactivation, strongly but transiently induced when cells are subjected to osmotic shock [Source:SGD;Acc:S000002944]	+	gene	Name match	0	1.61453	2.98997	5.71749	4.88465	5.04427	6.98761
SUC2	IX	37385	38983	+	SUC2	YIL162W	Invertase, sucrose hydrolyzing enzyme; a secreted, glycosylated form is regulated by glucose repression, and an intracellular, nonglycosylated enzyme is produced constitutively [Source:SGD;Acc:S000001424]	+	gene	Name match	0	9.31369	9.44349	9.76203	11.4179	11.7497	10.8502
COA1	IX	46949	47542	-	COA1	YIL157C	Mitochondrial inner membrane protein required for assembly of the cytochrome c oxidase complex (complex IV); interacts with complex IV assembly factor Shy1p during the early stages of assembly [Source:SGD;Acc:S000001419]	-	gene	Name match	0	8.66617	8.9318	8.98347	9.35884	9.32014	9.43031
GUT2	IX	51759	53708	-	GUT2	YIL155C	Mitochondrial glycerol-3-phosphate dehydrogenase; expression is repressed by both glucose and cAMP and derepressed by non-fermentable carbon sources in a Snf1p, Rsf1p, Hap2/3/4/5 complex dependent manner [Source:SGD;Acc:S000001417]	-	gene	Name match	0	8.52912	9.61195	10.5218	11.6109	10.9275	11.254
KGD1	IX	122689	125733	+	KGD1	YIL125W	Component of the mitochondrial alpha-ketoglutarate dehydrogenase complex, which catalyzes a key step in the tricarboxylic acid (TCA) cycle, the oxidative decarboxylation of alpha-ketoglutarate to form succinyl-CoA [Source:SGD;Acc:S000001387]	+	gene	Name match	0	10.412	10.3864	11.0428	12.0833	11.675	11.9106
RSM25	IX	187990	188784	-	RSM25	YIL093C	Mitochondrial ribosomal protein of the small subunit [Source:SGD;Acc:S000001355]	-	gene	Name match	0	8.42384	8.23941	8.18252	9.13149	8.90512	8.8363
MAM33	IX	230272	231072	-	MAM33	YIL070C	Acidic protein of the mitochondrial matrix involved in oxidative phosphorylation; related to the human complement receptor gC1q-R [Source:SGD;Acc:S000001332]	-	gene	Name match	0	9.00447	8.92478	8.83482	10.1256	9.5374	9.57785
DLD3	V	16355	17845	+	DLD3	YEL071W	D-lactate dehydrogenase, part of the retrograde regulon which consists of genes whose expression is stimulated by damage to mitochondria and reduced in cells grown with glutamate as the sole nitrogen source, located in the cytoplasm [Source:SGD;Acc:S000000797]	+	gene	Name match	0	12.5571	12.1757	11.6577	10.247	10.4653	10.5548
YEL057C	V	45020	45721	-	YEL057C	YEL057C	Protein of unknown function involved in telomere maintenance; target of UME6 regulation [Source:SGD;Acc:S000000783]	-	gene	Name match	0	4.14217	5.37466	5.48713	8.90953	7.93755	7.98235
AFG1	V	56571	58100	+	AFG1	YEL052W	Conserved protein that may act as a chaperone in the degradation of misfolded or unassembled cytochrome c oxidase subunits; localized to matrix face of the mitochondrial inner membrane; member of the AAA family but lacks a protease domain [Source:SGD;Acc:S000000778]	+	gene	Name match	0	9.76046	9.69938	9.82514	10.4687	10.3226	10.4554
RML2	V	59670	60851	-	RML2	YEL050C	Mitochondrial ribosomal protein of the large subunit, has similarity to E. coli L2 ribosomal protein; fat21 mutant allele causes inability to utilize oleate and may interfere with activity of the Adr1p transcription factor [Source:SGD;Acc:S000000776]	-	gene	Name match	0	9.3893	9.22448	9.17108	10.2595	9.75055	9.79569
YEL047C	V	65385	66797	-	YEL047C	YEL047C	Soluble fumarate reductase, required with isoenzyme Osm1p for anaerobic growth; may interact with ribosomes, based on co-purification experiments; authentic, non-tagged protein is detected in purified mitochondria in high-throughput studies [Source:SGD;Acc:S000000773]	-	gene	Name match	0	10.2761	10.2857	10.4256	9.63683	9.73428	9.8116
RIP1	V	107260	107907	+	RIP1	YEL024W	Ubiquinol-cytochrome-c reductase, a Rieske iron-sulfur protein of the mitochondrial cytochrome bc1 complex; transfers electrons from ubiquinol to cytochrome c1 during respiration [Source:SGD;Acc:S000000750]	+	gene	Name match	0	8.44601	8.76008	9.63037	11.3079	10.7281	11.036
MIG3	V	210692	211876	-	MIG3	YER028C	Probable transcriptional repressor involved in response to toxic agents such as hydroxyurea that inhibit ribonucleotide reductase; phosphorylation by Snf1p or the Mec1p pathway inactivates Mig3p, allowing induction of damage response genes [Source:SGD;Acc:S000000830]	-	gene	Name match	0	7.2051	7.90122	7.50118	4.18052	5.15288	5.04751
ICL1	V	285241	286914	-	ICL1	YER065C	Isocitrate lyase, catalyzes the formation of succinate and glyoxylate from isocitrate, a key reaction of the glyoxylate cycle; expression of ICL1 is induced by growth on ethanol and repressed by growth on glucose [Source:SGD;Acc:S000000867]	-	gene	Name match	0	7.34177	7.7812	8.73022	8.29106	9.03337	10.0236
YER160C	V	492856	498124	-	YER160C	YER160C	Retrotransposon TYA Gag and TYB Pol genes; transcribed/translated as one unit; polyprotein is processed to make a nucleocapsid-like protein (Gag), reverse transcriptase (RT), protease (PR), and integrase (IN); similar to retroviral genes [Source:SGD;Acc:S000000962]	-	gene	Name match	0	10.1634	10.9736	11.1989	9.06328	10.2071	10.0447
YFL052W	VI	28232	29629	+	YFL052W	YFL052W	Putative zinc cluster protein that contains a DNA binding domain; null mutant sensitive to calcofluor white, low osmolarity and heat, suggesting a role for YFL052Wp in cell wall integrity [Source:SGD;Acc:S000001842]	+	gene	Name match	0	2.19949	5.29866	6.82711	7.50106	7.52149	7.37483
LPD1	VI	101628	103127	-	LPD1	YFL018C	Dihydrolipoamide dehydrogenase, the lipoamide dehydrogenase component (E3) of the pyruvate dehydrogenase and 2-oxoglutarate dehydrogenase multi-enzyme complexes [Source:SGD;Acc:S000001876]	-	gene	Name match	0	11.7549	11.7932	11.7817	12.959	12.6059	12.6955
AIM13	VI	166746	167258	-	AIM13	YFR011C	Mitochondrial protein peripheral to the inner membrane; component of the mitochondrial inner membrane organizing system (MINOS, MitOS, or MICOS), a scaffold-like structure on the intermembrane space side of the inner membrane which has a role in the /.../enance of crista junctions and inner membrane architecture [Source:SGD;Acc:S000001907]	-	gene	Name match	0	8.6949	8.29852	8.0244	9.84059	9.27531	9.34329
CMK1	VI	172537	173877	-	CMK1	YFR014C	Calmodulin-dependent protein kinase; may play a role in stress response, many CA++/calmodulan dependent phosphorylation substrates demonstrated in vitro, amino acid sequence similar to Cmk2p and mammalian Cam Kinase II [Source:SGD;Acc:S000001910]	-	gene	Name match	0	8.55608	8.38685	8.7045	10.0261	9.61058	9.51876
GSY1	VI	174265	176391	-	GSY1	YFR015C	Glycogen synthase with similarity to Gsy2p, the more highly expressed yeast homolog; expression induced by glucose limitation, nitrogen starvation, environmental stress, and entry into stationary phase [Source:SGD;Acc:S000001911]	-	gene	Name match	0	7.55761	8.17918	9.45931	10.5697	10.7369	10.4685
YMR31	VI	248523	248894	+	YMR31	YFR049W	Mitochondrial ribosomal protein of the small subunit, has similarity to human mitochondrial ribosomal protein MRP-S36 [Source:SGD;Acc:S000001945]	+	gene	Name match	0	8.29299	8.45702	8.82856	9.96787	9.68562	9.71402
YFR052C-A	VI	253429	253734	-	YFR052C-A	YFR052C-A	Dubious open reading frame unlikely to encode a functional protein, based on available experimental and comparative sequence data [Source:SGD;Acc:S000028768]	-	gene	Name match	0	7.77605	8.97335	10.3101	12.7099	12.3546	12.2403
COS12	VII	2790	3932	+	COS12	YGL263W	Protein of unknown function, member of the DUP380 subfamily of conserved, often subtelomerically-encoded proteins [Source:SGD;Acc:S000003232]	+	gene	Name match	0	6.80827	7.75625	8.09561	5.05974	6.99513	6.52925
MIG2	VII	95858	97006	+	MIG2	YGL209W	Protein containing zinc fingers, involved in repression, along with Mig1p, of SUC2 (invertase) expression by high levels of glucose; binds to Mig1p-binding sites in SUC2 promoter [Source:SGD;Acc:S000003177]	+	gene	Name match	0	8.47266	9.70022	9.12949	4.95576	7.05704	7.25337
COX13	VII	144808	145197	+	COX13	YGL191W	Subunit VIa of cytochrome c oxidase, which is the terminal member of the mitochondrial inner membrane electron transport chain; not essential for cytochrome c oxidase activity but may modulate activity in response to ATP [Source:SGD;Acc:S000003159]	+	gene	Name match	0	8.90329	9.68169	10.2532	10.8528	11.0478	11.3019
YGL188C	VII	149343	149516	-	YGL188C	YGL188C	Dubious open reading frame unlikely to encode a functional protein, based on available experimental and comparative sequence data [Source:SGD;Acc:S000003156]	-	gene	Name match	0	6.48082	7.1117	8.13727	9.02681	8.88475	9.11192
COX4	VII	149704	150171	-	COX4	YGL187C	Subunit IV of cytochrome c oxidase, the terminal member of the mitochondrial inner membrane electron transport chain; precursor N-terminal 25 residues are cleaved during mitochondrial import; phosphorylated; spermidine enhances translation [Source:SGD;Acc:S000003155]	-	gene	Name match	0	8.764	9.32001	10.2691	11.3643	11.2003	11.3991
ARI1	VII	209006	210049	+	ARI1	YGL157W	NADPH-dependent aldehyde reductase, utilizes aromatic and alophatic aldehyde substrates; member of the short-chain dehydrogenase/reductase superfamily [Source:SGD;Acc:S000003125]	+	gene	Name match	0	9.64484	10.1703	9.92451	6.80756	7.93079	7.83197
RRT6	VII	228751	229686	-	RRT6	YGL146C	Putative protein of unknown function; non-essential gene identified in a screen for mutants with increased levels of rDNA transcription; contains two putative transmembrane spans, but no significant homology to other known proteins [Source:SGD;Acc:S000003114]	-	gene	Name match	0	4.57247	5.56577	6.16414	7.60857	6.77258	6.84499
PCL10	VII	255663	256964	+	PCL10	YGL134W	Pho85p cyclin; recruits, activates, and targets Pho85p cyclin-dependent protein kinase to its substrate [Source:SGD;Acc:S000003102]	+	gene	Name match	0	8.04211	7.78888	8.23028	9.78339	9.18527	9.39113
MNP1	VII	375087	375671	+	MNP1	YGL068W	Protein associated with the mitochondrial nucleoid; putative mitochondrial ribosomal protein with similarity to E. coli L7/L12 ribosomal protein; required for normal respiratory growth [Source:SGD;Acc:S000003036]	+	gene	Name match	0	9.93663	9.66855	9.24355	10.4263	10.1657	10.1639
HEM2	VII	419527	420555	-	HEM2	YGL040C	Aminolevulinate dehydratase, a homo-octameric enzyme, catalyzes the conversion of 5-aminolevulinate to porphobilinogen, the second step in heme biosynthesis; enzymatic activity is zinc-dependent; localizes to the cytoplasm and nucleus [Source:SGD;Acc:S000003008]	-	gene	Name match	0	10.3568	9.90581	9.71897	10.869	10.2641	10.3439
YGR035C	VII	557072	557422	-	YGR035C	YGR035C	Putative protein of unknown function, potential Cdc28p substrate; transcription is activated by paralogous transcription factors Yrm1p and Yrr1p along with genes involved in multidrug resistance [Source:SGD;Acc:S000003267]	-	gene	Name match	0	6.44386	6.75743	6.37141	5.19059	5.4008	3.79876
YGR161C-D	VII	817747	823015	-	YGR161C-D	YGR161C-D	Retrotransposon TYA Gag and TYB Pol genes; transcribed/translated as one unit; polyprotein is processed to make a nucleocapsid-like protein (Gag), reverse transcriptase (RT), protease (PR), and integrase (IN); similar to retroviral genes [Source:SGD;Acc:S000007368]	-	gene	Name match	0	10.4407	11.3882	11.6112	9.62519	10.6398	10.5365
CBP4	VII	845893	846405	-	CBP4	YGR174C	Mitochondrial protein required for assembly of cytochrome bc1 complex; interacts with the Cbp3p-Cbp6p complex and newly synthesized cytochrome b (Cobp) to promote assembly of Cobp into the cytochrome bc1 complex [Source:SGD;Acc:S000003406]	-	gene	Name match	0	7.26248	8.05529	8.52986	9.15313	9.01498	9.18657
QCR9	VII	859063	859476	-	QCR9	YGR183C	Subunit 9 of the ubiquinol cytochrome-c reductase complex, which is a component of the mitochondrial inner membrane electron transport chain; required for electron transfer at the ubiquinol oxidase site of the complex [Source:SGD;Acc:S000003415]	-	gene	Name match	0	7.7077	9.01937	9.83695	10.0866	10.2754	10.4693
TDA10	VII	909213	910085	+	TDA10	YGR205W	ATP-binding protein of unknown function; crystal structure resembles that of E.coli pantothenate kinase and other small kinases; null mutant is sensitive to expression of the top1-T722A allele [Source:SGD;Acc:S000003437]	+	gene	Name match	0	7.92139	7.31234	7.15062	9.35754	8.49728	8.21584
MRPL9	VII	936074	936883	-	MRPL9	YGR220C	Mitochondrial ribosomal protein of the large subunit [Source:SGD;Acc:S000003452]	-	gene	Name match	0	9.06595	8.88854	8.96789	9.75964	9.44852	9.55147
BNS1	VII	951894	952307	+	BNS1	YGR230W	Protein with some similarity to Spo12p; overexpression bypasses need for Spo12p, but not required for meiosis [Source:SGD;Acc:S000003462]	+	gene	Name match	0	6.61259	7.38471	8.32959	8.27583	8.42519	8.89635
FMP43	VII	977336	977776	+	FMP43	YGR243W	Putative protein of unknown function; expression regulated by osmotic and alkaline stresses; the authentic, non-tagged protein is detected in highly purified mitochondria in high-throughput studies [Source:SGD;Acc:S000003475]	+	gene	Name match	0	3.49197	6.29364	7.50011	8.24107	8.05287	8.36687
LSC2	VII	978036	979319	-	LSC2	YGR244C	Beta subunit of succinyl-CoA ligase, which is a mitochondrial enzyme of the TCA cycle that catalyzes the nucleotide-dependent conversion of succinyl-CoA to succinate [Source:SGD;Acc:S000003476]	-	gene	Name match	0	10.4214	11.0368	11.4074	12.3828	12.0922	12.1744
MAL12	VII	1076599	1078353	+	MAL12	YGR292W	Maltase (alpha-D-glucosidase), inducible protein involved in maltose catabolism; encoded in the MAL1 complex locus; hydrolyzes the disaccharides maltose, turanose, maltotriose, and sucrose [Source:SGD;Acc:S000003524]	+	gene	Name match	0	2.34424	6.33903	7.13768	8.76407	8.09276	8.00462
MRP4	VIII	99219	100403	+	MRP4	YHL004W	Mitochondrial ribosomal protein of the small subunit [Source:SGD;Acc:S000000996]	+	gene	Name match	0	9.46538	9.5215	9.23018	10.0285	9.91894	9.97989
QCR10	VIII	107826	108122	+	QCR10	YHR001W-A	Subunit of the ubiqunol-cytochrome c oxidoreductase complex which includes Cobp, Rip1p, Cyt1p, Cor1p, Qcr2p, Qcr6p, Qcr7p, Qcr8p, Qcr9p, and Qcr10p and comprises part of the mitochondrial respiratory chain [Source:SGD;Acc:S000003529]	+	gene	Name match	0	7.02626	8.32486	9.41217	10.0543	10.1686	10.5242
SOD2	VIII	122889	123590	-	SOD2	YHR008C	Mitochondrial manganese superoxide dismutase, protects cells against oxygen toxicity; phosphorylated [Source:SGD;Acc:S000001050]	-	gene	Name match	0	10.6729	10.8071	11.315	11.8275	11.9192	12.1659
YHR033W	VIII	175548	176819	+	YHR033W	YHR033W	Putative protein of unknown function; epitope-tagged protein localizes to the cytoplasm [Source:SGD;Acc:S000001075]	+	gene	Name match	0	7.06703	8.31139	9.32171	10.9842	10.7093	10.9823
DOG2	VIII	192805	193545	-	DOG2	YHR043C	2-deoxyglucose-6-phosphate phosphatase, member of a family of low molecular weight phosphatases, similar to Dog1p, induced by oxidative and osmotic stress, confers 2-deoxyglucose resistance when overexpressed [Source:SGD;Acc:S000001085]	-	gene	Name match	0	9.03745	9.62776	9.81638	10.734	10.4901	10.5262
YHK8	VIII	204607	206151	+	YHK8	YHR048W	Presumed antiporter of the DHA1 family of multidrug resistance transporters; contains 12 predicted transmembrane spans; expression of gene is up-regulated in cells exhibiting reduced susceptibility to azoles [Source:SGD;Acc:S000001090]	+	gene	Name match	0	6.43091	6.3856	6.74634	3.07729	4.4008	4.38655
COX6	VIII	209705	210151	+	COX6	YHR051W	Subunit VI of cytochrome c oxidase, which is the terminal member of the mitochondrial inner membrane electron transport chain; expression is regulated by oxygen levels [Source:SGD;Acc:S000001093]	+	gene	Name match	0	9.48686	9.59844	10.1047	11.535	11.1634	11.3988
CUP1-1	VIII	212535	212720	-	CUP1-1	YHR053C	Metallothionein, binds copper and mediates resistance to high concentrations of copper and cadmium; locus is variably amplified in different strains, with two copies, CUP1-1 and CUP1-2, in the genomic sequence reference strain S288C [Source:SGD;Acc:S000001095]	-	gene	Name match	0	11.1021	10.6938	11.3888	9.29493	9.7656	10.2835
CUP1-2	VIII	214533	214718	-	CUP1-2	YHR055C	Metallothionein, binds copper and mediates resistance to high concentrations of copper and cadmium; locus is variably amplified in different strains, with two copies, CUP1-1 and CUP1-2, in the genomic sequence reference strain S288C [Source:SGD;Acc:S000001097]	-	gene	Name match	0	11.1337	10.6198	11.3585	9.30685	9.7993	10.2947
HXT1	VIII	290913	292625	-	HXT1	YHR094C	Low-affinity glucose transporter of the major facilitator superfamily, expression is induced by Hxk2p in the presence of glucose and repressed by Rgt1p when glucose is limiting [Source:SGD;Acc:S000001136]	-	gene	Name match	0	11.5186	11.5593	10.6813	2.29171	6.5167	6.6303
MRPL6	VIII	392639	393283	-	MRPL6	YHR147C	Mitochondrial ribosomal protein of the large subunit [Source:SGD;Acc:S000001190]	-	gene	Name match	0	8.82199	8.72516	8.60888	9.35275	9.1811	9.3135
OYE2	VIII	462502	463704	+	OYE2	YHR179W	Conserved NADPH oxidoreductase containing flavin mononucleotide (FMN), homologous to Oye3p with different ligand binding and catalytic properties; may be involved in sterol metabolism, oxidative stress response, and programmed cell death [Source:SGD;Acc:S000001222]	+	gene	Name match	0	12.5074	12.4004	12.2849	11.1116	11.8195	12.0175
YHR214C-B	VIII	543964	549346	-	YHR214C-B	YHR214C-B	Retrotransposon TYA Gag and TYB Pol genes; transcribed/translated as one unit; polyprotein is processed to make a nucleocapsid-like protein (Gag), reverse transcriptase (RT), protease (PR), and integrase (IN); similar to retroviral genes [Source:SGD;Acc:S000003534]	-	gene	Name match	0	10.4778	11.3095	11.5837	9.38664	10.6327	10.5713
IMD2	VIII	554396	555967	+	IMD2	YHR216W	Inosine monophosphate dehydrogenase, catalyzes the rate-limiting step in GTP biosynthesis, expression is induced by mycophenolic acid resulting in resistance to the drug, expression is repressed by nutrient limitatio [Source:SGD;Acc:S000001259]	+	gene	Name match	0	10.5111	10.0112	9.82772	8.04956	8.46925	8.34673
REE1	X	23133	23729	+	REE1	YJL217W	Cytoplasmic protein involved in the regulation of enolase (ENO1); mRNA expression is induced by calcium shortage, copper deficiency (via Mac1p) and the presence of galactose (via Gal4p); mRNA expression is also regulated by the cell cycle [Source:SGD;Acc:S000003753]	+	gene	Name match	0	9.86707	10.279	9.11416	11.1996	10.8876	10.2781
YJL213W	X	32163	33158	+	YJL213W	YJL213W	Protein of unknown function that may interact with ribosomes; periodically expressed during the yeast metabolic cycle; phosphorylated in vitro by the mitotic exit network (MEN) kinase complex, Dbf2p/Mob1p [Source:SGD;Acc:S000003749]	+	gene	Name match	0	7.73567	8.3346	8.06081	6.42564	6.80307	6.88408
OPT1	X	33850	36249	-	OPT1	YJL212C	Proton-coupled oligopeptide transporter of the plasma membrane; also transports glutathione and phytochelatin; member of the OPT family [Source:SGD;Acc:S000003748]	-	gene	Name match	0	10.3164	9.40861	9.06856	8.35363	8.86771	8.34436
ATP12	X	87583	88560	-	ATP12	YJL180C	Conserved protein required for assembly of alpha and beta subunits into the F1 sector of mitochondrial F1F0 ATP synthase; mutation of human ATP12 reduces active ATP synthase levels and is associated with the disorder ATPAF2 deficiency [Source:SGD;Acc:S000003716]	-	gene	Name match	0	8.31345	8.30299	8.23438	9.20131	8.85162	8.92165
QCR8	X	106434	106718	+	QCR8	YJL166W	Subunit 8 of ubiquinol cytochrome-c reductase complex, which is a component of the mitochondrial inner membrane electron transport chain; oriented facing the intermembrane space; expression is regulated by Abf1p and Cpf1p [Source:SGD;Acc:S000003702]	+	gene	Name match	0	8.89907	9.6368	10.2911	11.0631	11.0923	11.286
MEF2	X	231301	233760	+	MEF2	YJL102W	Mitochondrial elongation factor involved in translational elongation [Source:SGD;Acc:S000003638]	+	gene	Name match	0	7.91819	8.22765	8.60434	10.0365	9.52503	9.4542
MRPL8	X	315759	316475	-	MRPL8	YJL063C	Mitochondrial ribosomal protein of the large subunit [Source:SGD;Acc:S000003599]	-	gene	Name match	0	9.08733	8.90065	8.72671	9.77146	9.45246	9.54205
TES1	X	467232	468281	-	TES1	YJR019C	Peroxisomal acyl-CoA thioesterase likely to be involved in fatty acid oxidation rather than fatty acid synthesis; conserved protein also found in human peroxisomes; TES1 mRNA levels increase during growth on fatty acids [Source:SGD;Acc:S000003780]	-	gene	Name match	0	6.86083	7.41053	7.92756	8.19572	8.33308	8.42846
ANB1	X	524908	525381	-	ANB1	YJR047C	Translation elongation factor eIF-5A, previously thought to function in translation initiation; similar to and functionally redundant with Hyp2p; undergoes an essential hypusination modification; expressed under anaerobic conditions [Source:SGD;Acc:S000003808]	-	gene	Name match	0	6.80055	6.98418	7.35494	4.13396	4.7943	5.14833
CYC1	X	526335	526664	+	CYC1	YJR048W	Cytochrome c, isoform 1; electron carrier of the mitochondrial intermembrane space that transfers electrons from ubiquinone-cytochrome c oxidoreductase to cytochrome c oxidase during cellular respiration [Source:SGD;Acc:S000003809]	+	gene	Name match	0	8.52329	8.67558	9.03679	11.6291	11.0482	11.1176
MIR1	X	577255	578190	-	MIR1	YJR077C	Mitochondrial phosphate carrier, imports inorganic phosphate into mitochondria; functionally redundant with Pic2p but more abundant than Pic2p under normal conditions; phosphorylated [Source:SGD;Acc:S000003838]	-	gene	Name match	0	10.5776	11.2755	11.6328	12.756	12.6767	12.9133
AIM24	X	580432	581616	-	AIM24	YJR080C	Protein of unknown function; the authentic, non-tagged protein is detected in purified mitochondria in high-throughput studies; null mutant displays reduced respiratory growth and elevated frequency of mitochondrial genome loss [Source:SGD;Acc:S000003841]	-	gene	Name match	0	9.12485	9.41291	9.42208	10.3323	10.0642	10.1399
RSM7	X	638232	638975	-	RSM7	YJR113C	Mitochondrial ribosomal protein of the small subunit, has similarity to E. coli S7 ribosomal protein [Source:SGD;Acc:S000003874]	-	gene	Name match	0	9.02863	9.28475	9.28895	9.7552	9.77792	9.76299
ATP2	X	647607	649142	+	ATP2	YJR121W	Beta subunit of the F1 sector of mitochondrial F1F0 ATP synthase, which is a large, evolutionarily conserved enzyme complex required for ATP synthesis; phosphorylated [Source:SGD;Acc:S000003882]	+	gene	Name match	0	12.4602	12.8583	13.3307	14.7768	14.4509	14.6152
BAT2	X	705744	706874	+	BAT2	YJR148W	Cytosolic branched-chain amino acid (BCAA) aminotransferase, preferentially involved in BCAA catabolism; homolog of murine ECA39; highly expressed during stationary phase and repressed during logarithmic phase [Source:SGD;Acc:S000003909]	+	gene	Name match	0	11.9036	11.2352	11.16	10.5542	10.269	10.7531
JEN1	XI	22234	24084	+	JEN1	YKL217W	Monocarboxylate/proton symporter of the plasma membrane; transport activity is dependent on the pH gradient across the membrane; mediates high-affinity uptake of carbon sources lactate, pyuvate, and acetate, and also of the micronutrient selenite, w /.../tructure mimics that of monocarboxylates; expression and localization are tightly regulated, with transcription repression, mRNA degradation, an…	+	gene	Name match	0	3.82345	7.02765	8.98766	10.2221	9.87723	10.213
MCR1	XI	166544	167452	+	MCR1	YKL150W	Mitochondrial NADH-cytochrome b5 reductase, involved in ergosterol biosynthesis [Source:SGD;Acc:S000001633]	+	gene	Name match	0	9.61377	10.2797	11.067	11.7196	11.6726	11.9497
SDH1	XI	169207	171129	-	SDH1	YKL148C	Flavoprotein subunit of succinate dehydrogenase (Sdh1p, Sdh2p, Sdh3p, Sdh4p), which couples the oxidation of succinate to the transfer of electrons to ubiquinone as part of the TCA cycle and the mitochondrial respiratory chain [Source:SGD;Acc:S000001631]	-	gene	Name match	0	8.7226	9.78102	10.9346	12.6785	12.15	12.3696
SDH3	XI	179667	180263	+	SDH3	YKL141W	Cytochrome b subunit of succinate dehydrogenase (Sdh1p, Sdh2p, Sdh3p, Sdh4p), which couples the oxidation of succinate to the transfer of electrons to ubiquinone as part of the TCA cycle and the mitochondrial respiratory chain [Source:SGD;Acc:S000001624]	+	gene	Name match	0	9.28874	9.80865	10.3233	11.7257	11.3171	11.5364
MBR1	XI	264789	265808	+	MBR1	YKL093W	Protein involved in mitochondrial functions and stress response; overexpression suppresses growth defects of hap2, hap3, and hap4 mutants [Source:SGD;Acc:S000001576]	+	gene	Name match	0	4.91355	5.92178	7.26005	8.69772	8.44835	8.2966
RRP14	XI	281025	282329	-	RRP14	YKL082C	Essential protein, constituent of 66S pre-ribosomal particles; interacts with proteins involved in ribosomal biogenesis and cell polarity; member of the SURF-6 family [Source:SGD;Acc:S000001565]	-	gene	Name match	0	11.5882	11.8741	11.6576	10.7629	11.3111	11.4438
YNK1	XI	314812	315273	+	YNK1	YKL067W	Nucleoside diphosphate kinase, catalyzes the transfer of gamma phosphates from nucleoside triphosphates, usually ATP, to nucleoside diphosphates by a mechanism that involves formation of an autophosphorylated enzyme intermediate [Source:SGD;Acc:S000001550]	+	gene	Name match	0	10.231	10.3844	10.517	11.327	10.9795	11.27
MSN4	XI	323228	325120	+	MSN4	YKL062W	Transcriptional activator related to Msn2p; activated in stress conditions, which results in translocation from the cytoplasm to the nucleus; binds DNA at stress response elements of responsive genes, inducing gene expression [Source:SGD;Acc:S000001545]	+	gene	Name match	0	8.32648	9.22144	9.93142	9.38271	10.1741	10.5429
MAE1	XI	382716	384725	-	MAE1	YKL029C	Mitochondrial malic enzyme, catalyzes the oxidative decarboxylation of malate to pyruvate, which is a key intermediate in sugar metabolism and a precursor for synthesis of several amino acids [Source:SGD;Acc:S000001512]	-	gene	Name match	0	11.3018	11.9812	11.8992	9.74335	11.4101	11.4694
ATP7	XI	407465	407989	-	ATP7	YKL016C	Subunit d of the stator stalk of mitochondrial F1F0 ATP synthase, which is a large, evolutionarily conserved enzyme complex required for ATP synthesis [Source:SGD;Acc:S000001499]	-	gene	Name match	0	9.6037	10.456	11.0071	11.931	11.9418	12.1582
FCJ1	XI	469717	471339	+	FCJ1	YKR016W	Mitochondrial inner membrane protein, ortholog of mammalian mitofilin; involved in import of intermembrane space (IMS) proteins, probably by positioning Mia40p relative to the TOM complex to receive incoming proteins; also has an essential role in t	+	gene	Name match	0	9.7919	9.55235	9.72622	11.1421	10.6626	10.7145
MMP1	XII	17956	19707	+	MMP1	YLL061W	High-affinity S-methylmethionine permease, required for utilization of S-methylmethionine as a sulfur source; has similarity to S-adenosylmethionine permease Sam3p [Source:SGD;Acc:S000003984]	+	gene	Name match	0	8.95694	8.83809	8.6854	10.1659	9.49731	9.15286
SDH2	XII	53131	53931	-	SDH2	YLL041C	Iron-sulfur protein subunit of succinate dehydrogenase (Sdh1p, Sdh2p, Sdh3p, Sdh4p), which couples the oxidation of succinate to the transfer of electrons to ubiquinone as part of the TCA cycle and the mitochondrial respiratory chain [Source:SGD;Acc:S000003964]	-	gene	Name match	0	8.09764	9.03436	10.3636	11.7351	11.3938	11.6335
SSA2	XII	95566	97485	-	SSA2	YLL024C	ATP binding protein involved in protein folding and vacuolar import of proteins; member of heat shock protein 70 (HSP70) family; associated with the chaperonin-containing T-complex; present in the cytoplasm, vacuolar membrane and cell wall; 98% iden /.../with Ssa1p, but subtle differences between the two proteins provide functional specificity with respect to propagation of yeast [URE3] prions an…	-	gene	Name match	0	15.8948	14.6353	13.8488	15.0055	14.1323	13.94
PUF3	XII	122075	124714	-	PUF3	YLL013C	Protein of the mitochondrial outer surface, links the Arp2/3 complex with the mitochore during anterograde mitochondrial movement; also binds to and promotes degradation of mRNAs for select nuclear-encoded mitochondrial proteins [Source:SGD;Acc:S000003936]	-	gene	Name match	0	9.13884	9.24442	9.1272	9.91908	9.75566	9.82482
IZH3	XII	185498	187129	-	IZH3	YLR023C	Membrane protein involved in zinc ion homeostasis, member of the four-protein IZH family, expression induced by zinc deficiency; deletion reduces sensitivity to elevated zinc and shortens lag phase, overexpression reduces Zap1p activity [Source:SGD;Acc:S000004013]	-	gene	Name match	0	9.31535	9.51684	9.55887	11.086	10.4133	10.4354
YLR035C-A	XII	215440	218907	-	YLR035C-A	YLR035C-A	Retrotransposon TYA Gag and TYB Pol genes; polyprotein is processed to make a nucleocapsid-like protein (Gag), reverse transcriptase (RT), protease (PR), and integrase (IN); YLR035C-A is part of a mutant retrotransposon [Source:SGD;Acc:S000007225]	-	gene	Name match	0	9.88684	10.9042	11.1194	8.80571	10.1209	9.9923
COX12	XII	224921	225172	-	COX12	YLR038C	Subunit VIb of cytochrome c oxidase, which is the terminal member of the mitochondrial inner membrane electron transport chain; required for assembly of cytochrome c oxidase but not required for activity after assembly; phosphorylated [Source:SGD;Acc:S000004028]	-	gene	Name match	0	8.12848	8.39659	9.16325	10.5918	10.1838	10.4442
MEF1	XII	271630	273915	-	MEF1	YLR069C	Mitochondrial elongation factor involved in translational elongation [Source:SGD;Acc:S000004059]	-	gene	Name match	0	9.85104	9.8451	9.8039	10.9907	10.4578	10.5375
SIC1	XII	286820	287674	+	SIC1	YLR079W	Inhibitor of Cdc28-Clb kinase complexes that controls G1/S phase transition, preventing premature S phase and ensuring genomic integrity; phosphorylation targets Sic1p for SCF(CDC4)-dependent turnover; functional homolog of mammalian Kip1 [Source:SGD;Acc:S000004069]	+	gene	Name match	0	9.31561	9.43797	9.53221	9.94887	9.95317	10.0207
GAL2	XII	290212	291936	+	GAL2	YLR081W	Galactose permease, required for utilization of galactose; also able to transport glucose [Source:SGD;Acc:S000004071]	+	gene	Name match	0	2.40701	4.2879	4.74373	16.0363	15.2225	15.157
AHP1	XII	368781	369311	+	AHP1	YLR109W	Thiol-specific peroxiredoxin, reduces hydroperoxides to protect against oxidative damage; function in vivo requires covalent conjugation to Urm1p [Source:SGD;Acc:S000004099]	+	gene	Name match	0	14.6436	14.1065	12.8434	12.9306	12.8242	12.6583
YLR179C	XII	514108	514713	-	YLR179C	YLR179C	Protein of unknown function with similarity to Tfs1p; transcription is activated by paralogous proteins Yrm1p and Yrr1p along with proteins involved in multidrug resistance; GFP-tagged protein localizes to the cytoplasm and nucleus [Source:SGD;Acc:S000004169]	-	gene	Name match	0	11.2901	11.4658	11.6988	10.6341	10.7523	10.7471
YLR294C	XII	721701	722030	-	YLR294C	YLR294C	Dubious open reading frame unlikely to encode a protein, based on available experimental and comparative sequence data; partially overlaps the verified gene ATP14 [Source:SGD;Acc:S000004285]	-	gene	Name match	0	8.74613	9.53859	10.1039	10.7712	10.8095	10.9371
FBP1	XII	873746	874792	-	FBP1	YLR377C	Fructose-1,6-bisphosphatase, key regulatory enzyme in the gluconeogenesis pathway, required for glucose metabolism; undergoes either proteasome-mediated or autophagy-mediated degradation depending on growth conditions; interacts with Vid30p [Source:SGD;Acc:S000004369]	-	gene	Name match	0	0.831007	5.12535	7.43989	4.60785	7.2174	8.74161
COX8	XII	909729	909965	-	COX8	YLR395C	Subunit VIII of cytochrome c oxidase, which is the terminal member of the mitochondrial inner membrane electron transport chain [Source:SGD;Acc:S000004387]	-	gene	Name match	0	8.34078	8.29386	9.11356	10.1767	10.0345	10.1711
MRPL4	XII	1014491	1015450	+	MRPL4	YLR439W	Mitochondrial ribosomal protein of the large subunit, homolog of prokaryotic L29 ribosomal protein; located at the ribosomal tunnel exit [Source:SGD;Acc:S000004431]	+	gene	Name match	0	8.52563	8.72938	8.92582	9.52433	9.40171	9.51698
NDI1	XIII	28266	29807	-	NDI1	YML120C	NADH:ubiquinone oxidoreductase, transfers electrons from NADH to ubiquinone in the respiratory chain but does not pump protons, in contrast to the higher eukaryotic multisubunit respiratory complex I; phosphorylated; homolog of human AMID [Source:SGD;Acc:S000004589]	-	gene	Name match	0	8.55377	9.28311	10.3699	11.7988	11.3814	11.6856
ATR1	XIII	38196	39824	+	ATR1	YML116W	Multidrug efflux pump of the major facilitator superfamily, required for resistance to aminotriazole and 4-nitroquinoline-N-oxide [Source:SGD;Acc:S000004584]	+	gene	Name match	0	8.74337	8.53755	8.70787	7.86135	8.06953	8.02334
RPM2	XIII	87123	90731	-	RPM2	YML091C	Protein subunit of mitochondrial RNase P, has roles in nuclear transcription, cytoplasmic and mitochondrial RNA processing, and mitochondrial translation; distributed to mitochondria, cytoplasmic processing bodies, and the nucleus [Source:SGD;Acc:S000004556]	-	gene	Name match	0	8.77254	9.45416	10.2824	12.1729	11.3127	11.2365
AIM33	XIII	94431	95369	-	AIM33	YML087C	Putative protein of unknown function, highly conserved across species and orthologous to human CYB5R4; null mutant displays reduced frequency of mitochondrial genome loss [Source:SGD;Acc:S000004552]	-	gene	Name match	0	5.11453	5.22464	5.45686	7.61837	6.30829	6.8917
ATP18	XIII	103983	104162	-	ATP18	YML081C-A	Subunit of the mitochondrial F1F0 ATP synthase, which is a large enzyme complex required for ATP synthesis; termed subunit I or subunit j; does not correspond to known ATP synthase subunits in other organisms [Source:SGD;Acc:S000007247]	-	gene	Name match	0	8.95204	9.28946	9.84307	10.8114	10.6767	10.8547
GAL80	XIII	171594	172901	+	GAL80	YML051W	Transcriptional regulator involved in the repression of GAL genes in the absence of galactose; inhibits transcriptional activation by Gal4p; inhibition relieved by Gal3p or Gal1p binding [Source:SGD;Acc:S000004515]	+	gene	Name match	0	9.58327	9.84991	10.0528	11.5543	11.4558	11.4046
YML045W-A	XIII	184461	185783	+	YML045W-A	YML045W-A	Retrotransposon TYA Gag gene co-transcribed with TYB Pol; translated as TYA or TYA-TYB polyprotein; Gag is a nucleocapsid protein that is the structural constituent of virus-like particles (VLPs); similar to retroviral Gag [Source:SGD;Acc:S000007381]	+	gene	Name match	0	5.7581	5.92009	5.90983	4.59358	5.28237	4.97484
MRPL3	XIII	321875	323047	+	MRPL3	YMR024W	Mitochondrial ribosomal protein of the large subunit [Source:SGD;Acc:S000004626]	+	gene	Name match	0	9.22207	9.10054	9.00718	9.79069	9.50779	9.56896
YMR045C	XIII	357359	362627	-	YMR045C	YMR045C	Retrotransposon TYA Gag and TYB Pol genes; transcribed/translated as one unit; polyprotein is processed to make a nucleocapsid-like protein (Gag), reverse transcriptase (RT), protease (PR), and integrase (IN); similar to retroviral genes [Source:SGD;Acc:S000004648]	-	gene	Name match	0	11.1955	11.7085	11.9246	9.68838	10.7425	10.72
YMR050C	XIII	373057	378325	-	YMR050C	YMR050C	Retrotransposon TYA Gag and TYB Pol genes; transcribed/translated as one unit; polyprotein is processed to make a nucleocapsid-like protein (Gag), reverse transcriptase (RT), protease (PR), and integrase (IN); similar to retroviral genes [Source:SGD;Acc:S000004653]	-	gene	Name match	0	10.5226	11.593	12.0221	9.76462	10.9817	10.9271
YMR206W	XIII	675896	676837	+	YMR206W	YMR206W	Putative protein of unknown function; YMR206W is not an essential gene [Source:SGD;Acc:S000004819]	+	gene	Name match	0	1.11453	4.03242	5.61021	7.00205	6.84412	7.43172
COX7	XIII	778945	779127	-	COX7	YMR256C	Subunit VII of cytochrome c oxidase, which is the terminal member of the mitochondrial inner membrane electron transport chain [Source:SGD;Acc:S000004869]	-	gene	Name match	0	7.64174	8.60859	9.51098	9.8151	10.1679	10.4464
PPA2	XIII	801772	802704	+	PPA2	YMR267W	Mitochondrial inorganic pyrophosphatase, required for mitochondrial function and possibly involved in energy generation from inorganic pyrophosphate [Source:SGD;Acc:S000004880]	+	gene	Name match	0	8.91026	8.74332	8.6852	9.90786	9.55995	9.52704
ADH6	XIII	911061	912143	-	ADH6	YMR318C	NADPH-dependent medium chain alcohol dehydrogenase with broad substrate specificity; member of the cinnamyl family of alcohol dehydrogenases; may be involved in fusel alcohol synthesis or in aldehyde tolerance [Source:SGD;Acc:S000004937]	-	gene	Name match	0	12.0314	11.8073	11.3592	13.9054	13.0462	13.1516
FET4	XIII	912880	914538	-	FET4	YMR319C	Low-affinity Fe(II) transporter of the plasma membrane [Source:SGD;Acc:S000004938]	-	gene	Name match	0	10.1932	9.94595	9.96977	8.25581	9.04939	8.84727
MRPL10	XIV	103134	104102	-	MRPL10	YNL284C	Mitochondrial ribosomal protein of the large subunit; appears as two protein spots (YmL10 and YmL18) on two-dimensional SDS gels [Source:SGD;Acc:S000005228]	-	gene	Name match	0	9.14282	8.97153	9.03189	9.86469	9.51715	9.54688
MRPL17	XIV	171441	172286	-	MRPL17	YNL252C	Mitochondrial ribosomal protein of the large subunit [Source:SGD;Acc:S000005196]	-	gene	Name match	0	8.90034	8.58235	8.47856	9.50246	9.20103	9.17716
LAP3	XIV	200569	201933	+	LAP3	YNL239W	Cysteine aminopeptidase with homocysteine-thiolactonase activity; protects cells against homocysteine toxicity; has bleomycin hydrolase activity in vitro; transcription is regulated by galactose via Gal4p; orthologous to human BLMH [Source:SGD;Acc:S000005183]	+	gene	Name match	0	10.4671	10.7595	10.5798	12.13	11.4386	11.4
YNL234W	XIV	210233	211513	+	YNL234W	YNL234W	Protein of unknown function with similarity to globins; has a functional heme-binding domain; mutant has aneuploidy tolerance; transcription induced by stress conditions; may be involved in glucose signaling or metabolism; regulated by Rgt1 [Source:SGD;Acc:S000005178]	+	gene	Name match	0	7.55317	8.31568	8.40494	6.08151	7.2758	7.4464
MDG1	XIV	308957	310057	-	MDG1	YNL173C	Plasma membrane protein involved in G-protein mediated pheromone signaling pathway; overproduction suppresses bem1 mutations [Source:SGD;Acc:S000005117]	-	gene	Name match	0	9.20921	8.47174	8.57697	10.5432	10.0915	9.91236
NAM9	XIV	368595	370055	-	NAM9	YNL137C	Mitochondrial ribosomal component of the small subunit [Source:SGD;Acc:S000005081]	-	gene	Name match	0	9.6301	9.38978	9.27864	10.2094	9.8167	9.878
YNL134C	XIV	372451	373581	-	YNL134C	YNL134C	Putative protein of unknown function with similarity to dehydrogenases from other model organisms; green fluorescent protein (GFP)-fusion protein localizes to both the cytoplasm and nucleus and is induced by the DNA-damaging agent MMS [Source:SGD;Acc:S000005078]	-	gene	Name match	0	9.29628	9.33704	10.1326	10.3101	10.2799	10.9328
AIM37	XIV	437613	438317	+	AIM37	YNL100W	Mitochondrial inner membrane protein; component of the mitochondrial inner membrane organizing system (MitOS, MICOS, or MINOS), a scaffold-like structure on the intermembrane space side of the inner membrane which has a role in the maintenance of cr /.../unctions and inner membrane architecture [Source:SGD;Acc:S000005044]	+	gene	Name match	0	8.30647	8.1177	8.70756	9.61466	9.39263	9.56388
MLF3	XIV	486766	488124	-	MLF3	YNL074C	Serine-rich protein of unknown function, predicted to be palmitoylated; overproduction suppresses the growth inhibition caused by exposure to the immunosuppressant leflunomide [Source:SGD;Acc:S000005018]	-	gene	Name match	0	9.49636	9.9962	10.3212	10.8412	11.0839	11.0531
MSK1	XIV	488386	490116	+	MSK1	YNL073W	Mitochondrial lysine-tRNA synthetase, required for import of both aminoacylated and deacylated forms of tRNA(Lys) into mitochondria and for aminoacylation of mitochondrially encoded tRNA(Lys) [Source:SGD;Acc:S000005017]	+	gene	Name match	0	8.92367	8.8752	9.10885	10.4344	10.1452	10.1751
POR1	XIV	517994	518845	-	POR1	YNL055C	Mitochondrial porin (voltage-dependent anion channel), outer membrane protein required for the maintenance of mitochondrial osmotic stability and mitochondrial membrane permeability; phosphorylated [Source:SGD;Acc:S000005000]	-	gene	Name match	0	11.5807	12.2456	12.4859	13.9831	13.8371	13.9979
COX5A	XIV	531725	532186	+	COX5A	YNL052W	Subunit Va of cytochrome c oxidase, which is the terminal member of the mitochondrial inner membrane electron transport chain; predominantly expressed during aerobic growth while its isoform Vb (Cox5Bp) is expressed during anaerobic growth [Source:SGD;Acc:S000004997]	+	gene	Name match	0	9.05098	8.85493	9.58937	11.5846	11.0434	11.2111
PBI2	XIV	605384	605611	+	PBI2	YNL015W	Cytosolic inhibitor of vacuolar proteinase B (PRB1), required for efficient vacuole inheritance; with thioredoxin forms protein complex LMA1, which assists in priming SNARE molecules and promotes vacuole fusion [Source:SGD;Acc:S000004960]	+	gene	Name match	0	8.41009	9.2165	9.94104	10.6374	10.553	10.8761
MRP7	XIV	621313	622428	-	MRP7	YNL005C	Mitochondrial ribosomal protein of the large subunit [Source:SGD;Acc:S000004950]	-	gene	Name match	0	9.88647	9.69152	9.69814	10.4576	10.1123	10.2862
CIT1	XIV	629622	631061	-	CIT1	YNR001C	Citrate synthase, catalyzes the condensation of acetyl coenzyme A and oxaloacetate to form citrate; the rate-limiting enzyme of the TCA cycle; nuclear encoded mitochondrial protein [Source:SGD;Acc:S000005284]	-	gene	Name match	0	10.9968	11.0181	11.3627	13.3011	12.27	12.4962
MRPS12	XIV	694361	694822	-	MRPS12	YNR036C	Mitochondrial protein; may interact with ribosomes based on co-purification experiments; similar to E. coli and human mitochondrial S12 ribosomal proteins [Source:SGD;Acc:S000005319]	-	gene	Name match	0	9.63816	9.45323	9.52807	10.2576	9.94746	10.0342
PET494	XIV	706139	707608	+	PET494	YNR045W	Mitochondrial translational activator specific for the COX3 mRNA, acts together with Pet54p and Pet122p; located in the mitochondrial inner membrane [Source:SGD;Acc:S000005328]	+	gene	Name match	0	7.94227	7.87145	8.13739	8.76938	8.64642	8.65927
ENB1	XV	19491	21311	-	ENB1	YOL158C	Endosomal ferric enterobactin transporter, expressed under conditions of iron deprivation; member of the major facilitator superfamily; expression is regulated by Rcs1p and affected by chloroquine treatment [Source:SGD;Acc:S000005518]	-	gene	Name match	0	10.1094	9.75337	9.34368	9.08166	8.43689	8.23964
HPF1	XV	28703	31606	-	HPF1	YOL155C	Haze-protective mannoprotein that reduces the particle size of aggregated proteins in white wines [Source:SGD;Acc:S000005515]	-	gene	Name match	0	12.3349	11.8674	11.2155	13.3077	12.6234	12.2066
FRE7	XV	40748	42610	+	FRE7	YOL152W	Putative ferric reductase with similarity to Fre2p; expression induced by low copper levels [Source:SGD;Acc:S000005512]	+	gene	Name match	0	6.59751	7.57902	7.3664	9.85186	8.4746	8.85196
ATP19	XV	185438	185644	+	ATP19	YOL077W-A	Subunit k of the mitochondrial F1F0 ATP synthase, which is a large enzyme complex required for ATP synthesis; associated only with the dimeric form of ATP synthase [Source:SGD;Acc:S000007339]	+	gene	Name match	0	7.9342	8.53312	8.99513	10.1001	10.0852	10.2291
PSK2	XV	243497	246802	+	PSK2	YOL045W	One of two (see also PSK1) PAS domain containing S/T protein kinases; regulates sugar flux and translation in response to an unknown metabolite by phosphorylating Ugp1p and Gsy2p (sugar flux) and Caf20p, Tif11p and Sro9p (translation) [Source:SGD;Acc:S000005405]	+	gene	Name match	0	9.94972	9.95796	10.1704	9.01995	9.45948	9.29582
STD1	XV	416347	417681	-	STD1	YOR047C	Protein involved in control of glucose-regulated gene expression; interacts with kinase Snf1p, glucose sensors Snf3p and Rgt2p, TATA-binding Spt15p; regulator of transcription factor Rgt1p; interactions with Pma1p appear to propagate [GAR+] [Source:SGD;Acc:S000005573]	-	gene	Name match	0	9.20846	9.04488	8.87993	7.18052	7.52137	7.50545
CYT1	XV	447439	448368	+	CYT1	YOR065W	Cytochrome c1, component of the mitochondrial respiratory chain; expression is regulated by the heme-activated, glucose-repressed Hap2p/3p/4p/5p CCAAT-binding complex [Source:SGD;Acc:S000005591]	+	gene	Name match	0	8.88078	9.84398	10.8543	11.9397	11.6764	11.963
GCY1	XV	551114	552052	+	GCY1	YOR120W	Putative NADP(+) coupled glycerol dehydrogenase, proposed to be involved in an alternative pathway for glycerol catabolism; also has mRNA binding activity; member of the aldo-keto reductase (AKR) family [Source:SGD;Acc:S000005646]	+	gene	Name match	0	7.28924	8.1371	9.81585	13.3747	12.5789	12.3181
LSC1	XV	593057	594046	+	LSC1	YOR142W	Alpha subunit of succinyl-CoA ligase, which is a mitochondrial enzyme of the TCA cycle that catalyzes the nucleotide-dependent conversion of succinyl-CoA to succinate; phosphorylated [Source:SGD;Acc:S000005668]	+	gene	Name match	0	10.8021	10.7572	10.8126	12.0515	11.5056	11.4634
YOR142W-B	XV	595112	600380	+	YOR142W-B	YOR142W-B	Retrotransposon TYA Gag and TYB Pol genes; transcribed/translated as one unit; polyprotein is processed to make a nucleocapsid-like protein (Gag), reverse transcriptase (RT), protease (PR), and integrase (IN); similar to retroviral genes [Source:SGD;Acc:S000007352]	+	gene	Name match	0	9.83046	10.7577	10.9921	8.86674	9.94621	9.79043
GAC1	XV	667860	670241	-	GAC1	YOR178C	Regulatory subunit for Glc7p type-1 protein phosphatase (PP1), tethers Glc7p to Gsy2p glycogen synthase, binds Hsf1p heat shock transcription factor, required for induction of some HSF-regulated genes under heat shock [Source:SGD;Acc:S000005704]	-	gene	Name match	0	1.61453	6.93536	9.12515	8.64194	9.98683	10.1571
TUF1	XV	684030	685343	+	TUF1	YOR187W	Mitochondrial translation elongation factor Tu; comprises both GTPase and guanine nucleotide exchange factor activities, while these activities are found in separate proteins in S. pombe and humans [Source:SGD;Acc:S000005713]	+	gene	Name match	0	11.514	11.4395	11.3499	12.7324	12.2962	12.4214
RDL2	XV	850280	850729	+	RDL2	YOR286W	Protein with rhodanese activity; contains a rhodanese-like domain similar to Rdl1p, Uba4p, Tum1p, and Ych1p; overexpression causes a cell cycle delay; null mutant displays elevated frequency of mitochondrial genome loss [Source:SGD;Acc:S000005812]	+	gene	Name match	0	9.09244	8.94137	8.87793	9.67908	9.43904	9.4695
MCH5	XV	889867	891432	-	MCH5	YOR306C	Plasma membrane riboflavin transporter; facilitates the uptake of vitamin B2; required for FAD-dependent processes; sequence similarity to mammalian monocarboxylate permeases, however mutants are not deficient in monocarboxylate transport [Source:SGD;Acc:S000005833]	-	gene	Name match	0	9.2176	10.3806	10.8575	7.91085	8.46827	9.39258
SPS4	XV	901858	902874	-	SPS4	YOR313C	Protein whose expression is induced during sporulation; not required for sporulation; heterologous expression in E. coli induces the SOS response that senses DNA damage [Source:SGD;Acc:S000005840]	-	gene	Name match	0	5.7955	5.19851	5.64094	7.33279	6.42228	6.52809
YOR343C	XV	968148	968474	-	YOR343C	YOR343C	Dubious open reading frame unlikely to encode a functional protein, based on available experimental and comparative sequence data [Source:SGD;Acc:S000005870]	-	gene	Name match	0	2.56797	4.34522	5.19408	5.48443	6.17659	5.9005
PYK2	XV	984942	986462	-	PYK2	YOR347C	Pyruvate kinase that appears to be modulated by phosphorylation; PYK2 transcription is repressed by glucose, and Pyk2p may be active under low glycolytic flux [Source:SGD;Acc:S000005874]	-	gene	Name match	0	8.02439	8.37532	8.59975	9.48861	9.19378	9.38066
MSC6	XV	1001147	1003225	-	MSC6	YOR354C	Protein of unknown function; mutant is defective in directing meiotic recombination events to homologous chromatids; the authentic, non-tagged protein is detected in highly purified mitochondria in high-throughput studies [Source:SGD;Acc:S000005881]	-	gene	Name match	0	9.85849	9.45988	9.36814	10.4501	10.0478	10.0874
ALD4	XV	1039840	1041399	+	ALD4	YOR374W	Mitochondrial aldehyde dehydrogenase, required for growth on ethanol and conversion of acetaldehyde to acetate; phosphorylated; activity is K+ dependent; utilizes NADP+ or NAD+ equally as coenzymes; expression is glucose repressed [Source:SGD;Acc:S000005901]	+	gene	Name match	0	10.2026	10.7568	11.537	13.3081	12.0719	12.487
ATP15	XVI	30079	30267	+	ATP15	YPL271W	Epsilon subunit of the F1 sector of mitochondrial F1F0 ATP synthase, which is a large, evolutionarily conserved enzyme complex required for ATP synthesis; phosphorylated [Source:SGD;Acc:S000006192]	+	gene	Name match	0	8.86601	9.75127	10.2897	10.7432	11.0426	11.1893
DIP5	XVI	41043	42869	+	DIP5	YPL265W	Dicarboxylic amino acid permease, mediates high-affinity and high-capacity transport of L-glutamate and L-aspartate; also a transporter for Gln, Asn, Ser, Ala, and Gly [Source:SGD;Acc:S000006186]	+	gene	Name match	0	11.303	10.4974	10.3647	10.0643	9.5863	9.24183
FUM1	XVI	47336	48802	+	FUM1	YPL262W	Fumarase, converts fumaric acid to L-malic acid in the TCA cycle; cytosolic and mitochondrial distribution determined by the N-terminal targeting sequence, protein conformation, and status of glyoxylate shunt; phosphorylated in mitochondria [Source:SGD;Acc:S000006183]	+	gene	Name match	0	10.9548	11.0537	11.0061	12.2349	12.0174	12.1739
GAL4	XVI	79711	82356	-	GAL4	YPL248C	DNA-binding transcription factor required for the activation of the GAL genes in response to galactose; repressed by Gal80p and activated by Gal3p [Source:SGD;Acc:S000006169]	-	gene	Name match	0	5.16617	6.48086	6.99376	8.12808	7.96549	7.81645
CBP3	XVI	147416	148423	+	CBP3	YPL215W	Mitochondrial protein required for assembly of cytochrome bc1 complex; forms a complex with Cbp6p that binds to mt ribosomes near the polypeptide tunnel exit and promotes efficient translation of the COB mRNA; Cbp3p-Cbp6p complex also interacts with /.../ synthesized cytochrome b (Cobp) and Cbp4p to promote assembly of Cobp into the cytochrome bc1 complex [Source:SGD;Acc:S000006136]	+	gene	Name match	0	9.04522	8.9199	8.97007	9.71909	9.48838	9.5547
MRPL40	XVI	223143	224036	+	MRPL40	YPL173W	Mitochondrial ribosomal protein of the large subunit [Source:SGD;Acc:S000006094]	+	gene	Name match	0	8.7598	8.82008	8.68099	9.4213	9.23977	9.3323
ODC1	XVI	298571	299503	-	ODC1	YPL134C	Mitochondrial inner membrane transporter, exports 2-oxoadipate and 2-oxoglutarate from the mitochondrial matrix to the cytosol for lysine and glutamate biosynthesis and lysine catabolism; suppresses, in multicopy, an fmc1 null mutation [Source:SGD;Acc:S000006055]	-	gene	Name match	0	7.5652	8.79504	9.19322	10.6249	10.4043	10.5275
MRP51	XVI	326628	327662	+	MRP51	YPL118W	Mitochondrial ribosomal protein of the small subunit; MRP51 exhibits genetic interactions with mutations in the COX2 and COX3 mRNA 5'-untranslated leader sequences [Source:SGD;Acc:S000006039]	+	gene	Name match	0	9.88698	9.912	9.85376	10.5792	10.4695	10.366
MSD1	XVI	355700	357676	+	MSD1	YPL104W	Mitochondrial aspartyl-tRNA synthetase, required for acylation of aspartyl-tRNA; yeast and bacterial aspartyl-, asparaginyl-, and lysyl-tRNA synthetases contain regions with high sequence similarity, suggesting a common ancestral gene [Source:SGD;Acc:S000006025]	+	gene	Name match	0	8.78539	8.47162	8.42818	9.44492	8.96393	8.90771
ATP4	XVI	408010	408744	-	ATP4	YPL078C	Subunit b of the stator stalk of mitochondrial F1F0 ATP synthase, which is a large, evolutionarily conserved enzyme complex required for ATP synthesis; contributes to the oligomerization of the complex; phosphorylated [Source:SGD;Acc:S000005999]	-	gene	Name match	0	10.7363	11.1111	11.5465	12.4726	12.3055	12.5365
YPL067C	XVI	425251	425847	-	YPL067C	YPL067C	Putative protein of unknown function; green fluorescent protein (GFP)-fusion protein localizes to the cytoplasm; YPL067C is not an essential gene [Source:SGD;Acc:S000005988]	-	gene	Name match	0	7.081	7.58642	8.00671	9.93473	9.70326	9.72587
YPL066W	XVI	426233	427672	+	YPL066W	YPL066W	Putative protein of unknown function; green fluorescent protein (GFP)-fusion protein localizes to the bud neck and cytoplasm; null mutant is viable and exhibits growth defect on a non-fermentable (respiratory) carbon source [Source:SGD;Acc:S000005987]	+	gene	Name match	0	9.02325	8.99997	8.98074	11.629	11.3286	11.2595
SUR1	XVI	451909	453057	-	SUR1	YPL057C	Probable catalytic subunit of a mannosylinositol phosphorylceramide (MIPC) synthase, forms a complex with probable regulatory subunit Csg2p; function in sphingolipid biosynthesis is overlapping with that of Csh1p [Source:SGD;Acc:S000005978]	-	gene	Name match	0	9.58887	9.67099	9.84569	11.0284	10.7578	10.6246
LSP1	XVI	550632	551657	-	LSP1	YPL004C	Primary component of eisosomes, which are large immobile patch structures at the cell cortex associated with endocytosis, along with Pil1p and Sur7p; null mutants show activation of Pkc1p/Ypk1p stress resistance pathways; member of the BAR domain family [Source:SGD;Acc:S000005925]	-	gene	Name match	0	11.5211	10.8549	11.0644	12.351	11.789	11.9163
YPR010C-A	XVI	582373	582734	-	YPR010C-A	YPR010C-A	Putative protein of unknown function; conserved among Saccharomyces sensu stricto species [Source:SGD;Acc:S000122558]	-	gene	Name match	0	7.61523	8.59459	9.48279	10.4709	10.6083	10.8082
ATP20	XVI	599870	600217	+	ATP20	YPR020W	Subunit g of the mitochondrial F1F0 ATP synthase; reversibly phosphorylated on two residues; unphosphorylated form is required for dimerization of the ATP synthase complex [Source:SGD;Acc:S000006224]	+	gene	Name match	0	8.28249	8.4609	8.85118	10.6571	10.1706	10.2938
CSR2	XVI	627880	631245	+	CSR2	YPR030W	Nuclear protein proposed to regulate utilization of nonfermentable carbon sources and endocytosis of plasma membrane proteins; overproduction suppresses chs5 spa2 lethality at high temp; ubiquitinated by Rsp5p, deubiquitinated by Ubp2p [Source:SGD;Acc:S000006234]	+	gene	Name match	0	6.39696	8.12227	9.35407	10.1502	9.94664	10.0592
YPR036W-A	XVI	645950	646153	+	YPR036W-A	YPR036W-A	Protein of unknown function; transcription is regulated by Pdr1p [Source:SGD;Acc:S000028425]	+	gene	Name match	0	11.201	12.3988	12.0147	9.46188	11.3176	11.6795
CTR1	XVI	786208	787428	+	CTR1	YPR124W	High-affinity copper transporter of the plasma membrane, mediates nearly all copper uptake under low copper conditions; transcriptionally induced at low copper levels and degraded at high copper levels [Source:SGD;Acc:S000006328]	+	gene	Name match	0	10.7853	10.1168	9.10003	12.0155	10.863	10.7673
YPR158W-A	XVI	844709	846031	+	YPR158W-A	YPR158W-A	Retrotransposon TYA Gag gene co-transcribed with TYB Pol; translated as TYA or TYA-TYB polyprotein; Gag is a nucleocapsid protein that is the structural constituent of virus-like particles (VLPs); similar to retroviral Gag [Source:SGD;Acc:S000007363]	+	gene	Name match	0	6.10745	6.4018	6.51331	4.99519	5.9198	5.60108
QCR2	XVI	919381	920487	+	QCR2	YPR191W	Subunit 2 of the ubiquinol cytochrome-c reductase complex, which is a component of the mitochondrial inner membrane electron transport chain; phosphorylated; transcription is regulated by Hap1p, Hap2p/Hap3p, and heme [Source:SGD;Acc:S000006395]	+	gene	Name match	0	9.96599	10.9324	11.5987	12.9301	12.6802	12.8326
OPT2	XVI	924304	926937	-	OPT2	YPR194C	Oligopeptide transporter; member of the OPT family, with potential orthologs in S. pombe and C. albicans; also plays a role in formation of mature vacuoles [Source:SGD;Acc:S000006398]	-	gene	Name match	0	5.67367	5.74507	6.91043	10.9233	10.4892	10.4396

## Sheet: 3b tom70
	Wt log	COX9Δ GAL80Δ log	Wt 24h	COX9Δ GAL80Δ 24h	Wt 48h	COX9Δ GAL80Δ 48h
E56	4763	3233	5185	5777	6788	15463
E56.2	4835	4550	4680	7686	7983	19850
E55 and E45.2	4262	4196	3766	6179	6188	16154

## Sheet: 3b wga
	Wt log	COX9Δ GAL80Δ log	Wt 24h	COX9Δ GAL80Δ 24h	Wt 48h	COX9Δ GAL80Δ 48h
E56	25.1	38.34	6041	4423	12989	7242
E56.2	68.04	119.5	7758	6753	16302	7058
E55 and E45.2	25.41	46.78	7490	4831	16194	8870

## Sheet: 3c
average log-48 cox9	change log-48 cox9		average log-24 snf4	change log-24 snf4
5.66804	1.02758		7.32407	-0.176225
2.54387	-0.570738		2.32661	-1.75224
4.18464	-0.106328		4.16502	0.895437
6.17616	-0.119933		5.89867	-0.709368
8.25888	0.638727		7.39514	0.683117
9.14611	-2.34278		7.076	-0.135139
11.1974	-2.04651		10.5636	-1.38112
8.01727	1.31594		8.57403	0.425744
8.65572	0.354087		8.54387	0.400268
9.69802	-0.44199		9.71292	-0.215332
7.48204	-0.378892		7.0435	-0.145938
8.65529	-1.94295		6.92315	0.055872
10.8177	0.611652		11.1213	-0.0294628
8.98274	-0.365788		8.76445	0.0584517
9.26966	-0.178241		9.13538	-0.00291729
8.01969	-0.0300322		7.92164	0.101066
7.4846	-0.160364		7.58047	-0.282675
7.94851	-0.361904		7.6337	-0.434
8.14083	0.43058		7.96167	-0.169519
9.97151	0.104639		9.82118	-0.457667
9.27271	0.20225		9.41387	-0.0215836
11.0344	-0.042944		10.9487	-0.314001
9.52129	-0.0584269		9.60016	-0.0360088
9.88902	0.48246		10.3362	1.27411
9.89528	-0.220172		8.90218	0.401495
15.1974	-0.662333		15.1087	-0.335722
6.75373	-0.270936		3.81908	0.0627837
5.75056	1.00976		6.03418	1.23288
9.8597	0.530271		10.0119	0.187969
12.7508	-0.031332		12.6854	0.003479
6.82791	-0.745692		6.79766	-0.758137
8.43422	0.504267		8.19074	0.489241
7.16988	-0.208137		7.57681	-0.730909
7.99472	-0.411148		7.9294	-0.146615
8.53864	-0.375706		8.47984	0.0260019
8.86276	0.21165		8.47549	0.0496712
10.531	0.313004		10.6311	0.158114
7.36731	0.0686498		6.95595	0.0897455
6.92054	-0.34543		6.97293	-0.52329
7.54503	0.231303		7.40303	-0.432688
10.2522	-0.304804		10.2598	-0.255613
9.56361	0.472354		9.8284	0.0792742
8.81207	0.0357132		8.89277	0.3151
11.8146	-0.0313778		12.043	-0.557683
9.34014	0.215384		9.50572	0.15384
9.1195	-0.790829		8.96303	-0.188237
8.13532	0.211262		8.00206	-0.718201
9.69731	0.359245		10.0517	0.190171
10.1129	-0.88842		9.75967	-0.188223
10.7908	-0.344992		10.7792	-0.342523
8.30267	0.157335		8.17656	-0.42068
8.22717	-0.0112267		7.98681	-0.252473
8.45051	-0.140246		8.24702	-0.262702
11.8168	0.161268		11.9733	-0.253592
8.84727	-0.0609236		8.5723	0.270544
7.74217	0.0626254		7.93594	-0.0357113
7.97772	-0.154342		7.67733	-0.32197
9.08824	-0.619061		8.65294	-0.2566
10.0504	-0.0130377		10.3076	-0.700989
14.5708	-0.788625		13.8813	-0.608783
5.97472	-0.333528		13.3847	-0.234979
13.2171	-0.0823832		9.08954	0.0434761
9.38964	-0.460646		8.81625	-0.471102
9.34071	-1.0978		9.27375	-0.214927
9.18	-0.164006		10.7053	-0.471916
10.5616	-0.0843468		8.61418	-0.846488
8.41178	0.0399828		9.48022	0.0402107
9.78172	-0.270037		7.58135	-0.253805
7.58418	-0.032814		12.3176	0.441455
10.9961	1.70602		7.86287	-0.0326409
6.30089	1.65		10.2266	0.0525036
9.80228	0.441398		10.3813	0.119351
10.0127	0.43274		8.91172	0.971363
8.89497	0.254792		8.11513	0.1881
8.03769	-0.0172358		4.27561	-0.328316
4.59677	1.40383		5.81754	0.0942564
5.75561	0.550265		9.37081	-0.107709
9.27426	0.207809		7.86188	0.399434
7.44904	0.374018		5.4402	0.423882
5.6029	0.493594		3.53581	0.879987
3.88735	-0.0613081		6.76007	0.330042
7.18753	0.237579		6.19039	-0.223757
6.39081	-0.0953269		6.49835	1.49085
7.10094	-0.0706387		10.0951	0.267322
10.2641	-0.190285		3.0769	-0.0378194
2.67251	0.0788662		6.76224	0.895999
6.7381	0.413298		3.97712	-0.451223
3.52059	0.797745		2.75789	0.385189
4.01409	2.85514		10.2686	-2.02942
4.83962	2.59931		5.56457	1.69453
10.2874	-1.84133		4.55382	2.31689
5.13681	2.10058		9.19027	0.745669
4.12545	2.69934		6.07189	0.745473
9.28409	0.0531778		7.54135	0.755577
6.03504	0.242407		2.30157	-0.1876
7.54215	-0.0559669		8.57484	-0.0256472
2.62184	0.848234		8.00817	0.415307
8.43058	0.601141		10.2152	0.0232544
8.48697	-0.231434		8.61012	-0.0616074
10.3016	-0.37569		8.34394	0.308302
8.89058	-0.210192		8.97408	-0.288209
8.46339	-0.0202541		9.16173	0.396799
9.17965	-0.489858		7.609	-1.14854
9.20378	-0.235858		10.5277	-0.839661
5.77635	0.546758		13.54	-0.0851803
9.01342	0.755148		8.73458	1.48603
12.9787	-0.470972		7.95745	0.116493
8.43679	1.8689		7.92068	-0.0815053
7.77581	-0.603993		2.5283	-0.378011
7.91956	-0.216451		8.84296	-0.092535
3.14923	1.86239		13.3483	-0.311857
8.66353	0.506413		6.89282	-0.349951
13.0357	-0.0777063		10.6908	-0.162485
7.37069	-0.44289		8.35147	-0.872441
11.0243	-0.166728		8.01893	-0.255969
8.62051	-0.397623		9.48181	0.232652
7.95352	-0.192257		12.0456	-0.454854
9.51306	-0.276888		7.498	0.308519
11.7936	-0.185276		9.89733	0.0262346
8.12872	-0.0772181		8.20922	0.311268
9.77026	-0.344225		7.69747	-0.102105
8.42207	-0.00676155		8.99358	-0.232077
7.74976	0.0288744		8.1695	0.540592
9.06801	-0.0960388		7.71588	-0.126399
7.74851	0.866769		10.5666	-0.0714808
7.85718	-0.462722		8.01368	0.548017
10.4592	-0.19301		12.5708	-0.413141
8.2596	1.13423		8.73276	0.618958
2.51714	0.598197		6.65904	0.24823
12.3636	-0.386451		13.3799	-0.592153
9.74864	2.07268		6.44848	0.9665
6.71424	-0.0977073		8.79005	0.370452
13.0145	-0.242706		7.05642	0.537463
6.59291	0.745991		9.09667	0.029583
8.37569	-0.509273		9.34259	-0.108379
6.75308	-0.354959		9.34398	0.0416603
8.97921	0.218719		10.1508	-0.223708
9.40772	-0.585177		8.39597	-0.272783
8.90271	-0.1315		10.3289	0.198028
10.712	-0.427824		8.45813	0.153832
8.28333	-0.790246		7.67908	-0.713074
2.43361	0.694173		7.09102	0.00432777
9.79638	0.914119		10.4034	0.0272799
8.2644	0.331382		8.36397	-0.135157
7.96525	-0.452756		10.5215	-0.768327
7.06574	0.810899		8.73136	0.550586
10.4546	0.0789099		8.64487	1.38981
8.30218	0.362266		9.09519	-0.470702
10.7891	-0.965517		10.368	-0.0938549
8.01609	0.877344		9.64955	-0.744884
8.13174	1.7239		6.3705	1.65076
2.88451	0.747977		5.51479	1.52373
9.07273	-0.458531		11.0331	-0.323883
10.4219	-0.0598211		8.32146	0.148674
9.76179	-0.517645		12.1496	-0.211404
7.06804	2.44733		5.76147	1.22241
6.15435	2.31038		9.87827	-0.256261
11.2332	-0.968822		10.5764	0.280193
8.26285	0.336309		10.2357	-0.681687
11.4137	-0.465925		6.97509	-0.0104866
6.43848	-0.646579		11.0634	0.594621
9.86681	-0.390408		7.59844	0.59235
10.6582	0.408885		8.82029	-0.0152473
9.6651	0.158735		9.2774	-0.103318
6.92956	0.466176		9.8183	-0.187511
10.599	0.87965		8.45481	0.1586
7.16073	0.428564		8.89244	0.368373
9.15103	-0.104193		9.07338	-0.50547
9.33204	-0.508049		9.75873	-0.644534
9.51433	0.295073		7.41951	-0.23082
8.57299	-0.122263		13.3736	-0.22494
8.86005	0.196136		7.89135	0.164707
9.17426	-0.673977		6.00479	1.00178
10.1529	-1.00056		8.73892	0.0342264
7.03743	0.0341253		12.9884	-0.708405
12.6458	-0.521914		9.08285	-0.650295
7.29461	1.16145		6.19506	0.0366545
5.25255	2.01495		10.1015	0.303062
8.19959	0.905941		9.00708	0.102755
12.8198	-0.454515		10.7983	-0.00766277
8.63744	0.0484581		7.14394	-0.781962
6.52827	-0.0866137		9.34073	-0.252217
10.129	-0.111946		7.67493	0.239367
9.15031	-0.376184		7.85179	-0.196339
11.0077	-0.458315		10.8241	-0.223764
7.24516	-0.740746		4.65346	0.020319
8.97026	0.0568399		9.7085	-0.648804
7.74071	-0.103629		8.92099	0.756821
8.00128	0.254613		5.49148	0.426934
10.8961	-0.271866		9.95403	-0.422352
8.99864	-0.268904		7.4801	0.124718
8.80516	0.503222		9.00773	0.0964155
5.70567	-0.546346		8.60369	-0.209129
10.1729	-0.681985		10.9764	-0.532828
7.22293	0.448389		8.32041	-0.444328
8.74879	0.302792		8.04154	0.357131
8.55313	-0.137073		7.5696	0.173521
11.0331	-0.989007		11.1106	0.512668
8.38495	-0.010993		10.6163	0.750828
9.21426	-1.04583		11.0487	-1.72909
6.82637	0.456488		10.3073	-1.14271
10.2686	1.36002		9.49256	-0.135439
10.1967	0.762423		9.55241	-0.527959
11.2102	-1.98705		8.84424	-0.346368
10.7432	-1.86773		9.34562	-0.561955
9.78135	-0.137333		8.88904	0.202706
10.1518	-1.29698		8.16674	0.313317
8.59329	0.0858088		8.39384	0.207289
9.21445	-0.360627		8.60256	0.114878
8.67338	0.911608		8.24955	0.363498
7.8246	1.10656		11.4721	-1.06081
8.86703	-0.42898		11.0079	-0.668059
8.43171	0.162788		12.5669	0.00755215
8.17024	0.244598		5.20657	1.12653
11.9655	-1.40867		6.08529	0.960928
11.6159	-1.30413		10.3715	0.78615
12.7402	-0.0311441		7.64027	0.0806422
5.04083	1.68365		9.04206	-0.327777
5.67914	1.4564		10.7387	-0.0894279
9.80097	1.60862		7.73404	-0.737384
7.60021	0.189488		10.2673	0.240824
8.91202	-0.0185871		14.3347	-1.04957
10.6747	-0.0812244		15.2524	-0.59563
8.00176	-0.311604		15.6604	-0.457286
10.0805	0.210539		9.75416	-0.103338
15.141	-1.09488		7.26517	-0.610265
16.4126	-1.00112		11.5706	0.171615
16.4757	-1.03357		8.03382	0.0328007
10.163	-0.231171		12.1358	-0.25169
7.42445	-0.426889		9.98136	-0.17995
10.7812	1.13852		4.77158	-0.356774
8.32115	-0.0384111		8.40418	-0.548561
12.0874	-0.0958357		9.67382	-0.160408
10.4105	-0.76829		8.24628	0.335823
5.08964	-0.607001		13.8233	-0.205137
8.5432	-1.06574		7.85538	-0.0716953
9.78887	-0.245817		10.382	0.33299
8.29294	0.155605		10.0321	-0.336362
13.6393	-0.405847		10.5164	-0.117822
8.17014	-0.473375		8.01614	-0.0389643
10.1958	0.259912		10.4527	0.447315
10.0572	-0.171985		11.8577	0.0527945
10.6972	-0.216732		3.55382	2.31689
8.91508	-0.76371		10.1313	-0.10399
10.3518	-0.234413		8.97894	-0.20236
11.1958	-0.262762		8.55653	0.569273
9.88275	0.0514059		8.6216	-0.132198
8.82825	0.0613041		7.72934	-0.425852
9.374	-0.156645		8.2557	-0.193542
8.715	-0.409092		4.99225	-0.151098
7.18668	-0.0699863		12.464	-0.323734
9.24663	-0.949262		9.46904	-0.615761
6.01166	0.0940533		6.60521	0.140579
12.0789	0.121938		9.61252	-1.09213
9.75576	-1.06018		9.25402	0.00133133
8.03702	-1.26074		8.93772	3.44433
10.123	-1.42135		9.03021	0.103507
9.69691	-0.749621		10.1766	-0.397739
7.25219	3.20583		6.53767	-0.211263
9.01616	-0.099061		8.38851	-0.183347
10.4	-0.452732		9.56382	0.127703
6.09258	2.78716		8.71689	-0.356668
8.4357	0.0127335		10.3747	0.0386467
9.68292	-0.031208		8.26525	-0.248951
8.74126	0.375055		8.4994	0.412368
10.4055	-0.232237		8.28261	-0.504636
8.5029	-0.482479		7.96742	0.638763
8.41591	0.239166		7.32073	0.711011
8.29986	0.172091		7.79436	-0.209688
8.3151	0.307144		10.3514	1.18385
7.54935	0.206609		10.7571	0.122657
7.36232	0.0884113		10.6509	0.636378
11.635	-0.750271		8.0838	0.635472
11.1594	-0.18241		9.07257	0.330894
10.9394	-0.274355		9.46612	1.24733
8.47136	0.557737		8.44345	0.674537
8.56706	0.533759		9.809	0.0383339
9.47708	4.79727		6.3464	0.557211
8.11493	1.1148		8.11036	0.0152607
9.59041	0.147928		13.6348	-0.372982
6.78132	0.438304		11.4111	-0.0173645
8.3149	-0.0422373		10.3553	-0.361886
13.1605	-0.0838404		9.63201	-0.0813065
11.4045	0.076726		11.5445	0.0172024
10.3574	-0.344974		9.38608	0.766761
9.69734	-0.443814		11.4077	-0.120929
11.2598	0.45146		12.8364	-0.384881
8.41806	2.00915		5.43268	-1.35388
10.5306	0.617686		9.27455	0.46344
12.5925	-0.1388		11.2513	-0.48017
6.46014	-0.569872		8.70023	-0.0965843
9.59987	1.87473		9.56669	-0.242002
11.2234	-0.523413		9.31956	-0.901713
8.45566	-0.0252285		8.32928	-0.789536
9.73125	-0.200268		7.24507	-0.17388
2.67251	0.0788662		10.9134	0.503708
9.55117	-0.664239		12.602	-1.37794
8.37958	-0.291367		9.44638	0.282231
7.10168	0.416591		8.46364	-0.452717
9.61217	1.49197		9.56155	0.152123
11.4955	-1.00418		8.78131	-0.263469
9.61669	-0.031127		7.45428	0.256347
8.27313	-0.0743847		4.68579	-0.648595
9.62138	0.209152		9.56716	-0.924239
8.66072	-0.503224		9.01933	0.055541
7.55895	-0.11818		8.64395	-0.222344
5.09348	0.299666		8.69846	0.158175
9.78973	-0.243361		8.61368	1.83819
9.1837	-0.203842		11.6104	-0.212183
8.84198	-0.160694		6.72615	0.48662
8.09059	0.750154		8.8668	0.399917
10.4058	-0.631776		10.4985	0.158666
11.6221	0.154638		3.50914	0.0526135
6.88419	0.437485		9.53853	-0.0982704
9.02069	0.00108337		9.92695	-0.390983
10.5453	0.461849		8.02017	-0.693497
2.94011	0.614061		10.0059	-0.219414
9.665	0.214415		8.56421	0.978723
10.137	-0.372477		9.53441	0.30355
7.86474	0.122675		3.6129	0.260132
9.94596	-0.522167		4.80995	0.258351
8.7898	0.850663		16.0594	-0.325884
9.68342	0.223219		7.86343	-0.180735
5.17678	1.04711		7.29638	-0.778033
6.71971	1.16327		12.5311	-0.242462
16.1755	-0.334476		8.96414	-0.284075
7.87612	0.418323		8.78524	-0.356188
7.42657	-0.728495		8.67316	0.136664
12.6159	-0.599882		8.46514	0.012744
8.9015	-0.710467		11.5896	-0.82067
9.09476	-0.122479		8.73434	-0.269478
8.78873	-0.323476		8.88859	-0.32999
8.54344	-0.0560741		11.9755	-0.0981045
12.122	-1.13899		5.98558	-0.355948
8.73209	-0.299389		7.76269	-0.96262
8.8784	-0.33265		9.06391	-0.0810938
12.1296	-0.464685		7.44487	0.285204
6.35839	0.00275803		8.17907	-0.48842
8.12713	-0.823112		9.85846	0.213266
8.99586	-0.23075		8.47672	0.185333
7.6524	0.112306		8.71854	0.618291
8.91265	-1.38012		8.69182	-1.14783
9.78255	0.107711		7.91766	0.311929
8.03921	1.18552		10.0476	-0.236789
8.68776	0.312815		10.573	0.374966
8.68328	-0.764881		7.02446	0.743402
7.91603	0.165364		9.68867	0.536323
10.2438	-0.591347		11.5993	-0.330228
10.6405	-0.107927		8.58361	-0.11463
6.92296	1.03432		9.46499	-0.160257
9.32943	0.954238		6.37813	1.18088
11.5057	-0.156609		5.59129	1.40813
8.49585	-0.0786419		10.866	-0.439688
9.91512	-0.317467		8.42114	0.430392
6.76491	1.14814		10.1634	-0.43713
6.49543	1.09741		6.6315	0.0729046
11.3595	-1.23209		7.6784	0.0418739
8.6834	-0.427691		10.0351	0.0224781
10.0932	-0.444554		8.84179	0.503317
6.82053	-0.14928		8.2504	0.510221
7.82251	0.0107923		3.8663	-0.966547
9.85575	0.335135		9.47718	-0.650923
8.67181	0.665365		10.7354	-0.49355
7.9235	0.428638		9.18988	0.518459
5.48868	-0.798577		7.65901	-0.0435257
9.76015	-0.904559		12.3833	-0.646281
10.3744	-0.153606		9.54401	-0.404594
8.95248	0.676548		8.45678	0.0669928
7.6091	0.161438		9.72617	-0.618902
12.1809	-0.913961		7.70967	-0.033247
8.98279	0.873669		9.40555	-0.25875
8.71904	-0.120401		7.37919	-0.311472
9.41007	0.0510273		7.66726	-0.300357
7.34561	0.207327		9.76385	-0.345238
9.01143	0.250349		9.17398	0.0574837
7.23392	0.141533		9.55648	-0.416973
7.97133	-0.288049		10.127	0.451671
10.453	0.00147057		9.31798	0.0738249
9.37828	-0.0582428		7.97427	-0.551952
9.26939	0.112617		8.00766	-0.224458
9.95787	0.351603		9.03763	-0.486886
9.25905	0.728626		8.95115	0.131857
7.74837	-0.123903		3.87275	0.614905
8.05568	-0.130595		13.4787	-0.726295
9.69652	-0.955922		6.67692	0.872116
9.24896	-0.164541		7.73937	0.408891
4.36813	2.76966		5.58875	-0.752961
13.0079	-0.165644		8.43293	-0.0998135
6.41108	1.32238		4.01003	-0.171559
7.88434	-0.476731		10.11	-0.100588
5.66037	0.252886		6.76747	-0.040441
8.57598	-0.62676		13.3603	-0.403179
3.89174	1.93237		3.76974	-0.538974
10.0767	0.139144		12.7419	-0.47667
6.79927	0.232139		10.4663	-0.53899
13.1525	-0.345596		8.48005	-0.155431
3.81624	0.45943		7.45303	0.0817051
12.4732	-0.32589		6.43025	-0.0838819
10.1399	-0.239646		7.84751	0.614962
8.47738	-0.187439		13.8168	-0.391893
7.71347	-0.0437021		3.32661	0.247759
6.37771	0.157648		2.89663	-0.612187
7.81923	-0.0889916		6.94961	0.556216
13.7008	-0.591712		9.91494	-0.0891743
3.40495	-0.82258		10.7736	-0.150162
2.97811	-0.117293		8.72265	0.260114
7.0282	0.49792		8.47959	-0.729856
9.99812	-0.19265		6.37966	1.28887
10.9344	-0.0341072		9.79255	0.871446
8.99067	-0.104199		8.24409	0.745958
7.72927	0.287035		8.28456	-0.510949
5.55462	2.87731		10.2408	-0.313456
10.1359	-0.439717		8.80205	-0.225914
7.81021	0.908206		9.32563	0.0467234
8.45156	-0.43798		10.3711	-0.202099
10.0964	0.0531406		8.05403	-0.28448
8.48864	0.369874		7.82944	-0.0914278
9.88705	0.0700293		9.40425	0.0432196
9.83957	-0.108856		6.70231	0.214524
7.97956	0.278547		9.3205	-0.166598
7.69942	-0.252486		8.76434	0.309288
9.76071	-0.0566893		8.62889	-0.265615
6.67262	0.691602		6.76373	-0.262977
9.77334	-0.408423		11.5367	-0.052763
8.67223	0.331177		7.80742	-0.102963
8.76879	-0.646702		9.31654	-0.115092
6.60507	0.134724		11.6417	-0.0525684
11.3206	-0.523053		10.2464	0.234271
7.62593	0.371805		7.48623	-0.168139
9.20487	0.215474		2.86165	-0.237367
12.1195	-0.596896		8.49238	0.374232
10.1946	0.293705		4.75398	-0.391968
7.64784	-0.0509672		9.02143	-0.0571594
3.27273	-0.591059		7.54074	0.0424976
8.49114	-0.0927248		10.1927	0.207608
4.39923	1.04046		9.43951	-0.118305
8.9693	-0.0825233		7.51788	-0.241327
7.64322	0.287432		7.55533	0.176987
10.3469	-0.0151463		8.18526	-0.179387
9.68764	-0.809294		6.64183	-1.0698
7.8662	0.174308		10.7007	0.110008
7.8713	0.116602		9.72793	0.0552645
8.19968	-0.451412		9.4783	0.0607233
6.45688	-0.379955		8.69919	0.232925
10.9052	-0.138552		8.02044	1.52175
9.6282	0.138569		7.06838	0.314616
9.24125	0.190285		6.13496	1.09953
8.9184	-0.0531044		8.27707	0.571017
7.39238	1.30156		8.70312	0.336394
7.10469	0.350994		9.52624	-0.422422
5.64289	0.890331		9.07612	-0.332618
9.03308	-0.197824		10.0219	-0.322684
8.29116	0.972864		8.75108	0.117579
9.56515	-0.524134		9.52842	0.593999
9.00367	-0.0582266		10.1008	0.365624
9.97863	-0.412366		11.7725	-0.141999
8.6687	0.125901		5.18883	1.32836
9.26941	0.764395		8.38978	-0.12174
9.99042	0.325438		8.68835	-0.142323
11.4503	-0.0846806		7.80577	-0.241974
5.567	1.17959		7.48176	-0.542338
8.95355	-0.543601		8.5587	0.125335
8.35334	0.0609465		7.46678	0.142822
7.66652	0.252507		10.1785	0.0548735
7.10043	0.21297		7.99917	0.106107
8.67783	0.388922		6.64843	-0.243964
7.89815	-0.343116		8.28247	0.185359
9.93565	0.384617		8.83229	-0.077631
7.6618	0.708441		8.7278	0.19283
6.29442	0.51532		8.11765	-0.532818
7.92968	0.276615		11.1345	-0.0779734
8.80867	-0.233499		7.58203	-0.411328
8.68189	0.354755		8.73792	-0.656217
8.4341	-0.505587		9.35033	0.938259
10.9296	-0.181415		7.87143	-0.524071
7.35898	0.267867		8.77035	-0.33997
9.29419	-0.926767		7.16868	0.884779
9.138	0.980875		8.17557	0.617036
8.29715	-0.407312		8.69534	-0.16748
8.92717	-0.451658		8.94711	-0.273029
7.43534	0.530083		8.06597	-0.241123
8.03295	0.578763		9.68959	0.424129
8.65308	-0.271738		10.1785	0.29845
9.05428	-0.464777		7.5763	0.0929947
8.08622	-0.214383		9.69918	-0.425756
9.71274	0.0782719		8.02153	-0.0854521
10.0986	-0.0168934		9.39962	-0.129055
7.76813	0.149883		8.45504	-0.395437
9.58997	-0.099617		11.3034	-0.114755
8.36265	-0.199065		6.84077	0.959219
9.25879	0.113647		5.43197	0.458492
8.77254	-0.106486		13.2017	0.144638
11.2296	-0.149408		10.443	-0.213184
7.45354	1.30609		9.04705	-0.393897
7.21487	-1.12355		8.70666	0.169756
13.4622	-0.247652		9.0664	-0.477731
9.87126	0.116979		7.31044	0.177029
9.01779	-0.354517		4.40425	-0.901104
8.93339	0.0360346		7.10536	0.295479
8.73236	0.366233		7.31511	-2.86241
7.46745	0.443531		9.01964	0.256827
4.43443	1.68385		11.2801	-0.508298
7.17642	0.130668		8.71725	-0.153742
6.42839	-0.815722		8.25331	0.435387
8.87436	0.826871		6.914	0.269843
11.715	-0.629337		3.24987	0.30812
9.37349	-0.862769		9.85948	0.0216742
8.84604	-0.647224		4.12937	0.549127
8.07359	-1.12421		7.25131	0.175498
2.02059	-0.716828		1.97109	-0.848564
4.70904	2.52256		10.2291	0.214984
9.48205	0.273013		8.36217	0.168302
3.1401	2.25916		9.03927	0.136704
4.05497	-0.200617		9.80936	0.159421
7.04532	1.00001		7.70413	0.0652723
1.94579	-0.374579		7.63212	0.565111
10.6031	0.482515		9.67339	0.191241
8.3657	-0.108267		11.128	0.132706
8.88258	-0.180319		7.53436	-0.283571
9.35166	0.72008		8.49581	0.0100842
7.42067	0.135424		10.5329	0.717242
7.09206	1.29866		9.3225	-0.493096
9.42733	0.187562		8.34986	-0.11348
11.0666	0.0372124		10.458	-0.507269
7.57769	0.122689		9.29379	0.545424
7.49235	0.798937		3.59854	1.2364
10.2322	0.711249		3.82944	2.22428
9.24401	-0.408077		7.34651	-0.555356
8.39307	-0.390126		10.9687	0.318266
10.5832	-0.342526		9.02922	-0.347015
9.40901	0.529939		13.624	-0.544628
3.83656	2.15903		8.36309	-0.473711
7.26808	-0.629352		8.6776	-0.915112
10.8947	0.204286		12.5663	-1.13793
8.41742	0.754911		8.7607	0.365861
13.105	-0.0074873		9.23139	0.0637693
7.66488	-0.0142179		8.02881	0.204117
8.76977	-1.39999		8.58549	0.419958
13.201	-1.6426		10.546	-0.194613
9.17662	0.113334		9.44487	-0.483339
8.9393	0.189861		8.48045	-0.124258
7.28103	0.092093		8.2178	-0.20477
7.89193	1.2991		9.73009	0.135856
10.3449	0.262486		11.5525	-0.114912
9.58613	-0.0827389		8.06788	0.0573053
8.75378	0.121126		9.97553	-0.0874577
8.36193	0.0197544		7.3063	0.491189
9.31853	0.334982		7.15958	-0.0991535
10.9566	0.314179		4.35515	1.91956
8.10283	0.106978		10.0358	0.568035
10.012	-0.02075		7.94468	-0.189101
5.25038	3.21223		6.7965	0.606195
7.57318	0.208436		7.63282	-1.23484
3.63038	2.67268		10.4878	-0.78787
10.0417	0.250095		8.99536	0.168567
8.37646	-0.467657		9.97523	-0.142391
5.67786	2.14119		7.55797	-0.389901
5.9846	0.427505		9.20035	0.336713
9.06039	0.561665		7.62778	0.60333
9.23688	0.755318		10.4865	-0.429796
10.1029	-0.265327		8.35851	-0.443484
7.39263	0.217319		11.376	0.0485163
9.14515	-0.176481		8.45081	0.567896
7.71949	0.616348		9.43798	-0.224421
10.6632	-0.223098		7.96977	0.0243044
8.58038	-0.582579		7.63236	0.331048
11.1931	0.0783453		8.0867	-0.622977
8.5421	0.282436		9.33693	-0.581736
9.24817	0.00836086		2.70341	-0.0277905
7.8341	0.288618		10.0464	-0.0338812
7.83033	0.0624437		8.09805	-0.390334
7.63301	0.206982		11.0322	-0.0364199
9.09803	-0.0905323		10.1246	-0.255959
10.0759	-0.125533		5.61399	0.348446
8.31113	-0.344123		6.03854	1.02777
11.8005	-1.02047		9.64328	0.0817919
11.1678	-1.17444		9.99584	-0.579591
5.48083	-0.151951		3.12758	1.84969
6.69239	0.989333		10.9318	-0.232896
9.57131	-0.265743		15.0638	-0.91573
9.77761	-0.507686		2.30605	-0.518488
5.73883	-1.32887		8.02288	-0.0685425
11.1808	-0.491772		7.41082	-0.101285
15.4874	-0.940737		9.03845	0.346877
7.03231	-0.446637		10.9039	-0.214166
8.11191	-0.0674782		8.11006	-0.670315
7.18929	-0.0798745		3.3531	0.101669
8.61867	1.13289		7.66039	0.101385
11.0347	-0.406061		6.27739	0.419186
6.61838	1.8333		7.38172	-0.072051
3.38161	0.715707		6.09059	-0.805631
7.79745	-0.47826		8.42052	2.1072
6.34275	1.10306		9.33665	-0.352736
6.92703	0.264709		8.47087	-0.0920658
5.65015	0.165315		11.8428	-0.00550652
7.69688	4.05581		11.0955	0.0396099
2.61123	0.464457		3.34028	-0.754047
9.45003	-0.425411		9.55562	0.539969
8.2572	-0.0354948		7.33263	-0.332052
11.7731	-0.529883		8.71049	0.211335
10.7547	-0.130737		10.3551	-0.925807
4.04946	-0.259994		9.78264	-0.480526
9.69857	0.28561		12.7766	-0.394669
7.27013	-0.45974		9.39725	-0.0159025
8.74964	0.129582		9.8887	0.225741
10.2154	-0.875841		10.3146	-0.154476
9.81732	-0.932728		9.55278	-0.290456
12.6158	-0.274482		10.0029	-0.0161333
9.30726	-0.281306		9.67886	0.550124
10.03	-0.513949		7.38025	0.0151882
10.1348	0.152283		7.26814	0.0671201
9.16559	-0.130798		2.78129	-0.147031
9.82115	0.364492		9.85371	0.442255
9.64512	-0.003932		8.60808	-0.298469
7.38218	0.16777		8.62116	-0.684341
7.20641	0.684673		5.90671	0.203895
2.26714	-0.31684		8.22976	-0.0222006
9.98282	-0.180165		8.7788	0.412012
8.18967	0.119938		9.37263	0.285577
8.50255	-0.287004		9.32205	-0.0954752
6.06483	-0.715818		9.48743	0.117265
9.04363	-0.601658		11.9627	-0.0651102
8.92132	0.932033		8.18601	0.403842
9.89088	0.103791		10.1279	0.75441
9.66907	-0.029664		8.88205	0.520519
9.33929	0.0430956		7.08037	0.0251422
11.8371	-0.0755234		6.83812	-0.358614
8.062	0.437315		6.04246	1.48038
9.82678	0.78422		8.98215	0.316834
8.9408	0.700304		7.26787	0.221888
7.34605	0.440989		10.1342	0.136355
8.29186	-1.22238		8.08694	0.228267
5.96556	0.586815		9.77957	-0.203272
9.00439	-0.0378761		7.68825	-0.266772
7.15636	-0.0640836		8.91546	0.924195
10.0835	-0.0161343		9.14795	0.430713
8.31647	-0.112197		9.3728	-0.34717
10.1889	-0.487013		7.19698	-0.613837
8.09603	-0.479536		7.08312	-0.277599
8.83881	0.889455		7.90999	-0.0799437
8.65146	0.869858		10.1794	0.0633135
9.58163	-0.38907		8.29659	0.142981
7.39682	-0.401766		8.63869	0.36525
6.93766	0.371872		8.72161	-0.0976019
8.026	-0.0306778		8.32202	0.00366402
10.1954	-0.431084		10.7104	-0.177079
8.40905	0.0819559		6.9366	-0.506373
8.39247	0.114195		3.85815	-1.16324
8.54994	0.261088		8.35882	0.180014
8.18046	0.132246		11.0076	0.00148201
10.875	-0.686845		8.63288	0.841044
7.1026	-0.0844545		8.77334	-0.326267
4.4917	0.26604		8.11949	-0.166473
7.87064	1.03112		8.54027	0.201008
11.3344	-0.562489		10.8905	0.494354
8.40888	0.391441		8.92281	-0.16718
8.32633	0.177622		8.31015	-0.361232
8.44032	-1.08289		3.92284	0.270303
8.43306	-0.364784		7.03173	0.420189
10.7925	-0.129894		7.84925	-0.758022
9.02991	-0.0983715		8.63055	-1.33741
8.05795	0.0429201		6.28135	2.00666
3.66873	0.164422		6.74252	1.23845
6.93579	0.849693		5.38403	1.2622
7.34236	0.635161		4.97157	0.168684
7.94202	-0.365057		4.30251	-0.756522
6.32322	1.6321		8.19203	0.24847
6.68026	1.54844		7.83378	0.557061
5.31763	1.65487		8.91341	0.247155
5.03791	0.873025		3.29302	1.15144
4.54246	-0.310526		4.69044	-0.194503
7.9948	-0.0343332		5.5532	1.08624
7.85574	0.125333		5.54209	0.837584
8.52614	0.551524		7.48796	-0.114322
2.72811	1.38271		6.2561	0.643132
5.06116	-0.0507298		8.32896	-0.237969
5.91583	0.799397		7.98516	-0.186409
3.37968	-0.551195		7.30631	-0.299523
5.17139	1.74123		9.58416	-0.0510674
7.61409	0.597966		10.1902	-0.622241
6.10866	1.07006		9.46307	-0.246716
8.42618	-1.00413		9.8374	0.320185
8.08668	-0.842725		8.11943	0.0611324
7.35433	-0.41031		7.31479	-0.282557
9.8231	-0.578748		9.61579	0.29791
10.0361	-0.550325		8.34454	0.245234
8.93205	0.543198		14.1045	-0.324083
9.88105	0.317972		8.24568	-0.271072
8.12996	0.169199		9.69151	-0.489924
7.1138	-0.049264		9.78802	-0.178296
9.44631	0.121145		9.35846	0.263551
8.31864	0.719402		8.46167	1.33083
13.9616	-0.412		5.18451	-0.510522
3.60821	0.195386		3.12638	0.818148
8.68724	-0.149515		7.88748	0.32239
9.89343	-0.487672		7.84768	-0.196873
9.63259	-0.170791		4.01984	0.330066
9.37287	-0.175593		8.29852	0.489871
9.2775	0.668325		7.36151	-0.295205
6.52324	-0.952687		10.008	0.423497
3.63545	0.512888		5.84286	0.555114
7.83069	0.153867		9.84784	0.394882
7.86853	0.15597		10.5464	-0.32368
4.76314	1.32349		6.94529	-0.0246482
8.65014	0.200623		5.00344	0.876278
7.43806	-0.0940971		7.77712	0.546449
10.7586	-0.467207		10.4529	0.206668
6.16493	0.198361		9.18699	0.144451
9.43221	1.38904		8.08971	-0.23889
10.1937	0.0798616		9.75482	-0.824083
6.8119	0.469846		8.26697	-0.936501
5.18805	0.873921		8.27653	-0.0574827
7.80418	0.536437		8.76188	0.0533123
10.1212	0.634854		9.07836	0.260645
9.14105	-0.0127249		7.52284	-0.183407
8.2755	-0.282486		7.14314	0.386359
9.39826	-0.643903		9.41527	-0.547142
8.83792	-1.24708		8.1596	0.269743
8.40167	-0.304498		11.367	-0.330772
9.06107	-0.0727787		8.66493	-0.063879
8.93465	0.385404		9.33391	-0.606889
7.52703	-0.0811582		12.1366	-0.638207
7.69045	0.0479856		12.3104	-0.705051
9.30766	-0.824646		10.0996	-0.109757
8.47474	0.324629		9.29919	0.101005
11.3393	-0.545265		9.71995	-0.169639
8.99476	-0.605747		3.06988	1.00915
8.93753	-0.0352421		12.6716	-0.0364771
11.8226	-0.163641		9.17519	-0.665252
11.8869	-0.0550089		6.5026	0.678078
10.0641	-0.269398		10.2818	0.578653
9.19077	0.0589113		9.94124	-0.41637
9.71502	-0.304948		8.65704	-0.200548
3.81173	0.810411		8.44577	-0.332692
12.8998	-0.418052		10.0149	-0.295604
9.10044	-0.340851		6.48535	-0.0370922
7.23812	0.282624		8.10486	-0.124003
10.77	0.849509		7.64405	-0.00797844
8.85772	-0.393583		9.85668	-0.528115
8.53292	-0.269719		9.81153	0.0369654
8.04219	-0.597404		11.1789	0.731375
9.87022	-0.248498		8.46094	0.961204
6.49381	0.571719		6.34972	0.143414
8.46871	-0.338942		9.96952	0.194799
7.69142	-0.0552359		9.41988	0.582976
11.7995	-2.57981		8.39144	-0.209193
9.93322	0.277778		8.22249	-0.323145
3.06158	0.590226		9.07111	0.1853
10.8531	0.209489		9.38133	-0.0365343
8.26344	0.95376		5.36526	-0.556082
7.00661	0.374616		9.47329	-0.438004
9.94025	0.208259		8.15562	-0.0683441
9.00102	0.630859		7.01937	-0.517289
8.45942	-0.0769272		8.6801	-0.114693
8.2385	-0.210131		7.1879	0.115631
9.0828	-0.177372		8.82933	-0.0221224
9.12011	0.435066		7.23238	-0.625473
4.87233	-0.276381		10.5907	0.186623
9.41275	-0.833714		9.27456	0.388875
8.08872	0.0252762		7.91068	-0.0631781
6.98257	0.361224		10.2985	0.578622
8.75616	0.0197926		11.4074	-0.394886
7.34601	-0.630303		8.0218	-0.830468
8.88979	-0.605618		11.8779	-0.299218
7.12204	-0.727437		8.69929	-0.387881
10.1331	0.676487		11.2846	-0.00744533
9.078	0.67165		7.39707	-0.203175
8.44291	-0.370995		8.84801	-0.516343
9.83288	1.03893		11.4598	0.450465
11.2727	0.0134754		6.46626	0.713285
7.89366	-0.552317		8.09992	0.85684
11.8575	-0.472866		11.8335	-0.727517
8.94542	-0.492887		12.0561	-0.710735
11.2303	-0.038455		9.73862	-0.455114
7.30062	-0.207716		10.0587	-0.110339
8.95407	-0.636687		8.76125	-0.471778
11.539	-0.138968		8.52087	0.234128
6.62344	0.625926		10.5492	-0.470515
8.41987	0.179317		10.5175	0.416921
11.8321	-0.292198		9.55534	0.1186
11.6434	-0.0686913		12.5835	-0.2338
9.43079	0.0180635		6.64739	0.504037
10.0415	-0.00584221		9.59341	-0.220614
9.12259	-0.261194		8.38744	0.590197
8.66493	0.244576		12.8216	-0.0608025
10.4397	0.0756989		10.6248	-0.35363
10.5546	0.569777		11.6269	-1.09067
9.42778	0.228417		7.04254	0.914681
12.5204	-0.246289		10.3973	0.258502
6.47384	0.264986		9.18357	-0.305705
9.76597	-0.709717		9.18986	-0.136303
7.6234	1.1283		8.03762	0.167651
12.9723	-0.36042		9.48531	0.390239
10.3807	-0.10408		9.54398	-0.0401344
11.7577	-0.945011		8.7417	-0.201508
7.67989	0.5746		4.93917	-0.25725
10.3924	0.119787		9.05117	-0.116894
8.92161	0.230997		10.1362	0.246634
8.895	0.0654945		9.11775	0.204306
7.53901	0.683054		9.48172	-0.141995
9.17815	-0.194968		7.37006	0.34758
9.43476	-0.385773		7.76086	-0.0793066
8.83887	-0.160095		6.71501	-0.454519
8.98984	-0.289194		8.28485	-0.070672
9.82957	0.390995		7.01604	0.355444
8.70365	0.158545		7.22351	-0.193362
9.65108	0.0233326		9.33779	0.0352106
7.47657	-0.133986		9.07904	0.371627
7.82608	0.120251		8.38344	0.0677376
7.26833	-0.752134		11.3977	-0.118785
8.3531	-0.376951		10.085	-0.378359
7.14945	0.16673		7.36778	0.0364308
7.04623	-0.459107		11.0941	0.0800486
9.46139	-0.493201		12.0773	-0.420911
9.16	-0.0584545		9.0598	-0.330584
8.42774	0.32577		8.8964	-0.673194
11.2226	0.179371		8.15646	-0.066659
9.80613	0.660503		8.10292	0.112989
6.94776	0.85479		8.46339	-0.248551
11.1869	0.0342312		9.12681	0.222428
11.8621	-0.141691		6.65136	0.557422
1.64763	-0.778257		9.251	0.409152
9.21077	-0.314686		3.31062	1.18663
8.55903	-0.100738		7.75438	0.203241
8.30585	-0.428928		6.5953	1.055
8.16647	0.0941286		12.1756	-0.644759
8.39719	0.0660963		12.5407	-0.628129
8.97238	-0.0984659		11.4889	-0.373301
6.51505	0.160789		12.5845	-0.537531
9.74777	-0.185021		8.47153	0.0965042
3.6201	0.122291		8.40267	-0.87543
7.36902	0.258171		10.5322	-0.528066
8.00351	-0.1144		8.85728	0.0420685
12.2668	-0.691995		7.94244	-0.462023
12.2287	-0.263145		12.9419	-0.727289
11.2241	-0.350865		9.69294	-0.38256
12.3321	-0.412672		9.50793	0.0475416
8.38952	0.0620041		10.2333	0.218291
9.92947	-1.64675		2.35149	0.297527
10.8125	-0.988545		10.2076	-0.168173
8.92348	-0.326313		7.30535	-0.859755
8.19895	-0.28887		1.62477	-1.15592
12.4248	-0.00664997		9.16583	-0.67875
9.71144	-0.575806		10.9284	-0.228923
9.39442	0.103389		9.63872	-0.181847
10.2392	0.370671		6.89561	-2.79522
10.6616	-0.707544		9.67533	0.862676
6.96215	-0.253434		11.1665	-0.322229
10.0705	-0.265622		10.0902	0.637403
9.52197	-0.0830355		7.12456	-0.484724
6.48286	-3.49744		10.3238	-0.16984
9.22691	0.914784		6.95896	0.612405
10.8996	-0.0598316		8.95153	-0.0198021
9.70244	0.916115		13.6545	-1.60413
6.88337	0.812015		8.53901	0.685474
10.1948	-0.482603		9.16004	0.292562
7.04378	0.646175		9.65497	-0.584228
8.97131	-0.284059		10.3647	0.0653906
13.3599	-1.5422		5.7536	-0.739388
8.46446	0.39835		9.16065	2.86872
9.1036	0.438889		9.53128	0.188489
9.85028	-0.521347		10.0327	-0.0878744
9.83051	0.556468		7.892	0.0337
6.60423	-1.5255		8.32345	-0.292135
7.91348	0.905715		7.73319	-0.355772
9.72408	-0.331025		7.83778	-0.154461
10.6078	-0.588307		8.5518	-0.0369987
7.98026	-0.0732603		10.7028	0.0255308
8.29444	-0.132874		7.9336	4.36135
7.74231	-0.0901532		6.26201	4.68615
7.54184	-0.132308		8.07309	0.355748
8.36154	0.180008		9.84913	0.112172
10.7984	-0.551001		7.34902	0.318452
6.4126	3.1412		10.3858	0.788531
4.04847	3.92389		7.71174	-0.117354
7.90574	-0.00747156		10.8566	-0.318971
10.0286	-0.160451		8.81953	0.400316
7.53405	-0.328954		9.31487	-0.163828
10.2167	0.993928		8.99349	0.0489435
7.87805	-0.0794883		5.53225	0.141567
11.1394	-0.511575		10.9448	-0.0739117
8.9917	-0.205809		7.97781	0.205311
9.10062	-0.142116		9.68604	-0.151312
9.08043	-0.267087		9.7929	-0.806748
6.12388	0.714519		8.2175	-0.798922
3.70335	-0.0193324		7.91043	0.740788
11.2288	-0.616223		7.96293	-0.159809
8.78388	-1.11919		10.7696	-0.1364
9.87956	0.0757446		11.866	0.0657291
10.1313	-1.47759		8.49648	0.0325918
8.09882	0.0387669		8.19496	0.304255
7.82854	0.595286		8.39916	0.181794
7.88767	0.0252481		7.56845	-0.333549
10.6511	-0.0135355		11.1498	-0.0168171
11.8738	0.0935574		8.67237	-0.711995
8.62035	-0.145487		8.84908	-0.190228
8.01655	0.281549		11.2313	-0.367268
8.86873	0.19586		9.48925	-0.577494
7.51936	-0.0839639		8.04464	-0.429842
11.166	-0.0312881		7.99039	-0.104881
8.4273	-0.159745		11.0653	-0.0955572
8.63838	0.0793152		11.7189	-0.512067
10.4371	-0.255239		7.7561	-0.372344
9.20832	-0.5114		6.16686	-0.197757
8.10865	-0.378232		8.10647	-0.0268431
7.83012	-0.224382		8.91314	-0.667973
11.2484	-0.111894		9.58189	0.461727
11.4705	0.0402956		9.20108	-0.308599
8.29631	-0.283985		10.2324	-0.763024
6.77949	-0.582546		11.3203	0.107545
8.19543	0.00724792		13.2098	-0.231115
8.92002	-0.557869		7.21049	-0.122795
9.65669	-0.0775499		7.47699	-0.186614
9.28137	-0.165801		4.1043	0.633215
3.54547	0.595974		6.88954	-0.861294
11.3913	-1.2184		9.82904	-0.024765
11.6541	-0.915398		7.02483	0.291287
13.0863	-0.457241		9.44829	-0.342174
7.20522	-0.0242329		7.16512	0.0565619
7.32439	-0.371627		7.8811	0.807155
3.70335	2.09615		7.07132	0.258107
7.01472	-0.748403		12.3661	-0.413291
9.74843	-0.473423		6.32602	-0.227499
7.22226	0.145793		12.4717	-0.399252
9.03958	0.213779		8.97857	-0.17491
6.97876	0.524265		9.3627	-0.663758
7.52074	1.13102		10.9298	-0.134635
7.30516	0.218232		6.91147	0.264776
12.0693	-0.282782		7.03729	-0.601186
5.95029	0.330653		11.2711	0.364518
12.0954	0.0494242		12.6142	0.496758
8.76468	0.0117302		9.1006	0.170007
9.27424	-0.827928		11.4381	-0.258695
11.0575	-0.25758		7.72145	-1.13747
7.01852	0.872279		5.21879	1.64684
7.32068	-0.215123		10.8491	0.155118
11.7156	-0.588904		9.00277	-0.199927
11.3782	0.603772		12.2948	-0.0798397
9.24103	-0.144274		10.3954	-0.00286102
9.95341	1.2382		10.6316	-0.0821285
6.00535	0.760836		10.7302	-0.135209
5.1387	2.90272		8.96176	-0.551933
10.6126	-0.154681		4.416	2.42653
9.3994	-0.492994		7.46582	0.339163
12.0408	-0.020504		9.12756	-0.24537
10.7594	-0.750925		8.05195	-0.203285
11.0273	-0.815508		11.3245	0.371895
11.2415	-0.994751		9.85736	0.052639
9.04787	-0.336981		8.76986	0.424195
4.49605	3.14098		14.0964	-0.946826
6.90996	1.70573		8.94364	-0.456325
8.89181	-0.236667		9.35115	0.348829
7.71181	0.628176		9.31322	0.296011
10.836	-0.0654221		11.9163	0.958624
10.0513	-0.44801		9.3155	-0.407993
8.62472	0.227903		8.58489	0.182963
14.3596	-1.3772		7.20076	0.127838
8.77985	-0.0211468		8.38065	1.24666
9.33758	0.0985937		10.8336	0.514199
9.4156	-0.102745		9.20431	-0.104293
11.2818	0.686864		11.0406	-0.0429764
9.44179	-0.230371		8.84929	-0.664699
8.53565	0.196475		13.0721	-0.497431
7.72498	-0.284825		7.56254	-0.00550699
8.43933	0.59906		6.02496	-0.829606
10.5143	0.64262		7.71472	0.0494614
9.22082	-0.418544		9.09769	-0.835848
10.9267	-0.168943		8.5282	-0.341905
8.83546	-0.504328		6.57646	1.19225
12.9673	-0.458934		10.1299	-0.511126
7.24361	0.147801		9.94756	0.272881
5.88705	-0.397058		7.69819	0.186719
7.63155	0.230008		10.6504	-0.567283
9.05596	-0.151098		7.61649	-0.549476
8.45846	-0.240048		6.82403	0.361448
8.03641	1.08639		15.5697	1.04021
10.024	-0.223852		6.03499	-0.5585
9.98024	-0.181173		7.31178	-0.178442
7.73682	-0.239824		5.89495	-0.456685
11.0832	-1.64459		9.05105	0.0672607
7.97216	-0.583936		8.99162	0.228897
6.90622	0.135967		7.76687	0.15376
15.3614	1.6438		9.52391	0.209569
6.61503	-0.408143		8.58265	-0.473776
7.80018	-0.295494		9.41429	0.0547857
6.2396	0.00694513		10.2302	-0.417706
9.16138	-0.220722		9.22196	0.160147
9.02678	0.123705		8.40431	-0.00457478
7.85614	-0.0697608		8.79322	-0.45937
9.10287	0.830459		7.96215	0.222903
8.421	-0.231401		10.6624	0.0192699
8.89717	0.256866		8.85519	0.262276
9.91108	0.241601		10.488	-0.225149
8.74518	0.942605		7.41521	-0.113953
8.19676	0.356039		8.69501	-0.211005
8.75526	-0.517547		9.42875	0.0639439
8.1757	0.0297775		10.0895	-0.409034
10.2645	-0.0174437		12.0617	0.388752
9.05119	0.161316		5.89302	0.863121
10.6128	-0.66345		11.6171	0.0282431
7.46253	-0.159472		8.4402	-0.621059
8.79428	-0.971751		10.1581	0.881589
9.47293	0.107443		6.53605	0.46757
9.77831	0.269669		8.09992	0.323035
10.7821	1.55229		8.68574	-0.566566
4.94503	2.11611		4.16175	-0.963098
11.7071	-0.208507		8.43636	-0.356355
8.54113	-0.835647		8.38103	-0.328186
9.91339	0.8681		8.37793	0.502477
7.08201	-0.207882		8.54935	0.13303
8.38832	0.13707		8.30875	-0.139233
8.95338	-0.594239		7.63169	-0.404945
4.55227	0.160657		8.13411	-0.567266
8.34116	-0.535053		8.47063	-0.184328
8.26056	-0.242996		9.4032	-0.475458
8.56916	-0.0700006		7.98038	-0.761557
8.3408	0.108811		4.96937	-0.896748
8.43961	-0.79108		10.1354	-0.234263
7.98034	-0.37602		6.04167	-1.12631
8.26217	-0.0262604		9.86944	0.239642
8.77472	-0.492077		7.97515	0.0812292
9.0282	-0.198569		10.0452	-0.0751247
7.7066	-0.394201		6.98726	-0.0456429
4.86489	-0.05797		5.30449	0.648299
10.0365	-0.33514		6.45788	0.170449
7.12087	-2.01307		6.52894	0.922288
9.83467	0.168833		11.2946	0.144567
8.18979	0.309821		9.88113	0.336687
10.294	-0.58729		11.0435	-0.718499
6.91532	0.21936		7.68316	-0.183175
5.25857	0.158888		7.81313	0.173687
6.57257	-0.123825		7.64489	-0.0345478
6.85245	0.897896		11.0271	-0.434594
11.1834	-0.192871		11.0493	-0.141937
9.84272	-0.072464		8.83941	0.129315
11.3664	-1.23806		8.88259	0.164153
7.77552	-0.243693		8.42296	-0.515622
7.86698	-0.0417233		7.92826	0.15511
7.55948	-0.623311		10.0577	-0.114169
11.4897	-0.940292		7.81233	0.190058
10.9964	-0.0816069		8.96184	0.109437
8.70758	-0.202449		9.92426	-0.132734
8.91382	0.0173006		9.41992	0.0406513
8.3176	0.100917		9.37464	0.571563
7.73563	0.335033		8.18992	0.140063
10.0768	-0.40103		10.99	-0.401978
7.88377	-0.151852		10.9719	0.139369
8.80353	-0.260542		8.46254	-0.0617342
9.86962	-0.00560951		9.58968	-0.0690212
9.41608	-0.159784		8.95086	0.378326
9.3293	-0.444946		12.8846	0.0895348
8.2665	-0.222191		13.2849	0.0770712
10.8231	-0.705956		8.28611	0.718702
10.8379	-0.323172		6.48977	0.626077
8.37992	0.366015		11.7263	-0.148996
9.29856	0.382394		9.29304	0.0208845
8.88511	0.164004		8.69715	-0.520926
12.8898	0.39344		9.43647	0.369334
13.2312	0.321147		8.29839	-0.199604
8.01454	0.91224		7.97412	0.00263405
6.38364	0.842471		9.0743	0.0094738
11.2794	0.0841703		9.73372	0.331832
9.29101	-0.346279		9.27169	-0.14993
8.60519	-0.332409		9.05981	-0.673946
9.22172	0.699546		10.5409	-0.941072
8.04629	0.504987		9.11193	-0.00567436
7.66124	1.12508		11.0004	-0.229549
9.27113	-0.415162		6.11326	0.357452
9.16599	0.788604		9.78393	-1.06062
9.20966	-0.270465		11.5985	-0.0548925
8.8974	0.0586996		7.63749	-0.401648
10.1393	-0.383787		10.1491	-0.567652
9.04462	-0.136662		8.88399	0.00557423
11.0835	-0.620426		9.27119	0.0356627
5.66599	0.232142		10.2217	-0.147586
10.3398	0.116028		10.215	-0.181939
11.5088	-0.228819		7.09833	-0.117193
7.61823	0.106302		7.7728	-0.180365
10.2959	-1.06635		8.74642	0.448677
9.07852	-0.350618		8.26702	-0.361848
9.31416	-0.442345		9.48181	-0.059823
10.315	0.0249681		4.27467	-0.241404
9.90743	-0.733747		7.69197	-0.225584
7.03919	0.321128		6.57158	0.979407
7.27412	0.197368		8.41063	0.853084
8.49387	0.0726528		5.78763	-0.0680137
8.25883	-0.0783634		10.0749	0.510802
9.49607	-0.0466795		11.3677	-0.14747
4.39622	0.116884		9.97953	-0.306183
7.58088	0.272639		10.6066	-0.0134068
5.93331	1.66382		7.05177	0.615335
7.77058	1.318		7.98158	0.448536
5.66238	0.244815		10.6293	-0.492773
10.1597	0.088707		8.04367	0.0305996
11.3863	-0.117371		9.03	-0.471486
9.78397	-0.133417		7.87791	-0.0741935
10.6313	-0.198256		8.04419	0.573739
7.06079	0.260695		9.08385	0.233443
7.85541	0.0710769		7.28013	-1.14936
10.5992	-0.440591		8.14956	-0.112777
8.17164	-0.234554		8.63521	-0.182165
8.80815	-0.146753		8.54731	0.315158
8.028	-0.485705		9.77779	0.302399
7.87404	0.513259		8.45198	0.275481
8.88281	0.100037		9.6745	0.235996
7.16088	-0.895866		8.04735	-0.855023
8.20494	-0.359684		7.69798	-1.47262
8.93287	-0.482092		10.5889	-0.876245
8.50776	0.165098		11.8521	0.396352
9.77072	0.134025		5.57587	0.905145
8.79749	-0.25989		10.9006	0.159933
9.82849	-0.572905		11.0026	-0.00765705
7.85809	0.261537		8.18248	-0.0788784
5.47082	1.08958		10.6858	-0.469273
9.03493	0.750675		10.2969	-0.89995
10.5896	1.63993		8.93238	0.376559
5.30291	1.30349		8.47631	-0.096694
10.7558	0.423399		8.8733	0.00034523
10.9423	-0.189288		6.18733	1.81863
8.4046	-0.59523		4.00789	0.055114
11.0959	-0.224718		11.6683	-0.329047
10.6976	-0.859216		11.5214	-0.865693
8.81008	0.0705214		11.7643	-0.231734
4.12233	3.07162		9.39929	0.0704975
8.40958	-0.297405		8.57566	-0.0874224
9.09772	-0.428658		8.14702	-0.0264502
5.26815	0.774296		8.64711	-0.353248
5.53629	-0.848217		10.3845	-0.0216761
11.6939	-0.968238		11.6862	0.173643
11.7944	-1.39461		10.2291	0.349275
11.7029	-0.598488		8.30516	-0.58957
9.36427	-0.0766487		8.24298	-0.694293
8.57189	-0.160178		9.06577	-0.427553
8.38115	-0.421952		11.6479	-0.353224
8.48634	-0.217146		8.42361	0.183198
10.2461	-0.402453		7.71211	0.214571
11.4133	0.0771427		3.15126	-0.302009
9.99516	0.562215		7.89445	0.844526
8.16028	-0.558449		7.97455	0.523519
8.0262	-0.0793858		8.58272	-0.144789
9.32356	-0.383465		9.9512	-0.210115
11.525	-0.467813		7.66617	0.303709
8.48141	0.0388985		3.009	0.583406
7.44722	0.164627		8.23847	1.01541
3.29246	0.341476		8.00894	-0.622485
8.01026	0.552052		7.4957	0.435371
7.62761	0.469602		10.0454	-0.465259
8.82977	-0.399776		4.70881	0.287024
9.90069	-0.195027		6.65057	-0.204708
7.79044	0.411318		7.62046	-0.0740061
2.62435	0.175189		7.78791	0.0176554
7.88825	-0.854001		4.69338	0.421096
8.03762	-0.478585		8.63211	0.209752
6.78082	1.29497		10.4988	-1.1574
9.82304	-0.559202		7.37143	0.324549
5.32541	-0.0525646		7.12165	0.583289
6.7103	1.11518		10.3193	0.501211
7.98712	-0.455534		7.77959	-1.26519
7.71268	-0.13667		10.6457	-0.829057
6.36618	-1.28241		12.3795	0.460936
8.81628	9.53674e-07		7.24864	0.0407629
11.1914	-0.664787		9.03721	0.511947
6.93151	0.199916		6.88452	-0.352373
7.45165	0.44936		10.3901	-0.238083
10.0406	0.698231		7.50918	-0.220397
5.85923	0.86922		9.42231	0.35662
9.12297	0.713484		8.45142	-0.416797
11.1212	1.61928		8.00615	0.0970755
5.83523	1.61967		8.19759	0.155396
9.22795	0.673471		9.83683	-0.0806885
7.30911	0.210347		6.32033	0.0602846
10.6739	-0.096838		7.93588	0.585166
7.84917	-0.17514		9.70034	-0.355683
9.26484	-0.0640945		9.90587	0.345754
8.62627	-0.596792		8.20472	0.280923
8.11505	-0.565225		9.05895	-0.319573
9.22663	-0.243655		7.70846	-0.910199
9.9294	-0.0972662		7.42903	-0.34184
6.92084	0.420709		9.93279	0.180656
7.82528	1.22013		9.55086	0.0242109
9.91948	-0.74183		7.15505	-0.0302167
10.7913	-0.702238		6.7197	-0.551167
8.19415	0.0923471		8.21215	0.0124054
9.04091	-0.537054		7.95969	-0.387814
7.34215	-1.02492		8.86889	-0.418955
7.60376	-0.731523		8.81549	0.0257072
10.0545	-0.217434		9.88259	-0.313278
9.62029	0.0742216		11.2544	0.0793428
7.35226	-0.196619		10.3927	-0.0445499
7.05878	-0.231653		9.03194	0.317618
8.71121	-0.279112		8.76745	-0.0490608
7.75564	-0.0194068		10.1747	0.0705719
8.72407	-0.0950022		11.422	-0.0991049
8.84166	-0.193926		9.83549	0.707952
9.79196	-0.337357		9.63034	-0.144472
11.21	-0.055582		9.44416	-0.0453558
10.2363	-0.0908775		8.52766	-0.629593
8.84307	0.288435		9.24628	-0.617922
9.41641	-0.220027		10.8228	-0.0236759
9.76537	-0.238267		7.88696	-0.10288
10.6071	-0.198491		8.31671	0.273404
9.44669	0.749013		9.02869	-0.11337
9.10133	-0.0678005		7.77707	-0.220319
9.34993	-0.437178		9.7636	0.76476
8.17414	-0.315207		10.2163	0.37776
9.31904	-1.0364		8.82319	-0.152017
10.5844	0.1958		8.77243	0.552796
7.88061	0.285879		7.57719	0.296789
8.478	-0.0894613		7.05718	-0.104869
9.07895	0.0111427		7.42602	-0.228019
7.55437	0.0156426		8.72634	-0.0750732
8.83942	1.8381		5.57124	0.397182
10.2934	-0.140235		10.724	0.59455
8.74542	-0.153168		6.58807	1.09769
8.46257	0.321007		7.48378	-0.667312
7.85994	-0.168005		8.25402	-0.126395
7.06971	-0.640375		9.15721	-0.235492
7.4241	0.173412		7.81602	-0.244769
9.0259	-0.437162		3.87275	0.614905
4.97509	1.06932		10.1764	-0.296393
9.61826	1.69164		8.51008	-0.184608
5.65535	2.09618		10.4607	-0.725112
7.59781	-0.246782		7.46306	0.0248051
8.21076	0.0468473		10.0075	0.564744
8.81972	-0.040617		9.10902	-0.425294
7.3303	0.253937		10.1941	0.0281506
2.80923	0.570954		9.84888	-0.444907
9.68009	0.0697994		9.04462	-0.231258
9.01465	-0.657479		8.77987	0.0276146
9.7467	-0.215048		9.0404	-0.209677
7.35371	-0.0282879		8.24169	0.0779324
9.6956	0.543005		9.2732	0.00261879
8.95593	-0.378134		9.46452	0.186605
10.0906	0.140215		10.5536	-0.137626
10.037	-0.331796		7.35275	-0.628174
9.21754	0.119182		8.68158	-0.342357
8.96923	0.0271749		8.12392	0.154982
8.52314	0.00732803		8.77451	0.146152
8.08973	-0.0717011		11.4483	-0.212642
9.25224	-0.136967		13.1738	-0.178539
9.72133	-0.830857		13.0196	-0.23953
10.7226	-0.367383		3.00956	1.61366
7.26179	-0.434364		9.95356	-0.0365992
8.96784	-0.610587		10.8159	-0.532046
8.09485	-0.100085		9.18873	-0.0853949
8.55861	0.248343		9.50219	0.244803
11.1772	-0.0961428		10.5309	0.573743
13.8196	-1.31182		9.26228	0.319095
13.6842	-1.29325		9.68188	0.304158
10.5965	-0.394244		8.20224	0.275957
10.6738	-0.484287		11.646	-0.174008
9.70658	-0.430723		9.4225	-0.125981
9.39614	0.220047		9.05942	-0.299468
10.3744	0.879133		8.45578	0.404843
9.09404	0.173788		8.71742	-0.0577908
9.40073	0.429195		9.20884	0.464529
8.09763	0.19238		9.0111	0.17649
11.7864	-0.478332		8.56187	-0.0810289
9.30305	-0.365437		7.94461	0.53693
9.06788	-1.01521		9.48332	-0.331806
8.37887	0.637659		8.19484	0.354827
8.94755	-0.503315		11.1837	0.445449
9.17556	-0.600813		8.24639	0.106712
8.88444	0.613297		11.3714	0.378789
8.64817	-0.360265		3.48174	0.358955
7.97073	-0.0386648		8.35983	0.157521
9.4255	0.365908		9.50572	-0.359343
8.14285	0.0735607		8.13435	-0.311675
10.6553	0.864211		8.341	-0.0804224
6.56593	1.68952		8.81388	-0.33666
10.0302	1.48089		10.4668	-0.425676
4.05497	0.866497		9.31406	-0.408285
8.72163	-0.564169		3.6947	2.25881
9.93011	-0.607163		7.50239	0.305633
8.03215	-0.148772		8.62721	0.0398979
8.21462	-0.129447		9.1938	-0.37199
8.56729	-0.14705		10.5766	-0.49225
10.2466	-0.00674248		8.38376	-0.427465
9.1741	0.065156		9.47144	0.124097
6.93322	1.36652		6.62033	-0.402621
8.8779	-0.365252		8.35022	-1.17637
9.0039	-0.149238		11.7026	-0.418345
9.58698	-0.226108		7.85678	0.26995
8.49814	-0.0944538		12.7784	-0.251431
9.31684	0.26165		6.94148	0.394759
6.99581	-0.30554		7.88782	-0.324372
7.1255	1.21583		14.0548	-0.174706
11.5163	-0.414731		7.80354	0.10124
8.17387	0.236582		8.33175	0.144373
12.6684	-0.326906		10.8619	-0.161785
7.36844	0.250529		8.96169	-0.0783196
9.8656	-1.75762		9.47559	0.263697
13.8477	-0.248757		8.28483	-0.152661
8.00369	-0.211678		8.12968	-0.410542
8.61173	-0.148686		8.04939	-0.535647
10.9849	-0.278507		10.7805	0.0430641
8.92628	-0.347807		10.667	0.136609
9.48221	0.0806904		8.69329	-0.252499
8.0855	-0.110098		10.0227	0.794556
8.28773	-0.227669		10.9654	0.087101
8.15852	-0.492281		9.33011	-0.860976
10.6981	0.157943		4.91777	-0.517922
10.4299	0.0840578		3.65413	2.17767
2.59297	0.790495		5.61692	2.18453
8.75333	-0.307247		9.07438	-0.266336
9.85717	0.800056		8.52818	0.345604
10.2752	0.92219		8.61197	0.64355
8.68702	-0.116383		3.95686	0.479112
3.90997	1.06193		9.96782	-0.379866
4.43692	0.942357		9.10155	-0.325298
6.52455	2.38368		8.48299	0.10289
9.17463	-0.457185		6.96174	-1.16675
9.13512	0.271085		9.24518	-0.692355
10.9097	-2.03275		8.95728	0.17641
5.92961	-1.83973		7.71179	-0.0468698
9.78146	-0.200789		8.15307	-0.456284
8.83825	0.49785		8.48244	-0.0895796
8.32631	-0.266468		13.0501	-0.501785
6.45779	-0.545794		7.90443	0.207831
8.87373	0.255493		10.0526	0.661601
8.68242	0.426005		8.19042	-0.306638
2.83825	0.503458		9.00942	-0.0378923
7.57425	-0.124213		8.07279	-0.154942
8.3067	-0.372913		8.39783	-0.438259
8.42181	-0.308311		8.06821	0.183264
3.72041	0.715225		10.5555	-0.0998373
12.8561	-0.112793		7.90456	-0.382513
8.09546	-0.0827885		11.2151	-0.518106
9.53776	0.803275		9.59822	-0.0132055
8.35164	-0.341154		10.9273	-0.256167
9.04042	-0.317037		9.75799	-0.308127
8.32865	-0.478813		10.2634	-0.0942011
8.26502	-0.110673		8.22561	-0.265327
8.10448	0.243855		8.59085	-0.234811
10.2536	0.0733185		4.92703	0.419463
7.84226	-0.295644		7.26185	0.183371
10.9848	-0.0824318		7.39659	0.261705
9.98822	-0.760508		8.22245	-0.248408
10.9784	-0.441765		8.51174	0.353569
9.97934	-0.385911		8.88318	0.148354
9.93896	0.372476		8.41512	0.298756
8.39181	-0.480143		12.4798	-0.843835
8.8934	-0.716406		7.95077	-0.617586
4.73619	0.354474		8.97819	0.693607
7.64796	0.00502205		12.8637	-0.565516
7.28408	0.309427		8.31421	-1.25611
8.33215	-0.592072		11.3144	0.0996819
8.3669	0.20636		7.23162	-0.00590515
8.79101	-0.121964		10.4822	0.110951
8.74553	-0.616314		9.78397	-0.0117311
12.0132	-0.0494499		11.0294	0.149266
7.79913	-0.727923		9.26749	-0.363612
8.74219	0.258341		7.95991	0.0275879
12.5282	-0.252369		8.01276	-0.00933361
8.06262	-1.15581		6.26538	0.39516
11.4141	-0.0168076		7.72619	-0.140123
8.24876	-0.53133		9.19303	0.268194
10.4552	-0.104843		10.2217	0.514748
10.0451	-0.212982		9.5706	0.491934
10.9886	-0.120622		9.03343	0.260527
9.33069	-0.380038		3.62852	-0.934593
7.99266	0.212087		9.03885	-0.493571
8.01909	0.135159		8.2508	-0.350489
3.47161	0.217633		8.13109	-0.250731
6.89197	0.177939		12.0136	-0.712004
8.10777	-0.174716		8.27489	0.514933
9.43227	0.0755024		8.35902	0.306153
10.3431	0.216765		8.8895	0.24253
9.45677	0.674842		8.28221	-0.0878029
9.23618	-0.264911		9.59008	-0.288062
3.64923	-0.289616		6.6779	0.306488
8.72252	0.134613		8.90621	-0.294758
7.7275	0.448123		7.48474	-0.00678921
8.41565	-0.525688		11.0616	-0.0986433
11.6438	-0.220164		7.3904	-0.0435562
8.00664	-0.0489693		11.4312	0.222754
8.45745	0.206601		8.15643	-0.105453
8.90449	-0.81785		9.26366	0.290962
8.57546	-0.122494		8.97467	0.335566
9.83568	-0.8757		10.3895	0.00227928
6.55073	0.311122		8.03001	0.919431
9.00334	-0.385796		7.1367	0.498938
7.49191	0.128312		9.00426	0.0742712
10.778	0.163764		8.91298	1.44637
7.17557	0.622477		7.32777	0.015161
11.5326	-0.0315075		9.04222	-0.134789
7.93703	-0.0374975		8.63941	-0.124056
9.35224	0.317727		10.3722	0.867625
8.71849	0.459405		11.6074	-0.311921
10.3001	0.0186834		8.34856	-0.0709934
8.34608	0.218752		8.25901	0.190894
7.18754	0.190063		11.9776	-0.123735
9.16914	-0.458318		6.75162	0.197714
8.79935	0.611672		10.496	-1.10792
7.51254	-0.169065		8.14625	-0.802814
9.26254	-0.367186		6.67577	-0.154308
8.80601	-0.434937		9.54847	-0.124876
10.0785	0.742087		7.36728	-0.155875
12.1145	-0.909555		10.161	-0.261445
8.27174	0.0587368		11.7276	0.10645
8.31721	-0.32791		9.95257	-0.0234184
11.7293	0.317647		7.42548	-0.454561
6.9184	0.74191		7.99	-0.678137
10.6004	-0.93787		9.92487	-0.378067
7.62601	0.7905		8.01254	0.210827
6.94151	-0.315263		8.32776	-0.0667944
9.56229	-0.626325		11.1965	-1.31197
7.46979	0.0702567		9.83423	-0.309064
9.81221	-0.232365		9.84701	-0.978819
12.23	-0.632559		9.46278	-0.719819
3.12435	-0.50931		8.19749	0.224237
10.2276	-0.123298		5.14891	0.863226
7.941	-0.536146		9.00103	0.00777817
8.15991	-0.0631714		3.31349	-0.9484
10.158	-0.540993		13.3541	-0.675447
8.13859	0.292372		6.89072	0.732134
8.227	0.154759		8.99894	0.822545
11.1885	-1.9176		8.47225	-0.647998
10.0524	-0.545754		11.1867	-0.0232077
9.16439	0.231117		8.24884	-0.230392
8.82445	0.15707		9.15482	-0.000874519
8.48729	0.137025		7.69979	-0.106279
5.09316	2.20592		7.79407	0.865819
8.61915	0.366789		5.68107	0.956686
4.73344	-0.580642		3.36326	0.12199
12.81	-0.267381		4.17326	0.50865
6.87261	0.408857		7.53808	0.068368
3.00299	0.417902		9.48255	-0.527534
9.02492	0.682238		7.11293	-0.833743
8.10617	-0.500247		8.19071	0.788913
9.95805	0.291017		9.97104	0.70332
8.35023	-0.468833		9.66795	0.582026
9.06868	-0.249355		8.83121	0.838055
7.72641	-0.282471		5.90215	-0.331299
7.93089	0.819912		9.05761	-0.397709
7.05326	0.862986		5.46154	-0.475219
3.76394	-1.02599		6.73072	-0.264525
4.58235	1.58112		6.86902	-0.00417519
7.18104	0.230571		2.75789	0.385189
9.4311	-0.220241		10.1159	-0.642295
5.89471	1.18342		8.06236	0.0972099
8.17126	0.417186		4.9913	0.69599
10.0423	0.0205631		8.59715	0.632162
9.62515	-0.0891142		8.71788	-0.269758
8.67838	0.605683		8.83469	-0.287538
6.2199	-0.0249553		7.69382	-0.610364
7.61236	0.190583		8.83555	0.0573311
4.88231	0.645164		10.1983	-0.176228
6.74489	0.58		8.79675	-0.441344
6.82654	0.67268		8.70506	-0.00638866
10.7786	-0.47083		7.42059	0.346933
7.42009	1.07505		9.67714	0.396571
5.73266	0.397454		7.22251	0.225788
8.3818	0.670464		10.4907	-0.0381536
8.45032	-0.435277		12.9176	-0.773081
9.21241	-0.402241		10.0867	0.212731
7.98782	-0.424142		7.78612	0.471862
8.80558	-0.484571		9.10253	0.195947
11.1197	-1.67808		9.06988	0.333433
8.96593	0.160614		9.65458	0.354123
8.88582	-0.118736		11.1189	-0.059412
7.29012	0.483217		4.37275	-0.385095
9.6511	0.0749493		9.04236	-0.959438
6.83428	0.0019908		7.30351	-0.183735
10.4527	-0.433044		10.0295	-0.325408
12.3826	-0.0401993		9.97861	-0.188961
10.0071	0.0159512		9.6504	-0.178547
8.16211	0.270242		8.61263	-0.10842
9.2381	0.0379715		7.19517	0.0107636
9.22581	0.0892105		12.2064	-0.42936
9.60285	0.555881		5.59557	-0.0572376
11.0571	0.060915		8.71906	-0.263279
3.41683	0.175189		9.01586	0.237296
8.5144	0.0238295		10.3273	0.0350771
7.45867	-0.0411496		9.32086	0.13502
9.62325	0.430112		8.71074	0.216708
10.0286	-0.389902		10.5571	-0.294304
10.6245	-0.865511		11.07	-0.319624
8.6322	0.258391		9.82925	-0.392778
7.44775	0.0654955		11.719	-0.754072
12.188	-0.635629		8.05176	0.769845
5.9916	0.216205		9.58591	-0.899412
8.98233	-0.529816		6.6355	0.160515
9.30358	-0.262465		8.19364	0.525976
10.3052	-0.206171		9.2545	-0.483063
9.14438	-0.273578		10.9756	-0.24815
8.24478	1.47464		9.78991	-0.0905819
10.655	-0.712814		10.6847	0.100607
10.9145	-0.617641		7.49726	0.260695
10.228	-0.815298		4.53006	-0.149525
11.119	-0.306118		9.69109	0.0979557
7.60338	0.808751		8.57301	-0.746226
9.59692	-0.926588		8.78412	-0.104246
7.16516	0.28281		11.5842	-0.344061
7.13906	0.613218		9.86182	-0.323992
9.10098	-0.251892		9.87289	0.391167
9.71653	2.32435		9.09986	0.4575
9.49658	0.515501		9.04504	-0.243647
10.7017	-0.238471		8.35583	0.371347
7.67357	-0.163908		8.87067	0.0481625
5.25399	-0.618108		5.68687	0.0121951
10.0101	-0.222733		7.5662	1.34197
8.80413	-0.515983		2.71702	0.303439
8.30836	0.307085		6.32853	1.25874
11.3308	-0.276301		7.43163	-0.553263
9.46945	0.40675		7.70241	0.324751
10.4977	-0.0642529		8.34682	0.543938
9.1638	0.406271		8.51806	-0.0439501
9.18129	-0.556334		10.9031	-0.206513
7.9996	0.558084		8.06323	-0.19403
8.41728	0.448431		7.47043	0.587391
5.77314	0.106438		9.55362	0.780118
8.26232	-0.0624371		9.21529	0.454921
6.39189	1.13906		4.87053	0.235206
7.68315	-0.303861		10.2054	-0.269468
7.64565	0.222675		6.82765	-0.671806
7.84144	1.44563		4.30991	0.319294
8.54656	-0.429624		9.41054	0.116132
10.992	-0.0902414		7.11572	0.138593
8.45308	-0.447977		8.97773	-0.165963
7.59182	0.0317087		3.64213	0.679728
9.34683	0.839179		7.77791	0.527192
9.33858	0.366612		8.36356	0.296008
5.22752	0.509395		12.8191	-0.522287
10.3613	-0.116091		8.22905	0.38686
7.45169	-0.863555		10.7217	-0.638576
4.48985	1.08419		12.1382	0.0353422
9.48492	-0.0681877		10.4773	-0.69396
7.27024	-0.196337		5.72004	-0.887033
9.07484	-0.0693846		6.64988	-0.807403
7.71533	0.298481		3.49155	-1.98258
8.13553	0.489659		7.57419	-0.277194
12.5855	-0.472588		8.80554	-0.118946
8.63299	-0.275003		12.0292	-0.405991
10.1735	0.00743294		9.29519	-0.614405
12.1954	0.0186377		8.95159	0.27251
10.0206	-0.126133		7.13773	0.360227
5.49564	-1.02307		8.33676	-0.156416
5.83345	0.723027		8.74171	0.0623846
3.18209	1.07565		9.93717	-0.394289
7.53847	-0.122638		9.86613	-0.198208
9.55141	-0.66409		7.17121	0.38175
11.6721	-0.0188494		6.32299	0.0175009
9.30955	-0.625889		2.38206	-0.670492
8.93687	0.216274		8.48425	1.02289
7.895	0.99363		6.68623	0.406786
8.05274	0.152964		11.9053	0.164743
8.37431	0.662835		12.1167	-0.323092
9.68841	0.266985		10.8169	-0.0178347
9.87213	-0.107578		8.02997	0.0992765
7.13875	0.346447		7.42394	0.53403
6.64623	-0.188313		9.92032	-0.196045
7.28536	-4.46939		8.38176	0.758111
8.78232	-0.196418		10.5437	0.670735
7.66518	-0.514146		3.39965	2.00856
1.54955	-1.16706		9.40605	0.380998
12.3185	-0.640486		7.42677	-0.0586057
11.7931	-0.00487232		8.68474	-0.0965176
11.0303	-0.545505		10.7357	-0.218666
8.43447	-0.266104		8.03279	-0.0841236
6.8927	1.16596		10.9177	0.0849991
9.68971	-0.0761271		8.34179	-0.365723
8.28702	0.760746		10.0336	-0.112196
10.4266	0.219681		9.83262	-0.0566435
3.56498	1.69387		3.64266	1.0937
9.30864	0.586198		9.13557	-0.315303
8.0697	-0.965084		9.58233	-0.180658
8.68966	-0.11939		9.75908	-0.442517
10.8452	-0.105386		10.1733	-0.271504
8.31386	-0.226273		9.01075	0.546608
11.0721	-0.254831		6.48832	0.163431
7.65736	-0.0788202		10.6802	0.356467
9.94021	-0.0706444		5.96472	-0.993478
9.8094	-0.0647125		4.85878	0.282954
4.03962	0.961327		8.46237	-0.299497
9.32147	-0.818461		9.27989	0.316589
9.66212	-0.380761		3.75073	-0.208159
9.75436	-0.271667		7.57456	0.236974
10.4569	-0.447329		9.33792	0.0954523
8.81773	0.016777		10.2015	-0.178947
6.38398	0.456549		9.61485	-0.672149
10.5417	0.430411		4.89346	-0.459674
5.99434	0.583606		7.89011	-0.112014
4.79605	0.158522		8.49772	0.384908
8.32068	0.0353308		13.6374	-0.579355
9.50597	-0.0413055		8.84525	-0.12375
3.26482	2.26348		8.25688	-0.621844
7.43027	0.928823		5.29799	0.349391
9.07922	1.43064		6.21156	0.746483
10.2345	-0.208237		9.4657	0.0300846
9.59078	-0.379234		7.07026	0.853919
5.27579	-0.105818		6.88537	1.26403
7.94194	0.017354		8.49612	-0.0363979
8.16897	1.25022		6.97785	-0.331431
13.3222	-0.201081		9.11371	-0.460054
9.10002	-0.4741		8.91216	0.0780592
8.11686	-0.367939		7.78052	-0.399641
4.82817	1.09787		6.82124	0.96671
7.1141	-0.00904036		9.63698	-0.205386
9.30029	0.253205		7.88606	-0.874175
7.45407	0.193351		7.64682	0.502888
2.56065	0.270174		7.86983	-0.0507803
7.10618	0.134087		9.38279	-0.113953
8.89521	-0.126894		7.69755	-0.573078
6.76066	0.0325289		8.20629	-0.203941
9.14526	-0.72998		8.48795	-0.02666
8.57587	0.868008		9.12678	-0.240677
7.79497	0.0499148		9.51702	-0.402812
6.93143	0.57504		5.8337	-0.789136
9.7214	-0.129614		10.8092	-0.42642
7.857	-0.258041		8.09031	-0.465672
8.09641	0.230709		8.31166	-0.373997
7.80791	0.191091		6.10438	0.101598
9.50801	-0.313461		8.49396	-0.112465
7.75782	-0.418965		9.15658	-0.248977
8.16161	0.21575		10.4129	0.280575
8.56467	-0.213655		6.37432	0.369071
9.54993	-0.786179		7.03	0.144762
9.56651	-0.195236		8.23286	-0.308071
5.54211	0.229354		7.25777	-0.928065
10.9621	-0.851718		6.95024	-0.386644
8.35223	-0.584599		1.91725	-0.570956
8.33112	-0.207783		6.75972	0.470131
6.43005	0.421834		4.83377	-0.524078
8.53198	-0.533512		7.8473	0.0513144
8.98025	0.182435		8.91722	-0.499285
10.2002	0.605019		9.0328	-0.297682
6.84049	0.0613289		2.25789	-0.614811
7.46941	0.298849		7.46522	-0.440347
8.98634	-0.93758		6.9114	0.461255
7.08804	0.893112		8.94051	0.528736
7.15994	-0.233623		4.75466	1.54864
2.86123	0.701422		5.60515	0.41956
6.58123	0.22664		6.5149	0.239056
4.81687	-0.18797		5.98822	-0.159158
8.09052	-0.106666		8.03698	-0.0260553
9.07838	-0.538731		5.13512	-0.334279
8.85122	-0.304285		10.2256	-0.0304375
2.45483	-0.485775		8.76588	0.341662
7.53856	-0.0484829		9.12165	0.324247
7.20322	0.431085		8.82693	0.165654
8.58006	0.971657		9.94987	0.471901
4.80119	1.70687		9.25164	0.294368
5.54984	2.60471		8.71121	0.0794277
6.98631	0.373308		3.71951	0.8345
5.87327	-0.140753		6.95514	0.475669
2.99571	0.555332		9.4484	0.650209
8.09107	-0.115032		5.76908	1.7637
5.64612	-0.18154		5.09052	1.98941
10.1406	-0.412766		3.8355	-0.933526
8.89772	0.49213		4.05333	1.7012
8.36629	-0.015152		2.73014	0.025667
9.56266	-0.334702		5.11472	-0.0710797
10.2709	-0.0133657		6.83194	0.47379
10.408	-0.461346		11.2021	-0.32389
8.59871	0.869549		6.68905	0.822075
3.44649	2.4569		6.57825	0.276968
6.31542	1.95		4.19213	0.423597
9.42171	-0.0238142		8.21621	0.602393
6.0585	0.0662155		8.58361	-0.399553
5.33325	0.0427918		7.42653	-0.196248
3.45483	-0.0707381		9.99423	0.232096
3.94051	0.390864		7.94188	0.0933189
2.98921	0.220406		8.90723	-0.179831
5.54449	0.16104		11.2864	-0.0927582
6.916	0.566202		7.10471	0.0880036
11.5892	-0.172382		11.3663	-0.484332
7.33497	0.792693		7.20744	-0.785011
3.06286	1.21571		8.67984	-0.270993
6.42641	0.388059		10.4372	0.2941
4.86682	-0.461764		12.4209	-0.365788
8.51134	0.471268		9.18999	0.0199652
10.8051	-0.0612392		9.63967	-0.257147
7.60191	-0.0115666		10.9359	-0.501235
10.0936	0.155572		9.36081	-0.0408163
7.69729	0.0778799		3.91643	1.04212
9.10432	-0.689317		6.13901	0.0587783
11.502	-0.108198		9.97909	-0.125684
6.72627	0.930475		11.2856	0.480075
10.8307	0.435408		2.76357	0.736399
8.20839	-1.41426		8.20443	0.061965
8.66125	-0.48366		9.86361	0.188569
10.2962	0.11233		10.8837	0.0181952
12.0858	-0.0535927		6.98545	-0.510824
3.18361	0.641632		10.8396	-0.232292
8.94792	0.190146		7.5187	-0.324142
9.72382	-0.502822		8.97612	0.0715647
10.8268	-0.280436		10.2933	-0.132767
9.58121	-0.265143		9.9619	-0.132947
4.71673	1.90052		12.946	0.025115
6.32397	0.171119		10.989	-0.0596466
10.103	-0.376556		9.7911	0.80274
11.0952	-0.384527		12.1223	-0.57456
2.70689	-0.0223072		7.27096	0.214808
8.0424	0.686748		8.0519	-0.282265
9.83515	0.24585		4.9968	0.350321
11.0619	-0.165541		11.7892	-0.151061
7.43546	-0.963308		10.7291	0.177603
10.4941	-0.48484		9.28246	-0.270571
7.71987	-0.223822		10.4045	-0.542177
9.32579	-0.212347		8.00149	0.735426
10.4663	-0.0627775		10.2049	-0.336913
9.87851	0.148827		9.88004	0.219252
3.94737	0.709721		7.69397	-0.726364
12.8105	-0.470412		7.95852	-0.0735412
10.6676	0.0609055		5.48625	0.00682163
10.0803	-0.225557		7.48702	-0.743752
11.8012	-0.249165		8.94758	-0.183298
7.39284	0.059845		8.35866	-0.717281
7.8465	0.131757		8.14722	0.433142
4.56148	1.00506		9.50093	0.340779
11.8525	-0.196685		9.92281	-0.469894
10.5463	0.341315		8.63686	-0.390457
9.17624	-0.80282		10.0915	-1.30418
9.58034	-0.625652		12.9999	0.237743
8.22659	0.257759		2.26357	-0.263601
10.0921	-0.363314		10.0503	-0.412244
9.62345	-0.0428438		8.38783	-0.268495
8.07846	-0.580914		6.99587	0.153862
8.13367	-0.259342		7.30706	0.340441
5.44637	0.26027		8.39513	-0.433968
7.60872	-0.332427		11.0534	-0.236053
8.30871	-0.256593		10.4836	-0.031353
8.60312	-1.36353		9.92948	0.292183
8.60789	-0.0965996		9.79806	0.0880709
9.75117	-0.0341644		11.4885	-0.511663
9.95298	-0.656395		9.63077	0.594568
8.8399	0.133155		8.70419	-0.259946
10.9513	-1.93543		10.633	0.502097
13.0333	-0.476934		7.10491	0.0742321
9.88269	-0.624698		9.56601	-0.038372
8.44505	-0.214768		10.2792	0.18539
7.46443	0.0484605		10.9035	-0.456602
7.86135	0.149737		8.23404	0.455274
8.26583	0.22934		6.38557	1.26528
10.9335	0.0360374		10.6807	-0.399075
10.3252	0.169836		8.83176	0.395964
9.22731	0.0207539		9.03739	-0.0643482
9.51743	0.531933		7.81509	0.168647
11.1833	-0.479441		8.62973	-0.55479
10.4177	0.389135		10.3563	-0.00537014
8.749	-0.34721		7.23401	-0.00113058
10.3879	0.694579		9.10391	-0.125904
7.08562	-0.0598001		9.77738	-0.498341
9.5423	0.118325		9.08955	-0.242422
10.245	-0.0225916		11.2033	0.0367479
10.6038	-0.0685558		8.82608	-0.224642
8.62978	0.129416		10.8875	-0.219338
7.23571	1.29536		8.30548	0.876854
10.3845	0.0571556		11.27	-0.0743341
8.81474	-0.098772		9.62101	-0.532429
8.83008	0.0603924		9.30294	-0.448586
8.47454	-1.18509		5.03868	1.37821
8.66091	-0.676022		7.84183	0.108282
10.3656	0.14371		9.45678	-0.80832
7.57071	-0.265854		10.1212	-0.059804
9.02478	-0.130507		8.71109	-0.0571651
9.41882	0.448017		8.51232	0.505525
9.20601	-0.188929		7.24025	1.2904
11.154	0.0393972		8.16519	0.687102
8.75137	-0.493504		11.5034	0.132717
11.0683	-0.451382		8.95859	1.75344
8.9429	0.0484562		6.83756	0.426744
11.1803	-0.190189		2.35149	0.297527
10.2431	-0.923962		6.46686	-0.675815
9.21278	-0.645878		3.7771	-0.746328
4.95943	0.964457		8.41166	-0.18447
8.01342	0.0394702		7.97713	0.774
9.70407	-0.802114		9.36916	-1.40257
10.2144	-0.0970726		12.364	-0.388132
8.81616	-0.441719		8.01947	-0.227991
8.58744	0.378984		5.36476	1.51987
7.27903	0.91985		8.31859	0.854732
8.62018	0.511087		6.7634	-0.388438
11.5983	-0.174581		8.78545	0.149848
7.70622	0.736167		10.5363	-0.252973
6.80717	0.0778923		8.69879	0.0130024
6.49951	0.512333		10.058	0.375812
4.32722	0.65697		8.63133	-0.511786
8.43395	-0.0806055		7.76996	-0.00958633
8.31879	0.129151		10.8686	0.0668058
8.77214	-0.41268		9.74844	-0.291574
12.3881	-0.400682		4.90131	0.923086
8.47266	-0.466195		7.57902	-0.294536
4.83091	2.72323		11.703	-0.397923
7.95572	1.26696		11.4809	0.660516
6.51134	0.243284		11.7682	-0.395553
2.14763	-0.555864		10.0186	0.209052
8.82325	-0.105371		6.48775	-0.441012
10.6375	-0.526199		8.16067	-0.590791
8.30004	0.822479		7.87682	-1.03146
9.66536	0.289625		6.34724	0.289024
8.57702	0.0148077		8.46379	0.490099
8.00548	-0.129015		10.1793	0.186016
10.1062	0.629084		8.94416	-0.615287
9.39254	-0.516436		10.0077	0.237002
9.24663	-2.20945		7.82978	0.693883
10.8312	0.224028		6.2474	0.303165
11.5117	-0.240164		9.41648	-2.73166
11.3294	0.101167		9.31105	0.197383
10.1346	0.075614		9.76886	0.96949
7.49742	-0.81897		11.249	-0.237929
8.32135	-0.635388		7.03401	-0.388503
6.74173	-0.873712		11.9132	-0.954558
6.09758	0.0463567		10.2468	0.965834
7.70391	0.687625		12.8473	-0.73325
10.5415	-0.758067		9.31876	-0.522982
9.4856	-1.02877		8.22023	0.113352
9.99264	-0.380488		7.23331	0.247387
8.07053	-0.0489988		2.13206	-1.17049
6.46599	-0.252285		9.34386	0.393888
1.58187	-0.909774		8.56719	-0.282126
10.1158	-2.42208		7.46008	-0.0666513
2.47972	-0.535543		10.3893	-0.432246
9.14285	0.287307		9.58663	0.425089
9.2112	1.35583		9.91902	0.781011
11.3262	-0.765676		9.40293	0.0691624
7.3895	0.0124149		11.4182	0.258972
11.8819	-0.922011		7.99581	-0.38146
9.65142	1.07113		3.97109	-0.848563
12.4226	-0.174731		9.1711	-0.253292
9.32811	0.0877972		10.5095	0.543563
8.52594	-0.0690966		7.58221	-0.0452309
7.58954	0.182186		10.1934	-0.252135
9.01855	0.577732		10.8117	0.190013
8.51759	-0.573474		11.5876	-0.729548
8.11031	-0.368952		7.70715	0.0251389
10.3637	-0.305927		9.03259	0.104506
9.57612	0.741274		6.43729	0.0613847
9.59002	0.993723		10.7309	0.071414
9.56297	-0.0515442		9.92876	0.759676
3.56396	1.46945		5.1777	1.8487
11.1385	0.373818		3.51482	0.0639737
8.23606	-0.601529		8.41872	0.0864182
3.59027	-0.0686026		9.01243	-0.0282345
8.94649	-0.0218382		9.24007	0.156325
10.6249	0.229525		7.57201	0.242711
7.77015	-0.0600514		13.2938	-0.67105
10.5561	-0.664233		9.5229	-0.0772715
10.6531	0.276899		6.17872	0.278975
10.7789	-0.172969		10.2869	-0.158679
7.77794	0.677114		4.30028	2.40894
8.99379	0.072381		9.28703	-0.0840721
6.8554	-0.381815		8.72533	-0.124726
10.9432	0.0838566		11.4348	0.256861
10.4503	0.764976		9.44375	0.322312
6.15189	1.70783		9.06317	-0.744979
3.23449	-0.0450976		9.35095	-0.0434036
8.21644	-0.292358		9.60347	0.10402
9.22351	-0.112208		7.68121	-0.116916
9.32088	-0.00663948		7.71986	0.549281
8.09099	0.138573		12.632	-0.944886
12.843	-0.204891		9.81629	-0.331843
10.2611	1.55698		8.64934	-0.336205
6.19355	0.123773		10.6261	-0.218227
10.3236	-0.335299		5.23888	-0.12676
9.36909	0.0710564		10.7097	-0.453623
8.68983	-0.0567398		9.06642	0.198595
11.2676	0.424183		9.65443	-1.41634
9.45927	-0.434599		10.0616	-0.328653
8.65493	0.325705		10.0284	0.0605583
9.27148	0.00930309		9.37526	0.416788
9.72183	-0.203987		6.22633	0.776027
7.93529	0.00495148		9.88579	0.468413
7.85499	0.407985		9.69727	0.875423
12.2141	-0.203968		12.3715	-0.846135
9.10124	1.01214		9.05568	0.965779
9.30181	-0.4692		11.5034	-0.576543
10.8736	-0.552708		7.85474	-0.205746
6.42004	-1.00115		10.7683	-0.527459
10.5056	-0.210621		6.05995	0.758352
8.97003	-0.316558		12.7202	0.385226
10.8399	-1.87805		8.24104	-0.164217
10.0983	-0.758264		5.13872	-1.33208
9.59954	0.596055		7.07852	-0.0484333
9.03072	0.85738		8.08198	-0.0962
6.44064	0.553408		9.89164	-0.755896
9.87133	0.158869		8.08362	0.352997
8.86383	0.403063		8.67328	0.083786
11.8382	-0.298813		9.62924	0.240246
8.813	0.801719		10.4978	-0.0894871
11.3059	-0.260136		8.54191	-0.404385
3.53819	-0.16706		8.01171	0.265038
8.24508	-0.638992		9.93254	-0.220577
1.91235	-0.570738		4.30149	-0.00155735
10.7287	-0.518629		8.15214	0.291486
5.66595	0.496842		6.15745	1.1445
11.3876	1.68295		10.0656	0.273868
6.74102	1.57023		9.632	-0.692916
4.08227	0.197946		6.56442	-0.232708
7.18019	-0.000510693		9.74394	0.0107603
8.01733	-0.26027		11.2046	-0.0826721
10.3789	-1.06414		10.0823	-0.268048
8.41535	0.224527		8.72446	-0.385021
9.06913	-0.124753		8.51019	1.90989
9.3256	0.435386		9.95203	0.307301
11.1576	0.101772		10.7556	0.736042
8.39835	0.119801		5.50517	0.604882
8.13574	0.463253		8.7061	-0.226889
3.11624	0.699546		8.03488	0.146908
9.93735	-0.162868		8.66878	0.0509624
4.26675	-0.192081		9.97733	-0.223062
7.99406	0.132038		12.6173	-0.210437
7.20139	0.26237		10.8314	-0.165321
10.0548	0.00457954		9.59818	0.251978
9.79665	-0.81822		9.14484	0.104997
6.71591	-0.870425		8.91061	1.25908
9.74238	-0.0860958		6.63536	-0.734682
10.8512	-0.124424		9.3614	0.124287
9.79313	-0.282007		10.1265	0.305553
8.74454	-0.347844		8.0062	0.221966
8.33318	1.34652		8.47008	-0.317826
3.94964	0.939642		8.22141	0.12897
9.85144	0.708148		2.89266	-0.406302
9.97744	1.64967		9.81437	0.248757
4.89769	1.48483		12.9163	-0.220858
8.71174	-0.229656		12.1281	0.273564
8.55201	-0.313967		5.19699	0.494056
8.64726	0.362825		7.66598	0.507596
10.1083	-0.664834		5.27199	0.46552
12.7055	-0.448253		8.29787	-0.321799
10.992	-0.255797		7.9236	-0.0983949
9.5806	0.421552		7.94365	0.23565
8.93329	0.398335		5.62738	1.54515
9.09896	0.700865		8.78557	-0.471022
7.06875	-0.917037		4.98187	1.66321
9.27969	-0.0195522		6.30806	0.716199
9.8886	0.155864		3.69952	0.112435
8.13954	0.0552721		4.32922	1.37183
8.16612	-0.646511		9.83636	0.623398
8.17931	0.730468		7.36414	0.509042
2.50299	0.417902		4.78527	1.60987
9.65794	0.195104		5.47001	1.23041
13.2166	-0.472714		8.68703	0.248466
12.5399	-0.275984		4.80719	-0.0289016
5.41841	1.13396		5.06578	1.7261
7.92797	-0.0752397		6.64278	1.01187
5.36088	0.161559		5.29176	1.5342
8.69775	-0.674559		6.88921	0.307968
7.97352	0.149267		6.85466	0.203475
7.69784	0.252536		6.95363	0.00733614
5.52834	1.92944		8.76863	0.264922
8.47882	-0.201983		6.81224	0.207969
4.69708	1.44852		7.93913	0.544591
5.36825	0.939943		8.98295	0.16354
4.48758	0.207171		10.3706	-0.572635
9.88892	0.0161648		9.49961	-0.399097
7.28933	-0.0826254		8.12655	-0.272208
4.80275	0.159431		12.2751	-1.23069
5.42328	0.0058198		8.12598	0.109294
8.48871	0.417012		8.99976	-0.334198
5.03831	0.70717		4.25177	-0.1956
4.94518	-0.137347		9.64508	0.0202122
6.16472	1.31845		14.0949	-0.00774193
5.02504	2.39161		11.3093	-0.0255499
7.028	0.495575		11.7465	-0.208395
6.95695	0.592881		10.0241	0.140518
6.81254	0.408189		8.53611	0.361464
9.24286	-0.89049		9.97856	-0.420829
7.52276	-1.12277		9.13606	-0.286973
7.97307	0.347884		9.58532	0.771636
9.04556	0.131435		5.56873	-0.911992
10.0979	0.15714		11.802	-0.766577
9.09186	0.186646		8.48555	-0.184432
8.0497	-0.11557		8.06072	-0.0701809
11.7368	-0.778197		8.71992	-0.211807
8.52447	-0.067935		7.69829	-0.353726
9.42465	-0.608838		6.16828	0.00943661
4.60336	0.0640492		8.99553	-0.197103
9.87284	-0.176308		9.0877	1.15195
14.1893	-0.231255		8.99764	0.839749
11.3825	0.213894		11.2931	-0.0310736
11.9615	-0.160139		2.32078	-1.96297
10.3902	-0.610237		8.30262	0.212694
8.25164	0.428149		4.67892	1.16622
9.83621	-0.332178		12.0749	-0.125967
9.34754	-0.440031		6.96598	-0.447626
9.75084	0.131325		8.27347	-0.662715
4.95863	0.120691		10.0697	-0.444067
11.2078	-0.247293		9.28187	2.06326
8.08739	0.611293		9.15078	0.162437
8.13023	0.124053		9.77762	0.0803347
8.65142	-0.0773783		9.23456	-0.261839
7.66547	-0.293601		9.95388	0.28976
6.23117	-0.166034		10.8477	0.325858
8.80024	0.106347		10.134	-0.860034
9.04334	0.467521		11.211	-0.718626
9.01108	0.745651		5.02496	1.17039
11.0466	0.0198574		7.97089	-1.0972
3.48072	1.12542		10.5874	-0.877423
8.07215	0.463189		8.99973	-0.00225449
4.79694	2.22443		7.93525	-0.082653
3.14195	0.847814		9.3722	-0.586929
12.0137	-0.469162		10.0354	-0.157088
7.10508	-0.242035		8.0442	-0.218802
8.36971	-0.384752		10.114	-0.283386
10.5099	-0.00666714		8.67281	-0.234046
10.9725	1.82768		10.4418	-0.432475
2.71499	0.408941		7.04348	-0.0486326
[truncated: 3,949 more rows]

## Sheet: 3d tom70
	Wt log	SNF4Δ log	Wt 24h	SNF4Δ 24h
E56	4763	4591	5185	7179
E56.2	4835	4845	4680	9103
E55 and E45.2	4262	3251	3766	6101

## Sheet: 3d wga
	Wt log	SNF4Δ log	Wt 24h	SNF4Δ 24h
E56	25.1	2325	6041	11444
E56.2	68.04	551.6	7758	5236
E55 and E45.2	25.41	1161	7490	8193

## Sheet: 3e
	slope	glu 24	glu 48	gal24	gal 48	cox9 24	cox9 48	snf 24	all
X06_GLU_24h	-0.13492	12844							12844
X11_GLU_48h	-0.20834		13081						13081
X06_GLU_24h_E35	-0.12542	11090							11090
X11_GLU_48h_E35	-0.24366		22468						22468
X07_GAL_24h	-0.03503			5122					5122
X12_GAL_48h	-0.06629				6773				6773
X07_GAL_24h_E35	-0.0648			4253					4253
X12_GAL_48h_E35	-0.08272				7724				7724
X1_Wt_24h	-0.12755	9586							9586
X1_Wt_48h	-0.23261		16179						16179
X2_Wt_24h	-0.10906	10138							10138
X2_Wt_48h	-0.21836		17808						17808
X1_Wt_GAL_24h	-0.03107			5185					5185
X1_Wt_GAL_48h	-0.06104				6788				6788
X1_COX9_GAL80_24h	-0.03748					7686			7686
X1_COX9_GAL80_48h	-0.14017						19850		19850
X2_COX9_GAL80_24h	-0.05095					5777			5777
X2_COX9_GAL80_48h	-0.0805						15463		15463
X1_SNF4_24h	-0.06702							9103	9103
X2_SNF4_24h	-0.05693							7179	7179
